# Supplementary material for: Odd-parity quasiparticle interference in the superconductive surface state of UTe2
Source: Nat Phys. 2025 Sep 18;21(10):1555–62. doi: 10.1038/s41567-025-03000-w (PMC12518143; doi:10.1038/s41567-025-03000-w)
Supplement: Supplementary file 1 — Source data for Fig. 1a–f. [file 41567_2025_3000_MOESM1_ESM.xlsx]

## Sheet: Fig.1a
kx(nm-1)	ky(nm-1)	kz(nm-1)	kx(nm-1)	ky(nm-1)	kz(nm-1)
-7.50917	-2.32726	-2.26014	-3.24465	-5.15015	-2.26014
-7.66242	-2.32912	-2.26014	-3.24465	-5.15015	-2.21494
-7.50917	-2.32739	-2.21494	-3.2446	-5.04715	-2.26014
-7.66242	-2.32912	-2.21494	-3.24622	-5.04715	-2.21494
-7.50917	2.33002	-2.26014	-3.24445	-4.94415	-2.26014
-7.50917	2.33015	-2.21494	-3.24769	-4.94415	-2.21494
-7.66242	2.32912	-2.26014	-3.2442	-4.84114	-2.26014
-7.66242	2.32912	-2.21494	-3.24906	-4.84114	-2.21494
-7.35592	-2.32447	-2.26014	-3.24384	-4.73814	-2.26014
-7.35592	-2.32473	-2.21494	-3.25031	-4.73814	-2.21494
-7.35592	2.32995	-2.26014	-3.24337	-4.63514	-2.26014
-7.35592	2.33022	-2.21494	-3.25143	-4.63514	-2.21494
-7.20268	-2.32083	-2.26014	-3.24277	-4.53213	-2.26014
-7.20268	-2.32122	-2.21494	-3.25243	-4.53213	-2.21494
-7.20268	2.32896	-2.26014	-3.24203	-4.42913	-2.26014
-7.20268	2.32936	-2.21494	-3.25327	-4.42913	-2.21494
-7.04943	-2.31648	-2.26014	-3.24113	-4.32613	-2.26014
-7.04943	-2.31698	-2.21494	-3.25395	-4.32613	-2.21494
-7.04943	2.32714	-2.26014	-3.24006	-4.22312	-2.26014
-7.04943	2.32767	-2.21494	-3.25444	-4.22312	-2.21494
-6.89618	-2.31154	-2.26014	-3.23878	-4.12012	-2.26014
-6.89618	-2.31215	-2.21494	-3.2547	-4.12012	-2.21494
-6.89618	2.32461	-2.26014	-3.23726	-4.01712	-2.26014
-6.89618	2.32526	-2.21494	-3.25471	-4.01712	-2.21494
-6.74293	-2.30617	-2.26014	-3.23544	-3.91412	-2.26014
-6.74293	-2.30686	-2.21494	-3.2544	-3.91412	-2.21494
-6.74293	2.3215	-2.26014	-3.23326	-3.81111	-2.26014
-6.74293	2.32227	-2.21494	-3.25371	-3.81111	-2.21494
-6.58968	-2.30049	-2.26014	-3.23064	-3.70811	-2.26014
-6.58968	-2.30127	-2.21494	-3.25256	-3.70811	-2.21494
-6.58968	2.31794	-2.26014	-3.22747	-3.60511	-2.26014
-6.58968	2.31881	-2.21494	-3.25084	-3.60511	-2.21494
-6.43643	-2.29464	-2.26014	-3.2236	-3.5021	-2.26014
-6.43643	-2.29549	-2.21494	-3.24839	-3.5021	-2.21494
-6.43643	2.31406	-2.26014	-3.21882	-3.3991	-2.26014
-6.43643	2.31504	-2.21494	-3.245	-3.3991	-2.21494
-6.28319	-2.28871	-2.26014	-3.21822	-3.38874	-2.26014
-6.28319	-2.28962	-2.21494	-3.24039	-3.2961	-2.21494
-6.28319	2.30998	-2.26014	-3.21822	-3.2961	-2.25135
-6.28319	2.31106	-2.21494	-3.21822	-3.19309	-2.23989
-6.12994	-2.28277	-2.26014	-3.23413	-3.19309	-2.21494
-6.12994	-2.28374	-2.21494	-3.21822	-3.09009	-2.22601
-6.12994	2.3058	-2.26014	-3.22559	-3.09009	-2.21494
-6.12994	2.30696	-2.21494	-3.21822	-3.0258	-2.21494
-5.97669	-2.27687	-2.26014	-3.21822	2.57508	-2.24611
-5.97669	-2.27788	-2.21494	-3.21822	2.51228	-2.21494
-5.97669	2.30159	-2.26014	-3.2431	2.57508	-2.21494
-5.97669	2.30283	-2.21494	-3.21822	2.63439	-2.26014
-5.82344	-2.27103	-2.26014	-3.22636	2.67808	-2.26014
-5.82344	-2.27207	-2.21494	-3.26152	2.67808	-2.21494
-5.82344	2.2974	-2.26014	-3.23684	2.78108	-2.26014
-5.82344	2.29871	-2.21494	-3.27085	2.78108	-2.21494
-5.69208	-2.26607	-2.26014	-3.24292	2.88409	-2.26014
-5.67019	-2.2663	-2.21494	-3.27573	2.88409	-2.21494
-5.67019	-2.26607	-2.22488	-3.24656	2.98709	-2.26014
-5.67019	-2.26518	-2.26014	-3.2781	2.98709	-2.21494
-5.67019	2.29326	-2.26014	-3.24871	3.09009	-2.26014
-5.67019	2.29465	-2.21494	-3.27896	3.09009	-2.21494
-5.66401	-2.26607	-2.21494	-3.24991	3.19309	-2.26014
-5.51694	-2.25886	-2.26014	-3.27884	3.19309	-2.21494
-5.51694	-2.26001	-2.21494	-3.25049	3.2961	-2.26014
-5.51694	2.28921	-2.26014	-3.27807	3.2961	-2.21494
-5.51694	2.29065	-2.21494	-3.25065	3.3991	-2.26014
-5.36369	-2.25239	-2.26014	-3.27685	3.3991	-2.21494
-5.36369	-2.25351	-2.21494	-3.25053	3.5021	-2.26014
-5.36369	2.28522	-2.26014	-3.27533	3.5021	-2.21494
-5.36369	2.28672	-2.21494	-3.25022	3.60511	-2.26014
-5.21045	-2.24564	-2.26014	-3.27359	3.60511	-2.21494
-5.21045	-2.2467	-2.21494	-3.24978	3.70811	-2.26014
-5.21045	2.28129	-2.26014	-3.2717	3.70811	-2.21494
-5.21045	2.28284	-2.21494	-3.24928	3.81111	-2.26014
-5.0572	-2.23849	-2.26014	-3.26973	3.81111	-2.21494
-5.0572	-2.23945	-2.21494	-3.24873	3.91412	-2.26014
-5.0572	2.27739	-2.26014	-3.26769	3.91412	-2.21494
-5.0572	2.27897	-2.21494	-3.24818	4.01712	-2.26014
-4.90395	-2.23074	-2.26014	-3.26562	4.01712	-2.21494
-4.90395	-2.23155	-2.21494	-3.24763	4.12012	-2.26014
-4.90395	2.27346	-2.26014	-3.26355	4.12012	-2.21494
-4.90395	2.27506	-2.21494	-3.24711	4.22312	-2.26014
-4.7507	-2.22217	-2.26014	-3.26148	4.22312	-2.21494
-4.7507	-2.22274	-2.21494	-3.24662	4.32613	-2.26014
-4.7507	2.26945	-2.26014	-3.25944	4.32613	-2.21494
-4.7507	2.27105	-2.21494	-3.24618	4.42913	-2.26014
-4.59745	-2.21245	-2.26014	-3.25742	4.42913	-2.21494
-4.59745	-2.21267	-2.21494	-3.24578	4.53213	-2.26014
-4.59745	2.26514	-2.26014	-3.25544	4.53213	-2.21494
-4.59745	2.26607	-2.23705	-3.24544	4.63514	-2.26014
-4.62649	2.26607	-2.26014	-3.25351	4.63514	-2.21494
-4.59745	2.26683	-2.21494	-3.24516	4.73814	-2.26014
-4.4442	-2.20119	-2.26014	-3.25162	4.73814	-2.21494
-4.4442	-2.20092	-2.21494	-3.24494	4.84114	-2.26014
-4.4442	2.25968	-2.26014	-3.24979	4.84114	-2.21494
-4.4442	2.2614	-2.21494	-3.24478	4.94415	-2.26014
-4.57161	2.26607	-2.21494	-3.24802	4.94415	-2.21494
-4.29096	-2.18786	-2.26014	-3.24468	5.04715	-2.26014
-4.29096	-2.18689	-2.21494	-3.24631	5.04715	-2.21494
-4.29096	2.25307	-2.26014	-3.24465	5.15015	-2.26014
-4.29096	2.25453	-2.21494	-3.24465	5.15015	-2.21494
-4.13771	-2.1718	-2.26014	-3.21275	-3.2961	-2.26014
-4.13771	-2.16987	-2.21494	-3.20503	-3.19309	-2.26014
-4.13771	2.24455	-2.26014	-3.19503	-3.09009	-2.26014
-4.13771	2.24548	-2.21494	-3.18173	-2.98709	-2.26014
-4.06687	-2.16306	-2.26014	-3.21368	-2.98709	-2.21494
-4.08543	-2.16306	-2.21494	-3.16346	-2.88409	-2.26014
-3.98446	-2.14439	-2.26014	-3.19662	-2.88409	-2.21494
-3.98446	-2.13845	-2.21494	-3.1372	-2.78108	-2.26014
-3.98446	2.23297	-2.26014	-3.17146	-2.78108	-2.21494
-3.98446	2.23289	-2.21494	-3.09696	-2.67808	-2.26014
-3.83121	-2.10087	-2.26014	-3.1321	-2.67808	-2.21494
-3.83121	-2.09099	-2.21494	-3.06497	-2.62849	-2.26014
-3.83121	2.2165	-2.26014	-3.06497	-2.57581	-2.21494
-3.83121	2.21464	-2.21494	-3.06497	2.3939	-2.26014
-3.71682	-2.06006	-2.26014	-3.06497	2.37193	-2.21494
-3.74973	-2.06006	-2.21494	-3.16364	2.47207	-2.26014
-3.67796	-2.03067	-2.26014	-3.20109	2.47207	-2.21494
-3.67796	-2.0021	-2.21494	-3.20674	2.57508	-2.26014
-3.67796	2.19246	-2.26014	-3.02803	-2.57508	-2.26014
-3.67796	2.18753	-2.21494	-3.06445	-2.57508	-2.21494
-3.59003	-1.95706	-2.26014	-2.91172	-2.4878	-2.26014
-3.62729	-1.95706	-2.21494	-2.92298	-2.47207	-2.21494
-3.52599	-1.85405	-2.26014	-2.91172	-2.47207	-2.2297
-3.56559	-1.85405	-2.21494	-2.91172	-2.46818	-2.21494
-3.52471	-1.85066	-2.26014	-2.91172	2.34854	-2.26014
-3.52912	-1.75105	-2.21494	-2.91172	2.34442	-2.21494
-3.52471	-1.75105	-2.21981	-3.02466	2.36907	-2.26014
-3.52471	-1.73201	-2.21494	-3.05983	2.36907	-2.21494
-3.52471	2.1445	-2.26014	-2.88745	-2.47207	-2.26014
-3.52471	2.11354	-2.21494	-2.75847	-2.43209	-2.26014
-3.54753	2.16306	-2.26014	-2.75847	-2.42357	-2.21494
-3.57897	2.16306	-2.21494	-2.75847	2.32897	-2.26014
-3.48781	-1.75105	-2.26014	-2.75847	2.32709	-2.21494
-3.46281	-1.64805	-2.26014	-2.60522	-2.39563	-2.26014
-3.50536	-1.64805	-2.21494	-2.60522	-2.39013	-2.21494
-3.44537	-1.54505	-2.26014	-2.60522	2.31554	-2.26014
-3.48895	-1.54505	-2.21494	-2.60522	2.31512	-2.21494
-3.43267	-1.44204	-2.26014	-2.4561	-2.36907	-2.26014
-3.47713	-1.44204	-2.21494	-2.47744	-2.36907	-2.21494
-3.42309	-1.33904	-2.26014	-2.45197	-2.36866	-2.26014
-3.46835	-1.33904	-2.21494	-2.45197	-2.36666	-2.21494
-3.41568	-1.23604	-2.26014	-2.45197	2.3061	-2.26014
-3.46164	-1.23604	-2.21494	-2.45197	2.30664	-2.21494
-3.4098	-1.13303	-2.26014	-2.29873	-2.35563	-2.26014
-3.45641	-1.13303	-2.21494	-2.29873	-2.35454	-2.21494
-3.40505	-1.03003	-2.26014	-2.29873	2.29928	-2.26014
-3.45224	-1.03003	-2.21494	-2.29873	2.30046	-2.21494
-3.40114	-0.927027	-2.26014	-2.14548	-2.34521	-2.26014
-3.44884	-0.927027	-2.21494	-2.14548	-2.34482	-2.21494
-3.39784	-0.824024	-2.26014	-2.14548	2.29422	-2.26014
-3.446	-0.824024	-2.21494	-2.14548	2.29585	-2.21494
-3.39501	-0.721021	-2.26014	-1.99223	-2.33681	-2.26014
-3.44357	-0.721021	-2.21494	-1.99223	-2.33697	-2.21494
-3.39252	-0.618018	-2.26014	-1.99223	2.29038	-2.26014
-3.44144	-0.618018	-2.21494	-1.99223	2.29232	-2.21494
-3.3903	-0.515015	-2.26014	-1.83898	-2.32999	-2.26014
-3.43951	-0.515015	-2.21494	-1.83898	-2.33058	-2.21494
-3.38826	-0.412012	-2.26014	-1.83898	2.28739	-2.26014
-3.43771	-0.412012	-2.21494	-1.83898	2.28956	-2.21494
-3.38635	-0.309009	-2.26014	-1.68573	-2.32441	-2.26014
-3.436	-0.309009	-2.21494	-1.68573	-2.32536	-2.21494
-3.38454	-0.206006	-2.26014	-1.68573	2.28502	-2.26014
-3.43433	-0.206006	-2.21494	-1.68573	2.28736	-2.21494
-3.38278	-0.103003	-2.26014	-1.53248	-2.31984	-2.26014
-3.43266	-0.103003	-2.21494	-1.53248	-2.32106	-2.21494
-3.38106	0	-2.26014	-1.53248	2.28311	-2.26014
-3.43097	0	-2.21494	-1.53248	2.28559	-2.21494
-3.37935	0.103003	-2.26014	-1.37924	-2.31607	-2.26014
-3.42925	0.103003	-2.21494	-1.37924	-2.31751	-2.21494
-3.37765	0.206006	-2.26014	-1.37924	2.28157	-2.26014
-3.42749	0.206006	-2.21494	-1.37924	2.28414	-2.21494
-3.37596	0.309009	-2.26014	-1.22599	-2.31297	-2.26014
-3.42567	0.309009	-2.21494	-1.22599	-2.31459	-2.21494
-3.37426	0.412012	-2.26014	-1.22599	2.2803	-2.26014
-3.42381	0.412012	-2.21494	-1.22599	2.28296	-2.21494
-3.37257	0.515015	-2.26014	-1.07274	-2.31042	-2.26014
-3.4219	0.515015	-2.21494	-1.07274	-2.31219	-2.21494
-3.37147	0.583427	-2.26014	-1.07274	2.27927	-2.26014
-3.41997	0.618018	-2.21494	-1.07274	2.28199	-2.21494
-3.37147	0.618018	-2.25963	-0.919491	-2.30835	-2.26014
-3.37147	0.721021	-2.25813	-0.919491	-2.31023	-2.21494
-3.41802	0.721021	-2.21494	-0.919491	2.27842	-2.26014
-3.37147	0.824024	-2.25666	-0.919491	2.2812	-2.21494
-3.41608	0.824024	-2.21494	-0.766242	-2.30668	-2.26014
-3.37147	0.927027	-2.25527	-0.766242	-2.30865	-2.21494
-3.4142	0.927027	-2.21494	-0.766242	2.27775	-2.26014
-3.37147	1.03003	-2.25399	-0.766242	2.28056	-2.21494
-3.41242	1.03003	-2.21494	-0.612994	-2.30537	-2.26014
-3.37147	1.13303	-2.25288	-0.612994	-2.30742	-2.21494
-3.41081	1.13303	-2.21494	-0.612994	2.27721	-2.26014
-3.37147	1.23604	-2.25206	-0.612994	2.28006	-2.21494
-3.40947	1.23604	-2.21494	-0.459745	-2.30439	-2.26014
-3.37147	1.33904	-2.25164	-0.459745	-2.30649	-2.21494
-3.40852	1.33904	-2.21494	-0.459745	2.27681	-2.26014
-3.37147	1.44204	-2.25185	-0.459745	2.27968	-2.21494
-3.40817	1.44204	-2.21494	-0.306497	-2.30371	-2.26014
-3.37147	1.54505	-2.25304	-0.306497	-2.30584	-2.21494
-3.40871	1.54505	-2.21494	-0.306497	2.27653	-2.26014
-3.37147	1.64805	-2.25577	-0.306497	2.27942	-2.21494
-3.41063	1.64805	-2.21494	-0.153248	-2.3033	-2.26014
-3.37147	1.733	-2.26014	-0.153248	-2.30545	-2.21494
-3.37236	1.75105	-2.26014	-0.153248	2.27637	-2.26014
-3.4148	1.75105	-2.21494	-0.153248	2.27926	-2.21494
-3.3816	1.85405	-2.26014	0	-2.30317	-2.26014
-3.42294	1.85405	-2.21494	0	-2.30533	-2.21494
-3.39899	1.95706	-2.26014	0	2.27631	-2.26014
-3.43892	1.95706	-2.21494	0	2.27921	-2.21494
-3.43633	2.06006	-2.26014	0.153248	-2.3033	-2.26014
-3.47396	2.06006	-2.21494	0.153248	-2.30545	-2.21494
-3.3709	0.618018	-2.26014	0.153248	2.27637	-2.26014
-3.36926	0.721021	-2.26014	0.153248	2.27926	-2.21494
-3.36768	0.824024	-2.26014	0.306497	-2.30371	-2.26014
-3.36621	0.927027	-2.26014	0.306497	-2.30584	-2.21494
-3.36489	1.03003	-2.26014	0.306497	2.27653	-2.26014
-3.3638	1.13303	-2.26014	0.306497	2.27942	-2.21494
-3.36304	1.23604	-2.26014	0.459745	-2.30439	-2.26014
-3.36273	1.33904	-2.26014	0.459745	-2.30649	-2.21494
-3.36308	1.44204	-2.26014	0.459745	2.27681	-2.26014
-3.3644	1.54505	-2.26014	0.459745	2.27968	-2.21494
-3.3672	1.64805	-2.26014	0.612994	-2.30537	-2.26014
3.37147	0.583427	-2.26014	0.612994	-2.30742	-2.21494
3.3709	0.618018	-2.26014	0.612994	2.27721	-2.26014
3.37147	0.618018	-2.25963	0.612994	2.28006	-2.21494
3.36926	0.721021	-2.26014	0.766242	-2.30668	-2.26014
3.37147	0.721021	-2.25813	0.766242	-2.30865	-2.21494
3.36768	0.824024	-2.26014	0.766242	2.27775	-2.26014
3.37147	0.824024	-2.25666	0.766242	2.28056	-2.21494
3.36621	0.927027	-2.26014	0.919491	-2.30835	-2.26014
3.37147	0.927027	-2.25527	0.919491	-2.31023	-2.21494
3.36489	1.03003	-2.26014	0.919491	2.27842	-2.26014
3.37147	1.03003	-2.25399	0.919491	2.2812	-2.21494
3.3638	1.13303	-2.26014	1.07274	-2.31042	-2.26014
3.37147	1.13303	-2.25288	1.07274	-2.31219	-2.21494
3.36304	1.23604	-2.26014	1.07274	2.27927	-2.26014
3.37147	1.23604	-2.25206	1.07274	2.28199	-2.21494
3.36273	1.33904	-2.26014	1.22599	-2.31297	-2.26014
3.37147	1.33904	-2.25164	1.22599	-2.31459	-2.21494
3.36308	1.44204	-2.26014	1.22599	2.2803	-2.26014
3.37147	1.44204	-2.25185	1.22599	2.28296	-2.21494
3.3644	1.54505	-2.26014	1.37924	-2.31607	-2.26014
3.37147	1.54505	-2.25304	1.37924	-2.31751	-2.21494
3.3672	1.64805	-2.26014	1.37924	2.28157	-2.26014
3.37147	1.64805	-2.25577	1.37924	2.28414	-2.21494
3.37147	1.733	-2.26014	1.53248	-2.31984	-2.26014
3.52471	-1.85066	-2.26014	1.53248	-2.32106	-2.21494
3.48781	-1.75105	-2.26014	1.53248	2.28311	-2.26014
3.52471	-1.75105	-2.21981	1.53248	2.28559	-2.21494
3.46281	-1.64805	-2.26014	1.68573	-2.32441	-2.26014
3.50536	-1.64805	-2.21494	1.68573	-2.32536	-2.21494
3.52471	-1.73201	-2.21494	1.68573	2.28502	-2.26014
3.44537	-1.54505	-2.26014	1.68573	2.28736	-2.21494
3.48895	-1.54505	-2.21494	1.83898	-2.32999	-2.26014
3.43267	-1.44204	-2.26014	1.83898	-2.33058	-2.21494
3.47713	-1.44204	-2.21494	1.83898	2.28739	-2.26014
3.42309	-1.33904	-2.26014	1.83898	2.28956	-2.21494
3.46835	-1.33904	-2.21494	1.99223	-2.33681	-2.26014
3.41568	-1.23604	-2.26014	1.99223	-2.33697	-2.21494
3.46164	-1.23604	-2.21494	1.99223	2.29038	-2.26014
3.4098	-1.13303	-2.26014	1.99223	2.29232	-2.21494
3.45641	-1.13303	-2.21494	2.14548	-2.34521	-2.26014
3.40505	-1.03003	-2.26014	2.14548	-2.34482	-2.21494
3.45224	-1.03003	-2.21494	2.14548	2.29422	-2.26014
3.40114	-0.927027	-2.26014	2.14548	2.29585	-2.21494
3.44884	-0.927027	-2.21494	2.29873	-2.35563	-2.26014
3.39784	-0.824024	-2.26014	2.29873	-2.35454	-2.21494
3.446	-0.824024	-2.21494	2.29873	2.29928	-2.26014
3.39501	-0.721021	-2.26014	2.29873	2.30046	-2.21494
3.44357	-0.721021	-2.21494	2.45197	-2.36866	-2.26014
3.39252	-0.618018	-2.26014	2.45197	-2.36666	-2.21494
3.44144	-0.618018	-2.21494	2.45197	2.3061	-2.26014
3.3903	-0.515015	-2.26014	2.45197	2.30664	-2.21494
3.43951	-0.515015	-2.21494	2.60522	-2.39563	-2.26014
3.38826	-0.412012	-2.26014	2.4561	-2.36907	-2.26014
3.43771	-0.412012	-2.21494	2.60522	-2.39013	-2.21494
3.38635	-0.309009	-2.26014	2.47744	-2.36907	-2.21494
3.436	-0.309009	-2.21494	2.60522	2.31554	-2.26014
3.38454	-0.206006	-2.26014	2.60522	2.31512	-2.21494
3.43433	-0.206006	-2.21494	2.75847	-2.43209	-2.26014
3.38278	-0.103003	-2.26014	2.75847	-2.42357	-2.21494
3.43266	-0.103003	-2.21494	2.75847	2.32897	-2.26014
3.38106	0	-2.26014	2.75847	2.32709	-2.21494
3.43097	0	-2.21494	2.91172	-2.4878	-2.26014
3.37935	0.103003	-2.26014	2.88745	-2.47207	-2.26014
3.42925	0.103003	-2.21494	2.91172	-2.47207	-2.2297
3.37765	0.206006	-2.26014	2.91172	-2.46818	-2.21494
3.42749	0.206006	-2.21494	2.91172	2.34854	-2.26014
3.37596	0.309009	-2.26014	2.91172	2.34442	-2.21494
3.42567	0.309009	-2.21494	3.06497	-2.62849	-2.26014
3.37426	0.412012	-2.26014	3.02803	-2.57508	-2.26014
3.42381	0.412012	-2.21494	3.06497	-2.57581	-2.21494
3.37257	0.515015	-2.26014	3.06445	-2.57508	-2.21494
3.4219	0.515015	-2.21494	2.92298	-2.47207	-2.21494
3.41997	0.618018	-2.21494	3.02466	2.36907	-2.26014
3.41802	0.721021	-2.21494	3.05983	2.36907	-2.21494
3.41608	0.824024	-2.21494	3.06497	2.3939	-2.26014
3.4142	0.927027	-2.21494	3.06497	2.37193	-2.21494
3.41242	1.03003	-2.21494	3.21822	-3.38874	-2.26014
3.41081	1.13303	-2.21494	3.21275	-3.2961	-2.26014
3.40947	1.23604	-2.21494	3.21822	-3.2961	-2.25135
3.40852	1.33904	-2.21494	3.20503	-3.19309	-2.26014
3.40817	1.44204	-2.21494	3.21822	-3.19309	-2.23989
3.40871	1.54505	-2.21494	3.19503	-3.09009	-2.26014
3.41063	1.64805	-2.21494	3.21822	-3.09009	-2.22601
3.37236	1.75105	-2.26014	3.18173	-2.98709	-2.26014
3.4148	1.75105	-2.21494	3.21368	-2.98709	-2.21494
3.3816	1.85405	-2.26014	3.21822	-3.0258	-2.21494
3.42294	1.85405	-2.21494	3.16346	-2.88409	-2.26014
3.39899	1.95706	-2.26014	3.19662	-2.88409	-2.21494
3.43892	1.95706	-2.21494	3.1372	-2.78108	-2.26014
3.43633	2.06006	-2.26014	3.17146	-2.78108	-2.21494
3.47396	2.06006	-2.21494	3.09696	-2.67808	-2.26014
3.52471	2.1445	-2.26014	3.1321	-2.67808	-2.21494
3.52471	2.11354	-2.21494	3.16364	2.47207	-2.26014
3.67796	-2.03067	-2.26014	3.20109	2.47207	-2.21494
3.59003	-1.95706	-2.26014	3.20674	2.57508	-2.26014
3.67796	-2.0021	-2.21494	3.21822	2.57508	-2.24611
3.62729	-1.95706	-2.21494	3.21822	2.51228	-2.21494
3.52599	-1.85405	-2.26014	3.21822	2.63439	-2.26014
3.56559	-1.85405	-2.21494	3.24465	-5.15015	-2.26014
3.52912	-1.75105	-2.21494	3.2446	-5.04715	-2.26014
3.54753	2.16306	-2.26014	3.24465	-5.15015	-2.21494
3.57897	2.16306	-2.21494	3.24622	-5.04715	-2.21494
3.67796	2.19246	-2.26014	3.24445	-4.94415	-2.26014
3.67796	2.18753	-2.21494	3.24769	-4.94415	-2.21494
3.83121	-2.10087	-2.26014	3.2442	-4.84114	-2.26014
3.71682	-2.06006	-2.26014	3.24906	-4.84114	-2.21494
3.83121	-2.09099	-2.21494	3.24384	-4.73814	-2.26014
3.74973	-2.06006	-2.21494	3.25031	-4.73814	-2.21494
3.83121	2.2165	-2.26014	3.24337	-4.63514	-2.26014
3.83121	2.21464	-2.21494	3.25143	-4.63514	-2.21494
3.98446	-2.14439	-2.26014	3.24277	-4.53213	-2.26014
3.98446	-2.13845	-2.21494	3.25243	-4.53213	-2.21494
3.98446	2.23297	-2.26014	3.24203	-4.42913	-2.26014
3.98446	2.23289	-2.21494	3.25327	-4.42913	-2.21494
4.13771	-2.1718	-2.26014	3.24113	-4.32613	-2.26014
4.06687	-2.16306	-2.26014	3.25395	-4.32613	-2.21494
4.13771	-2.16987	-2.21494	3.24006	-4.22312	-2.26014
4.08543	-2.16306	-2.21494	3.25444	-4.22312	-2.21494
4.13771	2.24455	-2.26014	3.23878	-4.12012	-2.26014
4.13771	2.24548	-2.21494	3.2547	-4.12012	-2.21494
4.29096	-2.18786	-2.26014	3.23726	-4.01712	-2.26014
4.29096	-2.18689	-2.21494	3.25471	-4.01712	-2.21494
4.29096	2.25307	-2.26014	3.23544	-3.91412	-2.26014
4.29096	2.25453	-2.21494	3.2544	-3.91412	-2.21494
4.4442	-2.20119	-2.26014	3.23326	-3.81111	-2.26014
4.4442	-2.20092	-2.21494	3.25371	-3.81111	-2.21494
4.4442	2.25968	-2.26014	3.23064	-3.70811	-2.26014
4.4442	2.2614	-2.21494	3.25256	-3.70811	-2.21494
4.59745	-2.21245	-2.26014	3.22747	-3.60511	-2.26014
4.59745	-2.21267	-2.21494	3.25084	-3.60511	-2.21494
4.59745	2.26514	-2.26014	3.2236	-3.5021	-2.26014
4.59745	2.26607	-2.23705	3.24839	-3.5021	-2.21494
4.57161	2.26607	-2.21494	3.21882	-3.3991	-2.26014
4.59745	2.26683	-2.21494	3.245	-3.3991	-2.21494
4.7507	-2.22217	-2.26014	3.24039	-3.2961	-2.21494
4.7507	-2.22274	-2.21494	3.23413	-3.19309	-2.21494
4.62649	2.26607	-2.26014	3.22559	-3.09009	-2.21494
4.7507	2.26945	-2.26014	3.2431	2.57508	-2.21494
4.7507	2.27105	-2.21494	3.22636	2.67808	-2.26014
4.90395	-2.23074	-2.26014	3.26152	2.67808	-2.21494
4.90395	-2.23155	-2.21494	3.23684	2.78108	-2.26014
4.90395	2.27346	-2.26014	3.27085	2.78108	-2.21494
4.90395	2.27506	-2.21494	3.24292	2.88409	-2.26014
5.0572	-2.23849	-2.26014	3.27573	2.88409	-2.21494
5.0572	-2.23945	-2.21494	3.24656	2.98709	-2.26014
5.0572	2.27739	-2.26014	3.2781	2.98709	-2.21494
5.0572	2.27897	-2.21494	3.24871	3.09009	-2.26014
5.21045	-2.24564	-2.26014	3.27896	3.09009	-2.21494
5.21045	-2.2467	-2.21494	3.24991	3.19309	-2.26014
5.21045	2.28129	-2.26014	3.27884	3.19309	-2.21494
5.21045	2.28284	-2.21494	3.25049	3.2961	-2.26014
5.36369	-2.25239	-2.26014	3.27807	3.2961	-2.21494
5.36369	-2.25351	-2.21494	3.25065	3.3991	-2.26014
5.36369	2.28522	-2.26014	3.27685	3.3991	-2.21494
5.36369	2.28672	-2.21494	3.25053	3.5021	-2.26014
5.51694	-2.25886	-2.26014	3.27533	3.5021	-2.21494
5.51694	-2.26001	-2.21494	3.25022	3.60511	-2.26014
5.51694	2.28921	-2.26014	3.27359	3.60511	-2.21494
5.51694	2.29065	-2.21494	3.24978	3.70811	-2.26014
5.67019	-2.26607	-2.22488	3.2717	3.70811	-2.21494
5.66401	-2.26607	-2.21494	3.24928	3.81111	-2.26014
5.67019	-2.2663	-2.21494	3.26973	3.81111	-2.21494
5.67019	-2.26518	-2.26014	3.24873	3.91412	-2.26014
5.67019	2.29326	-2.26014	3.26769	3.91412	-2.21494
5.67019	2.29465	-2.21494	3.24818	4.01712	-2.26014
5.82344	-2.27103	-2.26014	3.26562	4.01712	-2.21494
5.69208	-2.26607	-2.26014	3.24763	4.12012	-2.26014
5.82344	-2.27207	-2.21494	3.26355	4.12012	-2.21494
5.82344	2.2974	-2.26014	3.24711	4.22312	-2.26014
5.82344	2.29871	-2.21494	3.26148	4.22312	-2.21494
5.97669	-2.27687	-2.26014	3.24662	4.32613	-2.26014
5.97669	-2.27788	-2.21494	3.25944	4.32613	-2.21494
5.97669	2.30159	-2.26014	3.24618	4.42913	-2.26014
5.97669	2.30283	-2.21494	3.25742	4.42913	-2.21494
6.12994	-2.28277	-2.26014	3.24578	4.53213	-2.26014
6.12994	-2.28374	-2.21494	3.25544	4.53213	-2.21494
6.12994	2.3058	-2.26014	3.24544	4.63514	-2.26014
6.12994	2.30696	-2.21494	3.25351	4.63514	-2.21494
6.28319	-2.28871	-2.26014	3.24516	4.73814	-2.26014
6.28319	-2.28962	-2.21494	3.25162	4.73814	-2.21494
6.28319	2.30998	-2.26014	3.24494	4.84114	-2.26014
6.28319	2.31106	-2.21494	3.24979	4.84114	-2.21494
6.43643	-2.29464	-2.26014	3.24478	4.94415	-2.26014
6.43643	-2.29549	-2.21494	3.24802	4.94415	-2.21494
6.43643	2.31406	-2.26014	3.24468	5.04715	-2.26014
6.43643	2.31504	-2.21494	3.24631	5.04715	-2.21494
6.58968	-2.30049	-2.26014	3.24465	5.15015	-2.26014
6.58968	-2.30127	-2.21494	3.24465	5.15015	-2.21494
6.58968	2.31794	-2.26014	-3.24465	-5.15015	-2.16973
6.58968	2.31881	-2.21494	-3.24784	-5.04715	-2.16973
6.74293	-2.30617	-2.26014	-3.25093	-4.94415	-2.16973
6.74293	-2.30686	-2.21494	-3.2539	-4.84114	-2.16973
6.74293	2.3215	-2.26014	-3.25676	-4.73814	-2.16973
6.74293	2.32227	-2.21494	-3.25948	-4.63514	-2.16973
6.89618	-2.31154	-2.26014	-3.26207	-4.53213	-2.16973
6.89618	-2.31215	-2.21494	-3.26449	-4.42913	-2.16973
6.89618	2.32461	-2.26014	-3.26674	-4.32613	-2.16973
6.89618	2.32526	-2.21494	-3.26877	-4.22312	-2.16973
7.04943	-2.31648	-2.26014	-3.27058	-4.12012	-2.16973
7.04943	-2.31698	-2.21494	-3.2721	-4.01712	-2.16973
7.04943	2.32714	-2.26014	-3.27329	-3.91412	-2.16973
7.04943	2.32767	-2.21494	-3.27409	-3.81111	-2.16973
7.20268	-2.32083	-2.26014	-3.2744	-3.70811	-2.16973
7.20268	-2.32122	-2.21494	-3.27411	-3.60511	-2.16973
7.20268	2.32896	-2.26014	-3.27308	-3.5021	-2.16973
7.20268	2.32936	-2.21494	-3.27108	-3.3991	-2.16973
7.35592	-2.32447	-2.26014	-3.26783	-3.2961	-2.16973
7.35592	-2.32473	-2.21494	-3.26289	-3.19309	-2.16973
7.35592	2.32995	-2.26014	-3.25563	-3.09009	-2.16973
7.35592	2.33022	-2.21494	-3.24505	-2.98709	-2.16973
7.50917	-2.32726	-2.26014	-3.21822	-2.98709	-2.20852
7.50917	-2.32739	-2.21494	-3.21822	-2.88409	-2.18542
7.50917	2.33002	-2.26014	-3.22945	-2.88409	-2.16973
7.50917	2.33015	-2.21494	-3.21822	-2.83481	-2.16973
7.66242	-2.32912	-2.26014	-3.21822	2.47207	-2.19415
7.66242	-2.32912	-2.21494	-3.21822	2.45516	-2.16973
7.66242	2.32912	-2.26014	-3.23771	2.47207	-2.16973
7.66242	2.32912	-2.21494	-3.27896	2.57508	-2.16973
-7.50917	-2.32753	-2.16973	-3.29642	2.67808	-2.16973
-7.66242	-2.32912	-2.16973	-3.30463	2.78108	-2.16973
-7.50917	2.33029	-2.16973	-3.3083	2.88409	-2.16973
-7.66242	2.32912	-2.16973	-3.30944	2.98709	-2.16973
-7.35592	-2.325	-2.16973	-3.30902	3.09009	-2.16973
-7.35592	2.33048	-2.16973	-3.3076	3.19309	-2.16973
-7.20268	-2.32161	-2.16973	-3.30549	3.2961	-2.16973
-7.20268	2.32976	-2.16973	-3.30291	3.3991	-2.16973
-7.04943	-2.31749	-2.16973	-3.29999	3.5021	-2.16973
-7.04943	2.3282	-2.16973	-3.29684	3.60511	-2.16973
-6.89618	-2.31276	-2.16973	-3.29352	3.70811	-2.16973
-6.89618	2.32591	-2.16973	-3.29009	3.81111	-2.16973
-6.74293	-2.30757	-2.16973	-3.28657	3.91412	-2.16973
-6.74293	2.32303	-2.16973	-3.283	4.01712	-2.16973
-6.58968	-2.30206	-2.16973	-3.27941	4.12012	-2.16973
-6.58968	2.31968	-2.16973	-3.27581	4.22312	-2.16973
-6.43643	-2.29635	-2.16973	-3.27221	4.32613	-2.16973
-6.43643	2.31601	-2.16973	-3.26863	4.42913	-2.16973
-6.28319	-2.29054	-2.16973	-3.26508	4.53213	-2.16973
-6.28319	2.31212	-2.16973	-3.26156	4.63514	-2.16973
-6.12994	-2.28471	-2.16973	-3.25807	4.73814	-2.16973
-6.12994	2.30811	-2.16973	-3.25464	4.84114	-2.16973
-5.97669	-2.27889	-2.16973	-3.25125	4.94415	-2.16973
-5.97669	2.30406	-2.16973	-3.24792	5.04715	-2.16973
-5.82344	-2.27311	-2.16973	-3.24465	5.15015	-2.16973
-5.82344	2.30002	-2.16973	-3.20559	-2.78108	-2.16973
-5.67019	-2.26736	-2.16973	-3.16712	-2.67808	-2.16973
-5.67019	2.29602	-2.16973	-3.09976	-2.57508	-2.16973
-5.63575	-2.26607	-2.16973	-3.06497	-2.57508	-2.21429
-5.51694	-2.26116	-2.16973	-3.06497	-2.54715	-2.16973
-5.51694	2.29208	-2.16973	-3.06497	2.36907	-2.20817
-5.36369	-2.25463	-2.16973	-3.06497	2.36381	-2.16973
-5.36369	2.2882	-2.16973	-3.09218	2.36907	-2.16973
-5.21045	-2.24777	-2.16973	-2.95735	-2.47207	-2.16973
-5.21045	2.28436	-2.16973	-2.91172	-2.45712	-2.16973
-5.0572	-2.24041	-2.16973	-2.91172	2.34115	-2.16973
-5.0572	2.28052	-2.16973	-2.75847	-2.41604	-2.16973
-4.90395	-2.23233	-2.16973	-2.75847	2.32575	-2.16973
-4.90395	2.27663	-2.16973	-2.60522	-2.3854	-2.16973
-4.7507	-2.22327	-2.16973	-2.60522	2.31504	-2.16973
-4.7507	2.2726	-2.16973	-2.49801	-2.36907	-2.16973
-4.59745	-2.21283	-2.16973	-2.45197	-2.36498	-2.16973
-4.59745	2.26834	-2.16973	-2.45197	2.3074	-2.16973
-4.4442	-2.20053	-2.16973	-2.29873	-2.35369	-2.16973
-4.4442	2.26309	-2.16973	-2.29873	2.30179	-2.16973
-4.52218	2.26607	-2.16973	-2.14548	-2.34462	-2.16973
-4.29096	-2.18575	-2.16973	-2.14548	2.29758	-2.16973
-4.29096	2.25592	-2.16973	-1.99223	-2.33728	-2.16973
-4.13771	-2.16767	-2.16973	-1.99223	2.29433	-2.16973
-4.13771	2.24625	-2.16973	-1.83898	-2.33129	-2.16973
-4.1042	-2.16306	-2.16973	-1.83898	2.29178	-2.16973
-3.98446	-2.13164	-2.16973	-1.68573	-2.32639	-2.16973
-3.98446	2.23249	-2.16973	-1.68573	2.28974	-2.16973
-3.83121	-2.07985	-2.16973	-1.53248	-2.32235	-2.16973
-3.83121	2.21213	-2.16973	-1.53248	2.28808	-2.16973
-3.78223	-2.06006	-2.16973	-1.37924	-2.31901	-2.16973
-3.67796	-1.97013	-2.16973	-1.37924	2.28673	-2.16973
-3.67796	2.18141	-2.16973	-1.22599	-2.31626	-2.16973
-3.66412	-1.95706	-2.16973	-1.22599	2.28562	-2.16973
-3.60475	-1.85405	-2.16973	-1.07274	-2.31399	-2.16973
-3.56982	-1.75105	-2.16973	-1.07274	2.28471	-2.16973
-3.54736	-1.64805	-2.16973	-0.919491	-2.31214	-2.16973
-3.52471	-1.64805	-2.19426	-0.919491	2.28397	-2.16973
-3.52471	-1.54505	-2.17752	-0.766242	-2.31065	-2.16973
-3.53205	-1.54505	-2.16973	-0.766242	2.28337	-2.16973
-3.52471	-1.47562	-2.16973	-0.612994	-2.30948	-2.16973
-3.52471	2.07552	-2.16973	-0.612994	2.28291	-2.16973
-3.6104	2.16306	-2.16973	-0.459745	-2.3086	-2.16973
-3.52116	-1.44204	-2.16973	-0.459745	2.28255	-2.16973
-3.51315	-1.33904	-2.16973	-0.306497	-2.30799	-2.16973
-3.50715	-1.23604	-2.16973	-0.306497	2.2823	-2.16973
-3.50254	-1.13303	-2.16973	-0.153248	-2.30762	-2.16973
-3.49894	-1.03003	-2.16973	-0.153248	2.28216	-2.16973
-3.49605	-0.927027	-2.16973	0	-2.3075	-2.16973
-3.49366	-0.824024	-2.16973	0	2.28211	-2.16973
-3.49163	-0.721021	-2.16973	0.153248	-2.30762	-2.16973
-3.48984	-0.618018	-2.16973	0.153248	2.28216	-2.16973
-3.48821	-0.515015	-2.16973	0.306497	-2.30799	-2.16973
-3.48666	-0.412012	-2.16973	0.306497	2.2823	-2.16973
-3.48513	-0.309009	-2.16973	0.459745	-2.3086	-2.16973
-3.4836	-0.206006	-2.16973	0.459745	2.28255	-2.16973
-3.48202	-0.103003	-2.16973	0.612994	-2.30948	-2.16973
-3.48037	0	-2.16973	0.612994	2.28291	-2.16973
-3.47864	0.103003	-2.16973	0.766242	-2.31065	-2.16973
-3.47681	0.206006	-2.16973	0.766242	2.28337	-2.16973
-3.47488	0.309009	-2.16973	0.919491	-2.31214	-2.16973
-3.47286	0.412012	-2.16973	0.919491	2.28397	-2.16973
-3.47074	0.515015	-2.16973	1.07274	-2.31399	-2.16973
-3.46854	0.618018	-2.16973	1.07274	2.28471	-2.16973
-3.46627	0.721021	-2.16973	1.22599	-2.31626	-2.16973
-3.46398	0.824024	-2.16973	1.22599	2.28562	-2.16973
-3.46168	0.927027	-2.16973	1.37924	-2.31901	-2.16973
-3.45944	1.03003	-2.16973	1.37924	2.28673	-2.16973
-3.45731	1.13303	-2.16973	1.53248	-2.32235	-2.16973
-3.4554	1.23604	-2.16973	1.53248	2.28808	-2.16973
-3.45382	1.33904	-2.16973	1.68573	-2.32639	-2.16973
-3.45278	1.44204	-2.16973	1.68573	2.28974	-2.16973
-3.45257	1.54505	-2.16973	1.83898	-2.33129	-2.16973
-3.45367	1.64805	-2.16973	1.83898	2.29178	-2.16973
-3.45692	1.75105	-2.16973	1.99223	-2.33728	-2.16973
-3.46397	1.85405	-2.16973	1.99223	2.29433	-2.16973
-3.47858	1.95706	-2.16973	2.14548	-2.34462	-2.16973
-3.51141	2.06006	-2.16973	2.14548	2.29758	-2.16973
3.52471	-1.64805	-2.19426	2.29873	-2.35369	-2.16973
3.52471	-1.54505	-2.17752	2.29873	2.30179	-2.16973
3.52116	-1.44204	-2.16973	2.45197	-2.36498	-2.16973
3.52471	-1.47562	-2.16973	2.45197	2.3074	-2.16973
3.51315	-1.33904	-2.16973	2.60522	-2.3854	-2.16973
3.50715	-1.23604	-2.16973	2.49801	-2.36907	-2.16973
3.50254	-1.13303	-2.16973	2.60522	2.31504	-2.16973
3.49894	-1.03003	-2.16973	2.75847	-2.41604	-2.16973
3.49605	-0.927027	-2.16973	2.75847	2.32575	-2.16973
3.49366	-0.824024	-2.16973	2.91172	-2.45712	-2.16973
3.49163	-0.721021	-2.16973	2.91172	2.34115	-2.16973
3.48984	-0.618018	-2.16973	3.06497	-2.57508	-2.21429
3.48821	-0.515015	-2.16973	2.95735	-2.47207	-2.16973
3.48666	-0.412012	-2.16973	3.06497	-2.54715	-2.16973
3.48513	-0.309009	-2.16973	3.06497	2.36907	-2.20817
3.4836	-0.206006	-2.16973	3.06497	2.36381	-2.16973
3.48202	-0.103003	-2.16973	3.21822	-2.98709	-2.20852
3.48037	0	-2.16973	3.21822	-2.88409	-2.18542
3.47864	0.103003	-2.16973	3.20559	-2.78108	-2.16973
3.47681	0.206006	-2.16973	3.21822	-2.83481	-2.16973
3.47488	0.309009	-2.16973	3.16712	-2.67808	-2.16973
3.47286	0.412012	-2.16973	3.09976	-2.57508	-2.16973
3.47074	0.515015	-2.16973	3.09218	2.36907	-2.16973
3.46854	0.618018	-2.16973	3.21822	2.47207	-2.19415
3.46627	0.721021	-2.16973	3.21822	2.45516	-2.16973
3.46398	0.824024	-2.16973	3.24465	-5.15015	-2.16973
3.46168	0.927027	-2.16973	3.24784	-5.04715	-2.16973
3.45944	1.03003	-2.16973	3.25093	-4.94415	-2.16973
3.45731	1.13303	-2.16973	3.2539	-4.84114	-2.16973
3.4554	1.23604	-2.16973	3.25676	-4.73814	-2.16973
3.45382	1.33904	-2.16973	3.25948	-4.63514	-2.16973
3.45278	1.44204	-2.16973	3.26207	-4.53213	-2.16973
3.45257	1.54505	-2.16973	3.26449	-4.42913	-2.16973
3.45367	1.64805	-2.16973	3.26674	-4.32613	-2.16973
3.45692	1.75105	-2.16973	3.26877	-4.22312	-2.16973
3.46397	1.85405	-2.16973	3.27058	-4.12012	-2.16973
3.47858	1.95706	-2.16973	3.2721	-4.01712	-2.16973
3.51141	2.06006	-2.16973	3.27329	-3.91412	-2.16973
3.52471	2.07552	-2.16973	3.27409	-3.81111	-2.16973
3.67796	-1.97013	-2.16973	3.2744	-3.70811	-2.16973
3.66412	-1.95706	-2.16973	3.27411	-3.60511	-2.16973
3.60475	-1.85405	-2.16973	3.27308	-3.5021	-2.16973
3.56982	-1.75105	-2.16973	3.27108	-3.3991	-2.16973
3.54736	-1.64805	-2.16973	3.26783	-3.2961	-2.16973
3.53205	-1.54505	-2.16973	3.26289	-3.19309	-2.16973
3.6104	2.16306	-2.16973	3.25563	-3.09009	-2.16973
3.67796	2.18141	-2.16973	3.24505	-2.98709	-2.16973
3.83121	-2.07985	-2.16973	3.22945	-2.88409	-2.16973
3.78223	-2.06006	-2.16973	3.23771	2.47207	-2.16973
3.83121	2.21213	-2.16973	3.27896	2.57508	-2.16973
3.98446	-2.13164	-2.16973	3.29642	2.67808	-2.16973
3.98446	2.23249	-2.16973	3.30463	2.78108	-2.16973
4.13771	-2.16767	-2.16973	3.3083	2.88409	-2.16973
4.1042	-2.16306	-2.16973	3.30944	2.98709	-2.16973
4.13771	2.24625	-2.16973	3.30902	3.09009	-2.16973
4.29096	-2.18575	-2.16973	3.3076	3.19309	-2.16973
4.29096	2.25592	-2.16973	3.30549	3.2961	-2.16973
4.4442	-2.20053	-2.16973	3.30291	3.3991	-2.16973
4.4442	2.26309	-2.16973	3.29999	3.5021	-2.16973
4.59745	-2.21283	-2.16973	3.29684	3.60511	-2.16973
4.52218	2.26607	-2.16973	3.29352	3.70811	-2.16973
4.59745	2.26834	-2.16973	3.29009	3.81111	-2.16973
4.7507	-2.22327	-2.16973	3.28657	3.91412	-2.16973
4.7507	2.2726	-2.16973	3.283	4.01712	-2.16973
4.90395	-2.23233	-2.16973	3.27941	4.12012	-2.16973
4.90395	2.27663	-2.16973	3.27581	4.22312	-2.16973
5.0572	-2.24041	-2.16973	3.27221	4.32613	-2.16973
5.0572	2.28052	-2.16973	3.26863	4.42913	-2.16973
5.21045	-2.24777	-2.16973	3.26508	4.53213	-2.16973
5.21045	2.28436	-2.16973	3.26156	4.63514	-2.16973
5.36369	-2.25463	-2.16973	3.25807	4.73814	-2.16973
5.36369	2.2882	-2.16973	3.25464	4.84114	-2.16973
5.51694	-2.26116	-2.16973	3.25125	4.94415	-2.16973
5.51694	2.29208	-2.16973	3.24792	5.04715	-2.16973
5.67019	-2.26736	-2.16973	3.24465	5.15015	-2.16973
5.63575	-2.26607	-2.16973	-3.24465	-5.15015	-2.12453
5.67019	2.29602	-2.16973	-3.24946	-5.04715	-2.12453
5.82344	-2.27311	-2.16973	-3.25416	-4.94415	-2.12453
5.82344	2.30002	-2.16973	-3.25874	-4.84114	-2.12453
5.97669	-2.27889	-2.16973	-3.26319	-4.73814	-2.12453
5.97669	2.30406	-2.16973	-3.26751	-4.63514	-2.12453
6.12994	-2.28471	-2.16973	-3.27168	-4.53213	-2.12453
6.12994	2.30811	-2.16973	-3.27567	-4.42913	-2.12453
6.28319	-2.29054	-2.16973	-3.27947	-4.32613	-2.12453
6.28319	2.31212	-2.16973	-3.28306	-4.22312	-2.12453
6.43643	-2.29635	-2.16973	-3.28639	-4.12012	-2.12453
6.43643	2.31601	-2.16973	-3.28942	-4.01712	-2.12453
6.58968	-2.30206	-2.16973	-3.2921	-3.91412	-2.12453
6.58968	2.31968	-2.16973	-3.29437	-3.81111	-2.12453
6.74293	-2.30757	-2.16973	-3.29613	-3.70811	-2.12453
6.74293	2.32303	-2.16973	-3.29727	-3.60511	-2.12453
6.89618	-2.31276	-2.16973	-3.29764	-3.5021	-2.12453
6.89618	2.32591	-2.16973	-3.29702	-3.3991	-2.12453
7.04943	-2.31749	-2.16973	-3.29511	-3.2961	-2.12453
7.04943	2.3282	-2.16973	-3.2915	-3.19309	-2.12453
7.20268	-2.32161	-2.16973	-3.28552	-3.09009	-2.12453
7.20268	2.32976	-2.16973	-3.27617	-2.98709	-2.12453
7.35592	-2.325	-2.16973	-3.26174	-2.88409	-2.12453
7.35592	2.33048	-2.16973	-3.23917	-2.78108	-2.12453
7.50917	-2.32753	-2.16973	-3.21822	-2.78108	-2.15298
7.50917	2.33029	-2.16973	-3.21822	-2.72194	-2.12453
7.66242	-2.32912	-2.16973	-3.21822	2.42752	-2.12453
7.66242	2.32912	-2.16973	-3.27353	2.47207	-2.12453
-7.50917	-2.32766	-2.12453	-3.31452	2.57508	-2.12453
-7.66242	-2.32912	-2.12453	-3.33103	2.67808	-2.12453
-7.50917	2.33042	-2.12453	-3.33813	2.78108	-2.12453
-7.66242	2.32912	-2.12453	-3.34062	2.88409	-2.12453
-7.35592	-2.32526	-2.12453	-3.34054	2.98709	-2.12453
-7.35592	2.33075	-2.12453	-3.33886	3.09009	-2.12453
-7.20268	-2.322	-2.12453	-3.33615	3.19309	-2.12453
-7.20268	2.33016	-2.12453	-3.33272	3.2961	-2.12453
-7.04943	-2.318	-2.12453	-3.3288	3.3991	-2.12453
-7.04943	2.32872	-2.12453	-3.32451	3.5021	-2.12453
-6.89618	-2.31337	-2.12453	-3.31996	3.60511	-2.12453
-6.89618	2.32655	-2.12453	-3.31522	3.70811	-2.12453
-6.74293	-2.30828	-2.12453	-3.31034	3.81111	-2.12453
-6.74293	2.32378	-2.12453	-3.30535	3.91412	-2.12453
-6.58968	-2.30286	-2.12453	-3.3003	4.01712	-2.12453
-6.58968	2.32055	-2.12453	-3.2952	4.12012	-2.12453
-6.43643	-2.29722	-2.12453	-3.29008	4.22312	-2.12453
-6.43643	2.31697	-2.12453	-3.28494	4.32613	-2.12453
-6.28319	-2.29148	-2.12453	-3.2798	4.42913	-2.12453
-6.28319	2.31317	-2.12453	-3.27468	4.53213	-2.12453
-6.12994	-2.28569	-2.12453	-3.26958	4.63514	-2.12453
-6.12994	2.30925	-2.12453	-3.26451	4.73814	-2.12453
-5.97669	-2.27992	-2.12453	-3.25947	4.84114	-2.12453
-5.97669	2.30528	-2.12453	-3.25448	4.94415	-2.12453
-5.82344	-2.27416	-2.12453	-3.24954	5.04715	-2.12453
-5.82344	2.30131	-2.12453	-3.24465	5.15015	-2.12453
-5.67019	-2.26843	-2.12453	-3.202	-2.67808	-2.12453
-5.67019	2.29738	-2.12453	-3.13495	-2.57508	-2.12453
-5.60731	-2.26607	-2.12453	-3.06497	-2.52093	-2.12453
-5.51694	-2.26233	-2.12453	-3.06497	2.35867	-2.12453
-5.51694	2.2935	-2.12453	-3.12364	2.36907	-2.12453
-5.36369	-2.25577	-2.12453	-2.99174	-2.47207	-2.12453
-5.36369	2.28966	-2.12453	-2.91172	-2.4472	-2.12453
-5.21045	-2.24883	-2.12453	-2.91172	2.33859	-2.12453
-5.21045	2.28586	-2.12453	-2.75847	-2.40942	-2.12453
-5.0572	-2.24135	-2.12453	-2.75847	2.32487	-2.12453
-5.0572	2.28205	-2.12453	-2.60522	-2.38137	-2.12453
-4.90395	-2.2331	-2.12453	-2.60522	2.31526	-2.12453
-4.90395	2.27816	-2.12453	-2.51773	-2.36907	-2.12453
-4.7507	-2.22375	-2.12453	-2.45197	-2.36359	-2.12453
-4.7507	2.27412	-2.12453	-2.45197	2.30835	-2.12453
-4.59745	-2.2129	-2.12453	-2.29873	-2.35305	-2.12453
-4.59745	2.2698	-2.12453	-2.29873	2.30325	-2.12453
-4.4442	-2.20002	-2.12453	-2.14548	-2.34458	-2.12453
-4.4442	2.26475	-2.12453	-2.14548	2.29939	-2.12453
-4.47714	2.26607	-2.12453	-1.99223	-2.33771	-2.12453
-4.29096	-2.18441	-2.12453	-1.99223	2.2964	-2.12453
-4.29096	2.25722	-2.12453	-1.83898	-2.33211	-2.12453
-4.13771	-2.16518	-2.12453	-1.83898	2.29404	-2.12453
-4.13771	2.24684	-2.12453	-1.68573	-2.3275	-2.12453
-4.12314	-2.16306	-2.12453	-1.68573	2.29214	-2.12453
-3.98446	-2.12388	-2.12453	-1.53248	-2.3237	-2.12453
-3.98446	2.23169	-2.12453	-1.53248	2.2906	-2.12453
-3.83121	-2.06733	-2.12453	-1.37924	-2.32056	-2.12453
-3.83121	2.20883	-2.12453	-1.37924	2.28934	-2.12453
-3.81431	-2.06006	-2.12453	-1.22599	-2.31796	-2.12453
-3.70061	-1.95706	-2.12453	-1.22599	2.2883	-2.12453
-3.67796	-1.95706	-2.15264	-1.07274	-2.31582	-2.12453
-3.67796	-1.91714	-2.12453	-1.07274	2.28745	-2.12453
-3.67796	2.17386	-2.12453	-0.919491	-2.31408	-2.12453
-3.64345	-1.85405	-2.12453	-0.919491	2.28675	-2.12453
-3.61005	-1.75105	-2.12453	-0.766242	-2.31267	-2.12453
-3.58877	-1.64805	-2.12453	-0.766242	2.28619	-2.12453
-3.57444	-1.54505	-2.12453	-0.612994	-2.31156	-2.12453
-3.56443	-1.44204	-2.12453	-0.612994	2.28575	-2.12453
-3.52471	-1.44204	-2.16607	-0.459745	-2.31073	-2.12453
-3.52471	-1.33904	-2.15801	-0.459745	2.28542	-2.12453
-3.55724	-1.33904	-2.12453	-0.306497	-2.31015	-2.12453
-3.52471	-1.23604	-2.15217	-0.306497	2.28519	-2.12453
-3.55196	-1.23604	-2.12453	-0.153248	-2.3098	-2.12453
-3.52471	-1.13303	-2.14786	-0.153248	2.28505	-2.12453
-3.54801	-1.13303	-2.12453	0	-2.30969	-2.12453
-3.52471	-1.03003	-2.1446	0	2.28501	-2.12453
-3.54498	-1.03003	-2.12453	0.153248	-2.3098	-2.12453
-3.52471	-0.927027	-2.14207	0.153248	2.28505	-2.12453
-3.54261	-0.927027	-2.12453	0.306497	-2.31015	-2.12453
-3.52471	-0.824024	-2.14004	0.306497	2.28519	-2.12453
-3.54068	-0.824024	-2.12453	0.459745	-2.31073	-2.12453
-3.52471	-0.721021	-2.13835	0.459745	2.28542	-2.12453
-3.53906	-0.721021	-2.12453	0.612994	-2.31156	-2.12453
-3.52471	-0.618018	-2.13688	0.612994	2.28575	-2.12453
-3.53762	-0.618018	-2.12453	0.766242	-2.31267	-2.12453
-3.52471	-0.515015	-2.13553	0.766242	2.28619	-2.12453
-3.53628	-0.515015	-2.12453	0.919491	-2.31408	-2.12453
-3.52471	-0.412012	-2.13425	0.919491	2.28675	-2.12453
-3.53498	-0.412012	-2.12453	1.07274	-2.31582	-2.12453
-3.52471	-0.309009	-2.13296	1.07274	2.28745	-2.12453
-3.53365	-0.309009	-2.12453	1.22599	-2.31796	-2.12453
-3.52471	-0.206006	-2.13163	1.22599	2.2883	-2.12453
-3.53226	-0.206006	-2.12453	1.37924	-2.32056	-2.12453
-3.52471	-0.103003	-2.13023	1.37924	2.28934	-2.12453
-3.53078	-0.103003	-2.12453	1.53248	-2.3237	-2.12453
-3.52471	0	-2.12873	1.53248	2.2906	-2.12453
-3.52918	0	-2.12453	1.68573	-2.3275	-2.12453
-3.52471	0.103003	-2.1271	1.68573	2.29214	-2.12453
-3.52745	0.103003	-2.12453	1.83898	-2.33211	-2.12453
-3.52471	0.206006	-2.12534	1.83898	2.29404	-2.12453
-3.52558	0.206006	-2.12453	1.99223	-2.33771	-2.12453
-3.52471	0.250091	-2.12453	1.99223	2.2964	-2.12453
-3.52471	2.06006	-2.15368	2.14548	-2.34458	-2.12453
-3.52471	1.98022	-2.12453	2.14548	2.29939	-2.12453
-3.54866	2.06006	-2.12453	2.29873	-2.35305	-2.12453
-3.64181	2.16306	-2.12453	2.29873	2.30325	-2.12453
-3.52355	0.309009	-2.12453	2.45197	-2.36359	-2.12453
-3.52136	0.412012	-2.12453	2.45197	2.30835	-2.12453
-3.51904	0.515015	-2.12453	2.60522	-2.38137	-2.12453
-3.51658	0.618018	-2.12453	2.51773	-2.36907	-2.12453
-3.51401	0.721021	-2.12453	2.60522	2.31526	-2.12453
-3.51136	0.824024	-2.12453	2.75847	-2.40942	-2.12453
-3.50866	0.927027	-2.12453	2.75847	2.32487	-2.12453
-3.50596	1.03003	-2.12453	2.91172	-2.4472	-2.12453
-3.50333	1.13303	-2.12453	2.91172	2.33859	-2.12453
-3.50086	1.23604	-2.12453	3.06497	-2.52093	-2.12453
-3.49868	1.33904	-2.12453	2.99174	-2.47207	-2.12453
-3.49697	1.44204	-2.12453	3.06497	2.35867	-2.12453
-3.49603	1.54505	-2.12453	3.21822	-2.78108	-2.15298
-3.49632	1.64805	-2.12453	3.202	-2.67808	-2.12453
-3.49867	1.75105	-2.12453	3.21822	-2.72194	-2.12453
-3.50467	1.85405	-2.12453	3.13495	-2.57508	-2.12453
-3.51794	1.95706	-2.12453	3.12364	2.36907	-2.12453
3.52471	-1.44204	-2.16607	3.21822	2.42752	-2.12453
3.52471	-1.33904	-2.15801	3.24465	-5.15015	-2.12453
3.52471	-1.23604	-2.15217	3.24946	-5.04715	-2.12453
3.52471	-1.13303	-2.14786	3.25416	-4.94415	-2.12453
3.52471	-1.03003	-2.1446	3.25874	-4.84114	-2.12453
3.52471	-0.927027	-2.14207	3.26319	-4.73814	-2.12453
3.52471	-0.824024	-2.14004	3.26751	-4.63514	-2.12453
3.52471	-0.721021	-2.13835	3.27168	-4.53213	-2.12453
3.52471	-0.618018	-2.13688	3.27567	-4.42913	-2.12453
3.52471	-0.515015	-2.13553	3.27947	-4.32613	-2.12453
3.52471	-0.412012	-2.13425	3.28306	-4.22312	-2.12453
3.52471	-0.309009	-2.13296	3.28639	-4.12012	-2.12453
3.52471	-0.206006	-2.13163	3.28942	-4.01712	-2.12453
3.52471	-0.103003	-2.13023	3.2921	-3.91412	-2.12453
3.52471	0	-2.12873	3.29437	-3.81111	-2.12453
3.52471	0.103003	-2.1271	3.29613	-3.70811	-2.12453
3.52471	0.206006	-2.12534	3.29727	-3.60511	-2.12453
3.52355	0.309009	-2.12453	3.29764	-3.5021	-2.12453
3.52471	0.250091	-2.12453	3.29702	-3.3991	-2.12453
3.52136	0.412012	-2.12453	3.29511	-3.2961	-2.12453
3.51904	0.515015	-2.12453	3.2915	-3.19309	-2.12453
3.51658	0.618018	-2.12453	3.28552	-3.09009	-2.12453
3.51401	0.721021	-2.12453	3.27617	-2.98709	-2.12453
3.51136	0.824024	-2.12453	3.26174	-2.88409	-2.12453
3.50866	0.927027	-2.12453	3.23917	-2.78108	-2.12453
3.50596	1.03003	-2.12453	3.27353	2.47207	-2.12453
3.50333	1.13303	-2.12453	3.31452	2.57508	-2.12453
3.50086	1.23604	-2.12453	3.33103	2.67808	-2.12453
3.49868	1.33904	-2.12453	3.33813	2.78108	-2.12453
3.49697	1.44204	-2.12453	3.34062	2.88409	-2.12453
3.49603	1.54505	-2.12453	3.34054	2.98709	-2.12453
3.49632	1.64805	-2.12453	3.33886	3.09009	-2.12453
3.49867	1.75105	-2.12453	3.33615	3.19309	-2.12453
3.50467	1.85405	-2.12453	3.33272	3.2961	-2.12453
3.51794	1.95706	-2.12453	3.3288	3.3991	-2.12453
3.52471	2.06006	-2.15368	3.32451	3.5021	-2.12453
3.52471	1.98022	-2.12453	3.31996	3.60511	-2.12453
3.67796	-1.95706	-2.15264	3.31522	3.70811	-2.12453
3.64345	-1.85405	-2.12453	3.31034	3.81111	-2.12453
3.67796	-1.91714	-2.12453	3.30535	3.91412	-2.12453
3.61005	-1.75105	-2.12453	3.3003	4.01712	-2.12453
3.58877	-1.64805	-2.12453	3.2952	4.12012	-2.12453
3.57444	-1.54505	-2.12453	3.29008	4.22312	-2.12453
3.56443	-1.44204	-2.12453	3.28494	4.32613	-2.12453
3.55724	-1.33904	-2.12453	3.2798	4.42913	-2.12453
3.55196	-1.23604	-2.12453	3.27468	4.53213	-2.12453
3.54801	-1.13303	-2.12453	3.26958	4.63514	-2.12453
3.54498	-1.03003	-2.12453	3.26451	4.73814	-2.12453
3.54261	-0.927027	-2.12453	3.25947	4.84114	-2.12453
3.54068	-0.824024	-2.12453	3.25448	4.94415	-2.12453
3.53906	-0.721021	-2.12453	3.24954	5.04715	-2.12453
3.53762	-0.618018	-2.12453	3.24465	5.15015	-2.12453
3.53628	-0.515015	-2.12453	-3.37147	2.88409	-2.08103
3.53498	-0.412012	-2.12453	-3.37147	2.79152	-2.07933
3.53365	-0.309009	-2.12453	-3.37265	2.88409	-2.07933
3.53226	-0.206006	-2.12453	-3.37147	2.97987	-2.07933
3.53078	-0.103003	-2.12453	-3.24465	-5.15015	-2.07933
3.52918	0	-2.12453	-3.25107	-5.04715	-2.07933
3.52745	0.103003	-2.12453	-3.25737	-4.94415	-2.07933
3.52558	0.206006	-2.12453	-3.26355	-4.84114	-2.07933
3.54866	2.06006	-2.12453	-3.2696	-4.73814	-2.07933
3.64181	2.16306	-2.12453	-3.2755	-4.63514	-2.07933
3.67796	2.17386	-2.12453	-3.28124	-4.53213	-2.07933
3.83121	-2.06733	-2.12453	-3.2868	-4.42913	-2.07933
3.81431	-2.06006	-2.12453	-3.29215	-4.32613	-2.07933
3.70061	-1.95706	-2.12453	-3.29727	-4.22312	-2.07933
3.83121	2.20883	-2.12453	-3.30212	-4.12012	-2.07933
3.98446	-2.12388	-2.12453	-3.30665	-4.01712	-2.07933
3.98446	2.23169	-2.12453	-3.31081	-3.91412	-2.07933
4.13771	-2.16518	-2.12453	-3.31454	-3.81111	-2.07933
4.12314	-2.16306	-2.12453	-3.31774	-3.70811	-2.07933
4.13771	2.24684	-2.12453	-3.3203	-3.60511	-2.07933
4.29096	-2.18441	-2.12453	-3.32206	-3.5021	-2.07933
4.29096	2.25722	-2.12453	-3.3228	-3.3991	-2.07933
4.4442	-2.20002	-2.12453	-3.32223	-3.2961	-2.07933
4.4442	2.26475	-2.12453	-3.31992	-3.19309	-2.07933
4.59745	-2.2129	-2.12453	-3.31521	-3.09009	-2.07933
4.47714	2.26607	-2.12453	-3.30709	-2.98709	-2.07933
4.59745	2.2698	-2.12453	-3.29383	-2.88409	-2.07933
4.7507	-2.22375	-2.12453	-3.27233	-2.78108	-2.07933
4.7507	2.27412	-2.12453	-3.23634	-2.67808	-2.07933
4.90395	-2.2331	-2.12453	-3.21822	-2.67808	-2.10346
4.90395	2.27816	-2.12453	-3.21822	-2.64848	-2.07933
5.0572	-2.24135	-2.12453	-3.21822	2.40437	-2.07933
5.0572	2.28205	-2.12453	-3.30903	2.47207	-2.07933
5.21045	-2.24883	-2.12453	-3.34975	2.57508	-2.07933
5.21045	2.28586	-2.12453	-3.36533	2.67808	-2.07933
5.36369	-2.25577	-2.12453	-3.37133	2.78108	-2.07933
5.36369	2.28966	-2.12453	-3.37138	2.98709	-2.07933
5.51694	-2.26233	-2.12453	-3.36846	3.09009	-2.07933
5.51694	2.2935	-2.12453	-3.36448	3.19309	-2.07933
5.67019	-2.26843	-2.12453	-3.35975	3.2961	-2.07933
5.60731	-2.26607	-2.12453	-3.3545	3.3991	-2.07933
5.67019	2.29738	-2.12453	-3.34885	3.5021	-2.07933
5.82344	-2.27416	-2.12453	-3.34292	3.60511	-2.07933
5.82344	2.30131	-2.12453	-3.33677	3.70811	-2.07933
5.97669	-2.27992	-2.12453	-3.33046	3.81111	-2.07933
5.97669	2.30528	-2.12453	-3.32402	3.91412	-2.07933
6.12994	-2.28569	-2.12453	-3.3175	4.01712	-2.07933
6.12994	2.30925	-2.12453	-3.3109	4.12012	-2.07933
6.28319	-2.29148	-2.12453	-3.30427	4.22312	-2.07933
6.28319	2.31317	-2.12453	-3.2976	4.32613	-2.07933
6.43643	-2.29722	-2.12453	-3.29092	4.42913	-2.07933
6.43643	2.31697	-2.12453	-3.28424	4.53213	-2.07933
6.58968	-2.30286	-2.12453	-3.27756	4.63514	-2.07933
6.58968	2.32055	-2.12453	-3.27091	4.73814	-2.07933
6.74293	-2.30828	-2.12453	-3.26429	4.84114	-2.07933
6.74293	2.32378	-2.12453	-3.2577	4.94415	-2.07933
6.89618	-2.31337	-2.12453	-3.25115	5.04715	-2.07933
6.89618	2.32655	-2.12453	-3.24465	5.15015	-2.07933
7.04943	-2.318	-2.12453	-3.17004	-2.57508	-2.07933
7.04943	2.32872	-2.12453	-3.06497	-2.49679	-2.07933
7.20268	-2.322	-2.12453	-3.06497	2.3545	-2.07933
7.20268	2.33016	-2.12453	-3.15471	2.36907	-2.07933
7.35592	-2.32526	-2.12453	-3.02616	-2.47207	-2.07933
7.35592	2.33075	-2.12453	-2.91172	-2.43834	-2.07933
7.50917	-2.32766	-2.12453	-2.91172	2.33665	-2.07933
7.50917	2.33042	-2.12453	-2.75847	-2.40363	-2.07933
7.66242	-2.32912	-2.12453	-2.75847	2.32438	-2.07933
7.66242	2.32912	-2.12453	-2.60522	-2.37797	-2.07933
-7.50917	-2.3278	-2.07933	-2.60522	2.31573	-2.07933
-7.66242	-2.32912	-2.07933	-2.53655	-2.36907	-2.07933
-7.50917	2.33055	-2.07933	-2.45197	-2.36245	-2.07933
-7.66242	2.32912	-2.07933	-2.45197	2.30947	-2.07933
-7.35592	-2.32554	-2.07933	-2.29873	-2.35262	-2.07933
-7.35592	2.33101	-2.07933	-2.29873	2.30481	-2.07933
-7.20268	-2.3224	-2.07933	-2.14548	-2.3447	-2.07933
-7.20268	2.33055	-2.07933	-2.14548	2.30127	-2.07933
-7.04943	-2.31851	-2.07933	-1.99223	-2.33827	-2.07933
-7.04943	2.32923	-2.07933	-1.99223	2.29851	-2.07933
-6.89618	-2.314	-2.07933	-1.83898	-2.33301	-2.07933
-6.89618	2.32719	-2.07933	-1.83898	2.29632	-2.07933
-6.74293	-2.309	-2.07933	-1.68573	-2.32869	-2.07933
-6.74293	2.32453	-2.07933	-1.68573	2.29456	-2.07933
-6.58968	-2.30366	-2.07933	-1.53248	-2.32511	-2.07933
-6.58968	2.3214	-2.07933	-1.53248	2.29313	-2.07933
-6.43643	-2.2981	-2.07933	-1.37924	-2.32216	-2.07933
-6.43643	2.31792	-2.07933	-1.37924	2.29195	-2.07933
-6.28319	-2.29241	-2.07933	-1.22599	-2.31971	-2.07933
-6.28319	2.31421	-2.07933	-1.22599	2.29098	-2.07933
-6.12994	-2.28668	-2.07933	-1.07274	-2.31769	-2.07933
-6.12994	2.31037	-2.07933	-1.07274	2.29018	-2.07933
-5.97669	-2.28095	-2.07933	-0.919491	-2.31604	-2.07933
-5.97669	2.30648	-2.07933	-0.919491	2.28953	-2.07933
-5.82344	-2.27522	-2.07933	-0.766242	-2.3147	-2.07933
-5.82344	2.30258	-2.07933	-0.766242	2.28901	-2.07933
-5.67019	-2.2695	-2.07933	-0.612994	-2.31366	-2.07933
-5.67019	2.29871	-2.07933	-0.612994	2.2886	-2.07933
-5.57876	-2.26607	-2.07933	-0.459745	-2.31287	-2.07933
-5.51694	-2.2635	-2.07933	-0.459745	2.28829	-2.07933
-5.51694	2.29489	-2.07933	-0.306497	-2.31232	-2.07933
-5.36369	-2.2569	-2.07933	-0.306497	2.28807	-2.07933
-5.36369	2.2911	-2.07933	-0.153248	-2.312	-2.07933
-5.21045	-2.2499	-2.07933	-0.153248	2.28794	-2.07933
-5.21045	2.28734	-2.07933	0	-2.31189	-2.07933
-5.0572	-2.24229	-2.07933	0	2.2879	-2.07933
-5.0572	2.28354	-2.07933	0.153248	-2.312	-2.07933
-4.90395	-2.23383	-2.07933	0.153248	2.28794	-2.07933
-4.90395	2.27965	-2.07933	0.306497	-2.31232	-2.07933
-4.7507	-2.22418	-2.07933	0.306497	2.28807	-2.07933
-4.7507	2.27558	-2.07933	0.459745	-2.31287	-2.07933
-4.59745	-2.21289	-2.07933	0.459745	2.28829	-2.07933
-4.59745	2.27119	-2.07933	0.612994	-2.31366	-2.07933
-4.4442	-2.19937	-2.07933	0.612994	2.2886	-2.07933
-4.4442	2.26607	-2.08765	0.766242	-2.3147	-2.07933
-4.4442	2.2663	-2.07933	0.766242	2.28901	-2.07933
-4.29096	-2.18286	-2.07933	0.919491	-2.31604	-2.07933
-4.29096	2.25844	-2.07933	0.919491	2.28953	-2.07933
-4.43777	2.26607	-2.07933	1.07274	-2.31769	-2.07933
-4.13771	-2.16306	-2.09018	1.07274	2.29018	-2.07933
-4.1425	-2.16306	-2.07933	1.22599	-2.31971	-2.07933
-4.13771	-2.16185	-2.07933	1.22599	2.29098	-2.07933
-4.13771	2.2472	-2.07933	1.37924	-2.32216	-2.07933
-3.98446	-2.11507	-2.07933	1.37924	2.29195	-2.07933
-3.98446	2.23042	-2.07933	1.53248	-2.32511	-2.07933
-3.83121	-2.06006	-2.10056	1.53248	2.29313	-2.07933
-3.84628	-2.06006	-2.07933	1.68573	-2.32869	-2.07933
-3.83121	-2.04705	-2.07933	1.68573	2.29456	-2.07933
-3.83121	2.20461	-2.07933	1.83898	-2.33301	-2.07933
-3.73668	-1.95706	-2.07933	1.83898	2.29632	-2.07933
-3.68167	-1.85405	-2.07933	1.99223	-2.33827	-2.07933
-3.67796	-1.85405	-2.08375	1.99223	2.29851	-2.07933
-3.67796	-1.84225	-2.07933	2.14548	-2.3447	-2.07933
-3.67796	2.16463	-2.07933	2.14548	2.30127	-2.07933
-3.64978	-1.75105	-2.07933	2.29873	-2.35262	-2.07933
-3.62967	-1.64805	-2.07933	2.29873	2.30481	-2.07933
-3.61632	-1.54505	-2.07933	2.45197	-2.36245	-2.07933
-3.60716	-1.44204	-2.07933	2.45197	2.30947	-2.07933
-3.60072	-1.33904	-2.07933	2.60522	-2.37797	-2.07933
-3.59612	-1.23604	-2.07933	2.53655	-2.36907	-2.07933
-3.59277	-1.13303	-2.07933	2.60522	2.31573	-2.07933
-3.59029	-1.03003	-2.07933	2.75847	-2.40363	-2.07933
-3.58841	-0.927027	-2.07933	2.75847	2.32438	-2.07933
-3.58692	-0.824024	-2.07933	2.91172	-2.43834	-2.07933
-3.58568	-0.721021	-2.07933	2.91172	2.33665	-2.07933
-3.58457	-0.618018	-2.07933	3.06497	-2.49679	-2.07933
-3.58352	-0.515015	-2.07933	3.02616	-2.47207	-2.07933
-3.58245	-0.412012	-2.07933	3.06497	2.3545	-2.07933
-3.5813	-0.309009	-2.07933	3.21822	-2.67808	-2.10346
-3.58005	-0.206006	-2.07933	3.17004	-2.57508	-2.07933
-3.57866	-0.103003	-2.07933	3.21822	-2.64848	-2.07933
-3.5771	0	-2.07933	3.15471	2.36907	-2.07933
-3.57536	0.103003	-2.07933	3.21822	2.40437	-2.07933
-3.57343	0.206006	-2.07933	3.24465	-5.15015	-2.07933
-3.57131	0.309009	-2.07933	3.25107	-5.04715	-2.07933
-3.52471	0.309009	-2.12344	3.25737	-4.94415	-2.07933
-3.52471	0.412012	-2.1214	3.26355	-4.84114	-2.07933
-3.56899	0.412012	-2.07933	3.2696	-4.73814	-2.07933
-3.52471	0.515015	-2.11919	3.2755	-4.63514	-2.07933
-3.56648	0.515015	-2.07933	3.28124	-4.53213	-2.07933
-3.52471	0.618018	-2.11684	3.2868	-4.42913	-2.07933
-3.56379	0.618018	-2.07933	3.29215	-4.32613	-2.07933
-3.52471	0.721021	-2.11434	3.29727	-4.22312	-2.07933
-3.56094	0.721021	-2.07933	3.30212	-4.12012	-2.07933
-3.52471	0.824024	-2.11172	3.30665	-4.01712	-2.07933
-3.55797	0.824024	-2.07933	3.31081	-3.91412	-2.07933
-3.52471	0.927027	-2.10899	3.31454	-3.81111	-2.07933
-3.5549	0.927027	-2.07933	3.31774	-3.70811	-2.07933
-3.52471	1.03003	-2.10619	3.3203	-3.60511	-2.07933
-3.55178	1.03003	-2.07933	3.32206	-3.5021	-2.07933
-3.52471	1.13303	-2.10339	3.3228	-3.3991	-2.07933
-3.54868	1.13303	-2.07933	3.32223	-3.2961	-2.07933
-3.52471	1.23604	-2.10065	3.31992	-3.19309	-2.07933
-3.54569	1.23604	-2.07933	3.31521	-3.09009	-2.07933
-3.52471	1.33904	-2.0981	3.30709	-2.98709	-2.07933
-3.54293	1.33904	-2.07933	3.29383	-2.88409	-2.07933
-3.52471	1.44204	-2.09593	3.27233	-2.78108	-2.07933
-3.54059	1.44204	-2.07933	3.23634	-2.67808	-2.07933
-3.52471	1.54505	-2.09447	3.30903	2.47207	-2.07933
-3.53895	1.54505	-2.07933	3.34975	2.57508	-2.07933
-3.52471	1.64805	-2.09422	3.36533	2.67808	-2.07933
-3.53846	1.64805	-2.07933	3.37133	2.78108	-2.07933
-3.52471	1.75105	-2.09614	3.37147	2.88409	-2.08103
-3.53992	1.75105	-2.07933	3.37147	2.79152	-2.07933
-3.52471	1.85405	-2.10216	3.37138	2.98709	-2.07933
-3.54488	1.85405	-2.07933	3.37147	2.97987	-2.07933
-3.52471	1.95706	-2.11674	3.36846	3.09009	-2.07933
-3.55683	1.95706	-2.07933	3.36448	3.19309	-2.07933
-3.58562	2.06006	-2.07933	3.35975	3.2961	-2.07933
-3.67318	2.16306	-2.07933	3.3545	3.3991	-2.07933
3.52471	0.309009	-2.12344	3.34885	3.5021	-2.07933
3.52471	0.412012	-2.1214	3.34292	3.60511	-2.07933
3.52471	0.515015	-2.11919	3.33677	3.70811	-2.07933
3.52471	0.618018	-2.11684	3.33046	3.81111	-2.07933
3.52471	0.721021	-2.11434	3.32402	3.91412	-2.07933
3.52471	0.824024	-2.11172	3.3175	4.01712	-2.07933
3.52471	0.927027	-2.10899	3.3109	4.12012	-2.07933
3.52471	1.03003	-2.10619	3.30427	4.22312	-2.07933
3.52471	1.13303	-2.10339	3.2976	4.32613	-2.07933
3.52471	1.23604	-2.10065	3.29092	4.42913	-2.07933
3.52471	1.33904	-2.0981	3.28424	4.53213	-2.07933
3.52471	1.44204	-2.09593	3.27756	4.63514	-2.07933
3.52471	1.54505	-2.09447	3.27091	4.73814	-2.07933
3.52471	1.64805	-2.09422	3.26429	4.84114	-2.07933
3.52471	1.75105	-2.09614	3.2577	4.94415	-2.07933
3.52471	1.85405	-2.10216	3.25115	5.04715	-2.07933
3.52471	1.95706	-2.11674	3.24465	5.15015	-2.07933
3.67796	-1.85405	-2.08375	3.37265	2.88409	-2.07933
3.64978	-1.75105	-2.07933	-3.37147	2.57508	-2.05123
3.67796	-1.84225	-2.07933	-3.37147	2.54022	-2.03412
3.62967	-1.64805	-2.07933	-3.3844	2.57508	-2.03412
3.61632	-1.54505	-2.07933	-3.37147	2.67808	-2.07119
3.60716	-1.44204	-2.07933	-3.39887	2.67808	-2.03412
3.60072	-1.33904	-2.07933	-3.37147	2.78108	-2.07914
3.59612	-1.23604	-2.07933	-3.40376	2.78108	-2.03412
3.59277	-1.13303	-2.07933	-3.40397	2.88409	-2.03412
3.59029	-1.03003	-2.07933	-3.40154	2.98709	-2.03412
3.58841	-0.927027	-2.07933	-3.37147	2.98709	-2.07919
3.58692	-0.824024	-2.07933	-3.37147	3.09009	-2.07472
3.58568	-0.721021	-2.07933	-3.39746	3.09009	-2.03412
3.58457	-0.618018	-2.07933	-3.37147	3.19309	-2.06812
3.58352	-0.515015	-2.07933	-3.3923	3.19309	-2.03412
3.58245	-0.412012	-2.07933	-3.37147	3.2961	-2.05962
3.5813	-0.309009	-2.07933	-3.38636	3.2961	-2.03412
3.58005	-0.206006	-2.07933	-3.37147	3.3991	-2.04927
3.57866	-0.103003	-2.07933	-3.37988	3.3991	-2.03412
3.5771	0	-2.07933	-3.37147	3.5021	-2.03701
3.57536	0.103003	-2.07933	-3.37298	3.5021	-2.03412
3.57343	0.206006	-2.07933	-3.37147	3.52378	-2.03412
3.57131	0.309009	-2.07933	-3.24465	-5.15015	-2.03412
3.56899	0.412012	-2.07933	-3.25267	-5.04715	-2.03412
3.56648	0.515015	-2.07933	-3.26057	-4.94415	-2.03412
3.56379	0.618018	-2.07933	-3.26835	-4.84114	-2.03412
3.56094	0.721021	-2.07933	-3.27598	-4.73814	-2.03412
3.55797	0.824024	-2.07933	-3.28346	-4.63514	-2.03412
3.5549	0.927027	-2.07933	-3.29076	-4.53213	-2.03412
3.55178	1.03003	-2.07933	-3.29787	-4.42913	-2.03412
3.54868	1.13303	-2.07933	-3.30476	-4.32613	-2.03412
3.54569	1.23604	-2.07933	-3.3114	-4.22312	-2.03412
3.54293	1.33904	-2.07933	-3.31775	-4.12012	-2.03412
3.54059	1.44204	-2.07933	-3.32377	-4.01712	-2.03412
3.53895	1.54505	-2.07933	-3.32941	-3.91412	-2.03412
3.53846	1.64805	-2.07933	-3.33458	-3.81111	-2.03412
3.53992	1.75105	-2.07933	-3.33921	-3.70811	-2.03412
3.54488	1.85405	-2.07933	-3.34317	-3.60511	-2.03412
3.55683	1.95706	-2.07933	-3.3463	-3.5021	-2.03412
3.58562	2.06006	-2.07933	-3.3484	-3.3991	-2.03412
3.67318	2.16306	-2.07933	-3.34915	-3.2961	-2.03412
3.67796	2.16463	-2.07933	-3.34813	-3.19309	-2.03412
3.83121	-2.06006	-2.10056	-3.34469	-3.09009	-2.03412
3.73668	-1.95706	-2.07933	-3.33778	-2.98709	-2.03412
3.83121	-2.04705	-2.07933	-3.32569	-2.88409	-2.03412
3.68167	-1.85405	-2.07933	-3.30527	-2.78108	-2.03412
3.83121	2.20461	-2.07933	-3.27014	-2.67808	-2.03412
3.98446	-2.11507	-2.07933	-3.21822	-2.5948	-2.03412
3.84628	-2.06006	-2.07933	-3.21822	2.38537	-2.03412
3.98446	2.23042	-2.07933	-3.3442	2.47207	-2.03412
4.13771	-2.16306	-2.09018	-3.3657	3.60511	-2.03412
4.13771	-2.16185	-2.07933	-3.35816	3.70811	-2.03412
4.13771	2.2472	-2.07933	-3.35044	3.81111	-2.03412
4.29096	-2.18286	-2.07933	-3.34256	3.91412	-2.03412
4.1425	-2.16306	-2.07933	-3.33458	4.01712	-2.03412
4.29096	2.25844	-2.07933	-3.3265	4.12012	-2.03412
4.4442	-2.19937	-2.07933	-3.31837	4.22312	-2.03412
4.4442	2.26607	-2.08765	-3.31018	4.32613	-2.03412
4.43777	2.26607	-2.07933	-3.30197	4.42913	-2.03412
4.4442	2.2663	-2.07933	-3.29374	4.53213	-2.03412
4.59745	-2.21289	-2.07933	-3.28551	4.63514	-2.03412
4.59745	2.27119	-2.07933	-3.27728	4.73814	-2.03412
4.7507	-2.22418	-2.07933	-3.26908	4.84114	-2.03412
4.7507	2.27558	-2.07933	-3.2609	4.94415	-2.03412
4.90395	-2.23383	-2.07933	-3.25275	5.04715	-2.03412
4.90395	2.27965	-2.07933	-3.24465	5.15015	-2.03412
5.0572	-2.24229	-2.07933	-3.205	-2.57508	-2.03412
5.0572	2.28354	-2.07933	-3.06497	-2.47471	-2.03412
5.21045	-2.2499	-2.07933	-3.06497	2.35115	-2.03412
5.21045	2.28734	-2.07933	-3.18543	2.36907	-2.03412
5.36369	-2.2569	-2.07933	-3.06063	-2.47207	-2.03412
5.36369	2.2911	-2.07933	-2.91172	-2.43047	-2.03412
5.51694	-2.2635	-2.07933	-2.91172	2.33524	-2.03412
5.51694	2.29489	-2.07933	-2.75847	-2.39861	-2.03412
5.67019	-2.2695	-2.07933	-2.75847	2.32423	-2.03412
5.57876	-2.26607	-2.07933	-2.60522	-2.37514	-2.03412
5.67019	2.29871	-2.07933	-2.60522	2.31642	-2.03412
5.82344	-2.27522	-2.07933	-2.55437	-2.36907	-2.03412
5.82344	2.30258	-2.07933	-2.45197	-2.36154	-2.03412
5.97669	-2.28095	-2.07933	-2.45197	2.31073	-2.03412
5.97669	2.30648	-2.07933	-2.29873	-2.35236	-2.03412
6.12994	-2.28668	-2.07933	-2.29873	2.30648	-2.03412
6.12994	2.31037	-2.07933	-2.14548	-2.34496	-2.03412
6.28319	-2.29241	-2.07933	-2.14548	2.30322	-2.03412
6.28319	2.31421	-2.07933	-1.99223	-2.33894	-2.03412
6.43643	-2.2981	-2.07933	-1.99223	2.30067	-2.03412
6.43643	2.31792	-2.07933	-1.83898	-2.334	-2.03412
6.58968	-2.30366	-2.07933	-1.83898	2.29864	-2.03412
6.58968	2.3214	-2.07933	-1.68573	-2.32994	-2.03412
6.74293	-2.309	-2.07933	-1.68573	2.297	-2.03412
6.74293	2.32453	-2.07933	-1.53248	-2.32657	-2.03412
6.89618	-2.314	-2.07933	-1.53248	2.29567	-2.03412
6.89618	2.32719	-2.07933	-1.37924	-2.32379	-2.03412
7.04943	-2.31851	-2.07933	-1.37924	2.29457	-2.03412
7.04943	2.32923	-2.07933	-1.22599	-2.32148	-2.03412
7.20268	-2.3224	-2.07933	-1.22599	2.29366	-2.03412
7.20268	2.33055	-2.07933	-1.07274	-2.31957	-2.03412
7.35592	-2.32554	-2.07933	-1.07274	2.29292	-2.03412
7.35592	2.33101	-2.07933	-0.919491	-2.31801	-2.03412
7.50917	-2.3278	-2.07933	-0.919491	2.29231	-2.03412
7.50917	2.33055	-2.07933	-0.766242	-2.31675	-2.03412
7.66242	-2.32912	-2.07933	-0.766242	2.29182	-2.03412
7.66242	2.32912	-2.07933	-0.612994	-2.31577	-2.03412
-7.50917	-2.32794	-2.03412	-0.612994	2.29144	-2.03412
-7.66242	-2.32912	-2.03412	-0.459745	-2.31502	-2.03412
-7.50917	2.33068	-2.03412	-0.459745	2.29115	-2.03412
-7.66242	2.32912	-2.03412	-0.306497	-2.3145	-2.03412
-7.35592	-2.32581	-2.03412	-0.306497	2.29095	-2.03412
-7.35592	2.33127	-2.03412	-0.153248	-2.31419	-2.03412
-7.20268	-2.3228	-2.03412	-0.153248	2.29083	-2.03412
-7.20268	2.33093	-2.03412	0	-2.31409	-2.03412
-7.04943	-2.31903	-2.03412	0	2.29079	-2.03412
-7.04943	2.32974	-2.03412	0.153248	-2.31419	-2.03412
-6.89618	-2.31462	-2.03412	0.153248	2.29083	-2.03412
-6.89618	2.32781	-2.03412	0.306497	-2.3145	-2.03412
-6.74293	-2.30972	-2.03412	0.306497	2.29095	-2.03412
-6.74293	2.32527	-2.03412	0.459745	-2.31502	-2.03412
-6.58968	-2.30447	-2.03412	0.459745	2.29115	-2.03412
-6.58968	2.32224	-2.03412	0.612994	-2.31577	-2.03412
-6.43643	-2.29898	-2.03412	0.612994	2.29144	-2.03412
-6.43643	2.31886	-2.03412	0.766242	-2.31675	-2.03412
-6.28319	-2.29336	-2.03412	0.766242	2.29182	-2.03412
-6.28319	2.31524	-2.03412	0.919491	-2.31801	-2.03412
-6.12994	-2.28768	-2.03412	0.919491	2.29231	-2.03412
-6.12994	2.31149	-2.03412	1.07274	-2.31957	-2.03412
-5.97669	-2.28198	-2.03412	1.07274	2.29292	-2.03412
-5.97669	2.30766	-2.03412	1.22599	-2.32148	-2.03412
-5.82344	-2.27628	-2.03412	1.22599	2.29366	-2.03412
-5.82344	2.30384	-2.03412	1.37924	-2.32379	-2.03412
-5.67019	-2.27058	-2.03412	1.37924	2.29457	-2.03412
-5.67019	2.30003	-2.03412	1.53248	-2.32657	-2.03412
-5.55016	-2.26607	-2.03412	1.53248	2.29567	-2.03412
-5.51694	-2.26468	-2.03412	1.68573	-2.32994	-2.03412
-5.51694	2.29626	-2.03412	1.68573	2.297	-2.03412
-5.36369	-2.25805	-2.03412	1.83898	-2.334	-2.03412
-5.36369	2.29252	-2.03412	1.83898	2.29864	-2.03412
-5.21045	-2.25096	-2.03412	1.99223	-2.33894	-2.03412
-5.21045	2.28878	-2.03412	1.99223	2.30067	-2.03412
-5.0572	-2.24322	-2.03412	2.14548	-2.34496	-2.03412
-5.0572	2.285	-2.03412	2.14548	2.30322	-2.03412
-4.90395	-2.23455	-2.03412	2.29873	-2.35236	-2.03412
-4.90395	2.28111	-2.03412	2.29873	2.30648	-2.03412
-4.7507	-2.22457	-2.03412	2.45197	-2.36154	-2.03412
-4.7507	2.277	-2.03412	2.45197	2.31073	-2.03412
-4.59745	-2.2128	-2.03412	2.60522	-2.37514	-2.03412
-4.59745	2.27253	-2.03412	2.55437	-2.36907	-2.03412
-4.4442	-2.19858	-2.03412	2.60522	2.31642	-2.03412
-4.4442	2.26748	-2.03412	2.75847	-2.39861	-2.03412
-4.29096	-2.18109	-2.03412	2.75847	2.32423	-2.03412
-4.29096	2.25954	-2.03412	2.91172	-2.43047	-2.03412
-4.40711	2.26607	-2.03412	2.91172	2.33524	-2.03412
-4.16295	-2.16306	-2.03412	3.06497	-2.47471	-2.03412
-4.13771	-2.1562	-2.03412	3.06063	-2.47207	-2.03412
-4.13771	2.24729	-2.03412	3.06497	2.35115	-2.03412
-3.98446	-2.10511	-2.03412	3.21822	-2.5948	-2.03412
-3.98446	2.22859	-2.03412	3.205	-2.57508	-2.03412
-3.87812	-2.06006	-2.03412	3.18543	2.36907	-2.03412
-3.83121	-2.01678	-2.03412	3.21822	2.38537	-2.03412
-3.83121	2.19929	-2.03412	3.24465	-5.15015	-2.03412
-3.77221	-1.95706	-2.03412	3.25267	-5.04715	-2.03412
-3.71937	-1.85405	-2.03412	3.26057	-4.94415	-2.03412
-3.68897	-1.75105	-2.03412	3.26835	-4.84114	-2.03412
-3.67796	-1.75105	-2.04691	3.27598	-4.73814	-2.03412
-3.67796	-1.69134	-2.03412	3.28346	-4.63514	-2.03412
-3.67796	2.16306	-2.07255	3.29076	-4.53213	-2.03412
-3.67796	2.13188	-2.03412	3.29787	-4.42913	-2.03412
-3.70547	2.16306	-2.03412	3.30476	-4.32613	-2.03412
-3.67004	-1.64805	-2.03412	3.3114	-4.22312	-2.03412
-3.65765	-1.54505	-2.03412	3.31775	-4.12012	-2.03412
-3.64932	-1.44204	-2.03412	3.32377	-4.01712	-2.03412
-3.64363	-1.33904	-2.03412	3.32941	-3.91412	-2.03412
-3.63969	-1.23604	-2.03412	3.33458	-3.81111	-2.03412
-3.63694	-1.13303	-2.03412	3.33921	-3.70811	-2.03412
-3.635	-1.03003	-2.03412	3.34317	-3.60511	-2.03412
-3.6336	-0.927027	-2.03412	3.3463	-3.5021	-2.03412
-3.63254	-0.824024	-2.03412	3.3484	-3.3991	-2.03412
-3.63167	-0.721021	-2.03412	3.34915	-3.2961	-2.03412
-3.6309	-0.618018	-2.03412	3.34813	-3.19309	-2.03412
-3.63012	-0.515015	-2.03412	3.34469	-3.09009	-2.03412
-3.62928	-0.412012	-2.03412	3.33778	-2.98709	-2.03412
-3.62832	-0.309009	-2.03412	3.32569	-2.88409	-2.03412
-3.6272	-0.206006	-2.03412	3.30527	-2.78108	-2.03412
-3.62589	-0.103003	-2.03412	3.27014	-2.67808	-2.03412
-3.62438	0	-2.03412	3.3442	2.47207	-2.03412
-3.62263	0.103003	-2.03412	3.37147	2.57508	-2.05123
-3.62065	0.206006	-2.03412	3.37147	2.54022	-2.03412
-3.61842	0.309009	-2.03412	3.37147	2.67808	-2.07119
-3.61596	0.412012	-2.03412	3.37147	2.78108	-2.07914
-3.61325	0.515015	-2.03412	3.37147	2.98709	-2.07919
-3.61033	0.618018	-2.03412	3.37147	3.09009	-2.07472
-3.6072	0.721021	-2.03412	3.37147	3.19309	-2.06812
-3.60389	0.824024	-2.03412	3.37147	3.2961	-2.05962
-3.60044	0.927027	-2.03412	3.37147	3.3991	-2.04927
-3.5969	1.03003	-2.03412	3.37147	3.5021	-2.03701
-3.59332	1.13303	-2.03412	3.3657	3.60511	-2.03412
-3.58981	1.23604	-2.03412	3.37147	3.52378	-2.03412
-3.58648	1.33904	-2.03412	3.35816	3.70811	-2.03412
-3.58351	1.44204	-2.03412	3.35044	3.81111	-2.03412
-3.58118	1.54505	-2.03412	3.34256	3.91412	-2.03412
-3.57994	1.64805	-2.03412	3.33458	4.01712	-2.03412
-3.58056	1.75105	-2.03412	3.3265	4.12012	-2.03412
-3.58456	1.85405	-2.03412	3.31837	4.22312	-2.03412
-3.59531	1.95706	-2.03412	3.31018	4.32613	-2.03412
-3.62225	2.06006	-2.03412	3.30197	4.42913	-2.03412
3.67796	-1.75105	-2.04691	3.29374	4.53213	-2.03412
3.67004	-1.64805	-2.03412	3.28551	4.63514	-2.03412
3.67796	-1.69134	-2.03412	3.27728	4.73814	-2.03412
3.65765	-1.54505	-2.03412	3.26908	4.84114	-2.03412
3.64932	-1.44204	-2.03412	3.2609	4.94415	-2.03412
3.64363	-1.33904	-2.03412	3.25275	5.04715	-2.03412
3.63969	-1.23604	-2.03412	3.24465	5.15015	-2.03412
3.63694	-1.13303	-2.03412	3.3844	2.57508	-2.03412
3.635	-1.03003	-2.03412	3.39887	2.67808	-2.03412
3.6336	-0.927027	-2.03412	3.40376	2.78108	-2.03412
3.63254	-0.824024	-2.03412	3.40397	2.88409	-2.03412
3.63167	-0.721021	-2.03412	3.40154	2.98709	-2.03412
3.6309	-0.618018	-2.03412	3.39746	3.09009	-2.03412
3.63012	-0.515015	-2.03412	3.3923	3.19309	-2.03412
3.62928	-0.412012	-2.03412	3.38636	3.2961	-2.03412
3.62832	-0.309009	-2.03412	3.37988	3.3991	-2.03412
3.6272	-0.206006	-2.03412	3.37298	3.5021	-2.03412
3.62589	-0.103003	-2.03412	-3.37147	-3.3991	-1.99307
3.62438	0	-2.03412	-3.37147	-3.46874	-1.98892
3.62263	0.103003	-2.03412	-3.37376	-3.3991	-1.98892
3.62065	0.206006	-2.03412	-3.37147	-3.2961	-1.99638
3.61842	0.309009	-2.03412	-3.3758	-3.2961	-1.98892
3.61596	0.412012	-2.03412	-3.37147	-3.19309	-1.99646
3.61325	0.515015	-2.03412	-3.37606	-3.19309	-1.98892
3.61033	0.618018	-2.03412	-3.37147	-3.09009	-1.99274
3.6072	0.721021	-2.03412	-3.37389	-3.09009	-1.98892
3.60389	0.824024	-2.03412	-3.37147	-3.04551	-1.98892
3.60044	0.927027	-2.03412	-3.37147	2.47207	-1.99875
3.5969	1.03003	-2.03412	-3.37147	2.46603	-1.98892
3.59332	1.13303	-2.03412	-3.37882	2.47207	-1.98892
3.58981	1.23604	-2.03412	-3.41827	2.57508	-1.98892
3.58648	1.33904	-2.03412	-3.43194	2.67808	-1.98892
3.58351	1.44204	-2.03412	-3.43583	2.78108	-1.98892
3.58118	1.54505	-2.03412	-3.43496	2.88409	-1.98892
3.57994	1.64805	-2.03412	-3.43139	2.98709	-1.98892
3.58056	1.75105	-2.03412	-3.42613	3.09009	-1.98892
3.58456	1.85405	-2.03412	-3.41975	3.19309	-1.98892
3.59531	1.95706	-2.03412	-3.41257	3.2961	-1.98892
3.62225	2.06006	-2.03412	-3.40482	3.3991	-1.98892
3.67796	2.16306	-2.07255	-3.39662	3.5021	-1.98892
3.67796	2.13188	-2.03412	-3.38808	3.60511	-1.98892
3.83121	-2.01678	-2.03412	-3.37147	3.60511	-2.02263
3.77221	-1.95706	-2.03412	-3.37147	3.70811	-2.00582
3.71937	-1.85405	-2.03412	-3.37928	3.70811	-1.98892
3.68897	-1.75105	-2.03412	-3.37147	3.79739	-1.98892
3.70547	2.16306	-2.03412	-3.24465	-5.15015	-1.98892
3.83121	2.19929	-2.03412	-3.25427	-5.04715	-1.98892
3.98446	-2.10511	-2.03412	-3.26376	-4.94415	-1.98892
3.87812	-2.06006	-2.03412	-3.27312	-4.84114	-1.98892
3.98446	2.22859	-2.03412	-3.28232	-4.73814	-1.98892
4.13771	-2.1562	-2.03412	-3.29137	-4.63514	-1.98892
4.13771	2.24729	-2.03412	-3.30022	-4.53213	-1.98892
4.29096	-2.18109	-2.03412	-3.30887	-4.42913	-1.98892
4.16295	-2.16306	-2.03412	-3.31729	-4.32613	-1.98892
4.29096	2.25954	-2.03412	-3.32544	-4.22312	-1.98892
4.4442	-2.19858	-2.03412	-3.33328	-4.12012	-1.98892
4.40711	2.26607	-2.03412	-3.34078	-4.01712	-1.98892
4.4442	2.26748	-2.03412	-3.34786	-3.91412	-1.98892
4.59745	-2.2128	-2.03412	-3.35447	-3.81111	-1.98892
4.59745	2.27253	-2.03412	-3.36051	-3.70811	-1.98892
4.7507	-2.22457	-2.03412	-3.36586	-3.60511	-1.98892
4.7507	2.277	-2.03412	-3.37035	-3.5021	-1.98892
4.90395	-2.23455	-2.03412	-3.36823	-2.98709	-1.98892
4.90395	2.28111	-2.03412	-3.3573	-2.88409	-1.98892
5.0572	-2.24322	-2.03412	-3.33795	-2.78108	-1.98892
5.0572	2.285	-2.03412	-3.30371	-2.67808	-1.98892
5.21045	-2.25096	-2.03412	-3.23921	-2.57508	-1.98892
5.21045	2.28878	-2.03412	-3.21822	-2.57508	-2.01697
5.36369	-2.25805	-2.03412	-3.21822	-2.55823	-1.98892
5.36369	2.29252	-2.03412	-3.21822	2.37012	-1.98892
5.51694	-2.26468	-2.03412	-3.37025	3.81111	-1.98892
5.51694	2.29626	-2.03412	-3.36095	3.91412	-1.98892
5.67019	-2.27058	-2.03412	-3.35153	4.01712	-1.98892
5.55016	-2.26607	-2.03412	-3.34199	4.12012	-1.98892
5.67019	2.30003	-2.03412	-3.33237	4.22312	-1.98892
5.82344	-2.27628	-2.03412	-3.32268	4.32613	-1.98892
5.82344	2.30384	-2.03412	-3.31295	4.42913	-1.98892
5.97669	-2.28198	-2.03412	-3.30319	4.53213	-1.98892
5.97669	2.30766	-2.03412	-3.29341	4.63514	-1.98892
6.12994	-2.28768	-2.03412	-3.28362	4.73814	-1.98892
6.12994	2.31149	-2.03412	-3.27384	4.84114	-1.98892
6.28319	-2.29336	-2.03412	-3.26408	4.94415	-1.98892
6.28319	2.31524	-2.03412	-3.25435	5.04715	-1.98892
6.43643	-2.29898	-2.03412	-3.24465	5.15015	-1.98892
6.43643	2.31886	-2.03412	-3.06497	-2.47207	-2.0284
6.58968	-2.30447	-2.03412	-3.09358	-2.47207	-1.98892
6.58968	2.32224	-2.03412	-3.06497	-2.4631	-1.98892
6.74293	-2.30972	-2.03412	-3.06497	2.34851	-1.98892
6.74293	2.32527	-2.03412	-3.21585	2.36907	-1.98892
6.89618	-2.31462	-2.03412	-2.91172	-2.42351	-1.98892
6.89618	2.32781	-2.03412	-2.91172	2.33428	-1.98892
7.04943	-2.31903	-2.03412	-2.75847	-2.39429	-1.98892
7.04943	2.32974	-2.03412	-2.75847	2.32438	-1.98892
7.20268	-2.3228	-2.03412	-2.60522	-2.37282	-1.98892
7.20268	2.33093	-2.03412	-2.60522	2.3173	-1.98892
7.35592	-2.32581	-2.03412	-2.57111	-2.36907	-1.98892
7.35592	2.33127	-2.03412	-2.45197	-2.36085	-1.98892
7.50917	-2.32794	-2.03412	-2.45197	2.31212	-1.98892
7.50917	2.33068	-2.03412	-2.29873	-2.35227	-1.98892
7.66242	-2.32912	-2.03412	-2.29873	2.30822	-1.98892
7.66242	2.32912	-2.03412	-2.14548	-2.34534	-1.98892
-7.50917	-2.32808	-1.98892	-2.14548	2.30522	-1.98892
-7.66242	-2.32912	-1.98892	-1.99223	-2.3397	-1.98892
-7.50917	2.3308	-1.98892	-1.99223	2.30286	-1.98892
-7.66242	2.32912	-1.98892	-1.83898	-2.33506	-1.98892
-7.35592	-2.32608	-1.98892	-1.83898	2.30098	-1.98892
-7.35592	2.33152	-1.98892	-1.68573	-2.33124	-1.98892
-7.20268	-2.3232	-1.98892	-1.68573	2.29946	-1.98892
-7.20268	2.33131	-1.98892	-1.53248	-2.32808	-1.98892
-7.04943	-2.31955	-1.98892	-1.53248	2.29821	-1.98892
-7.04943	2.33024	-1.98892	-1.37924	-2.32545	-1.98892
-6.89618	-2.31525	-1.98892	-1.37924	2.29719	-1.98892
-6.89618	2.32843	-1.98892	-1.22599	-2.32327	-1.98892
-6.74293	-2.31045	-1.98892	-1.22599	2.29635	-1.98892
-6.74293	2.32599	-1.98892	-1.07274	-2.32148	-1.98892
-6.58968	-2.30528	-1.98892	-1.07274	2.29565	-1.98892
-6.58968	2.32307	-1.98892	-0.919491	-2.32	-1.98892
-6.43643	-2.29987	-1.98892	-0.919491	2.29509	-1.98892
-6.43643	2.31978	-1.98892	-0.766242	-2.31881	-1.98892
-6.28319	-2.29431	-1.98892	-0.766242	2.29463	-1.98892
-6.28319	2.31626	-1.98892	-0.612994	-2.31788	-1.98892
-6.12994	-2.28868	-1.98892	-0.612994	2.29427	-1.98892
-6.12994	2.31258	-1.98892	-0.459745	-2.31718	-1.98892
-5.97669	-2.28302	-1.98892	-0.459745	2.294	-1.98892
-5.97669	2.30883	-1.98892	-0.306497	-2.31668	-1.98892
-5.82344	-2.27735	-1.98892	-0.306497	2.29381	-1.98892
-5.82344	2.30507	-1.98892	-0.153248	-2.31639	-1.98892
-5.67019	-2.27165	-1.98892	-0.153248	2.2937	-1.98892
-5.67019	2.30133	-1.98892	0	-2.3163	-1.98892
-5.52159	-2.26607	-1.98892	0	2.29366	-1.98892
-5.51694	-2.26587	-1.98892	0.153248	-2.31639	-1.98892
-5.51694	2.29761	-1.98892	0.153248	2.2937	-1.98892
-5.36369	-2.2592	-1.98892	0.306497	-2.31668	-1.98892
-5.36369	2.29391	-1.98892	0.306497	2.29381	-1.98892
-5.21045	-2.25202	-1.98892	0.459745	-2.31718	-1.98892
-5.21045	2.2902	-1.98892	0.459745	2.294	-1.98892
-5.0572	-2.24414	-1.98892	0.612994	-2.31788	-1.98892
-5.0572	2.28643	-1.98892	0.612994	2.29427	-1.98892
-4.90395	-2.23523	-1.98892	0.766242	-2.31881	-1.98892
-4.90395	2.28252	-1.98892	0.766242	2.29463	-1.98892
-4.7507	-2.2249	-1.98892	0.919491	-2.32	-1.98892
-4.7507	2.27836	-1.98892	0.919491	2.29509	-1.98892
-4.59745	-2.21261	-1.98892	1.07274	-2.32148	-1.98892
-4.59745	2.27379	-1.98892	1.07274	2.29565	-1.98892
-4.4442	-2.19764	-1.98892	1.22599	-2.32327	-1.98892
-4.4442	2.26856	-1.98892	1.22599	2.29635	-1.98892
-4.29096	-2.17907	-1.98892	1.37924	-2.32545	-1.98892
-4.29096	2.2605	-1.98892	1.37924	2.29719	-1.98892
-4.3819	2.26607	-1.98892	1.53248	-2.32808	-1.98892
-4.18333	-2.16306	-1.98892	1.53248	2.29821	-1.98892
-4.13771	-2.14971	-1.98892	1.68573	-2.33124	-1.98892
-4.13771	2.24707	-1.98892	1.68573	2.29946	-1.98892
-3.98446	-2.09391	-1.98892	1.83898	-2.33506	-1.98892
-3.98446	2.22607	-1.98892	1.83898	2.30098	-1.98892
-3.90941	-2.06006	-1.98892	1.99223	-2.3397	-1.98892
-3.83121	-1.98292	-1.98892	1.99223	2.30286	-1.98892
-3.83121	2.19267	-1.98892	2.14548	-2.34534	-1.98892
-3.8072	-1.95706	-1.98892	2.14548	2.30522	-1.98892
-3.7565	-1.85405	-1.98892	2.29873	-2.35227	-1.98892
-3.72754	-1.75105	-1.98892	2.29873	2.30822	-1.98892
-3.70975	-1.64805	-1.98892	2.45197	-2.36085	-1.98892
-3.67796	-1.64805	-2.02518	2.45197	2.31212	-1.98892
-3.67796	-1.54505	-2.01169	2.60522	-2.37282	-1.98892
-3.69834	-1.54505	-1.98892	2.57111	-2.36907	-1.98892
-3.67796	-1.44204	-2.00307	2.60522	2.3173	-1.98892
-3.69086	-1.44204	-1.98892	2.75847	-2.39429	-1.98892
-3.67796	-1.33904	-1.9975	2.75847	2.32438	-1.98892
-3.68591	-1.33904	-1.98892	2.91172	-2.42351	-1.98892
-3.67796	-1.23604	-1.99389	2.91172	2.33428	-1.98892
-3.68264	-1.23604	-1.98892	3.06497	-2.47207	-2.0284
-3.67796	-1.13303	-1.99157	3.06497	-2.4631	-1.98892
-3.68048	-1.13303	-1.98892	3.06497	2.34851	-1.98892
-3.67796	-1.03003	-1.99008	3.21822	-2.57508	-2.01697
-3.67907	-1.03003	-1.98892	3.21822	-2.55823	-1.98892
-3.67796	-0.927027	-1.98911	3.09358	-2.47207	-1.98892
-3.67815	-0.927027	-1.98892	3.21585	2.36907	-1.98892
-3.67796	-0.896913	-1.98892	3.21822	2.37012	-1.98892
-3.67796	2.08765	-1.98892	3.24465	-5.15015	-1.98892
-3.73761	2.16306	-1.98892	3.25427	-5.04715	-1.98892
-3.67751	-0.824024	-1.98892	3.26376	-4.94415	-1.98892
-3.67702	-0.721021	-1.98892	3.27312	-4.84114	-1.98892
-3.67656	-0.618018	-1.98892	3.28232	-4.73814	-1.98892
-3.67606	-0.515015	-1.98892	3.29137	-4.63514	-1.98892
-3.67544	-0.412012	-1.98892	3.30022	-4.53213	-1.98892
-3.67466	-0.309009	-1.98892	3.30887	-4.42913	-1.98892
-3.67367	-0.206006	-1.98892	3.31729	-4.32613	-1.98892
-3.67245	-0.103003	-1.98892	3.32544	-4.22312	-1.98892
-3.67098	0	-1.98892	3.33328	-4.12012	-1.98892
-3.66923	0.103003	-1.98892	3.34078	-4.01712	-1.98892
-3.6672	0.206006	-1.98892	3.34786	-3.91412	-1.98892
-3.66488	0.309009	-1.98892	3.35447	-3.81111	-1.98892
-3.66227	0.412012	-1.98892	3.36051	-3.70811	-1.98892
-3.65938	0.515015	-1.98892	3.36586	-3.60511	-1.98892
-3.65622	0.618018	-1.98892	3.37035	-3.5021	-1.98892
-3.65282	0.721021	-1.98892	3.37147	-3.3991	-1.99307
-3.64919	0.824024	-1.98892	3.37147	-3.46874	-1.98892
-3.64537	0.927027	-1.98892	3.37147	-3.2961	-1.99638
-3.64141	1.03003	-1.98892	3.37147	-3.19309	-1.99646
-3.63738	1.13303	-1.98892	3.37147	-3.09009	-1.99274
-3.63336	1.23604	-1.98892	3.36823	-2.98709	-1.98892
-3.62947	1.33904	-1.98892	3.37147	-3.04551	-1.98892
-3.62589	1.44204	-1.98892	3.3573	-2.88409	-1.98892
-3.6229	1.54505	-1.98892	3.33795	-2.78108	-1.98892
-3.62092	1.64805	-1.98892	3.30371	-2.67808	-1.98892
-3.62073	1.75105	-1.98892	3.23921	-2.57508	-1.98892
-3.62379	1.85405	-1.98892	3.37147	2.47207	-1.99875
-3.63337	1.95706	-1.98892	3.37147	2.46603	-1.98892
-3.65852	2.06006	-1.98892	3.37147	3.60511	-2.02263
3.67796	-1.64805	-2.02518	3.37147	3.70811	-2.00582
3.67796	-1.54505	-2.01169	3.37025	3.81111	-1.98892
3.67796	-1.44204	-2.00307	3.37147	3.79739	-1.98892
3.67796	-1.33904	-1.9975	3.36095	3.91412	-1.98892
3.67796	-1.23604	-1.99389	3.35153	4.01712	-1.98892
3.67796	-1.13303	-1.99157	3.34199	4.12012	-1.98892
3.67796	-1.03003	-1.99008	3.33237	4.22312	-1.98892
3.67796	-0.927027	-1.98911	3.32268	4.32613	-1.98892
3.67751	-0.824024	-1.98892	3.31295	4.42913	-1.98892
3.67796	-0.896913	-1.98892	3.30319	4.53213	-1.98892
3.67702	-0.721021	-1.98892	3.29341	4.63514	-1.98892
3.67656	-0.618018	-1.98892	3.28362	4.73814	-1.98892
3.67606	-0.515015	-1.98892	3.27384	4.84114	-1.98892
3.67544	-0.412012	-1.98892	3.26408	4.94415	-1.98892
3.67466	-0.309009	-1.98892	3.25435	5.04715	-1.98892
3.67367	-0.206006	-1.98892	3.24465	5.15015	-1.98892
3.67245	-0.103003	-1.98892	3.37376	-3.3991	-1.98892
3.67098	0	-1.98892	3.3758	-3.2961	-1.98892
3.66923	0.103003	-1.98892	3.37606	-3.19309	-1.98892
3.6672	0.206006	-1.98892	3.37389	-3.09009	-1.98892
3.66488	0.309009	-1.98892	3.37882	2.47207	-1.98892
3.66227	0.412012	-1.98892	3.41827	2.57508	-1.98892
3.65938	0.515015	-1.98892	3.43194	2.67808	-1.98892
3.65622	0.618018	-1.98892	3.43583	2.78108	-1.98892
3.65282	0.721021	-1.98892	3.43496	2.88409	-1.98892
3.64919	0.824024	-1.98892	3.43139	2.98709	-1.98892
3.64537	0.927027	-1.98892	3.42613	3.09009	-1.98892
3.64141	1.03003	-1.98892	3.41975	3.19309	-1.98892
3.63738	1.13303	-1.98892	3.41257	3.2961	-1.98892
3.63336	1.23604	-1.98892	3.40482	3.3991	-1.98892
3.62947	1.33904	-1.98892	3.39662	3.5021	-1.98892
3.62589	1.44204	-1.98892	3.38808	3.60511	-1.98892
3.6229	1.54505	-1.98892	3.37928	3.70811	-1.98892
3.62092	1.64805	-1.98892	-3.37147	-3.81111	-1.94999
3.62073	1.75105	-1.98892	-3.37147	-3.84615	-1.94372
3.62379	1.85405	-1.98892	-3.37416	-3.81111	-1.94372
3.63337	1.95706	-1.98892	-3.37147	-3.70811	-1.96551
3.65852	2.06006	-1.98892	-3.3815	-3.70811	-1.94372
3.67796	2.08765	-1.98892	-3.37147	-3.60511	-1.97768
3.83121	-1.98292	-1.98892	-3.38814	-3.60511	-1.94372
3.8072	-1.95706	-1.98892	-3.37147	-3.5021	-1.98682
3.7565	-1.85405	-1.98892	-3.39391	-3.5021	-1.94372
3.72754	-1.75105	-1.98892	-3.39861	-3.3991	-1.94372
3.70975	-1.64805	-1.98892	-3.40193	-3.2961	-1.94372
3.69834	-1.54505	-1.98892	-3.40344	-3.19309	-1.94372
3.69086	-1.44204	-1.98892	-3.40249	-3.09009	-1.94372
3.68591	-1.33904	-1.98892	-3.39805	-2.98709	-1.94372
3.68264	-1.23604	-1.98892	-3.37147	-2.98709	-1.98409
3.68048	-1.13303	-1.98892	-3.37147	-2.88409	-1.96853
3.67907	-1.03003	-1.98892	-3.38839	-2.88409	-1.94372
3.67815	-0.927027	-1.98892	-3.37147	-2.78724	-1.94372
3.73761	2.16306	-1.98892	-3.37147	2.44112	-1.94372
3.83121	2.19267	-1.98892	-3.41221	2.47207	-1.94372
3.98446	-2.09391	-1.98892	-3.45172	2.57508	-1.94372
3.90941	-2.06006	-1.98892	-3.46461	2.67808	-1.94372
3.98446	2.22607	-1.98892	-3.46751	2.78108	-1.94372
4.13771	-2.14971	-1.98892	-3.46557	2.88409	-1.94372
4.13771	2.24707	-1.98892	-3.46089	2.98709	-1.94372
4.29096	-2.17907	-1.98892	-3.45448	3.09009	-1.94372
4.18333	-2.16306	-1.98892	-3.4469	3.19309	-1.94372
4.29096	2.2605	-1.98892	-3.4385	3.2961	-1.94372
4.4442	-2.19764	-1.98892	-3.42949	3.3991	-1.94372
4.3819	2.26607	-1.98892	-3.42001	3.5021	-1.94372
4.4442	2.26856	-1.98892	-3.41017	3.60511	-1.94372
4.59745	-2.21261	-1.98892	-3.40003	3.70811	-1.94372
4.59745	2.27379	-1.98892	-3.38965	3.81111	-1.94372
4.7507	-2.2249	-1.98892	-3.37147	3.81111	-1.98613
4.7507	2.27836	-1.98892	-3.37147	3.91412	-1.96289
4.90395	-2.23523	-1.98892	-3.37909	3.91412	-1.94372
4.90395	2.28252	-1.98892	-3.37147	3.98734	-1.94372
5.0572	-2.24414	-1.98892	-3.24465	-5.15015	-1.94372
5.0572	2.28643	-1.98892	-3.25585	-5.04715	-1.94372
5.21045	-2.25202	-1.98892	-3.26692	-4.94415	-1.94372
5.21045	2.2902	-1.98892	-3.27785	-4.84114	-1.94372
5.36369	-2.2592	-1.98892	-3.28862	-4.73814	-1.94372
5.36369	2.29391	-1.98892	-3.29922	-4.63514	-1.94372
5.51694	-2.26587	-1.98892	-3.30961	-4.53213	-1.94372
5.51694	2.29761	-1.98892	-3.31979	-4.42913	-1.94372
5.67019	-2.27165	-1.98892	-3.32972	-4.32613	-1.94372
5.52159	-2.26607	-1.98892	-3.33936	-4.22312	-1.94372
5.67019	2.30133	-1.98892	-3.34869	-4.12012	-1.94372
5.82344	-2.27735	-1.98892	-3.35764	-4.01712	-1.94372
5.82344	2.30507	-1.98892	-3.36617	-3.91412	-1.94372
5.97669	-2.28302	-1.98892	-3.37036	-2.78108	-1.94372
5.97669	2.30883	-1.98892	-3.33702	-2.67808	-1.94372
6.12994	-2.28868	-1.98892	-3.27286	-2.57508	-1.94372
6.12994	2.31258	-1.98892	-3.21822	-2.53282	-1.94372
6.28319	-2.29431	-1.98892	-3.21822	2.36907	-1.98523
6.28319	2.31626	-1.98892	-3.21822	2.36515	-1.94372
6.43643	-2.29987	-1.98892	-3.2427	2.36907	-1.94372
6.43643	2.31978	-1.98892	-3.36832	4.01712	-1.94372
6.58968	-2.30528	-1.98892	-3.35734	4.12012	-1.94372
6.58968	2.32307	-1.98892	-3.34625	4.22312	-1.94372
6.74293	-2.31045	-1.98892	-3.33508	4.32613	-1.94372
6.74293	2.32599	-1.98892	-3.32384	4.42913	-1.94372
6.89618	-2.31525	-1.98892	-3.31256	4.53213	-1.94372
6.89618	2.32843	-1.98892	-3.30124	4.63514	-1.94372
7.04943	-2.31955	-1.98892	-3.28991	4.73814	-1.94372
7.04943	2.33024	-1.98892	-3.27857	4.84114	-1.94372
7.20268	-2.3232	-1.98892	-3.26724	4.94415	-1.94372
7.20268	2.33131	-1.98892	-3.25593	5.04715	-1.94372
7.35592	-2.32608	-1.98892	-3.24465	5.15015	-1.94372
7.35592	2.33152	-1.98892	-3.12623	-2.47207	-1.94372
7.50917	-2.32808	-1.98892	-3.06497	-2.45383	-1.94372
7.50917	2.3308	-1.98892	-3.06497	2.34647	-1.94372
7.66242	-2.32912	-1.98892	-2.91172	-2.41738	-1.94372
7.66242	2.32912	-1.98892	-2.91172	2.33371	-1.94372
-7.50917	-2.32822	-1.94372	-2.75847	-2.39058	-1.94372
-7.66242	-2.32912	-1.94372	-2.75847	2.32477	-1.94372
-7.50917	2.33093	-1.94372	-2.60522	-2.37095	-1.94372
-7.66242	2.32912	-1.94372	-2.60522	2.31835	-1.94372
-7.35592	-2.32636	-1.94372	-2.58666	-2.36907	-1.94372
-7.35592	2.33177	-1.94372	-2.45197	-2.36034	-1.94372
-7.20268	-2.32361	-1.94372	-2.45197	2.31361	-1.94372
-7.20268	2.33168	-1.94372	-2.29873	-2.35233	-1.94372
-7.04943	-2.32008	-1.94372	-2.29873	2.31004	-1.94372
-7.04943	2.33074	-1.94372	-2.14548	-2.34584	-1.94372
-6.89618	-2.31589	-1.94372	-2.14548	2.30727	-1.94372
-6.89618	2.32904	-1.94372	-1.99223	-2.34054	-1.94372
-6.74293	-2.31119	-1.94372	-1.99223	2.30509	-1.94372
-6.74293	2.32671	-1.94372	-1.83898	-2.33619	-1.94372
-6.58968	-2.30611	-1.94372	-1.83898	2.30334	-1.94372
-6.58968	2.32389	-1.94372	-1.68573	-2.3326	-1.94372
-6.43643	-2.30077	-1.94372	-1.68573	2.30192	-1.94372
-6.43643	2.3207	-1.94372	-1.53248	-2.32962	-1.94372
-6.28319	-2.29527	-1.94372	-1.53248	2.30077	-1.94372
-6.28319	2.31725	-1.94372	-1.37924	-2.32714	-1.94372
-6.12994	-2.28969	-1.94372	-1.37924	2.29981	-1.94372
-6.12994	2.31366	-1.94372	-1.22599	-2.32509	-1.94372
-5.97669	-2.28407	-1.94372	-1.22599	2.29903	-1.94372
-5.97669	2.30998	-1.94372	-1.07274	-2.32339	-1.94372
-5.82344	-2.27842	-1.94372	-1.07274	2.29838	-1.94372
-5.82344	2.30629	-1.94372	-0.919491	-2.322	-1.94372
-5.67019	-2.27273	-1.94372	-0.919491	2.29785	-1.94372
-5.67019	2.3026	-1.94372	-0.766242	-2.32088	-1.94372
-5.51694	-2.26696	-1.94372	-0.766242	2.29743	-1.94372
-5.51694	-2.26607	-1.98156	-0.612994	-2.32	-1.94372
-5.51694	2.29893	-1.94372	-0.612994	2.29709	-1.94372
-5.49366	-2.26607	-1.94372	-0.459745	-2.31933	-1.94372
-5.36369	-2.26035	-1.94372	-0.459745	2.29684	-1.94372
-5.36369	2.29526	-1.94372	-0.306497	-2.31887	-1.94372
-5.21045	-2.25309	-1.94372	-0.306497	2.29667	-1.94372
-5.21045	2.29158	-1.94372	-0.153248	-2.31859	-1.94372
-5.0572	-2.24504	-1.94372	-0.153248	2.29657	-1.94372
-5.0572	2.28781	-1.94372	0	-2.3185	-1.94372
-4.90395	-2.23588	-1.94372	0	2.29653	-1.94372
-4.90395	2.28388	-1.94372	0.153248	-2.31859	-1.94372
-4.7507	-2.22517	-1.94372	0.153248	2.29657	-1.94372
-4.7507	2.27966	-1.94372	0.306497	-2.31887	-1.94372
-4.59745	-2.21232	-1.94372	0.306497	2.29667	-1.94372
-4.59745	2.27497	-1.94372	0.459745	-2.31933	-1.94372
-4.4442	-2.19653	-1.94372	0.459745	2.29684	-1.94372
-4.4442	2.26954	-1.94372	0.612994	-2.32	-1.94372
-4.29096	-2.17679	-1.94372	0.612994	2.29709	-1.94372
-4.29096	2.2613	-1.94372	0.766242	-2.32088	-1.94372
-4.36208	2.26607	-1.94372	0.766242	2.29743	-1.94372
-4.20361	-2.16306	-1.94372	0.919491	-2.322	-1.94372
-4.13771	-2.14231	-1.94372	0.919491	2.29785	-1.94372
-4.13771	2.24645	-1.94372	1.07274	-2.32339	-1.94372
-3.98446	-2.08133	-1.94372	1.07274	2.29838	-1.94372
-3.98446	2.22275	-1.94372	1.22599	-2.32509	-1.94372
-3.94015	-2.06006	-1.94372	1.22599	2.29903	-1.94372
-3.8417	-1.95706	-1.94372	1.37924	-2.32714	-1.94372
-3.83121	-1.95706	-1.95749	1.37924	2.29981	-1.94372
-3.83121	-1.9355	-1.94372	1.53248	-2.32962	-1.94372
-3.83121	2.18453	-1.94372	1.53248	2.30077	-1.94372
-3.79305	-1.85405	-1.94372	1.68573	-2.3326	-1.94372
-3.76552	-1.75105	-1.94372	1.68573	2.30192	-1.94372
-3.74883	-1.64805	-1.94372	1.83898	-2.33619	-1.94372
-3.73835	-1.54505	-1.94372	1.83898	2.30334	-1.94372
-3.73167	-1.44204	-1.94372	1.99223	-2.34054	-1.94372
-3.72743	-1.33904	-1.94372	1.99223	2.30509	-1.94372
-3.7248	-1.23604	-1.94372	2.14548	-2.34584	-1.94372
-3.72322	-1.13303	-1.94372	2.14548	2.30727	-1.94372
-3.72233	-1.03003	-1.94372	2.29873	-2.35233	-1.94372
-3.72186	-0.927027	-1.94372	2.29873	2.31004	-1.94372
-3.72164	-0.824024	-1.94372	2.45197	-2.36034	-1.94372
-3.67796	-0.824024	-1.98846	2.45197	2.31361	-1.94372
-3.67796	-0.721021	-1.98797	2.60522	-2.37095	-1.94372
-3.72151	-0.721021	-1.94372	2.58666	-2.36907	-1.94372
-3.67796	-0.618018	-1.98752	2.60522	2.31835	-1.94372
-3.72137	-0.618018	-1.94372	2.75847	-2.39058	-1.94372
-3.67796	-0.515015	-1.98703	2.75847	2.32477	-1.94372
-3.72113	-0.515015	-1.94372	2.91172	-2.41738	-1.94372
-3.67796	-0.412012	-1.98643	2.91172	2.33371	-1.94372
-3.72074	-0.412012	-1.94372	3.06497	-2.45383	-1.94372
-3.67796	-0.309009	-1.98568	3.06497	2.34647	-1.94372
-3.72014	-0.309009	-1.94372	3.21822	-2.53282	-1.94372
-3.67796	-0.206006	-1.98472	3.12623	-2.47207	-1.94372
-3.71929	-0.206006	-1.94372	3.21822	2.36907	-1.98523
-3.67796	-0.103003	-1.98353	3.21822	2.36515	-1.94372
-3.71816	-0.103003	-1.94372	3.24465	-5.15015	-1.94372
-3.67796	0	-1.98209	3.25585	-5.04715	-1.94372
-3.71673	0	-1.94372	3.26692	-4.94415	-1.94372
-3.67796	0.103003	-1.98038	3.27785	-4.84114	-1.94372
-3.71499	0.103003	-1.94372	3.28862	-4.73814	-1.94372
-3.67796	0.206006	-1.97838	3.29922	-4.63514	-1.94372
-3.71291	0.206006	-1.94372	3.30961	-4.53213	-1.94372
-3.67796	0.309009	-1.97607	3.31979	-4.42913	-1.94372
-3.71051	0.309009	-1.94372	3.32972	-4.32613	-1.94372
-3.67796	0.412012	-1.97346	3.33936	-4.22312	-1.94372
-3.70778	0.412012	-1.94372	3.34869	-4.12012	-1.94372
-3.67796	0.515015	-1.97053	3.35764	-4.01712	-1.94372
-3.70472	0.515015	-1.94372	3.36617	-3.91412	-1.94372
-3.67796	0.618018	-1.96729	3.37147	-3.81111	-1.94999
-3.70135	0.618018	-1.94372	3.37147	-3.84615	-1.94372
-3.67796	0.721021	-1.96373	3.37147	-3.70811	-1.96551
-3.69769	0.721021	-1.94372	3.37147	-3.60511	-1.97768
-3.67796	0.824024	-1.95987	3.37147	-3.5021	-1.98682
-3.69377	0.824024	-1.94372	3.37147	-2.98709	-1.98409
-3.67796	0.927027	-1.95572	3.37147	-2.88409	-1.96853
-3.68961	0.927027	-1.94372	3.37036	-2.78108	-1.94372
-3.67796	1.03003	-1.95132	3.37147	-2.78724	-1.94372
-3.68527	1.03003	-1.94372	3.33702	-2.67808	-1.94372
-3.67796	1.13303	-1.94671	3.27286	-2.57508	-1.94372
-3.6808	1.13303	-1.94372	3.2427	2.36907	-1.94372
-3.67796	1.19807	-1.94372	3.37147	2.44112	-1.94372
-3.67796	2.06006	-1.96455	3.37147	3.81111	-1.98613
-3.67796	1.98817	-1.94372	3.37147	3.91412	-1.96289
-3.69448	2.06006	-1.94372	3.36832	4.01712	-1.94372
-3.76945	2.16306	-1.94372	3.37147	3.98734	-1.94372
-3.6763	1.23604	-1.94372	3.35734	4.12012	-1.94372
-3.67187	1.33904	-1.94372	3.34625	4.22312	-1.94372
-3.6677	1.44204	-1.94372	3.33508	4.32613	-1.94372
-3.66406	1.54505	-1.94372	3.32384	4.42913	-1.94372
-3.66138	1.64805	-1.94372	3.31256	4.53213	-1.94372
-3.66039	1.75105	-1.94372	3.30124	4.63514	-1.94372
-3.66255	1.85405	-1.94372	3.28991	4.73814	-1.94372
-3.671	1.95706	-1.94372	3.27857	4.84114	-1.94372
3.67796	-0.824024	-1.98846	3.26724	4.94415	-1.94372
3.67796	-0.721021	-1.98797	3.25593	5.04715	-1.94372
3.67796	-0.618018	-1.98752	3.24465	5.15015	-1.94372
3.67796	-0.515015	-1.98703	3.37416	-3.81111	-1.94372
3.67796	-0.412012	-1.98643	3.3815	-3.70811	-1.94372
3.67796	-0.309009	-1.98568	3.38814	-3.60511	-1.94372
3.67796	-0.206006	-1.98472	3.39391	-3.5021	-1.94372
3.67796	-0.103003	-1.98353	3.39861	-3.3991	-1.94372
3.67796	0	-1.98209	3.40193	-3.2961	-1.94372
3.67796	0.103003	-1.98038	3.40344	-3.19309	-1.94372
3.67796	0.206006	-1.97838	3.40249	-3.09009	-1.94372
3.67796	0.309009	-1.97607	3.39805	-2.98709	-1.94372
3.67796	0.412012	-1.97346	3.38839	-2.88409	-1.94372
3.67796	0.515015	-1.97053	3.41221	2.47207	-1.94372
3.67796	0.618018	-1.96729	3.45172	2.57508	-1.94372
3.67796	0.721021	-1.96373	3.46461	2.67808	-1.94372
3.67796	0.824024	-1.95987	3.46751	2.78108	-1.94372
3.67796	0.927027	-1.95572	3.46557	2.88409	-1.94372
3.67796	1.03003	-1.95132	3.46089	2.98709	-1.94372
3.67796	1.13303	-1.94671	3.45448	3.09009	-1.94372
3.6763	1.23604	-1.94372	3.4469	3.19309	-1.94372
3.67796	1.19807	-1.94372	3.4385	3.2961	-1.94372
3.67187	1.33904	-1.94372	3.42949	3.3991	-1.94372
3.6677	1.44204	-1.94372	3.42001	3.5021	-1.94372
3.66406	1.54505	-1.94372	3.41017	3.60511	-1.94372
3.66138	1.64805	-1.94372	3.40003	3.70811	-1.94372
3.66039	1.75105	-1.94372	3.38965	3.81111	-1.94372
3.66255	1.85405	-1.94372	3.37909	3.91412	-1.94372
3.671	1.95706	-1.94372	-3.37147	-4.01712	-1.90635
3.67796	2.06006	-1.96455	-3.37147	-4.04575	-1.89852
3.67796	1.98817	-1.94372	-3.37432	-4.01712	-1.89852
3.83121	-1.95706	-1.95749	-3.37147	-3.91412	-1.93055
3.79305	-1.85405	-1.94372	-3.38415	-3.91412	-1.89852
3.83121	-1.9355	-1.94372	-3.39346	-3.81111	-1.89852
3.76552	-1.75105	-1.94372	-3.40216	-3.70811	-1.89852
3.74883	-1.64805	-1.94372	-3.41014	-3.60511	-1.89852
3.73835	-1.54505	-1.94372	-3.41723	-3.5021	-1.89852
3.73167	-1.44204	-1.94372	-3.42321	-3.3991	-1.89852
3.72743	-1.33904	-1.94372	-3.42779	-3.2961	-1.89852
3.7248	-1.23604	-1.94372	-3.43054	-3.19309	-1.89852
3.72322	-1.13303	-1.94372	-3.43079	-3.09009	-1.89852
3.72233	-1.03003	-1.94372	-3.42752	-2.98709	-1.89852
3.72186	-0.927027	-1.94372	-3.41898	-2.88409	-1.89852
3.72164	-0.824024	-1.94372	-3.402	-2.78108	-1.89852
3.72151	-0.721021	-1.94372	-3.37147	-2.78108	-1.94217
3.72137	-0.618018	-1.94372	-3.37147	-2.68243	-1.89852
3.72113	-0.515015	-1.94372	-3.37147	2.42047	-1.89852
3.72074	-0.412012	-1.94372	-3.44515	2.47207	-1.89852
3.72014	-0.309009	-1.94372	-3.48471	2.57508	-1.89852
3.71929	-0.206006	-1.94372	-3.49683	2.67808	-1.89852
3.71816	-0.103003	-1.94372	-3.49878	2.78108	-1.89852
3.71673	0	-1.94372	-3.4958	2.88409	-1.89852
3.71499	0.103003	-1.94372	-3.49002	2.98709	-1.89852
3.71291	0.206006	-1.94372	-3.48247	3.09009	-1.89852
3.71051	0.309009	-1.94372	-3.47373	3.19309	-1.89852
3.70778	0.412012	-1.94372	-3.46413	3.2961	-1.89852
3.70472	0.515015	-1.94372	-3.45389	3.3991	-1.89852
3.70135	0.618018	-1.94372	-3.44315	3.5021	-1.89852
3.69769	0.721021	-1.94372	-3.43201	3.60511	-1.89852
3.69377	0.824024	-1.94372	-3.42055	3.70811	-1.89852
3.68961	0.927027	-1.94372	-3.40884	3.81111	-1.89852
3.68527	1.03003	-1.94372	-3.39691	3.91412	-1.89852
3.6808	1.13303	-1.94372	-3.38479	4.01712	-1.89852
3.69448	2.06006	-1.94372	-3.37147	4.01712	-1.93521
3.76945	2.16306	-1.94372	-3.37147	4.12012	-1.90174
3.83121	2.18453	-1.94372	-3.37253	4.12012	-1.89852
3.98446	-2.08133	-1.94372	-3.37147	4.12902	-1.89852
3.94015	-2.06006	-1.94372	-3.24465	-5.15015	-1.89852
3.8417	-1.95706	-1.94372	-3.25743	-5.04715	-1.89852
3.98446	2.22275	-1.94372	-3.27006	-4.94415	-1.89852
4.13771	-2.14231	-1.94372	-3.28255	-4.84114	-1.89852
4.13771	2.24645	-1.94372	-3.29487	-4.73814	-1.89852
4.29096	-2.17679	-1.94372	-3.30701	-4.63514	-1.89852
4.20361	-2.16306	-1.94372	-3.31893	-4.53213	-1.89852
4.29096	2.2613	-1.94372	-3.33062	-4.42913	-1.89852
4.4442	-2.19653	-1.94372	-3.34204	-4.32613	-1.89852
4.36208	2.26607	-1.94372	-3.35317	-4.22312	-1.89852
4.4442	2.26954	-1.94372	-3.36396	-4.12012	-1.89852
4.59745	-2.21232	-1.94372	-3.37006	-2.67808	-1.89852
4.59745	2.27497	-1.94372	-3.30629	-2.57508	-1.89852
4.7507	-2.22517	-1.94372	-3.21822	-2.5095	-1.89852
4.7507	2.27966	-1.94372	-3.21822	2.36167	-1.89852
4.90395	-2.23588	-1.94372	-3.26849	2.36907	-1.89852
4.90395	2.28388	-1.94372	-3.36001	4.22312	-1.89852
5.0572	-2.24504	-1.94372	-3.34737	4.32613	-1.89852
5.0572	2.28781	-1.94372	-3.33464	4.42913	-1.89852
5.21045	-2.25309	-1.94372	-3.32185	4.53213	-1.89852
5.21045	2.29158	-1.94372	-3.30902	4.63514	-1.89852
5.36369	-2.26035	-1.94372	-3.29615	4.73814	-1.89852
5.36369	2.29526	-1.94372	-3.28327	4.84114	-1.89852
5.51694	-2.26607	-1.98156	-3.27038	4.94415	-1.89852
5.49366	-2.26607	-1.94372	-3.2575	5.04715	-1.89852
5.51694	-2.26696	-1.94372	-3.24465	5.15015	-1.89852
5.51694	2.29893	-1.94372	-3.15882	-2.47207	-1.89852
5.67019	-2.27273	-1.94372	-3.06497	-2.44555	-1.89852
5.67019	2.3026	-1.94372	-3.06497	2.34496	-1.89852
5.82344	-2.27842	-1.94372	-2.91172	-2.41201	-1.89852
5.82344	2.30629	-1.94372	-2.91172	2.33347	-1.89852
5.97669	-2.28407	-1.94372	-2.75847	-2.38744	-1.89852
5.97669	2.30998	-1.94372	-2.75847	2.32538	-1.89852
6.12994	-2.28969	-1.94372	-2.60522	-2.36947	-1.89852
6.12994	2.31366	-1.94372	-2.60522	2.31954	-1.89852
6.28319	-2.29527	-1.94372	-2.60091	-2.36907	-1.89852
6.28319	2.31725	-1.94372	-2.45197	-2.36001	-1.89852
6.43643	-2.30077	-1.94372	-2.45197	2.3152	-1.89852
6.43643	2.3207	-1.94372	-2.29873	-2.35251	-1.89852
6.58968	-2.30611	-1.94372	-2.29873	2.31191	-1.89852
6.58968	2.32389	-1.94372	-2.14548	-2.34643	-1.89852
6.74293	-2.31119	-1.94372	-2.14548	2.30936	-1.89852
6.74293	2.32671	-1.94372	-1.99223	-2.34146	-1.89852
6.89618	-2.31589	-1.94372	-1.99223	2.30734	-1.89852
6.89618	2.32904	-1.94372	-1.83898	-2.33738	-1.89852
7.04943	-2.32008	-1.94372	-1.83898	2.30571	-1.89852
7.04943	2.33074	-1.94372	-1.68573	-2.33399	-1.89852
7.20268	-2.32361	-1.94372	-1.68573	2.3044	-1.89852
7.20268	2.33168	-1.94372	-1.53248	-2.33119	-1.89852
7.35592	-2.32636	-1.94372	-1.53248	2.30332	-1.89852
7.35592	2.33177	-1.94372	-1.37924	-2.32886	-1.89852
7.50917	-2.32822	-1.94372	-1.37924	2.30243	-1.89852
7.50917	2.33093	-1.94372	-1.22599	-2.32692	-1.89852
7.66242	-2.32912	-1.94372	-1.22599	2.3017	-1.89852
7.66242	2.32912	-1.94372	-1.07274	-2.32532	-1.89852
-7.50917	-2.32836	-1.89852	-1.07274	2.3011	-1.89852
-7.66242	-2.32912	-1.89852	-0.919491	-2.32401	-1.89852
-7.50917	2.33105	-1.89852	-0.919491	2.30061	-1.89852
-7.66242	2.32912	-1.89852	-0.766242	-2.32295	-1.89852
-7.35592	-2.32664	-1.89852	-0.766242	2.30022	-1.89852
-7.35592	2.33202	-1.89852	-0.612994	-2.32212	-1.89852
-7.20268	-2.32402	-1.89852	-0.612994	2.29991	-1.89852
-7.20268	2.33205	-1.89852	-0.459745	-2.32149	-1.89852
-7.04943	-2.32061	-1.89852	-0.459745	2.29967	-1.89852
-7.04943	2.33122	-1.89852	-0.306497	-2.32105	-1.89852
-6.89618	-2.31653	-1.89852	-0.306497	2.29951	-1.89852
-6.89618	2.32963	-1.89852	-0.153248	-2.32079	-1.89852
-6.74293	-2.31193	-1.89852	-0.153248	2.29941	-1.89852
-6.74293	2.32741	-1.89852	0	-2.32071	-1.89852
-6.58968	-2.30693	-1.89852	0	2.29938	-1.89852
-6.58968	2.32469	-1.89852	0.153248	-2.32079	-1.89852
-6.43643	-2.30167	-1.89852	0.153248	2.29941	-1.89852
-6.43643	2.32159	-1.89852	0.306497	-2.32105	-1.89852
-6.28319	-2.29624	-1.89852	0.306497	2.29951	-1.89852
-6.28319	2.31823	-1.89852	0.459745	-2.32149	-1.89852
-6.12994	-2.29071	-1.89852	0.459745	2.29967	-1.89852
-6.12994	2.31472	-1.89852	0.612994	-2.32212	-1.89852
-5.97669	-2.28512	-1.89852	0.612994	2.29991	-1.89852
-5.97669	2.31111	-1.89852	0.766242	-2.32295	-1.89852
-5.82344	-2.2795	-1.89852	0.766242	2.30022	-1.89852
-5.82344	2.30748	-1.89852	0.919491	-2.32401	-1.89852
-5.67019	-2.27382	-1.89852	0.919491	2.30061	-1.89852
-5.67019	2.30385	-1.89852	1.07274	-2.32532	-1.89852
-5.51694	-2.26804	-1.89852	1.07274	2.3011	-1.89852
-5.51694	2.30022	-1.89852	1.22599	-2.32692	-1.89852
-5.46616	-2.26607	-1.89852	1.22599	2.3017	-1.89852
-5.36369	-2.26151	-1.89852	1.37924	-2.32886	-1.89852
-5.36369	2.29659	-1.89852	1.37924	2.30243	-1.89852
-5.21045	-2.25415	-1.89852	1.53248	-2.33119	-1.89852
-5.21045	2.29292	-1.89852	1.53248	2.30332	-1.89852
-5.0572	-2.24593	-1.89852	1.68573	-2.33399	-1.89852
-5.0572	2.28916	-1.89852	1.68573	2.3044	-1.89852
-4.90395	-2.2365	-1.89852	1.83898	-2.33738	-1.89852
-4.90395	2.2852	-1.89852	1.83898	2.30571	-1.89852
-4.7507	-2.22538	-1.89852	1.99223	-2.34146	-1.89852
-4.7507	2.2809	-1.89852	1.99223	2.30734	-1.89852
-4.59745	-2.21192	-1.89852	2.14548	-2.34643	-1.89852
-4.59745	2.27607	-1.89852	2.14548	2.30936	-1.89852
-4.4442	-2.19525	-1.89852	2.29873	-2.35251	-1.89852
-4.4442	2.27041	-1.89852	2.29873	2.31191	-1.89852
-4.29096	-2.17423	-1.89852	2.45197	-2.36001	-1.89852
-4.29096	2.26189	-1.89852	2.45197	2.3152	-1.89852
-4.34747	2.26607	-1.89852	2.60522	-2.36947	-1.89852
-4.22373	-2.16306	-1.89852	2.60091	-2.36907	-1.89852
-4.13771	-2.1339	-1.89852	2.60522	2.31954	-1.89852
-4.13771	2.24537	-1.89852	2.75847	-2.38744	-1.89852
-3.98446	-2.06728	-1.89852	2.75847	2.32538	-1.89852
-3.98446	2.21846	-1.89852	2.91172	-2.41201	-1.89852
-3.97033	-2.06006	-1.89852	2.91172	2.33347	-1.89852
-3.87577	-1.95706	-1.89852	3.06497	-2.44555	-1.89852
-3.83121	-1.85912	-1.89852	3.06497	2.34496	-1.89852
-3.83121	2.17461	-1.89852	3.21822	-2.5095	-1.89852
-3.82899	-1.85405	-1.89852	3.15882	-2.47207	-1.89852
-3.80287	-1.75105	-1.89852	3.21822	2.36167	-1.89852
-3.78728	-1.64805	-1.89852	3.24465	-5.15015	-1.89852
-3.77771	-1.54505	-1.89852	3.25743	-5.04715	-1.89852
-3.77182	-1.44204	-1.89852	3.27006	-4.94415	-1.89852
-3.76828	-1.33904	-1.89852	3.28255	-4.84114	-1.89852
-3.76628	-1.23604	-1.89852	3.29487	-4.73814	-1.89852
-3.76526	-1.13303	-1.89852	3.30701	-4.63514	-1.89852
-3.76488	-1.03003	-1.89852	3.31893	-4.53213	-1.89852
-3.76486	-0.927027	-1.89852	3.33062	-4.42913	-1.89852
-3.76504	-0.824024	-1.89852	3.34204	-4.32613	-1.89852
-3.76527	-0.721021	-1.89852	3.35317	-4.22312	-1.89852
-3.76543	-0.618018	-1.89852	3.36396	-4.12012	-1.89852
-3.76546	-0.515015	-1.89852	3.37147	-4.01712	-1.90635
-3.76529	-0.412012	-1.89852	3.37147	-4.04575	-1.89852
-3.76486	-0.309009	-1.89852	3.37147	-3.91412	-1.93055
-3.76414	-0.206006	-1.89852	3.37147	-2.78108	-1.94217
-3.7631	-0.103003	-1.89852	3.37006	-2.67808	-1.89852
-3.76171	0	-1.89852	3.37147	-2.68243	-1.89852
-3.75996	0.103003	-1.89852	3.30629	-2.57508	-1.89852
-3.75785	0.206006	-1.89852	3.26849	2.36907	-1.89852
-3.75536	0.309009	-1.89852	3.37147	2.42047	-1.89852
-3.7525	0.412012	-1.89852	3.37147	4.01712	-1.93521
-3.74927	0.515015	-1.89852	3.37147	4.12012	-1.90174
-3.74569	0.618018	-1.89852	3.36001	4.22312	-1.89852
-3.74177	0.721021	-1.89852	3.37147	4.12902	-1.89852
-3.73754	0.824024	-1.89852	3.34737	4.32613	-1.89852
-3.73304	0.927027	-1.89852	3.33464	4.42913	-1.89852
-3.72832	1.03003	-1.89852	3.32185	4.53213	-1.89852
-3.72342	1.13303	-1.89852	3.30902	4.63514	-1.89852
-3.71845	1.23604	-1.89852	3.29615	4.73814	-1.89852
-3.67796	1.23604	-1.94195	3.28327	4.84114	-1.89852
-3.67796	1.33904	-1.93717	3.27038	4.94415	-1.89852
-3.71352	1.33904	-1.89852	3.2575	5.04715	-1.89852
-3.67796	1.44204	-1.93253	3.24465	5.15015	-1.89852
-3.70879	1.44204	-1.89852	3.37432	-4.01712	-1.89852
-3.67796	1.54505	-1.92831	3.38415	-3.91412	-1.89852
-3.70454	1.54505	-1.89852	3.39346	-3.81111	-1.89852
-3.67796	1.64805	-1.92501	3.40216	-3.70811	-1.89852
-3.70119	1.64805	-1.89852	3.41014	-3.60511	-1.89852
-3.67796	1.75105	-1.92351	3.41723	-3.5021	-1.89852
-3.69945	1.75105	-1.89852	3.42321	-3.3991	-1.89852
-3.67796	1.85405	-1.92558	3.42779	-3.2961	-1.89852
-3.70073	1.85405	-1.89852	3.43054	-3.19309	-1.89852
-3.67796	1.95706	-1.9353	3.43079	-3.09009	-1.89852
-3.70811	1.95706	-1.89852	3.42752	-2.98709	-1.89852
-3.73007	2.06006	-1.89852	3.41898	-2.88409	-1.89852
-3.80098	2.16306	-1.89852	3.402	-2.78108	-1.89852
3.67796	1.23604	-1.94195	3.44515	2.47207	-1.89852
3.67796	1.33904	-1.93717	3.48471	2.57508	-1.89852
3.67796	1.44204	-1.93253	3.49683	2.67808	-1.89852
3.67796	1.54505	-1.92831	3.49878	2.78108	-1.89852
3.67796	1.64805	-1.92501	3.4958	2.88409	-1.89852
3.67796	1.75105	-1.92351	3.49002	2.98709	-1.89852
3.67796	1.85405	-1.92558	3.48247	3.09009	-1.89852
3.67796	1.95706	-1.9353	3.47373	3.19309	-1.89852
3.83121	-1.85912	-1.89852	3.46413	3.2961	-1.89852
3.82899	-1.85405	-1.89852	3.45389	3.3991	-1.89852
3.80287	-1.75105	-1.89852	3.44315	3.5021	-1.89852
3.78728	-1.64805	-1.89852	3.43201	3.60511	-1.89852
3.77771	-1.54505	-1.89852	3.42055	3.70811	-1.89852
3.77182	-1.44204	-1.89852	3.40884	3.81111	-1.89852
3.76828	-1.33904	-1.89852	3.39691	3.91412	-1.89852
3.76628	-1.23604	-1.89852	3.38479	4.01712	-1.89852
3.76526	-1.13303	-1.89852	3.37253	4.12012	-1.89852
3.76488	-1.03003	-1.89852	-3.52471	2.67808	-1.85886
3.76486	-0.927027	-1.89852	-3.52471	2.64237	-1.85331
3.76504	-0.824024	-1.89852	-3.52855	2.67808	-1.85331
3.76527	-0.721021	-1.89852	-3.52471	2.78108	-1.86052
3.76543	-0.618018	-1.89852	-3.52956	2.78108	-1.85331
3.76546	-0.515015	-1.89852	-3.52471	2.88409	-1.85467
3.76529	-0.412012	-1.89852	-3.5256	2.88409	-1.85331
3.76486	-0.309009	-1.89852	-3.52471	2.89744	-1.85331
3.76414	-0.206006	-1.89852	-3.37147	-4.12012	-1.87609
3.7631	-0.103003	-1.89852	-3.37147	-4.18421	-1.85331
3.76171	0	-1.89852	-3.37898	-4.12012	-1.85331
3.75996	0.103003	-1.89852	-3.39066	-4.01712	-1.85331
3.75785	0.206006	-1.89852	-3.40187	-3.91412	-1.85331
3.75536	0.309009	-1.89852	-3.41255	-3.81111	-1.85331
3.7525	0.412012	-1.89852	-3.4226	-3.70811	-1.85331
3.74927	0.515015	-1.89852	-3.4319	-3.60511	-1.85331
3.74569	0.618018	-1.89852	-3.44028	-3.5021	-1.85331
3.74177	0.721021	-1.89852	-3.44754	-3.3991	-1.85331
3.73754	0.824024	-1.89852	-3.45337	-3.2961	-1.85331
3.73304	0.927027	-1.89852	-3.45733	-3.19309	-1.85331
3.72832	1.03003	-1.89852	-3.45878	-3.09009	-1.85331
3.72342	1.13303	-1.89852	-3.45666	-2.98709	-1.85331
3.71845	1.23604	-1.89852	-3.44924	-2.88409	-1.85331
3.71352	1.33904	-1.89852	-3.43329	-2.78108	-1.85331
3.70879	1.44204	-1.89852	-3.40224	-2.67808	-1.85331
3.70454	1.54505	-1.89852	-3.37147	-2.67808	-1.89659
3.70119	1.64805	-1.89852	-3.37147	-2.6257	-1.85331
3.69945	1.75105	-1.89852	-3.37147	2.40363	-1.85331
3.70073	1.85405	-1.89852	-3.47763	2.47207	-1.85331
3.70811	1.95706	-1.89852	-3.51723	2.57508	-1.85331
3.73007	2.06006	-1.89852	-3.51875	2.98709	-1.85331
3.80098	2.16306	-1.89852	-3.5101	3.09009	-1.85331
3.83121	2.17461	-1.89852	-3.50021	3.19309	-1.85331
3.98446	-2.06728	-1.89852	-3.48943	3.2961	-1.85331
3.97033	-2.06006	-1.89852	-3.47798	3.3991	-1.85331
3.87577	-1.95706	-1.89852	-3.466	3.5021	-1.85331
3.98446	2.21846	-1.89852	-3.45359	3.60511	-1.85331
4.13771	-2.1339	-1.89852	-3.44084	3.70811	-1.85331
4.13771	2.24537	-1.89852	-3.42781	3.81111	-1.85331
4.29096	-2.17423	-1.89852	-3.41453	3.91412	-1.85331
4.22373	-2.16306	-1.89852	-3.40105	4.01712	-1.85331
4.29096	2.26189	-1.89852	-3.38739	4.12012	-1.85331
4.4442	-2.19525	-1.89852	-3.3736	4.22312	-1.85331
4.34747	2.26607	-1.89852	-3.37147	4.22312	-1.86049
4.4442	2.27041	-1.89852	-3.37147	4.23891	-1.85331
4.59745	-2.21192	-1.89852	-3.24465	-5.15015	-1.85331
4.59745	2.27607	-1.89852	-3.25899	-5.04715	-1.85331
4.7507	-2.22538	-1.89852	-3.27318	-4.94415	-1.85331
4.7507	2.2809	-1.89852	-3.28721	-4.84114	-1.85331
4.90395	-2.2365	-1.89852	-3.30107	-4.73814	-1.85331
4.90395	2.2852	-1.89852	-3.31473	-4.63514	-1.85331
5.0572	-2.24593	-1.89852	-3.32816	-4.53213	-1.85331
5.0572	2.28916	-1.89852	-3.34135	-4.42913	-1.85331
5.21045	-2.25415	-1.89852	-3.35425	-4.32613	-1.85331
5.21045	2.29292	-1.89852	-3.36684	-4.22312	-1.85331
5.36369	-2.26151	-1.89852	-3.33949	-2.57508	-1.85331
5.36369	2.29659	-1.89852	-3.21822	-2.48819	-1.85331
5.51694	-2.26804	-1.89852	-3.21822	2.3589	-1.85331
5.46616	-2.26607	-1.89852	-3.29349	2.36907	-1.85331
5.51694	2.30022	-1.89852	-3.35953	4.32613	-1.85331
5.67019	-2.27382	-1.89852	-3.34534	4.42913	-1.85331
5.67019	2.30385	-1.89852	-3.33106	4.53213	-1.85331
5.82344	-2.2795	-1.89852	-3.31672	4.63514	-1.85331
5.82344	2.30748	-1.89852	-3.30234	4.73814	-1.85331
5.97669	-2.28512	-1.89852	-3.28792	4.84114	-1.85331
5.97669	2.31111	-1.89852	-3.27349	4.94415	-1.85331
6.12994	-2.29071	-1.89852	-3.25906	5.04715	-1.85331
6.12994	2.31472	-1.89852	-3.24465	5.15015	-1.85331
6.28319	-2.29624	-1.89852	-3.19137	-2.47207	-1.85331
6.28319	2.31823	-1.89852	-3.06497	-2.43818	-1.85331
6.43643	-2.30167	-1.89852	-3.06497	2.34389	-1.85331
6.43643	2.32159	-1.89852	-2.91172	-2.40733	-1.85331
6.58968	-2.30693	-1.89852	-2.91172	2.33353	-1.85331
6.58968	2.32469	-1.89852	-2.75847	-2.38479	-1.85331
6.74293	-2.31193	-1.89852	-2.75847	2.32618	-1.85331
6.74293	2.32741	-1.89852	-2.60522	-2.36907	-1.88289
6.89618	-2.31653	-1.89852	-2.61268	-2.36907	-1.85331
6.89618	2.32963	-1.89852	-2.60522	-2.36856	-1.85331
7.04943	-2.32061	-1.89852	-2.60522	2.32085	-1.85331
7.04943	2.33122	-1.89852	-2.45197	-2.35984	-1.85331
7.20268	-2.32402	-1.89852	-2.45197	2.31687	-1.85331
7.20268	2.33205	-1.89852	-2.29873	-2.35282	-1.85331
7.35592	-2.32664	-1.89852	-2.29873	2.31384	-1.85331
7.35592	2.33202	-1.89852	-2.14548	-2.34711	-1.85331
7.50917	-2.32836	-1.89852	-2.14548	2.31148	-1.85331
7.50917	2.33105	-1.89852	-1.99223	-2.34245	-1.85331
7.66242	-2.32912	-1.89852	-1.99223	2.3096	-1.85331
7.66242	2.32912	-1.89852	-1.83898	-2.33861	-1.85331
-7.50917	-2.3285	-1.85331	-1.83898	2.3081	-1.85331
-7.66242	-2.32912	-1.85331	-1.68573	-2.33543	-1.85331
-7.50917	2.33117	-1.85331	-1.68573	2.30687	-1.85331
-7.66242	2.32912	-1.85331	-1.53248	-2.33279	-1.85331
-7.35592	-2.32691	-1.85331	-1.53248	2.30587	-1.85331
-7.35592	2.33226	-1.85331	-1.37924	-2.33059	-1.85331
-7.20268	-2.32442	-1.85331	-1.37924	2.30505	-1.85331
[truncated: 21,719 more rows]

## Sheet: Fig.1b
0	0	0	0	0	0	0	0	0	0	0	0	0	0	0	0	0	0	0	0	0	0	0	0	0	0	0	0	0	0	0	0	0	0	0	0	0	0	0	0	0	0	0	0	0	0	0	0	0	0
0	0	0	0	0	0	0	0	0	0	0	0	0	0	0	0	0	0	0	0	0	0	0	0	0	0	0	0	0	0	0	0	0	0	0	0	0	0	0	0	0	0	0	0	0	0	0	0	0	0
0	0	0	0	0	0	0	0	0	0	0	0	0	0	0	0	0	0	0	0	0	0	0	0	0	0	0	0	0	0	0	0	0	0	0	0	0	0	0	0	0	0	0	0	0	0	0	0	0	0
0	0	0	0	0	0	0	0	0	0	0	0	0	0	0	0	0	0	0	0	0	0	0	0	0	0	0	0	0	0	0	0	0	0	0	0	0	0	0	0	0	0	0	0	0	0	0	0	0	0
0	0	0	0	0	0	0	0	0	0	0	0	0	0	0	0	0	0	0	0	0	0	0	0	0	0	0	0	0	0	0	0	0	0	0	0	0	0	0	0	0	0	0	0	0	0	0	0	0	0
0	0	0	0	0	0	0	0	0	0	0	0	0	0	0	0	0	0	0	0	0	0	0	0	0	0	0	0	0	0	0	0	0	0	0	0	0	0	0	0	0	0	0	0	0	0	0	0	0	0
0	0	0	0	0	0	0	0	0	0	0	0	0	0	0	0	0	0	0	0	0	0	0	0	0	0	0	0	0	0	0	0	0	0	0	0	0	0	0	0	0	0	0	0	0	0	0	0	0	0
0	0	0	0	0	0	0	0	0	0	0	0	0	0	0	0	0	0	0	0	0	0	0	0	0	0	0	0	0	0	0	0	0	0	0	0	0	0	0	0	0	0	0	0	0	0	0	0	0	0
0	0	0	0	0	0	0	0	0	0	0	0	0	0	0	0	0	0	0	0	0	0	0	0	0	0	0	0	0	0	0	0	0	0	0	0	0	0	0	0	0	0	0	0	0	0	0	0	0	0
0	0	0	0	0	0	0	0	0	0	0	0	0	0	0	0	0	0	0	0	0	0	0	0	0	0	0	0	0	0	0	0	0	0	0	0	0	0	0	0	0	0	0	0	0	0	0	0	0	0
0	0	0	0	0	0	0	0	0	0	0	0	0	0	0	0	0	0	0	0	0	0	0	0	0	0	0	0	0	0	0	0	0	0	0	0	0	0	0	0	0	0	0	0	0	0	0	0	0	0
0	0	0	0	0	0	0	0	0	0	0	0	0	0	0	0	0	0	0	0	0	0	0	0	0	0	0	0	0	0	0	0	0	0	0	0	0	0	0	0	0	0	0	0	0	0	0	0	0	0
0	0	0	0	0	0	0	0	0	0	0	0	0	0	0	0	0	0	0	0	0	0	0	0	0	0	0	0	0	0	0	0	0	0	0	0	0	0	0	0	0	0	0	0	0	0	0	0	0	0
0	0	0	0	0	0	0	0	0	0	0	0	0	0	0	0	0	0	0	0	0	0	0	0	0	0	0	0	0	0	0	0	0	0	0	0	0	0	0	0	0	0	0	0	0	0	0	0	0	0
0	0	0	0	0	0	0	0	0	0	0	0	0	0	0	0	0	0	0	0	0	0	0	0	0	0	0	0	0	0	0	0	0	0	0	0	0	0	0	0	0	0	0	0	0	0	0	0	0	0
0	0	0	0	0	0	0	0	0	0	0	0	0	0	0	0	0	0	0	0	0	0	0	0	0	0	0	0	0	0	0	0	0	0	0	0	0	0	0	0	0	0	0	0	0	0	0	0	0	0
0	0	0	0	0	0	0	0	0	0	0	0	0	0	0	0	0	0	0	0	0	0	0	0	0	0	0	0	0	0	0	0	0	0	0	0	0	0	0	0	0	0	0	0	0	0	0	0	0	0
0	0	0	0	0	0	0	0	0	0	0	0	0	0	0	0	0	0	0	0	0	0	0	0	0	0	0	0	0	0	0	0	0	0	0	0	0	0	0	0	0	0	0	0	0	0	0	0	0	0
0	0	0	0	0	0	0	0	0	0	0	0	0	0	0	0	0	0	0	0	0	0	0	0	0	0	0	0	0	0	0	0	0	0	0	0	0	0	0	0	0	0	0	0	0	0	0	0	0	0
0	0	0	0	0	0	0	0	0	0	0	0	0	0	0	0	0	0	0	0	0	0	0	0	0	0	0	0	0	0	0	0	0	0	0	0	0	0	0	0	0	0	0	0	0	0	0	0	0	0
0	0	0	0	0	0	0	0	0	0	0	0	0	0	0	0	0	0	0	0	0	0	0	0	0	0	0	0	0	0	0	0	0	0	0	0	0	0	0	0	0	0	0	0	0	0	0	0	0	0
0	0	0	0	0	0	0	0	0	0	0	0	0	0	0	0	0	0	0	0	0	0	0	0	0	0	0	0	0	0	0	0	0	0	0	0	0	0	0	0	0	0	0	0	0	0	0	0	0	0
0	0	0	0	0	0	0	0	0	0	0	0	0	0	0	0	0	0	0	0	0	0	0	0	0	0	0	0	0	0	0	0	0	0	0	0	0	0	0	0	0	0	0	0	0	0	0	0	0	0
0	0	0	0	0	0	0	0	0	0	0	0	0	0	0	0	0	0	0	0	0	0	0	0	0	0	0	0	0	0	0	0	0	0	0	0	0	0	0	0	0	0	0	0	0	0	0	0	0	0
0	0	0	0	0	0	0	0	0	0	0	0	0	0	0	0	0	0	0	0	0	0	0	0	0	0	0	0	0	0	0	0	0	0	0	0	0	0	0	0	0	0	0	0	0	0	0	0	0	0
0	0	0	0	0	0	0	0	0	0	0	0	0	0	0	0	0	0	0	0	0	0	0	0	0	0	0	0	0	0	0	0	0	0	0	0	0	0	0	0	0	0	0	0	0	0	0	0	0	0
0	0	0	0	0	0	0	0	0	0	0	0	0	0	0	0	0	0	0	0	0	0	0	0	0	0	0	0	0	0	0	0	0	0	0	0	0	0	0	0	0	0	0	0	0	0	0	0	0	0
0	0	0	0	0	0	0	0	0	0	0	0	0	0	0	0	0	0	0	0	0	0	0	0	0	0	0	0	0	0	0	0	0	0	0	0	0	0	0	0	0	0	0	0	0	0	0	0	0	0
0	0	0	0	0	0	0	0	0	0	0	0	0	0	0	0	0	0	0	0	0	0	0	0	0	0	0	0	0	0	0	0	0	0	0	0	0	0	0	0	0	0	0	0	0	0	0	0	0	0
0	0	0	0	0	0	0	0	0	0	0	0	0	0	0	0	0	0	0	0	0	0	0	0	0	0	0	0	0	0	0	0	0	0	0	0	0	0	0	0	0	0	0	0	0	0	0	0	0	0
0	0	0	0	0	0	0	0	0	0	0	0	0	0	0	0	0	0	0	0	0	0	0	0	0	0	0	0	0	0	0	0	0	0	0	0	0	0	0	0	0	0	0	0	0	0	0	0	0	0
0	0	0	0	0	0	0	0	0	0	0	0	0	0	0	0	0	0	0	0	0	0	0	0	0	0	0	0	0	0	0	0	0	0	0	0	0	0	0	0	0	0	0	0	0	0	0	0	0	0
0	0	0	0	0	0	0	0	0	0	0	0	0	0	0	0	0	0	0	0	0	0	0	0	0	0	0	0	0	0	0	0	0	0	0	0	0	0	0	0	0	0	0	0	0	0	0	0	0	0
0	0	0	0	0	0	0	0	0	0	0	0	0	0	0	0	0	0	0	0	0	0	0	0	0	0	0	0	0	0	0	0	0	0	0	0	0	0	0	0	0	0	0	0	0	0	0	0	0	0
0	0	0	0	0	0	0	0	0	0	0	0	0	0	0	0	0	0	0	0	0	0	0	0	0	0	0	0	0	0	0	0	0	0	0	0	0	0	0	0	0	0	0	0	0	0	0	0	0	0
0	0	0	0	0	0	0	0	0	0	0	0	0	0	0	0	0	0	0	0	0	0	0	0	0	0	0	0	0	0	0	0	0	0	0	0	0	0	0	0	0	0	0	0	0	0	0	0	0	0
0	0	0	0	0	0	0	0	0	0	0	0	0	0	0	0	0	0	0	0	0	0	0	0	0	0	0	0	0	0	0	0	0	0	0	0	0	0	0	0	0	0	0	0	0	0	0	0	0	0
0	0	0	0	0	0	0	0	0	0	0	0	0	0	0	0	0	0	0	0	0	0	0	0	0	0	0	0	0	0	0	0	0	0	0	0	0	0	0	0	0	0	0	0	0	0	0	0	0	0
0	0	0	0	0	0	0	0	0	0	0	0	0	0	0	0	0	0	0	0	0	0	0	0	0	0	0	0	0	0	0	0	0	0	0	0	0	0	0	0	0	0	0	0	0	0	0	0	0	0
0	0	0	0	0	0	0	0	0	0	0	0	0	0	0	0	0	0	0	0	0	0	0	0	0	0	0	0	0	0	0	0	0	0	0	0	0	0	0	0	0	0	0	0	0	0	0	0	0	0
0	0	0	0	0	0	0	0	0	0	0	0	0	0	0	0	0	0	0	0	0	0	0	0	0	0	0	0	0	0	0	0	0	0	0	0	0	0	0	0	0	0	0	0	0	0	0	0	0	0
0	0	0	0	0	0	0	0	0	0	0	0	0	0	0	0	0	0	0	0	0	0	0	0	0	0	0	0	0	0	0	0	0	0	0	0	0	0	0	0	0	0	0	0	0	0	0	0	0	0
0	0	0	0	0	0	0	0	0	0	0	0	0	0	0	0	0	0	0	0	0	0	0	0	0	0	0	0	0	0	0	0	0	0	0	0	0	0	0	0	0	0	0	0	0	0	0	0	0	0
0	0	0	0	0	0	0	0	0	0	0	0	0	0	0	0	0	0	0	0	0	0	0	0	0	0	0	0	0	0	0	0	0	0	0	0	0	0	0	0	0	0	0	0	0	0	0	0	0	0
0	0	0	0	0	0	0	0	0	0	0	0	0	0	0	0	0	0	0	0	0	0	0	0	0	0	0	0	0	0	0	0	0	0	0	0	0	0	0	0	0	0	0	0	0	0	0	0	0	0
0	0	0	0	0	0	0	0	0	0	0	0	0	0	0	0	0	0	0	0	0	0	0	0	0	0	0	0	0	0	0	0	0	0	0	0	0	0	0	0	0	0	0	0	0	0	0	0	0	0
0	0	0	0	0	0	0	0	0	0	0	0	0	0	0	0	0	0	0	0	0	0	0	0	0	0	0	0	0	0	0	0	0	0	0	0	0	0	0	0	0	0	0	0	0	0	0	0	0	0
0	0	0	0	0	0	0	0	0	0	0	0	0	0	0	0	0	0	0	0	0	0	0	0	0	0	0	0	0	0	0	0	0	0	0	0	0	0	0	0	0	0	0	0	0	0	0	0	0	0
0	0	0	0	0	0	0	0	0	0	0	0	0	0	0	0	0	0	0	0	0	0	0	0	0	0	0	0	0	0	0	0	0	0	0	0	0	0	0	0	0	0	0	0	0	0	0	0	0	0
0	0	0	0	0	0	0	0	0	0	0	0	0	0	0	0	0	0	0	0	0	0	0	0	0	0	0	0	0	0	0	0	0	0	0	0	0	0	0	0	0	0	0	0	0	0	0	0	0	0
0	0	0	0	0	0	0	0	0	0	0	0	0	0	0	0	0	0	0	0	0	0	0	0	0	0	0	0	0	0	0	0	0	0	0	0	0	0	0	0	0	0	0	0	0	0	0	0	0	0
0	0	0	0	0	0	0	0	0	0	0	0	0	0	0	0	0	0	0	0	0	0	0	0	0	0	0	0	0	0	0	0	0	0	0	0	0	0	0	0	0	0	0	0	0	0	0	0	0	0
0	0	0	0	0	0	0	0	0	0	0	0	0	0	0	0	0	0	0	0	0	0	0	0	0	0	0	0	0	0	0	0	0	0	0	0	0	0	0	0	0	0	0	0	0	0	0	0	0	0
0	0	0	0	0	0	0	0	0	0	0	0	0	0	0	0	0	0	0	0	0	0	0	0	0	0	0	0	0	0	0	0	0	0	0	0	0	0	0	0	0	0	0	0	0	0	0	0	0	0
0	0	0	0	0	0	0	0	0	0	0	0	0	0	0	0	0	0	0	0	0	0	0	0	0	0	0	0	0	0	0	0	0	0	0	0	0	0	0	0	0	0	0	0	0	0	0	0	0	0
0	0	0	0	0	0	0	0	0	0	0	0	0	0	0	0	0	0	0	0	0	0	0	0	0	0	0	0	0	0	0	0	0	0	0	0	0	0	0	0	0	0	0	0	0	0	0	0	0	0
0	0	0	0	0	0	0	0	0	0	0	0	0	0	0	0	0	0	0	0	0	0	0	0	0	0	0	0	0	0	0	0	0	0	0	0	0	0	0	0	0	0	0	0	0	0	0	0	0	0
0	0	0	0	0	0	0	0	0	0	0	0	0	0	0	0	0	0	0	0	0	0	0	0	0	0	0	0	0	0	0	0	0	0	0	0	0	0	0	0	0	0	0	0	0	0	0	0	0	0
0	0	0	0	0	0	0	0	0	0	0	0	0	0	0	0	0	0	0	0	0	0	0	0	0	0	0	0	0	0	0	0	0	0	0	0	0	0	0	0	0	0	0	0	0	0	0	0	0	0
0	0	0	0	0	0	0	0	0	0	0	0	0	0	0	0	0	0	0	0	0	0	0	0	0	0	0	0	0	0	0	0	0	0	0	0	0	0	0	0	0	0	0	0	0	0	0	0	0	0
0	0	0	0	0	0	0	0	0	0	0	0	0	0	0	0	0	0	0	0	0	0	0	0	0	0	0	0	0	0	0	0	0	0	0	0	0	0	0	0	0	0	0	0	0	0	0	0	0	0
0	0	0	0	0	0	0	0	0	0	0	0	0	0	0	0	0	0	0	0	0	0	0	0	0	0	0	0	0	0	0	0	0	0	0	0	0	0	0	0	0	0	0	0	0	0	0	0	0	0
0	0	0	0	0	0	0	0	0	0	0	0	0	0	0	0	0	0	0	0	0	0	0	0	0	0	0	0	0	0	0	0	0	0	0	0	0	0	0	0	0	0	0	0	0	0	0	0	0	0
0	0	0	0	0	0	0	0	0	0	0	0	0	0	0	0	0	0	0	0	0	0	0	0	0	0	0	0	0	0	0	0	0	0	0	0	0	0	0	0	0	0	0	0	0	0	0	0	0	0
0	0	0	0	0	0	0	0	0	0	0	0	0	0	0	0	0	0	0	0	0	0	0	0	0	0	0	0	0	0	0	0	0	0	0	0	0	0	0	0	0	0	0	0	0	0	0	0	0	0
0	0	0	0	0	0	0	0	0	0	0	0	0	0	0	0	0	0	0	0	0	0	0	0	0	0	0	0	0	0	0	0	0	0	0	0	0	0	0	0	0	0	0	0	0	0	0	0	0	0
0	0	0	0	0	0	0	0	0	0	0	0	0	0	0	0	0	0	0	0	0	0	0	0	0	0	0	0	0	0	0	0	0	0	0	0	0	0	0	0	0	0	0	0	0	0	0	0	0	0
0	0	0	0	0	0	0	0	0	0	0	0	0	0	0	0	0	0	0	0	0	0	0	0	0	0	0	0	0	0	0	0	0	0	0	0	0	0	0	0	0	0	0	0	0	0	0	0	0	0
0	0	0	0	0	0	0	0	0	0	0	0	0	0	0	0	0	0	0	0	0	0	0	0	0	0	0	0	0	0	0	0	0	0	0	0	0	0	0	0	0	0	0	0	0	0	0	0	0	0
0	0	0	0	0	0	0	0	0	0	0	0	0	0	0	0	0	0	0	0	0	0	0	0	0	0	0	0	0	0	0	0	0	0	0	0	0	0	0	0	0	0	0	0	0	0	0	0	0	0
0	0	0	0	0	0	0	0	0	0	0	0	0	0	0	0	0	0	0	0	0	0	0	0	0	0	0	0	0	0	0	0	0	0	0	0	0	0	0	0	0	0	0	0	0	0	0	0	0	0
0	0	0	0	0	0	0	0	0	0	0	0	0	0	0	0	0	0	0	0	0	0	0	0	0	0	0	0	0	0	0	0	0	0	0	0	0	0	0	0	0	0	0	0	0	0	0	0	0	0
0	0	0	0	0	0	0	0	0	0	0	0	0	0	0	0	0	0	0	0	0	0	0	0	0	0	0	0	0	0	0	0	0	0	0	0	0	0	0	0	0	0	0	0	0	0	0	0	0	0
0	0	0	0	0	0	0	0	0	0	0	0	0	0	0	0	0	0	0	0	0	0	0	0	0	0	0	0	0	0	0	0	0	0	0	0	0	0	0	0	0	0	0	0	0	0	0	0	0	0
0	0	0	0	0	0	0	0	0	0	0	0	0	0	0	0	0	0	0	0	0	0	0	0	0	0	0	0	0	0	0	0	0	0	0	0	0	0	0	0	0	0	0	0	0	0	0	0	0	0
0	0	0	0	0	0	0	0	0	0	0	0	0	0	0	0	0	0	0	0	0	0	0	0	0	0	0	0	0	0	0	0	0	0	0	0	0	0	0	0	0	0	0	0	0	0	0	0	0	0
0	0	0	0	0	0	0	0	0	0	0	0	0	0	0	0	0	0	0	0	0	0	0	0	0	0	0	0	0	0	0	0	0	0	0	0	0	0	0	0	0	0	0	0	0	0	0	0	0	0
0	0	0	0	0	0	0	0	0	0	0	0	0	0	0	0	0	0	0	0	0	0	0	0	0	0	0	0	0	0	0	0	0	0	0	0	0	0	0	0	0	0	0	0	0	0	0	0	0	0
0	0	0	0	0	0	0	0	0	0	0	0	0	0	0	0	0	0	0	0	0	0	0	0	0	0	0	0	0	0	0	0	0	0	0	0	0	0	0	0	0	0	0	0	0	0	0	0	0	0
0	0	0	0	0	0	0	0	0	0	0	0	0	0	0	0	0	0	0	0	0	0	0	0	0	0	0	0	0	0	0	0	0	0	0	0	0	0	0	0	0	0	0	0	0	0	0	0	0	0
0	0	0	0	0	0	0	0	0	0	0	0	0	0	0	0	0	0	0	0	0	0	0	0	0	0	0	0	0	0	0	0	0	0	0	0	0	0	0	0	0	0	0	0	0	0	0	0	0	0
0	0	0	0	0	0	0	0	0	0	0	0	0	0	0	0	0	0	0	0	0	0	0	0	0	0	0	0	0	0	0	0	0	0	0	0	0	0	0	0	0	0	0	0	0	0	0	0	0	0
0	0	0	0	0	0	0	0	0	0	0	0	0	0	0	0	0	0	0	0	0	0	0	0	0	0	0	0	0	0	0	0	0	0	0	0	0	0	0	0	0	0	0	0	0	0	0	0	0	0
0	0	0	0	0	0	0	0	0	0	0	0	0	0	0	0	0	0	0	0	0	0	0	0	0	0	0	0	0	0	0	0	0	0	0	0	0	0	0	0	0	0	0	0	0	0	0	0	0	0
0	0	0	0	0	0	0	0	0	0	0	0	0	0	0	0	0	0	0	0	0	0	0	0	0	0	0	0	0	0	0	0	0	0	0	0	0	0	0	0	0	0	0	0	0	0	0	0	0	0
0	0	0	0	0	0	0	0	0	0	0	0	0	0	0	0	0	0	0	0	0	0	0	0	0	0	0	0	0	0	0	0	0	0	0	0	0	0	0	0	0	0	0	0	0	0	0	0	0	0
0	0	0	0	0	0	0	0	0	0	0	0	0	0	0	0	0	0	0	0	0	0	0	0	0	0	0	0	0	0	0	0	0	0	0	0	0	0	0	0	0	0	0	0	0	0	0	0	0	0
0	0	0	0	0	0	0	0	0	0	0	0	0	0	0	0	0	0	0	0	0	0	0	0	0	0	0	0	0	0	0	0	0	0	0	0	0	0	0	0	0	0	0	0	0	0	0	0	0	0
0	0	0	0	0	0	0	0	0	0	0	0	0	0	0	0	0	0	0	0	0	0	0	0	0	0	0	0	0	0	0	0	0	0	0	0	0	0	0	0	0	0	0	0	0	0	0	0	0	0
0	0	0	0	0	0	0	0	0	0	0	0	0	0	0	0	0	0	0	0	0	0	0	0	0	0	0	0	0	0	0	0	0	0	0	0	0	0	0	0	0	0	0	0	0	0	0	0	0	0
0	0	0	0	0	0	0	0	0	0	0	0	0	0	0	0	0	0	0	0	0	0	0	0	0	0	0	0	0	0	0	0	0	0	0	0	0	0	0	0	0	0	0	0	0	0	0	0	0	0
0	0	0	0	0	0	0	0	0	0	0	0	0	0	0	0	0	0	0	0	0	0	0	0	0	0	0	0	0	0	0	0	0	0	0	0	0	0	0	0	0	0	0	0	0	0	0	0	0	0
0	0	0	0	0	0	0	0	0	0	0	0	0	0	0	0	0	0	0	0	0	0	0	0	0	0	0	0	0	0	0	0	0	0	0	0	0	0	0	0	0	0	0	0	0	0	0	0	0	0
0	0	0	0	0	0	0	0	0	0	0	0	0	0	0	0	0	0	0	0	0	0	0	0	0	0	0	0	0	0	0	0	0	0	0	0	0	0	0	0	0	0	0	0	0	0	0	0	0	0
0	0	0	0	0	0	0	0	0	0	0	0	0	0	0	0	0	0	0	0	0	0	0	0	0	0	0	0	0	0	0	0	0	0	0	0	0	0	0	0	0	0	0	0	0	0	0	0	0	0
0	0	0	0	0	0	0	0	0	0	0	0	0	0	0	0	0	0	0	0	0	0	0	0	0	0	0	0	0	0	0	0	0	0	0	0	0	0	0	0	0	0	0	0	0	0	0	0	0	0
0	0	0	0	0	0	0	0	0	0	0	0	0	0	0	0	0	0	0	0	0	0	0	0	0	0	0	0	0	0	0	0	0	0	0	0	0	0	0	0	0	0	0	0	0	0	0	0	0	0
0	0	0	0	0	0	0	0	0	0	0	0	0	0	0	0	0	0	0	0	0	0	0	0	0	0	0	0	0	0	0	0	0	0	0	0	0	0	0	0	0	0	0	0	0	0	0	0	0	0
0	0	0	0	0	0	0	0	0	0	0	0	0	0	0	0	0	0	0	0	0	0	0	0	0	0	0	0	0	0	0	0	0	0	0	0	0	0	0	0	0	0	0	0	0	0	0	0	0	0
0	0	0	0	0	0	0	0	0	0	0	0	0	0	0	0	0	0	0	0	0	0	0	0	0	0	0	0	0	0	0	0	0	0	0	0	0	0	0	0	0	0	0	0	0	0	0	0	0	0
0	0	0	0	0	0	0	0	0	0	0	0	0	0	0	0	0	0	0	0	0	0	0	0	0	0	0	0	0	0	0	0	0	0	0	0	0	0	0	0	0	0	0	0	0	0	0	0	0	0
0	0	0	0	0	0	0	0	0	0	0	0	0	0	0	0	0	0	0	0	0	0	0	0	0	0	0	0	0	0	0	0	0	0	0	0	0	0	0	0	0	0	0	0	0	0	0	0	0	0
0	0	0	0	0	0	0	0	0	0	0	0	0	0	0	0	0	0	0	0	0	0	0	0	0	0	0	0	0	0	0	0	0	0	0	0	0	0	0	0	0	0	0	0	0	0	0	0	0	0
0	0	0	0	0	0	0	0	0	0	0	0	0	0	0	0	0	0	0	0	0	0	0	0	0	0	0	0	0	0	0	0	0	0	0	0	0	0	0	0	0	0	0	0	0	0	0	0	0	0
0	0	0	0	0	0	0	0	0	0	0	0	0	0	0	0	0	0	0	0	0	0	0	0	0	0	0	0	0	0	0	0	0	0	0	0	0	0	0	0	0	0	0	0	0	0	0	0	0	0
0	0	0	0	0	0	0	0	0	0	0	0	0	0	0	0	0	0	0	0	0	0	0	0	0	0	0	0	0	0	0	0	0	0	0	0	0	0	0	0	0	0	0	0	0	0	0	0	0	0
0	0	0	0	0	0	0	0	0	0	0	0	0	0	0	0	0	0	0	0	0	0	0	0	0	0	0	0	0	0	0	0	0	0	0	0	0	0	0	0	0	0	0	0	0	0	0	0	0	0
0	0	0	0	0	0	0	0	0	0	0	0	0	0	0	0	0	0	0	0	0	0	0	0	0	0	0	0	0	0	0	0	0	0	0	0	0	0	0	0	0	0	0	0	0	0	0	0	0	0
0	0	0	0	0	0	0	0	0	0	0	0	0	0	0	0	0	0	0	0	0	0	0	0	0	0	0	0	0	0	0	0	0	0	0	0	0	0	0	0	0	0	0	0	0	0	0	0	0	0
0	0	0	0	0	0	0	0	0	0	0	0	0	0	0	0	0	0	0	0	0	0	0	0	0	0	0	0	0	0	0	0	0	0	0	0	0	0	0	0	0	0	0	0	0	0	0	0	0	0
0	0	0	0	0	0	0	0	0	0	0	0	0	0	0	0	0	0	0	0	0	0	0	0	0	0	0	0	0	0	0	0	0	0	0	0	0	0	0	0	0	0	0	0	0	0	0	0	0	0
0	0	0	0	0	0	0	0	0	0	0	0	0	0	0	0	0	0	0	0	0	0	0	0	0	0	0	0	0	0	0	0	0	0	0	0	0	0	0	0	0	0	0	0	0	0	0	0	0	0
0	0	0	0	0	0	0	0	0	0	0	0	0	0	0	0	0	0	0	0	0	0	0	0	0	0	0	0	0	0	0	0	0	0	0	0	0	0	0	0	0	0	0	0	0	0	0	0	0	0
0	0	0	0	0	0	0	0	0	0	0	0	0	0	0	0	0	0	0	0	0	0	0	0	0	0	0	0	0	0	0	0	0	0	0	0	0	0	0	0	0	0	0	0	0	0	0	0	0	0
0	0	0	0	0	0	0	0	0	0	0	0	0	0	0	0	0	0	0	0	0	0	0	0	0	0	0	0	0	0	0	0	0	0	0	0	0	0	0	0	0	0	0	0	0	0	0	0	0	0
0	0	0	0	0	0	0	0	0	0	0	0	0	0	0	0	0	0	0	0	0	0	0	0	0	0	0	0	0	0	0	0	0	0	0	0	0	0	0	0	0	0	0	0	0	0	0	0	0	0
0	0	0	0	0	0	0	0	0	0	0	0	0	0	0	0	0	0	0	0	0	0	0	0	0	0	0	0	0	0	0	0	0	0	0	0	0	0	0	0	0	0	0	0	0	0	0	0	0	0
0	0	0	0	0	0	0	0	0	0	0	0	0	0	0	0	0	0	0	0	0	0	0	0	0	0	0	0	0	0	0	0	0	0	0	0	0	0	0	0	0	0	0	0	0	0	0	0	0	0
0	0	0	0	0	0	0	0	0	0	0	0	0	0	0	0	0	0	0	0	0	0	0	0	0	0	0	0	0	0	0	0	0	0	0	0	0	0	0	0	0	0	0	0	0	0	0	0	0	0
0	0	0	0	0	0	0	0	0	0	0	0	0	0	0	0	0	0	0	0	0	0	0	0	0	0	0	0	0	0	0	0	0	0	0	0	0	0	0	0	0	0	0	0	0	0	0	0	0	0
0	0	0	0	0	0	0	0	0	0	0	0	0	0	0	0	0	0	0	0	0	0	0	0	0	0	0	0	0	0	0	0	0	0	0	0	0	0	0	0	0	0	0	0	0	0	0	0	0	0
0	0	0	0	0	0	0	0	0	0	0	0	0	0	0	0	0	0	0	0	0	0	0	0	0	0	0	0	0	0	0	0	0	0	0	0	0	0	0	0	0	0	0	0	0	0	0	0	0	0
0	0	0	0	0	0	0	0	0	0	0	0	0	0	0	0	0	0	0	0	0	0	0	0	0	0	0	0	0	0	0	0	0	0	0	0	0	0	0	0	0	0	0	0	0	0	0	0	0	0
0	0	0	0	0	0	0	0	0	0	0	0	0	0	0	0	0	0	0	0	0	0	0	0	0	0	0	0	0	0	0	0	0	0	0	0	0	0	0	0	0	0	0	0	0	0	0	0	0	0
0	0	0	0	0	0	0	0	0	0	0	0	0	0	0	0	0	0	0	0	0	0	0	0	0	0	0	0	0	0	0	0	0	0	0	0	0	0	0	0	0	0	0	0	0	0	0	0	0	0
0	0	0	0	0	0	0	0	0	0	0	0	0	0	0	0	0	0	0	0	0	0	0	0	0	0	0	0	0	0	0	0	0	0	0	0	0	0	0	0	0	0	0	0	0	0	0	0	0	0
0	0	0	0	0	0	0	0	0	0	0	0	0	0	0	0	0	0	0	0	0	0	0	0	0	0	0	0	0	0	0	0	0	0	0	0	0	0	0	0	0	0	0	0	0	0	0	0	0	0
0	0	0	0	0	0	0	0	0	0	0	0	0	0	0	0	0	0	0	0	0	0	0	0	0	0	0	0	0	0	0	0	0	0	0	0	0	0	0	0	0	0	0	0	0	0	0	0	0	0
0	0	0	0	0	0	0	0	0	0	0	0	0	0	0	0	0	0	0	0	0	0	0	0	0	0	0	0	0	0	0	0	0	0	0	0	0	0	0	0	0	0	0	0	0	0	0	0	0	0
0	0	0	0	0	0	0	0	0	0	0	0	0	0	0	0	0	0	0	0	0	0	0	0	0	0	0	0	0	0	0	0	0	0	0	0	0	0	0	0	0	0	0	0	0	0	0	0	0	0
0	0	0	0	0	0	0	0	0	0	0	0	0	0	0	0	0	0	0	0	0	0	0	0	0	0	0	0	0	0	0	0	0	0	0	0	0	0	0	0	0	0	0	0	0	0	0	0	0	0
0	0	0	0	0	0	0	0	0	0	0	0	0	0	0	0	0	0	0	0	0	0	0	0	0	0	0	0	0	0	0	0	0	0	0	0	0	0	0	0	0	0	0	0	0	0	0	0	0	0
0	0	0	0	0	0	0	0	0	0	0	0	0	0	0	0	0	0	0	0	0	0	0	0	0	0	0	0	0	0	0	0	0	0	0	0	0	0	0	0	0	0	0	0	0	0	0	0	0	0
0	0	0	0	0	0	0	0	0	0	0	0	0	0	0	0	0	0	0	0	0	0	0	0	0	0	0	0	0	0	0	0	0	0	0	0	0	0	0	0	0	0	0	0	0	0	0	0	0	0
0	0	0	0	0	0	0	0	0	0	0	0	0	0	0	0	0	0	0	0	0	0	0	0	0	0	0	0	0	0	0	0	0	0	0	0	0	0	0	0	0	0	0	0	0	0	0	0	0	0
0	0	0	0	0	0	0	0	0	0	0	0	0	0	0	0	0	0	0	0	0	0	0	0	0	0	0	0	0	0	0	0	0	0	0	0	0	0	0	0	0	0	0	0	0	0	0	0	0	0
0	0	0	0	0	0	0	0	0	0	0	0	0	0	0	0	0	0	0	0	0	0	0	0	0	0	0	0	0	0	0	0	0	0	0	0	0	0	0	0	0	0	0	0	0	0	0	0	0	0
0	0	0	0	0	0	0	0	0	0	0	0	0	0	0	0	0	0	0	0	0	0	0	0	0	0	0	0	0	0	0	0	0	0	0	0	0	0	0	0	0	0	0	0	0	0	0	0	0	0
0	0	0	0	0	0	0	0	0	0	0	0	0	0	0	0	0	0	0	0	0	0	0	0	0	0	0	0	0	0	0	0	0	0	0	0	0	0	0	0	0	0	0	0	0	0	0	0	0	0
0	0	0	0	0	0	0	0	0	0	0	0	0	0	0	0	0	0	0	0	0	0	0	0	0	0	0	0	0	0	0	0	0	0	0	0	0	0	0	0	0	0	0	0	0	0	0	0	0	0
0	0	0	0	0	0	0	0	0	0	0	0	0	0	0	0	0	0	0	0	0	0	0	0	0	0	0	0	0	0	0	0	0	0	0	0	0	0	0	0	0	0	0	0	0	0	0	0	0	0
0	0	0	0	0	0	0	0	0	0	0	0	0	0	0	0	0	0	0	0	0	0	0	0	0	0	0	0	0	0	0	0	0	0	0	0	0	0	0	0	0	0	0	0	0	0	0	0	0	0
0	0	0	0	0	0	0	0	0	0	0	0	0	0	0	0	0	0	0	0	0	0	0	0	0	0	0	0	0	0	0	0	0	0	0	0	0	0	0	0	0	0	0	0	0	0	0	0	0	0
0	0	0	0	0	0	0	0	0	0	0	0	0	0	0	0	0	0	0	0	0	0	0	0	0	0	0	0	0	0	0	0	0	0	0	0	0	0	0	0	0	0	0	0	0	0	0	0	0	0
0	0	0	0	0	0	0	0	0	0	0	0	0	0	0	0	0	0	0	0	0	0	0	0	0	0	0	0	0	0	0	0	0	0	0	0	0	0	0	0	0	0	0	0	0	0	0	0	0	0
0	0	0	0	0	0	0	0	0	0	0	0	0	0	0	0	0	0	0	0	0	0	0	0	0	0	0	0	0	0	0	0	0	0	0	0	0	0	0	0	0	0	0	0	0	0	0	0	0	0
0	0	0	0	0	0	0	0	0	0	0	0	0	0	0	0	0	0	0	0	0	0	0	0	0	0	0	0	0	0	0	0	0	0	0	0	0	0	0	0	0	0	0	0	0	0	0	0	0	0
0	0	0	0	0	0	0	0	0	0	0	0	0	0	0	0	0	0	0	0	0	0	0	0	0	0	0	0	0	0	0	0	0	0	0	0	0	0	0	0	0	0	0	0	0	0	0	0	0	0
0	0	0	0	0	0	0	0	0	0	0	0	0	0	0	0	0	0	0	0	0	0	0	0	0	0	0	0	0	0	0	0	0	0	0	0	0	0	0	0	0	0	0	0	0	0	0	0	0	0
0	0	0	0	0	0	0	0	0	0	0	0	0	0	0	0	0	0	0	0	0	0	0	0	0	0	0	0	0	0	0	0	0	0	0	0	0	0	0	0	0	0	0	0	0	0	0	0	0	0
0	0	0	0	0	0	0	0	0	0	0	0	0	0	0	0	0	0	0	0	0	0	0	0	0	0	0	0	0	0	0	0	0	0	0	0	0	0	0	0	0	0	0	0	0	0	0	0	0	0
0	0	0	0	0	0	0	0	0	0	0	0	0	0	0	0	0	0	0	0	0	0	0	0	0	0	0	0	0	0	0	0	0	0	0	0	0	0	0	0	0	0	0	0	0	0	0	0	0	0
0	0	0	0	0	0	0	0	0	0	0	0	0	0	0	0	0	0	0	0	0	0	0	0	0	0	0	0	0	0	0	0	0	0	0	0	0	0	0	0	0	0	0	0	0	0	0	0	0	0
0	0	0	0	0	0	0	0	0	0	0	0	0	0	0	0	0	0	0	0	0	0	0	0	0	0	0	0	0	0	0	0	0	0	0	0	0	0	0	0	0	0	0	0	0	0	0	0	0	0
0	0	0	0	0	0	0	0	0	0	0	0	0	0	0	0	0	0	0	0	0	0	0	0	0	0	0	0	0	0	0	0	0	0	0	0	0	0	0	0	0	0	0	0	0	0	0	0	0	0
0	0	0	0	0	0	0	0	0	0	0	0	0	0	0	0	0	0	0	0	0	0	0	0	0	0	0	0	0	0	0	0	0	0	0	0	0	0	0	0	0	0	0	0	0	0	0	0	0	0
0	0	0	0	0	0	0	0	0	0	0	0	0	0	0	0	0	0	0	0	0	0	0	0	0	0	0	0	0	0	0	0	0	0	0	0	0	0	0	0	0	0	0	0	0	0	0	0	0	0
0	0	0	0	0	0	0	0	0	0	0	0	0	0	0	0	0	0	0	0	0	0	0	0	0	0	0	0	0	0	0	0	0	0	0	0	0	0	0	0	0	0	0	0	0	0	0	0	0	0
0	0	0	0	0	0	0	0	0	0	0	0	0	0	0	0	0	0	0	0	0	0	0	0	0	0	0	0	0	0	0	0	0	0	0	0	0	0	0	0	0	0	0	0	0	0	0	0	0	0
0	0	0	0	0	0	0	0	0	0	0	0	0	0	0	0	0	0	0	0	0	0	0	0	0	0	0	0	0	0	0	0	0	0	0	0	0	0	0	0	0	0	0	0	0	0	0	0	0	0
0	0	0	0	0	0	0	0	0	0	0	0	0	0	0	0	0	0	0	0	0	0	0	0	0	0	0	0	0	0	0	0	0	0	0	0	0	0	0	0	0	0	0	0	0	0	0	0	0	0
0	0	0	0	0	0	0	0	0	0	0	0	0	0	0	0	0	0	0	0	0	0	0	0	0	0	0	0	0	0	0	0	0	0	0	0	0	0	0	0	0	0	0	0	0	0	0	0	0	0
0	0	0	0	0	0	0	0	0	0	0	0	0	0	0	0	0	0	0	0	0	0	0	0	0	0	0	0	0	0	0	0	0	0	0	0	0	0	0	0	0	0	0	0	0	0	0	0	0	0
0	0	0	0	0	0	0	0	0	0	0	0	0	0	0	0	0	0	0	0	0	0	0	0	0	0	0	0	0	0	0	0	0	0	0	0	0	0	0	0	0	0	0	0	0	0	0	0	0	0
0	0	0	0	0	0	0	0	0	0	0	0	0	0	0	0	0	0	0	0	0	0	0	0	0	0	0	0	0	0	0	0	0	0	0	0	0	0	0	0	0	0	0	0	0	0	0	0	0	0
0	0	0	0	0	0	0	0	0	0	0	0	0	0	0	0	0	0	0	0	0	0	0	0	0	0	0	0	0	0	0	0	0	0	0	0	0	0	0	0	0	0	0	0	0	0	0	0	0	0
0	0	0	0	0	0	0	0	0	0	0	0	0	0	0	0	0	0	0	0	0	0	0	0	0	0	0	0	0	0	0	0	0	0	0	0	0	0	0	0	0	0	0	0	0	0	0	0	0	0
0	0	0	0	0	0	0	0	0	0	0	0	0	0	0	0	0	0	0	0	0	0	0	0	0	0	0	0	0	0	0	0	0	0	0	0	0	0	0	0	0	0	0	0	0	0	0	0	0	0
0	0	0	0	0	0	0	0	0	0	0	0	0	0	0	0	0	0	0	0	0	0	0	0	0	0	0	0	0	0	0	0	0	0	0	0	0	0	0	0	0	0	0	0	0	0	0	0	0	0
0	0	0	0	0	0	0	0	0	0	0	0	0	0	0	0	0	0	0	0	0	0	0	0	0	0	0	0	0	0	0	0	0	0	0	0	0	0	0	0	0	0	0	0	0	0	0	0	0	0
0	0	0	0	0	0	0	0	0	0	0	0	0	0	0	0	0	0	0	0	0	0	0	0	0	0	0	0	0	0	0	0	0	0	0	0	0	0	0	0	0	0	0	0	0	0	0	0	0	0
0	0	0	0	0	0	0	0	0	0	0	0	0	0	0	0	0	0	0	0	0	0	0	0	0	0	0	0	0	0	0	0	0	0	0	0	0	0	0	0	0	0	0	0	0	0	0	0	0	0
0	0	0	0	0	0	0	0	0	0	0	0	0	0	0	0	0	0	0	0	0	0	0	0	0	0	0	0	0	0	0	0	0	0	0	0	0	0	0	0	0	0	0	0	0	0	0	0	0	0
0	0	0	0	0	0	0	0	0	0	0	0	0	0	0	0	0	0	0	0	0	0	0	0	0	0	0	0	0	0	0	0	0	0	0	0	0	0	0	0	0	0	0	0	0	0	0	0	0	0
0	0	0	0	0	0	0	0	0	0	0	0	0	0	0	0	0	0	0	0	0	0	0	0	0	0	0	0	0	0	0	0	0	0	0	0	0	0	0	0	0	0	0	0	0	0	0	0	0	0
0	0	0	0	0	0	0	0	0	0	0	0	0	0	0	0	0	0	0	0	0	0	0	0	0	0	0	0	0	0	0	0	0	0	0	0	0	0	0	0	0	0	0	0	0	0	0	0	0	0
0	0	0	0	0	0	0	0	0	0	0	0	0	0	0	0	0	0	0	0	0	0	0	0	0	0	0	0	0	0	0	0	0	0	0	0	0	0	0	0	0	0	0	0	0	0	0	0	0	0
0	0	0	0	0	0	0	0	0	0	0	0	0	0	0	0	0	0	0	0	0	0	0	0	0	0	0	0	0	0	0	0	0	0	0	0	0	0	0	0	0	0	0	0	0	0	0	0	0	0
0	0	0	0	0	0	0	0	0	0	0	0	0	0	0	0	0	0	0	0	0	0	0	0	0	0	0	0	0	0	0	0	0	0	0	0	0	0	0	0	0	0	0	0	0	0	0	0	0	0
0	0	0	0	0	0	0	0	0	0	0	0	0	0	0	0	0	0	0	0	0	0	0	0	0	0	0	0	0	0	0	0	0	0	0	0	0	0	0	0	0	0	0	0	0	0	0	0	0	0
0	0	0	0	0	0	0	0	0	0	0	0	0	0	0	0	0	0	0	0	0	0	0	0	0	0	0	0	0	0	0	0	0	0	0	0	0	0	0	0	0	0	0	0	0	0	0	0	0	0
0	0	0	0	0	0	0	0	0	0	0	0	0	0	0	0	0	0	0	0	0	0	0	0	0	0	0	0	0	0	0	0	0	0	0	0	0	0	0	0	0	0	0	0	0	0	0	0	0	0
0	0	0	0	0	0	0	0	0	0	0	0	0	0	0	0	0	0	0	0	0	0	0	0	0	0	0	0	0	0	0	0	0	0	0	0	0	0	0	0	0	0	0	0	0	0	0	0	0	0
0	0	0	0	0	0	0	0	0	0	0	0	0	0	0	0	0	0	0	0	0	0	0	0	0	0	0	0	0	0	0	0	0	0	0	0	0	0	0	0	0	0	0	0	0	0	0	0	0	0
0	0	0	0	0	0	0	0	0	0	0	0	0	0	0	0	0	0	0	0	0	0	0	0	0	0	0	0	0	0	0	0	0	0	0	0	0	0	0	0	0	0	0	0	0	0	0	0	0	0
0	0	0	0	0	0	0	0	0	0	0	0	0	0	0	0	0	0	0	0	0	0	0	0	0	0	0	0	0	0	0	0	0	0	0	0	0	0	0	0	0	0	0	0	0	0	0	0	0	0
0	0	0	0	0	0	0	0	0	0	0	0	0	0	0	0	0	0	0	0	0	0	0	0	0	0	0	0	0	0	0	0	0	0	0	0	0	0	0	0	0	0	0	0	0	0	0	0	0	0
0	0	0	0	0	0	0	0	0	0	0	0	0	0	0	0	0	0	0	0	0	0	0	0	0	0	0	0	0	0	0	0	0	0	0	0	0	0	0	0	0	0	0	0	0	0	0	0	0	0
0	0	0	0	0	0	0	0	0	0	0	0	0	0	0	0	0	0	0	0	0	0	0	0	0	0	0	0	0	0	0	0	0	0	0	0	0	0	0	0	0	0	0	0	0	0	0	0	0	0
0	0	0	0	0	0	0	0	0	0	0	0	0	0	0	0	0	0	0	0	0	0	0	0	0	0	0	0	0	0	0	0	0	0	0	0	0	0	0	0	0	0	0	0	0	0	0	0	0	0
0	0	0	0	0	0	0	0	0	0	0	0	0	0	0	0	0	0	0	0	0	0	0	0	0	0	0	0	0	0	0	0	0	0	0	0	0	0	0	0	0	0	0	0	0	0	0	0	0	0
0	0	0	0	0	0	0	0	0	0	0	0	0	0	0	0	0	0	0	0	0	0	0	0	0	0	0	0	0	0	0	0	0	0	0	0	0	0	0	0	0	0	0	0	0	0	0	0	0	0
0	0	0	0	0	0	0	0	0	0	0	0	0	0	0	0	0	0	0	0	0	0	0	0	0	0	0	0	0	0	0	0	0	0	0	0	0	0	0	0	0	0	0	0	0	0	0	0	0	0
0	0	0	0	0	0	0	0	0	0	0	0	0	0	0	0	0	0	0	0	0	0	0	0	0	0	0	0	0	0	0	0	0	0	0	0	0	0	0	0	0	0	0	0	0	0	0	0	0	0
0	0	0	0	0	0	0	0	0	0	0	0	0	0	0	0	0	0	0	0	0	0	0	0	0	0	0	0	0	0	0	0	0	0	0	0	0	0	0	0	0	0	0	0	0	0	0	0	0	0
0	0	0	0	0	0	0	0	0	0	0	0	0	0	0	0	0	0	0	0	0	0	0	0	0	0	0	0	0	0	0	0	0	0	0	0	0	0	0	0	0	0	0	0	0	0	0	0	0	0
0	0	0	0	0	0	0	0	0	0	0	0	0	0	0	0	0	0	0	0	0	0	0	0	0	0	0	0	0	0	0	0	0	0	0	0	0	0	0	0	0	0	0	0	0	0	0	0	0	0
0	0	0	0	0	0	0	0	0	0	0	0	0	0	0	0	0	0	0	0	0	0	0	0	0	0	0	0	0	0	0	0	0	0	0	0	0	0	0	0	0	0	0	0	0	0	0	0	0	0
0	0	0	0	0	0	0	0	0	0	0	0	0	0	0	0	0	0	0	0	0	0	0	0	0	0	0	0	0	0	0	0	0	0	0	0	0	0	0	0	0	0	0	0	0	0	0	0	0	0
0	0	0	0	0	0	0	0	0	0	0	0	0	0	0	0	0	0	0	0	0	0	0	0	0	0	0	0	0	0	0	0	0	0	0	0	0	0	0	0	0	0	0	0	0	0	0	0	0	0
0	0	0	0	0	0	0	0	0	0	0	0	0	0	0	0	0	0	0	0	0	0	0	0	0	0	0	0	0	0	0	0	0	0	0	0	0	0	0	0	0	0	0	0	0	0	0	0	0	0
0	0	0	0	0	0	0	0	0	0	0	0	0	0	0	0	0	0	0	0	0	0	0	0	0	0	0	0	0	0	0	0	0	0	0	0	0	0	0	0	0	0	0	0	0	0	0	0	0	0
0	0	0	0	0	0	0	0	0	0	0	0	0	0	0	0	0	0	0	0	0	0	0	0	0	0	0	0	0	0	0	0	0	0	0	0	0	0	0	0	0	0	0	0	0	0	0	0	0	0
0	0	0	0	0	0	0	0	0	0	0	0	0	0	0	0	0	0	0	0	0	0	0	0	0	0	0	0	0	0	0	0	0	0	0	0	0	0	0	0	0	0	0	0	0	0	0	0	0	0
0	0	0	0	0	0	0	0	0	0	0	0	0	0	0	0	0	0	0	0	0	0	0	0	0	0	0	0	0	0	0	0	0	0	0	0	0	0	0	0	0	0	0	0	0	0	0	0	0	0
0	0	0	0	0	0	0	0	0	0	0	0	0	0	0	0	0	0	0	0	0	0	0	0	0	0	0	0	0	0	0	0	0	0	0	0	0	0	0	0	0	0	0	0	0	0	0	0	0	0
0	0	0	0	0	0	0	0	0	0	0	0	0	0	0	0	0	0	0	0	0	0	0	0	0	0	0	0	0	0	0	0	0	0	0	0	0	0	0	0	0	0	0	0	0	0	0	0	0	0
0	0	0	0	0	0	0	0	0	0	0	0	0	0	0	0	0	0	0	0	0	0	0	0	0	0	0	0	0	0	0	0	0	0	0	0	0	0	0	0	0	0	0	0	0	0	0	0	0	0
0	0	0	0	0	0	0	0	0	0	0	0	0	0	0	0	0	0	0	0	0	0	0	0	0	0	0	0	0	0	0	0	0	0	0	0	0	0	0	0	0	0	0	0	0	0	0	0	0	0
0	0	0	0	0	0	0	0	0	0	0	0	0	0	0	0	0	0	0	0	0	0	0	0	0	0	0	0	0	0	0	0	0	0	0	0	0	0	0	0	0	0	0	0	0	0	0	0	0	0
0	0	0	0	0	0	0	0	0	0	0	0	0	0	0	0	0	0	0	0	0	0	0	0	0	0	0	0	0	0	0	0	0	0	0	0	0	0	0	0	0	0	0	0	0	0	0	0	0	0
0	0	0	0	0	0	0	0	0	0	0	0	0	0	0	0	0	0	0	0	0	0	0	0	0	0	0	0	0	0	0	0	0	0	0	0	0	0	0	0	0	0	0	0	0	0	0	0	0	0
0	0	0	0	0	0	0	0	0	0	0	0	0	0	0	0	0	0	0	0	0	0	0	0	0	0	0	0	0	0	0	0	0	0	0	0	0	0	0	0	0	0	0	0	0	0	0	0	0	0
0	0	0	0	0	0	0	0	0	0	0	0	0	0	0	0	0	0	0	0	0	0	0	0	0	0	0	0	0	0	0	0	0	0	0	0	0	0	0	0	0	0	0	0	0	0	0	0	0	0
0	0	0	0	0	0	0	0	0	0	0	0	0	0	0	0	0	0	0	0	0	0	0	0	0	0	0	0	0	0	0	0	0	0	0	0	0	0	0	0	0	0	0	0	0	0	0	0	0	0
0	0	0	0	0	0	0	0	0	0	0	0	0	0	0	0	0	0	0	0	0	0	0	0	0	0	0	0	0	0	0	0	0	0	0	0	0	0	0	0	0	0	0	0	0	0	0	0	0	0
0	0	0	0	0	0	0	0	0	0	0	0	0	0	0	0	0	0	0	0	0	0	0	0	0	0	0	0	0	0	0	0	0	0	0	0	0	0	0	0	0	0	0	0	0	0	0	0	0	0
0	0	0	0	0	0	0	0	0	0	0	0	0	0	0	0	0	0	0	0	0	0	0	0	0	0	0	0	0	0	0	0	0	0	0	0	0	0	0	0	0	0	0	0	0	0	0	0	0	0
0	0	0	0	0	0	0	0	0	0	0	0	0	0	0	0	0	0	0	0	0	0	0	0	0	0	0	0	0	0	0	0	0	0	0	0	0	0	0	0	0	0	0	0	0	0	0	0	0	0
0	0	0	0	0	0	0	0	0	0	0	0	0	0	0	0	0	0	0	0	0	0	0	0	0	0	0	0	0	0	0	0	0	0	0	0	0	0	0	0	0	0	0	0	0	0	0	0	0	0
0	0	0	0	0	0	0	0	0	0	0	0	0	0	0	0	0	0	0	0	0	0	0	0	0	0	0	0	0	0	0	0	0	0	0	0	0	0	0	0	0	0	0	0	0	0	0	0	0	0
0	0	0	0	0	0	0	0	0	0	0	0	0	0	0	0	0	0	0	0	0	0	0	0	0	0	0	0	0	0	0	0	0	0	0	0	0	0	0	0	0	0	0	0	0	0	0	0	0	0
0	0	0	0	0	0	0	0	0	0	0	0	0	0	0	0	0	0	0	0	0	0	0	0	0	0	0	0	0	0	0	0	0	0	0	0	0	0	0	0	0	0	0	0	0	0	0	0	0	0
0	0	0	0	0	0	0	0	0	0	0	0	0	0	0	0	0	0	0	0	0	0	0	0	0	0	0	0	0	0	0	0	0	0	0	0	0	0	0	0	0	0	0	0	0	0	0	0	0	0
0	0	0	0	0	0	0	0	0	0	0	0	0	0	0	0	0	0	0	0	0	0	0	0	0	0	0	0	0	0	0	0	0	0	0	0	0	0	0	0	0	0	0	0	0	0	0	0	0	0
0	0	0	0	0	0	0	0	0	0	0	0	0	0	0	0	0	0	0	0	0	0	0	0	0	0	0	0	0	0	0	0	0	0	0	0	0	0	0	0	0	0	0	0	0	0	0	0	0	0
0	0	0	0	0	0	0	0	0	0	0	0	0	0	0	0	0	0	0	0	0	0	0	0	0	0	0	0	0	0	0	0	0	0	0	0	0	0	0	0	0	0	0	0	0	0	0	0	0	0
0	0	0	0	0	0	0	0	0	0	0	0	0	0	0	0	0	0	0	0	0	0	0	0	0	0	0	0	0	0	0	0	0	0	0	0	0	0	0	0	0	0	0	0	0	0	0	0	0	0
0	0	0	0	0	0	0	0	0	0	0	0	0	0	0	0	0	0	0	0	0	0	0	0	0	0	0	0	0	0	0	0	0	0	0	0	0	0	0	0	0	0	0	0	0	0	0	0	0	0
0	0	0	0	0	0	0	0	0	0	0	0	0	0	0	0	0	0	0	0	0	0	0	0	0	0	0	0	0	0	0	0	0	0	0	0	0	0	0	0	0	0	0	0	0	0	0	0	0	0
0	0	0	0	0	0	0	0	0	0	0	0	0	0	0	0	0	0	0	0	0	0	0	0	0	0	0	0	0	0	0	0	0	0	0	0	0	0	0	0	0	0	0	0	0	0	0	0	0	0
0	0	0	0	0	0	0	0	0	0	0	0	0	0	0	0	0	0	0	0	0	0	0	0	0	0	0	0	0	0	0	0	0	0	0	0	0	0	0	0	0	0	0	0	0	0	0	0	0	0
0	0	0	0	0	0	0	0	0	0	0	0	0	0	0	0	0	0	0	0	0	0	0	0	0	0	0	0	0	0	0	0	0	0	0	0	0	0	0	0	0	0	0	0	0	0	0	0	0	0
0	0	0	0	0	0	0	0	0	0	0	0	0	0	0	0	0	0	0	0	0	0	0	0	0	0	0	0	0	0	0	0	0	0	0	0	0	0	0	0	0	0	0	0	0	0	0	0	0	0
0	0	0	0	0	0	0	0	0	0	0	0	0	0	0	0	0	0	0	0	0	0	0	0	0	0	0	0	0	0	0	0	0	0	0	0	0	0	0	0	0	0	0	0	0	0	0	0	0	0
0	0	0	0	0	0	0	0	0	0	0	0	0	0	0	0	0	0	0	0	0	0	0	0	0	0	0	0	0	0	0	0	0	0	0	0	0	0	0	0	0	0	0	0	0	0	0	0	0	0
0	0	0	0	0	0	0	0	0	0	0	0	0	0	0	0	0	0	0	0	0	0	0	0	0	0	0	0	0	0	0	0	0	0	0	0	0	0	0	0	0	0	0	0	0	0	0	0	0	0
0	0	0	0	0	0	0	0	0	0	0	0	0	0	0	0	0	0	0	0	0	0	0	0	0	0	0	0	0	0	0	0	0	0	0	0	0	0	0	0	0	0	0	0	0	0	0	0	0	0
0	0	0	0	0	0	0	0	0	0	0	0	0	0	0	0	0	0	0	0	0	0	0	0	0	0	0	0	0	0	0	0	0	0	0	0	0	0	0	0	0	0	0	0	0	0	0	0	0	0
0	0	0	0	0	0	0	0	0	0	0	0	0	0	0	0	0	0	0	0	0	0	0	0	0	0	0	0	0	0	0	0	0	0	0	0	0	0	0	0	0	0	0	0	0	0	0	0	0	0
0	0	0	0	0	0	0	0	0	0	0	0	0	0	0	0	0	0	0	0	0	0	0	0	0	0	0	0	0	0	0	0	0	0	0	0	0	0	0	0	0	0	0	0	0	0	0	0	0	0
0	0	0	0	0	0	0	0	0	0	0	0	0	0	0	0	0	0	0	0	0	0	0	0	0	0	0	0	0	0	0	0	0	0	0	0	0	0	0	0	0	0	0	0	0	0	0	0	0	0
0	0	0	0	0	0	0	0	0	0	0	0	0	0	0	0	0	0	0	0	0	0	0	0	0	0	0	0	0	0	0	0	0	0	0	0	0	0	0	0	0	0	0	0	0	0	0	0	0	0
0	0	0	0	0	0	0	0	0	0	0	0	0	0	0	0	0	0	0	0	0	0	0	0	0	0	0	0	0	0	0	0	0	0	0	0	0	0	0	0	0	0	0	0	0	0	0	0	0	0
0	0	0	0	0	0	0	0	0	0	0	0	0	0	0	0	0	0	0	0	0	0	0	0	0	0	0	0	0	0	0	0	0	0	0	0	0	0	0	0	0	0	0	0	0	0	0	0	0	0
0	0	0	0	0	0	0	0	0	0	0	0	0	0	0	0	0	0	0	0	0	0	0	0	0	0	0	0	0	0	0	0	0	0	0	0	0	0	0	0	0	0	0	0	0	0	0	0	0	0
0	0	0	0	0	0	0	0	0	0	0	0	0	0	0	0	0	0	0	0	0	0	0	0	0	0	0	0	0	0	0	0	0	0	0	0	0	0	0	0	0	0	0	0	0	0	0	0	0	0
0	0	0	0	0	0	0	0	0	0	0	0	0	0	0	0	0	0	0	0	0	0	0	0	0	0	0	0	0	0	0	0	0	0	0	0	0	0	0	0	0	0	0	0	0	0	0	0	0	0
0	0	0	0	0	0	0	0	0	0	0	0	0	0	0	0	0	0	0	0	0	0	0	0	0	0	0	0	0	0	0	0	0	0	0	0	0	0	0	0	0	0	0	0	0	0	0	0	0	0
0	0	0	0	0	0	0	0	0	0	0	0	0	0	0	0	0	0	0	0	0	0	0	0	0	0	0	0	0	0	0	0	0	0	0	0	0	0	0	0	0	0	0	0	0	0	0	0	0	0
0	0	0	0	0	0	0	0	0	0	0	0	0	0	0	0	0	0	0	0	0	0	0	0	0	0	0	0	0	0	0	0	0	0	0	0	0	0	0	0	0	0	0	0	0	0	0	0	0	0
0	0	0	0	0	0	0	0	0	0	0	0	0	0	0	0	0	0	0	0	0	0	0	0	0	0	0	0	0	0	0	0	0	0	0	0	0	0	0	0	0	0	0	0	0	0	0	0	0	0
0	0	0	0	0	0	0	0	0	0	0	0	0	0	0	0	0	0	0	0	0	0	0	0	0	0	0	0	0	0	0	0	0	0	0	0	0	0	0	0	0	0	0	0	0	0	0	0	0	0
0	0	0	0	0	0	0	0	0	0	0	0	0	0	0	0	0	0	0	0	0	0	0	0	0	0	0	0	0	0	0	0	0	0	0	0	0	0	0	0	0	0	0	0	0	0	0	0	0	0
0	0	0	0	0	0	0	0	0	0	0	0	0	0	0	0	0	0	0	0	0	0	0	0	0	0	0	0	0	0	0	0	0	0	0	0	0	0	0	0	0	0	0	0	0	0	0	0	0	0
0	0	0	0	0	0	0	0	0	0	0	0	0	0	0	0	0	0	0	0	0	0	0	0	0	0	0	0	0	0	0	0	0	0	0	0	0	0	0	0	0	0	0	0	0	0	0	0	0	0
0	0	0	0	0	0	0	0	0	0	0	0	0	0	0	0	0	0	0	0	0	0	0	0	0	0	0	0	0	0	0	0	0	0	0	0	0	0	0	0	0	0	0	0	0	0	0	0	0	0
0	0	0	0	0	0	0	0	0	0	0	0	0	0	0	0	0	0	0	0	0	0	0	0	0	0	0	0	0	0	0	0	0	0	0	0	0	0	0	0	0	0	0	0	0	0	0	0	0	0
0	0	0	0	0	0	0	0	0	0	0	0	0	0	0	0	0	0	0	0	0	0	0	0	0	0	0	0	0	0	0	0	0	0	0	0	0	0	0	0	0	0	0	0	0	0	0	0	0	0
0	0	0	0	0	0	0	0	0	0	0	0	0	0	0	0	0	0	0	0	0	0	0	0	0	0	0	0	0	0	0	0	0	0	0	0	0	0	0	0	0	0	0	0	0	0	0	0	0	0
0	0	0	0	0	0	0	0	0	0	0	0	0	0	0	0	0	0	0	0	0	0	0	0	0	0	0	0	0	0	0	0	0	0	0	0	0	0	0	0	0	0	0	0	0	0	0	0	0	0
0	0	0	0	0	0	0	0	0	0	0	0	0	0	0	0	0	0	0	0	0	0	0	0	0	0	0	0	0	0	0	0	0	0	0	0	0	0	0	0	0	0	0	0	0	0	0	0	0	0
0	0	0	0	0	0	0	0	0	0	0	0	0	0	0	0	0	0	0	0	0	0	0	0	0	0	0	0	0	0	0	0	0	0	0	0	0	0	0	0	0	0	0	0	0	0	0	0	0	0
0	0	0	0	0	0	0	0	0	0	0	0	0	0	0	0	0	0	0	0	0	0	0	0	0	0	0	0	0	0	0	0	0	0	0	0	0	0	0	0	0	0	0	0	0	0	0	0	0	0
0	0	0	0	0	0	0	0	0	0	0	0	0	0	0	0	0	0	0	0	0	0	0	0	0	0	0	0	0	0	0	0	0	0	0	0	0	0	0	0	0	0	0	0	0	0	0	0	0	0
0	0	0	0	0	0	0	0	0	0	0	0	0	0	0	0	0	0	0	0	0	0	0	0	0	0	0	0	0	0	0	0	0	0	0	0	0	0	0	0	0	0	0	0	0	0	0	0	0	0
0	0	0	0	0	0	0	0	0	0	0	0	0	0	0	0	0	0	0	0	0	0	0	0	0	0	0	0	0	0	0	0	0	0	0	0	0	0	0	0	0	0	0	0	0	0	0	0	0	0
0	0	0	0	0	0	0	0	0	0	0	0	0	0	0	0	0	0	0	0	0	0	0	0	0	0	0	0	0	0	0	0	0	0	0	0	0	0	0	0	0	0	0	0	0	0	0	0	0	0
0	0	0	0	0	0	0	0	0	0	0	0	0	0	0	0	0	0	0	0	0	0	0	0	0	0	0	0	0	0	0	0	0	0	0	0	0	0	0	0	0	0	0	0	0	0	0	0	0	0
0	0	0	0	0	0	0	0	0	0	0	0	0	0	0	0	0	0	0	0	0	0	0	0	0	0	0	0	0	0	0	0	0	0	0	0	0	0	0	0	0	0	0	0	0	0	0	0	0	0
0	0	0	0	0	0	0	0	0	0	0	0	0	0	0	0	0	0	0	0	0	0	0	0	0	0	0	0	0	0	0	0	0	0	0	0	0	0	0	0	0	0	0	0	0	0	0	0	0	0
0	0	0	0	0	0	0	0	0	0	0	0	0	0	0	0	0	0	0	0	0	0	0	0	0	0	0	0	0	0	0	0	0	0	0	0	0	0	0	0	0	0	0	0	0	0	0	0	0	0
0	0	0	0	0	0	0	0	0	0	0	0	0	0	0	0	0	0	0	0	0	0	0	0	0	0	0	0	0	0	0	0	0	0	0	0	0	0	0	0	0	0	0	0	0	0	0	0	0	0
0	0	0	0	0	0	0	0	0	0	0	0	0	0	0	0	0	0	0	0	0	0	0	0	0	0	0	0	0	0	0	0	0	0	0	0	0	0	0	0	0	0	0	0	0	0	0	0	0	0
0	0	0	0	0	0	0	0	0	0	0	0	0	0	0	0	0	0	0	0	0	0	0	0	0	0	0	0	0	0	0	0	0	0	0	0	0	0	0	0	0	0	0	0	0	0	0	0	0	0
0	0	0	0	0	0	0	0	0	0	0	0	0	0	0	0	0	0	0	0	0	0	0	0	0	0	0	0	0	0	0	0	0	0	0	0	0	0	0	0	0	0	0	0	0	0	0	0	0	0
0	0	0	0	0	0	0	0	0	0	0	0	0	0	0	0	0	0	0	0	0	0	0	0	0	0	0	0	0	0	0	0	0	0	0	0	0	0	0	0	0	0	0	0	0	0	0	0	0	0
0	0	0	0	0	0	0	0	0	0	0	0	0	0	0	0	0	0	0	0	0	0	0	0	0	0	0	0	0	0	0	0	0	0	0	0	0	0	0	0	0	0	0	0	0	0	0	0	0	0
0	0	0	0	0	0	0	0	0	0	0	0	0	0	0	0	0	0	0	0	0	0	0	0	0	0	0	0	0	0	0	0	0	0	0	0	0	0	0	0	0	0	0	0	0	0	0	0	0	0
0	0	0	0	0	0	0	0	0	0	0	0	0	0	0	0	0	0	0	0	0	0	0	0	0	0	0	0	0	0	0	0	0	0	0	0	0	0	0	0	0	0	0	0	0	0	0	0	0	0
0	0	0	0	0	0	0	0	0	0	0	0	0	0	0	0	0	0	0	0	0	0	0	0	0	0	0	0	0	0	0	0	0	0	0	0	0	0	0	0	0	0	0	0	0	0	0	0	0	0
0	0	0	0	0	0	0	0	0	0	0	0	0	0	0	0	0	0	0	0	0	0	0	0	0	0	0	0	0	0	0	0	0	0	0	0	0	0	0	0	0	0	0	0	0	0	0	0	0	0
0	0	0	0	0	0	0	0	0	0	0	0	0	0	0	0	0	0	0	0	0	0	0	0	0	0	0	0	0	0	0	0	0	0	0	0	0	0	0	0	0	0	0	0	0	0	0	0	0	0
0	0	0	0	0	0	0	0	0	0	0	0	0	0	0	0	0	0	0	0	0	0	0	0	0	0	0	0	0	0	0	0	0	0	0	0	0	0	0	0	0	0	0	0	0	0	0	0	0	0
0	0	0	0	0	0	0	0	0	0	0	0	0	0	0	0	0	0	0	0	0	0	0	0	0	0	0	0	0	0	0	0	0	0	0	0	0	0	0	0	0	0	0	0	0	0	0	0	0	0
0	0	0	0	0	0	0	0	0	0	0	0	0	0	0	0	0	0	0	0	0	0	0	0	0	0	0	0	0	0	0	0	0	0	0	0	0	0	0	0	0	0	0	0	0	0	0	0	0	0
0	0	0	0	0	0	0	0	0	0	0	0	0	0	0	0	0	0	0	0	0	0	0	0	0	0	0	0	0	0	0	0	0	0	0	0	0	0	0	0	0	0	0	0	0	0	0	0	0	0
0	0	0	0	0	0	0	0	0	0	0	0	0	0	0	0	0	0	0	0	0	0	0	0	0	0	0	0	0	0	0	0	0	0	0	0	0	0	0	0	0	0	0	0	0	0	0	0	0	0
0	0	0	0	0	0	0	0	0	0	0	0	0	0	0	0	0	0	0	0	0	0	0	0	0	0	0	0	0	0	0	0	0	0	0	0	0	0	0	0	0	0	0	0	0	0	0	0	0	0
0	0	0	0	0	0	0	0	0	0	0	0	0	0	0	0	0	0	0	0	0	0	0	0	0	0	0	0	0	0	0	0	0	0	0	0	0	0	0	0	0	0	0	0	0	0	0	0	0	0
0	0	0	0	0	0	0	0	0	0	0	0	0	0	0	0	0	0	0	0	0	0	0	0	0	0	0	0	0	0	0	0	0	0	0	0	0	0	0	0	0	0	0	0	0	0	0	0	0	0
0	0	0	0	0	0	0	0	0	0	0	0	0	0	0	0	0	0	0	0	0	0	0	0	0	0	0	0	0	0	0	0	0	0	0	0	0	0	0	0	0	0	0	0	0	0	0	0	0	0
0	0	0	0	0	0	0	0	0	0	0	0	0	0	0	0	0	0	0	0	0	0	0	0	0	0	0	0	0	0	0	0	0	0	0	0	0	0	0	0	0	0	0	0	0	0	0	0	0	0
0	0	0	0	0	0	0	0	0	0	0	0	0	0	0	0	0	0	0	0	0	0	0	0	0	0	0	0	0	0	0	0	0	0	0	0	0	0	0	0	0	0	0	0	0	0	0	0	0	0
0	0	0	0	0	0	0	0	0	0	0	0	0	0	0	0	0	0	0	0	0	0	0	0	0	0	0	0	0	0	0	0	0	0	0	0	0	0	0	0	0	0	0	0	0	0	0	0	0	0
0	0	0	0	0	0	0	0	0	0	0	0	0	0	0	0	0	0	0	0	0	0	0	0	0	0	0	0	0	0	0	0	0	0	0	0	0	0	0	0	0	0	0	0	0	0	0	0	0	0
0	0	0	0	0	0	0	0	0	0	0	0	0	0	0	0	0	0	0	0	0	0	0	0	0	0	0	0	0	0	0	0	0	0	0	0	0	0	0	0	0	0	0	0	0	0	0	0	0	0
0	0	0	0	0	0	0	0	0	0	0	0	0	0	0	0	0	0	0	0	0	0	0	0	0	0	0	0	0	0	0	0	0	0	0	0	0	0	0	0	0	0	0	0	0	0	0	0	0	0
0	0	0	0	0	0	0	0	0	0	0	0	0	0	0	0	0	0	0	0	0	0	0	0	0	0	0	0	0	0	0	0	0	0	0	0	0	0	0	0	0	0	0	0	0	0	0	0	0	0
0	0	0	0	0	0	0	0	0	0	0	0	0	0	0	0	0	0	0	0	0	0	0	0	0	0	0	0	0	0	0	0	0	0	0	0	0	0	0	0	0	0	0	0	0	0	0	0	0	0
0	0	0	0	0	0	0	0	0	0	0	0	0	0	0	0	0	0	0	0	0	0	0	0	0	0	0	0	0	0	0	0	0	0	0	0	0	0	0	0	0	0	0	0	0	0	0	0	0	0
0	0	0	0	0	0	0	0	0	0	0	0	0	0	0	0	0	0	0	0	0	0	0	0	0	0	0	0	0	0	0	0	0	0	0	0	0	0	0	0	0	0	0	0	0	0	0	0	0	0
0	0	0	0	0	0	0	0	0	0	0	0	0	0	0	0	0	0	0	0	0	0	0	0	0	0	0	0	0	0	0	0	0	0	0	0	0	0	0	0	0	0	0	0	0	0	0	0	0	0
0	0	0	0	0	0	0	0	0	0	0	0	0	0	0	0	0	0	0	0	0	0	0	0	0	0	0	0	0	0	0	0	0	0	0	0	0	0	0	0	0	0	0	0	0	0	0	0	0	0
0	0	0	0	0	0	0	0	0	0	0	0	0	0	0	0	0	0	0	0	0	0	0	0	0	0	0	0	0	0	0	0	0	0	0	0	0	0	0	0	0	0	0	0	0	0	0	0	0	0
0	0	0	0	0	0	0	0	0	0	0	0	0	0	0	0	0	0	0	0	0	0	0	0	0	0	0	0	0	0	0	0	0	0	0	0	0	0	0	0	0	0	0	0	0	0	0	0	0	0
0	0	0	0	0	0	0	0	0	0	0	0	0	0	0	0	0	0	0	0	0	0	0	0	0	0	0	0	0	0	0	0	0	0	0	0	0	0	0	0	0	0	0	0	0	0	0	0	0	0
0	0	0	0	0	0	0	0	0	0	0	0	0	0	0	0	0	0	0	0	0	0	0	0	0	0	0	0	0	0	0	0	0	0	0	0	0	0	0	0	0	0	0	0	0	0	0	0	0	0
0	0	0	0	0	0	0	0	0	0	0	0	0	0	0	0	0	0	0	0	0	0	0	0	0	0	0	0	0	0	0	0	0	0	0	0	0	0	0	0	0	0	0	0	0	0	0	0	0	0
0	0	0	0	0	0	0	0	0	0	0	0	0	0	0	0	0	0	0	0	0	0	0	0	0	0	0	0	0	0	0	0	0	0	0	0	0	0	0	0	0	0	0	0	0	0	0	0	0	0
0	0	0	0	0	0	0	0	0	0	0	0	0	0	0	0	0	0	0	0	0	0	0	0	0	0	0	0	0	0	0	0	0	0	0	0	0	0	0	0	0	0	0	0	0	0	0	0	0	0
0	0	0	0	0	0	0	0	0	0	0	0	0	0	0	0	0	0	0	0	0	0	0	0	0	0	0	0	0	0	0	0	0	0	0	0	0	0	0	0	0	0	0	0	0	0	0	0	0	0
0	0	0	0	0	0	0	0	0	0	0	0	0	0	0	0	0	0	0	0	0	0	0	0	0	0	0	0	0	0	0	0	0	0	0	0	0	0	0	0	0	0	0	0	0	0	0	0	0	0
0	0	0	0	0	0	0	0	0	0	0	0	0	0	0	0	0	0	0	0	0	0	0	0	0	0	0	0	0	0	0	0	0	0	0	0	0	0	0	0	0	0	0	0	0	0	0	0	0	0
0	0	0	0	0	0	0	0	0	0	0	0	0	0	0	0	0	0	0	0	0	0	0	0	0	0	0	0	0	0	0	0	0	0	0	0	0	0	0	0	0	0	0	0	0	0	0	0	0	0
0	0	0	0	0	0	0	0	0	0	0	0	0	0	0	0	0	0	0	0	0	0	0	0	0	0	0	0	0	0	0	0	0	0	0	0	0	0	0	0	0	0	0	0	0	0	0	0	0	0
0	0	0	0	0	0	0	0	0	0	0	0	0	0	0	0	0	0	0	0	0	0	0	0	0	0	0	0	0	0	0	0	0	0	0	0	0	0	0	0	0	0	0	0	0	0	0	0	0	0
0	0	0	0	0	0	0	0	0	0	0	0	0	0	0	0	0	0	0	0	0	0	0	0	0	0	0	0	0	0	0	0	0	0	0	0	0	0	0	0	0	0	0	0	0	0	0	0	0	0
0	0	0	0	0	0	0	0	0	0	0	0	0	0	0	0	0	0	0	0	0	0	0	0	0	0	0	0	0	0	0	0	0	0	0	0	0	0	0	0	0	0	0	0	0	0	0	0	0	0
0	0	0	0	0	0	0	0	0	0	0	0	0	0	0	0	0	0	0	0	0	0	0	0	0	0	0	0	0	0	0	0	0	0	0	0	0	0	0	0	0	0	0	0	0	0	0	0	0	0
0	0	0	0	0	0	0	0	0	0	0	0	0	0	0	0	0	0	0	0	0	0	0	0	0	0	0	0	0	0	0	0	0	0	0	0	0	0	0	0	0	0	0	0	0	0	0	0	0	0
0	0	0	0	0	0	0	0	0	0	0	0	0	0	0	0	0	0	0	0	0	0	0	0	0	0	0	0	0	0	0	0	0	0	0	0	0	0	0	0	0	0	0	0	0	0	0	0	0	0
0	0	0	0	0	0	0	0	0	0	0	0	0	0	0	0	0	0	0	0	0	0	0	0	0	0	0	0	0	0	0	0	0	0	0	0	0	0	0	0	0	0	0	0	0	0	0	0	0	0
0	0	0	0	0	0	0	0	0	0	0	0	0	0	0	0	0	0	0	0	0	0	0	0	0	0	0	0	0	0	0	0	0	0	0	0	0	0	0	0	0	0	0	0	0	0	0	0	0	0
0	0	0	0	0	0	0	0	0	0	0	0	0	0	0	0	0	0	0	0	0	0	0	0	0	0	0	0	0	0	0	0	0	0	0	0	0	0	0	0	0	0	0	0	0	0	0	0	0	0
0	0	0	0	0	0	0	0	0	0	0	0	0	0	0	0	0	0	0	0	0	0	0	0	0	0	0	0	0	0	0	0	0	0	0	0	0	0	0	0	0	0	0	0	0	0	0	0	0	0
0	0	0	0	0	0	0	0	0	0	0	0	0	0	0	0	0	0	0	0	0	0	0	0	0	0	0	0	0	0	0	0	0	0	0	0	0	0	0	0	0	0	0	0	0	0	0	0	0	0
0	0	0	0	0	0	0	0	0	0	0	0	0	0	0	0	0	0	0	0	0	0	0	0	0	0	0	0	0	0	0	0	0	0	0	0	0	0	0	0	0	0	0	0	0	0	0	0	0	0
0	0	0	0	0	0	0	0	0	0	0	0	0	0	0	0	0	0	0	0	0	0	0	0	0	0	0	0	0	0	0	0	0	0	0	0	0	0	0	0	0	0	0	0	0	0	0	0	0	0
0	0	0	0	0	0	0	0	0	0	0	0	0	0	0	0	0	0	0	0	0	0	0	0	0	0	0	0	0	0	0	0	0	0	0	0	0	0	0	0	0	0	0	0	0	0	0	0	0	0
0	0	0	0	0	0	0	0	0	0	0	0	0	0	0	0	0	0	0	0	0	0	0	0	0	0	0	0	0	0	0	0	0	0	0	0	0	0	0	0	0	0	0	0	0	0	0	0	0	0
0	0	0	0	0	0	0	0	0	0	0	0	0	0	0	0	0	0	0	0	0	0	0	0	0	0	0	0	0	0	0	0	0	0	0	0	0	0	0	0	0	0	0	0	0	0	0	0	0	0
0	0	0	0	0	0	0	0	0	0	0	0	0	0	0	0	0	0	0	0	0	0	0	0	0	0	0	0	0	0	0	0	0	0	0	0	0	0	0	0	0	0	0	0	0	0	0	0	0	0
0	0	0	0	0	0	0	0	0	0	0	0	0	0	0	0	0	0	0	0	0	0	0	0	0	0	0	0	0	0	0	0	0	0	0	0	0	0	0	0	0	0	0	0	0	0	0	0	0	0
0	0	0	0	0	0	0	0	0	0	0	0	0	0	0	0	0	0	0	0	0	0	0	0	0	0	0	0	0	0	0	0	0	0	0	0	0	0	0	0	0	0	0	0	0	0	0	0	0	0
0	0	0	0	0	0	0	0	0	0	0	0	0	0	0	0	0	0	0	0	0	0	0	0	0	0	0	0	0	0	0	0	0	0	0	0	0	0	0	0	0	0	0	0	0	0	0	0	0	0
0	0	0	0	0	0	0	0	0	0	0	0	0	0	0	0	0	0	0	0	0	0	0	0	0	0	0	0	0	0	0	0	0	0	0	0	0	0	0	0	0	0	0	0	0	0	0	0	0	0
0	0	0	0	0	0	0	0	0	0	0	0	0	0	0	0	0	0	0	0	0	0	0	0	0	0	0	0	0	0	0	0	0	0	0	0	0	0	0	0	0	0	0	0	0	0	0	0	0	0
0	0	0	0	0	0	0	0	0	0	0	0	0	0	0	0	0	0	0	0	0	0	0	0	0	0	0	0	0	0	0	0	0	0	0	0	0	0	0	0	0	0	0	0	0	0	0	0	0	0
0	0	0	0	0	0	0	0	0	0	0	0	0	0	0	0	0	0	0	0	0	0	0	0	0	0	0	0	0	0	0	0	0	0	0	0	0	0	0	0	0	0	0	0	0	0	0	0	0	0
0	0	0	0	0	0	0	0	0	0	0	0	0	0	0	0	0	0	0	0	0	0	0	0	0	0	0	0	0	0	0	0	0	0	0	0	0	0	0	0	0	0	0	0	0	0	0	0	0	0
0	0	0	0	0	0	0	0	0	0	0	0	0	0	0	0	0	0	0	0	0	0	0	0	0	0	0	0	0	0	0	0	0	0	0	0	0	0	0	0	0	0	0	0	0	0	0	0	0	0
0	0	0	0	0	0	0	0	0	0	0	0	0	0	0	0	0	0	0	0	0	0	0	0	0	0	0	0	0	0	0	0	0	0	0	0	0	0	0	0	0	0	0	0	0	0	0	0	0	0
0	0	0	0	0	0	0	0	0	0	0	0	0	0	0	0	0	0	0	0	0	0	0	0	0	0	0	0	0	0	0	0	0	0	0	0	0	0	0	0	0	0	0	0	0	0	0	0	0	0
0	0	0	0	0	0	0	0	0	0	0	0	0	0	0	0	0	0	0	0	0	0	0	0	0	0	0	0	0	0	0	0	0	0	0	0	0	0	0	0	0	0	0	0	0	0	0	0	0	0
0	0	0	0	0	0	0	0	0	0	0	0	0	0	0	0	0	0	0	0	0	0	0	0	0	0	0	0	0	0	0	0	0	0	0	0	0	0	0	0	0	0	0	0	0	0	0	0	0	0
0	0	0	0	0	0	0	0	0	0	0	0	0	0	0	0	0	0	0	0	0	0	0	0	0	0	0	0	0	0	0	0	0	0	0	0	0	0	0	0	0	0	0	0	0	0	0	0	0	0
0	0	0	0	0	0	0	0	0	0	0	0	0	0	0	0	0	0	0	0	0	0	0	0	0	0	0	0	0	0	0	0	0	0	0	0	0	0	0	0	0	0	0	0	0	0	0	0	0	0
0	0	0	0	0	0	0	0	0	0	0	0	0	0	0	0	0	0	0	0	0	0	0	0	0	0	0	0	0	0	0	0	0	0	0	0	0	0	0	0	0	0	0	0	0	0	0	0	0	0
0	0	0	0	0	0	0	0	0	0	0	0	0	0	0	0	0	0	0	0	0	0	0	0	0	0	0	0	0	0	0	0	0	0	0	0	0	0	0	0	0	0	0	0	0	0	0	0	0	0
0	0	0	0	0	0	0	0	0	0	0	0	0	0	0	0	0	0	0	0	0	0	0	0	0	0	0	0	0	0	0	0	0	0	0	0	0	0	0	0	0	0	0	0	0	0	0	0	0	0
0	0	0	0	0	0	0	0	0	0	0	0	0	0	0	0	0	0	0	0	0	0	0	0	0	0	0	0	0	0	0	0	0	0	0	0	0	0	0	0	0	0	0	0	0	0	0	0	0	0
0	0	0	0	0	0	0	0	0	0	0	0	0	0	0	0	0	0	0	0	0	0	0	0	0	0	0	0	0	0	0	0	0	0	0	0	0	0	0	0	0	0	0	0	0	0	0	0	0	0
0	0	0	0	0	0	0	0	0	0	0	0	0	0	0	0	0	0	0	0	0	0	0	0	0	0	0	0	0	0	0	0	0	0	0	0	0	0	0	0	0	0	0	0	0	0	0	0	0	0
0	0	0	0	0	0	0	0	0	0	0	0	0	0	0	0	0	0	0	0	0	0	0	0	0	0	0	0	0	0	0	0	0	0	0	0	0	0	0	0	0	0	0	0	0	0	0	0	0	0
0	0	0	0	0	0	0	0	0	0	0	0	0	0	0	0	0	0	0	0	0	0	0	0	0	0	0	0	0	0	0	0	0	0	0	0	0	0	0	0	0	0	0	0	0	0	0	0	0	0
0	0	0	0	0	0	0	0	0	0	0	0	0	0	0	0	0	0	0	0	0	0	0	0	0	0	0	0	0	0	0	0	0	0	0	0	0	0	0	0	0	0	0	0	0	0	0	0	0	0
0	0	0	0	0	0	0	0	0	0	0	0	0	0	0	0	0	0	0	0	0	0	0	0	0	0	0	0	0	0	0	0	0	0	0	0	0	0	0	0	0	0	0	0	0	0	0	0	0	0
0	0	0	0	0	0	0	0	0	0	0	0	0	0	0	0	0	0	0	0	0	0	0	0	0	0	0	0	0	0	0	0	0	0	0	0	0	0	0	0	0	0	0	0	0	0	0	0	0	0
0	0	0	0	0	0	0	0	0	0	0	0	0	0	0	0	0	0	0	0	0	0	0	0	0	0	0	0	0	0	0	0	0	0	0	0	0	0	0	0	0	0	0	0	0	0	0	0	0	0
0	0	0	0	0	0	0	0	0	0	0	0	0	0	0	0	0	0	0	0	0	0	0	0	0	0	0	0	0	0	0	0	0	0	0	0	0	0	0	0	0	0	0	0	0	0	0	0	0	0
0	0	0	0	0	0	0	0	0	0	0	0	0	0	0	0	0	0	0	0	0	0	0	0	0	0	0	0	0	0	0	0	0	0	0	0	0	0	0	0	0	0	0	0	0	0	0	0	0	0
0	0	0	0	0	0	0	0	0	0	0	0	0	0	0	0	0	0	0	0	0	0	0	0	0	0	0	0	0	0	0	0	0	0	0	0	0	0	0	0	0	0	0	0	0	0	0	0	0	0
0	0	0	0	0	0	0	0	0	0	0	0	0	0	0	0	0	0	0	0	0	0	0	0	0	0	0	0	0	0	0	0	0	0	0	0	0	0	0	0	0	0	0	0	0	0	0	0	0	0
0	0	0	0	0	0	0	0	0	0	0	0	0	0	0	0	0	0	0	0	0	0	0	0	0	0	0	0	0	0	0	0	0	0	0	0	0	0	0	0	0	0	0	0	0	0	0	0	0	0
0	0	0	0	0	0	0	0	0	0	0	0	0	0	0	0	0	0	0	0	0	0	0	0	0	0	0	0	0	0	0	0	0	0	0	0	0	0	0	0	0	0	0	0	0	0	0	0	0	0
0	0	0	0	0	0	0	0	0	0	0	0	0	0	0	0	0	0	0	0	0	0	0	0	0	0	0	0	0	0	0	0	0	0	0	0	0	0	0	0	0	0	0	0	0	0	0	0	0	0
0	0	0	0	0	0	0	0	0	0	0	0	0	0	0	0	0	0	0	0	0	0	0	0	0	0	0	0	0	0	0	0	0	0	0	0	0	0	0	0	0	0	0	0	0	0	0	0	0	0
0	0	0	0	0	0	0	0	0	0	0	0	0	0	0	0	0	0	0	0	0	0	0	0	0	0	0	0	0	0	0	0	0	0	0	0	0	0	0	0	0	0	0	0	0	0	0	0	0	0
0	0	0	0	0	0	0	0	0	0	0	0	0	0	0	0	0	0	0	0	0	0	0	0	0	0	0	0	0	0	0	0	0	0	0	0	0	0	0	0	0	0	0	0	0	0	0	0	0	0
0	0	0	0	0	0	0	0	0	0	0	0	0	0	0	0	0	0	0	0	0	0	0	0	0	0	0	0	0	0	0	0	0	0	0	0	0	0	0	0	0	0	0	0	0	0	0	0	0	0
0	0	0	0	0	0	0	0	0	0	0	0	0	0	0	0	0	0	0	0	0	0	0	0	0	0	0	0	0	0	0	0	0	0	0	0	0	0	0	0	0	0	0	0	0	0	0	0	0	0
0	0	0	0	0	0	0	0	0	0	0	0	0	0	0	0	0	0	0	0	0	0	0	0	0	0	0	0	0	0	0	0	0	0	0	0	0	0	0	0	0	0	0	0	0	0	0	0	0	0
0	0	0	0	0	0	0	0	0	0	0	0	0	0	0	0	0	0	0	0	0	0	0	0	0	0	0	0	0	0	0	0	0	0	0	0	0	0	0	0	0	0	0	0	0	0	0	0	0	0
0	0	0	0	0	0	0	0	0	0	0	0	0	0	0	0	0	0	0	0	0	0	0	0	0	0	0	0	0	0	0	0	0	0	0	0	0	0	0	0	0	0	0	0	0	0	0	0	0	0
0	0	0	0	0	0	0	0	0	0	0	0	0	0	0	0	0	0	0	0	0	0	0	0	0	0	0	0	0	0	0	0	0	0	0	0	0	0	0	0	0	0	0	0	0	0	0	0	0	0
0	0	0	0	0	0	0	0	0	0	0	0	0	0	0	0	0	0	0	0	0	0	0	0	0	0	0	0	0	0	0	0	0	0	0	0	0	0	0	0	0	0	0	0	0	0	0	0	0	0
0	0	0	0	0	0	0	0	0	0	0	0	0	0	0	0	0	0	0	0	0	0	0	0	0	0	0	0	0	0	0	0	0	0	0	0	0	0	0	0	0	0	0	0	0	0	0	0	0	0
0	0	0	0	0	0	0	0	0	0	0	0	0	0	0	0	0	0	0	0	0	0	0	0	0	0	0	0	0	0	0	0	0	0	0	0	0	0	0	0	0	0	0	0	0	0	0	0	0	0
0	0	0	0	0	0	0	0	0	0	0	0	0	0	0	0	0	0	0	0	0	0	0	0	0	0	0	0	0	0	0	0	0	0	0	0	0	0	0	0	0	0	0	0	0	0	0	0	0	0
0	0	0	0	0	0	0	0	0	0	0	0	0	0	0	0	0	0	0	0	0	0	0	0	0	0	0	0	0	0	0	0	0	0	0	0	0	0	0	0	0	0	0	0	0	0	0	0	0	0
0	0	0	0	0	0	0	0	0	0	0	0	0	0	0	0	0	0	0	0	0	0	0	0	0	0	0	0	0	0	0	0	0	0	0	0	0	0	0	0	0	0	0	0	0	0	0	0	0	0
0	0	0	0	0	0	0	0	0	0	0	0	0	0	0	0	0	0	0	0	0	0	0	0	0	0	0	0	0	0	0	0	0	0	0	0	0	0	0	0	0	0	0	0	0	0	0	0	0	0
0	0	0	0	0	0	0	0	0	0	0	0	0	0	0	0	0	0	0	0	0	0	0	0	0	0	0	0	0	0	0	0	0	0	0	0	0	0	0	0	0	0	0	0	0	0	0	0	0	0
0	0	0	0	0	0	0	0	0	0	0	0	0	0	0	0	0	0	0	0	0	0	0	0	0	0	0	0	0	0	0	0	0	0	0	0	0	0	0	0	0	0	0	0	0	0	0	0	0	0
0	0	0	0	0	0	0	0	0	0	0	0	0	0	0	0	0	0	0	0	0	0	0	0	0	0	0	0	0	0	0	0	0	0	0	0	0	0	0	0	0	0	0	0	0	0	0	0	0	0
0	0	0	0	0	0	0	0	0	0	0	0	0	0	0	0	0	0	0	0	0	0	0	0	0	0	0	0	0	0	0	0	0	0	0	0	0	0	0	0	0	0	0	0	0	0	0	0	0	0
0	0	0	0	0	0	0	0	0	0	0	0	0	0	0	0	0	0	0	0	0	0	0	0	0	0	0	0	0	0	0	0	0	0	0	0	0	0	0	0	0	0	0	0	0	0	0	0	0	0
0	0	0	0	0	0	0	0	0	0	0	0	0	0	0	0	0	0	0	0	0	0	0	0	0	0	0	0	0	0	0	0	0	0	0	0	0	0	0	0	0	0	0	0	0	0	0	0	0	0
0	0	0	0	0	0	0	0	0	0	0	0	0	0	0	0	0	0	0	0	0	0	0	0	0	0	0	0	0	0	0	0	0	0	0	0	0	0	0	0	0	0	0	0	0	0	0	0	0	0
0	0	0	0	0	0	0	0	0	0	0	0	0	0	0	0	0	0	0	0	0	0	0	0	0	0	0	0	0	0	0	0	0	0	0	0	0	0	0	0	0	0	0	0	0	0	0	0	0	0
0	0	0	0	0	0	0	0	0	0	0	0	0	0	0	0	0	0	0	0	0	0	0	0	0	0	0	0	0	0	0	0	0	0	0	0	0	0	0	0	0	0	0	0	0	0	0	0	0	0
0	0	0	0	0	0	0	0	0	0	0	0	0	0	0	0	0	0	0	0	0	0	0	0	0	0	0	0	0	0	0	0	0	0	0	0	0	0	0	0	0	0	0	0	0	0	0	0	0	0
0	0	0	0	0	0	0	0	0	0	0	0	0	0	0	0	0	0	0	0	0	0	0	0	0	0	0	0	0	0	0	0	0	0	0	0	0	0	0	0	0	0	0	0	0	0	0	0	0	0
0	0	0	0	0	0	0	0	0	0	0	0	0	0	0	0	0	0	0	0	0	0	0	0	0	0	0	0	0	0	0	0	0	0	0	0	0	0	0	0	0	0	0	0	0	0	0	0	0	0
0	0	0	0	0	0	0	0	0	0	0	0	0	0	0	0	0	0	0	0	0	0	0	0	0	0	0	0	0	0	0	0	0	0	0	0	0	0	0	0	0	0	0	0	0	0	0	0	0	0
0	0	0	0	0	0	0	0	0	0	0	0	0	0	0	0	0	0	0	0	0	0	0	0	0	0	0	0	0	0	0	0	0	0	0	0	0	0	0	0	0	0	0	0	0	0	0	0	0	0
0	0	0	0	0	0	0	0	0	0	0	0	0	0	0	0	0	0	0	0	0	0	0	0	0	0	0	0	0	0	0	0	0	0	0	0	0	0	0	0	0	0	0	0	0	0	0	0	0	0
0	0	0	0	0	0	0	0	0	0	0	0	0	0	0	0	0	0	0	0	0	0	0	0	0	0	0	0	0	0	0	0	0	0	0	0	0	0	0	0	0	0	0	0	0	0	0	0	0	0
0	0	0	0	0	0	0	0	0	0	0	0	0	0	0	0	0	0	0	0	0	0	0	0	0	0	0	0	0	0	0	0	0	0	0	0	0	0	0	0	0	0	0	0	0	0	0	0	0	0
0	0	0	0	0	0	0	0	0	0	0	0	0	0	0	0	0	0	0	0	0	0	0	0	0	0	0	0	0	0	0	0	0	0	0	0	0	0	0	0	0	0	0	0	0	0	0	0	0	0
0	0	0	0	0	0	0	0	0	0	0	0	0	0	0	0	0	0	0	0	0	0	0	0	0	0	0	0	0	0	0	0	0	0	0	0	0	0	0	0	0	0	0	0	0	0	0	0	0	0
0	0	0	0	0	0	0	0	0	0	0	0	0	0	0	0	0	0	0	0	0	0	0	0	0	0	0	0	0	0	0	0	0	0	0	0	0	0	0	0	0	0	0	0	0	0	0	0	0	0
0	0	0	0	0	0	0	0	0	0	0	0	0	0	0	0	0	0	0	0	0	0	0	0	0	0	0	0	0	0	0	0	0	0	0	0	0	0	0	0	0	0	0	0	0	0	0	0	0	0
0	0	0	0	0	0	0	0	0	0	0	0	0	0	0	0	0	0	0	0	0	0	0	0	0	0	0	0	0	0	0	0	0	0	0	0	0	0	0	0	0	0	0	0	0	0	0	0	0	0
0	0	0	0	0	0	0	0	0	0	0	0	0	0	0	0	0	0	0	0	0	0	0	0	0	0	0	0	0	0	0	0	0	0	0	0	0	0	0	0	0	0	0	0	0	0	0	0	0	0
0	0	0	0	0	0	0	0	0	0	0	0	0	0	0	0	0	0	0	0	0	0	0	0	0	0	0	0	0	0	0	0	0	0	0	0	0	0	0	0	0	0	0	0	0	0	0	0	0	0
0	0	0	0	0	0	0	0	0	0	0	0	0	0	0	0	0	0	0	0	0	0	0	0	0	0	0	0	0	0	0	0	0	0	0	0	0	0	0	0	0	0	0	0	0	0	0	0	0	0
0	0	0	0	0	0	0	0	0	0	0	0	0	0	0	0	0	0	0	0	0	0	0	0	0	0	0	0	0	0	0	0	0	0	0	0	0	0	0	0	0	0	0	0	0	0	0	0	0	0
0	0	0	0	0	0	0	0	0	0	0	0	0	0	0	0	0	0	0	0	0	0	0	0	0	0	0	0	0	0	0	0	0	0	0	0	0	0	0	0	0	0	0	0	0	0	0	0	0	0
0	0	0	0	0	0	0	0	0	0	0	0	0	0	0	0	0	0	0	0	0	0	0	0	0	0	0	0	0	0	0	0	0	0	0	0	0	0	0	0	0	0	0	0	0	0	0	0	0	0
0	0	0	0	0	0	0	0	0	0	0	0	0	0	0	0	0	0	0	0	0	0	0	0	0	0	0	0	0	0	0	0	0	0	0	0	0	0	0	0	0	0	0	0	0	0	0	0	0	0
0	0	0	0	0	0	0	0	0	0	0	0	0	0	0	0	0	0	0	0	0	0	0	0	0	0	0	0	0	0	0	0	0	0	0	0	0	0	0	0	0	0	0	0	0	0	0	0	0	0
0	0	0	0	0	0	0	0	0	0	0	0	0	0	0	0	0	0	0	0	0	0	0	0	0	0	0	0	0	0	0	0	0	0	0	0	0	0	0	0	0	0	0	0	0	0	0	0	0	0
0	0	0	0	0	0	0	0	0	0	0	0	0	0	0	0	0	0	0	0	0	0	0	0	0	0	0	0	0	0	0	0	0	0	0	0	0	0	0	0	0	0	0	0	0	0	0	0	0	0
0	0	0	0	0	0	0	0	0	0	0	0	0	0	0	0	0	0	0	0	0	0	0	0	0	0	0	0	0	0	0	0	0	0	0	0	0	0	0	0	0	0	0	0	0	0	0	0	0	0
0	0	0	0	0	0	0	0	0	0	0	0	0	0	0	0	0	0	0	0	0	0	0	0	0	0	0	0	0	0	0	0	0	0	0	0	0	0	0	0	0	0	0	0	0	0	0	0	0	0
0	0	0	0	0	0	0	0	0	0	0	0	0	0	0	0	0	0	0	0	0	0	0	0	0	0	0	0	0	0	0	0	0	0	0	0	0	0	0	0	0	0	0	0	0	0	0	0	0	0
0	0	0	0	0	0	0	0	0	0	0	0	0	0	0	0	0	0	0	0	0	0	0	0	0	0	0	0	0	0	0	0	0	0	0	0	0	0	0	0	0	0	0	0	0	0	0	0	0	0
0	0	0	0	0	0	0	0	0	0	0	0	0	0	0	0	0	0	0	0	0	0	0	0	0	0	0	0	0	0	0	0	0	0	0	0	0	0	0	0	0	0	0	0	0	0	0	0	0	0
0	0	0	0	0	0	0	0	0	0	0	0	0	0	0	0	0	0	0	0	0	0	0	0	0	0	0	0	0	0	0	0	0	0	0	0	0	0	0	0	0	0	0	0	0	0	0	0	0	0
0	0	0	0	0	0	0	0	0	0	0	0	0	0	0	0	0	0	0	0	0	0	0	0	0	0	0	0	0	0	0	0	0	0	0	0	0	0	0	0	0	0	0	0	0	0	0	0	0	0
0	0	0	0	0	0	0	0	0	0	0	0	0	0	0	0	0	0	0	0	0	0	0	0	0	0	0	0	0	0	0	0	0	0	0	0	0	0	0	0	0	0	0	0	0	0	0	0	0	0
0	0	0	0	0	0	0	0	0	0	0	0	0	0	0	0	0	0	0	0	0	0	0	0	0	0	0	0	0	0	0	0	0	0	0	0	0	0	0	0	0	0	0	0	0	0	0	0	0	0
0	0	0	0	0	0	0	0	0	0	0	0	0	0	0	0	0	0	0	0	0	0	0	0	0	0	0	0	0	0	0	0	0	0	0	0	0	0	0	0	0	0	0	0	0	0	0	0	0	0
0	0	0	0	0	0	0	0	0	0	0	0	0	0	0	0	0	0	0	0	0	0	0	0	0	0	0	0	0	0	0	0	0	0	0	0	0	0	0	0	0	0	0	0	0	0	0	0	0	0
0	0	0	0	0	0	0	0	0	0	0	0	0	0	0	0	0	0	0	0	0	0	0	0	0	0	0	0	0	0	0	0	0	0	0	0	0	0	0	0	0	0	0	0	0	0	0	0	0	0
0	0	0	0	0	0	0	0	0	0	0	0	0	0	0	0	0	0	0	0	0	0	0	0	0	0	0	0	0	0	0	0	0	0	0	0	0	0	0	0	0	0	0	0	0	0	0	0	0	0
0	0	0	0	0	0	0	0	0	0	0	0	0	0	0	0	0	0	0	0	0	0	0	0	0	0	0	0	0	0	0	0	0	0	0	0	0	0	0	0	0	0	0	0	0	0	0	0	0	0
0	0	0	0	0	0	0	0	0	0	0	0	0	0	0	0	0	0	0	0	0	0	0	0	0	0	0	0	0	0	0	0	0	0	0	0	0	0	0	0	0	0	0	0	0	0	0	0	0	0
0	0	0	0	0	0	0	0	0	0	0	0	0	0	0	0	0	0	0	0	0	0	0	0	0	0	0	0	0	0	0	0	0	0	0	0	0	0	0	0	0	0	0	0	0	0	0	0	0	0
0	0	0	0	0	0	0	0	0	0	0	0	0	0	0	0	0	0	0	0	0	0	0	0	0	0	0	0	0	0	0	0	0	0	0	0	0	0	0	0	0	0	0	0	0	0	0	0	0	0
0	0	0	0	0	0	0	0	0	0	0	0	0	0	0	0	0	0	0	0	0	0	0	0	0	0	0	0	0	0	0	0	0	0	0	0	0	0	0	0	0	0	0	0	0	0	0	0	0	0
0	0	0	0	0	0	0	0	0	0	0	0	0	0	0	0	0	0	0	0	0	0	0	0	0	0	0	0	0	0	0	0	0	0	0	0	0	0	0	0	0	0	0	0	0	0	0	0	0	0
0	0	0	0	0	0	0	0	0	0	0	0	0	0	0	0	0	0	0	0	0	0	0	0	0	0	0	0	0	0	0	0	0	0	0	0	0	0	0	0	0	0	0	0	0	0	0	0	0	0
0	0	0	0	0	0	0	0	0	0	0	0	0	0	0	0	0	0	0	0	0	0	0	0	0	0	0	0	0	0	0	0	0	0	0	0	0	0	0	0	0	0	0	0	0	0	0	0	0	0
0	0	0	0	0	0	0	0	0	0	0	0	0	0	0	0	0	0	0	0	0	0	0	0	0	0	0	0	0	0	0	0	0	0	0	0	0	0	0	0	0	0	0	0	0	0	0	0	0	0
0	0	0	0	0	0	0	0	0	0	0	0	0	0	0	0	0	0	0	0	0	0	0	0	0	0	0	0	0	0	0	0	0	0	0	0	0	0	0	0	0	0	0	0	0	0	0	0	0	0
0	0	0	0	0	0	0	0	0	0	0	0	0	0	0	0	0	0	0	0	0	0	0	0	0	0	0	0	0	0	0	0	0	0	0	0	0	0	0	0	0	0	0	0	0	0	0	0	0	0
0	0	0	0	0	0	0	0	0	0	0	0	0	0	0	0	0	0	0	0	0	0	0	0	0	0	0	0	0	0	0	0	0	0	0	0	0	0	0	0	0	0	0	0	0	0	0	0	0	0
0	0	0	0	0	0	0	0	0	0	0	0	0	0	0	0	0	0	0	0	0	0	0	0	0	0	0	0	0	0	0	0	0	0	0	0	0	0	0	0	0	0	0	0	0	0	0	0	0	0
0	0	0	0	0	0	0	0	0	0	0	0	0	0	0	0	0	0	0	0	0	0	0	0	0	0	0	0	0	0	0	0	0	0	0	0	0	0	0	0	0	0	0	0	0	0	0	0	0	0
0	0	0	0	0	0	0	0	0	0	0	0	0	0	0	0	0	0	0	0	0	0	0	0	0	0	0	0	0	0	0	0	0	0	0	0	0	0	0	0	0	0	0	0	0	0	0	0	0	0
0	0	0	0	0	0	0	0	0	0	0	0	0	0	0	0	0	0	0	0	0	0	0	0	0	0	0	0	0	0	0	0	0	0	0	0	0	0	0	0	0	0	0	0	0	0	0	0	0	0
0	0	0	0	0	0	0	0	0	0	0	0	0	0	0	0	0	0	0	0	0	0	0	0	0	0	0	0	0	0	0	0	0	0	0	0	0	0	0	0	0	0	0	0	0	0	0	0	0	0
0	0	0	0	0	0	0	0	0	0	0	0	0	0	0	0	0	0	0	0	0	0	0	0	0	0	0	0	0	0	0	0	0	0	0	0	0	0	0	0	0	0	0	0	0	0	0	0	0	0
0	0	0	0	0	0	0	0	0	0	0	0	0	0	0	0	0	0	0	0	0	0	0	0	0	0	0	0	0	0	0	0	0	0	0	0	0	0	0	0	0	0	0	0	0	0	0	0	0	0
0	0	0	0	0	0	0	0	0	0	0	0	0	0	0	0	0	0	0	0	0	0	0	0	0	0	0	0	0	0	0	0	0	0	0	0	0	0	0	0	0	0	0	0	0	0	0	0	0	0
0	0	0	0	0	0	0	0	0	0	0	0	0	0	0	0	0	0	0	0	0	0	0	0	0	0	0	0	0	0	0	0	0	0	0	0	0	0	0	0	0	0	0	0	0	0	0	0	0	0
0	0	0	0	0	0	0	0	0	0	0	0	0	0	0	0	0	0	0	0	0	0	0	0	0	0	0	0	0	0	0	0	0	0	0	0	0	0	0	0	0	0	0	0	0	0	0	0	0	0
0	0	0	0	0	0	0	0	0	0	0	0	0	0	0	0	0	0	0	0	0	0	0	0	0	0	0	0	0	0	0	0	0	0	0	0	0	0	0	0	0	0	0	0	0	0	0	0	0	0
0	0	0	0	0	0	0	0	0	0	0	0	0	0	0	0	0	0	0	0	0	0	0	0	0	0	0	0	0	0	0	0	0	0	0	0	0	0	0	0	0	0	0	0	0	0	0	0	0	0
0	0	0	0	0	0	0	0	0	0	0	0	0	0	0	0	0	0	0	0	0	0	0	0	0	0	0	0	0	0	0	0	0	0	0	0	0	0	0	0	0	0	0	0	0	0	0	0	0	0
0	0	0	0	0	0	0	0	0	0	0	0	0	0	0	0	0	0	0	0	0	0	0	0	0	0	0	0	0	0	0	0	0	0	0	0	0	0	0	0	0	0	0	0	0	0	0	0	0	0
0	0	0	0	0	0	0	0	0	0	0	0	0	0	0	0	0	0	0	0	0	0	0	0	0	0	0	0	0	0	0	0	0	0	0	0	0	0	0	0	0	0	0	0	0	0	0	0	0	0
0	0	0	0	0	0	0	0	0	0	0	0	0	0	0	0	0	0	0	0	0	0	0	0	0	0	0	0	0	0	0	0	0	0	0	0	0	0	0	0	0	0	0	0	0	0	0	0	0	0
0	0	0	0	0	0	0	0	0	0	0	0	0	0	0	0	0	0	0	0	0	0	0	0	0	0	0	0	0	0	0	0	0	0	0	0	0	0	0	0	0	0	0	0	0	0	0	0	0	0
0	0	0	0	0	0	0	0	0	0	0	0	0	0	0	0	0	0	0	0	0	0	0	0	0	0	0	0	0	0	0	0	0	0	0	0	0	0	0	0	0	0	0	0	0	0	0	0	0	0
0	0	0	0	0	0	0	0	0	0	0	0	0	0	0	0	0	0	0	0	0	0	0	0	0	0	0	0	0	0	0	0	0	0	0	0	0	0	0	0	0	0	0	0	0	0	0	0	0	0
0	0	0	0	0	0	0	0	0	0	0	0	0	0	0	0	0	0	0	0	0	0	0	0	0	0	0	0	0	0	0	0	0	0	0	0	0	0	0	0	0	0	0	0	0	0	0	0	0	0
0	0	0	0	0	0	0	0	0	0	0	0	0	0	0	0	0	0	0	0	0	0	0	0	0	0	0	0	0	0	0	0	0	0	0	0	0	0	0	0	0	0	0	0	0	0	0	0	0	0
0	0	0	0	0	0	0	0	0	0	0	0	0	0	0	0	0	0	0	0	0	0	0	0	0	0	0	0	0	0	0	0	0	0	0	0	0	0	0	0	0	0	0	0	0	0	0	0	0	0
0	0	0	0	0	0	0	0	0	0	0	0	0	0	0	0	0	0	0	0	0	0	0	0	0	0	0	0	0	0	0	0	0	0	0	0	0	0	0	0	0	0	0	0	0	0	0	0	0	0
0	0	0	0	0	0	0	0	0	0	0	0	0	0	0	0	0	0	0	0	0	0	0	0	0	0	0	0	0	0	0	0	0	0	0	0	0	0	0	0	0	0	0	0	0	0	0	0	0	0
0	0	0	0	0	0	0	0	0	0	0	0	0	0	0	0	0	0	0	0	0	0	0	0	0	0	0	0	0	0	0	0	0	0	0	0	0	0	0	0	0	0	0	0	0	0	0	0	0	0
0	0	0	0	0	0	0	0	0	0	0	0	0	0	0	0	0	0	0	0	0	0	0	0	0	0	0	0	0	0	0	0	0	0	0	0	0	0	0	0	0	0	0	0	0	0	0	0	0	0
0	0	0	0	0	0	0	0	0	0	0	0	0	0	0	0	0	0	0	0	0	0	0	0	0	0	0	0	0	0	0	0	0	0	0	0	0	0	0	0	0	0	0	0	0	0	0	0	0	0
0	0	0	0	0	0	0	0	0	0	0	0	0	0	0	0	0	0	0	0	0	0	0	0	0	0	0	0	0	0	0	0	0	0	0	0	0	0	0	0	0	0	0	0	0	0	0	0	0	0
0	0	0	0	0	0	0	0	0	0	0	0	0	0	0	0	0	0	0	0	0	0	0	0	0	0	0	0	0	0	0	0	0	0	0	0	0	0	0	0	0	0	0	0	0	0	0	0	0	0
0	0	0	0	0	0	0	0	0	0	0	0	0	0	0	0	0	0	0	0	0	0	0	0	0	0	0	0	0	0	0	0	0	0	0	0	0	0	0	0	0	0	0	0	0	0	0	0	0	0
0	0	0	0	0	0	0	0	0	0	0	0	0	0	0	0	0	0	0	0	0	0	0	0	0	0	0	0	0	0	0	0	0	0	0	0	0	0	0	0	0	0	0	0	0	0	0	0	0	0
0	0	0	0	0	0	0	0	0	0	0	0	0	0	0	0	0	0	0	0	0	0	0	0	0	0	0	0	0	0	0	0	0	0	0	0	0	0	0	0	0	0	0	0	0	0	0	0	0	0
0	0	0	0	0	0	0	0	0	0	0	0	0	0	0	0	0	0	0	0	0	0	0	0	0	0	0	0	0	0	0	0	0	0	0	0	0	0	0	0	0	0	0	0	0	0	0	0	0	0
0	0	0	0	0	0	0	0	0	0	0	0	0	0	0	0	0	0	0	0	0	0	0	0	0	0	0	0	0	0	0	0	0	0	0	0	0	0	0	0	0	0	0	0	0	0	0	0	0	0
0	0	0	0	0	0	0	0	0	0	0	0	0	0	0	0	0	0	0	0	0	0	0	0	0	0	0	0	0	0	0	0	0	0	0	0	0	0	0	0	0	0	0	0	0	0	0	0	0	0
0	0	0	0	0	0	0	0	0	0	0	0	0	0	0	0	0	0	0	0	0	0	0	0	0	0	0	0	0	0	0	0	0	0	0	0	0	0	0	0	0	0	0	0	0	0	0	0	0	0
0	0	0	0	0	0	0	0	0	0	0	0	0	0	0	0	0	0	0	0	0	0	0	0	0	0	0	0	0	0	0	0	0	0	0	0	0	0	0	0	0	0	0	0	0	0	0	0	0	0
0	0	0	0	0	0	0	0	0	0	0	0	0	0	0	0	0	0	0	0	0	0	0	0	0	0	0	0	0	0	0	0	0	0	0	0	0	0	0	0	0	0	0	0	0	0	0	0	0	0
0	0	0	0	0	0	0	0	0	0	0	0	0	0	0	0	0	0	0	0	0	0	0	0	0	0	0	0	0	0	0	0	0	0	0	0	0	0	0	0	0	0	0	0	0	0	0	0	0	0
0	0	0	0	0	0	0	0	0	0	0	0	0	0	0	0	0	0	0	0	0	0	0	0	0	0	0	0	0	0	0	0	0	0	0	0	0	0	0	0	0	0	0	0	0	0	0	0	0	0
0	0	0	0	0	0	0	0	0	0	0	0	0	0	0	0	0	0	0	0	0	0	0	0	0	0	0	0	0	0	0	0	0	0	0	0	0	0	0	0	0	0	0	0	0	0	0	0	0	0
0	0	0	0	0	0	0	0	0	0	0	0	0	0	0	0	0	0	0	0	0	0	0	0	0	0	0	0	0	0	0	0	0	0	0	0	0	0	0	0	0	0	0	0	0	0	0	0	0	0
0	0	0	0	0	0	0	0	0	0	0	0	0	0	0	0	0	0	0	0	0	0	0	0	0	0	0	0	0	0	0	0	0	0	0	0	0	0	0	0	0	0	0	0	0	0	0	0	0	0
0	0	0	0	0	0	0	0	0	0	0	0	0	0	0	0	0	0	0	0	0	0	0	0	0	0	0	0	0	0	0	0	0	0	0	0	0	0	0	0	0	0	0	0	0	0	0	0	0	0
0	0	0	0	0	0	0	0	0	0	0	0	0	0	0	0	0	0	0	0	0	0	0	0	0	0	0	0	0	0	0	0	0	0	0	0	0	0	0	0	0	0	0	0	0	0	0	0	0	0
0	0	0	0	0	0	0	0	0	0	0	0	0	0	0	0	0	0	0	0	0	0	0	0	0	0	0	0	0	0	0	0	0	0	0	0	0	0	0	0	0	0	0	0	0	0	0	0	0	0
0	0	0	0	0	0	0	0	0	0	0	0	0	0	0	0	0	0	0	0	0	0	0	0	0	0	0	0	0	0	0	0	0	0	0	0	0	0	0	0	0	0	0	0	0	0	0	0	0	0
0	0	0	0	0	0	0	0	0	0	0	0	0	0	0	0	0	0	0	0	0	0	0	0	0	0	0	0	0	0	0	0	0	0	0	0	0	0	0	0	0	0	0	0	0	0	0	0	0	0
0	0	0	0	0	0	0	0	0	0	0	0	0	0	0	0	0	0	0	0	0	0	0	0	0	0	0	0	0	0	0	0	0	0	0	0	0	0	0	0	0	0	0	0	0	0	0	0	0	0
0	0	0	0	0	0	0	0	0	0	0	0	0	0	0	0	0	0	0	0	0	0	0	0	0	0	0	0	0	0	0	0	0	0	0	0	0	0	0	0	0	0	0	0	0	0	0	0	0	0
0	0	0	0	0	0	0	0	0	0	0	0	0	0	0	0	0	0	0	0	0	0	0	0	0	0	0	0	0	0	0	0	0	0	0	0	0	0	0	0	0	0	0	0	0	0	0	0	0	0
0	0	0	0	0	0	0	0	0	0	0	0	0	0	0	0	0	0	0	0	0	0	0	0	0	0	0	0	0	0	0	0	0	0	0	0	0	0	0	0	0	0	0	0	0	0	0	0	0	0
0	0	0	0	0	0	0	0	0	0	0	0	0	0	0	0	0	0	0	0	0	0	0	0	0	0	0	0	0	0	0	0	0	0	0	0	0	0	0	0	0	0	0	0	0	0	0	0	0	0
0	0	0	0	0	0	0	0	0	0	0	0	0	0	0	0	0	0	0	0	0	0	0	0	0	0	0	0	0	0	0	0	0	0	0	0	0	0	0	0	0	0	0	0	0	0	0	0	0	0
0	0	0	0	0	0	0	0	0	0	0	0	0	0	0	0	0	0	0	0	0	0	0	0	0	0	0	0	0	0	0	0	0	0	0	0	0	0	0	0	0	0	0	0	0	0	0	0	0	0
0	0	0	0	0	0	0	0	0	0	0	0	0	0	0	0	0	0	0	0	0	0	0	0	0	0	0	0	0	0	0	0	0	0	0	0	0	0	0	0	0	0	0	0	0	0	0	0	0	0
0	0	0	0	0	0	0	0	0	0	0	0	0	0	0	0	0	0	0	0	0	0	0	0	0	0	0	0	0	0	0	0	0	0	0	0	0	0	0	0	0	0	0	0	0	0	0	0	0	0
0	0	0	0	0	0	0	0	0	0	0	0	0	0	0	0	0	0	0	0	0	0	0	0	0	0	0	0	0	0	0	0	0	0	0	0	0	0	0	0	0	0	0	0	0	0	0	0	0	0
0	0	0	0	0	0	0	0	0	0	0	0	0	0	0	0	0	0	0	0	0	0	0	0	0	0	0	0	0	0	0	0	0	0	0	0	0	0	0	0	0	0	0	0	0	0	0	0	0	0
0	0	0	0	0	0	0	0	0	0	0	0	0	0	0	0	0	0	0	0	0	0	0	0	0	0	0	0	0	0	0	0	0	0	0	0	0	0	0	0	0	0	0	0	0	0	0	0	0	0
0	0	0	0	0	0	0	0	0	0	0	0	0	0	0	0	0	0	0	0	0	0	0	0	0	0	0	0	0	0	0	0	0	0	0	0	0	0	0	0	0	0	0	0	0	0	0	0	0	0
0	0	0	0	0	0	0	0	0	0	0	0	0	0	0	0	0	0	0	0	0	0	0	0	0	0	0	0	0	0	0	0	0	0	0	0	0	0	0	0	0	0	0	0	0	0	0	0	0	0
0	0	0	0	0	0	0	0	0	0	0	0	0	0	0	0	0	0	0	0	0	0	0	0	0	0	0	0	0	0	0	0	0	0	0	0	0	0	0	0	0	0	0	0	0	0	0	0	0	0
0	0	0	0	0	0	0	0	0	0	0	0	0	0	0	0	0	0	0	0	0	0	0	0	0	0	0	0	0	0	0	0	0	0	0	0	0	0	0	0	0	0	0	0	0	0	0	0	0	0
0	0	0	0	0	0	0	0	0	0	0	0	0	0	0	0	0	0	0	0	0	0	0	0	0	0	0	0	0	0	0	0	0	0	0	0	0	0	0	0	0	0	0	0	0	0	0	0	0	0
0	0	0	0	0	0	0	0	0	0	0	0	0	0	0	0	0	0	0	0	0	0	0	0	0	0	0	0	0	0	0	0	0	0	0	0	0	0	0	0	0	0	0	0	0	0	0	0	0	0
0	0	0	0	0	0	0	0	0	0	0	0	0	0	0	0	0	0	0	0	0	0	0	0	0	0	0	0	0	0	0	0	0	0	0	0	0	0	0	0	0	0	0	0	0	0	0	0	0	0
0	0	0	0	0	0	0	0	0	0	0	0	0	0	0	0	0	0	0	0	0	0	0	0	0	0	0	0	0	0	0	0	0	0	0	0	0	0	0	0	0	0	0	0	0	0	0	0	0	0
0	0	0	0	0	0	0	0	0	0	0	0	0	0	0	0	0	0	0	0	0	0	0	0	0	0	0	0	0	0	0	0	0	0	0	0	0	0	0	0	0	0	0	0	0	0	0	0	0	0
0	0	0	0	0	0	0	0	0	0	0	0	0	0	0	0	0	0	0	0	0	0	0	0	0	0	0	0	0	0	0	0	0	0	0	0	0	0	0	0	0	0	0	0	0	0	0	0	0	0
0	0	0	0	0	0	0	0	0	0	0	0	0	0	0	0	0	0	0	0	0	0	0	0	0	0	0	0	0	0	0	0	0	0	0	0	0	0	0	0	0	0	0	0	0	0	0	0	0	0
0	0	0	0	0	0	0	0	0	0	0	0	0	0	0	0	0	0	0	0	0	0	0	0	0	0	0	0	0	0	0	0	0	0	0	0	0	0	0	0	0	0	0	0	0	0	0	0	0	0
0	0	0	0	0	0	0	0	0	0	0	0	0	0	0	0	0	0	0	0	0	0	0	0	0	0	0	0	0	0	0	0	0	0	0	0	0	0	0	0	0	0	0	0	0	0	0	0	0	0
0	0	0	0	0	0	0	0	0	0	0	0	0	0	0	0	0	0	0	0	0	0	0	0	0	0	0	0	0	0	0	0	0	0	0	0	0	0	0	0	0	0	0	0	0	0	0	0	0	0
0	0	0	0	0	0	0	0	0	0	0	0	0	0	0	0	0	0	0	0	0	0	0	0	0	0	0	0	0	0	0	0	0	0	0	0	0	0	0	0	0	0	0	0	0	0	0	0	0	0
0	0	0	0	0	0	0	0	0	0	0	0	0	0	0	0	0	0	0	0	0	0	0	0	0	0	0	0	0	0	0	0	0	0	0	0	0	0	0	0	0	0	0	0	0	0	0	0	0	0
0	0	0	0	0	0	0	0	0	0	0	0	0	0	0	0	0	0	0	0	0	0	0	0	0	0	0	0	0	0	0	0	0	0	0	0	0	0	0	0	0	0	0	0	0	0	0	0	0	0
0	0	0	0	0	0	0	0	0	0	0	0	0	0	0	0	0	0	0	0	0	0	0	0	0	0	0	0	0	0	0	0	0	0	0	0	0	0	0	0	0	0	0	0	0	0	0	0	0	0
0	0	0	0	0	0	0	0	0	0	0	0	0	0	0	0	0	0	0	0	0	0	0	0	0	0	0	0	0	0	0	0	0	0	0	0	0	0	0	0	0	0	0	0	0	0	0	0	0	0
0	0	0	0	0	0	0	0	0	0	0	0	0	0	0	0	0	0	0	0	0	0	0	0	0	0	0	0	0	0	0	0	0	0	0	0	0	0	0	0	0	0	0	0	0	0	0	0	0	0
0	0	0	0	0	0	0	0	0	0	0	0	0	0	0	0	0	0	0	0	0	0	0	0	0	0	0	0	0	0	0	0	0	0	0	0	0	0	0	0	0	0	0	0	0	0	0	0	0	0
0	0	0	0	0	0	0	0	0	0	0	0	0	0	0	0	0	0	0	0	0	0	0	0	0	0	0	0	0	0	0	0	0	0	0	0	0	0	0	0	0	0	0	0	0	0	0	0	0	0
0	0	0	0	0	0	0	0	0	0	0	0	0	0	0	0	0	0	0	0	0	0	0	0	0	0	0	0	0	0	0	0	0	0	0	0	0	0	0	0	0	0	0	0	0	0	0	0	0	0
0	0	0	0	0	0	0	0	0	0	0	0	0	0	0	0	0	0	0	0	0	0	0	0	0	0	0	0	0	0	0	0	0	0	0	0	0	0	0	0	0	0	0	0	0	0	0	0	0	0
0	0	0	0	0	0	0	0	0	0	0	0	0	0	0	0	0	0	0	0	0	0	0	0	0	0	0	0	0	0	0	0	0	0	0	0	0	0	0	0	0	0	0	0	0	0	0	0	0	0
0	0	0	0	0	0	0	0	0	0	0	0	0	0	0	0	0	0	0	0	0	0	0	0	0	0	0	0	0	0	0	0	0	0	0	0	0	0	0	0	0	0	0	0	0	0	0	0	0	0
0	0	0	0	0	0	0	0	0	0	0	0	0	0	0	0	0	0	0	0	0	0	0	0	0	0	0	0	0	0	0	0	0	0	0	0	0	0	0	0	0	0	0	0	0	0	0	0	0	0
0	0	0	0	0	0	0	0	0	0	0	0	0	0	0	0	0	0	0	0	0	0	0	0	0	0	0	0	0	0	0	0	0	0	0	0	0	0	0	0	0	0	0	0	0	0	0	0	0	0
0	0	0	0	0	0	0	0	0	0	0	0	0	0	0	0	0	0	0	0	0	0	0	0	0	0	0	0	0	0	0	0	0	0	0	0	0	0	0	0	0	0	0	0	0	0	0	0	0	0
0	0	0	0	0	0	0	0	0	0	0	0	0	0	0	0	0	0	0	0	0	0	0	0	0	0	0	0	0	0	0	0	0	0	0	0	0	0	0	0	0	0	0	0	0	0	0	0	0	0
0	0	0	0	0	0	0	0	0	0	0	0	0	0	0	0	0	0	0	0	0	0	0	0	0	0	0	0	0	0	0	0	0	0	0	0	0	0	0	0	0	0	0	0	0	0	0	0	0	0
0	0	0	0	0	0	0	0	0	0	0	0	0	0	0	0	0	0	0	0	0	0	0	0	0	0	0	0	0	0	0	0	0	0	0	0	0	0	0	0	0	0	0	0	0	0	0	0	0	0
0	0	0	0	0	0	0	0	0	0	0	0	0	0	0	0	0	0	0	0	0	0	0	0	0	0	0	0	0	0	0	0	0	0	0	0	0	0	0	0	0	0	0	0	0	0	0	0	0	0
0	0	0	0	0	0	0	0	0	0	0	0	0	0	0	0	0	0	0	0	0	0	0	0	0	0	0	0	0	0	0	0	0	0	0	0	0	0	0	0	0	0	0	0	0	0	0	0	0	0
0	0	0	0	0	0	0	0	0	0	0	0	0	0	0	0	0	0	0	0	0	0	0	0	0	0	0	0	0	0	0	0	0	0	0	0	0	0	0	0	0	0	0	0	0	0	0	0	0	0
0	0	0	0	0	0	0	0	0	0	0	0	0	0	0	0	0	0	0	0	0	0	0	0	0	0	0	0	0	0	0	0	0	0	0	0	0	0	0	0	0	0	0	0	0	0	0	0	0	0
0	0	0	0	0	0	0	0	0	0	0	0	0	0	0	0	0	0	0	0	0	0	0	0	0	0	0	0	0	0	0	0	0	0	0	0	0	0	0	0	0	0	0	0	0	0	0	0	0	0
0	0	0	0	0	0	0	0	0	0	0	0	0	0	0	0	0	0	0	0	0	0	0	0	0	0	0	0	0	0	0	0	0	0	0	0	0	0	0	0	0	0	0	0	0	0	0	0	0	0
0	0	0	0	0	0	0	0	0	0	0	0	0	0	0	0	0	0	0	0	0	0	0	0	0	0	0	0	0	0	0	0	0	0	0	0	0	0	0	0	0	0	0	0	0	0	0	0	0	0
0	0	0	0	0	0	0	0	0	0	0	0	0	0	0	0	0	0	0	0	0	0	0	0	0	0	0	0	0	0	0	0	0	0	0	0	0	0	0	0	0	0	0	0	0	0	0	0	0	0
0	0	0	0	0	0	0	0	0	0	0	0	0	0	0	0	0	0	0	0	0	0	0	0	0	0	0	0	0	0	0	0	0	0	0	0	0	0	0	0	0	0	0	0	0	0	0	0	0	0
0	0	0	0	0	0	0	0	0	0	0	0	0	0	0	0	0	0	0	0	0	0	0	0	0	0	0	0	0	0	0	0	0	0	0	0	0	0	0	0	0	0	0	0	0	0	0	0	0	0
0	0	0	0	0	0	0	0	0	0	0	0	0	0	0	0	0	0	0	0	0	0	0	0	0	0	0	0	0	0	0	0	0	0	0	0	0	0	0	0	0	0	0	0	0	0	0	0	0	0
0	0	0	0	0	0	0	0	0	0	0	0	0	0	0	0	0	0	0	0	0	0	0	0	0	0	0	0	0	0	0	0	0	0	0	0	0	0	0	0	0	0	0	0	0	0	0	0	0	0
0	0	0	0	0	0	0	0	0	0	0	0	0	0	0	0	0	0	0	0	0	0	0	0	0	0	0	0	0	0	0	0	0	0	0	0	0	0	0	0	0	0	0	0	0	0	0	0	0	0
0	0	0	0	0	0	0	0	0	0	0	0	0	0	0	0	0	0	0	0	0	0	0	0	0	0	0	0	0	0	0	0	0	0	0	0	0	0	0	0	0	0	0	0	0	0	0	0	0	0
0	0	0	0	0	0	0	0	0	0	0	0	0	0	0	0	0	0	0	0	0	0	0	0	0	0	0	0	0	0	0	0	0	0	0	0	0	0	0	0	0	0	0	0	0	0	0	0	0	0
0	0	0	0	0	0	0	0	0	0	0	0	0	0	0	0	0	0	0	0	0	0	0	0	0	0	0	0	0	0	0	0	0	0	0	0	0	0	0	0	0	0	0	0	0	0	0	0	0	0
0	0	0	0	0	0	0	0	0	0	0	0	0	0	0	0	0	0	0	0	0	0	0	0	0	0	0	0	0	0	0	0	0	0	0	0	0	0	0	0	0	0	0	0	0	0	0	0	0	0
0	0	0	0	0	0	0	0	0	0	0	0	0	0	0	0	0	0	0	0	0	0	0	0	0	0	0	0	0	0	0	0	0	0	0	0	0	0	0	0	0	0	0	0	0	0	0	0	0	0
0	0	0	0	0	0	0	0	0	0	0	0	0	0	0	0	0	0	0	0	0	0	0	0	0	0	0	0	0	0	0	0	0	0	0	0	0	0	0	0	0	0	0	0	0	0	0	0	0	0
0	0	0	0	0	0	0	0	0	0	0	0	0	0	0	0	0	0	0	0	0	0	0	0	0	0	0	0	0	0	0	0	0	0	0	0	0	0	0	0	0	0	0	0	0	0	0	0	0	0
0	0	0	0	0	0	0	0	0	0	0	0	0	0	0	0	0	0	0	0	0	0	0	0	0	0	0	0	0	0	0	0	0	0	0	0	0	0	0	0	0	0	0	0	0	0	0	0	0	0
0	0	0	0	0	0	0	0	0	0	0	0	0	0	0	0	0	0	0	0	0	0	0	0	0	0	0	0	0	0	0	0	0	0	0	0	0	0	0	0	0	0	0	0	0	0	0	0	0	0
0	0	0	0	0	0	0	0	0	0	0	0	0	0	0	0	0	0	0	0	0	0	0	0	0	0	0	0	0	0	0	0	0	0	0	0	0	0	0	0	0	0	0	0	0	0	0	0	0	0
0	0	0	0	0	0	0	0	0	0	0	0	0	0	0	0	0	0	0	0	0	0	0	0	0	0	0	0	0	0	0	0	0	0	0	0	0	0	0	0	0	0	0	0	0	0	0	0	0	0
0	0	0	0	0	0	0	0	0	0	0	0	0	0	0	0	0	0	0	0	0	0	0	0	0	0	0	0	0	0	0	0	0	0	0	0	0	0	0	0	0	0	0	0	0	0	0	0	0	0
0	0	0	0	0	0	0	0	0	0	0	0	0	0	0	0	0	0	0	0	0	0	0	0	0	0	0	0	0	0	0	0	0	0	0	0	0	0	0	0	0	0	0	0	0	0	0	0	0	0
0	0	0	0	0	0	0	0	0	0	0	0	0	0	0	0	0	0	0	0	0	0	0	0	0	0	0	0	0	0	0	0	0	0	0	0	0	0	0	0	0	0	0	0	0	0	0	0	0	0
0	0	0	0	0	0	0	0	0	0	0	0	0	0	0	0	0	0	0	0	0	0	0	0	0	0	0	0	0	0	0	0	0	0	0	0	0	0	0	0	0	0	0	0	0	0	0	0	0	0
0	0	0	0	0	0	0	0	0	0	0	0	0	0	0	0	0	0	0	0	0	0	0	0	0	0	0	0	0	0	0	0	0	0	0	0	0	0	0	0	0	0	0	0	0	0	0	0	0	0
0	0	0	0	0	0	0	0	0	0	0	0	0	0	0	0	0	0	0	0	0	0	0	0	0	0	0	0	0	0	0	0	0	0	0	0	0	0	0	0	0	0	0	0	0	0	0	0	0	0
0	0	0	0	0	0	0	0	0	0	0	0	0	0	0	0	0	0	0	0	0	0	0	0	0	0	0	0	0	0	0	0	0	0	0	0	0	0	0	0	0	0	0	0	0	0	0	0	0	0
0	0	0	0	0	0	0	0	0	0	0	0	0	0	0	0	0	0	0	0	0	0	0	0	0	0	0	0	0	0	0	0	0	0	0	0	0	0	0	0	0	0	0	0	0	0	0	0	0	0
0	0	0	0	0	0	0	0	0	0	0	0	0	0	0	0	0	0	0	0	0	0	0	0	0	0	0	0	0	0	0	0	0	0	0	0	0	0	0	0	0	0	0	0	0	0	0	0	0	0
0	0	0	0	0	0	0	0	0	0	0	0	0	0	0	0	0	0	0	0	0	0	0	0	0	0	0	0	0	0	0	0	0	0	0	0	0	0	0	0	0	0	0	0	0	0	0	0	0	0
0	0	0	0	0	0	0	0	0	0	0	0	0	0	0	0	0	0	0	0	0	0	0	0	0	0	0	0	0	0	0	0	0	0	0	0	0	0	0	0	0	0	0	0	0	0	0	0	0	0
0	0	0	0	0	0	0	0	0	0	0	0	0	0	0	0	0	0	0	0	0	0	0	0	0	0	0	0	0	0	0	0	0	0	0	0	0	0	0	0	0	0	0	0	0	0	0	0	0	0
0	0	0	0	0	0	0	0	0	0	0	0	0	0	0	0	0	0	0	0	0	0	0	0	0	0	0	0	0	0	0	0	0	0	0	0	0	0	0	0	0	0	0	0	0	0	0	0	0	0
0	0	0	0	0	0	0	0	0	0	0	0	0	0	0	0	0	0	0	0	0	0	0	0	0	0	0	0	0	0	0	0	0	0	0	0	0	0	0	0	0	0	0	0	0	0	0	0	0	0
0	0	0	0	0	0	0	0	0	0	0	0	0	0	0	0	0	0	0	0	0	0	0	0	0	0	0	0	0	0	0	0	0	0	0	0	0	0	0	0	0	0	0	0	0	0	0	0	0	0
0	0	0	0	0	0	0	0	0	0	0	0	0	0	0	0	0	0	0	0	0	0	0	0	0	0	0	0	0	0	0	0	0	0	0	0	0	0	0	0	0	0	0	0	0	0	0	0	0	0
0	0	0	0	0	0	0	0	0	0	0	0	0	0	0	0	0	0	0	0	0	0	0	0	0	0	0	0	0	0	0	0	0	0	0	0	0	0	0	0	0	0	0	0	0	0	0	0	0	0
0	0	0	0	0	0	0	0	0	0	0	0	0	0	0	0	0	0	0	0	0	0	0	0	0	0	0	0	0	0	0	0	0	0	0	0	0	0	0	0	0	0	0	0	0	0	0	0	0	0
0	0	0	0	0	0	0	0	0	0	0	0	0	0	0	0	0	0	0	0	0	0	0	0	0	0	0	0	0	0	0	0	0	0	0	0	0	0	0	0	0	0	0	0	0	0	0	0	0	0
0	0	0	0	0	0	0	0	0	0	0	0	0	0	0	0	0	0	0	0	0	0	0	0	0	0	0	0	0	0	0	0	0	0	0	0	0	0	0	0	0	0	0	0	0	0	0	0	0	0
0	0	0	0	0	0	0	0	0	0	0	0	0	0	0	0	0	0	0	0	0	0	0	0	0	0	0	0	0	0	0	0	0	0	0	0	0	0	0	0	0	0	0	0	0	0	0	0	0	0
0	0	0	0	0	0	0	0	0	0	0	0	0	0	0	0	0	0	0	0	0	0	0	0	0	0	0	0	0	0	0	0	0	0	0	0	0	0	0	0	0	0	0	0	0	0	0	0	0	0
0	0	0	0	0	0	0	0	0	0	0	0	0	0	0	0	0	0	0	0	0	0	0	0	0	0	0	0	0	0	0	0	0	0	0	0	0	0	0	0	0	0	0	0	0	0	0	0	0	0
0	0	0	0	0	0	0	0	0	0	0	0	0	0	0	0	0	0	0	0	0	0	0	0	0	0	0	0	0	0	0	0	0	0	0	0	0	0	0	0	0	0	0	0	0	0	0	0	0	0
0	0	0	0	0	0	0	0	0	0	0	0	0	0	0	0	0	0	0	0	0	0	0	0	0	0	0	0	0	0	0	0	0	0	0	0	0	0	0	0	0	0	0	0	0	0	0	0	0	0
0	0	0	0	0	0	0	0	0	0	0	0	0	0	0	0	0	0	0	0	0	0	0	0	0	0	0	0	0	0	0	0	0	0	0	0	0	0	0	0	0	0	0	0	0	0	0	0	0	0
0	0	0	0	0	0	0	0	0	0	0	0	0	0	0	0	0	0	0	0	0	0	0	0	0	0	0	0	0	0	0	0	0	0	0	0	0	0	0	0	0	0	0	0	0	0	0	0	0	0
0	0	0	0	0	0	0	0	0	0	0	0	0	0	0	0	0	0	0	0	0	0	0	0	0	0	0	0	0	0	0	0	0	0	0	0	0	0	0	0	0	0	0	0	0	0	0	0	0	0
0	0	0	0	0	0	0	0	0	0	0	0	0	0	0	0	0	0	0	0	0	0	0	0	0	0	0	0	0	0	0	0	0	0	0	0	0	0	0	0	0	0	0	0	0	0	0	0	0	0
0	0	0	0	0	0	0	0	0	0	0	0	0	0	0	0	0	0	0	0	0	0	0	0	0	0	0	0	0	0	0	0	0	0	0	0	0	0	0	0	0	0	0	0	0	0	0	0	0	0
0	0	0	0	0	0	0	0	0	0	0	0	0	0	0	0	0	0	0	0	0	0	0	0	0	0	0	0	0	0	0	0	0	0	0	0	0	0	0	0	0	0	0	0	0	0	0	0	0	0
0	0	0	0	0	0	0	0	0	0	0	0	0	0	0	0	0	0	0	0	0	0	0	0	0	0	0	0	0	0	0	0	0	0	0	0	0	0	0	0	0	0	0	0	0	0	0	0	0	0
0	0	0	0	0	0	0	0	0	0	0	0	0	0	0	0	0	0	0	0	0	0	0	0	0	0	0	0	0	0	0	0	0	0	0	0	0	0	0	0	0	0	0	0	0	0	0	0	0	0
0	0	0	0	0	0	0	0	0	0	0	0	0	0	0	0	0	0	0	0	0	0	0	0	0	0	0	0	0	0	0	0	0	0	0	0	0	0	0	0	0	0	0	0	0	0	0	0	0	0
0	0	0	0	0	0	0	0	0	0	0	0	0	0	0	0	0	0	0	0	0	0	0	0	0	0	0	0	0	0	0	0	0	0	0	0	0	0	0	0	0	0	0	0	0	0	0	0	0	0
0	0	0	0	0	0	0	0	0	0	0	0	0	0	0	0	0	0	0	0	0	0	0	0	0	0	0	0	0	0	0	0	0	0	0	0	0	0	0	0	0	0	0	0	0	0	0	0	0	0
0	0	0	0	0	0	0	0	0	0	0	0	0	0	0	0	0	0	0	0	0	0	0	0	0	0	0	0	0	0	0	0	0	0	0	0	0	0	0	0	0	0	0	0	0	0	0	0	0	0
0	0	0	0	0	0	0	0	0	0	0	0	0	0	0	0	0	0	0	0	0	0	0	0	0	0	0	0	0	0	0	0	0	0	0	0	0	0	0	0	0	0	0	0	0	0	0	0	0	0
0	0	0	0	0	0	0	0	0	0	0	0	0	0	0	0	0	0	0	0	0	0	0	0	0	0	0	0	0	0	0	0	0	0	0	0	0	0	0	0	0	0	0	0	0	0	0	0	0	0
0	0	0	0	0	0	0	0	0	0	0	0	0	0	0	0	0	0	0	0	0	0	0	0	0	0	0	0	0	0	0	0	0	0	0	0	0	0	0	0	0	0	0	0	0	0	0	0	0	0
0	0	0	0	0	0	0	0	0	0	0	0	0	0	0	0	0	0	0	0	0	0	0	0	0	0	0	0	0	0	0	0	0	0	0	0	0	0	0	0	0	0	0	0	0	0	0	0	0	0
0	0	0	0	0	0	0	0	0	0	0	0	0	0	0	0	0	0	0	0	0	0	0	0	0	0	0	0	0	0	0	0	0	0	0	0	0	0	0	0	0	0	0	0	0	0	0	0	0	0
0	0	0	0	0	0	0	0	0	0	0	0	0	0	0	0	0	0	0	0	0	0	0	0	0	0	0	0	0	0	0	0	0	0	0	0	0	0	0	0	0	0	0	0	0	0	0	0	0	0
0	0	0	0	0	0	0	0	0	0	0	0	0	0	0	0	0	0	0	0	0	0	0	0	0	0	0	0	0	0	0	0	0	0	0	0	0	0	0	0	0	0	0	0	0	0	0	0	0	0
0	0	0	0	0	0	0	0	0	0	0	0	0	0	0	0	0	0	0	0	0	0	0	0	0	0	0	0	0	0	0	0	0	0	0	0	0	0	0	0	0	0	0	0	0	0	0	0	0	0
0	0	0	0	0	0	0	0	0	0	0	0	0	0	0	0	0	0	0	0	0	0	0	0	0	0	0	0	0	0	0	0	0	0	0	0	0	0	0	0	0	0	0	0	0	0	0	0	0	0
0	0	0	0	0	0	0	0	0	0	0	0	0	0	0	0	0	0	0	0	0	0	0	0	0	0	0	0	0	0	0	0	0	0	0	0	0	0	0	0	0	0	0	0	0	0	0	0	0	0
0	0	0	0	0	0	0	0	0	0	0	0	0	0	0	0	0	0	0	0	0	0	0	0	0	0	0	0	0	0	0	0	0	0	0	0	0	0	0	0	0	0	0	0	0	0	0	0	0	0
0	0	0	0	0	0	0	0	0	0	0	0	0	0	0	0	0	0	0	0	0	0	0	0	0	0	0	0	0	0	0	0	0	0	0	0	0	0	0	0	0	0	0	0	0	0	0	0	0	0
0	0	0	0	0	0	0	0	0	0	0	0	0	0	0	0	0	0	0	0	0	0	0	0	0	0	0	0	0	0	0	0	0	0	0	0	0	0	0	0	0	0	0	0	0	0	0	0	0	0
0	0	0	0	0	0	0	0	0	0	0	0	0	0	0	0	0	0	0	0	0	0	0	0	0	0	0	0	0	0	0	0	0	0	0	0	0	0	0	0	0	0	0	0	0	0	0	0	0	0
0	0	0	0	0	0	0	0	0	0	0	0	0	0	0	0	0	0	0	0	0	0	0	0	0	0	0	0	0	0	0	0	0	0	0	0	0	0	0	0	0	0	0	0	0	0	0	0	0	0
0	0	0	0	0	0	0	0	0	0	0	0	0	0	0	0	0	0	0	0	0	0	0	0	0	0	0	0	0	0	0	0	0	0	0	0	0	0	0	0	0	0	0	0	0	0	0	0	0	0
0	0	0	0	0	0	0	0	0	0	0	0	0	0	0	0	0	0	0	0	0	0	0	0	0	0	0	0	0	0	0	0	0	0	0	0	0	0	0	0	0	0	0	0	0	0	0	0	0	0
0	0	0	0	0	0	0	0	0	0	0	0	0	0	0	0	0	0	0	0	0	0	0	0	0	0	0	0	0	0	0	0	0	0	0	0	0	0	0	0	0	0	0	0	0	0	0	0	0	0
0	0	0	0	0	0	0	0	0	0	0	0	0	0	0	0	0	0	0	0	0	0	0	0	0	0	0	0	0	0	0	0	0	0	0	0	0	0	0	0	0	0	0	0	0	0	0	0	0	0
0	0	0	0	0	0	0	0	0	0	0	0	0	0	0	0	0	0	0	0	0	0	0	0	0	0	0	0	0	0	0	0	0	0	0	0	0	0	0	0	0	0	0	0	0	0	0	0	0	0
0	0	0	0	0	0	0	0	0	0	0	0	0	0	0	0	0	0	0	0	0	0	0	0	0	0	0	0	0	0	0	0	0	0	0	0	0	0	0	0	0	0	0	0	0	0	0	0	0	0
0	0	0	0	0	0	0	0	0	0	0	0	0	0	0	0	0	0	0	0	0	0	0	0	0	0	0	0	0	0	0	0	0	0	0	0	0	0	0	0	0	0	0	0	0	0	0	0	0	0
0	0	0	0	0	0	0	0	0	0	0	0	0	0	0	0	0	0	0	0	0	0	0	0	0	0	0	0	0	0	0	0	0	0	0	0	0	0	0	0	0	0	0	0	0	0	0	0	0	0
0	0	0	0	0	0	0	0	0	0	0	0	0	0	0	0	0	0	0	0	0	0	0	0	0	0	0	0	0	0	0	0	0	0	0	0	0	0	0	0	0	0	0	0	0	0	0	0	0	0
0	0	0	0	0	0	0	0	0	0	0	0	0	0	0	0	0	0	0	0	0	0	0	0	0	0	0	0	0	0	0	0	0	0	0	0	0	0	0	0	0	0	0	0	0	0	0	0	0	0
0	0	0	0	0	0	0	0	0	0	0	0	0	0	0	0	0	0	0	0	0	0	0	0	0	0	0	0	0	0	0	0	0	0	0	0	0	0	0	0	0	0	0	0	0	0	0	0	0	0
0	0	0	0	0	0	0	0	0	0	0	0	0	0	0	0	0	0	0	0	0	0	0	0	0	0	0	0	0	0	0	0	0	0	0	0	0	0	0	0	0	0	0	0	0	0	0	0	0	0
0	0	0	0	0	0	0	0	0	0	0	0	0	0	0	0	0	0	0	0	0	0	0	0	0	0	0	0	0	0	0	0	0	0	0	0	0	0	0	0	0	0	0	0	0	0	0	0	0	0
0	0	0	0	0	0	0	0	0	0	0	0	0	0	0	0	0	0	0	0	0	0	0	0	0	0	0	0	0	0	0	0	0	0	0	0	0	0	0	0	0	0	0	0	0	0	0	0	0	0
0	0	0	0	0	0	0	0	0	0	0	0	0	0	0	0	0	0	0	0	0	0	0	0	0	0	0	0	0	0	0	0	0	0	0	0	0	0	0	0	0	0	0	0	0	0	0	0	0	0
0	0	0	0	0	0	0	0	0	0	0	0	0	0	0	0	0	0	0	0	0	0	0	0	0	0	0	0	0	0	0	0	0	0	0	0	0	0	0	0	0	0	0	0	0	0	0	0	0	0
0	0	0	0	0	0	0	0	0	0	0	0	0	0	0	0	0	0	0	0	0	0	0	0	0	0	0	0	0	0	0	0	0	0	0	0	0	0	0	0	0	0	0	0	0	0	0	0	0	0
0	0	0	0	0	0	0	0	0	0	0	0	0	0	0	0	0	0	0	0	0	0	0	0	0	0	0	0	0	0	0	0	0	0	0	0	0	0	0	0	0	0	0	0	0	0	0	0	0	0
0	0	0	0	0	0	0	0	0	0	0	0	0	0	0	0	0	0	0	0	0	0	0	0	0	0	0	0	0	0	0	0	0	0	0	0	0	0	0	0	0	0	0	0	0	0	0	0	0	0
0	0	0	0	0	0	0	0	0	0	0	0	0	0	0	0	0	0	0	0	0	0	0	0	0	0	0	0	0	0	0	0	0	0	0	0	0	0	0	0	0	0	0	0	0	0	0	0	0	0
0	0	0	0	0	0	0	0	0	0	0	0	0	0	0	0	0	0	0	0	0	0	0	0	0	0	0	0	0	0	0	0	0	0	0	0	0	0	0	0	0	0	0	0	0	0	0	0	0	0
0	0	0	0	0	0	0	0	0	0	0	0	0	0	0	0	0	0	0	0	0	0	0	0	0	0	0	0	0	0	0	0	0	0	0	0	0	0	0	0	0	0	0	0	0	0	0	0	0	0
0	0	0	0	0	0	0	0	0	0	0	0	0	0	0	0	0	0	0	0	0	0	0	0	0	0	0	0	0	0	0	0	0	0	0	0	0	0	0	0	0	0	0	0	0	0	0	0	0	0
0	0	0	0	0	0	0	0	0	0	0	0	0	0	0	0	0	0	0	0	0	0	0	0	0	0	0	0	0	0	0	0	0	0	0	0	0	0	0	0	0	0	0	0	0	0	0	0	0	0
0	0	0	0	0	0	0	0	0	0	0	0	0	0	0	0	0	0	0	0	0	0	0	0	0	0	0	0	0	0	0	0	0	0	0	0	0	0	0	0	0	0	0	0	0	0	0	0	0	0
0	0	0	0	0	0	0	0	0	0	0	0	0	0	0	0	0	0	0	0	0	0	0	0	0	0	0	0	0	0	0	0	0	0	0	0	0	0	0	0	0	0	0	0	0	0	0	0	0	0
0	0	0	0	0	0	0	0	0	0	0	0	0	0	0	0	0	0	0	0	0	0	0	0	0	0	0	0	0	0	0	0	0	0	0	0	0	0	0	0	0	0	0	0	0	0	0	0	0	0
0	0	0	0	0	0	0	0	0	0	0	0	0	0	0	0	0	0	0	0	0	0	0	0	0	0	0	0	0	0	0	0	0	0	0	0	0	0	0	0	0	0	0	0	0	0	0	0	0	0
0	0	0	0	0	0	0	0	0	0	0	0	0	0	0	0	0	0	0	0	0	0	0	0	0	0	0	0	0	0	0	0	0	0	0	0	0	0	0	0	0	0	0	0	0	0	0	0	0	0
0	0	0	0	0	0	0	0	0	0	0	0	0	0	0	0	0	0	0	0	0	0	0	0	0	0	0	0	0	0	0	0	0	0	0	0	0	0	0	0	0	0	0	0	0	0	0	0	0	0
0	0	0	0	0	0	0	0	0	0	0	0	0	0	0	0	0	0	0	0	0	0	0	0	0	0	0	0	0	0	0	0	0	0	0	0	0	0	0	0	0	0	0	0	0	0	0	0	0	0
0	0	0	0	0	0	0	0	0	0	0	0	0	0	0	0	0	0	0	0	0	0	0	0	0	0	0	0	0	0	0	0	0	0	0	0	0	0	0	0	0	0	0	0	0	0	0	0	0	0
0	0	0	0	0	0	0	0	0	0	0	0	0	0	0	0	0	0	0	0	0	0	0	0	0	0	0	0	0	0	0	0	0	0	0	0	0	0	0	0	0	0	0	0	0	0	0	0	0	0
0	0	0	0	0	0	0	0	0	0	0	0	0	0	0	0	0	0	0	0	0	0	0	0	0	0	0	0	0	0	0	0	0	0	0	0	0	0	0	0	0	0	0	0	0	0	0	0	0	0
0	0	0	0	0	0	0	0	0	0	0	0	0	0	0	0	0	0	0	0	0	0	0	0	0	0	0	0	0	0	0	0	0	0	0	0	0	0	0	0	0	0	0	0	0	0	0	0	0	0
0	0	0	0	0	0	0	0	0	0	0	0	0	0	0	0	0	0	0	0	0	0	0	0	0	0	0	0	0	0	0	0	0	0	0	0	0	0	0	0	0	0	0	0	0	0	0	0	0	0
0	0	0	0	0	0	0	0	0	0	0	0	0	0	0	0	0	0	0	0	0	0	0	0	0	0	0	0	0	0	0	0	0	0	0	0	0	0	0	0	0	0	0	0	0	0	0	0	0	0
0	0	0	0	0	0	0	0	0	0	0	0	0	0	0	0	0	0	0	0	0	0	0	0	0	0	0	0	0	0	0	0	0	0	0	0	0	0	0	0	0	0	0	0	0	0	0	0	0	0
0	0	0	0	0	0	0	0	0	0	0	0	0	0	0	0	0	0	0	0	0	0	0	0	0	0	0	0	0	0	0	0	0	0	0	0	0	0	0	0	0	0	0	0	0	0	0	0	0	0
0	0	0	0	0	0	0	0	0	0	0	0	0	0	0	0	0	0	0	0	0	0	0	0	0	0	0	0	0	0	0	0	0	0	0	0	0	0	0	0	0	0	0	0	0	0	0	0	0	0
0	0	0	0	0	0	0	0	0	0	0	0	0	0	0	0	0	0	0	0	0	0	0	0	0	0	0	0	0	0	0	0	0	0	0	0	0	0	0	0	0	0	0	0	0	0	0	0	0	0
0	0	0	0	0	0	0	0	0	0	0	0	0	0	0	0	0	0	0	0	0	0	0	0	0	0	0	0	0	0	0	0	0	0	0	0	0	0	0	0	0	0	0	0	0	0	0	0	0	0
0	0	0	0	0	0	0	0	0	0	0	0	0	0	0	0	0	0	0	0	0	0	0	0	0	0	0	0	0	0	0	0	0	0	0	0	0	0	0	0	0	0	0	0	0	0	0	0	0	0
0	0	0	0	0	0	0	0	0	0	0	0	0	0	0	0	0	0	0	0	0	0	0	0	0	0	0	0	0	0	0	0	0	0	0	0	0	0	0	0	0	0	0	0	0	0	0	0	0	0
0	0	0	0	0	0	0	0	0	0	0	0	0	0	0	0	0	0	0	0	0	0	0	0	0	0	0	0	0	0	0	0	0	0	0	0	0	0	0	0	0	0	0	0	0	0	0	0	0	0
0	0	0	0	0	0	0	0	0	0	0	0	0	0	0	0	0	0	0	0	0	0	0	0	0	0	0	0	0	0	0	0	0	0	0	0	0	0	0	0	0	0	0	0	0	0	0	0	0	0
0	0	0	0	0	0	0	0	0	0	0	0	0	0	0	0	0	0	0	0	0	0	0	0	0	0	0	0	0	0	0	0	0	0	0	0	0	0	0	0	0	0	0	0	0	0	0	0	0	0
0	0	0	0	0	0	0	0	0	0	0	0	0	0	0	0	0	0	0	0	0	0	0	0	0	0	0	0	0	0	0	0	0	0	0	0	0	0	0	0	0	0	0	0	0	0	0	0	0	0
0	0	0	0	0	0	0	0	0	0	0	0	0	0	0	0	0	0	0	0	0	0	0	0	0	0	0	0	0	0	0	0	0	0	0	0	0	0	0	0	0	0	0	0	0	0	0	0	0	0
0	0	0	0	0	0	0	0	0	0	0	0	0	0	0	0	0	0	0	0	0	0	0	0	0	0	0	0	0	0	0	0	0	0	0	0	0	0	0	0	0	0	0	0	0	0	0	0	0	0
0	0	0	0	0	0	0	0	0	0	0	0	0	0	0	0	0	0	0	0	0	0	0	0	0	0	0	0	0	0	0	0	0	0	0	0	0	0	0	0	0	0	0	0	0	0	0	0	0	0
0	0	0	0	0	0	0	0	0	0	0	0	0	0	0	0	0	0	0	0	0	0	0	0	0	0	0	0	0	0	0	0	0	0	0	0	0	0	0	0	0	0	0	0	0	0	0	0	0	0
0	0	0	0	0	0	0	0	0	0	0	0	0	0	0	0	0	0	0	0	0	0	0	0	0	0	0	0	0	0	0	0	0	0	0	0	0	0	0	0	0	0	0	0	0	0	0	0	0	0
0	0	0	0	0	0	0	0	0	0	0	0	0	0	0	0	0	0	0	0	0	0	0	0	0	0	0	0	0	0	0	0	0	0	0	0	0	0	0	0	0	0	0	0	0	0	0	0	0	0
0	0	0	0	0	0	0	0	0	0	0	0	0	0	0	0	0	0	0	0	0	0	0	0	0	0	0	0	0	0	0	0	0	0	0	0	0	0	0	0	0	0	0	0	0	0	0	0	0	0
0	0	0	0	0	0	0	0	0	0	0	0	0	0	0	0	0	0	0	0	0	0	0	0	0	0	0	0	0	0	0	0	0	0	0	0	0	0	0	0	0	0	0	0	0	0	0	0	0	0
0	0	0	0	0	0	0	0	0	0	0	0	0	0	0	0	0	0	0	0	0	0	0	0	0	0	0	0	0	0	0	0	0	0	0	0	0	0	0	0	0	0	0	0	0	0	0	0	0	0
0	0	0	0	0	0	0	0	0	0	0	0	0	0	0	0	0	0	0	0	0	0	0	0	0	0	0	0	0	0	0	0	0	0	0	0	0	0	0	0	0	0	0	0	0	0	0	0	0	0
0	0	0	0	0	0	0	0	0	0	0	0	0	0	0	0	0	0	0	0	0	0	0	0	0	0	0	0	0	0	0	0	0	0	0	0	0	0	0	0	0	0	0	0	0	0	0	0	0	0
0	0	0	0	0	0	0	0	0	0	0	0	0	0	0	0	0	0	0	0	0	0	0	0	0	0	0	0	0	0	0	0	0	0	0	0	0	0	0	0	0	0	0	0	0	0	0	0	0	0
0	0	0	0	0	0	0	0	0	0	0	0	0	0	0	0	0	0	0	0	0	0	0	0	0	0	0	0	0	0	0	0	0	0	0	0	0	0	0	0	0	0	0	0	0	0	0	0	0	0
0	0	0	0	0	0	0	0	0	0	0	0	0	0	0	0	0	0	0	0	0	0	0	0	0	0	0	0	0	0	0	0	0	0	0	0	0	0	0	0	0	0	0	0	0	0	0	0	0	0
0	0	0	0	0	0	0	0	0	0	0	0	0	0	0	0	0	0	0	0	0	0	0	0	0	0	0	0	0	0	0	0	0	0	0	0	0	0	0	0	0	0	0	0	0	0	0	0	0	0
0	0	0	0	0	0	0	0	0	0	0	0	0	0	0	0	0	0	0	0	0	0	0	0	0	0	0	0	0	0	0	0	0	0	0	0	0	0	0	0	0	0	0	0	0	0	0	0	0	0
0	0	0	0	0	0	0	0	0	0	0	0	0	0	0	0	0	0	0	0	0	0	0	0	0	0	0	0	0	0	0	0	0	0	0	0	0	0	0	0	0	0	0	0	0	0	0	0	0	0
0	0	0	0	0	0	0	0	0	0	0	0	0	0	0	0	0	0	0	0	0	0	0	0	0	0	0	0	0	0	0	0	0	0	0	0	0	0	0	0	0	0	0	0	0	0	0	0	0	0
0	0	0	0	0	0	0	0	0	0	0	0	0	0	0	0	0	0	0	0	0	0	0	0	0	0	0	0	0	0	0	0	0	0	0	0	0	0	0	0	0	0	0	0	0	0	0	0	0	0
0	0	0	0	0	0	0	0	0	0	0	0	0	0	0	0	0	0	0	0	0	0	0	0	0	0	0	0	0	0	0	0	0	0	0	0	0	0	0	0	0	0	0	0	0	0	0	0	0	0
0	0	0	0	0	0	0	0	0	0	0	0	0	0	0	0	0	0	0	0	0	0	0	0	0	0	0	0	0	0	0	0	0	0	0	0	0	0	0	0	0	0	0	0	0	0	0	0	0	0
0	0	0	0	0	0	0	0	0	0	0	0	0	0	0	0	0	0	0	0	0	0	0	0	0	0	0	0	0	0	0	0	0	0	0	0	0	0	0	0	0	0	0	0	0	0	0	0	0	0
0	0	0	0	0	0	0	0	0	0	0	0	0	0	0	0	0	0	0	0	0	0	0	0	0	0	0	0	0	0	0	0	0	0	0	0	0	0	0	0	0	0	0	0	0	0	0	0	0	0
0	0	0	0	0	0	0	0	0	0	0	0	0	0	0	0	0	0	0	0	0	0	0	0	0	0	0	0	0	0	0	0	0	0	0	0	0	0	0	0	0	0	0	0	0	0	0	0	0	0
0	0	0	0	0	0	0	0	0	0	0	0	0	0	0	0	0	0	0	0	0	0	0	0	0	0	0	0	0	0	0	0	0	0	0	0	0	0	0	0	0	0	0	0	0	0	0	0	0	0
0	0	0	0	0	0	0	0	0	0	0	0	0	0	0	0	0	0	0	0	0	0	0	0	0	0	0	0	0	0	0	0	0	0	0	0	0	0	0	0	0	0	0	0	0	0	0	0	0	0
0	0	0	0	0	0	0	0	0	0	0	0	0	0	0	0	0	0	0	0	0	0	0	0	0	0	0	0	0	0	0	0	0	0	0	0	0	0	0	0	0	0	0	0	0	0	0	0	0	0
0	0	0	0	0	0	0	0	0	0	0	0	0	0	0	0	0	0	0	0	0	0	0	0	0	0	0	0	0	0	0	0	0	0	0	0	0	0	0	0	0	0	0	0	0	0	0	0	0	0
0	0	0	0	0	0	0	0	0	0	0	0	0	0	0	0	0	0	0	0	0	0	0	0	0	0	0	0	0	0	0	0	0	0	0	0	0	0	0	0	0	0	0	0	0	0	0	0	0	0
0	0	0	0	0	0	0	0	0	0	0	0	0	0	0	0	0	0	0	0	0	0	0	0	0	0	0	0	0	0	0	0	0	0	0	0	0	0	0	0	0	0	0	0	0	0	0	0	0	0
0	0	0	0	0	0	0	0	0	0	0	0	0	0	0	0	0	0	0	0	0	0	0	0	0	0	0	0	0	0	0	0	0	0	0	0	0	0	0	0	0	0	0	0	0	0	0	0	0	0
0	0	0	0	0	0	0	0	0	0	0	0	0	0	0	0	0	0	0	0	0	0	0	0	0	0	0	0	0	0	0	0	0	0	0	0	0	0	0	0	0	0	0	0	0	0	0	0	0	0
0	0	0	0	0	0	0	0	0	0	0	0	0	0	0	0	0	0	0	0	0	0	0	0	0	0	0	0	0	0	0	0	0	0	0	0	0	0	0	0	0	0	0	0	0	0	0	0	0	0
0	0	0	0	0	0	0	0	0	0	0	0	0	0	0	0	0	0	0	0	0	0	0	0	0	0	0	0	0	0	0	0	0	0	0	0	0	0	0	0	0	0	0	0	0	0	0	0	0	0
0	0	0	0	0	0	0	0	0	0	0	0	0	0	0	0	0	0	0	0	0	0	0	0	0	0	0	0	0	0	0	0	0	0	0	0	0	0	0	0	0	0	0	0	0	0	0	0	0	0
0	0	0	0	0	0	0	0	0	0	0	0	0	0	0	0	0	0	0	0	0	0	0	0	0	0	0	0	0	0	0	0	0	0	0	0	0	0	0	0	0	0	0	0	0	0	0	0	0	0
0	0	0	0	0	0	0	0	0	0	0	0	0	0	0	0	0	0	0	0	0	0	0	0	0	0	0	0	0	0	0	0	0	0	0	0	0	0	0	0	0	0	0	0	0	0	0	0	0	0
0	0	0	0	0	0	0	0	0	0	0	0	0	0	0	0	0	0	0	0	0	0	0	0	0	0	0	0	0	0	0	0	0	0	0	0	0	0	0	0	0	0	0	0	0	0	0	0	0	0
0	0	0	0	0	0	0	0	0	0	0	0	0	0	0	0	0	0	0	0	0	0	0	0	0	0	0	0	0	0	0	0	0	0	0	0	0	0	0	0	0	0	0	0	0	0	0	0	0	0
0	0	0	0	0	0	0	0	0	0	0	0	0	0	0	0	0	0	0	0	0	0	0	0	0	0	0	0	0	0	0	0	0	0	0	0	0	0	0	0	0	0	0	0	0	0	0	0	0	0
0	0	0	0	0	0	0	0	0	0	0	0	0	0	0	0	0	0	0	0	0	0	0	0	0	0	0	0	0	0	0	0	0	0	0	0	0	0	0	0	0	0	0	0	0	0	0	0	0	0
0	0	0	0	0	0	0	0	0	0	0	0	0	0	0	0	0	0	0	0	0	0	0	0	0	0	0	0	0	0	0	0	0	0	0	0	0	0	0	0	0	0	0	0	0	0	0	0	0	0
0	0	0	0	0	0	0	0	0	0	0	0	0	0	0	0	0	0	0	0	0	0	0	0	0	0	0	0	0	0	0	0	0	0	0	0	0	0	0	0	0	0	0	0	0	0	0	0	0	0
0	0	0	0	0	0	0	0	0	0	0	0	0	0	0	0	0	0	0	0	0	0	0	0	0	0	0	0	0	0	0	0	0	0	0	0	0	0	0	0	0	0	0	0	0	0	0	0	0	0
0	0	0	0	0	0	0	0	0	0	0	0	0	0	0	0	0	0	0	0	0	0	0	0	0	0	0	0	0	0	0	0	0	0	0	0	0	0	0	0	0	0	0	0	0	0	0	0	0	0
0	0	0	0	0	0	0	0	0	0	0	0	0	0	0	0	0	0	0	0	0	0	0	0	0	0	0	0	0	0	0	0	0	0	0	0	0	0	0	0	0	0	0	0	0	0	0	0	0	0
0	0	0	0	0	0	0	0	0	0	0	0	0	0	0	0	0	0	0	0	0	0	0	0	0	0	0	0	0	0	0	0	0	0	0	0	0	0	0	0	0	0	0	0	0	0	0	0	0	0
0	0	0	0	0	0	0	0	0	0	0	0	0	0	0	0	0	0	0	0	0	0	0	0	0	0	0	0	0	0	0	0	0	0	0	0	0	0	0	0	0	0	0	0	0	0	0	0	0	0
0	0	0	0	0	0	0	0	0	0	0	0	0	0	0	0	0	0	0	0	0	0	0	0	0	0	0	0	0	0	0	0	0	0	0	0	0	0	0	0	0	0	0	0	0	0	0	0	0	0
0	0	0	0	0	0	0	0	0	0	0	0	0	0	0	0	0	0	0	0	0	0	0	0	0	0	0	0	0	0	0	0	0	0	0	0	0	0	0	0	0	0	0	0	0	0	0	0	0	0
0	0	0	0	0	0	0	0	0	0	0	0	0	0	0	0	0	0	0	0	0	0	0	0	0	0	0	0	0	0	0	0	0	0	0	0	0	0	0	0	0	0	0	0	0	0	0	0	0	0
0	0	0	0	0	0	0	0	0	0	0	0	0	0	0	0	0	0	0	0	0	0	0	0	0	0	0	0	0	0	0	0	0	0	0	0	0	0	0	0	0	0	0	0	0	0	0	0	0	0
0	0	0	0	0	0	0	0	0	0	0	0	0	0	0	0	0	0	0	0	0	0	0	0	0	0	0	0	0	0	0	0	0	0	0	0	0	0	0	0	0	0	0	0	0	0	0	0	0	0
0	0	0	0	0	0	0	0	0	0	0	0	0	0	0	0	0	0	0	0	0	0	0	0	0	0	0	0	0	0	0	0	0	0	0	0	0	0	0	0	0	0	0	0	0	0	0	0	0	0
0	0	0	0	0	0	0	0	0	0	0	0	0	0	0	0	0	0	0	0	0	0	0	0	0	0	0	0	0	0	0	0	0	0	0	0	0	0	0	0	0	0	0	0	0	0	0	0	0	0
0	0	0	0	0	0	0	0	0	0	0	0	0	0	0	0	0	0	0	0	0	0	0	0	0	0	0	0	0	0	0	0	0	0	0	0	0	0	0	0	0	0	0	0	0	0	0	0	0	0
0	0	0	0	0	0	0	0	0	0	0	0	0	0	0	0	0	0	0	0	0	0	0	0	0	0	0	0	0	0	0	0	0	0	0	0	0	0	0	0	0	0	0	0	0	0	0	0	0	0
0	0	0	0	0	0	0	0	0	0	0	0	0	0	0	0	0	0	0	0	0	0	0	0	0	0	0	0	0	0	0	0	0	0	0	0	0	0	0	0	0	0	0	0	0	0	0	0	0	0
0	0	0	0	0	0	0	0	0	0	0	0	0	0	0	0	0	0	0	0	0	0	0	0	0	0	0	0	0	0	0	0	0	0	0	0	0	0	0	0	0	0	0	0	0	0	0	0	0	0
0	0	0	0	0	0	0	0	0	0	0	0	0	0	0	0	0	0	0	0	0	0	0	0	0	0	0	0	0	0	0	0	0	0	0	0	0	0	0	0	0	0	0	0	0	0	0	0	0	0
0	0	0	0	0	0	0	0	0	0	0	0	0	0	0	0	0	0	0	0	0	0	0	0	0	0	0	0	0	0	0	0	0	0	0	0	0	0	0	0	0	0	0	0	0	0	0	0	0	0
0	0	0	0	0	0	0	0	0	0	0	0	0	0	0	0	0	0	0	0	0	0	0	0	0	0	0	0	0	0	0	0	0	0	0	0	0	0	0	0	0	0	0	0	0	0	0	0	0	0
0	0	0	0	0	0	0	0	0	0	0	0	0	0	0	0	0	0	0	0	0	0	0	0	0	0	0	0	0	0	0	0	0	0	0	0	0	0	0	0	0	0	0	0	0	0	0	0	0	0
0	0	0	0	0	0	0	0	0	0	0	0	0	0	0	0	0	0	0	0	0	0	0	0	0	0	0	0	0	0	0	0	0	0	0	0	0	0	0	0	0	0	0	0	0	0	0	0	0	0
0	0	0	0	0	0	0	0	0	0	0	0	0	0	0	0	0	0	0	0	0	0	0	0	0	0	0	0	0	0	0	0	0	0	0	0	0	0	0	0	0	0	0	0	0	0	0	0	0	0
0	0	0	0	0	0	0	0	0	0	0	0	0	0	0	0	0	0	0	0	0	0	0	0	0	0	0	0	0	0	0	0	0	0	0	0	0	0	0	0	0	0	0	0	0	0	0	0	0	0
0	0	0	0	0	0	0	0	0	0	0	0	0	0	0	0	0	0	0	0	0	0	0	0	0	0	0	0	0	0	0	0	0	0	0	0	0	0	0	0	0	0	0	0	0	0	0	0	0	0
0	0	0	0	0	0	0	0	0	0	0	0	0	0	0	0	0	0	0	0	0	0	0	0	0	0	0	0	0	0	0	0	0	0	0	0	0	0	0	0	0	0	0	0	0	0	0	0	0	0
0	0	0	0	0	0	0	0	0	0	0	0	0	0	0	0	0	0	0	0	0	0	0	0	0	0	0	0	0	0	0	0	0	0	0	0	0	0	0	0	0	0	0	0	0	0	0	0	0	0
0	0	0	0	0	0	0	0	0	0	0	0	0	0	0	0	0	0	0	0	0	0	0	0	0	0	0	0	0	0	0	0	0	0	0	0	0	0	0	0	0	0	0	0	0	0	0	0	0	0
0	0	0	0	0	0	0	0	0	0	0	0	0	0	0	0	0	0	0	0	0	0	0	0	0	0	0	0	0	0	0	0	0	0	0	0	0	0	0	0	0	0	0	0	0	0	0	0	0	0
0	0	0	0	0	0	0	0	0	0	0	0	0	0	0	0	0	0	0	0	0	0	0	0	0	0	0	0	0	0	0	0	0	0	0	0	0	0	0	0	0	0	0	0	0	0	0	0	0	0
0	0	0	0	0	0	0	0	0	0	0	0	0	0	0	0	0	0	0	0	0	0	0	0	0	0	0	0	0	0	0	0	0	0	0	0	0	0	0	0	0	0	0	0	0	0	0	0	0	0
0	0	0	0	0	0	0	0	0	0	0	0	0	0	0	0	0	0	0	0	0	0	0	0	0	0	0	0	0	0	0	0	0	0	0	0	0	0	0	0	0	0	0	0	0	0	0	0	0	0
0	0	0	0	0	0	0	0	0	0	0	0	0	0	0	0	0	0	0	0	0	0	0	0	0	0	0	0	0	0	0	0	0	0	0	0	0	0	0	0	0	0	0	0	0	0	0	0	0	0
0	0	0	0	0	0	0	0	0	0	0	0	0	0	0	0	0	0	0	0	0	0	0	0	0	0	0	0	0	0	0	0	0	0	0	0	0	0	0	0	0	0	0	0	0	0	0	0	0	0
0	0	0	0	0	0	0	0	0	0	0	0	0	0	0	0	0	0	0	0	0	0	0	0	0	0	0	0	0	0	0	0	0	0	0	0	0	0	0	0	0	0	0	0	0	0	0	0	0	0
0	0	0	0	0	0	0	0	0	0	0	0	0	0	0	0	0	0	0	0	0	0	0	0	0	0	0	0	0	0	0	0	0	0	0	0	0	0	0	0	0	0	0	0	0	0	0	0	0	0
0	0	0	0	0	0	0	0	0	0	0	0	0	0	0	0	0	0	0	0	0	0	0	0	0	0	0	0	0	0	0	0	0	0	0	0	0	0	0	0	0	0	0	0	0	0	0	0	0	0
0	0	0	0	0	0	0	0	0	0	0	0	0	0	0	0	0	0	0	0	0	0	0	0	0	0	0	0	0	0	0	0	0	0	0	0	0	0	0	0	0	0	0	0	0	0	0	0	0	0
0	0	0	0	0	0	0	0	0	0	0	0	0	0	0	0	0	0	0	0	0	0	0	0	0	0	0	0	0	0	0	0	0	0	0	0	0	0	0	0	0	0	0	0	0	0	0	0	0	0
0	0	0	0	0	0	0	0	0	0	0	0	0	0	0	0	0	0	0	0	0	0	0	0	0	0	0	0	0	0	0	0	0	0	0	0	0	0	0	0	0	0	0	0	0	0	0	0	0	0
0	0	0	0	0	0	0	0	0	0	0	0	0	0	0	0	0	0	0	0	0	0	0	0	0	0	0	0	0	0	0	0	0	0	0	0	0	0	0	0	0	0	0	0	0	0	0	0	0	0
0	0	0	0	0	0	0	0	0	0	0	0	0	0	0	0	0	0	0	0	0	0	0	0	0	0	0	0	0	0	0	0	0	0	0	0	0	0	0	0	0	0	0	0	0	0	0	0	0	0
0	0	0	0	0	0	0	0	0	0	0	0	0	0	0	0	0	0	0	0	0	0	0	0	0	0	0	0	0	0	0	0	0	0	0	0	0	0	0	0	0	0	0	0	0	0	0	0	0	0
0	0	0	0	0	0	0	0	0	0	0	0	0	0	0	0	0	0	0	0	0	0	0	0	0	0	0	0	0	0	0	0	0	0	0	0	0	0	0	0	0	0	0	0	0	0	0	0	0	0
0	0	0	0	0	0	0	0	0	0	0	0	0	0	0	0	0	0	0	0	0	0	0	0	0	0	0	0	0	0	0	0	0	0	0	0	0	0	0	0	0	0	0	0	0	0	0	0	0	0
0	0	0	0	0	0	0	0	0	0	0	0	0	0	0	0	0	0	0	0	0	0	0	0	0	0	0	0	0	0	0	0	0	0	0	0	0	0	0	0	0	0	0	0	0	0	0	0	0	0
0	0	0	0	0	0	0	0	0	0	0	0	0	0	0	0	0	0	0	0	0	0	0	0	0	0	0	0	0	0	0	0	0	0	0	0	0	0	0	0	0	0	0	0	0	0	0	0	0	0
0	0	0	0	0	0	0	0	0	0	0	0	0	0	0	0	0	0	0	0	0	0	0	0	0	0	0	0	0	0	0	0	0	0	0	0	0	0	0	0	0	0	0	0	0	0	0	0	0	0
0	0	0	0	0	0	0	0	0	0	0	0	0	0	0	0	0	0	0	0	0	0	0	0	0	0	0	0	0	0	0	0	0	0	0	0	0	0	0	0	0	0	0	0	0	0	0	0	0	0
0	0	0	0	0	0	0	0	0	0	0	0	0	0	0	0	0	0	0	0	0	0	0	0	0	0	0	0	0	0	0	0	0	0	0	0	0	0	0	0	0	0	0	0	0	0	0	0	0	0
0	0	0	0	0	0	0	0	0	0	0	0	0	0	0	0	0	0	0	0	0	0	0	0	0	0	0	0	0	0	0	0	0	0	0	0	0	0	0	0	0	0	0	0	0	0	0	0	0	0
0	0	0	0	0	0	0	0	0	0	0	0	0	0	0	0	0	0	0	0	0	0	0	0	0	0	0	0	0	0	0	0	0	0	0	0	0	0	0	0	0	0	0	0	0	0	0	0	0	0
0	0	0	0	0	0	0	0	0	0	0	0	0	0	0	0	0	0	0	0	0	0	0	0	0	0	0	0	0	0	0	0	0	0	0	0	0	0	0	0	0	0	0	0	0	0	0	0	0	0
0	0	0	0	0	0	0	0	0	0	0	0	0	0	0	0	0	0	0	0	0	0	0	0	0	0	0	0	0	0	0	0	0	0	0	0	0	0	0	0	0	0	0	0	0	0	0	0	0	0
0	0	0	0	0	0	0	0	0	0	0	0	0	0	0	0	0	0	0	0	0	0	0	0	0	0	0	0	0	0	0	0	0	0	0	0	0	0	0	0	0	0	0	0	0	0	0	0	0	0
0	0	0	0	0	0	0	0	0	0	0	0	0	0	0	0	0	0	0	0	0	0	0	0	0	0	0	0	0	0	0	0	0	0	0	0	0	0	0	0	0	0	0	0	0	0	0	0	0	0
0	0	0	0	0	0	0	0	0	0	0	0	0	0	0	0	0	0	0	0	0	0	0	0	0	0	0	0	0	0	0	0	0	0	0	0	0	0	0	0	0	0	0	0	0	0	0	0	0	0
0	0	0	0	0	0	0	0	0	0	0	0	0	0	0	0	0	0	0	0	0	0	0	0	0	0	0	0	0	0	0	0	0	0	0	0	0	0	0	0	0	0	0	0	0	0	0	0	0	0
0	0	0	0	0	0	0	0	0	0	0	0	0	0	0	0	0	0	0	0	0	0	0	0	0	0	0	0	0	0	0	0	0	0	0	0	0	0	0	0	0	0	0	0	0	0	0	0	0	0
0	0	0	0	0	0	0	0	0	0	0	0	0	0	0	0	0	0	0	0	0	0	0	0	0	0	0	0	0	0	0	0	0	0	0	0	0	0	0	0	0	0	0	0	0	0	0	0	0	0
0	0	0	0	0	0	0	0	0	0	0	0	0	0	0	0	0	0	0	0	0	0	0	0	0	0	0	0	0	0	0	0	0	0	0	0	0	0	0	0	0	0	0	0	0	0	0	0	0	0
0	0	0	0	0	0	0	0	0	0	0	0	0	0	0	0	0	0	0	0	0	0	0	0	0	0	0	0	0	0	0	0	0	0	0	0	0	0	0	0	0	0	0	0	0	0	0	0	0	0
0	0	0	0	0	0	0	0	0	0	0	0	0	0	0	0	0	0	0	0	0	0	0	0	0	0	0	0	0	0	0	0	0	0	0	0	0	0	0	0	0	0	0	0	0	0	0	0	0	0
0	0	0	0	0	0	0	0	0	0	0	0	0	0	0	0	0	0	0	0	0	0	0	0	0	0	0	0	0	0	0	0	0	0	0	0	0	0	0	0	0	0	0	0	0	0	0	0	0	0
0	0	0	0	0	0	0	0	0	0	0	0	0	0	0	0	0	0	0	0	0	0	0	0	0	0	0	0	0	0	0	0	0	0	0	0	0	0	0	0	0	0	0	0	0	0	0	0	0	0
0	0	0	0	0	0	0	0	0	0	0	0	0	0	0	0	0	0	0	0	0	0	0	0	0	0	0	0	0	0	0	0	0	0	0	0	0	0	0	0	0	0	0	0	0	0	0	0	0	0
0	0	0	0	0	0	0	0	0	0	0	0	0	0	0	0	0	0	0	0	0	0	0	0	0	0	0	0	0	0	0	0	0	0	0	0	0	0	0	0	0	0	0	0	0	0	0	0	0	0
0	0	0	0	0	0	0	0	0	0	0	0	0	0	0	0	0	0	0	0	0	0	0	0	0	0	0	0	0	0	0	0	0	0	0	0	0	0	0	0	0	0	0	0	0	0	0	0	0	0
0	0	0	0	0	0	0	0	0	0	0	0	0	0	0	0	0	0	0	0	0	0	0	0	0	0	0	0	0	0	0	0	0	0	0	0	0	0	0	0	0	0	0	0	0	0	0	0	0	0
0	0	0	0	0	0	0	0	0	0	0	0	0	0	0	0	0	0	0	0	0	0	0	0	0	0	0	0	0	0	0	0	0	0	0	0	0	0	0	0	0	0	0	0	0	0	0	0	0	0
0	0	0	0	0	0	0	0	0	0	0	0	0	0	0	0	0	0	0	0	0	0	0	0	0	0	0	0	0	0	0	0	0	0	0	0	0	0	0	0	0	0	0	0	0	0	0	0	0	0
0	0	0	0	0	0	0	0	0	0	0	0	0	0	0	0	0	0	0	0	0	0	0	0	0	0	0	0	0	0	0	0	0	0	0	0	0	0	0	0	0	0	0	0	0	0	0	0	0	0
0	0	0	0	0	0	0	0	0	0	0	0	0	0	0	0	0	0	0	0	0	0	0	0	0	0	0	0	0	0	0	0	0	0	0	0	0	0	0	0	0	0	0	0	0	0	0	0	0	0
0	0	0	0	0	0	0	0	0	0	0	0	0	0	0	0	0	0	0	0	0	0	0	0	0	0	0	0	0	0	0	0	0	0	0	0	0	0	0	0	0	0	0	0	0	0	0	0	0	0
0	0	0	0	0	0	0	0	0	0	0	0	0	0	0	0	0	0	0	0	0	0	0	0	0	0	0	0	0	0	0	0	0	0	0	0	0	0	0	0	0	0	0	0	0	0	0	0	0	0
0	0	0	0	0	0	0	0	0	0	0	0	0	0	0	0	0	0	0	0	0	0	0	0	0	0	0	0	0	0	0	0	0	0	0	0	0	0	0	0	0	0	0	0	0	0	0	0	0	0
0	0	0	0	0	0	0	0	0	0	0	0	0	0	0	0	0	0	0	0	0	0	0	0	0	0	0	0	0	0	0	0	0	0	0	0	0	0	0	0	0	0	0	0	0	0	0	0	0	0
0	0	0	0	0	0	0	0	0	0	0	0	0	0	0	0	0	0	0	0	0	0	0	0	0	0	0	0	0	0	0	0	0	0	0	0	0	0	0	0	0	0	0	0	0	0	0	0	0	0
0	0	0	0	0	0	0	0	0	0	0	0	0	0	0	0	0	0	0	0	0	0	0	0	0	0	0	0	0	0	0	0	0	0	0	0	0	0	0	0	0	0	0	0	0	0	0	0	0	0
0	0	0	0	0	0	0	0	0	0	0	0	0	0	0	0	0	0	0	0	0	0	0	0	0	0	0	0	0	0	0	0	0	0	0	0	0	0	0	0	0	0	0	0	0	0	0	0	0	0
0	0	0	0	0	0	0	0	0	0	0	0	0	0	0	0	0	0	0	0	0	0	0	0	0	0	0	0	0	0	0	0	0	0	0	0	0	0	0	0	0	0	0	0	0	0	0	0	0	0
0	0	0	0	0	0	0	0	0	0	0	0	0	0	0	0	0	0	0	0	0	0	0	0	0	0	0	0	0	0	0	0	0	0	0	0	0	0	0	0	0	0	0	0	0	0	0	0	0	0
0	0	0	0	0	0	0	0	0	0	0	0	0	0	0	0	0	0	0	0	0	0	0	0	0	0	0	0	0	0	0	0	0	0	0	0	0	0	0	0	0	0	0	0	0	0	0	0	0	0
0	0	0	0	0	0	0	0	0	0	0	0	0	0	0	0	0	0	0	0	0	0	0	0	0	0	0	0	0	0	0	0	0	0	0	0	0	0	0	0	0	0	0	0	0	0	0	0	0	0
0	0	0	0	0	0	0	0	0	0	0	0	0	0	0	0	0	0	0	0	0	0	0	0	0	0	0	0	0	0	0	0	0	0	0	0	0	0	0	0	0	0	0	0	0	0	0	0	0	0
0	0	0	0	0	0	0	0	0	0	0	0	0	0	0	0	0	0	0	0	0	0	0	0	0	0	0	0	0	0	0	0	0	0	0	0	0	0	0	0	0	0	0	0	0	0	0	0	0	0
0	0	0	0	0	0	0	0	0	0	0	0	0	0	0	0	0	0	0	0	0	0	0	0	0	0	0	0	0	0	0	0	0	0	0	0	0	0	0	0	0	0	0	0	0	0	0	0	0	0
0	0	0	0	0	0	0	0	0	0	0	0	0	0	0	0	0	0	0	0	0	0	0	0	0	0	0	0	0	0	0	0	0	0	0	0	0	0	0	0	0	0	0	0	0	0	0	0	0	0
0	0	0	0	0	0	0	0	0	0	0	0	0	0	0	0	0	0	0	0	0	0	0	0	0	0	0	0	0	0	0	0	0	0	0	0	0	0	0	0	0	0	0	0	0	0	0	0	0	0
0	0	0	0	0	0	0	0	0	0	0	0	0	0	0	0	0	0	0	0	0	0	0	0	0	0	0	0	0	0	0	0	0	0	0	0	0	0	0	0	0	0	0	0	0	0	0	0	0	0
0	0	0	0	0	0	0	0	0	0	0	0	0	0	0	0	0	0	0	0	0	0	0	0	0	0	0	0	0	0	0	0	0	0	0	0	0	0	0	0	0	0	0	0	0	0	0	0	0	0
0	0	0	0	0	0	0	0	0	0	0	0	0	0	0	0	0	0	0	0	0	0	0	0	0	0	0	0	0	0	0	0	0	0	0	0	0	0	0	0	0	0	0	0	0	0	0	0	0	0
0	0	0	0	0	0	0	0	0	0	0	0	0	0	0	0	0	0	0	0	0	0	0	0	0	0	0	0	0	0	0	0	0	0	0	0	0	0	0	0	0	0	0	0	0	0	0	0	0	0
0	0	0	0	0	0	0	0	0	0	0	0	0	0	0	0	0	0	0	0	0	0	0	0	0	0	0	0	0	0	0	0	0	0	0	0	0	0	0	0	0	0	0	0	0	0	0	0	0	0
0	0	0	0	0	0	0	0	0	0	0	0	0	0	0	0	0	0	0	0	0	0	0	0	0	0	0	0	0	0	0	0	0	0	0	0	0	0	0	0	0	0	0	0	0	0	0	0	0	0
0	0	0	0	0	0	0	0	0	0	0	0	0	0	0	0	0	0	0	0	0	0	0	0	0	0	0	0	0	0	0	0	0	0	0	0	0	0	0	0	0	0	0	0	0	0	0	0	0	0
0	0	0	0	0	0	0	0	0	0	0	0	0	0	0	0	0	0	0	0	0	0	0	0	0	0	0	0	0	0	0	0	0	0	0	0	0	0	0	0	0	0	0	0	0	0	0	0	0	0
0	0	0	0	0	0	0	0	0	0	0	0	0	0	0	0	0	0	0	0	0	0	0	0	0	0	0	0	0	0	0	0	0	0	0	0	0	0	0	0	0	0	0	0	0	0	0	0	0	0
0	0	0	0	0	0	0	0	0	0	0	0	0	0	0	0	0	0	0	0	0	0	0	0	0	0	0	0	0	0	0	0	0	0	0	0	0	0	0	0	0	0	0	0	0	0	0	0	0	0
0	0	0	0	0	0	0	0	0	0	0	0	0	0	0	0	0	0	0	0	0	0	0	0	0	0	0	0	0	0	0	0	0	0	0	0	0	0	0	0	0	0	0	0	0	0	0	0	0	0
0	0	0	0	0	0	0	0	0	0	0	0	0	0	0	0	0	0	0	0	0	0	0	0	0	0	0	0	0	0	0	0	0	0	0	0	0	0	0	0	0	0	0	0	0	0	0	0	0	0
0	0	0	0	0	0	0	0	0	0	0	0	0	0	0	0	0	0	0	0	0	0	0	0	0	0	0	0	0	0	0	0	0	0	0	0	0	0	0	0	0	0	0	0	0	0	0	0	0	0
0	0	0	0	0	0	0	0	0	0	0	0	0	0	0	0	0	0	0	0	0	0	0	0	0	0	0	0	0	0	0	0	0	0	0	0	0	0	0	0	0	0	0	0	0	0	0	0	0	0
0	0	0	0	0	0	0	0	0	0	0	0	0	0	0	0	0	0	0	0	0	0	0	0	0	0	0	0	0	0	0	0	0	0	0	0	0	0	0	0	0	0	0	0	0	0	0	0	0	0
0	0	0	0	0	0	0	0	0	0	0	0	0	0	0	0	0	0	0	0	0	0	0	0	0	0	0	0	0	0	0	0	0	0	0	0	0	0	0	0	0	0	0	0	0	0	0	0	0	0
0	0	0	0	0	0	0	0	0	0	0	0	0	0	0	0	0	0	0	0	0	0	0	0	0	0	0	0	0	0	0	0	0	0	0	0	0	0	0	0	0	0	0	0	0	0	0	0	0	0
0	0	0	0	0	0	0	0	0	0	0	0	0	0	0	0	0	0	0	0	0	0	0	0	0	0	0	0	0	0	0	0	0	0	0	0	0	0	0	0	0	0	0	0	0	0	0	0	0	0
0	0	0	0	0	0	0	0	0	0	0	0	0	0	0	0	0	0	0	0	0	0	0	0	0	0	0	0	0	0	0	0	0	0	0	0	0	0	0	0	0	0	0	0	0	0	0	0	0	0
0	0	0	0	0	0	0	0	0	0	0	0	0	0	0	0	0	0	0	0	0	0	0	0	0	0	0	0	0	0	0	0	0	0	0	0	0	0	0	0	0	0	0	0	0	0	0	0	0	0
0	0	0	0	0	0	0	0	0	0	0	0	0	0	0	0	0	0	0	0	0	0	0	0	0	0	0	0	0	0	0	0	0	0	0	0	0	0	0	0	0	0	0	0	0	0	0	0	0	0
0	0	0	0	0	0	0	0	0	0	0	0	0	0	0	0	0	0	0	0	0	0	0	0	0	0	0	0	0	0	0	0	0	0	0	0	0	0	0	0	0	0	0	0	0	0	0	0	0	0
0	0	0	0	0	0	0	0	0	0	0	0	0	0	0	0	0	0	0	0	0	0	0	0	0	0	0	0	0	0	0	0	0	0	0	0	0	0	0	0	0	0	0	0	0	0	0	0	0	0
0	0	0	0	0	0	0	0	0	0	0	0	0	0	0	0	0	0	0	0	0	0	0	0	0	0	0	0	0	0	0	0	0	0	0	0	0	0	0	0	0	0	0	0	0	0	0	0	0	0
0	0	0	0	0	0	0	0	0	0	0	0	0	0	0	0	0	0	0	0	0	0	0	0	0	0	0	0	0	0	0	0	0	0	0	0	0	0	0	0	0	0	0	0	0	0	0	0	0	0
0	0	0	0	0	0	0	0	0	0	0	0	0	0	0	0	0	0	0	0	0	0	0	0	0	0	0	0	0	0	0	0	0	0	0	0	0	0	0	0	0	0	0	0	0	0	0	0	0	0
0	0	0	0	0	0	0	0	0	0	0	0	0	0	0	0	0	0	0	0	0	0	0	0	0	0	0	0	0	0	0	0	0	0	0	0	0	0	0	0	0	0	0	0	0	0	0	0	0	0
0	0	0	0	0	0	0	0	0	0	0	0	0	0	0	0	0	0	0	0	0	0	0	0	0	0	0	0	0	0	0	0	0	0	0	0	0	0	0	0	0	0	0	0	0	0	0	0	0	0
0	0	0	0	0	0	0	0	0	0	0	0	0	0	0	0	0	0	0	0	0	0	0	0	0	0	0	0	0	0	0	0	0	0	0	0	0	0	0	0	0	0	0	0	0	0	0	0	0	0
0	0	0	0	0	0	0	0	0	0	0	0	0	0	0	0	0	0	0	0	0	0	0	0	0	0	0	0	0	0	0	0	0	0	0	0	0	0	0	0	0	0	0	0	0	0	0	0	0	0
0	0	0	0	0	0	0	0	0	0	0	0	0	0	0	0	0	0	0	0	0	0	0	0	0	0	0	0	0	0	0	0	0	0	0	0	0	0	0	0	0	0	0	0	0	0	0	0	0	0
0	0	0	0	0	0	0	0	0	0	0	0	0	0	0	0	0	0	0	0	0	0	0	0	0	0	0	0	0	0	0	0	0	0	0	0	0	0	0	0	0	0	0	0	0	0	0	0	0	0
0	0	0	0	0	0	0	0	0	0	0	0	0	0	0	0	0	0	0	0	0	0	0	0	0	0	0	0	0	0	0	0	0	0	0	0	0	0	0	0	0	0	0	0	0	0	0	0	0	0
0	0	0	0	0	0	0	0	0	0	0	0	0	0	0	0	0	0	0	0	0	0	0	0	0	0	0	0	0	0	0	0	0	0	0	0	0	0	0	0	0	0	0	0	0	0	0	0	0	0
0	0	0	0	0	0	0	0	0	0	0	0	0	0	0	0	0	0	0	0	0	0	0	0	0	0	0	0	0	0	0	0	0	0	0	0	0	0	0	0	0	0	0	0	0	0	0	0	0	0
0	0	0	0	0	0	0	0	0	0	0	0	0	0	0	0	0	0	0	0	0	0	0	0	0	0	0	0	0	0	0	0	0	0	0	0	0	0	0	0	0	0	0	0	0	0	0	0	0	0
0	0	0	0	0	0	0	0	0	0	0	0	0	0	0	0	0	0	0	0	0	0	0	0	0	0	0	0	0	0	0	0	0	0	0	0	0	0	0	0	0	0	0	0	0	0	0	0	0	0
0	0	0	0	0	0	0	0	0	0	0	0	0	0	0	0	0	0	0	0	0	0	0	0	0	0	0	0	0	0	0	0	0	0	0	0	0	0	0	0	0	0	0	0	0	0	0	0	0	0
0	0	0	0	0	0	0	0	0	0	0	0	0	0	0	0	0	0	0	0	0	0	0	0	0	0	0	0	0	0	0	0	0	0	0	0	0	0	0	0	0	0	0	0	0	0	0	0	0	0
0	0	0	0	0	0	0	0	0	0	0	0	0	0	0	0	0	0	0	0	0	0	0	0	0	0	0	0	0	0	0	0	0	0	0	0	0	0	0	0	0	0	0	0	0	0	0	0	0	0
0	0	0	0	0	0	0	0	0	0	0	0	0	0	0	0	0	0	0	0	0	0	0	0	0	0	0	0	0	0	0	0	0	0	0	0	0	0	0	0	0	0	0	0	0	0	0	0	0	0
0	0	0	0	0	0	0	0	0	0	0	0	0	0	0	0	0	0	0	0	0	0	0	0	0	0	0	0	0	0	0	0	0	0	0	0	0	0	0	0	0	0	0	0	0	0	0	0	0	0
0	0	0	0	0	0	0	0	0	0	0	0	0	0	0	0	0	0	0	0	0	0	0	0	0	0	0	0	0	0	0	0	0	0	0	0	0	0	0	0	0	0	0	0	0	0	0	0	0	0
0	0	0	0	0	0	0	0	0	0	0	0	0	0	0	0	0	0	0	0	0	0	0	0	0	0	0	0	0	0	0	0	0	0	0	0	0	0	0	0	0	0	0	0	0	0	0	0	0	0
0	0	0	0	0	0	0	0	0	0	0	0	0	0	0	0	0	0	0	0	0	0	0	0	0	0	0	0	0	0	0	0	0	0	0	0	0	0	0	0	0	0	0	0	0	0	0	0	0	0
0	0	0	0	0	0	0	0	0	0	0	0	0	0	0	0	0	0	0	0	0	0	0	0	0	0	0	0	0	0	0	0	0	0	0	0	0	0	0	0	0	0	0	0	0	0	0	0	0	0
0	0	0	0	0	0	0	0	0	0	0	0	0	0	0	0	0	0	0	0	0	0	0	0	0	0	0	0	0	0	0	0	0	0	0	0	0	0	0	0	0	0	0	0	0	0	0	0	0	0
0	0	0	0	0	0	0	0	0	0	0	0	0	0	0	0	0	0	0	0	0	0	0	0	0	0	0	0	0	0	0	0	0	0	0	0	0	0	0	0	0	0	0	0	0	0	0	0	0	0
0	0	0	0	0	0	0	0	0	0	0	0	0	0	0	0	0	0	0	0	0	0	0	0	0	0	0	0	0	0	0	0	0	0	0	0	0	0	0	0	0	0	0	0	0	0	0	0	0	0
0	0	0	0	0	0	0	0	0	0	0	0	0	0	0	0	0	0	0	0	0	0	0	0	0	0	0	0	0	0	0	0	0	0	0	0	0	0	0	0	0	0	0	0	0	0	0	0	0	0
0	0	0	0	0	0	0	0	0	0	0	0	0	0	0	0	0	0	0	0	0	0	0	0	0	0	0	0	0	0	0	0	0	0	0	0	0	0	0	0	0	0	0	0	0	0	0	0	0	0
0	0	0	0	0	0	0	0	0	0	0	0	0	0	0	0	0	0	0	0	0	0	0	0	0	0	0	0	0	0	0	0	0	0	0	0	0	0	0	0	0	0	0	0	0	0	0	0	0	0
0	0	0	0	0	0	0	0	0	0	0	0	0	0	0	0	0	0	0	0	0	0	0	0	0	0	0	0	0	0	0	0	0	0	0	0	0	0	0	0	0	0	0	0	0	0	0	0	0	0
0	0	0	0	0	0	0	0	0	0	0	0	0	0	0	0	0	0	0	0	0	0	0	0	0	0	0	0	0	0	0	0	0	0	0	0	0	0	0	0	0	0	0	0	0	0	0	0	0	0
0	0	0	0	0	0	0	0	0	0	0	0	0	0	0	0	0	0	0	0	0	0	0	0	0	0	0	0	0	0	0	0	0	0	0	0	0	0	0	0	0	0	0	0	0	0	0	0	0	0
0	0	0	0	0	0	0	0	0	0	0	0	0	0	0	0	0	0	0	0	0	0	0	0	0	0	0	0	0	0	0	0	0	0	0	0	0	0	0	0	0	0	0	0	0	0	0	0	0	0
0	0	0	0	0	0	0	0	0	0	0	0	0	0	0	0	0	0	0	0	0	0	0	0	0	0	0	0	0	0	0	0	0	0	0	0	0	0	0	0	0	0	0	0	0	0	0	0	0	0
0	0	0	0	0	0	0	0	0	0	0	0	0	0	0	0	0	0	0	0	0	0	0	0	0	0	0	0	0	0	0	0	0	0	0	0	0	0	0	0	0	0	0	0	0	0	0	0	0	0
0	0	0	0	0	0	0	0	0	0	0	0	0	0	0	0	0	0	0	0	0	0	0	0	0	0	0	0	0	0	0	0	0	0	0	0	0	0	0	0	0	0	0	0	0	0	0	0	0	0
0	0	0	0	0	0	0	0	0	0	0	0	0	0	0	0	0	0	0	0	0	0	0	0	0	0	0	0	0	0	0	0	0	0	0	0	0	0	0	0	0	0	0	0	0	0	0	0	0	0
0	0	0	0	0	0	0	0	0	0	0	0	0	0	0	0	0	0	0	0	0	0	0	0	0	0	0	0	0	0	0	0	0	0	0	0	0	0	0	0	0	0	0	0	0	0	0	0	0	0
0	0	0	0	0	0	0	0	0	0	0	0	0	0	0	0	0	0	0	0	0	0	0	0	0	0	0	0	0	0	0	0	0	0	0	0	0	0	0	0	0	0	0	0	0	0	0	0	0	0
0	0	0	0	0	0	0	0	0	0	0	0	0	0	0	0	0	0	0	0	0	0	0	0	0	0	0	0	0	0	0	0	0	0	0	0	0	0	0	0	0	0	0	0	0	0	0	0	0	0
0	0	0	0	0	0	0	0	0	0	0	0	0	0	0	0	0	0	0	0	0	0	0	0	0	0	0	0	0	0	0	0	0	0	0	0	0	0	0	0	0	0	0	0	0	0	0	0	0	0
0	0	0	0	0	0	0	0	0	0	0	0	0	0	0	0	0	0	0	0	0	0	0	0	0	0	0	0	0	0	0	0	0	0	0	0	0	0	0	0	0	0	0	0	0	0	0	0	0	0
0	0	0	0	0	0	0	0	0	0	0	0	0	0	0	0	0	0	0	0	0	0	0	0	0	0	0	0	0	0	0	0	0	0	0	0	0	0	0	0	0	0	0	0	0	0	0	0	0	0
0	0	0	0	0	0	0	0	0	0	0	0	0	0	0	0	0	0	0	0	0	0	0	0	0	0	0	0	0	0	0	0	0	0	0	0	0	0	0	0	0	0	0	0	0	0	0	0	0	0
0	0	0	0	0	0	0	0	0	0	0	0	0	0	0	0	0	0	0	0	0	0	0	0	0	0	0	0	0	0	0	0	0	0	0	0	0	0	0	0	0	0	0	0	0	0	0	0	0	0
0	0	0	0	0	0	0	0	0	0	0	0	0	0	0	0	0	0	0	0	0	0	0	0	0	0	0	0	0	0	0	0	0	0	0	0	0	0	0	0	0	0	0	0	0	0	0	0	0	0
0	0	0	0	0	0	0	0	0	0	0	0	0	0	0	0	0	0	0	0	0	0	0	0	0	0	0	0	0	0	0	0	0	0	0	0	0	0	0	0	0	0	0	0	0	0	0	0	0	0
0	0	0	0	0	0	0	0	0	0	0	0	0	0	0	0	0	0	0	0	0	0	0	0	0	0	0	0	0	0	0	0	0	0	0	0	0	0	0	0	0	0	0	0	0	0	0	0	0	0
0	0	0	0	0	0	0	0	0	0	0	0	0	0	0	0	0	0	0	0	0	0	0	0	0	0	0	0	0	0	0	0	0	0	0	0	0	0	0	0	0	0	0	0	0	0	0	0	0	0
0	0	0	0	0	0	0	0	0	0	0	0	0	0	0	0	0	0	0	0	0	0	0	0	0	0	0	0	0	0	0	0	0	0	0	0	0	0	0	0	0	0	0	0	0	0	0	0	0	0
0	0	0	0	0	0	0	0	0	0	0	0	0	0	0	0	0	0	0	0	0	0	0	0	0	0	0	0	0	0	0	0	0	0	0	0	0	0	0	0	0	0	0	0	0	0	0	0	0	0
0	0	0	0	0	0	0	0	0	0	0	0	0	0	0	0	0	0	0	0	0	0	0	0	0	0	0	0	0	0	0	0	0	0	0	0	0	0	0	0	0	0	0	0	0	0	0	0	0	0
0	0	0	0	0	0	0	0	0	0	0	0	0	0	0	0	0	0	0	0	0	0	0	0	0	0	0	0	0	0	0	0	0	0	0	0	0	0	0	0	0	0	0	0	0	0	0	0	0	0
0	0	0	0	0	0	0	0	0	0	0	0	0	0	0	0	0	0	0	0	0	0	0	0	0	0	0	0	0	0	0	0	0	0	0	0	0	0	0	0	0	0	0	0	0	0	0	0	0	0
0	0	0	0	0	0	0	0	0	0	0	0	0	0	0	0	0	0	0	0	0	0	0	0	0	0	0	0	0	0	0	0	0	0	0	0	0	0	0	0	0	0	0	0	0	0	0	0	0	0
0	0	0	0	0	0	0	0	0	0	0	0	0	0	0	0	0	0	0	0	0	0	0	0	0	0	0	0	0	0	0	0	0	0	0	0	0	0	0	0	0	0	0	0	0	0	0	0	0	0
0	0	0	0	0	0	0	0	0	0	0	0	0	0	0	0	0	0	0	0	0	0	0	0	0	0	0	0	0	0	0	0	0	0	0	0	0	0	0	0	0	0	0	0	0	0	0	0	0	0
0	0	0	0	0	0	0	0	0	0	0	0	0	0	0	0	0	0	0	0	0	0	0	0	0	0	0	0	0	0	0	0	0	0	0	0	0	0	0	0	0	0	0	0	0	0	0	0	0	0
0	0	0	0	0	0	0	0	0	0	0	0	0	0	0	0	0	0	0	0	0	0	0	0	0	0	0	0	0	0	0	0	0	0	0	0	0	0	0	0	0	0	0	0	0	0	0	0	0	0
0	0	0	0	0	0	0	0	0	0	0	0	0	0	0	0	0	0	0	0	0	0	0	0	0	0	0	0	0	0	0	0	0	0	0	0	0	0	0	0	0	0	0	0	0	0	0	0	0	0
0	0	0	0	0	0	0	0	0	0	0	0	0	0	0	0	0	0	0	0	0	0	0	0	0	0	0	0	0	0	0	0	0	0	0	0	0	0	0	0	0	0	0	0	0	0	0	0	0	0
0	0	0	0	0	0	0	0	0	0	0	0	0	0	0	0	0	0	0	0	0	0	0	0	0	0	0	0	0	0	0	0	0	0	0	0	0	0	0	0	0	0	0	0	0	0	0	0	0	0
0	0	0	0	0	0	0	0	0	0	0	0	0	0	0	0	0	0	0	0	0	0	0	0	0	0	0	0	0	0	0	0	0	0	0	0	0	0	0	0	0	0	0	0	0	0	0	0	0	0
0	0	0	0	0	0	0	0	0	0	0	0	0	0	0	0	0	0	0	0	0	0	0	0	0	0	0	0	0	0	0	0	0	0	0	0	0	0	0	0	0	0	0	0	0	0	0	0	0	0
0	0	0	0	0	0	0	0	0	0	0	0	0	0	0	0	0	0	0	0	0	0	0	0	0	0	0	0	0	0	0	0	0	0	0	0	0	0	0	0	0	0	0	0	0	0	0	0	0	0
0	0	0	0	0	0	0	0	0	0	0	0	0	0	0	0	0	0	0	0	0	0	0	0	0	0	0	0	0	0	0	0	0	0	0	0	0	0	0	0	0	0	0	0	0	0	0	0	0	0
0	0	0	0	0	0	0	0	0	0	0	0	0	0	0	0	0	0	0	0	0	0	0	0	0	0	0	0	0	0	0	0	0	0	0	0	0	0	0	0	0	0	0	0	0	0	0	0	0	0
0	0	0	0	0	0	0	0	0	0	0	0	0	0	0	0	0	0	0	0	0	0	0	0	0	0	0	0	0	0	0	0	0	0	0	0	0	0	0	0	0	0	0	0	0	0	0	0	0	0
0	0	0	0	0	0	0	0	0	0	0	0	0	0	0	0	0	0	0	0	0	0	0	0	0	0	0	0	0	0	0	0	0	0	0	0	0	0	0	0	0	0	0	0	0	0	0	0	0	0
0	0	0	0	0	0	0	0	0	0	0	0	0	0	0	0	0	0	0	0	0	0	0	0	0	0	0	0	0	0	0	0	0	0	0	0	0	0	0	0	0	0	0	0	0	0	0	0	0	0
0	0	0	0	0	0	0	0	0	0	0	0	0	0	0	0	0	0	0	0	0	0	0	0	0	0	0	0	0	0	0	0	0	0	0	0	0	0	0	0	0	0	0	0	0	0	0	0	0	0
0	0	0	0	0	0	0	0	0	0	0	0	0	0	0	0	0	0	0	0	0	0	0	0	0	0	0	0	0	0	0	0	0	0	0	0	0	0	0	0	0	0	0	0	0	0	0	0	0	0
0	0	0	0	0	0	0	0	0	0	0	0	0	0	0	0	0	0	0	0	0	0	0	0	0	0	0	0	0	0	0	0	0	0	0	0	0	0	0	0	0	0	0	0	0	0	0	0	0	0
0	0	0	0	0	0	0	0	0	0	0	0	0	0	0	0	0	0	0	0	0	0	0	0	0	0	0	0	0	0	0	0	0	0	0	0	0	0	0	0	0	0	0	0	0	0	0	0	0	0
0	0	0	0	0	0	0	0	0	0	0	0	0	0	0	0	0	0	0	0	0	0	0	0	0	0	0	0	0	0	0	0	0	0	0	0	0	0	0	0	0	0	0	0	0	0	0	0	0	0
0	0	0	0	0	0	0	0	0	0	0	0	0	0	0	0	0	0	0	0	0	0	0	0	0	0	0	0	0	0	0	0	0	0	0	0	0	0	0	0	0	0	0	0	0	0	0	0	0	0
0	0	0	0	0	0	0	0	0	0	0	0	0	0	0	0	0	0	0	0	0	0	0	0	0	0	0	0	0	0	0	0	0	0	0	0	0	0	0	0	0	0	0	0	0	0	0	0	0	0
0	0	0	0	0	0	0	0	0	0	0	0	0	0	0	0	0	0	0	0	0	0	0	0	0	0	0	0	0	0	0	0	0	0	0	0	0	0	0	0	0	0	0	0	0	0	0	0	0	0
0	0	0	0	0	0	0	0	0	0	0	0	0	0	0	0	0	0	0	0	0	0	0	0	0	0	0	0	0	0	0	0	0	0	0	0	0	0	0	0	0	0	0	0	0	0	0	0	0	0
0	0	0	0	0	0	0	0	0	0	0	0	0	0	0	0	0	0	0	0	0	0	0	0	0	0	0	0	0	0	0	0	0	0	0	0	0	0	0	0	0	0	0	0	0	0	0	0	0	0
0	0	0	0	0	0	0	0	0	0	0	0	0	0	0	0	0	0	0	0	0	0	0	0	0	0	0	0	0	0	0	0	0	0	0	0	0	0	0	0	0	0	0	0	0	0	0	0	0	0
0	0	0	0	0	0	0	0	0	0	0	0	0	0	0	0	0	0	0	0	0	0	0	0	0	0	0	0	0	0	0	0	0	0	0	0	0	0	0	0	0	0	0	0	0	0	0	0	0	0
0	0	0	0	0	0	0	0	0	0	0	0	0	0	0	0	0	0	0	0	0	0	0	0	0	0	0	0	0	0	0	0	0	0	0	0	0	0	0	0	0	0	0	0	0	0	0	0	0	0
0	0	0	0	0	0	0	0	0	0	0	0	0	0	0	0	0	0	0	0	0	0	0	0	0	0	0	0	0	0	0	0	0	0	0	0	0	0	0	0	0	0	0	0	0	0	0	0	0	0
0	0	0	0	0	0	0	0	0	0	0	0	0	0	0	0	0	0	0	0	0	0	0	0	0	0	0	0	0	0	0	0	0	0	0	0	0	0	0	0	0	0	0	0	0	0	0	0	0	0
0	0	0	0	0	0	0	0	0	0	0	0	0	0	0	0	0	0	0	0	0	0	0	0	0	0	0	0	0	0	0	0	0	0	0	0	0	0	0	0	0	0	0	0	0	0	0	0	0	0
0	0	0	0	0	0	0	0	0	0	0	0	0	0	0	0	0	0	0	0	0	0	0	0	0	0	0	0	0	0	0	0	0	0	0	0	0	0	0	0	0	0	0	0	0	0	0	0	0	0
0	0	0	0	0	0	0	0	0	0	0	0	0	0	0	0	0	0	0	0	0	0	0	0	0	0	0	0	0	0	0	0	0	0	0	0	0	0	0	0	0	0	0	0	0	0	0	0	0	0
0	0	0	0	0	0	0	0	0	0	0	0	0	0	0	0	0	0	0	0	0	0	0	0	0	0	0	0	0	0	0	0	0	0	0	0	0	0	0	0	0	0	0	0	0	0	0	0	0	0
0	0	0	0	0	0	0	0	0	0	0	0	0	0	0	0	0	0	0	0	0	0	0	0	0	0	0	0	0	0	0	0	0	0	0	0	0	0	0	0	0	0	0	0	0	0	0	0	0	0
0	0	0	0	0	0	0	0	0	0	0	0	0	0	0	0	0	0	0	0	0	0	0	0	0	0	0	0	0	0	0	0	0	0	0	0	0	0	0	0	0	0	0	0	0	0	0	0	0	0
0	0	0	0	0	0	0	0	0	0	0	0	0	0	0	0	0	0	0	0	0	0	0	0	0	0	0	0	0	0	0	0	0	0	0	0	0	0	0	0	0	0	0	0	0	0	0	0	0	0
0	0	0	0	0	0	0	0	0	0	0	0	0	0	0	0	0	0	0	0	0	0	0	0	0	0	0	0	0	0	0	0	0	0	0	0	0	0	0	0	0	0	0	0	0	0	0	0	0	0
0	0	0	0	0	0	0	0	0	0	0	0	0	0	0	0	0	0	0	0	0	0	0	0	0	0	0	0	0	0	0	0	0	0	0	0	0	0	0	0	0	0	0	0	0	0	0	0	0	0
0	0	0	0	0	0	0	0	0	0	0	0	0	0	0	0	0	0	0	0	0	0	0	0	0	0	0	0	0	0	0	0	0	0	0	0	0	0	0	0	0	0	0	0	0	0	0	0	0	0
0	0	0	0	0	0	0	0	0	0	0	0	0	0	0	0	0	0	0	0	0	0	0	0	0	0	0	0	0	0	0	0	0	0	0	0	0	0	0	0	0	0	0	0	0	0	0	0	0	0
0	0	0	0	0	0	0	0	0	0	0	0	0	0	0	0	0	0	0	0	0	0	0	0	0	0	0	0	0	0	0	0	0	0	0	0	0	0	0	0	0	0	0	0	0	0	0	0	0	0
0	0	0	0	0	0	0	0	0	0	0	0	0	0	0	0	0	0	0	0	0	0	0	0	0	0	0	0	0	0	0	0	0	0	0	0	0	0	0	0	0	0	0	0	0	0	0	0	0	0
0	0	0	0	0	0	0	0	0	0	0	0	0	0	0	0	0	0	0	0	0	0	0	0	0	0	0	0	0	0	0	0	0	0	0	0	0	0	0	0	0	0	0	0	0	0	0	0	0	0
0	0	0	0	0	0	0	0	0	0	0	0	0	0	0	0	0	0	0	0	0	0	0	0	0	0	0	0	0	0	0	0	0	0	0	0	0	0	0	0	0	0	0	0	0	0	0	0	0	0
0	0	0	0	0	0	0	0	0	0	0	0	0	0	0	0	0	0	0	0	0	0	0	0	0	0	0	0	0	0	0	0	0	0	0	0	0	0	0	0	0	0	0	0	0	0	0	0	0	0
0	0	0	0	0	0	0	0	0	0	0	0	0	0	0	0	0	0	0	0	0	0	0	0	0	0	0	0	0	0	0	0	0	0	0	0	0	0	0	0	0	0	0	0	0	0	0	0	0	0
0	0	0	0	0	0	0	0	0	0	0	0	0	0	0	0	0	0	0	0	0	0	0	0	0	0	0	0	0	0	0	0	0	0	0	0	0	0	0	0	0	0	0	0	0	0	0	0	0	0
0	0	0	0	0	0	0	0	0	0	0	0	0	0	0	0	0	0	0	0	0	0	0	0	0	0	0	0	0	0	0	0	0	0	0	0	0	0	0	0	0	0	0	0	0	0	0	0	0	0
0	0	0	0	0	0	0	0	0	0	0	0	0	0	0	0	0	0	0	0	0	0	0	0	0	0	0	0	0	0	0	0	0	0	0	0	0	0	0	0	0	0	0	0	0	0	0	0	0	0
0	0	0	0	0	0	0	0	0	0	0	0	0	0	0	0	0	0	0	0	0	0	0	0	0	0	0	0	0	0	0	0	0	0	0	0	0	0	0	0	0	0	0	0	0	0	0	0	0	0
0	0	0	0	0	0	0	0	0	0	0	0	0	0	0	0	0	0	0	0	0	0	0	0	0	0	0	0	0	0	0	0	0	0	0	0	0	0	0	0	0	0	0	0	0	0	0	0	0	0
0	0	0	0	0	0	0	0	0	0	0	0	0	0	0	0	0	0	0	0	0	0	0	0	0	0	0	0	0	0	0	0	0	0	0	0	0	0	0	0	0	0	0	0	0	0	0	0	0	0
0	0	0	0	0	0	0	0	0	0	0	0	0	0	0	0	0	0	0	0	0	0	0	0	0	0	0	0	0	0	0	0	0	0	0	0	0	0	0	0	0	0	0	0	0	0	0	0	0	0
0	0	0	0	0	0	0	0	0	0	0	0	0	0	0	0	0	0	0	0	0	0	0	0	0	0	0	0	0	0	0	0	0	0	0	0	0	0	0	0	0	0	0	0	0	0	0	0	0	0
0	0	0	0	0	0	0	0	0	0	0	0	0	0	0	0	0	0	0	0	0	0	0	0	0	0	0	0	0	0	0	0	0	0	0	0	0	0	0	0	0	0	0	0	0	0	0	0	0	0
0	0	0	0	0	0	0	0	0	0	0	0	0	0	0	0	0	0	0	0	0	0	0	0	0	0	0	0	0	0	0	0	0	0	0	0	0	0	0	0	0	0	0	0	0	0	0	0	0	0
0	0	0	0	0	0	0	0	0	0	0	0	0	0	0	0	0	0	0	0	0	0	0	0	0	0	0	0	0	0	0	0	0	0	0	0	0	0	0	0	0	0	0	0	0	0	0	0	0	0
0	0	0	0	0	0	0	0	0	0	0	0	0	0	0	0	0	0	0	0	0	0	0	0	0	0	0	0	0	0	0	0	0	0	0	0	0	0	0	0	0	0	0	0	0	0	0	0	0	0
0	0	0	0	0	0	0	0	0	0	0	0	0	0	0	0	0	0	0	0	0	0	0	0	0	0	0	0	0	0	0	0	0	0	0	0	0	0	0	0	0	0	0	0	0	0	0	0	0	0
0	0	0	0	0	0	0	0	0	0	0	0	0	0	0	0	0	0	0	0	0	0	0	0	0	0	0	0	0	0	0	0	0	0	0	0	0	0	0	0	0	0	0	0	0	0	0	0	0	0
0	0	0	0	0	0	0	0	0	0	0	0	0	0	0	0	0	0	0	0	0	0	0	0	0	0	0	0	0	0	0	0	0	0	0	0	0	0	0	0	0	0	0	0	0	0	0	0	0	0
0	0	0	0	0	0	0	0	0	0	0	0	0	0	0	0	0	0	0	0	0	0	0	0	0	0	0	0	0	0	0	0	0	0	0	0	0	0	0	0	0	0	0	0	0	0	0	0	0	0
0	0	0	0	0	0	0	0	0	0	0	0	0	0	0	0	0	0	0	0	0	0	0	0	0	0	0	0	0	0	0	0	0	0	0	0	0	0	0	0	0	0	0	0	0	0	0	0	0	0
0	0	0	0	0	0	0	0	0	0	0	0	0	0	0	0	0	0	0	0	0	0	0	0	0	0	0	0	0	0	0	0	0	0	0	0	0	0	0	0	0	0	0	0	0	0	0	0	0	0
0	0	0	0	0	0	0	0	0	0	0	0	0	0	0	0	0	0	0	0	0	0	0	0	0	0	0	0	0	0	0	0	0	0	0	0	0	0	0	0	0	0	0	0	0	0	0	0	0	0
0	0	0	0	0	0	0	0	0	0	0	0	0	0	0	0	0	0	0	0	0	0	0	0	0	0	0	0	0	0	0	0	0	0	0	0	0	0	0	0	0	0	0	0	0	0	0	0	0	0
0	0	0	0	0	0	0	0	0	0	0	0	0	0	0	0	0	0	0	0	0	0	0	0	0	0	0	0	0	0	0	0	0	0	0	0	0	0	0	0	0	0	0	0	0	0	0	0	0	0
0	0	0	0	0	0	0	0	0	0	0	0	0	0	0	0	0	0	0	0	0	0	0	0	0	0	0	0	0	0	0	0	0	0	0	0	0	0	0	0	0	0	0	0	0	0	0	0	0	0
0	0	0	0	0	0	0	0	0	0	0	0	0	0	0	0	0	0	0	0	0	0	0	0	0	0	0	0	0	0	0	0	0	0	0	0	0	0	0	0	0	0	0	0	0	0	0	0	0	0
0	0	0	0	0	0	0	0	0	0	0	0	0	0	0	0	0	0	0	0	0	0	0	0	0	0	0	0	0	0	0	0	0	0	0	0	0	0	0	0	0	0	0	0	0	0	0	0	0	0
0	0	0	0	0	0	0	0	0	0	0	0	0	0	0	0	0	0	0	0	0	0	0	0	0	0	0	0	0	0	0	0	0	0	0	0	0	0	0	0	0	0	0	0	0	0	0	0	0	0
0	0	0	0	0	0	0	0	0	0	0	0	0	0	0	0	0	0	0	0	0	0	0	0	0	0	0	0	0	0	0	0	0	0	0	0	0	0	0	0	0	0	0	0	0	0	0	0	0	0
0	0	0	0	0	0	0	0	0	0	0	0	0	0	0	0	0	0	0	0	0	0	0	0	0	0	0	0	0	0	0	0	0	0	0	0	0	0	0	0	0	0	0	0	0	0	0	0	0	0
0	0	0	0	0	0	0	0	0	0	0	0	0	0	0	0	0	0	0	0	0	0	0	0	0	0	0	0	0	0	0	0	0	0	0	0	0	0	0	0	0	0	0	0	0	0	0	0	0	0
0	0	0	0	0	0	0	0	0	0	0	0	0	0	0	0	0	0	0	0	0	0	0	0	0	0	0	0	0	0	0	0	0	0	0	0	0	0	0	0	0	0	0	0	0	0	0	0	0	0
0	0	0	0	0	0	0	0	0	0	0	0	0	0	0	0	0	0	0	0	0	0	0	0	0	0	0	0	0	0	0	0	0	0	0	0	0	0	0	0	0	0	0	0	0	0	0	0	0	0
0	0	0	0	0	0	0	0	0	0	0	0	0	0	0	0	0	0	0	0	0	0	0	0	0	0	0	0	0	0	0	0	0	0	0	0	0	0	0	0	0	0	0	0	0	0	0	0	0	0
0	0	0	0	0	0	0	0	0	0	0	0	0	0	0	0	0	0	0	0	0	0	0	0	0	0	0	0	0	0	0	0	0	0	0	0	0	0	0	0	0	0	0	0	0	0	0	0	0	0
0	0	0	0	0	0	0	0	0	0	0	0	0	0	0	0	0	0	0	0	0	0	0	0	0	0	0	0	0	0	0	0	0	0	0	0	0	0	0	0	0	0	0	0	0	0	0	0	0	0
0	0	0	0	0	0	0	0	0	0	0	0	0	0	0	0	0	0	0	0	0	0	0	0	0	0	0	0	0	0	0	0	0	0	0	0	0	0	0	0	0	0	0	0	0	0	0	0	0	0
0	0	0	0	0	0	0	0	0	0	0	0	0	0	0	0	0	0	0	0	0	0	0	0	0	0	0	0	0	0	0	0	0	0	0	0	0	0	0	0	0	0	0	0	0	0	0	0	0	0
0	0	0	0	0	0	0	0	0	0	0	0	0	0	0	0	0	0	0	0	0	0	0	0	0	0	0	0	0	0	0	0	0	0	0	0	0	0	0	0	0	0	0	0	0	0	0	0	0	0
0	0	0	0	0	0	0	0	0	0	0	0	0	0	0	0	0	0	0	0	0	0	0	0	0	0	0	0	0	0	0	0	0	0	0	0	0	0	0	0	0	0	0	0	0	0	0	0	0	0
0	0	0	0	0	0	0	0	0	0	0	0	0	0	0	0	0	0	0	0	0	0	0	0	0	0	0	0	0	0	0	0	0	0	0	0	0	0	0	0	0	0	0	0	0	0	0	0	0	0
0	0	0	0	0	0	0	0	0	0	0	0	0	0	0	0	0	0	0	0	0	0	0	0	0	0	0	0	0	0	0	0	0	0	0	0	0	0	0	0	0	0	0	0	0	0	0	0	0	0
0	0	0	0	0	0	0	0	0	0	0	0	0	0	0	0	0	0	0	0	0	0	0	0	0	0	0	0	0	0	0	0	0	0	0	0	0	0	0	0	0	0	0	0	0	0	0	0	0	0
0	0	0	0	0	0	0	0	0	0	0	0	0	0	0	0	0	0	0	0	0	0	0	0	0	0	0	0	0	0	0	0	0	0	0	0	0	0	0	0	0	0	0	0	0	0	0	0	0	0
0	0	0	0	0	0	0	0	0	0	0	0	0	0	0	0	0	0	0	0	0	0	0	0	0	0	0	0	0	0	0	0	0	0	0	0	0	0	0	0	0	0	0	0	0	0	0	0	0	0
0	0	0	0	0	0	0	0	0	0	0	0	0	0	0	0	0	0	0	0	0	0	0	0	0	0	0	0	0	0	0	0	0	0	0	0	0	0	0	0	0	0	0	0	0	0	0	0	0	0
0	0	0	0	0	0	0	0	0	0	0	0	0	0	0	0	0	0	0	0	0	0	0	0	0	0	0	0	0	0	0	0	0	0	0	0	0	0	0	0	0	0	0	0	0	0	0	0	0	0
0	0	0	0	0	0	0	0	0	0	0	0	0	0	0	0	0	0	0	0	0	0	0	0	0	0	0	0	0	0	0	0	0	0	0	0	0	0	0	0	0	0	0	0	0	0	0	0	0	0
0	0	0	0	0	0	0	0	0	0	0	0	0	0	0	0	0	0	0	0	0	0	0	0	0	0	0	0	0	0	0	0	0	0	0	0	0	0	0	0	0	0	0	0	0	0	0	0	0	0
0	0	0	0	0	0	0	0	0	0	0	0	0	0	0	0	0	0	0	0	0	0	0	0	0	0	0	0	0	0	0	0	0	0	0	0	0	0	0	0	0	0	0	0	0	0	0	0	0	0
0	0	0	0	0	0	0	0	0	0	0	0	0	0	0	0	0	0	0	0	0	0	0	0	0	0	0	0	0	0	0	0	0	0	0	0	0	0	0	0	0	0	0	0	0	0	0	0	0	0
0	0	0	0	0	0	0	0	0	0	0	0	0	0	0	0	0	0	0	0	0	0	0	0	0	0	0	0	0	0	0	0	0	0	0	0	0	0	0	0	0	0	0	0	0	0	0	0	0	0
0	0	0	0	0	0	0	0	0	0	0	0	0	0	0	0	0	0	0	0	0	0	0	0	0	0	0	0	0	0	0	0	0	0	0	0	0	0	0	0	0	0	0	0	0	0	0	0	0	0
0	0	0	0	0	0	0	0	0	0	0	0	0	0	0	0	0	0	0	0	0	0	0	0	0	0	0	0	0	0	0	0	0	0	0	0	0	0	0	0	0	0	0	0	0	0	0	0	0	0
0	0	0	0	0	0	0	0	0	0	0	0	0	0	0	0	0	0	0	0	0	0	0	0	0	0	0	0	0	0	0	0	0	0	0	0	0	0	0	0	0	0	0	0	0	0	0	0	0	0
0	0	0	0	0	0	0	0	0	0	0	0	0	0	0	0	0	0	0	0	0	0	0	0	0	0	0	0	0	0	0	0	0	0	0	0	0	0	0	0	0	0	0	0	0	0	0	0	0	0
0	0	0	0	0	0	0	0	0	0	0	0	0	0	0	0	0	0	0	0	0	0	0	0	0	0	0	0	0	0	0	0	0	0	0	0	0	0	0	0	0	0	0	0	0	0	0	0	0	0
0	0	0	0	0	0	0	0	0	0	0	0	0	0	0	0	0	0	0	0	0	0	0	0	0	0	0	0	0	0	0	0	0	0	0	0	0	0	0	0	0	0	0	0	0	0	0	0	0	0
0	0	0	0	0	0	0	0	0	0	0	0	0	0	0	0	0	0	0	0	0	0	0	0	0	0	0	0	0	0	0	0	0	0	0	0	0	0	0	0	0	0	0	0	0	0	0	0	0	0
0	0	0	0	0	0	0	0	0	0	0	0	0	0	0	0	0	0	0	0	0	0	0	0	0	0	0	0	0	0	0	0	0	0	0	0	0	0	0	0	0	0	0	0	0	0	0	0	0	0
0	0	0	0	0	0	0	0	0	0	0	0	0	0	0	0	0	0	0	0	0	0	0	0	0	0	0	0	0	0	0	0	0	0	0	0	0	0	0	0	0	0	0	0	0	0	0	0	0	0
0	0	0	0	0	0	0	0	0	0	0	0	0	0	0	0	0	0	0	0	0	0	0	0	0	0	0	0	0	0	0	0	0	0	0	0	0	0	0	0	0	0	0	0	0	0	0	0	0	0
0	0	0	0	0	0	0	0	0	0	0	0	0	0	0	0	0	0	0	0	0	0	0	0	0	0	0	0	0	0	0	0	0	0	0	0	0	0	0	0	0	0	0	0	0	0	0	0	0	0
0	0	0	0	0	0	0	0	0	0	0	0	0	0	0	0	0	0	0	0	0	0	0	0	0	0	0	0	0	0	0	0	0	0	0	0	0	0	0	0	0	0	0	0	0	0	0	0	0	0
0	0	0	0	0	0	0	0	0	0	0	0	0	0	0	0	0	0	0	0	0	0	0	0	0	0	0	0	0	0	0	0	0	0	0	0	0	0	0	0	0	0	0	0	0	0	0	0	0	0
0	0	0	0	0	0	0	0	0	0	0	0	0	0	0	0	0	0	0	0	0	0	0	0	0	0	0	0	0	0	0	0	0	0	0	0	0	0	0	0	0	0	0	0	0	0	0	0	0	0
0	0	0	0	0	0	0	0	0	0	0	0	0	0	0	0	0	0	0	0	0	0	0	0	0	0	0	0	0	0	0	0	0	0	0	0	0	0	0	0	0	0	0	0	0	0	0	0	0	0
0	0	0	0	0	0	0	0	0	0	0	0	0	0	0	0	0	0	0	0	0	0	0	0	0	0	0	0	0	0	0	0	0	0	0	0	0	0	0	0	0	0	0	0	0	0	0	0	0	0
0	0	0	0	0	0	0	0	0	0	0	0	0	0	0	0	0	0	0	0	0	0	0	0	0	0	0	0	0	0	0	0	0	0	0	0	0	0	0	0	0	0	0	0	0	0	0	0	0	0
0	0	0	0	0	0	0	0	0	0	0	0	0	0	0	0	0	0	0	0	0	0	0	0	0	0	0	0	0	0	0	0	0	0	0	0	0	0	0	0	0	0	0	0	0	0	0	0	0	0
0	0	0	0	0	0	0	0	0	0	0	0	0	0	0	0	0	0	0	0	0	0	0	0	0	0	0	0	0	0	0	0	0	0	0	0	0	0	0	0	0	0	0	0	0	0	0	0	0	0
0	0	0	0	0	0	0	0	0	0	0	0	0	0	0	0	0	0	0	0	0	0	0	0	0	0	0	0	0	0	0	0	0	0	0	0	0	0	0	0	0	0	0	0	0	0	0	0	0	0
0	0	0	0	0	0	0	0	0	0	0	0	0	0	0	0	0	0	0	0	0	0	0	0	0	0	0	0	0	0	0	0	0	0	0	0	0	0	0	0	0	0	0	0	0	0	0	0	0	0
0	0	0	0	0	0	0	0	0	0	0	0	0	0	0	0	0	0	0	0	0	0	0	0	0	0	0	0	0	0	0	0	0	0	0	0	0	0	0	0	0	0	0	0	0	0	0	0	0	0
0	0	0	0	0	0	0	0	0	0	0	0	0	0	0	0	0	0	0	0	0	0	0	0	0	0	0	0	0	0	0	0	0	0	0	0	0	0	0	0	0	0	0	0	0	0	0	0	0	0
0	0	0	0	0	0	0	0	0	0	0	0	0	0	0	0	0	0	0	0	0	0	0	0	0	0	0	0	0	0	0	0	0	0	0	0	0	0	0	0	0	0	0	0	0	0	0	0	0	0
0	0	0	0	0	0	0	0	0	0	0	0	0	0	0	0	0	0	0	0	0	0	0	0	0	0	0	0	0	0	0	0	0	0	0	0	0	0	0	0	0	0	0	0	0	0	0	0	0	0
0	0	0	0	0	0	0	0	0	0	0	0	0	0	0	0	0	0	0	0	0	0	0	0	0	0	0	0	0	0	0	0	0	0	0	0	0	0	0	0	0	0	0	0	0	0	0	0	0	0
0	0	0	0	0	0	0	0	0	0	0	0	0	0	0	0	0	0	0	0	0	0	0	0	0	0	0	0	0	0	0	0	0	0	0	0	0	0	0	0	0	0	0	0	0	0	0	0	0	0
0	0	0	0	0	0	0	0	0	0	0	0	0	0	0	0	0	0	0	0	0	0	0	0	0	0	0	0	0	0	0	0	0	0	0	0	0	0	0	0	0	0	0	0	0	0	0	0	0	0
0	0	0	0	0	0	0	0	0	0	0	0	0	0	0	0	0	0	0	0	0	0	0	0	0	0	0	0	0	0	0	0	0	0	0	0	0	0	0	0	0	0	0	0	0	0	0	0	0	0
0	0	0	0	0	0	0	0	0	0	0	0	0	0	0	0	0	0	0	0	0	0	0	0	0	0	0	0	0	0	0	0	0	0	0	0	0	0	0	0	0	0	0	0	0	0	0	0	0	0
0	0	0	0	0	0	0	0	0	0	0	0	0	0	0	0	0	0	0	0	0	0	0	0	0	0	0	0	0	0	0	0	0	0	0	0	0	0	0	0	0	0	0	0	0	0	0	0	0	0
0	0	0	0	0	0	0	0	0	0	0	0	0	0	0	0	0	0	0	0	0	0	0	0	0	0	0	0	0	0	0	0	0	0	0	0	0	0	0	0	0	0	0	0	0	0	0	0	0	0
0	0	0	0	0	0	0	0	0	0	0	0	0	0	0	0	0	0	0	0	0	0	0	0	0	0	0	0	0	0	0	0	0	0	0	0	0	0	0	0	0	0	0	0	0	0	0	0	0	0
0	0	0	0	0	0	0	0	0	0	0	0	0	0	0	0	0	0	0	0	0	0	0	0	0	0	0	0	0	0	0	0	0	0	0	0	0	0	0	0	0	0	0	0	0	0	0	0	0	0
0	0	0	0	0	0	0	0	0	0	0	0	0	0	0	0	0	0	0	0	0	0	0	0	0	0	0	0	0	0	0	0	0	0	0	0	0	0	0	0	0	0	0	0	0	0	0	0	0	0
0	0	0	0	0	0	0	0	0	0	0	0	0	0	0	0	0	0	0	0	0	0	0	0	0	0	0	0	0	0	0	0	0	0	0	0	0	0	0	0	0	0	0	0	0	0	0	0	0	0
0	0	0	0	0	0	0	0	0	0	0	0	0	0	0	0	0	0	0	0	0	0	0	0	0	0	0	0	0	0	0	0	0	0	0	0	0	0	0	0	0	0	0	0	0	0	0	0	0	0
0	0	0	0	0	0	0	0	0	0	0	0	0	0	0	0	0	0	0	0	0	0	0	0	0	0	0	0	0	0	0	0	0	0	0	0	0	0	0	0	0	0	0	0	0	0	0	0	0	0
0	0	0	0	0	0	0	0	0	0	0	0	0	0	0	0	0	0	0	0	0	0	0	0	0	0	0	0	0	0	0	0	0	0	0	0	0	0	0	0	0	0	0	0	0	0	0	0	0	0
0	0	0	0	0	0	0	0	0	0	0	0	0	0	0	0	0	0	0	0	0	0	0	0	0	0	0	0	0	0	0	0	0	0	0	0	0	0	0	0	0	0	0	0	0	0	0	0	0	0
0	0	0	0	0	0	0	0	0	0	0	0	0	0	0	0	0	0	0	0	0	0	0	0	0	0	0	0	0	0	0	0	0	0	0	0	0	0	0	0	0	0	0	0	0	0	0	0	0	0
0	0	0	0	0	0	0	0	0	0	0	0	0	0	0	0	0	0	0	0	0	0	0	0	0	0	0	0	0	0	0	0	0	0	0	0	0	0	0	0	0	0	0	0	0	0	0	0	0	0
0	0	0	0	0	0	0	0	0	0	0	0	0	0	0	0	0	0	0	0	0	0	0	0	0	0	0	0	0	0	0	0	0	0	0	0	0	0	0	0	0	0	0	0	0	0	0	0	0	0
0	0	0	0	0	0	0	0	0	0	0	0	0	0	0	0	0	0	0	0	0	0	0	0	0	0	0	0	0	0	0	0	0	0	0	0	0	0	0	0	0	0	0	0	0	0	0	0	0	0
0	0	0	0	0	0	0	0	0	0	0	0	0	0	0	0	0	0	0	0	0	0	0	0	0	0	0	0	0	0	0	0	0	0	0	0	0	0	0	0	0	0	0	0	0	0	0	0	0	0
0	0	0	0	0	0	0	0	0	0	0	0	0	0	0	0	0	0	0	0	0	0	0	0	0	0	0	0	0	0	0	0	0	0	0	0	0	0	0	0	0	0	0	0	0	0	0	0	0	0
0	0	0	0	0	0	0	0	0	0	0	0	0	0	0	0	0	0	0	0	0	0	0	0	0	0	0	0	0	0	0	0	0	0	0	0	0	0	0	0	0	0	0	0	0	0	0	0	0	0
0	0	0	0	0	0	0	0	0	0	0	0	0	0	0	0	0	0	0	0	0	0	0	0	0	0	0	0	0	0	0	0	0	0	0	0	0	0	0	0	0	0	0	0	0	0	0	0	0	0
0	0	0	0	0	0	0	0	0	0	0	0	0	0	0	0	0	0	0	0	0	0	0	0	0	0	0	0	0	0	0	0	0	0	0	0	0	0	0	0	0	0	0	0	0	0	0	0	0	0
0	0	0	0	0	0	0	0	0	0	0	0	0	0	0	0	0	0	0	0	0	0	0	0	0	0	0	0	0	0	0	0	0	0	0	0	0	0	0	0	0	0	0	0	0	0	0	0	0	0
0	0	0	0	0	0	0	0	0	0	0	0	0	0	0	0	0	0	0	0	0	0	0	0	0	0	0	0	0	0	0	0	0	0	0	0	0	0	0	0	0	0	0	0	0	0	0	0	0	0
0	0	0	0	0	0	0	0	0	0	0	0	0	0	0	0	0	0	0	0	0	0	0	0	0	0	0	0	0	0	0	0	0	0	0	0	0	0	0	0	0	0	0	0	0	0	0	0	0	0
0	0	0	0	0	0	0	0	0	0	0	0	0	0	0	0	0	0	0	0	0	0	0	0	0	0	0	0	0	0	0	0	0	0	0	0	0	0	0	0	0	0	0	0	0	0	0	0	0	0
0	0	0	0	0	0	0	0	0	0	0	0	0	0	0	0	0	0	0	0	0	0	0	0	0	0	0	0	0	0	0	0	0	0	0	0	0	0	0	0	0	0	0	0	0	0	0	0	0	0
0	0	0	0	0	0	0	0	0	0	0	0	0	0	0	0	0	0	0	0	0	0	0	0	0	0	0	0	0	0	0	0	0	0	0	0	0	0	0	0	0	0	0	0	0	0	0	0	0	0
0	0	0	0	0	0	0	0	0	0	0	0	0	0	0	0	0	0	0	0	0	0	0	0	0	0	0	0	0	0	0	0	0	0	0	0	0	0	0	0	0	0	0	0	0	0	0	0	0	0
0	0	0	0	0	0	0	0	0	0	0	0	0	0	0	0	0	0	0	0	0	0	0	0	0	0	0	0	0	0	0	0	0	0	0	0	0	0	0	0	0	0	0	0	0	0	0	0	0	0
0	0	0	0	0	0	0	0	0	0	0	0	0	0	0	0	0	0	0	0	0	0	0	0	0	0	0	0	0	0	0	0	0	0	0	0	0	0	0	0	0	0	0	0	0	0	0	0	0	0
0	0	0	0	0	0	0	0	0	0	0	0	0	0	0	0	0	0	0	0	0	0	0	0	0	0	0	0	0	0	0	0	0	0	0	0	0	0	0	0	0	0	0	0	0	0	0	0	0	0
0	0	0	0	0	0	0	0	0	0	0	0	0	0	0	0	0	0	0	0	0	0	0	0	0	0	0	0	0	0	0	0	0	0	0	0	0	0	0	0	0	0	0	0	0	0	0	0	0	0
0	0	0	0	0	0	0	0	0	0	0	0	0	0	0	0	0	0	0	0	0	0	0	0	0	0	0	0	0	0	0	0	0	0	0	0	0	0	0	0	0	0	0	0	0	0	0	0	0	0
0	0	0	0	0	0	0	0	0	0	0	0	0	0	0	0	0	0	0	0	0	0	0	0	0	0	0	0	0	0	0	0	0	0	0	0	0	0	0	0	0	0	0	0	0	0	0	0	0	0
0	0	0	0	0	0	0	0	0	0	0	0	0	0	0	0	0	0	0	0	0	0	0	0	0	0	0	0	0	0	0	0	0	0	0	0	0	0	0	0	0	0	0	0	0	0	0	0	0	0
0	0	0	0	0	0	0	0	0	0	0	0	0	0	0	0	0	0	0	0	0	0	0	0	0	0	0	0	0	0	0	0	0	0	0	0	0	0	0	0	0	0	0	0	0	0	0	0	0	0
0	0	0	0	0	0	0	0	0	0	0	0	0	0	0	0	0	0	0	0	0	0	0	0	0	0	0	0	0	0	0	0	0	0	0	0	0	0	0	0	0	0	0	0	0	0	0	0	0	0
0	0	0	0	0	0	0	0	0	0	0	0	0	0	0	0	0	0	0	0	0	0	0	0	0	0	0	0	0	0	0	0	0	0	0	0	0	0	0	0	0	0	0	0	0	0	0	0	0	0
0	0	0	0	0	0	0	0	0	0	0	0	0	0	0	0	0	0	0	0	0	0	0	0	0	0	0	0	0	0	0	0	0	0	0	0	0	0	0	0	0	0	0	0	0	0	0	0	0	0
0	0	0	0	0	0	0	0	0	0	0	0	0	0	0	0	0	0	0	0	0	0	0	0	0	0	0	0	0	0	0	0	0	0	0	0	0	0	0	0	0	0	0	0	0	0	0	0	0	0
0	0	0	0	0	0	0	0	0	0	0	0	0	0	0	0	0	0	0	0	0	0	0	0	0	0	0	0	0	0	0	0	0	0	0	0	0	0	0	0	0	0	0	0	0	0	0	0	0	0
0	0	0	0	0	0	0	0	0	0	0	0	0	0	0	0	0	0	0	0	0	0	0	0	0	0	0	0	0	0	0	0	0	0	0	0	0	0	0	0	0	0	0	0	0	0	0	0	0	0
0	0	0	0	0	0	0	0	0	0	0	0	0	0	0	0	0	0	0	0	0	0	0	0	0	0	0	0	0	0	0	0	0	0	0	0	0	0	0	0	0	0	0	0	0	0	0	0	0	0
0	0	0	0	0	0	0	0	0	0	0	0	0	0	0	0	0	0	0	0	0	0	0	0	0	0	0	0	0	0	0	0	0	0	0	0	0	0	0	0	0	0	0	0	0	0	0	0	0	0
0	0	0	0	0	0	0	0	0	0	0	0	0	0	0	0	0	0	0	0	0	0	0	0	0	0	0	0	0	0	0	0	0	0	0	0	0	0	0	0	0	0	0	0	0	0	0	0	0	0
0	0	0	0	0	0	0	0	0	0	0	0	0	0	0	0	0	0	0	0	0	0	0	0	0	0	0	0	0	0	0	0	0	0	0	0	0	0	0	0	0	0	0	0	0	0	0	0	0	0
0	0	0	0	0	0	0	0	0	0	0	0	0	0	0	0	0	0	0	0	0	0	0	0	0	0	0	0	0	0	0	0	0	0	0	0	0	0	0	0	0	0	0	0	0	0	0	0	0	0
0	0	0	0	0	0	0	0	0	0	0	0	0	0	0	0	0	0	0	0	0	0	0	0	0	0	0	0	0	0	0	0	0	0	0	0	0	0	0	0	0	0	0	0	0	0	0	0	0	0
0	0	0	0	0	0	0	0	0	0	0	0	0	0	0	0	0	0	0	0	0	0	0	0	0	0	0	0	0	0	0	0	0	0	0	0	0	0	0	0	0	0	0	0	0	0	0	0	0	0
0	0	0	0	0	0	0	0	0	0	0	0	0	0	0	0	0	0	0	0	0	0	0	0	0	0	0	0	0	0	0	0	0	0	0	0	0	0	0	0	0	0	0	0	0	0	0	0	0	0
0	0	0	0	0	0	0	0	0	0	0	0	0	0	0	0	0	0	0	0	0	0	0	0	0	0	0	0	0	0	0	0	0	0	0	0	0	0	0	0	0	0	0	0	0	0	0	0	0	0
0	0	0	0	0	0	0	0	0	0	0	0	0	0	0	0	0	0	0	0	0	0	0	0	0	0	0	0	0	0	0	0	0	0	0	0	0	0	0	0	0	0	0	0	0	0	0	0	0	0
0	0	0	0	0	0	0	0	0	0	0	0	0	0	0	0	0	0	0	0	0	0	0	0	0	0	0	0	0	0	0	0	0	0	0	0	0	0	0	0	0	0	0	0	0	0	0	0	0	0
0	0	0	0	0	0	0	0	0	0	0	0	0	0	0	0	0	0	0	0	0	0	0	0	0	0	0	0	0	0	0	0	0	0	0	0	0	0	0	0	0	0	0	0	0	0	0	0	0	0
0	0	0	0	0	0	0	0	0	0	0	0	0	0	0	0	0	0	0	0	0	0	0	0	0	0	0	0	0	0	0	0	0	0	0	0	0	0	0	0	0	0	0	0	0	0	0	0	0	0
0	0	0	0	0	0	0	0	0	0	0	0	0	0	0	0	0	0	0	0	0	0	0	0	0	0	0	0	0	0	0	0	0	0	0	0	0	0	0	0	0	0	0	0	0	0	0	0	0	0
0	0	0	0	0	0	0	0	0	0	0	0	0	0	0	0	0	0	0	0	0	0	0	0	0	0	0	0	0	0	0	0	0	0	0	0	0	0	0	0	0	0	0	0	0	0	0	0	0	0
0	0	0	0	0	0	0	0	0	0	0	0	0	0	0	0	0	0	0	0	0	0	0	0	0	0	0	0	0	0	0	0	0	0	0	0	0	0	0	0	0	0	0	0	0	0	0	0	0	0
0	0	0	0	0	0	0	0	0	0	0	0	0	0	0	0	0	0	0	0	0	0	0	0	0	0	0	0	0	0	0	0	0	0	0	0	0	0	0	0	0	0	0	0	0	0	0	0	0	0
0	0	0	0	0	0	0	0	0	0	0	0	0	0	0	0	0	0	0	0	0	0	0	0	0	0	0	0	0	0	0	0	0	0	0	0	0	0	0	0	0	0	0	0	0	0	0	0	0	0
0	0	0	0	0	0	0	0	0	0	0	0	0	0	0	0	0	0	0	0	0	0	0	0	0	0	0	0	0	0	0	0	0	0	0	0	0	0	0	0	0	0	0	0	0	0	0	0	0	0
0	0	0	0	0	0	0	0	0	0	0	0	0	0	0	0	0	0	0	0	0	0	0	0	0	0	0	0	0	0	0	0	0	0	0	0	0	0	0	0	0	0	0	0	0	0	0	0	0	0
0	0	0	0	0	0	0	0	0	0	0	0	0	0	0	0	0	0	0	0	0	0	0	0	0	0	0	0	0	0	0	0	0	0	0	0	0	0	0	0	0	0	0	0	0	0	0	0	0	0
0	0	0	0	0	0	0	0	0	0	0	0	0	0	0	0	0	0	0	0	0	0	0	0	0	0	0	0	0	0	0	0	0	0	0	0	0	0	0	0	0	0	0	0	0	0	0	0	0	0
0	0	0	0	0	0	0	0	0	0	0	0	0	0	0	0	0	0	0	0	0	0	0	0	0	0	0	0	0	0	0	0	0	0	0	0	0	0	0	0	0	0	0	0	0	0	0	0	0	0
0	0	0	0	0	0	0	0	0	0	0	0	0	0	0	0	0	0	0	0	0	0	0	0	0	0	0	0	0	0	0	0	0	0	0	0	0	0	0	0	0	0	0	0	0	0	0	0	0	0
0	0	0	0	0	0	0	0	0	0	0	0	0	0	0	0	0	0	0	0	0	0	0	0	0	0	0	0	0	0	0	0	0	0	0	0	0	0	0	0	0	0	0	0	0	0	0	0	0	0
0	0	0	0	0	0	0	0	0	0	0	0	0	0	0	0	0	0	0	0	0	0	0	0	0	0	0	0	0	0	0	0	0	0	0	0	0	0	0	0	0	0	0	0	0	0	0	0	0	0
0	0	0	0	0	0	0	0	0	0	0	0	0	0	0	0	0	0	0	0	0	0	0	0	0	0	0	0	0	0	0	0	0	0	0	0	0	0	0	0	0	0	0	0	0	0	0	0	0	0
0	0	0	0	0	0	0	0	0	0	0	0	0	0	0	0	0	0	0	0	0	0	0	0	0	0	0	0	0	0	0	0	0	0	0	0	0	0	0	0	0	0	0	0	0	0	0	0	0	0
0	0	0	0	0	0	0	0	0	0	0	0	0	0	0	0	0	0	0	0	0	0	0	0	0	0	0	0	0	0	0	0	0	0	0	0	0	0	0	0	0	0	0	0	0	0	0	0	0	0
0	0	0	0	0	0	0	0	0	0	0	0	0	0	0	0	0	0	0	0	0	0	0	0	0	0	0	0	0	0	0	0	0	0	0	0	0	0	0	0	0	0	0	0	0	0	0	0	0	0
0	0	0	0	0	0	0	0	0	0	0	0	0	0	0	0	0	0	0	0	0	0	0	0	0	0	0	0	0	0	0	0	0	0	0	0	0	0	0	0	0	0	0	0	0	0	0	0	0	0
0	0	0	0	0	0	0	0	0	0	0	0	0	0	0	0	0	0	0	0	0	0	0	0	0	0	0	0	0	0	0	0	0	0	0	0	0	0	0	0	0	0	0	0	0	0	0	0	0	0
0	0	0	0	0	0	0	0	0	0	0	0	0	0	0	0	0	0	0	0	0	0	0	0	0	0	0	0	0	0	0	0	0	0	0	0	0	0	0	0	0	0	0	0	0	0	0	0	0	0
0	0	0	0	0	0	0	0	0	0	0	0	0	0	0	0	0	0	0	0	0	0	0	0	0	0	0	0	0	0	0	0	0	0	0	0	0	0	0	0	0	0	0	0	0	0	0	0	0	0
0	0	0	0	0	0	0	0	0	0	0	0	0	0	0	0	0	0	0	0	0	0	0	0	0	0	0	0	0	0	0	0	0	0	0	0	0	0	0	0	0	0	0	0	0	0	0	0	0	0
0	0	0	0	0	0	0	0	0	0	0	0	0	0	0	0	0	0	0	0	0	0	0	0	0	0	0	0	0	0	0	0	0	0	0	0	0	0	0	0	0	0	0	0	0	0	0	0	0	0
0	0	0	0	0	0	0	0	0	0	0	0	0	0	0	0	0	0	0	0	0	0	0	0	0	0	0	0	0	0	0	0	0	0	0	0	0	0	0	0	0	0	0	0	0	0	0	0	0	0
0	0	0	0	0	0	0	0	0	0	0	0	0	0	0	0	0	0	0	0	0	0	0	0	0	0	0	0	0	0	0	0	0	0	0	0	0	0	0	0	0	0	0	0	0	0	0	0	0	0
0	0	0	0	0	0	0	0	0	0	0	0	0	0	0	0	0	0	0	0	0	0	0	0	0	0	0	0	0	0	0	0	0	0	0	0	0	0	0	0	0	0	0	0	0	0	0	0	0	0
0	0	0	0	0	0	0	0	0	0	0	0	0	0	0	0	0	0	0	0	0	0	0	0	0	0	0	0	0	0	0	0	0	0	0	0	0	0	0	0	0	0	0	0	0	0	0	0	0	0
0	0	0	0	0	0	0	0	0	0	0	0	0	0	0	0	0	0	0	0	0	0	0	0	0	0	0	0	0	0	0	0	0	0	0	0	0	0	0	0	0	0	0	0	0	0	0	0	0	0
0	0	0	0	0	0	0	0	0	0	0	0	0	0	0	0	0	0	0	0	0	0	0	0	0	0	0	0	0	0	0	0	0	0	0	0	0	0	0	0	0	0	0	0	0	0	0	0	0	0
0	0	0	0	0	0	0	0	0	0	0	0	0	0	0	0	0	0	0	0	0	0	0	0	0	0	0	0	0	0	0	0	0	0	0	0	0	0	0	0	0	0	0	0	0	0	0	0	0	0
0	0	0	0	0	0	0	0	0	0	0	0	0	0	0	0	0	0	0	0	0	0	0	0	0	0	0	0	0	0	0	0	0	0	0	0	0	0	0	0	0	0	0	0	0	0	0	0	0	0
0	0	0	0	0	0	0	0	0	0	0	0	0	0	0	0	0	0	0	0	0	0	0	0	0	0	0	0	0	0	0	0	0	0	0	0	0	0	0	0	0	0	0	0	0	0	0	0	0	0
0	0	0	0	0	0	0	0	0	0	0	0	0	0	0	0	0	0	0	0	0	0	0	0	0	0	0	0	0	0	0	0	0	0	0	0	0	0	0	0	0	0	0	0	0	0	0	0	0	0
0	0	0	0	0	0	0	0	0	0	0	0	0	0	0	0	0	0	0	0	0	0	0	0	0	0	0	0	0	0	0	0	0	0	0	0	0	0	0	0	0	0	0	0	0	0	0	0	0	0
0	0	0	0	0	0	0	0	0	0	0	0	0	0	0	0	0	0	0	0	0	0	0	0	0	0	0	0	0	0	0	0	0	0	0	0	0	0	0	0	0	0	0	0	0	0	0	0	0	0
0	0	0	0	0	0	0	0	0	0	0	0	0	0	0	0	0	0	0	0	0	0	0	0	0	0	0	0	0	0	0	0	0	0	0	0	0	0	0	0	0	0	0	0	0	0	0	0	0	0
0	0	0	0	0	0	0	0	0	0	0	0	0	0	0	0	0	0	0	0	0	0	0	0	0	0	0	0	0	0	0	0	0	0	0	0	0	0	0	0	0	0	0	0	0	0	0	0	0	0
0	0	0	0	0	0	0	0	0	0	0	0	0	0	0	0	0	0	0	0	0	0	0	0	0	0	0	0	0	0	0	0	0	0	0	0	0	0	0	0	0	0	0	0	0	0	0	0	0	0
0	0	0	0	0	0	0	0	0	0	0	0	0	0	0	0	0	0	0	0	0	0	0	0	0	0	0	0	0	0	0	0	0	0	0	0	0	0	0	0	0	0	0	0	0	0	0	0	0	0
0	0	0	0	0	0	0	0	0	0	0	0	0	0	0	0	0	0	0	0	0	0	0	0	0	0	0	0	0	0	0	0	0	0	0	0	0	0	0	0	0	0	0	0	0	0	0	0	0	0
0	0	0	0	0	0	0	0	0	0	0	0	0	0	0	0	0	0	0	0	0	0	0	0	0	0	0	0	0	0	0	0	0	0	0	0	0	0	0	0	0	0	0	0	0	0	0	0	0	0
0	0	0	0	0	0	0	0	0	0	0	0	0	0	0	0	0	0	0	0	0	0	0	0	0	0	0	0	0	0	0	0	0	0	0	0	0	0	0	0	0	0	0	0	0	0	0	0	0	0
0	0	0	0	0	0	0	0	0	0	0	0	0	0	0	0	0	0	0	0	0	0	0	0	0	0	0	0	0	0	0	0	0	0	0	0	0	0	0	0	0	0	0	0	0	0	0	0	0	0
0	0	0	0	0	0	0	0	0	0	0	0	0	0	0	0	0	0	0	0	0	0	0	0	0	0	0	0	0	0	0	0	0	0	0	0	0	0	0	0	0	0	0	0	0	0	0	0	0	0
0	0	0	0	0	0	0	0	0	0	0	0	0	0	0	0	0	0	0	0	0	0	0	0	0	0	0	0	0	0	0	0	0	0	0	0	0	0	0	0	0	0	0	0	0	0	0	0	0	0
0	0	0	0	0	0	0	0	0	0	0	0	0	0	0	0	0	0	0	0	0	0	0	0	0	0	0	0	0	0	0	0	0	0	0	0	0	0	0	0	0	0	0	0	0	0	0	0	0	0
0	0	0	0	0	0	0	0	0	0	0	0	0	0	0	0	0	0	0	0	0	0	0	0	0	0	0	0	0	0	0	0	0	0	0	0	0	0	0	0	0	0	0	0	0	0	0	0	0	0
0	0	0	0	0	0	0	0	0	0	0	0	0	0	0	0	0	0	0	0	0	0	0	0	0	0	0	0	0	0	0	0	0	0	0	0	0	0	0	0	0	0	0	0	0	0	0	0	0	0
0	0	0	0	0	0	0	0	0	0	0	0	0	0	0	0	0	0	0	0	0	0	0	0	0	0	0	0	0	0	0	0	0	0	0	0	0	0	0	0	0	0	0	0	0	0	0	0	0	0
0	0	0	0	0	0	0	0	0	0	0	0	0	0	0	0	0	0	0	0	0	0	0	0	0	0	0	0	0	0	0	0	0	0	0	0	0	0	0	0	0	0	0	0	0	0	0	0	0	0
0	0	0	0	0	0	0	0	0	0	0	0	0	0	0	0	0	0	0	0	0	0	0	0	0	0	0	0	0	0	0	0	0	0	0	0	0	0	0	0	0	0	0	0	0	0	0	0	0	0
0	0	0	0	0	0	0	0	0	0	0	0	0	0	0	0	0	0	0	0	0	0	0	0	0	0	0	0	0	0	0	0	0	0	0	0	0	0	0	0	0	0	0	0	0	0	0	0	0	0
0	0	0	0	0	0	0	0	0	0	0	0	0	0	0	0	0	0	0	0	0	0	0	0	0	0	0	0	0	0	0	0	0	0	0	0	0	0	0	0	0	0	0	0	0	0	0	0	0	0
0	0	0	0	0	0	0	0	0	0	0	0	0	0	0	0	0	0	0	0	0	0	0	0	0	0	0	0	0	0	0	0	0	0	0	0	0	0	0	0	0	0	0	0	0	0	0	0	0	0
0	0	0	0	0	0	0	0	0	0	0	0	0	0	0	0	0	0	0	0	0	0	0	0	0	0	0	0	0	0	0	0	0	0	0	0	0	0	0	0	0	0	0	0	0	0	0	0	0	0
0	0	0	0	0	0	0	0	0	0	0	0	0	0	0	0	0	0	0	0	0	0	0	0	0	0	0	0	0	0	0	0	0	0	0	0	0	0	0	0	0	0	0	0	0	0	0	0	0	0
0	0	0	0	0	0	0	0	0	0	0	0	0	0	0	0	0	0	0	0	0	0	0	0	0	0	0	0	0	0	0	0	0	0	0	0	0	0	0	0	0	0	0	0	0	0	0	0	0	0
0	0	0	0	0	0	0	0	0	0	0	0	0	0	0	0	0	0	0	0	0	0	0	0	0	0	0	0	0	0	0	0	0	0	0	0	0	0	0	0	0	0	0	0	0	0	0	0	0	0
0	0	0	0	0	0	0	0	0	0	0	0	0	0	0	0	0	0	0	0	0	0	0	0	0	0	0	0	0	0	0	0	0	0	0	0	0	0	0	0	0	0	0	0	0	0	0	0	0	0
0	0	0	0	0	0	0	0	0	0	0	0	0	0	0	0	0	0	0	0	0	0	0	0	0	0	0	0	0	0	0	0	0	0	0	0	0	0	0	0	0	0	0	0	0	0	0	0	0	0
0	0	0	0	0	0	0	0	0	0	0	0	0	0	0	0	0	0	0	0	0	0	0	0	0	0	0	0	0	0	0	0	0	0	0	0	0	0	0	0	0	0	0	0	0	0	0	0	0	0
0	0	0	0	0	0	0	0	0	0	0	0	0	0	0	0	0	0	0	0	0	0	0	0	0	0	0	0	0	0	0	0	0	0	0	0	0	0	0	0	0	0	0	0	0	0	0	0	0	0
0	0	0	0	0	0	0	0	0	0	0	0	0	0	0	0	0	0	0	0	0	0	0	0	0	0	0	0	0	0	0	0	0	0	0	0	0	0	0	0	0	0	0	0	0	0	0	0	0	0
0	0	0	0	0	0	0	0	0	0	0	0	0	0	0	0	0	0	0	0	0	0	0	0	0	0	0	0	0	0	0	0	0	0	0	0	0	0	0	0	0	0	0	0	0	0	0	0	0	0
0	0	0	0	0	0	0	0	0	0	0	0	0	0	0	0	0	0	0	0	0	0	0	0	0	0	0	0	0	0	0	0	0	0	0	0	0	0	0	0	0	0	0	0	0	0	0	0	0	0
0	0	0	0	0	0	0	0	0	0	0	0	0	0	0	0	0	0	0	0	0	0	0	0	0	0	0	0	0	0	0	0	0	0	0	0	0	0	0	0	0	0	0	0	0	0	0	0	0	0
0	0	0	0	0	0	0	0	0	0	0	0	0	0	0	0	0	0	0	0	0	0	0	0	0	0	0	0	0	0	0	0	0	0	0	0	0	0	0	0	0	0	0	0	0	0	0	0	0	0
0	0	0	0	0	0	0	0	0	0	0	0	0	0	0	0	0	0	0	0	0	0	0	0	0	0	0	0	0	0	0	0	0	0	0	0	0	0	0	0	0	0	0	0	0	0	0	0	0	0
0	0	0	0	0	0	0	0	0	0	0	0	0	0	0	0	0	0	0	0	0	0	0	0	0	0	0	0	0	0	0	0	0	0	0	0	0	0	0	0	0	0	0	0	0	0	0	0	0	0
0	0	0	0	0	0	0	0	0	0	0	0	0	0	0	0	0	0	0	0	0	0	0	0	0	0	0	0	0	0	0	0	0	0	0	0	0	0	0	0	0	0	0	0	0	0	0	0	0	0
0	0	0	0	0	0	0	0	0	0	0	0	0	0	0	0	0	0	0	0	0	0	0	0	0	0	0	0	0	0	0	0	0	0	0	0	0	0	0	0	0	0	0	0	0	0	0	0	0	0
0	0	0	0	0	0	0	0	0	0	0	0	0	0	0	0	0	0	0	0	0	0	0	0	0	0	0	0	0	0	0	0	0	0	0	0	0	0	0	0	0	0	0	0	0	0	0	0	0	0
0	0	0	0	0	0	0	0	0	0	0	0	0	0	0	0	0	0	0	0	0	0	0	0	0	0	0	0	0	0	0	0	0	0	0	0	0	0	0	0	0	0	0	0	0	0	0	0	0	0
0	0	0	0	0	0	0	0	0	0	0	0	0	0	0	0	0	0	0	0	0	0	0	0	0	0	0	0	0	0	0	0	0	0	0	0	0	0	0	0	0	0	0	0	0	0	0	0	0	0
0	0	0	0	0	0	0	0	0	0	0	0	0	0	0	0	0	0	0	0	0	0	0	0	0	0	0	0	0	0	0	0	0	0	0	0	0	0	0	0	0	0	0	0	0	0	0	0	0	0
0	0	0	0	0	0	0	0	0	0	0	0	0	0	0	0	0	0	0	0	0	0	0	0	0	0	0	0	0	0	0	0	0	0	0	0	0	0	0	0	0	0	0	0	0	0	0	0	0	0
0	0	0	0	0	0	0	0	0	0	0	0	0	0	0	0	0	0	0	0	0	0	0	0	0	0	0	0	0	0	0	0	0	0	0	0	0	0	0	0	0	0	0	0	0	0	0	0	0	0
0	0	0	0	0	0	0	0	0	0	0	0	0	0	0	0	0	0	0	0	0	0	0	0	0	0	0	0	0	0	0	0	0	0	0	0	0	0	0	0	0	0	0	0	0	0	0	0	0	0
0	0	0	0	0	0	0	0	0	0	0	0	0	0	0	0	0	0	0	0	0	0	0	0	0	0	0	0	0	0	0	0	0	0	0	0	0	0	0	0	0	0	0	0	0	0	0	0	0	0
0	0	0	0	0	0	0	0	0	0	0	0	0	0	0	0	0	0	0	0	0	0	0	0	0	0	0	0	0	0	0	0	0	0	0	0	0	0	0	0	0	0	0	0	0	0	0	0	0	0
0	0	0	0	0	0	0	0	0	0	0	0	0	0	0	0	0	0	0	0	0	0	0	0	0	0	0	0	0	0	0	0	0	0	0	0	0	0	0	0	0	0	0	0	0	0	0	0	0	0
0	0	0	0	0	0	0	0	0	0	0	0	0	0	0	0	0	0	0	0	0	0	0	0	0	0	0	0	0	0	0	0	0	0	0	0	0	0	0	0	0	0	0	0	0	0	0	0	0	0
0	0	0	0	0	0	0	0	0	0	0	0	0	0	0	0	0	0	0	0	0	0	0	0	0	0	0	0	0	0	0	0	0	0	0	0	0	0	0	0	0	0	0	0	0	0	0	0	0	0
0	0	0	0	0	0	0	0	0	0	0	0	0	0	0	0	0	0	0	0	0	0	0	0	0	0	0	0	0	0	0	0	0	0	0	0	0	0	0	0	0	0	0	0	0	0	0	0	0	0
0	0	0	0	0	0	0	0	0	0	0	0	0	0	0	0	0	0	0	0	0	0	0	0	0	0	0	0	0	0	0	0	0	0	0	0	0	0	0	0	0	0	0	0	0	0	0	0	0	0
0	0	0	0	0	0	0	0	0	0	0	0	0	0	0	0	0	0	0	0	0	0	0	0	0	0	0	0	0	0	0	0	0	0	0	0	0	0	0	0	0	0	0	0	0	0	0	0	0	0
0	0	0	0	0	0	0	0	0	0	0	0	0	0	0	0	0	0	0	0	0	0	0	0	0	0	0	0	0	0	0	0	0	0	0	0	0	0	0	0	0	0	0	0	0	0	0	0	0	0
0	0	0	0	0	0	0	0	0	0	0	0	0	0	0	0	0	0	0	0	0	0	0	0	0	0	0	0	0	0	0	0	0	0	0	0	0	0	0	0	0	0	0	0	0	0	0	0	0	0
0	0	0	0	0	0	0	0	0	0	0	0	0	0	0	0	0	0	0	0	0	0	0	0	0	0	0	0	0	0	0	0	0	0	0	0	0	0	0	0	0	0	0	0	0	0	0	0	0	0
0	0	0	0	0	0	0	0	0	0	0	0	0	0	0	0	0	0	0	0	0	0	0	0	0	0	0	0	0	0	0	0	0	0	0	0	0	0	0	0	0	0	0	0	0	0	0	0	0	0
[truncated: 1,084 more columns]

## Sheet: Fig.1c
-3.71252e-12	-2.84912e-12	-1.75656e-12	-9.20153e-14	1.54233e-12	3.24595e-12	4.68135e-12	5.78101e-12	6.23941e-12	5.7741e-12	4.6018e-12	2.84153e-12	8.37895e-13	-1.17462e-12	-2.7164e-12	-3.6258e-12	-3.60794e-12	-2.96302e-12	-1.84915e-12	-5.9672e-13	5.40245e-13	1.18516e-12	1.36112e-12	9.98837e-13	1.676e-13	-1.0722e-12	-2.49674e-12	-3.3191e-12	-3.65651e-12	-3.29581e-12	-2.23167e-12	-4.76537e-13	1.74045e-12	3.90593e-12	5.98081e-12	7.5441e-12	8.57271e-12	8.85703e-12	8.24428e-12	6.75934e-12	4.6811e-12	2.34351e-12	-1.87697e-13	-2.60877e-12	-4.27668e-12	-5.41878e-12	-5.93027e-12	-5.94261e-12	-5.61921e-12	-5.4326e-12
-3.10961e-12	-2.38831e-12	-8.49887e-13	1.0669e-12	2.85401e-12	5.22377e-12	6.96825e-12	8.25265e-12	8.73769e-12	8.33456e-12	6.96153e-12	5.18883e-12	2.82104e-12	3.9108e-13	-1.66584e-12	-2.85768e-12	-3.41536e-12	-3.29447e-12	-2.74193e-12	-1.52503e-12	-3.15229e-13	5.25085e-13	7.86307e-13	4.04488e-13	-4.17868e-13	-1.51734e-12	-2.76069e-12	-3.82108e-12	-4.16026e-12	-3.98608e-12	-3.16176e-12	-1.62511e-12	3.25427e-13	2.31682e-12	4.17499e-12	5.60505e-12	6.58215e-12	6.8185e-12	6.3301e-12	5.08674e-12	3.31226e-12	1.13277e-12	-1.17462e-12	-3.16227e-12	-4.63832e-12	-5.41627e-12	-5.65598e-12	-5.5191e-12	-5.62026e-12	-5.41943e-12
-2.35215e-12	-1.51539e-12	1.31391e-13	2.09081e-12	4.3007e-12	6.57098e-12	8.55704e-12	9.95868e-12	1.06373e-11	1.05042e-11	9.45271e-12	7.56454e-12	5.08129e-12	2.47015e-12	-1.84313e-14	-2.0647e-12	-3.0487e-12	-3.23157e-12	-2.95969e-12	-2.10161e-12	-1.35012e-12	-6.44804e-13	-5.04375e-13	-8.27574e-13	-1.64105e-12	-2.96789e-12	-3.97321e-12	-4.86307e-12	-5.35857e-12	-5.45973e-12	-4.59988e-12	-3.11297e-12	-1.43777e-12	3.15596e-13	2.06008e-12	3.57008e-12	4.38019e-12	4.60056e-12	3.96117e-12	2.79242e-12	1.16182e-12	-6.30424e-13	-2.33741e-12	-3.94491e-12	-4.8703e-12	-5.0727e-12	-5.0353e-12	-4.75809e-12	-4.32812e-12	-4.12196e-12
-1.78654e-12	-7.91682e-13	8.30229e-13	2.90866e-12	5.27487e-12	7.66594e-12	9.8101e-12	1.13325e-11	1.21604e-11	1.21126e-11	1.11161e-11	9.26169e-12	6.73581e-12	3.79959e-12	9.39755e-13	-1.36231e-12	-2.97514e-12	-3.55236e-12	-3.50075e-12	-3.03169e-12	-2.4756e-12	-2.07937e-12	-1.86789e-12	-2.02766e-12	-2.6262e-12	-3.81448e-12	-4.73809e-12	-5.4734e-12	-6.01332e-12	-6.06296e-12	-5.48732e-12	-4.35213e-12	-2.63608e-12	-1.00706e-12	3.50174e-13	1.46049e-12	2.58858e-12	2.5265e-12	1.92974e-12	9.15542e-13	-3.7222e-13	-2.05433e-12	-3.4096e-12	-4.28524e-12	-4.91753e-12	-5.03289e-12	-4.62423e-12	-4.09478e-12	-3.60619e-12	-3.27924e-12
-1.90482e-12	-1.16221e-12	5.14768e-13	2.78683e-12	5.25784e-12	7.69332e-12	9.96538e-12	1.16388e-11	1.25786e-11	1.24579e-11	1.13069e-11	1.0092e-11	7.7242e-12	4.76666e-12	1.67412e-12	-1.14664e-12	-2.94066e-12	-3.92466e-12	-4.31537e-12	-4.18559e-12	-3.98122e-12	-3.78039e-12	-3.42502e-12	-3.52973e-12	-3.82096e-12	-4.44969e-12	-5.54916e-12	-5.88479e-12	-6.2524e-12	-6.09065e-12	-5.21304e-12	-4.0885e-12	-2.73305e-12	-1.30298e-12	-1.35818e-13	6.56534e-13	1.21263e-12	1.18075e-12	5.28928e-13	-5.66986e-13	-1.93468e-12	-3.27929e-12	-4.43738e-12	-5.1194e-12	-5.27917e-12	-4.90604e-12	-4.14744e-12	-3.2787e-12	-2.48813e-12	-2.12388e-12
-1.91298e-12	-1.33201e-12	7.85136e-14	2.17116e-12	4.54269e-12	7.13094e-12	9.29819e-12	1.10373e-11	1.20393e-11	1.22757e-11	1.16114e-11	1.00838e-11	7.76045e-12	4.98943e-12	1.91288e-12	-5.2063e-13	-2.47097e-12	-3.7463e-12	-4.51359e-12	-4.59343e-12	-4.15457e-12	-3.82585e-12	-3.77423e-12	-4.0246e-12	-4.378e-12	-4.99608e-12	-5.74027e-12	-6.01373e-12	-6.15397e-12	-5.78972e-12	-5.06842e-12	-3.94567e-12	-2.59731e-12	-1.21343e-12	-9.77849e-14	6.37724e-13	8.98946e-13	6.39695e-13	-2.03977e-13	-1.36917e-12	-3.10813e-12	-4.71918e-12	-5.54865e-12	-5.48638e-12	-5.23404e-12	-4.5909e-12	-3.56051e-12	-2.41999e-12	-1.49619e-12	-8.9391e-13
-2.54641e-12	-1.9388e-12	-5.22942e-13	1.44003e-12	3.88262e-12	6.44422e-12	8.68608e-12	1.04661e-11	1.14521e-11	1.16937e-11	1.11538e-11	9.68133e-12	7.32065e-12	4.59048e-12	1.99355e-12	-8.09447e-13	-3.04934e-12	-4.45789e-12	-5.17899e-12	-5.49153e-12	-5.08643e-12	-4.94777e-12	-4.70254e-12	-4.71665e-12	-5.17663e-12	-5.90839e-12	-5.87455e-12	-6.06807e-12	-6.07863e-12	-5.74991e-12	-4.80301e-12	-3.49197e-12	-1.87538e-12	-5.89203e-13	4.28746e-13	9.24447e-13	1.0933e-12	7.27466e-13	-3.08052e-13	-1.76102e-12	-3.23174e-12	-4.68115e-12	-5.74509e-12	-6.15356e-12	-5.72003e-12	-4.57418e-12	-3.27201e-12	-1.96452e-12	-8.86172e-13	-2.80337e-13
-2.45331e-12	-2.15656e-12	-9.3255e-13	8.22588e-13	2.96142e-12	5.20505e-12	7.21599e-12	8.77573e-12	9.82032e-12	1.01029e-11	9.65531e-12	8.41374e-12	6.50958e-12	4.10449e-12	1.51999e-12	-8.77995e-13	-2.82123e-12	-4.19071e-12	-4.98286e-12	-5.41087e-12	-5.29531e-12	-4.97724e-12	-4.8155e-12	-4.95573e-12	-5.23452e-12	-5.60035e-12	-5.82408e-12	-5.87905e-12	-5.58763e-12	-4.88409e-12	-3.76489e-12	-2.45562e-12	-8.74564e-13	6.37213e-13	2.11879e-12	2.76193e-12	2.80466e-12	2.20435e-12	9.5922e-13	-7.47762e-13	-2.55955e-12	-4.27008e-12	-5.50455e-12	-6.05335e-12	-5.72107e-12	-4.8026e-12	-3.6834e-12	-2.18761e-12	-1.0311e-12	-3.54214e-13
-3.34431e-12	-3.05111e-12	-1.79691e-12	-2.33615e-13	1.75778e-12	3.76338e-12	5.44036e-12	6.9628e-12	7.78179e-12	8.00749e-12	7.52264e-12	6.32192e-12	4.50836e-12	2.27024e-12	7.65413e-14	-1.93242e-12	-3.61453e-12	-4.70334e-12	-5.18464e-12	-5.10638e-12	-4.88957e-12	-4.65144e-12	-4.55897e-12	-4.66901e-12	-5.12366e-12	-5.23192e-12	-5.43433e-12	-5.27613e-12	-4.71471e-12	-3.74827e-12	-2.32887e-12	-6.62545e-13	1.15299e-12	2.98273e-12	4.30977e-12	5.1412e-12	5.19459e-12	4.51257e-12	3.0898e-12	1.10571e-12	-1.0649e-12	-3.2515e-12	-4.66361e-12	-5.48063e-12	-5.47698e-12	-4.77523e-12	-3.65247e-12	-2.26149e-12	-1.05347e-12	-3.30392e-13
-3.9582e-12	-3.86395e-12	-3.06272e-12	-1.70549e-12	1.42023e-13	2.01795e-12	3.75177e-12	4.99887e-12	5.80189e-12	5.89791e-12	5.42549e-12	4.29583e-12	2.7274e-12	8.78311e-13	-1.04183e-12	-2.71862e-12	-3.93e-12	-4.62623e-12	-5.01871e-12	-4.7486e-12	-4.22448e-12	-3.95971e-12	-4.05553e-12	-4.06432e-12	-4.41061e-12	-4.66986e-12	-4.78878e-12	-4.63947e-12	-3.9306e-12	-2.74212e-12	-9.79881e-13	1.06836e-12	3.19298e-12	5.23233e-12	7.00879e-12	8.05338e-12	8.41763e-12	7.74804e-12	6.1885e-12	4.02144e-12	1.39075e-12	-1.3625e-12	-3.21159e-12	-4.52422e-12	-4.97887e-12	-4.67502e-12	-3.72102e-12	-2.51478e-12	-1.49327e-12	-7.70198e-13
-4.61117e-12	-4.54357e-12	-3.77964e-12	-2.21279e-12	-6.83253e-13	7.78786e-13	1.86068e-12	2.94614e-12	3.4223e-12	3.72437e-12	3.15249e-12	2.069e-12	4.29525e-13	-1.44976e-12	-2.98621e-12	-4.20825e-12	-4.78014e-12	-5.0465e-12	-4.66093e-12	-4.21141e-12	-3.8898e-12	-3.2733e-12	-3.08314e-12	-3.47739e-12	-4.15764e-12	-4.52347e-12	-4.42923e-12	-4.12715e-12	-3.46625e-12	-2.14631e-12	-3.78743e-13	1.82759e-12	4.25241e-12	6.58132e-12	8.52297e-12	9.83047e-12	1.03084e-11	9.92481e-12	8.70455e-12	6.47709e-12	3.72561e-12	7.62749e-13	-2.00649e-12	-3.50564e-12	-4.45234e-12	-4.60146e-12	-4.07378e-12	-3.24235e-12	-2.39671e-12	-1.83706e-12
-4.64419e-12	-4.24619e-12	-3.45916e-12	-2.47496e-12	-9.93386e-13	4.57995e-13	1.72819e-12	2.70706e-12	3.14414e-12	2.97193e-12	2.20109e-12	8.76023e-13	-4.68582e-13	-2.00681e-12	-3.47043e-12	-4.44555e-12	-4.85579e-12	-4.6301e-12	-4.10953e-12	-3.35093e-12	-2.5266e-12	-1.93498e-12	-1.89225e-12	-2.0236e-12	-2.52621e-12	-3.0608e-12	-3.4213e-12	-3.51357e-12	-2.99123e-12	-1.6713e-12	3.1299e-13	2.61525e-12	5.28698e-12	7.76865e-12	9.86485e-12	1.13518e-11	1.20446e-11	1.17889e-11	1.05545e-11	8.38385e-12	5.61639e-12	2.53984e-12	-5.2073e-13	-2.88496e-12	-4.39299e-12	-4.86363e-12	-4.79958e-12	-4.33586e-12	-3.41561e-12	-2.83997e-12
-4.65056e-12	-4.3698e-12	-3.34652e-12	-2.14383e-12	-7.36861e-13	6.23926e-13	1.71471e-12	2.47864e-12	2.6919e-12	2.29942e-12	1.18219e-12	4.00885e-14	-1.60827e-12	-2.99196e-12	-4.22465e-12	-4.96707e-12	-5.15527e-12	-4.69865e-12	-3.65938e-12	-2.49577e-12	-1.58085e-12	-9.85673e-13	-8.63007e-13	-1.20219e-12	-1.83093e-12	-2.56624e-12	-3.25004e-12	-3.57857e-12	-2.90523e-12	-1.59241e-12	2.08915e-13	2.53249e-12	5.31614e-12	7.97189e-12	1.0331e-11	1.18747e-11	1.28252e-11	1.27684e-11	1.17844e-11	9.61738e-12	7.06663e-12	3.76092e-12	6.82593e-13	-1.99428e-12	-4.00502e-12	-5.06185e-12	-5.38683e-12	-4.99238e-12	-4.67787e-12	-4.05782e-12
-4.29101e-12	-3.66741e-12	-2.78446e-12	-1.24249e-12	-5.04571e-14	1.19842e-12	2.37446e-12	3.32847e-12	3.44403e-12	2.83483e-12	1.99116e-12	5.75502e-13	-1.28247e-12	-3.00722e-12	-4.3909e-12	-5.31984e-12	-5.23625e-12	-4.52206e-12	-3.50233e-12	-2.27655e-12	-1.24261e-12	-6.17237e-13	-4.03977e-13	-6.79215e-13	-1.32216e-12	-2.05214e-12	-2.76259e-12	-3.15151e-12	-2.92404e-12	-1.93629e-12	-1.15429e-13	2.29874e-12	4.95982e-12	7.5978e-12	9.87874e-12	1.15966e-11	1.25541e-11	1.25187e-11	1.14832e-11	9.41382e-12	7.1615e-12	4.31588e-12	1.05636e-12	-1.67381e-12	-3.665e-12	-4.98652e-12	-5.54952e-12	-5.65423e-12	-5.32373e-12	-4.75342e-12
-4.14107e-12	-3.36292e-12	-2.12826e-12	-7.88789e-13	7.78055e-13	2.36799e-12	3.63818e-12	4.56376e-12	4.75926e-12	4.22467e-12	3.04349e-12	1.27434e-12	-7.00872e-13	-2.73826e-12	-4.57314e-12	-5.43102e-12	-5.54816e-12	-4.97785e-12	-3.88174e-12	-2.62931e-12	-1.41952e-12	-5.84533e-13	-3.89036e-13	-6.1276e-13	-1.31788e-12	-2.29478e-12	-3.09226e-12	-3.61086e-12	-3.45444e-12	-2.54841e-12	-7.55964e-13	1.54629e-12	4.10079e-12	6.67838e-12	9.09077e-12	1.08157e-11	1.19047e-11	1.21126e-11	1.13844e-11	9.8622e-12	7.46954e-12	4.19759e-12	1.0784e-12	-1.59847e-12	-3.67316e-12	-5.23092e-12	-5.85255e-12	-5.7512e-12	-5.51307e-12	-5.25007e-12
-3.30723e-12	-2.44915e-12	-1.15231e-12	4.9447e-13	2.41481e-12	4.21436e-12	5.66574e-12	6.56289e-12	6.70865e-12	6.0515e-12	4.85078e-12	2.66418e-12	6.17915e-13	-1.61132e-12	-3.77482e-12	-4.95245e-12	-5.10334e-12	-4.65916e-12	-3.81706e-12	-2.75826e-12	-1.55024e-12	-7.18806e-13	-5.14428e-13	-7.84337e-13	-1.37044e-12	-2.31536e-12	-3.40595e-12	-4.12705e-12	-4.3117e-12	-3.61527e-12	-1.94895e-12	1.52581e-13	2.42286e-12	4.94894e-12	7.34712e-12	9.11824e-12	1.01984e-11	1.04294e-11	9.82908e-12	8.55553e-12	6.4009e-12	3.86081e-12	1.07203e-12	-1.67767e-12	-3.87671e-12	-5.49665e-12	-6.33144e-12	-6.36509e-12	-6.23354e-12	-5.90837e-12
-2.48759e-12	-1.54248e-12	-1.08859e-13	1.73865e-12	3.75846e-12	5.63972e-12	7.505e-12	8.62242e-12	9.23359e-12	8.85177e-12	7.59598e-12	5.51241e-12	3.04515e-12	4.44659e-13	-2.01195e-12	-3.85748e-12	-4.59813e-12	-4.70106e-12	-4.27286e-12	-3.15721e-12	-2.25828e-12	-1.42684e-12	-1.0697e-12	-1.28276e-12	-1.91505e-12	-2.93813e-12	-4.00207e-12	-4.52955e-12	-4.67512e-12	-4.17764e-12	-2.89146e-12	-1.02974e-12	1.11797e-12	3.21772e-12	5.27129e-12	6.48286e-12	7.66779e-12	7.84374e-12	7.38376e-12	6.18304e-12	4.26645e-12	1.80097e-12	-4.76225e-13	-2.67526e-12	-4.3627e-12	-5.48348e-12	-6.04294e-12	-6.11212e-12	-5.7905e-12	-5.46711e-12
-1.9806e-12	-1.05858e-12	4.23002e-13	2.21367e-12	4.0665e-12	6.46113e-12	8.66213e-12	9.98562e-12	1.04245e-11	1.04654e-11	9.4832e-12	7.56128e-12	5.06737e-12	2.17201e-12	-6.11447e-13	-2.7714e-12	-4.11245e-12	-4.52802e-12	-4.30233e-12	-3.74978e-12	-2.69098e-12	-2.0585e-12	-1.9305e-12	-2.18798e-12	-2.75454e-12	-3.98013e-12	-5.07604e-12	-5.85754e-12	-6.09192e-12	-5.83603e-12	-4.83229e-12	-3.22281e-12	-1.05911e-12	1.02287e-12	2.93788e-12	4.32887e-12	5.3859e-12	5.55297e-12	4.94911e-12	3.97932e-12	2.36826e-12	4.16138e-13	-1.65855e-12	-3.3602e-12	-4.61066e-12	-5.36729e-12	-5.70115e-12	-5.39196e-12	-4.91758e-12	-4.6155e-12
-1.64947e-12	-8.58895e-13	5.28537e-13	2.57144e-12	4.78666e-12	7.07826e-12	9.21709e-12	1.08727e-11	1.17504e-11	1.17718e-11	1.07807e-11	8.87829e-12	6.2174e-12	3.35401e-12	2.70356e-13	-2.58948e-12	-4.7441e-12	-5.74054e-12	-5.80617e-12	-4.9552e-12	-4.21258e-12	-3.6405e-12	-3.33842e-12	-3.43602e-12	-3.92265e-12	-4.80718e-12	-5.6544e-12	-6.21031e-12	-6.46956e-12	-6.1586e-12	-5.26322e-12	-4.03033e-12	-2.18459e-12	-3.01558e-13	1.32391e-12	2.57811e-12	3.37224e-12	3.43273e-12	2.9621e-12	2.00118e-12	4.50522e-13	-1.70233e-12	-3.14108e-12	-4.12863e-12	-4.76625e-12	-4.99175e-12	-4.69145e-12	-4.11581e-12	-3.62544e-12	-3.48323e-12
-1.76953e-12	-1.11218e-12	2.13075e-13	2.09966e-12	4.33442e-12	6.61003e-12	8.4149e-12	1.00812e-11	1.10992e-11	1.12449e-11	1.04705e-11	8.91455e-12	6.56275e-12	3.61232e-12	6.17475e-13	-2.0665e-12	-4.20514e-12	-5.40408e-12	-5.88538e-12	-5.58152e-12	-5.0947e-12	-4.73756e-12	-4.42838e-12	-4.47269e-12	-4.94155e-12	-5.62535e-12	-6.2452e-12	-6.85262e-12	-7.11009e-12	-6.8613e-12	-6.20218e-12	-4.66731e-12	-3.0152e-12	-1.32579e-12	1.80661e-13	1.29098e-12	1.58063e-12	1.64112e-12	1.40318e-12	2.06017e-13	-1.18122e-12	-2.70524e-12	-4.11734e-12	-4.77095e-12	-5.04085e-12	-4.76542e-12	-4.1134e-12	-3.38855e-12	-2.61574e-12	-2.18221e-12
-2.63922e-12	-2.03694e-12	-8.89313e-13	8.40956e-13	3.25512e-12	5.56093e-12	7.69621e-12	9.41049e-12	1.04071e-11	1.05884e-11	9.95968e-12	8.6204e-12	6.45334e-12	3.64324e-12	7.0347e-13	-1.88814e-12	-3.97881e-12	-5.29322e-12	-5.76918e-12	-5.76731e-12	-5.42082e-12	-4.99973e-12	-4.90193e-12	-4.82545e-12	-5.14155e-12	-5.63883e-12	-6.28177e-12	-6.73109e-12	-6.77008e-12	-6.32944e-12	-5.51222e-12	-4.31308e-12	-2.87947e-12	-1.36058e-12	-1.2059e-13	7.83673e-13	1.25628e-12	1.01835e-12	4.07377e-13	-8.12882e-13	-2.29427e-12	-3.49854e-12	-4.54472e-12	-5.13259e-12	-5.02059e-12	-4.25133e-12	-3.22982e-12	-2.15858e-12	-1.26853e-12	-6.82235e-13
-3.30285e-12	-2.8409e-12	-2.01302e-12	-3.12946e-13	1.66246e-12	4.03399e-12	6.25987e-12	8.03277e-12	9.09513e-12	9.54642e-12	9.15039e-12	7.92658e-12	5.92472e-12	3.07909e-12	4.3597e-13	-1.90695e-12	-3.88038e-12	-5.26051e-12	-5.92477e-12	-5.93001e-12	-5.63859e-12	-5.31342e-12	-5.13213e-12	-5.16756e-12	-5.42503e-12	-5.85659e-12	-6.46046e-12	-6.8032e-12	-6.6148e-12	-6.21858e-12	-5.04964e-12	-3.9784e-12	-2.48439e-12	-8.42934e-13	4.76996e-13	1.1681e-12	1.33695e-12	8.41441e-13	-1.70985e-13	-1.91705e-12	-3.54054e-12	-4.49967e-12	-5.55296e-12	-5.87971e-12	-5.41065e-12	-4.4833e-12	-3.20422e-12	-1.90028e-12	-8.13053e-13	-1.18191e-14
-3.71068e-12	-3.75677e-12	-2.9733e-12	-1.36027e-12	5.60072e-13	2.5941e-12	4.56062e-12	6.14168e-12	7.28397e-12	7.58783e-12	7.12962e-12	6.26819e-12	4.547e-12	2.22184e-12	-1.61932e-13	-2.32011e-12	-4.01288e-12	-5.16031e-12	-5.61318e-12	-5.59355e-12	-5.28081e-12	-5.01426e-12	-4.84185e-12	-4.83465e-12	-5.0939e-12	-5.52901e-12	-5.98544e-12	-6.32107e-12	-6.55545e-12	-5.93719e-12	-4.60127e-12	-3.04331e-12	-1.30415e-12	3.83481e-13	1.51512e-12	2.19378e-12	2.5154e-12	2.30411e-12	1.29346e-12	-3.28254e-13	-2.21465e-12	-3.73866e-12	-4.87721e-12	-5.42956e-12	-5.22163e-12	-4.3227e-12	-3.04718e-12	-1.71836e-12	-5.92055e-13	1.4523e-13
-4.75089e-12	-4.59448e-12	-3.88561e-12	-2.62253e-12	-9.68642e-13	8.87749e-13	2.54163e-12	3.99301e-12	5.1211e-12	5.48357e-12	5.14794e-12	4.0165e-12	2.57064e-12	6.8247e-13	-1.38156e-12	-3.17558e-12	-4.41538e-12	-5.13826e-12	-5.36554e-12	-5.19491e-12	-4.77559e-12	-4.38647e-12	-4.20519e-12	-4.33654e-12	-4.86225e-12	-5.53539e-12	-5.56016e-12	-5.43749e-12	-5.12121e-12	-4.3626e-12	-3.05155e-12	-1.46695e-12	3.11283e-13	1.99181e-12	3.47695e-12	4.44338e-12	4.75967e-12	4.24462e-12	3.03857e-12	1.23567e-12	-7.87503e-13	-2.70409e-12	-4.29028e-12	-5.03093e-12	-4.99886e-12	-4.27578e-12	-3.13171e-12	-1.78336e-12	-6.44616e-13	9.44454e-14
-5.39854e-12	-5.43396e-12	-4.8601e-12	-3.70182e-12	-2.29485e-12	-7.31559e-13	8.67259e-13	2.12502e-12	2.86941e-12	3.14306e-12	2.80565e-12	1.87672e-12	5.32112e-13	-1.05585e-12	-2.59231e-12	-3.87651e-12	-4.58518e-12	-4.82312e-12	-4.56012e-12	-4.00225e-12	-3.46036e-12	-3.00019e-12	-2.98765e-12	-3.23269e-12	-3.68379e-12	-3.93416e-12	-4.31776e-12	-4.45977e-12	-4.14348e-12	-3.1877e-12	-1.82159e-12	1.16516e-13	2.28022e-12	4.25029e-12	5.98056e-12	7.19746e-12	7.71626e-12	7.33621e-12	6.01825e-12	4.12831e-12	1.73743e-12	-7.52925e-13	-2.82761e-12	-4.03899e-12	-4.52562e-12	-4.49532e-12	-3.53777e-12	-2.29067e-12	-1.31002e-12	-6.52671e-13
-6.28954e-12	-6.47596e-12	-5.6463e-12	-4.6621e-12	-3.42921e-12	-1.85349e-12	-4.90924e-13	4.95051e-13	9.72989e-13	1.01039e-12	7.83113e-13	-1.40495e-13	-1.52418e-12	-2.78352e-12	-4.04464e-12	-5.07305e-12	-5.23815e-12	-4.96272e-12	-4.26096e-12	-3.40288e-12	-2.6283e-12	-2.05799e-12	-1.73992e-12	-1.92101e-12	-2.36501e-12	-3.02927e-12	-3.66866e-12	-4.03804e-12	-3.38247e-12	-2.39116e-12	-9.45112e-13	9.66345e-13	3.35742e-12	5.58862e-12	7.50008e-12	8.89817e-12	9.52887e-12	9.31048e-12	8.14351e-12	6.14343e-12	3.67439e-12	1.0739e-12	-1.37382e-12	-3.30285e-12	-4.27797e-12	-4.26722e-12	-3.77329e-12	-2.93298e-12	-2.08378e-12	-1.46729e-12
-6.35453e-12	-6.41661e-12	-6.18025e-12	-4.81591e-12	-3.50487e-12	-2.44428e-12	-1.37127e-12	-2.68052e-13	3.30677e-13	2.73931e-13	-7.76902e-14	-1.02084e-12	-2.39031e-12	-3.82196e-12	-4.69938e-12	-5.28193e-12	-5.13262e-12	-4.57652e-12	-3.66338e-12	-2.67385e-12	-1.54576e-12	-8.91968e-13	-7.28446e-13	-9.16642e-13	-1.49031e-12	-2.19365e-12	-2.80284e-12	-3.18288e-12	-2.95897e-12	-1.90549e-12	-4.61214e-13	1.67051e-12	4.13797e-12	6.43845e-12	8.55774e-12	1.02045e-11	1.09862e-11	1.07785e-11	9.7696e-12	7.90453e-12	5.29338e-12	2.38913e-12	-3.97874e-13	-2.80119e-12	-4.3856e-12	-4.99302e-12	-4.55949e-12	-4.04247e-12	-3.30874e-12	-2.74198e-12
-6.09978e-12	-6.08192e-12	-5.50806e-12	-4.43327e-12	-3.23768e-12	-1.94085e-12	-8.66052e-13	2.17623e-13	4.64634e-13	3.24399e-13	-4.28679e-13	-1.66137e-12	-3.04683e-12	-4.30973e-12	-5.25643e-12	-5.73239e-12	-5.37703e-12	-4.44256e-12	-3.32159e-12	-1.88264e-12	-8.02517e-13	4.04585e-15	2.45728e-13	-2.33791e-13	-7.54167e-13	-1.53034e-12	-2.41487e-12	-2.92991e-12	-2.83211e-12	-2.04332e-12	-6.22132e-13	1.4563e-12	3.80474e-12	6.41253e-12	8.56735e-12	1.01377e-11	1.10527e-11	1.14063e-11	1.04489e-11	8.66909e-12	6.20005e-12	3.06843e-12	1.64185e-13	-2.18761e-12	-4.02782e-12	-4.96209e-12	-5.14673e-12	-4.89617e-12	-4.45376e-12	-4.06109e-12
-5.76332e-12	-5.37243e-12	-4.5783e-12	-3.27258e-12	-2.08232e-12	-4.67516e-13	9.48338e-13	1.50621e-12	1.84204e-12	1.65207e-12	6.02338e-13	-7.97334e-13	-2.50965e-12	-4.19886e-12	-5.29655e-12	-5.59311e-12	-5.27149e-12	-4.44539e-12	-3.18052e-12	-1.77888e-12	-5.06912e-13	3.45836e-13	5.67978e-13	3.30043e-13	-4.65667e-13	-1.41414e-12	-2.30755e-12	-3.0784e-12	-3.17067e-12	-2.26285e-12	-8.32789e-13	1.27051e-12	3.64027e-12	6.09529e-12	8.33538e-12	9.99104e-12	1.09699e-11	1.1089e-11	1.02791e-11	8.76574e-12	6.44769e-12	3.63759e-12	6.62295e-13	-1.94175e-12	-3.97913e-12	-4.77662e-12	-5.15133e-12	-5.06242e-12	-4.72126e-12	-4.29661e-12
-5.30607e-12	-4.6203e-12	-3.51708e-12	-2.15274e-12	-3.38986e-13	1.37174e-12	2.73075e-12	3.64923e-12	3.94598e-12	3.52863e-12	2.37232e-12	7.31062e-13	-1.13579e-12	-2.9458e-12	-4.48581e-12	-5.02039e-12	-5.06293e-12	-4.27413e-12	-3.13894e-12	-1.71065e-12	-4.36905e-13	4.05186e-13	6.13117e-13	2.82812e-13	-4.20528e-13	-1.46671e-12	-2.59282e-12	-3.34945e-12	-3.45949e-12	-2.87141e-12	-1.56214e-12	4.20369e-13	2.80256e-12	5.23804e-12	7.53675e-12	9.46419e-12	1.06491e-11	1.09246e-11	1.02745e-11	8.9068e-12	6.67757e-12	3.95452e-12	1.36646e-12	-1.27311e-12	-3.51122e-12	-4.75457e-12	-5.30337e-12	-5.44716e-12	-5.22324e-12	-4.95669e-12
-4.65342e-12	-3.80955e-12	-2.3333e-12	-6.50992e-13	1.37593e-12	3.34956e-12	4.99989e-12	6.01251e-12	6.13873e-12	5.71073e-12	4.88304e-12	3.01796e-12	6.89257e-13	-1.8011e-12	-3.70881e-12	-4.86157e-12	-4.9947e-12	-4.38353e-12	-3.44374e-12	-2.18065e-12	-1.0206e-12	-2.60218e-13	6.49521e-14	-1.00152e-13	-6.6316e-13	-1.46598e-12	-2.40912e-12	-3.47484e-12	-3.90995e-12	-3.24727e-12	-2.15472e-12	-2.43258e-13	1.87781e-12	3.8621e-12	5.90323e-12	7.53757e-12	8.7527e-12	9.15248e-12	8.68539e-12	7.44559e-12	5.40998e-12	3.0795e-12	7.38361e-13	-1.65607e-12	-3.51937e-12	-4.87108e-12	-5.36659e-12	-5.3736e-12	-5.12303e-12	-4.93109e-12
-3.97057e-12	-2.90821e-12	-1.37334e-12	6.46478e-13	2.87057e-12	5.01651e-12	6.95461e-12	8.37224e-12	9.0065e-12	8.67619e-12	7.52699e-12	5.79692e-12	3.25327e-12	7.25611e-13	-1.50007e-12	-3.04362e-12	-3.73098e-12	-3.88187e-12	-3.35242e-12	-2.24387e-12	-1.19395e-12	-5.66798e-13	-1.68797e-13	-3.56994e-13	-1.01592e-12	-1.97861e-12	-3.05144e-12	-4.12959e-12	-4.38706e-12	-3.93932e-12	-3.0173e-12	-1.38473e-12	6.20878e-13	2.62471e-12	4.50597e-12	6.11189e-12	7.05168e-12	7.30757e-12	6.81562e-12	5.65575e-12	3.92923e-12	1.87941e-12	-3.39158e-13	-2.39786e-12	-3.84549e-12	-4.78331e-12	-5.14559e-12	-5.01582e-12	-4.76526e-12	-4.61239e-12
-3.15626e-12	-2.04061e-12	-3.97387e-13	1.80895e-12	4.15383e-12	6.60175e-12	9.03723e-12	1.07338e-11	1.14444e-11	1.14214e-11	1.04001e-11	8.53679e-12	6.00913e-12	3.03028e-12	1.33135e-13	-1.92557e-12	-3.22221e-12	-3.72837e-12	-3.60926e-12	-3.01941e-12	-2.2093e-12	-1.59103e-12	-1.23388e-12	-1.42918e-12	-2.15917e-12	-2.96731e-12	-3.85895e-12	-4.66532e-12	-5.06845e-12	-4.92802e-12	-4.1108e-12	-2.72337e-12	-1.01975e-12	8.52632e-13	2.50652e-12	3.78914e-12	4.69874e-12	4.8818e-12	4.46268e-12	3.28327e-12	1.69531e-12	5.2273e-14	-1.81458e-12	-3.24267e-12	-4.36346e-12	-4.86252e-12	-4.8713e-12	-4.43777e-12	-3.9101e-12	-3.55118e-12
-2.40414e-12	-1.35421e-12	3.31649e-13	2.52555e-12	4.98235e-12	7.54395e-12	9.83377e-12	1.15036e-11	1.24896e-11	1.25999e-11	1.1781e-11	9.96748e-12	7.55529e-12	4.65104e-12	1.63489e-12	-1.03666e-12	-2.93016e-12	-3.98699e-12	-4.36881e-12	-3.92107e-12	-3.27793e-12	-2.85684e-12	-2.59029e-12	-2.82289e-12	-3.18695e-12	-3.69134e-12	-4.52258e-12	-5.11045e-12	-5.3928e-12	-5.49573e-12	-4.67851e-12	-3.29285e-12	-1.58923e-12	-2.9488e-14	1.05952e-12	2.2853e-12	3.14338e-12	3.16479e-12	2.56803e-12	1.31402e-12	-1.38941e-13	-1.55282e-12	-3.04664e-12	-4.20295e-12	-4.55813e-12	-4.41592e-12	-3.91489e-12	-3.38189e-12	-2.80803e-12	-2.06897e-12
-2.21511e-12	-1.37835e-12	-9.21706e-14	2.036e-12	4.71662e-12	7.29954e-12	9.60002e-12	1.1293e-11	1.23589e-11	1.25988e-11	1.1915e-11	1.03786e-11	7.99833e-12	5.21843e-12	2.31241e-12	-5.2256e-13	-2.73936e-12	-4.21541e-12	-4.72868e-12	-4.59713e-12	-4.03748e-12	-3.64659e-12	-3.50794e-12	-3.77784e-12	-4.3e-12	-4.79728e-12	-5.50595e-12	-5.75987e-12	-5.94096e-12	-5.71527e-12	-4.84653e-12	-3.60298e-12	-2.16226e-12	-8.6187e-13	5.59313e-13	1.12607e-12	1.60401e-12	1.87589e-12	1.17255e-12	1.37027e-13	-1.06192e-12	-2.57172e-12	-3.79731e-12	-4.40828e-12	-4.60714e-12	-4.24111e-12	-3.3475e-12	-2.36686e-12	-1.68464e-12	-1.08413e-12
-3.07414e-12	-2.25869e-12	-4.07632e-13	1.71343e-12	4.14714e-12	6.63591e-12	8.87777e-12	1.07786e-11	1.1864e-11	1.20133e-11	1.15018e-11	1.01537e-11	7.9582e-12	5.15699e-12	2.16748e-12	-6.23083e-13	-2.91626e-12	-4.39409e-12	-5.14184e-12	-5.26609e-12	-5.03862e-12	-4.60687e-12	-4.49486e-12	-4.42016e-12	-4.57815e-12	-5.00616e-12	-5.66509e-12	-5.87105e-12	-6.00951e-12	-5.75006e-12	-4.71968e-12	-3.4708e-12	-2.07804e-12	-7.54558e-13	4.16158e-13	1.10548e-12	1.48217e-12	1.18384e-12	2.95755e-13	-7.57527e-13	-2.21404e-12	-3.46272e-12	-4.49469e-12	-4.9973e-12	-4.87997e-12	-4.10182e-12	-2.93466e-12	-1.71953e-12	-7.15796e-13	-1.40373e-14
-3.3523e-12	-2.6985e-12	-1.34127e-12	4.81373e-13	2.84047e-12	5.25819e-12	7.46452e-12	9.32624e-12	1.04579e-11	1.0728e-11	1.01152e-11	8.71379e-12	6.95352e-12	4.4827e-12	1.61398e-12	-8.37293e-13	-2.9102e-12	-4.40047e-12	-5.30631e-12	-5.78406e-12	-5.36652e-12	-4.97917e-12	-4.77835e-12	-4.81911e-12	-5.04283e-12	-5.31984e-12	-5.59508e-12	-5.69446e-12	-5.55403e-12	-5.07254e-12	-4.12565e-12	-2.7471e-12	-1.21045e-12	1.50337e-13	1.37257e-12	2.15071e-12	2.35509e-12	1.88445e-12	7.28139e-13	-6.69756e-13	-2.51707e-12	-4.27734e-12	-5.03042e-12	-5.42645e-12	-5.03911e-12	-4.10287e-12	-2.83268e-12	-1.48433e-12	-3.52689e-13	3.93478e-13
-3.76723e-12	-3.32305e-12	-2.05463e-12	-2.19558e-13	1.87486e-12	3.9533e-12	5.79903e-12	7.47779e-12	8.65916e-12	9.01986e-12	8.66646e-12	7.50482e-12	5.72501e-12	3.48157e-12	9.92987e-13	-1.30552e-12	-2.98408e-12	-4.2452e-12	-4.8686e-12	-5.06213e-12	-4.86485e-12	-4.42777e-12	-4.16655e-12	-4.2908e-12	-4.69216e-12	-5.09352e-12	-5.43803e-12	-5.64577e-12	-5.30816e-12	-4.30975e-12	-3.02357e-12	-1.50469e-12	1.59851e-13	1.7036e-12	3.11057e-12	3.94734e-12	4.08954e-12	3.29916e-12	2.1091e-12	5.24685e-13	-1.4221e-12	-2.97987e-12	-4.43639e-12	-4.89992e-12	-4.63159e-12	-3.83924e-12	-2.60813e-12	-1.39655e-12	-1.12151e-13	5.98489e-13
-4.56054e-12	-4.1874e-12	-3.26538e-12	-1.73228e-12	7.96968e-14	2.34287e-12	4.17972e-12	5.76255e-12	6.76807e-12	6.92626e-12	6.47694e-12	5.58353e-12	4.04175e-12	1.93154e-12	-4.62895e-13	-2.12547e-12	-3.71166e-12	-4.73474e-12	-5.07926e-12	-4.9033e-12	-4.62964e-12	-4.30625e-12	-4.12141e-12	-4.07513e-12	-4.30063e-12	-4.55633e-12	-4.75341e-12	-4.91673e-12	-4.44413e-12	-3.28762e-12	-1.83979e-12	-2.60513e-13	1.74331e-12	3.50556e-12	5.04043e-12	5.96423e-12	6.19525e-12	5.76725e-12	4.47238e-12	2.53447e-12	3.49653e-13	-1.82629e-12	-3.49064e-12	-4.58122e-12	-4.67882e-12	-3.94864e-12	-2.8401e-12	-1.47931e-12	-2.71293e-13	5.38823e-13
-5.14068e-12	-4.71781e-12	-3.94855e-12	-2.45808e-12	-8.04199e-13	9.36728e-13	2.54443e-12	3.84127e-12	4.68869e-12	4.83622e-12	4.37802e-12	3.29098e-12	1.76164e-12	6.69522e-15	-1.76068e-12	-3.40549e-12	-4.36996e-12	-4.65585e-12	-4.4266e-12	-4.01262e-12	-3.61994e-12	-3.06385e-12	-2.79552e-12	-2.82207e-12	-3.1506e-12	-3.54663e-12	-3.89825e-12	-3.94078e-12	-3.7293e-12	-2.67405e-12	-1.25464e-12	8.77085e-13	2.98217e-12	5.19383e-12	6.9987e-12	8.1712e-12	8.47505e-12	8.22468e-12	7.09502e-12	5.20152e-12	2.82662e-12	2.61662e-13	-2.2731e-12	-3.95699e-12	-4.28019e-12	-3.91061e-12	-2.95661e-12	-1.79122e-12	-7.34193e-13	-2.53292e-14
-6.09207e-12	-5.55907e-12	-4.8129e-12	-3.35974e-12	-2.03804e-12	-4.83628e-13	1.04414e-12	2.15446e-12	2.79937e-12	2.89362e-12	2.30396e-12	1.0766e-12	-1.89848e-13	-1.77959e-12	-3.21479e-12	-4.27518e-12	-4.79555e-12	-4.84875e-12	-4.34061e-12	-3.52517e-12	-2.63156e-12	-2.00441e-12	-1.77339e-12	-1.86211e-12	-2.20307e-12	-2.66838e-12	-3.10704e-12	-3.15135e-12	-2.72493e-12	-1.7283e-12	-8.15152e-14	1.93475e-12	4.15529e-12	6.54281e-12	8.40986e-12	9.90387e-12	1.0499e-11	1.027e-11	9.18119e-12	7.26104e-12	4.69786e-12	1.68348e-12	-8.79708e-13	-2.73235e-12	-3.69149e-12	-3.82995e-12	-3.2774e-12	-2.32873e-12	-1.49019e-12	-6.28561e-13
-5.74851e-12	-5.56544e-12	-4.96671e-12	-3.60948e-12	-2.33751e-12	-1.01403e-12	4.39128e-13	1.53346e-12	1.99541e-12	1.92978e-12	1.26197e-12	5.05927e-14	-1.33309e-12	-2.55335e-12	-3.81092e-12	-4.67768e-12	-4.7664e-12	-4.33642e-12	-3.47479e-12	-2.41776e-12	-1.46021e-12	-7.58453e-13	-4.99008e-13	-8.04444e-13	-1.21113e-12	-1.86118e-12	-2.43129e-12	-2.7243e-12	-2.45242e-12	-1.57302e-12	7.02049e-14	2.2872e-12	4.84525e-12	7.27718e-12	9.36982e-12	1.09153e-11	1.1944e-11	1.17753e-11	1.06261e-11	8.68641e-12	6.2227e-12	3.23141e-12	4.55066e-13	-1.91627e-12	-3.5149e-12	-4.39943e-12	-4.35492e-12	-3.74908e-12	-3.03312e-12	-2.38465e-12
-5.57369e-12	-5.07977e-12	-4.26788e-12	-3.09894e-12	-1.72572e-12	-4.25325e-13	8.91053e-13	1.66742e-12	1.71725e-12	1.52017e-12	9.6072e-13	-2.11578e-13	-1.6752e-12	-3.20632e-12	-4.47277e-12	-5.169e-12	-5.03035e-12	-4.50623e-12	-3.21116e-12	-1.88768e-12	-7.29399e-13	-8.10076e-15	1.98054e-13	2.60324e-13	-2.29853e-13	-1.02201e-12	-1.79641e-12	-2.29546e-12	-2.22787e-12	-1.3467e-12	1.562e-13	2.19555e-12	4.61505e-12	7.07895e-12	9.28884e-12	1.0694e-11	1.12341e-11	1.1586e-11	1.09377e-11	9.27512e-12	6.77588e-12	3.60873e-12	9.8515e-13	-1.5354e-12	-3.46265e-12	-4.3081e-12	-4.34886e-12	-4.08764e-12	-3.62569e-12	-3.13354e-12
-5.26921e-12	-4.71844e-12	-3.72713e-12	-2.19226e-12	-6.32526e-13	9.28989e-13	2.13523e-12	3.10522e-12	3.52099e-12	3.19068e-12	2.30615e-12	9.0648e-13	-7.98725e-13	-2.52347e-12	-3.94091e-12	-4.69931e-12	-4.72941e-12	-4.19286e-12	-3.19978e-12	-1.7928e-12	-6.06101e-13	3.8698e-13	8.11627e-13	5.93232e-13	-7.28043e-14	-1.07457e-12	-2.33569e-12	-3.16693e-12	-3.11354e-12	-2.35849e-12	-8.94674e-13	1.09139e-12	3.4949e-12	5.95347e-12	8.17402e-12	9.9185e-12	1.09738e-11	1.12598e-11	1.04481e-11	8.8957e-12	6.83345e-12	4.12105e-12	1.44951e-12	-1.19717e-12	-3.21856e-12	-4.32691e-12	-4.63235e-12	-4.41021e-12	-3.95891e-12	-3.48631e-12
-4.65386e-12	-4.11552e-12	-3.07448e-12	-1.66396e-12	5.38771e-14	1.75928e-12	3.15559e-12	4.15933e-12	4.46141e-12	4.11334e-12	3.06894e-12	1.43479e-12	-4.76475e-13	-2.43748e-12	-3.94373e-12	-4.93839e-12	-5.30422e-12	-4.94353e-12	-3.7586e-12	-2.19353e-12	-9.16233e-13	-4.86494e-15	3.62938e-13	1.00135e-13	-6.19193e-13	-1.44688e-12	-2.49661e-12	-3.34206e-12	-3.6244e-12	-3.19442e-12	-1.90469e-12	1.22229e-13	2.44403e-12	4.77648e-12	6.95794e-12	8.76104e-12	1.00366e-11	1.04381e-11	9.92129e-12	8.70992e-12	6.73471e-12	4.3083e-12	1.6936e-12	-8.82021e-13	-3.03842e-12	-4.42921e-12	-4.57655e-12	-4.42902e-12	-4.02213e-12	-3.60459e-12
-4.19483e-12	-3.44333e-12	-2.24775e-12	-6.22282e-13	1.27319e-12	3.13668e-12	4.62537e-12	5.4195e-12	5.68249e-12	5.64174e-12	4.67549e-12	2.90812e-12	7.30401e-13	-1.76528e-12	-4.1082e-12	-5.53274e-12	-5.25376e-12	-4.98543e-12	-3.93195e-12	-2.6813e-12	-1.4342e-12	-5.22831e-13	-5.55523e-14	-2.52631e-13	-9.0268e-13	-1.76234e-12	-2.75523e-12	-3.72502e-12	-3.9292e-12	-3.67153e-12	-2.62694e-12	-8.87788e-13	1.00413e-12	3.365e-12	5.47897e-12	7.11864e-12	8.22186e-12	8.6465e-12	7.90941e-12	6.52928e-12	5.01415e-12	3.06736e-12	7.29767e-13	-1.31295e-12	-2.93822e-12	-3.9613e-12	-4.33779e-12	-4.1192e-12	-3.77804e-12	-3.39248e-12
-4.08752e-12	-3.3076e-12	-2.0303e-12	-3.58652e-13	1.76419e-12	3.65789e-12	5.49651e-12	7.09533e-12	7.80242e-12	7.68172e-12	6.51653e-12	4.50579e-12	2.72243e-12	3.77733e-13	-1.99894e-12	-3.69526e-12	-4.75387e-12	-4.80351e-12	-4.14794e-12	-3.0163e-12	-1.90776e-12	-1.01593e-12	-6.03717e-13	-7.49281e-13	-1.31584e-12	-2.24655e-12	-3.35135e-12	-4.35845e-12	-4.59105e-12	-4.47194e-12	-3.63518e-12	-2.17847e-12	-2.29709e-13	1.77234e-12	3.68025e-12	5.22222e-12	6.23662e-12	6.63462e-12	6.35583e-12	5.32031e-12	3.65063e-12	1.71628e-12	-2.92685e-13	-2.02098e-12	-3.09558e-12	-3.7705e-12	-3.94626e-12	-3.61576e-12	-3.22309e-12	-2.9743e-12
-3.39046e-12	-2.72955e-12	-1.43094e-12	2.7979e-13	2.55895e-12	4.82746e-12	6.83129e-12	8.41412e-12	9.28463e-12	9.21723e-12	8.24566e-12	6.52979e-12	4.29523e-12	1.80132e-12	-8.47126e-13	-3.23801e-12	-4.55952e-12	-4.90048e-12	-4.63748e-12	-3.65151e-12	-2.69218e-12	-1.93002e-12	-1.46452e-12	-1.44311e-12	-1.93861e-12	-2.82136e-12	-3.89241e-12	-4.7272e-12	-5.15876e-12	-5.09649e-12	-4.40894e-12	-3.23467e-12	-1.74599e-12	5.8888e-14	1.85666e-12	3.23343e-12	4.1377e-12	4.41313e-12	4.09881e-12	3.25514e-12	1.87501e-12	2.675e-13	-1.25652e-12	-2.4146e-12	-3.19788e-12	-3.55305e-12	-3.18525e-12	-2.82278e-12	-2.15299e-12	-1.40505e-12
-3.47144e-12	-2.91001e-12	-1.69133e-12	2.47244e-14	2.23816e-12	4.80865e-12	6.98123e-12	8.69373e-12	9.8005e-12	1.00564e-11	9.42233e-12	7.94805e-12	5.65665e-12	2.93359e-12	-4.17069e-14	-2.40772e-12	-3.99391e-12	-4.91396e-12	-4.81972e-12	-4.34e-12	-3.69687e-12	-3.06439e-12	-2.63974e-12	-2.63076e-12	-3.01436e-12	-3.77276e-12	-4.62176e-12	-5.44057e-12	-5.90943e-12	-5.6784e-12	-4.99441e-12	-4.1612e-12	-2.53574e-12	-7.53954e-13	7.4006e-13	1.7065e-12	2.32654e-12	2.58066e-12	2.36404e-12	1.43865e-12	1.15366e-13	-1.12976e-12	-2.48858e-12	-3.25764e-12	-3.39255e-12	-3.25567e-12	-2.48997e-12	-1.56083e-12	-6.92098e-13	-2.5857e-13
-4.3429e-12	-3.26633e-12	-2.04232e-12	-3.40475e-13	1.79125e-12	4.11305e-12	6.32648e-12	8.06031e-12	9.2701e-12	9.61481e-12	8.94522e-12	7.51358e-12	5.4531e-12	3.04623e-12	2.96531e-13	-2.27554e-12	-3.87238e-12	-4.96119e-12	-5.35545e-12	-5.01251e-12	-4.43155e-12	-3.94295e-12	-3.46146e-12	-3.40452e-12	-3.90536e-12	-4.62468e-12	-4.95144e-12	-5.59971e-12	-5.9087e-12	-5.75406e-12	-5.08783e-12	-4.05034e-12	-2.86719e-12	-1.42646e-12	1.43934e-13	1.06951e-12	1.63804e-12	1.68788e-12	1.11599e-12	-2.9663e-14	-1.06341e-12	-2.09004e-12	-2.99944e-12	-3.5056e-12	-3.30123e-12	-2.61368e-12	-1.73428e-12	-7.00347e-13	4.41947e-13	1.25917e-12
-4.20006e-12	-4.0845e-12	-3.06833e-12	-1.30964e-12	8.41629e-13	3.08349e-12	5.13705e-12	7.00588e-12	8.13752e-12	8.78421e-12	8.42903e-12	7.23542e-12	5.34014e-12	2.71656e-12	2.93708e-13	-2.15934e-12	-3.98001e-12	-5.25179e-12	-5.56966e-12	-5.431e-12	-4.96728e-12	-4.50888e-12	-4.24943e-12	-4.06815e-12	-4.35405e-12	-4.84778e-12	-5.06084e-12	-5.35029e-12	-5.50118e-12	-5.13338e-12	-4.4334e-12	-3.34795e-12	-2.02091e-12	-6.10386e-13	6.4382e-13	1.49834e-12	1.93543e-12	1.64775e-12	1.04034e-12	-3.2486e-14	-1.30781e-12	-2.49965e-12	-3.43925e-12	-3.74468e-12	-3.36622e-12	-2.72664e-12	-1.20598e-12	4.74554e-13	1.73586e-12	2.36124e-12
-5.07863e-12	-5.0359e-12	-4.22578e-12	-2.50439e-12	-5.94714e-13	1.51925e-12	3.61367e-12	5.3546e-12	6.53064e-12	7.09562e-12	6.98026e-12	5.98915e-12	4.28216e-12	1.90017e-12	-4.48468e-14	-2.13197e-12	-3.775e-12	-4.93842e-12	-5.24918e-12	-5.14783e-12	-4.73385e-12	-4.32519e-12	-4.01423e-12	-3.91998e-12	-4.07265e-12	-4.38875e-12	-4.90202e-12	-5.22877e-12	-5.03505e-12	-4.41323e-12	-3.47876e-12	-2.2441e-12	-7.48309e-13	7.56362e-13	2.00524e-12	2.76739e-12	3.03217e-12	2.99496e-12	2.1282e-12	8.99055e-13	-6.3562e-13	-2.12233e-12	-3.15963e-12	-3.6054e-12	-3.31931e-12	-2.62643e-12	-1.20525e-12	6.03182e-13	1.86272e-12	2.83803e-12
-5.77423e-12	-5.72795e-12	-5.11856e-12	-3.81995e-12	-2.02928e-12	-4.32164e-14	1.80607e-12	3.39068e-12	4.49034e-12	5.03222e-12	4.89377e-12	4.00036e-12	2.57581e-12	6.82316e-13	-1.46343e-12	-3.0958e-12	-4.38356e-12	-5.10999e-12	-5.23957e-12	-5.01565e-12	-4.50397e-12	-4.0882e-12	-3.67244e-12	-3.5924e-12	-3.7433e-12	-4.0132e-12	-4.34706e-12	-4.3594e-12	-4.12305e-12	-3.36089e-12	-2.28965e-12	-7.63664e-13	9.27525e-13	2.66312e-12	4.1074e-12	5.04008e-12	5.34394e-12	4.94613e-12	3.73653e-12	2.40258e-12	6.36981e-13	-1.11619e-12	-2.37553e-12	-2.93143e-12	-2.74659e-12	-1.93825e-12	-4.77987e-13	9.50301e-13	2.2347e-12	3.08212e-12
-6.78247e-12	-7.13409e-12	-6.73787e-12	-5.57781e-12	-3.8955e-12	-2.03911e-12	-2.20025e-13	1.22247e-12	2.27062e-12	2.7752e-12	2.65273e-12	1.76998e-12	4.53798e-13	-9.26334e-13	-2.57825e-12	-3.80739e-12	-4.67416e-12	-5.08262e-12	-4.92087e-12	-4.42162e-12	-3.73052e-12	-3.16909e-12	-2.82616e-12	-2.78698e-12	-2.95386e-12	-3.222e-12	-3.47059e-12	-3.64102e-12	-3.22703e-12	-2.27836e-12	-7.45268e-13	1.05606e-12	3.051e-12	4.9891e-12	6.79043e-12	7.9647e-12	8.4977e-12	8.13542e-12	7.05194e-12	5.25081e-12	3.01803e-12	6.37808e-13	-1.06384e-12	-2.07449e-12	-2.39769e-12	-1.69771e-12	-5.92721e-13	6.4905e-13	1.88016e-12	2.70982e-12
-7.61841e-12	-8.137e-12	-7.85447e-12	-6.54519e-12	-5.09914e-12	-3.42394e-12	-1.89618e-12	-7.29012e-13	5.8011e-14	4.70223e-13	2.74921e-13	-4.51512e-13	-1.49769e-12	-2.8121e-12	-4.11051e-12	-4.92399e-12	-5.45502e-12	-5.5171e-12	-4.54e-12	-3.57712e-12	-2.69062e-12	-1.97998e-12	-1.64771e-12	-1.73998e-12	-1.93528e-12	-2.32065e-12	-2.76997e-12	-2.68994e-12	-2.31503e-12	-1.32195e-12	9.39023e-14	2.1599e-12	4.44617e-12	6.80172e-12	8.75581e-12	1.02836e-11	1.08414e-11	1.06355e-11	9.35661e-12	7.74732e-12	5.47013e-12	2.91227e-12	6.58175e-13	-9.59989e-13	-1.51944e-12	-1.30263e-12	-3.11327e-13	7.11952e-13	1.68372e-12	2.44409e-12
-8.54316e-12	-8.64076e-12	-7.9319e-12	-6.985e-12	-5.6402e-12	-4.21014e-12	-2.92929e-12	-1.82785e-12	-1.19892e-12	-9.075e-13	-1.33906e-12	-1.94825e-12	-3.04239e-12	-4.33193e-12	-5.47403e-12	-5.92157e-12	-5.79713e-12	-5.15932e-12	-3.91577e-12	-2.72552e-12	-1.67737e-12	-8.92122e-13	-5.56293e-13	-5.24221e-13	-7.81696e-13	-1.24523e-12	-1.74429e-12	-1.86321e-12	-1.38527e-12	-3.65542e-13	1.32742e-12	3.53198e-12	5.90174e-12	8.42604e-12	1.06999e-11	1.2423e-11	1.35316e-11	1.36045e-11	1.26116e-11	1.07057e-11	8.12651e-12	5.22404e-12	2.65908e-12	5.48868e-13	-9.78702e-13	-1.53816e-12	-9.66073e-13	-4.93752e-14	8.70875e-13	1.49092e-12
-8.71829e-12	-8.80168e-12	-8.12657e-12	-6.79775e-12	-5.46361e-12	-4.07263e-12	-2.83796e-12	-1.96923e-12	-1.65649e-12	-1.72212e-12	-2.24782e-12	-3.1288e-12	-4.18386e-12	-5.12168e-12	-5.64916e-12	-5.89242e-12	-5.75199e-12	-4.53687e-12	-3.15654e-12	-1.95918e-12	-8.09777e-13	3.71598e-13	7.51835e-13	6.15153e-13	1.69385e-13	-4.82441e-13	-9.37091e-13	-9.17454e-13	-5.53203e-13	4.77181e-13	2.20745e-12	4.42089e-12	6.96828e-12	9.73417e-12	1.20879e-11	1.38822e-11	1.4893e-11	1.49428e-11	1.39997e-11	1.23265e-11	9.83077e-12	6.63343e-12	3.63681e-12	1.15001e-12	-6.6178e-13	-1.50012e-12	-1.72207e-12	-1.27611e-12	-7.34222e-13	-5.02272e-14
-8.91118e-12	-8.33554e-12	-7.36911e-12	-6.1451e-12	-4.81096e-12	-3.45373e-12	-2.43755e-12	-1.36276e-12	-6.69882e-13	-9.00712e-13	-1.61116e-12	-2.90958e-12	-4.14405e-12	-5.24351e-12	-5.97528e-12	-6.1386e-12	-5.56652e-12	-4.30699e-12	-2.67264e-12	-9.37042e-13	4.21968e-13	1.4488e-12	1.83081e-12	1.79183e-12	1.3585e-12	5.87656e-13	-1.28119e-13	-6.8935e-13	-3.5885e-13	6.02256e-13	2.22594e-12	4.46958e-12	7.09158e-12	9.74733e-12	1.20922e-11	1.38989e-11	1.50447e-11	1.52225e-11	1.4528e-11	1.2885e-11	1.04248e-11	7.5099e-12	4.48841e-12	1.76003e-12	-3.85715e-13	-1.77118e-12	-2.11214e-12	-1.92197e-12	-1.55772e-12	-1.09755e-12
-8.5232e-12	-7.80901e-12	-6.66494e-12	-5.14428e-12	-3.57566e-12	-1.94842e-12	-2.19929e-13	1.14086e-12	1.61169e-12	1.30448e-12	3.41789e-13	-7.5235e-13	-2.29413e-12	-3.83946e-12	-4.95314e-12	-5.34029e-12	-5.03466e-12	-3.81421e-12	-2.35394e-12	-8.38613e-13	5.95005e-13	1.53835e-12	2.13352e-12	2.08033e-12	1.51555e-12	4.46277e-13	-5.55491e-13	-1.09363e-12	-6.17469e-13	3.16992e-13	1.81811e-12	4.0351e-12	6.56118e-12	9.22403e-12	1.16045e-11	1.35159e-11	1.47168e-11	1.5042e-11	1.44666e-11	1.29461e-11	1.05659e-11	7.8055e-12	4.8604e-12	2.0201e-12	-1.55836e-13	-1.76689e-12	-2.41694e-12	-2.47014e-12	-2.22668e-12	-1.86776e-12
-7.19376e-12	-6.17048e-12	-4.7795e-12	-2.91422e-12	-9.44148e-13	1.08633e-12	2.71357e-12	3.87895e-12	4.31959e-12	3.97507e-12	2.85606e-12	1.3729e-12	-6.04085e-13	-2.49758e-12	-4.17437e-12	-4.95231e-12	-4.81189e-12	-3.75663e-12	-2.41361e-12	-8.7341e-13	5.2468e-13	1.5302e-12	2.02767e-12	2.00823e-12	1.42746e-12	5.97997e-13	-2.81202e-13	-8.99277e-13	-1.11234e-12	-4.12361e-13	1.00349e-12	3.02331e-12	5.42504e-12	7.81611e-12	1.00899e-11	1.19748e-11	1.32165e-11	1.36856e-11	1.32718e-11	1.19396e-11	9.87204e-12	7.20938e-12	4.3673e-12	1.90537e-12	-2.04844e-13	-1.6436e-12	-2.43753e-12	-2.65948e-12	-2.73399e-12	-2.49053e-12
-6.94612e-12	-5.63507e-12	-3.79289e-12	-1.59366e-12	7.37016e-13	3.05881e-12	5.12836e-12	6.59218e-12	7.24775e-12	7.02403e-12	6.2674e-12	4.48048e-12	2.12158e-12	-7.45367e-13	-2.48077e-12	-3.91242e-12	-4.43279e-12	-3.86959e-12	-2.86585e-12	-1.46421e-12	-1.70922e-13	9.30516e-13	1.48661e-12	1.36769e-12	9.25479e-13	1.54638e-13	-7.56536e-13	-1.28579e-12	-1.4882e-12	-1.18612e-12	-3.67224e-14	1.73085e-12	4.12192e-12	6.50056e-12	8.58077e-12	1.04567e-11	1.15439e-11	1.191e-11	1.15281e-11	1.03843e-11	8.49254e-12	6.2189e-12	3.64683e-12	1.26484e-12	-6.39322e-13	-1.81162e-12	-2.38884e-12	-2.55927e-12	-2.31581e-12	-2.12032e-12
-6.07497e-12	-4.88294e-12	-3.17754e-12	-8.68178e-13	1.88172e-12	4.55701e-12	6.8113e-12	8.53802e-12	9.49557e-12	9.55251e-12	8.67332e-12	6.73718e-12	4.64829e-12	2.12951e-12	-4.15913e-13	-2.46751e-12	-3.37158e-12	-3.33595e-12	-2.74788e-12	-1.78677e-12	-7.51061e-13	6.79367e-14	6.68443e-13	5.58406e-13	1.9435e-13	-4.96556e-13	-1.5676e-12	-2.3793e-12	-2.43605e-12	-1.85863e-12	-8.74433e-13	7.72347e-13	2.79039e-12	4.71961e-12	6.70745e-12	8.51765e-12	9.39172e-12	9.59787e-12	9.12191e-12	8.0704e-12	6.62099e-12	4.57828e-12	2.41655e-12	4.80416e-13	-9.9564e-13	-1.94234e-12	-2.29574e-12	-2.16597e-12	-1.88698e-12	-1.61865e-12
-5.88417e-12	-4.7099e-12	-2.6439e-12	-2.51053e-13	2.27147e-12	5.25052e-12	8.05371e-12	1.00149e-11	1.1175e-11	1.1438e-11	1.06973e-11	9.01876e-12	6.5657e-12	3.66501e-12	9.01097e-13	-1.46491e-12	-3.0138e-12	-3.63543e-12	-3.48079e-12	-2.92469e-12	-2.13411e-12	-1.08241e-12	-5.44079e-13	-5.49311e-13	-8.24549e-13	-1.56164e-12	-2.57762e-12	-2.77647e-12	-3.01618e-12	-2.85621e-12	-1.81695e-12	-5.46756e-13	1.41977e-12	3.39695e-12	5.13432e-12	6.50755e-12	7.30167e-12	7.4723e-12	6.83113e-12	5.96259e-12	4.38706e-12	2.60014e-12	9.19808e-13	-6.94803e-13	-1.63973e-12	-2.08905e-12	-1.99125e-12	-1.57904e-12	-1.16505e-12	-6.51586e-13
-5.6312e-12	-4.41075e-12	-2.48863e-12	2.50122e-14	2.8957e-12	5.72731e-12	8.36885e-12	1.04935e-11	1.17921e-11	1.22629e-11	1.14246e-11	9.90944e-12	7.42974e-12	4.45089e-12	1.80599e-12	-7.26995e-13	-2.38779e-12	-3.51568e-12	-3.67368e-12	-3.33607e-12	-2.7409e-12	-2.07644e-12	-1.62515e-12	-1.47406e-12	-1.75641e-12	-2.22882e-12	-2.83268e-12	-3.3051e-12	-3.33875e-12	-2.99937e-12	-2.07379e-12	-7.71624e-13	7.5614e-13	2.45799e-12	4.09233e-12	5.29325e-12	5.96658e-12	5.97556e-12	5.38058e-12	4.19052e-12	2.67183e-12	1.1336e-12	-3.61992e-13	-1.44192e-12	-1.96585e-12	-2.07944e-12	-1.57308e-12	-8.10923e-13	-1.12718e-13	2.37322e-13
-5.93245e-12	-4.64627e-12	-2.86982e-12	-3.98807e-13	2.58912e-12	5.49356e-12	8.16708e-12	1.02757e-11	1.15956e-11	1.20274e-11	1.1722e-11	1.04839e-11	8.37727e-12	5.61158e-12	2.69135e-12	-5.48029e-14	-2.23252e-12	-3.6464e-12	-3.98914e-12	-3.79897e-12	-3.27485e-12	-2.64948e-12	-2.28345e-12	-2.08795e-12	-2.27615e-12	-2.59402e-12	-3.11262e-12	-3.71471e-12	-3.53875e-12	-3.01285e-12	-2.07484e-12	-8.66818e-13	6.62723e-13	2.11943e-12	3.53351e-12	4.51593e-12	5.01519e-12	4.91581e-12	4.14674e-12	3.00642e-12	1.67247e-12	1.8043e-13	-1.05226e-12	-1.86752e-12	-2.05038e-12	-1.65238e-12	-8.52924e-13	1.02854e-13	9.43168e-13	1.55256e-12
-6.2639e-12	-5.34898e-12	-3.64003e-12	-1.38218e-12	1.42456e-12	4.40539e-12	7.03449e-12	9.19464e-12	1.06851e-11	1.13265e-11	1.10583e-11	9.95886e-12	7.99608e-12	5.46665e-12	2.66898e-12	-3.27569e-14	-2.2158e-12	-3.61547e-12	-4.34901e-12	-4.30806e-12	-4.00243e-12	-3.57778e-12	-3.41604e-12	-3.29337e-12	-3.32169e-12	-3.55608e-12	-3.74783e-12	-3.88095e-12	-3.45276e-12	-2.75277e-12	-1.75969e-12	-7.13321e-13	9.4767e-13	2.51807e-12	3.83267e-12	4.50778e-12	4.61091e-12	4.46357e-12	3.61812e-12	2.28239e-12	6.46468e-13	-9.85907e-13	-2.1511e-12	-2.58976e-12	-2.45644e-12	-1.70317e-12	-6.08833e-13	5.65436e-13	1.68641e-12	2.48943e-12
-6.80851e-12	-5.97175e-12	-4.43866e-12	-2.3247e-12	1.23222e-13	2.7772e-12	5.28373e-12	7.4723e-12	8.94678e-12	9.62544e-12	9.43014e-12	8.38752e-12	6.55796e-12	4.44242e-12	2.03733e-12	-4.42366e-13	-2.35008e-12	-3.67336e-12	-4.35716e-12	-4.42812e-12	-4.05321e-12	-3.58771e-12	-3.26964e-12	-3.21981e-12	-3.55722e-12	-3.64949e-12	-3.58189e-12	-3.61199e-12	-3.26373e-12	-2.60105e-12	-1.35395e-12	6.01238e-14	1.66605e-12	3.36434e-12	4.65052e-12	5.4784e-12	5.57797e-12	5.04694e-12	4.10735e-12	2.68458e-12	1.07885e-12	-8.19976e-13	-2.00649e-12	-2.3439e-12	-2.34025e-12	-1.72908e-12	-4.1448e-13	1.04933e-12	2.24847e-12	3.0426e-12
-7.86471e-12	-7.02085e-12	-5.60499e-12	-3.64025e-12	-1.37529e-12	1.10637e-12	3.51699e-12	5.52792e-12	6.89759e-12	7.51941e-12	7.37385e-12	6.51064e-12	5.00971e-12	2.94746e-12	8.14151e-13	-1.31383e-12	-3.21088e-12	-4.2233e-12	-4.81651e-12	-4.63523e-12	-3.93702e-12	-3.35072e-12	-3.02733e-12	-2.86558e-12	-2.82285e-12	-2.94533e-12	-3.01451e-12	-3.105e-12	-3.05872e-12	-1.85425e-12	-3.92215e-13	1.42332e-12	3.19089e-12	4.88563e-12	6.29971e-12	7.28924e-12	7.59132e-12	7.19173e-12	6.10648e-12	4.45101e-12	2.39586e-12	4.09992e-13	-1.17442e-12	-2.03053e-12	-2.06951e-12	-1.62355e-12	-7.45929e-13	6.91241e-13	1.96321e-12	2.81063e-12
-8.5692e-12	-8.18363e-12	-7.09818e-12	-5.39633e-12	-3.17401e-12	-7.58071e-13	1.41806e-12	3.13767e-12	4.2924e-12	4.87337e-12	4.76689e-12	3.97473e-12	2.74736e-12	1.01018e-12	-8.4246e-13	-2.27944e-12	-3.53167e-12	-4.01474e-12	-3.92583e-12	-3.54914e-12	-3.00548e-12	-2.49379e-12	-2.16329e-12	-2.25024e-12	-2.34073e-12	-2.57156e-12	-2.69581e-12	-2.35643e-12	-1.75415e-12	-9.5824e-13	6.26367e-13	2.66039e-12	4.74949e-12	6.75509e-12	8.43207e-12	9.51752e-12	9.74677e-12	9.19619e-12	7.95284e-12	6.18369e-12	4.07347e-12	1.6222e-12	-4.3295e-13	-1.7438e-12	-2.27839e-12	-1.87328e-12	-8.34017e-13	3.56239e-13	1.50742e-12	2.24115e-12
-9.42467e-12	-8.87568e-12	-7.76714e-12	-6.16654e-12	-4.21956e-12	-2.32231e-12	-5.20988e-13	1.06184e-12	2.19703e-12	2.54174e-12	2.22565e-12	1.7781e-12	6.25346e-13	-8.80907e-13	-2.29301e-12	-3.35873e-12	-4.10648e-12	-4.12947e-12	-3.55206e-12	-2.84853e-12	-2.14855e-12	-1.60666e-12	-1.15359e-12	-7.87564e-13	-9.65102e-13	-1.26521e-12	-1.65591e-12	-1.9276e-12	-1.39814e-12	-2.93153e-13	1.18665e-12	3.2491e-12	5.46786e-12	7.81986e-12	9.61585e-12	1.09695e-11	1.18347e-11	1.1714e-11	1.06785e-11	8.65533e-12	6.06372e-12	3.75988e-12	1.29617e-12	-6.02653e-13	-1.66837e-12	-1.58656e-12	-9.38093e-13	1.45582e-13	1.07827e-12	1.82443e-12
-1.01416e-11	-9.86793e-12	-8.85709e-12	-7.22452e-12	-5.258e-12	-3.48687e-12	-1.60739e-12	-1.8443e-13	6.20357e-13	1.02013e-12	7.32462e-13	-7.56826e-14	-1.15383e-12	-2.32258e-12	-3.47711e-12	-4.26927e-12	-4.56227e-12	-4.45737e-12	-3.84798e-12	-2.9153e-12	-1.92044e-12	-1.13519e-12	-9.39698e-13	-9.21837e-13	-1.08872e-12	-1.34442e-12	-1.6534e-12	-1.89489e-12	-1.39209e-12	1.66629e-14	1.67055e-12	3.86445e-12	6.37809e-12	8.77271e-12	1.09311e-11	1.2553e-11	1.32654e-11	1.323e-11	1.24716e-11	1.07042e-11	8.18365e-12	5.32381e-12	2.56878e-12	3.27111e-13	-1.07078e-12	-1.648e-12	-1.3406e-12	-7.34761e-13	1.28646e-13	8.83695e-13
-9.98809e-12	-9.38404e-12	-8.71248e-12	-7.24511e-12	-5.20931e-12	-3.38489e-12	-1.89088e-12	-8.53386e-13	-3.16829e-13	-1.78176e-13	-5.77759e-13	-1.45163e-12	-2.66123e-12	-4.09465e-12	-4.90813e-12	-5.3539e-12	-5.08912e-12	-4.38736e-12	-3.22908e-12	-2.02284e-12	-8.07713e-13	4.85887e-14	6.26002e-13	5.23071e-13	1.96318e-13	-3.52479e-13	-9.40356e-13	-1.19783e-12	-8.85094e-13	8.13415e-14	1.5647e-12	3.39267e-12	5.68959e-12	8.72015e-12	1.11219e-11	1.29747e-11	1.40104e-11	1.38311e-11	1.30461e-11	1.19519e-11	9.63388e-12	6.70477e-12	3.74368e-12	1.04371e-12	-8.21365e-13	-1.69879e-12	-1.75376e-12	-1.39306e-12	-8.10317e-13	-2.82642e-13
-1.07654e-11	-9.91088e-12	-8.83076e-12	-7.35451e-12	-5.38621e-12	-3.5618e-12	-2.08555e-12	-1.0374e-12	-3.58732e-13	-4.45676e-13	-1.02467e-12	-1.85946e-12	-3.13479e-12	-4.47762e-12	-5.39234e-12	-5.73153e-12	-5.41169e-12	-4.48611e-12	-3.18927e-12	-1.66151e-12	-2.6697e-13	7.31439e-13	1.18273e-12	1.18816e-12	7.61929e-13	1.33196e-13	-5.61262e-13	-9.41305e-13	-7.76006e-13	3.58859e-14	1.55832e-12	3.74334e-12	6.21257e-12	8.74398e-12	1.11102e-11	1.29897e-11	1.41284e-11	1.43452e-11	1.38977e-11	1.24998e-11	1.01782e-11	7.2615e-12	4.39811e-12	1.66084e-12	-4.19178e-13	-1.77799e-12	-2.34988e-12	-2.0407e-12	-1.57875e-12	-1.11502e-12
-1.07167e-11	-9.75916e-12	-8.54404e-12	-6.73028e-12	-4.63231e-12	-2.71019e-12	-1.04742e-12	-1.052e-15	7.23799e-13	5.97775e-13	-3.80636e-14	-1.23523e-12	-2.7024e-12	-4.06122e-12	-5.10384e-12	-5.51409e-12	-5.20135e-12	-4.33617e-12	-3.11038e-12	-1.54531e-12	-3.17616e-14	9.50661e-13	1.53163e-12	1.49442e-12	1.03089e-12	2.42284e-13	-5.55203e-13	-1.0667e-12	-1.0666e-12	-3.96815e-13	1.02081e-12	3.06905e-12	5.46723e-12	7.95956e-12	1.04146e-11	1.22958e-11	1.33777e-11	1.39178e-11	1.3655e-11	1.23211e-11	1.01363e-11	7.47539e-12	4.68128e-12	2.03283e-12	-2.81669e-13	-1.88385e-12	-2.50903e-12	-2.56222e-12	-2.30633e-12	-2.05576e-12
-1.0057e-11	-8.98394e-12	-7.48993e-12	-5.55893e-12	-3.27266e-12	-1.08942e-12	7.27887e-13	2.04071e-12	2.74247e-12	2.66796e-12	1.84738e-12	1.72374e-13	-2.17587e-12	-4.15997e-12	-5.72306e-12	-5.89527e-12	-5.72997e-12	-5.01756e-12	-3.3317e-12	-1.68847e-12	-2.79722e-13	8.34151e-13	1.42045e-12	1.46673e-12	1.01208e-12	1.71959e-13	-7.40991e-13	-1.40525e-12	-1.65384e-12	-1.17413e-12	1.25737e-14	1.85298e-12	4.1428e-12	6.42018e-12	8.7331e-12	1.05984e-11	1.18277e-11	1.23447e-11	1.18013e-11	1.0819e-11	9.08362e-12	6.63768e-12	4.01943e-12	1.52197e-12	-5.02984e-13	-1.94706e-12	-2.5829e-12	-2.70715e-12	-2.55251e-12	-2.33037e-12
-9.43806e-12	-8.39524e-12	-6.53174e-12	-4.3112e-12	-1.90592e-12	3.99893e-13	2.39662e-12	4.10912e-12	5.1697e-12	5.29947e-12	4.49133e-12	3.01172e-12	1.07737e-12	-1.09857e-12	-3.07023e-12	-4.23543e-12	-4.73981e-12	-4.63669e-12	-3.64183e-12	-2.40006e-12	-1.03039e-12	2.06051e-13	7.17739e-13	7.1606e-13	2.9516e-13	-4.88116e-13	-1.31047e-12	-2.02269e-12	-2.46136e-12	-2.16638e-12	-1.03119e-12	6.06704e-13	2.73132e-12	4.94299e-12	6.78516e-12	8.56162e-12	9.94905e-12	1.03719e-11	9.90839e-12	8.94037e-12	7.24938e-12	5.09831e-12	2.6648e-12	2.68587e-13	-1.22701e-12	-2.43661e-12	-3.07245e-12	-3.04748e-12	-2.7081e-12	-2.53037e-12
-8.7108e-12	-7.49567e-12	-5.66237e-12	-3.4063e-12	-9.69046e-13	1.49841e-12	4.0387e-12	5.84002e-12	6.86152e-12	7.15117e-12	6.29329e-12	4.61295e-12	2.58978e-12	3.64098e-13	-1.78342e-12	-3.46909e-12	-4.46197e-12	-4.41036e-12	-3.85426e-12	-2.82921e-12	-1.72599e-12	-7.84427e-13	-2.46093e-13	-1.80271e-13	-5.90512e-13	-1.2903e-12	-2.17127e-12	-2.97231e-12	-3.36479e-12	-3.24746e-12	-2.33253e-12	-8.11875e-13	1.05517e-12	3.06078e-12	4.8923e-12	6.53908e-12	7.62098e-12	8.03141e-12	7.81124e-12	6.92316e-12	5.47553e-12	3.60512e-12	1.58372e-12	-2.0497e-13	-1.56023e-12	-2.54957e-12	-2.76263e-12	-2.79451e-12	-2.5475e-12	-2.27029e-12
-8.72783e-12	-7.54646e-12	-5.52487e-12	-3.10359e-12	-5.26003e-13	2.10843e-12	4.73043e-12	6.81597e-12	8.26202e-12	8.66535e-12	8.14853e-12	6.62984e-12	4.36153e-12	2.06835e-12	-5.00161e-13	-2.65301e-12	-4.05979e-12	-4.61569e-12	-4.45927e-12	-3.73797e-12	-2.82305e-12	-1.99517e-12	-1.64869e-12	-1.45674e-12	-1.70001e-12	-2.30387e-12	-3.16886e-12	-3.94858e-12	-4.06395e-12	-3.92885e-12	-3.01393e-12	-1.88407e-12	-2.58601e-13	1.6493e-12	3.33872e-12	4.68707e-12	5.37639e-12	5.60742e-12	5.08704e-12	4.43344e-12	3.17765e-12	1.56837e-12	-2.67021e-14	-1.41927e-12	-2.44235e-12	-2.90056e-12	-2.82763e-12	-2.36212e-12	-1.82734e-12	-1.06519e-12
-8.67914e-12	-7.56704e-12	-5.77815e-12	-3.52208e-12	-6.60276e-13	2.13581e-12	4.76314e-12	6.91795e-12	8.36756e-12	8.86504e-12	8.42104e-12	7.39618e-12	5.39255e-12	2.92884e-12	1.8269e-13	-2.29523e-12	-3.78727e-12	-4.7624e-12	-5.01809e-12	-4.57746e-12	-4.06932e-12	-3.45106e-12	-2.67647e-12	-2.51827e-12	-2.8468e-12	-3.15224e-12	-3.72057e-12	-4.20187e-12	-4.43448e-12	-4.1999e-12	-3.43419e-12	-2.26348e-12	-7.96108e-13	8.22251e-13	2.29317e-12	3.41593e-12	4.09104e-12	4.26877e-12	3.81235e-12	2.69867e-12	1.35762e-12	-3.85041e-14	-1.39732e-12	-2.41507e-12	-2.80578e-12	-2.61739e-12	-2.07195e-12	-1.33821e-12	-7.35931e-13	-1.49636e-13
-9.00171e-12	-7.95711e-12	-6.30145e-12	-3.83044e-12	-1.08942e-12	1.74751e-12	4.33399e-12	6.39643e-12	7.84604e-12	8.61885e-12	8.43598e-12	7.285e-12	5.43414e-12	3.0397e-12	4.00135e-13	-1.99607e-12	-3.89668e-12	-5.00503e-12	-5.39395e-12	-5.13095e-12	-4.56597e-12	-4.17863e-12	-3.68648e-12	-3.22809e-12	-3.28306e-12	-3.65955e-12	-4.41262e-12	-4.75536e-12	-4.78014e-12	-4.25957e-12	-3.50274e-12	-2.3338e-12	-9.7479e-13	4.16195e-13	1.61e-12	2.49117e-12	3.01174e-12	2.73651e-12	2.18771e-12	1.44174e-12	1.34435e-13	-1.14622e-12	-2.26168e-12	-3.11778e-12	-3.15144e-12	-2.63087e-12	-1.89536e-12	-7.1043e-13	2.93309e-13	9.45329e-13
-9.89804e-12	-8.89252e-12	-7.23153e-12	-4.89375e-12	-2.11721e-12	6.6289e-13	3.16943e-12	5.41129e-12	7.03497e-12	7.78114e-12	7.67288e-12	6.67822e-12	5.14177e-12	2.92497e-12	4.77248e-13	-1.87633e-12	-3.75384e-12	-5.09844e-12	-5.53e-12	-5.48727e-12	-5.12835e-12	-4.48521e-12	-4.07833e-12	-3.93612e-12	-4.14919e-12	-4.49903e-12	-4.74585e-12	-4.6818e-12	-4.71901e-12	-4.42759e-12	-3.35457e-12	-2.00444e-12	-5.45958e-13	8.52132e-13	2.10278e-12	2.97685e-12	3.28781e-12	2.97882e-12	2.15114e-12	9.61073e-13	-5.50509e-13	-2.37295e-12	-3.61275e-12	-3.97148e-12	-3.85059e-12	-2.99962e-12	-1.69745e-12	-1.69688e-13	9.63725e-13	1.76674e-12
-1.02224e-11	-9.36075e-12	-7.84365e-12	-5.7812e-12	-3.31907e-12	-8.01875e-13	1.51104e-12	3.68362e-12	5.22737e-12	5.96643e-12	5.90436e-12	5.11042e-12	3.66279e-12	1.72666e-12	-4.42175e-13	-2.5364e-12	-4.43168e-12	-5.33219e-12	-5.76375e-12	-5.64997e-12	-5.12229e-12	-4.59106e-12	-4.20194e-12	-4.01178e-12	-4.15201e-12	-4.21586e-12	-4.34011e-12	-4.66686e-12	-4.45005e-12	-3.57066e-12	-2.68416e-12	-1.40331e-12	8.00489e-14	1.81565e-12	3.23505e-12	4.12155e-12	4.57107e-12	4.43261e-12	3.49124e-12	2.0667e-12	3.40175e-13	-1.34194e-12	-2.60483e-12	-3.24955e-12	-3.3738e-12	-2.52283e-12	-1.19934e-12	-7.30945e-15	1.20959e-12	2.00372e-12
-1.14687e-11	-1.0861e-11	-9.35992e-12	-7.39518e-12	-4.98989e-12	-2.47447e-12	-2.78799e-13	1.47101e-12	3.16575e-12	3.94745e-12	3.96353e-12	3.28328e-12	1.96532e-12	1.94393e-13	-1.78082e-12	-3.59616e-12	-5.00649e-12	-5.83417e-12	-5.88026e-12	-5.52312e-12	-5.06294e-12	-4.45888e-12	-4.11062e-12	-3.99328e-12	-3.79601e-12	-3.98065e-12	-3.95036e-12	-3.86144e-12	-3.15436e-12	-2.3549e-12	-8.98189e-13	7.9833e-13	2.48419e-12	4.06347e-12	5.3905e-12	6.45109e-12	7.07824e-12	6.66622e-12	5.52234e-12	3.6324e-12	1.74245e-12	-3.26908e-13	-2.00902e-12	-2.88467e-12	-3.00003e-12	-2.35334e-12	-1.31052e-12	-8.29631e-14	1.06999e-12	2.11103e-12
-1.22193e-11	-1.15922e-11	-1.00893e-11	-8.29861e-12	-6.21662e-12	-3.99963e-12	-1.92653e-12	-2.01588e-13	1.00466e-12	1.64069e-12	1.4969e-12	8.85931e-13	-1.85115e-13	-1.65229e-12	-3.08216e-12	-4.3717e-12	-5.17806e-12	-5.28277e-12	-4.81549e-12	-4.22209e-12	-3.63224e-12	-3.01575e-12	-2.62486e-12	-2.41515e-12	-2.59446e-12	-2.82174e-12	-2.94954e-12	-3.03471e-12	-2.48039e-12	-1.52639e-12	-1.69153e-13	1.58776e-12	3.32691e-12	5.62562e-12	7.42871e-12	8.71489e-12	9.25145e-12	8.9851e-12	7.87497e-12	6.12891e-12	3.84106e-12	1.4484e-12	-6.63588e-13	-2.10234e-12	-2.65469e-12	-2.47518e-12	-1.63309e-12	-5.10335e-13	5.7334e-13	1.4776e-12
-1.30606e-11	-1.23961e-11	-1.11473e-11	-9.08836e-12	-6.94775e-12	-4.89419e-12	-2.96141e-12	-1.44608e-12	-5.15177e-13	-1.42044e-13	-1.08196e-13	-8.15089e-13	-1.79199e-12	-3.22719e-12	-4.21119e-12	-4.92519e-12	-5.23063e-12	-5.03868e-12	-4.43107e-12	-3.67602e-12	-2.67761e-12	-1.79466e-12	-1.32028e-12	-1.21715e-12	-1.41956e-12	-1.81914e-12	-2.12991e-12	-2.25593e-12	-1.68563e-12	-6.64124e-13	8.8851e-13	2.67029e-12	4.88551e-12	7.00125e-12	8.84698e-12	1.02841e-11	1.07852e-11	1.08172e-11	9.88298e-12	7.8456e-12	5.64834e-12	3.06384e-12	4.56246e-13	-1.70015e-12	-2.48343e-12	-2.52952e-12	-1.95921e-12	-1.06916e-12	-2.05751e-13	5.61732e-13
-1.30599e-11	-1.20011e-11	-1.07042e-11	-9.02013e-12	-7.18683e-12	-5.28426e-12	-3.5984e-12	-2.22873e-12	-1.36532e-12	-1.05081e-12	-1.31184e-12	-2.02051e-12	-3.04892e-12	-4.1697e-12	-5.1395e-12	-5.65454e-12	-5.81965e-12	-5.12855e-12	-3.9223e-12	-2.78711e-12	-1.62528e-12	-8.56019e-13	-5.25519e-13	-4.24169e-13	-7.65133e-13	-1.21801e-12	-1.63358e-12	-1.83954e-12	-1.557e-12	-4.43126e-13	1.30668e-12	3.37624e-12	5.78685e-12	8.20457e-12	1.01587e-11	1.16829e-11	1.26813e-11	1.27134e-11	1.15997e-11	9.83407e-12	7.39523e-12	4.44302e-12	1.51924e-12	-9.81776e-13	-2.35658e-12	-2.89649e-12	-2.69744e-12	-2.05431e-12	-1.19801e-12	-4.021e-13
-1.31906e-11	-1.18955e-11	-1.03482e-11	-8.62505e-12	-6.77576e-12	-4.94424e-12	-3.47865e-12	-2.31149e-12	-1.5671e-12	-1.56522e-12	-2.22948e-12	-2.87243e-12	-3.90972e-12	-5.12821e-12	-6.09089e-12	-6.21869e-12	-5.85622e-12	-4.90044e-12	-3.63736e-12	-2.14867e-12	-8.41176e-13	6.84165e-14	6.49382e-13	6.17505e-13	2.05488e-13	-5.20945e-13	-1.16567e-12	-1.57946e-12	-1.38574e-12	-5.3299e-13	1.11379e-12	3.26683e-12	5.70942e-12	8.15023e-12	1.04596e-11	1.22254e-11	1.32558e-11	1.33429e-11	1.24353e-11	1.10107e-11	8.63941e-12	5.74405e-12	2.69592e-12	2.43717e-14	-1.76965e-12	-2.82826e-12	-3.14258e-12	-2.75701e-12	-2.0748e-12	-1.421e-12
-1.30229e-11	-1.1687e-11	-9.98333e-12	-7.76634e-12	-5.69679e-12	-3.84928e-12	-2.22026e-12	-1.12593e-12	-4.88118e-13	-5.30654e-13	-1.19669e-12	-2.37787e-12	-3.77399e-12	-5.14524e-12	-6.08306e-12	-6.726e-12	-6.40794e-12	-5.07557e-12	-3.43945e-12	-1.90636e-12	-5.59781e-13	4.81261e-13	9.8762e-13	9.80612e-13	4.92211e-13	-3.08829e-13	-9.76641e-13	-1.49524e-12	-1.44363e-12	-7.82727e-13	7.82341e-13	2.77729e-12	5.15415e-12	7.59851e-12	9.94163e-12	1.18833e-11	1.30593e-11	1.34271e-11	1.27398e-11	1.13064e-11	8.82133e-12	6.18176e-12	3.33436e-12	5.36692e-13	-1.58418e-12	-2.85773e-12	-3.38344e-12	-3.20748e-12	-2.69934e-12	-2.19654e-12
-1.27095e-11	-1.056e-11	-8.66277e-12	-6.46532e-12	-4.21813e-12	-2.21608e-12	-4.78701e-13	5.97868e-13	1.20726e-12	9.92414e-13	3.15022e-14	-1.37883e-12	-2.77495e-12	-4.28831e-12	-5.47659e-12	-5.98276e-12	-5.6789e-12	-4.88122e-12	-3.58971e-12	-1.77062e-12	-2.69505e-13	8.15946e-13	1.285e-12	1.38102e-12	8.62423e-13	-3.45399e-14	-1.00611e-12	-1.60287e-12	-1.74666e-12	-1.28115e-12	4.7659e-14	1.99642e-12	4.38216e-12	6.79811e-12	9.13411e-12	1.1058e-11	1.23548e-11	1.26765e-11	1.20904e-11	1.09607e-11	9.037e-12	6.4525e-12	3.59088e-12	7.87888e-13	-1.40226e-12	-2.92628e-12	-3.72199e-12	-3.83913e-12	-3.47488e-12	-3.01116e-12
-1.18615e-11	-9.9571e-12	-7.66905e-12	-5.23712e-12	-2.78565e-12	-4.79845e-13	1.72116e-12	3.26669e-12	3.87607e-12	3.66301e-12	2.679e-12	1.1692e-12	-7.74039e-13	-2.80787e-12	-4.39228e-12	-5.26082e-12	-5.29803e-12	-4.56252e-12	-3.32963e-12	-2.00082e-12	-6.61351e-13	6.55027e-13	1.24665e-12	1.15615e-12	5.11434e-13	-1.91906e-13	-1.20256e-12	-2.13327e-12	-2.37653e-12	-1.97498e-12	-7.50972e-13	9.41994e-13	3.20872e-12	5.53585e-12	7.65869e-12	9.476e-12	1.05437e-11	1.09861e-11	1.08103e-11	9.74817e-12	7.69303e-12	5.24708e-12	2.93969e-12	4.52887e-13	-1.49923e-12	-2.92733e-12	-3.83139e-12	-3.71228e-12	-3.23612e-12	-2.93227e-12
-1.09512e-11	-8.81595e-12	-6.40178e-12	-3.71939e-12	-9.26855e-13	1.6383e-12	3.93878e-12	5.62109e-12	6.53779e-12	6.44196e-12	5.60717e-12	4.09203e-12	2.02978e-12	-3.25571e-13	-2.39138e-12	-3.79282e-12	-4.37892e-12	-4.16566e-12	-3.37331e-12	-2.07647e-12	-8.87995e-13	-6.18913e-14	5.35062e-13	5.84897e-13	1.51563e-13	-6.8678e-13	-1.69032e-12	-2.61216e-12	-3.1574e-12	-2.74341e-12	-1.89422e-12	-2.47436e-13	1.73685e-12	3.8668e-12	5.84576e-12	7.62044e-12	8.66859e-12	9.17139e-12	8.93701e-12	7.91215e-12	6.25135e-12	4.13759e-12	1.6721e-12	-6.47725e-13	-2.16464e-12	-3.10423e-12	-3.52158e-12	-3.43089e-12	-3.07019e-12	-2.60824e-12
-1.02577e-11	-8.21659e-12	-5.27839e-12	-2.47165e-12	4.9496e-13	3.24131e-12	5.56132e-12	7.37864e-12	8.75719e-12	8.92604e-12	8.10013e-12	6.27946e-12	3.79266e-12	1.00387e-12	-1.14542e-12	-2.99273e-12	-4.15793e-12	-4.49534e-12	-3.81845e-12	-2.69392e-12	-1.71505e-12	-9.13813e-13	-2.7778e-13	-1.90641e-13	-7.73189e-13	-1.68792e-12	-2.83002e-12	-3.83711e-12	-4.36815e-12	-4.11225e-12	-3.20266e-12	-1.72108e-12	-3.16696e-14	1.86913e-12	3.59407e-12	5.2142e-12	6.11669e-12	6.66923e-12	6.52189e-12	5.65691e-12	4.12934e-12	2.42235e-12	5.66159e-13	-1.13372e-12	-2.33444e-12	-3.06265e-12	-3.19045e-12	-2.90791e-12	-2.45484e-12	-2.11368e-12
-9.46828e-12	-7.27794e-12	-4.66837e-12	-1.70887e-12	1.33768e-12	4.26344e-12	6.96005e-12	8.97809e-12	1.03282e-11	1.06232e-11	9.9536e-12	8.38517e-12	5.90015e-12	2.87511e-12	2.3021e-13	-2.13225e-12	-3.57278e-12	-4.31164e-12	-4.26714e-12	-3.73769e-12	-2.87428e-12	-2.0091e-12	-1.56313e-12	-1.59146e-12	-1.84183e-12	-2.55405e-12	-3.44213e-12	-4.22718e-12	-4.62854e-12	-4.52186e-12	-3.91425e-12	-2.7311e-12	-1.18912e-12	5.4825e-13	2.05647e-12	3.48299e-12	4.35527e-12	4.68577e-12	4.35547e-12	3.56331e-12	2.13522e-12	6.64491e-13	-1.04427e-12	-2.19525e-12	-2.85418e-12	-3.06369e-12	-2.80958e-12	-2.29789e-12	-1.53751e-12	-7.00749e-13
-9.20643e-12	-7.25412e-12	-4.90745e-12	-2.00301e-12	1.22473e-12	4.19844e-12	6.87906e-12	9.05698e-12	1.04888e-11	1.08833e-11	1.05068e-11	9.05736e-12	6.87965e-12	4.066e-12	1.09958e-12	-1.3286e-12	-3.15638e-12	-4.26828e-12	-4.54352e-12	-4.28585e-12	-3.62495e-12	-3.03865e-12	-2.54295e-12	-2.56062e-12	-2.88026e-12	-3.65466e-12	-4.30471e-12	-4.88903e-12	-5.19269e-12	-5.04693e-12	-4.49972e-12	-3.52085e-12	-1.95223e-12	-4.17359e-13	1.0358e-12	2.15145e-12	2.70399e-12	2.99896e-12	2.59405e-12	1.65623e-12	6.15386e-13	-7.38101e-13	-1.91395e-12	-2.78072e-12	-3.13234e-12	-2.82315e-12	-2.22975e-12	-1.50846e-12	-7.05445e-13	-7.2965e-14
-9.35491e-12	-7.53938e-12	-5.17673e-12	-2.38242e-12	6.19718e-13	3.45133e-12	6.32735e-12	8.56388e-12	1.00703e-11	1.07206e-11	1.03672e-11	9.10783e-12	7.08999e-12	4.47706e-12	1.51065e-12	-9.7438e-13	-3.11302e-12	-4.54999e-12	-5.00287e-12	-4.79138e-12	-4.38983e-12	-3.87281e-12	-3.4606e-12	-3.38945e-12	-3.59363e-12	-4.01453e-12	-4.5953e-12	-4.94692e-12	-5.16532e-12	-4.89699e-12	-4.33201e-12	-3.46683e-12	-2.32809e-12	-6.68872e-13	4.85858e-13	1.35637e-12	1.86628e-12	1.73493e-12	1.10264e-12	1.87916e-13	-1.04478e-12	-2.22063e-12	-3.31121e-12	-3.86534e-12	-3.89367e-12	-3.0871e-12	-1.8329e-12	-6.72838e-13	5.0676e-13	1.3524e-12
-9.35951e-12	-7.75892e-12	-5.70002e-12	-3.06737e-12	-2.41085e-13	2.67934e-12	5.27292e-12	7.24655e-12	8.92708e-12	9.58976e-12	9.15998e-12	8.45309e-12	6.75854e-12	4.35345e-12	1.71921e-12	-7.03644e-13	-2.70017e-12	-4.13004e-12	-4.74634e-12	-4.82618e-12	-4.65378e-12	-4.31972e-12	-3.87554e-12	-3.76353e-12	-3.93041e-12	-4.32644e-12	-4.86458e-12	-5.5164e-12	-5.8023e-12	-5.45581e-12	-4.70787e-12	-3.26359e-12	-1.92945e-12	-4.67414e-13	8.04555e-13	1.92909e-12	2.12103e-12	1.79783e-12	1.2366e-12	3.53847e-13	-1.02984e-12	-2.40642e-12	-3.75813e-12	-4.02448e-12	-3.78813e-12	-2.95492e-12	-1.69361e-12	-3.41706e-13	8.59208e-13	1.7688e-12
-9.68386e-12	-8.35149e-12	-6.40451e-12	-4.0383e-12	-1.31683e-12	1.15063e-12	3.82237e-12	5.87771e-12	7.28468e-12	7.92604e-12	7.72719e-12	6.79115e-12	5.18009e-12	2.96329e-12	5.4932e-13	-1.50227e-12	-3.33005e-12	-4.62314e-12	-5.45615e-12	-5.60527e-12	-5.17707e-12	-4.80927e-12	-4.54627e-12	-4.41117e-12	-4.43416e-12	-4.79289e-12	-5.55485e-12	-5.62048e-12	-5.32551e-12	-4.79783e-12	-3.86337e-12	-2.51324e-12	-9.83701e-13	5.61827e-13	1.91551e-12	2.953e-12	3.34745e-12	3.1326e-12	2.209e-12	9.6742e-13	-6.96929e-13	-2.40391e-12	-3.18008e-12	-3.64894e-12	-3.47654e-12	-2.68596e-12	-1.44952e-12	-2.16632e-13	9.91388e-13	2.06085e-12
-1.04256e-11	-9.32954e-12	-7.59571e-12	-5.43379e-12	-2.84909e-12	-3.79861e-13	1.5991e-12	3.66332e-12	4.99924e-12	5.42389e-12	5.25345e-12	4.51103e-12	2.98879e-12	1.13615e-12	-9.50972e-13	-2.90842e-12	-4.53191e-12	-5.69178e-12	-5.72543e-12	-5.63296e-12	-5.27759e-12	-4.84939e-12	-4.54909e-12	-4.60051e-12	-4.79403e-12	-4.9094e-12	-5.20773e-12	-5.3302e-12	-5.07253e-12	-4.3761e-12	-3.05085e-12	-1.49821e-12	2.60479e-13	1.71186e-12	3.2112e-12	4.50449e-12	4.97354e-12	4.76936e-12	3.812e-12	2.35726e-12	4.70867e-13	-1.3196e-12	-2.76368e-12	-3.5363e-12	-3.46693e-12	-2.71898e-12	-1.45945e-12	-6.6688e-14	1.31897e-12	2.2783e-12
-1.15724e-11	-1.04053e-11	-8.85442e-12	-6.99448e-12	-5.00486e-12	-2.5001e-12	-2.67123e-13	1.4667e-12	2.60011e-12	3.15798e-12	2.96979e-12	1.99644e-12	8.8454e-13	-6.5724e-13	-2.33758e-12	-3.85449e-12	-4.92909e-12	-5.42992e-12	-5.39074e-12	-5.01939e-12	-4.37447e-12	-3.86634e-12	-3.65308e-12	-3.54995e-12	-3.96197e-12	-4.22477e-12	-4.40231e-12	-4.48215e-12	-4.22093e-12	-3.41969e-12	-2.00029e-12	-3.25087e-13	1.82263e-12	3.86909e-12	5.68462e-12	6.89442e-12	7.55887e-12	7.31561e-12	6.35647e-12	4.61396e-12	2.91231e-12	7.417e-13	-1.0541e-12	-2.30811e-12	-2.79473e-12	-2.53884e-12	-1.67899e-12	-5.27811e-13	6.85538e-13	1.70349e-12
-1.16374e-11	-1.07811e-11	-9.47364e-12	-7.59416e-12	-5.64007e-12	-3.8494e-12	-1.7159e-12	-1.65044e-13	8.58235e-13	1.25091e-12	8.05139e-13	-3.67568e-14	-1.13267e-12	-2.543e-12	-3.98353e-12	-5.21267e-12	-5.90713e-12	-5.90526e-12	-5.37403e-12	-4.61365e-12	-3.83196e-12	-3.13375e-12	-2.7695e-12	-2.66104e-12	-2.88299e-12	-3.3181e-12	-3.81716e-12	-3.97338e-12	-3.64644e-12	-2.75283e-12	-1.38672e-12	6.17112e-13	2.81101e-12	4.99958e-12	7.03183e-12	8.58269e-12	9.42122e-12	9.24901e-12	8.34672e-12	6.71968e-12	4.75157e-12	2.39089e-12	1.33237e-13	-1.5169e-12	-2.63058e-12	-2.78503e-12	-1.99623e-12	-9.01893e-13	2.33297e-13	1.07183e-12
-1.1603e-11	-1.07555e-11	-9.63101e-12	-8.09969e-12	-5.99283e-12	-4.22704e-12	-2.51808e-12	-1.34914e-12	-8.37456e-13	-6.59723e-13	-8.26603e-13	-1.47665e-12	-2.60099e-12	-4.0575e-12	-5.32573e-12	-5.7413e-12	-5.98456e-12	-5.58301e-12	-4.80664e-12	-3.83488e-12	-2.79028e-12	-2.09208e-12	-1.96763e-12	-2.29261e-12	-2.40442e-12	-2.83776e-12	-3.22313e-12	-3.61916e-12	-3.23892e-12	-2.32933e-12	-8.24657e-13	1.1845e-12	3.48853e-12	5.94711e-12	8.1943e-12	9.9068e-12	1.09514e-11	1.10829e-11	1.02961e-11	8.71525e-12	6.42208e-12	3.74165e-12	1.0559e-12	-1.26393e-12	-2.4007e-12	-2.82338e-12	-2.61012e-12	-1.92257e-12	-1.11423e-12	-4.03588e-13
-1.11581e-11	-1.02894e-11	-8.98013e-12	-7.58559e-12	-5.97967e-12	-4.09486e-12	-2.39301e-12	-1.16367e-12	-6.16458e-13	-9.21894e-13	-1.42451e-12	-2.30193e-12	-3.68384e-12	-4.91653e-12	-5.94672e-12	-6.57901e-12	-6.5274e-12	-5.81498e-12	-4.64071e-12	-3.41315e-12	-2.17138e-12	-1.13034e-12	-6.55952e-13	-7.0204e-13	-1.21176e-12	-1.86714e-12	-2.56159e-12	-3.12815e-12	-2.96996e-12	-2.15274e-12	-7.1557e-13	1.37885e-12	3.76815e-12	6.25692e-12	8.5272e-12	1.03889e-11	1.15081e-11	1.18262e-11	1.12223e-11	9.78002e-12	7.58987e-12	4.93787e-12	2.3054e-12	-1.15673e-13	-1.86706e-12	-2.75337e-12	-2.86873e-12	-2.58264e-12	-2.08517e-12	-1.43137e-12
-1.06529e-11	-9.65807e-12	-8.40031e-12	-6.73221e-12	-4.85628e-12	-3.06917e-12	-1.56272e-12	-3.24503e-13	2.76003e-13	2.47679e-13	-4.11253e-13	-1.73099e-12	-3.38468e-12	-4.70619e-12	-5.91046e-12	-6.63512e-12	-6.66167e-12	-5.98656e-12	-4.78564e-12	-3.39643e-12	-2.04098e-12	-1.00171e-12	-5.27324e-13	-4.86371e-13	-9.8543e-13	-1.7012e-12	-2.49336e-12	-2.98532e-12	-3.09891e-12	-2.33142e-12	-9.19121e-13	1.10602e-12	3.45624e-12	5.93968e-12	8.34319e-12	1.02102e-11	1.13739e-11	1.18251e-11	1.1406e-11	1.01129e-11	8.03824e-12	5.41111e-12	2.70404e-12	1.71051e-13	-1.94094e-12	-3.14166e-12	-3.34051e-12	-3.2214e-12	-2.84116e-12	-2.17493e-12
-9.62724e-12	-8.53645e-12	-7.07619e-12	-5.35836e-12	-3.53749e-12	-1.8019e-12	-5.60126e-13	7.49146e-13	1.72269e-12	1.77608e-12	9.05758e-13	-5.0102e-13	-2.28971e-12	-4.14769e-12	-5.6042e-12	-6.49761e-12	-6.54015e-12	-5.89168e-12	-4.74228e-12	-3.26958e-12	-1.88393e-12	-7.96698e-13	-2.21061e-13	-2.04977e-13	-6.86272e-13	-1.48731e-12	-2.34697e-12	-3.02722e-12	-3.24917e-12	-2.76945e-12	-1.5863e-12	1.0844e-13	2.41958e-12	4.95631e-12	7.29054e-12	9.21088e-12	1.0442e-11	1.10141e-11	1.07388e-11	9.5772e-12	7.71212e-12	5.11696e-12	2.4845e-12	2.37506e-13	-1.505e-12	-2.84783e-12	-3.59203e-12	-3.54397e-12	-3.02518e-12	-2.61296e-12
-8.99767e-12	-7.8838e-12	-6.34005e-12	-4.473e-12	-2.3697e-12	-2.84158e-13	1.5367e-12	2.9792e-12	3.65432e-12	3.46079e-12	2.47501e-12	8.72834e-13	-1.17698e-12	-3.49326e-12	-5.62834e-12	-6.54129e-12	-6.91778e-12	-6.21602e-12	-5.02932e-12	-3.63656e-12	-2.26511e-12	-1.18499e-12	-6.20012e-13	-5.25768e-13	-9.3068e-13	-1.73705e-12	-2.75303e-12	-3.37821e-12	-3.61437e-12	-3.29808e-12	-2.16289e-12	-4.73475e-13	1.54279e-12	3.88945e-12	6.13309e-12	7.95217e-12	9.11223e-12	9.59372e-12	9.49257e-12	8.49435e-12	6.77316e-12	4.57413e-12	2.02871e-12	-2.94672e-13	-2.04784e-12	-3.26455e-12	-3.94479e-12	-3.94114e-12	-3.61597e-12	-3.2837e-12
-8.17982e-12	-7.11924e-12	-5.48312e-12	-3.57699e-12	-1.27651e-12	1.02575e-12	3.0651e-12	4.58221e-12	5.22535e-12	5.34268e-12	4.56118e-12	2.98032e-12	7.35105e-13	-1.65577e-12	-3.9756e-12	-5.76607e-12	-6.44809e-12	-6.07318e-12	-5.24708e-12	-4.07992e-12	-2.96072e-12	-1.87526e-12	-1.19482e-12	-1.129e-12	-1.59253e-12	-2.40778e-12	-3.2106e-12	-3.99565e-12	-4.38102e-12	-4.20507e-12	-3.23685e-12	-1.63804e-12	2.80527e-13	2.22751e-12	4.26154e-12	6.24405e-12	7.37924e-12	7.79145e-12	7.45049e-12	6.5251e-12	4.99043e-12	3.11292e-12	8.21513e-13	-1.2816e-12	-2.81094e-12	-3.70435e-12	-4.11815e-12	-4.19621e-12	-3.82841e-12	-3.386e-12
-7.37973e-12	-6.4133e-12	-4.8429e-12	-2.69874e-12	-3.0056e-13	2.15979e-12	4.40343e-12	6.15679e-12	7.16408e-12	7.26543e-12	6.35248e-12	4.8107e-12	2.66141e-12	-6.58504e-15	-2.63905e-12	-4.80433e-12	-5.85939e-12	-6.22167e-12	-5.81479e-12	-4.72933e-12	-3.74336e-12	-2.77159e-12	-2.20839e-12	-1.885e-12	-2.12293e-12	-3.07674e-12	-4.03054e-12	-4.49585e-12	-4.83682e-12	-4.82073e-12	-4.12253e-12	-2.76529e-12	-1.1647e-12	7.41431e-13	2.48058e-12	3.9444e-12	4.95879e-12	5.38699e-12	5.35512e-12	4.39776e-12	3.0123e-12	1.36926e-12	-3.96338e-13	-2.05181e-12	-3.19568e-12	-3.85639e-12	-3.92024e-12	-3.41033e-12	-2.8116e-12	-2.42781e-12
-6.87096e-12	-6.03775e-12	-4.59526e-12	-2.57366e-12	-1.38364e-14	2.69343e-12	4.9495e-12	6.86273e-12	8.05832e-12	8.32665e-12	7.63574e-12	6.07442e-12	3.68354e-12	8.21927e-13	-2.20666e-12	-4.13747e-12	-5.46964e-12	-6.24048e-12	-6.29367e-12	-5.69139e-12	-4.85108e-12	-4.17774e-12	-3.68559e-12	-3.40483e-12	-3.36388e-12	-3.73681e-12	-4.50233e-12	-5.48811e-12	-5.77933e-12	-5.39909e-12	-4.68135e-12	-3.49465e-12	-1.95267e-12	-3.34312e-13	1.30003e-12	2.59687e-12	3.43186e-12	3.85473e-12	3.77134e-12	2.89747e-12	1.58839e-12	-5.46453e-14	-1.57156e-12	-2.838e-12	-3.7474e-12	-3.88941e-12	-3.41858e-12	-2.70261e-12	-1.97065e-12	-1.43232e-12
-6.49542e-12	-5.85406e-12	-4.52702e-12	-2.63333e-12	-9.65954e-14	2.51119e-12	4.92714e-12	6.86524e-12	8.13543e-12	8.57784e-12	8.19247e-12	6.67378e-12	4.80515e-12	2.14604e-12	-6.12542e-13	-3.13665e-12	-5.04258e-12	-6.27172e-12	-6.57005e-12	-6.05126e-12	-5.40457e-12	-4.70636e-12	-4.05257e-12	-3.64036e-12	-3.74862e-12	-4.17129e-12	-4.92082e-12	-5.2227e-12	-5.14444e-12	-4.95605e-12	-4.22942e-12	-3.22746e-12	-1.91286e-12	-3.06937e-13	1.0201e-12	1.71475e-12	2.42362e-12	2.86247e-12	2.40427e-12	1.58724e-12	3.58102e-13	-9.84727e-13	-2.25828e-12	-3.20143e-12	-3.67384e-12	-3.48722e-12	-2.91159e-12	-1.96114e-12	-1.14036e-12	-4.77686e-13
-7.00451e-12	-6.46795e-12	-5.18532e-12	-3.30229e-12	-8.97003e-13	1.74631e-12	4.16226e-12	6.14832e-12	7.5695e-12	8.15757e-12	7.92142e-12	6.72247e-12	4.89648e-12	2.39901e-12	-3.86215e-13	-3.14302e-12	-5.34916e-12	-6.50547e-12	-6.70077e-12	-6.16066e-12	-5.46424e-12	-4.90459e-12	-4.3254e-12	-3.89009e-12	-4.10316e-12	-4.38372e-12	-4.67495e-12	-5.08874e-12	-5.03536e-12	-5.11875e-12	-4.43298e-12	-3.00824e-12	-1.45205e-12	-1.07255e-13	1.03326e-12	1.89845e-12	2.26447e-12	2.09404e-12	1.57544e-12	5.31041e-13	-7.94024e-13	-2.15817e-12	-3.34468e-12	-4.18302e-12	-4.08878e-12	-3.51847e-12	-2.51651e-12	-1.36711e-12	-3.42051e-13	3.52602e-13
-7.26845e-12	-7.00368e-12	-5.98573e-12	-4.3354e-12	-2.17703e-12	1.80297e-13	2.59446e-12	4.42776e-12	6.17757e-12	7.12091e-12	7.15121e-12	6.24892e-12	4.55259e-12	2.28251e-12	-2.04297e-13	-2.66268e-12	-4.53131e-12	-5.51886e-12	-5.87937e-12	-5.78868e-12	-5.25034e-12	-4.68536e-12	-4.30335e-12	-3.85206e-12	-3.74716e-12	-3.90338e-12	-4.20704e-12	-4.39523e-12	-4.33829e-12	-3.92431e-12	-3.10708e-12	-2.05894e-12	-9.00654e-13	7.0527e-13	2.0856e-12	2.95433e-12	3.24398e-12	2.94387e-12	2.12684e-12	7.75132e-13	-6.42304e-13	-2.29067e-12	-3.51981e-12	-4.17163e-12	-4.23193e-12	-3.58879e-12	-2.49624e-12	-1.23315e-12	3.29202e-15	8.66699e-13
-7.30858e-12	-7.29783e-12	-6.36869e-12	-4.75566e-12	-2.68433e-12	-3.94513e-13	1.83136e-12	3.66821e-12	4.89577e-12	5.60286e-12	5.56743e-12	4.65803e-12	3.35073e-12	1.45901e-12	-7.61343e-13	-2.91419e-12	-4.8521e-12	-5.91426e-12	-6.19661e-12	-5.85367e-12	-5.33843e-12	-4.65266e-12	-4.0486e-12	-3.8833e-12	-3.86367e-12	-3.84048e-12	-4.0944e-12	-4.56503e-12	-3.9965e-12	-3.4031e-12	-2.4793e-12	-1.2926e-12	7.17429e-14	1.6528e-12	2.94964e-12	3.72245e-12	3.97834e-12	3.696e-12	2.75995e-12	1.10449e-12	-5.24335e-13	-2.25441e-12	-3.66296e-12	-4.37518e-12	-4.34134e-12	-3.7053e-12	-2.82413e-12	-1.15781e-12	1.6567e-13	1.11434e-12
-8.24221e-12	-8.22613e-12	-7.54569e-12	-6.22753e-12	-4.48128e-12	-2.26962e-12	-1.89405e-13	1.3952e-12	2.63697e-12	3.34228e-12	3.43653e-12	2.97833e-12	1.72964e-12	4.8988e-15	-1.83531e-12	-3.58315e-12	-5.05743e-12	-5.6453e-12	-5.8033e-12	-5.3076e-12	-4.72486e-12	-4.13146e-12	-3.82583e-12	-3.40118e-12	-3.25009e-12	-3.35302e-12	-3.60517e-12	-3.85199e-12	-3.63517e-12	-2.76999e-12	-1.66145e-12	-3.66385e-13	1.4154e-12	2.95382e-12	4.53488e-12	5.50131e-12	6.03076e-12	5.70223e-12	4.63474e-12	2.94375e-12	8.76164e-13	-1.21806e-12	-3.10268e-12	-4.13109e-12	-4.3335e-12	-4.00123e-12	-2.99038e-12	-1.43064e-12	-2.58149e-13	8.52171e-13
-8.84189e-12	-8.87732e-12	-8.29636e-12	-7.234e-12	-5.57478e-12	-3.72905e-12	-1.91174e-12	-4.01741e-13	6.85487e-13	1.19717e-12	1.15819e-12	4.40641e-13	-8.68436e-13	-2.21126e-12	-3.53633e-12	-4.77613e-12	-5.59493e-12	-5.80622e-12	-5.19683e-12	-4.43468e-12	-3.5695e-12	-2.80734e-12	-2.23526e-12	-2.01134e-12	-2.16401e-12	-2.44813e-12	-2.67896e-12	-2.81209e-12	-2.55975e-12	-1.9095e-12	-5.64704e-13	1.05898e-12	2.96333e-12	4.87834e-12	6.58552e-12	7.8113e-12	8.31944e-12	8.05664e-12	7.07263e-12	5.22887e-12	2.78115e-12	6.44289e-13	-1.67376e-12	-2.9633e-12	-3.74302e-12	-3.52621e-12	-2.84044e-12	-1.57557e-12	-4.22621e-13	4.74537e-13
-1.01486e-11	-9.88024e-12	-9.14117e-12	-8.0575e-12	-6.82639e-12	-5.21513e-12	-3.21131e-12	-1.84341e-12	-9.08952e-13	-3.72395e-13	-5.26841e-13	-1.1911e-12	-2.23728e-12	-3.46109e-12	-4.77372e-12	-5.69911e-12	-5.83579e-12	-5.49818e-12	-4.65609e-12	-3.63281e-12	-2.59177e-12	-1.83317e-12	-1.1545e-12	-8.73742e-13	-1.04417e-12	-1.40468e-12	-1.77229e-12	-1.97114e-12	-1.76321e-12	-1.07922e-12	2.21175e-13	1.88394e-12	3.94284e-12	6.21667e-12	8.18852e-12	9.45694e-12	1.03239e-11	1.02636e-11	9.37552e-12	7.53176e-12	4.97746e-12	2.32012e-12	-1.09836e-13	-2.14011e-12	-3.50781e-12	-3.75463e-12	-3.09195e-12	-2.16815e-12	-1.12355e-12	-2.74356e-13
-9.84585e-12	-9.71963e-12	-9.28788e-12	-8.40493e-12	-7.04415e-12	-5.31033e-12	-3.82697e-12	-2.50526e-12	-1.77686e-12	-1.46945e-12	-1.74824e-12	-2.6079e-12	-3.75178e-12	-4.56881e-12	-5.47288e-12	-6.10694e-12	-5.95052e-12	-5.2612e-12	-4.15443e-12	-2.68529e-12	-1.46483e-12	-3.403e-13	3.09944e-13	2.99383e-13	-9.48704e-14	-6.96958e-13	-1.13384e-12	-1.47481e-12	-1.4978e-12	-9.52364e-13	1.77496e-13	2.01612e-12	4.48536e-12	6.85334e-12	8.96197e-12	1.03938e-11	1.11791e-11	1.16002e-11	1.09892e-11	9.32306e-12	6.85579e-12	3.96754e-12	1.05441e-12	-1.28673e-12	-2.77878e-12	-3.50343e-12	-3.48912e-12	-2.94369e-12	-2.38226e-12	-1.73557e-12
-9.53426e-12	-9.10784e-12	-8.27818e-12	-7.09681e-12	-5.68273e-12	-4.19227e-12	-2.87944e-12	-1.71583e-12	-1.0798e-12	-1.12411e-12	-1.70843e-12	-2.63737e-12	-3.74039e-12	-4.89137e-12	-5.73327e-12	-6.09022e-12	-5.77571e-12	-4.80039e-12	-3.4929e-12	-1.97224e-12	-3.11245e-13	8.61247e-13	1.47774e-12	1.53823e-12	1.21148e-12	4.70838e-13	-3.63952e-13	-1.0442e-12	-1.22529e-12	-7.08274e-13	4.87312e-13	2.27087e-12	4.4701e-12	6.75459e-12	8.8046e-12	1.06415e-11	1.17393e-11	1.21444e-11	1.145e-11	1.00699e-11	7.90635e-12	5.01454e-12	2.22043e-12	-4.06707e-13	-2.32508e-12	-3.33217e-12	-3.61452e-12	-3.34974e-12	-2.80786e-12	-2.12386e-12
-9.46603e-12	-9.02184e-12	-7.80316e-12	-6.54541e-12	-4.93771e-12	-3.21277e-12	-1.92481e-12	-3.41979e-13	4.43268e-13	5.76592e-13	-6.81278e-14	-1.24398e-12	-2.75378e-12	-4.16234e-12	-5.2245e-12	-5.8106e-12	-5.37175e-12	-4.52788e-12	-3.08538e-12	-1.51498e-12	-3.20594e-15	1.29896e-12	1.86039e-12	1.91377e-12	1.44669e-12	6.119e-13	-3.54341e-13	-1.07722e-12	-1.34358e-12	-1.0415e-12	-4.84182e-14	1.76001e-12	3.8491e-12	6.30235e-12	8.57618e-12	1.04113e-11	1.1582e-11	1.19462e-11	1.15218e-11	1.02926e-11	8.22327e-12	5.62278e-12	2.81268e-12	1.67786e-13	-1.94776e-12	-3.29236e-12	-3.84116e-12	-3.74336e-12	-3.42174e-12	-2.90828e-12
-8.58245e-12	-7.72437e-12	-6.51458e-12	-5.03833e-12	-3.17128e-12	-1.2616e-12	2.92813e-13	1.44932e-12	1.98943e-12	1.75327e-12	1.03039e-12	-3.47965e-13	-2.46884e-12	-3.87739e-12	-4.93423e-12	-5.63934e-12	-5.73872e-12	-4.84867e-12	-3.47722e-12	-1.95479e-12	1.0765e-15	1.40272e-12	2.02454e-12	2.03174e-12	1.41545e-12	5.1493e-13	-6.11183e-13	-1.66802e-12	-2.13866e-12	-1.91118e-12	-1.12771e-12	5.49265e-13	2.8604e-12	5.1822e-12	7.39741e-12	9.25558e-12	1.05791e-11	1.1041e-11	1.07516e-11	9.59348e-12	7.668e-12	5.39969e-12	2.85072e-12	2.52004e-13	-1.9417e-12	-3.26143e-12	-4.13175e-12	-4.06415e-12	-3.69635e-12	-3.4902e-12
-7.97598e-12	-7.06461e-12	-5.47112e-12	-3.62006e-12	-1.51676e-12	6.11414e-13	2.54419e-12	4.01333e-12	4.87851e-12	4.82887e-12	3.99231e-12	2.49138e-12	5.28606e-13	-1.68641e-12	-3.59235e-12	-4.95116e-12	-5.53726e-12	-4.48379e-12	-3.22958e-12	-1.82083e-12	-2.71753e-13	8.84753e-13	1.51546e-12	1.55108e-12	1.09288e-12	2.58088e-13	-8.05852e-13	-1.74012e-12	-2.37063e-12	-2.32257e-12	-1.49647e-12	-7.52832e-14	1.84683e-12	3.99277e-12	6.07298e-12	7.87075e-12	9.09831e-12	9.63309e-12	9.46799e-12	8.48576e-12	6.87648e-12	4.71475e-12	2.27413e-12	-1.71815e-13	-1.81485e-12	-3.06886e-12	-3.66917e-12	-3.80052e-12	-3.86437e-12	-3.53565e-12
-7.32511e-12	-5.89149e-12	-4.16477e-12	-2.22134e-12	1.60851e-13	2.67094e-12	4.53088e-12	6.17233e-12	7.43542e-12	7.63092e-12	6.72685e-12	4.77651e-12	2.9736e-12	7.19503e-13	-1.53104e-12	-3.16697e-12	-3.90939e-12	-3.89153e-12	-3.38872e-12	-2.23577e-12	-8.00377e-13	3.22378e-13	9.61963e-13	9.69166e-13	4.13264e-13	-5.79623e-13	-1.62047e-12	-2.49256e-12	-3.2261e-12	-3.35035e-12	-2.73919e-12	-1.38728e-12	3.78515e-13	2.3628e-12	4.32045e-12	5.7434e-12	6.9532e-12	7.59989e-12	7.2536e-12	6.27315e-12	4.75979e-12	2.94978e-12	9.37264e-13	-9.61564e-13	-2.56019e-12	-3.58683e-12	-3.99529e-12	-3.87795e-12	-3.60074e-12	-3.19741e-12
-6.61383e-12	-5.20508e-12	-3.42863e-12	-1.05887e-12	1.56313e-12	4.22954e-12	6.64548e-12	8.62088e-12	9.77917e-12	1.00546e-11	9.37258e-12	7.82902e-12	5.35287e-12	2.70087e-12	-4.4235e-15	-2.17326e-12	-3.60313e-12	-3.8535e-12	-3.44306e-12	-2.569e-12	-1.4942e-12	-6.681e-13	-9.7792e-14	-2.30878e-14	-3.46287e-13	-1.26279e-12	-2.3143e-12	-3.41021e-12	-4.42797e-12	-4.48827e-12	-4.06184e-12	-3.03146e-12	-1.45218e-12	2.47891e-13	1.95684e-12	3.42776e-12	4.45815e-12	4.92365e-12	4.78342e-12	4.05343e-12	2.74968e-12	1.12086e-12	-6.58951e-13	-2.01244e-12	-3.13322e-12	-3.69268e-12	-3.74232e-12	-3.23418e-12	-2.6319e-12	-2.26587e-12
-5.99315e-12	-5.03915e-12	-3.39948e-12	-7.86361e-13	1.89248e-12	4.63705e-12	7.23951e-12	9.3215e-12	1.0812e-11	1.12544e-11	1.09081e-11	9.49064e-12	7.21345e-12	4.53658e-12	1.68917e-12	-9.05986e-13	-2.716e-12	-3.79059e-12	-4.07116e-12	-3.91119e-12	-3.197e-12	-2.50235e-12	-2.01553e-12	-2.03675e-12	-2.30843e-12	-2.96203e-12	-3.81636e-12	-4.67247e-12	-5.2639e-12	-5.40591e-12	-5.03278e-12	-3.93845e-12	-2.51726e-12	-9.32656e-13	6.11095e-13	1.91149e-12	2.72871e-12	3.01657e-12	2.64897e-12	1.73779e-12	7.64446e-13	-5.65948e-13	-1.9443e-12	-2.99936e-12	-3.68316e-12	-3.71149e-12	-3.21401e-12	-2.49449e-12	-1.7572e-12	-1.15137e-12
-5.78281e-12	-4.72046e-12	-3.21401e-12	-8.47804e-13	2.00157e-12	4.80831e-12	7.22958e-12	9.32223e-12	1.08642e-11	1.1184e-11	1.07472e-11	9.51091e-12	7.4078e-12	4.74514e-12	1.86399e-12	-9.5677e-13	-3.09718e-12	-4.39916e-12	-5.02078e-12	-4.82529e-12	-4.14484e-12	-3.54611e-12	-3.02554e-12	-2.96328e-12	-3.1497e-12	-3.72158e-12	-4.52085e-12	-5.17267e-12	-5.90799e-12	-6.1104e-12	-5.64845e-12	-4.65536e-12	-3.33011e-12	-1.95333e-12	-2.92341e-13	8.62389e-13	1.64586e-12	1.76675e-12	1.6354e-12	8.59225e-13	-3.2906e-13	-1.86196e-12	-2.87616e-12	-3.47825e-12	-3.73039e-12	-3.3093e-12	-2.46899e-12	-1.51321e-12	-5.75196e-13	1.47879e-13
-6.37361e-12	-5.5333e-12	-4.0002e-12	-1.67486e-12	9.36485e-13	3.63842e-12	6.43628e-12	8.58932e-12	1.00727e-11	1.07673e-11	1.05436e-11	9.41927e-12	7.54531e-12	4.93594e-12	2.05479e-12	-7.76629e-13	-3.13909e-12	-4.70751e-12	-5.41973e-12	-5.49957e-12	-5.37158e-12	-5.08726e-12	-4.54715e-12	-4.12428e-12	-4.25919e-12	-4.80266e-12	-5.57172e-12	-5.70663e-12	-6.06003e-12	-5.94624e-12	-5.48251e-12	-4.52851e-12	-3.00608e-12	-1.70036e-12	-5.33195e-13	5.18505e-13	1.14743e-12	1.17062e-12	5.6143e-13	-6.49948e-13	-1.61086e-12	-2.8027e-12	-3.64815e-12	-4.0797e-12	-3.97303e-12	-3.32633e-12	-2.2622e-12	-9.7602e-13	2.35553e-13	9.60404e-13
-6.81164e-12	-6.05482e-12	-4.61409e-12	-2.46993e-12	1.17333e-14	2.67281e-12	5.2504e-12	7.34127e-12	8.79088e-12	9.49974e-12	9.40569e-12	8.39504e-12	6.72004e-12	4.40021e-12	1.71979e-12	-9.90838e-13	-3.15257e-12	-4.68724e-12	-5.50427e-12	-5.75641e-12	-5.5396e-12	-5.25706e-12	-4.93367e-12	-4.72396e-12	-4.77716e-12	-5.36503e-12	-5.83745e-12	-5.96525e-12	-5.92607e-12	-5.48721e-12	-4.78012e-12	-3.80125e-12	-2.32145e-12	-9.39349e-13	3.85911e-13	1.34879e-12	1.83028e-12	1.68472e-12	9.84932e-13	-4.88101e-14	-1.33302e-12	-2.6794e-12	-3.74334e-12	-4.30102e-12	-4.09309e-12	-3.29363e-12	-2.14778e-12	-8.13642e-13	3.19771e-13	1.33594e-12
-7.61027e-12	-6.59588e-12	-5.33989e-12	-3.61495e-12	-1.4779e-12	1.01443e-12	3.40195e-12	5.49282e-12	7.15203e-12	8.02432e-12	7.91783e-12	7.03153e-12	5.45955e-12	3.2321e-12	6.6003e-13	-2.00974e-12	-3.96186e-12	-5.10929e-12	-5.86947e-12	-6.08609e-12	-6.11086e-12	-5.41798e-12	-5.08748e-12	-4.91863e-12	-4.97893e-12	-5.14403e-12	-5.44236e-12	-5.54707e-12	-5.39243e-12	-5.15253e-12	-4.21274e-12	-2.7276e-12	-1.2105e-12	2.30224e-13	1.70292e-12	2.73153e-12	3.2148e-12	2.97153e-12	2.13674e-12	8.57862e-13	-8.18922e-13	-2.41399e-12	-3.54011e-12	-4.14042e-12	-4.12256e-12	-3.36928e-12	-1.92678e-12	-5.05602e-13	4.83926e-13	1.29227e-12
-7.79606e-12	-7.53484e-12	-6.35702e-12	-4.85767e-12	-2.68687e-12	-2.83362e-13	2.00824e-12	3.89305e-12	5.11883e-12	5.88454e-12	5.82424e-12	5.00899e-12	3.65195e-12	1.73181e-12	-3.78409e-13	-2.46375e-12	-4.22047e-12	-5.37679e-12	-6.10144e-12	-6.04983e-12	-5.69979e-12	-5.29646e-12	-4.98195e-12	-4.85751e-12	-4.93912e-12	-5.24456e-12	-5.29597e-12	-5.3616e-12	-5.10216e-12	-4.41816e-12	-3.19415e-12	-1.65573e-12	2.07764e-13	2.02507e-12	3.58659e-12	4.85323e-12	5.37025e-12	5.27442e-12	4.28509e-12	2.66159e-12	1.04343e-12	-8.66057e-13	-2.5837e-12	-3.70626e-12	-3.94774e-12	-3.60481e-12	-2.34883e-12	-8.033e-13	4.68669e-13	1.5559e-12
-8.23942e-12	-7.82366e-12	-6.85544e-12	-5.45558e-12	-3.58853e-12	-1.55273e-12	3.46296e-13	1.89715e-12	2.88668e-12	3.55646e-12	3.36294e-12	2.54236e-12	1.15157e-12	-6.0515e-13	-2.28016e-12	-3.91964e-12	-5.2074e-12	-5.86455e-12	-5.9817e-12	-5.59791e-12	-5.11286e-12	-4.6367e-12	-4.09482e-12	-3.98103e-12	-4.08752e-12	-4.4196e-12	-4.7428e-12	-5.01626e-12	-5.09254e-12	-3.85077e-12	-2.35676e-12	-5.85635e-13	1.46082e-12	3.53393e-12	5.21091e-12	6.45623e-12	7.52037e-12	7.69099e-12	6.92904e-12	5.46364e-12	3.28237e-12	8.84385e-13	-1.08727e-12	-2.70366e-12	-3.17075e-12	-2.97703e-12	-2.16158e-12	-1.06725e-12	8.03761e-14	9.5977e-13
-8.80357e-12	-8.53347e-12	-7.3965e-12	-6.01973e-12	-4.30722e-12	-2.62314e-12	-1.2517e-12	1.57053e-13	1.31001e-12	1.42557e-12	1.00644e-12	5.00279e-13	-7.35968e-13	-2.17472e-12	-3.71295e-12	-5.05933e-12	-5.81774e-12	-6.08409e-12	-5.72695e-12	-5.01808e-12	-4.26303e-12	-3.54707e-12	-3.05669e-12	-2.98377e-12	-3.22348e-12	-3.62306e-12	-4.06705e-12	-4.11314e-12	-3.74711e-12	-2.76469e-12	-1.29199e-12	6.30122e-13	2.91639e-12	5.12805e-12	7.30952e-12	8.97939e-12	9.89786e-12	9.89441e-12	9.19995e-12	7.70968e-12	5.44315e-12	2.86398e-12	4.74873e-13	-1.49856e-12	-2.83961e-12	-3.344e-12	-2.85896e-12	-1.78772e-12	-8.08849e-13	4.81978e-15
-8.42625e-12	-8.29648e-12	-7.42952e-12	-6.22328e-12	-4.82697e-12	-3.33473e-12	-1.56893e-12	-4.03546e-13	3.95912e-13	4.91932e-13	1.79391e-13	-6.83822e-13	-2.18475e-12	-3.71587e-12	-4.83665e-12	-6.03915e-12	-6.44761e-12	-6.23968e-12	-5.72089e-12	-4.56261e-12	-3.38301e-12	-2.24071e-12	-1.8214e-12	-1.77334e-12	-2.03792e-12	-2.60981e-12	-3.19591e-12	-3.377e-12	-3.37335e-12	-2.36428e-12	-8.93359e-13	1.20639e-12	3.60635e-12	6.01696e-12	8.21086e-12	1.01969e-11	1.13499e-11	1.17141e-11	1.10659e-11	9.55427e-12	7.20602e-12	4.58067e-12	1.63734e-12	-6.18536e-13	-2.29887e-12	-3.1834e-12	-3.1833e-12	-2.70892e-12	-2.06223e-12	-1.44218e-12
-8.2923e-12	-7.70423e-12	-7.02201e-12	-5.933e-12	-4.50472e-12	-2.77445e-12	-1.25024e-12	-1.31034e-13	7.16386e-13	9.27869e-13	2.76044e-13	-9.92178e-13	-2.56416e-12	-3.94251e-12	-5.47363e-12	-6.30842e-12	-6.80393e-12	-6.39527e-12	-5.18725e-12	-3.83002e-12	-2.59713e-12	-1.6378e-12	-1.10124e-12	-9.55483e-13	-1.15079e-12	-1.75287e-12	-2.35496e-12	-2.84158e-12	-2.93563e-12	-2.26052e-12	-8.18023e-13	1.16094e-12	3.45786e-12	5.91821e-12	8.08369e-12	1.00431e-11	1.13915e-11	1.15425e-11	1.10311e-11	1.00542e-11	7.93506e-12	5.29549e-12	2.25091e-12	-4.06419e-13	-2.26261e-12	-3.40649e-12	-3.76344e-12	-3.69407e-12	-3.22501e-12	-2.51082e-12
-7.68405e-12	-7.27717e-12	-6.22014e-12	-4.54139e-12	-2.89816e-12	-1.50185e-12	3.6576e-14	1.06874e-12	1.68701e-12	1.47039e-12	7.9547e-13	-1.58337e-13	-1.91861e-12	-3.9258e-12	-5.46935e-12	-6.48533e-12	-6.62201e-12	-6.01973e-12	-4.95382e-12	-3.6108e-12	-2.43653e-12	-1.28713e-12	-5.67605e-13	-4.04083e-13	-8.26758e-13	-1.51944e-12	-2.3187e-12	-3.0327e-12	-3.3488e-12	-2.50493e-12	-1.2152e-12	6.87379e-13	3.05358e-12	5.50505e-12	7.81797e-12	9.86443e-12	1.12927e-11	1.18382e-11	1.14261e-11	1.02698e-11	8.14362e-12	5.17898e-12	2.34401e-12	-3.98584e-13	-2.25656e-12	-3.68287e-12	-4.31338e-12	-4.10012e-12	-3.50672e-12	-2.92576e-12
-6.56244e-12	-6.13069e-12	-4.8605e-12	-3.39491e-12	-2.02702e-12	-1.52862e-13	1.49037e-12	2.54207e-12	3.01112e-12	2.93306e-12	2.09827e-12	4.65894e-13	-1.30326e-12	-3.29268e-12	-5.0121e-12	-6.16663e-12	-6.58753e-12	-6.31743e-12	-5.28704e-12	-3.85165e-12	-2.33454e-12	-1.15672e-12	-3.8924e-13	-2.70126e-13	-6.92802e-13	-1.42279e-12	-2.33751e-12	-3.18296e-12	-3.45287e-12	-2.97316e-12	-1.90014e-12	-1.25463e-13	2.07199e-12	4.54122e-12	6.83992e-12	8.78336e-12	1.01637e-11	1.08512e-11	1.083e-11	1.00023e-11	8.05198e-12	5.27919e-12	2.93094e-12	2.25647e-13	-2.06931e-12	-3.26648e-12	-4.08528e-12	-4.34631e-12	-4.07265e-12	-3.59649e-12
-5.66998e-12	-4.86697e-12	-3.72468e-12	-2.39942e-12	-5.98095e-13	1.31514e-12	3.136e-12	4.47192e-12	5.2625e-12	5.2999e-12	4.50596e-12	2.99616e-12	8.93047e-13	-1.68613e-12	-4.05569e-12	-5.7076e-12	-6.23864e-12	-5.86018e-12	-5.12644e-12	-3.87934e-12	-2.59139e-12	-1.4935e-12	-8.57468e-13	-8.89345e-13	-1.04912e-12	-1.69384e-12	-2.72403e-12	-3.5375e-12	-3.75235e-12	-3.0719e-12	-2.19784e-12	-5.01321e-13	1.6304e-12	3.96996e-12	6.10347e-12	7.8888e-12	9.08083e-12	9.42199e-12	9.44696e-12	8.47539e-12	6.76663e-12	4.55872e-12	2.1181e-12	-3.13636e-13	-2.28529e-12	-3.64056e-12	-4.39186e-12	-4.54098e-12	-4.49469e-12	-4.02564e-12
-4.2908e-12	-3.77378e-12	-2.72564e-12	-1.2405e-12	5.83912e-13	2.41366e-12	4.06044e-12	5.66991e-12	6.56885e-12	7.08942e-12	6.40206e-12	4.69153e-12	2.4996e-12	1.14053e-13	-2.24485e-12	-4.2094e-12	-5.33552e-12	-5.61431e-12	-5.06532e-12	-3.96921e-12	-2.74698e-12	-2.04699e-12	-1.14273e-12	-6.5236e-13	-9.08058e-13	-1.67002e-12	-2.63271e-12	-3.54566e-12	-4.21347e-12	-3.89185e-12	-3.14924e-12	-1.69253e-12	1.47876e-13	2.20322e-12	4.09336e-12	5.70106e-12	6.96237e-12	7.64992e-12	7.4706e-12	6.54877e-12	5.07449e-12	3.00869e-12	6.16031e-13	-1.19753e-12	-2.86366e-12	-4.0022e-12	-4.46396e-12	-4.52071e-12	-4.1529e-12	-3.72826e-12
-3.44808e-12	-3.01633e-12	-1.91666e-12	-3.01857e-13	1.72684e-12	3.98469e-12	6.0951e-12	7.75786e-12	8.94634e-12	9.39763e-12	8.94476e-12	7.57529e-12	5.36027e-12	2.53596e-12	-2.03088e-13	-2.7645e-12	-4.62957e-12	-5.20857e-12	-5.09834e-12	-4.41079e-12	-3.46567e-12	-2.45483e-12	-1.72998e-12	-1.48829e-12	-1.72801e-12	-2.31766e-12	-3.17199e-12	-3.96415e-12	-4.47386e-12	-4.61943e-12	-3.90879e-12	-2.75228e-12	-1.19787e-12	6.86939e-13	2.33194e-12	3.67497e-12	4.71423e-12	5.23835e-12	5.17273e-12	4.3255e-12	2.81037e-12	1.1851e-12	-6.85309e-13	-2.36209e-12	-3.61433e-12	-4.50418e-12	-4.65152e-12	-4.14694e-12	-3.54288e-12	-3.02054e-12
-2.3762e-12	-2.08834e-12	-1.19296e-12	3.56124e-13	2.46653e-12	4.72083e-12	6.88275e-12	8.66453e-12	1.00733e-11	1.06027e-11	1.01108e-11	8.85322e-12	6.76965e-12	4.07856e-12	1.03043e-12	-1.70861e-12	-3.89699e-12	-5.07284e-12	-5.52216e-12	-4.86481e-12	-4.07246e-12	-3.55011e-12	-3.06507e-12	-2.64753e-12	-2.70427e-12	-3.44314e-12	-4.50175e-12	-5.19443e-12	-5.52829e-12	-5.44115e-12	-4.65946e-12	-3.36795e-12	-2.02315e-12	-5.54004e-13	9.29351e-13	2.11605e-12	3.13933e-12	3.65102e-12	3.35091e-12	2.42553e-12	1.10402e-12	-3.7559e-13	-2.01685e-12	-3.37921e-12	-4.18914e-12	-4.55497e-12	-4.38434e-12	-3.64528e-12	-2.97905e-12	-2.24176e-12
-2.32218e-12	-2.34696e-12	-1.43559e-12	-4.46026e-14	1.78159e-12	4.24016e-12	6.65078e-12	8.55868e-12	9.71696e-12	1.0337e-11	1.02572e-11	9.02625e-12	7.17183e-12	4.58911e-12	1.65289e-12	-1.00977e-12	-3.24256e-12	-4.58716e-12	-5.18747e-12	-5.15718e-12	-4.59397e-12	-3.94906e-12	-3.59547e-12	-3.16016e-12	-3.1121e-12	-3.64847e-12	-4.1422e-12	-4.58796e-12	-4.97867e-12	-5.25035e-12	-4.97847e-12	-3.47735e-12	-2.10413e-12	-7.68214e-13	4.07832e-13	1.36539e-12	2.16307e-12	2.45093e-12	1.9501e-12	7.68919e-13	-3.94498e-13	-1.89365e-12	-3.2116e-12	-4.47272e-12	-4.47618e-12	-4.39437e-12	-3.5878e-12	-2.51301e-12	-1.66737e-12	-8.53698e-13
-2.59324e-12	-2.73347e-12	-2.22178e-12	-6.97572e-13	1.24941e-12	3.47173e-12	5.66741e-12	7.68189e-12	9.15992e-12	9.93095e-12	9.77829e-12	8.78362e-12	7.19033e-12	4.84919e-12	1.9627e-12	-8.86475e-13	-3.14235e-12	-4.62374e-12	-5.27556e-12	-5.40158e-12	-5.02135e-12	-4.48834e-12	-3.97665e-12	-3.66037e-12	-3.67093e-12	-3.93551e-12	-4.3191e-12	-4.71336e-12	-4.89978e-12	-4.74869e-12	-4.18193e-12	-3.08405e-12	-1.81563e-12	-5.31228e-13	4.76063e-13	1.60415e-12	2.12294e-12	1.93474e-12	1.3895e-12	1.97662e-13	-1.29793e-12	-2.70471e-12	-4.05109e-12	-4.75621e-12	-4.73479e-12	-4.19646e-12	-3.27976e-12	-1.99003e-12	-8.40631e-13	1.16922e-13
-3.02239e-12	-3.19459e-12	-2.68646e-12	-1.50508e-12	2.10973e-13	2.17217e-12	4.27192e-12	6.21535e-12	7.62588e-12	8.10204e-12	7.79838e-12	7.35083e-12	5.71313e-12	3.73259e-12	1.35947e-12	-1.10424e-12	-3.25708e-12	-4.55728e-12	-5.08654e-12	-5.19124e-12	-5.01351e-12	-4.49649e-12	-4.24415e-12	-4.01846e-12	-3.88158e-12	-4.02359e-12	-4.30239e-12	-4.64335e-12	-4.72141e-12	-4.45131e-12	-3.65185e-12	-2.72449e-12	-1.39923e-12	-2.05425e-13	1.24773e-12	2.29055e-12	2.63171e-12	2.12199e-12	9.94102e-13	1.1135e-13	-1.1249e-12	-2.63293e-12	-4.01128e-12	-4.82298e-12	-4.76604e-12	-4.24547e-12	-3.11383e-12	-1.75127e-12	-4.08247e-13	5.43978e-13
-3.8299e-12	-4.13178e-12	-3.77286e-12	-2.72471e-12	-1.09747e-12	7.60694e-13	2.729e-12	4.46104e-12	5.77564e-12	6.47207e-12	6.55388e-12	5.65692e-12	4.50061e-12	2.57513e-12	3.53008e-13	-1.61687e-12	-3.41978e-12	-4.60984e-12	-5.05383e-12	-5.02709e-12	-4.57402e-12	-4.17247e-12	-3.63591e-12	-3.36048e-12	-3.30709e-12	-3.50417e-12	-3.78829e-12	-3.93918e-12	-3.77566e-12	-3.34213e-12	-2.53202e-12	-1.34354e-12	1.32715e-13	1.62318e-12	2.91291e-12	3.79763e-12	4.19563e-12	3.8671e-12	2.89731e-12	1.32e-12	-3.78098e-13	-2.12771e-12	-3.56469e-12	-4.57356e-12	-4.77064e-12	-4.10263e-12	-2.93014e-12	-1.44678e-12	-3.8035e-14	1.01899e-12
-4.70669e-12	-5.19509e-12	-5.16302e-12	-4.28895e-12	-2.76119e-12	-1.02381e-12	7.38429e-13	2.13652e-12	3.29302e-12	3.85623e-12	4.04639e-12	3.54734e-12	2.52958e-12	9.14969e-13	-1.0709e-12	-2.67841e-12	-3.76899e-12	-4.41904e-12	-4.55395e-12	-4.5201e-12	-4.16118e-12	-3.32619e-12	-2.71503e-12	-2.62256e-12	-2.79477e-12	-2.84796e-12	-3.23156e-12	-3.41976e-12	-3.14965e-12	-2.43901e-12	-1.50633e-12	-5.20859e-15	1.73394e-12	3.2475e-12	4.88717e-12	6.18401e-12	6.6957e-12	6.59632e-12	5.61409e-12	3.88224e-12	2.00473e-12	-3.31085e-13	-2.49814e-12	-3.86051e-12	-4.11976e-12	-3.57432e-12	-2.66473e-12	-1.46382e-12	-2.68232e-13	7.94127e-13
-5.95474e-12	-6.33478e-12	-6.19435e-12	-5.19949e-12	-3.95239e-12	-2.31805e-12	-8.27588e-13	3.80432e-13	1.60444e-12	2.12501e-12	2.04517e-12	1.43953e-12	3.96906e-13	-9.88556e-13	-2.5481e-12	-3.80566e-12	-4.42019e-12	-4.56042e-12	-4.27966e-12	-3.49974e-12	-2.64877e-12	-1.91326e-12	-1.37315e-12	-1.17588e-12	-1.37473e-12	-1.67306e-12	-2.15791e-12	-2.16847e-12	-2.08488e-12	-1.44352e-12	-2.44384e-13	1.342e-12	3.24813e-12	5.18623e-12	6.83834e-12	8.1707e-12	9.05543e-12	9.06796e-12	8.11771e-12	6.50487e-12	4.22946e-12	1.50107e-12	-7.21057e-13	-2.23086e-12	-3.02835e-12	-3.08154e-12	-2.51124e-12	-1.46131e-12	-4.75336e-13	5.01758e-13
-6.71251e-12	-6.91137e-12	-6.77982e-12	-6.06918e-12	-4.79721e-12	-3.41511e-12	-1.94063e-12	-9.93739e-13	-5.21722e-14	5.23465e-13	3.76124e-13	-5.90116e-13	-1.49596e-12	-2.48352e-12	-3.81746e-12	-4.67357e-12	-4.65571e-12	-4.38916e-12	-3.66076e-12	-2.63215e-12	-1.56446e-12	-7.57897e-13	-1.89366e-13	-1.76834e-13	-2.7266e-13	-6.42045e-13	-1.14821e-12	-1.35062e-12	-1.26881e-12	-6.18563e-13	5.57482e-13	2.1865e-12	4.3502e-12	6.45528e-12	8.46799e-12	1.00721e-11	1.09391e-11	1.10404e-11	1.03034e-11	8.70118e-12	6.19128e-12	3.66007e-12	9.05039e-13	-1.4663e-12	-2.94058e-12	-3.47694e-12	-3.03098e-12	-2.13204e-12	-1.17627e-12	-3.37729e-13
-7.01021e-12	-7.1913e-12	-6.67251e-12	-5.85884e-12	-4.7876e-12	-3.52629e-12	-2.32715e-12	-1.41933e-12	-7.30011e-13	-4.90105e-13	-7.91989e-13	-1.53796e-12	-2.5344e-12	-3.609e-12	-4.51307e-12	-5.11693e-12	-4.84683e-12	-4.41152e-12	-3.6618e-12	-1.74502e-12	-5.49431e-13	4.774e-13	1.16495e-12	1.24498e-12	9.43098e-13	3.72984e-13	-5.48847e-13	-8.66718e-13	-8.84384e-13	-2.50128e-13	9.49011e-13	2.63487e-12	4.82166e-12	7.0724e-12	9.0638e-12	1.09166e-11	1.2146e-11	1.24623e-11	1.18246e-11	1.03752e-11	8.18686e-12	5.30926e-12	2.40501e-12	-1.52842e-13	-2.00016e-12	-3.00015e-12	-3.22742e-12	-2.8685e-12	-2.38701e-12	-1.90197e-12
-7.21731e-12	-6.97563e-12	-6.38934e-12	-5.52593e-12	-4.27883e-12	-2.89495e-12	-1.607e-12	-6.72535e-13	-1.16438e-13	-9.14717e-14	-6.10071e-13	-1.49638e-12	-2.70065e-12	-3.96532e-12	-5.29926e-12	-6.11807e-12	-5.16229e-12	-4.12835e-12	-2.7427e-12	-1.10302e-12	3.35924e-13	1.47467e-12	2.14267e-12	2.27777e-12	1.9226e-12	1.23525e-12	4.7684e-13	-1.41235e-13	-4.18249e-13	8.63336e-14	1.16468e-12	2.91271e-12	4.98226e-12	7.32005e-12	9.51572e-12	1.13224e-11	1.25073e-11	1.28591e-11	1.21842e-11	1.06406e-11	8.4345e-12	5.73454e-12	2.75391e-12	4.68396e-14	-2.17351e-12	-3.50746e-12	-3.98165e-12	-3.87497e-12	-3.44322e-12	-2.85692e-12
-6.99099e-12	-6.62141e-12	-6.10617e-12	-5.1646e-12	-3.54447e-12	-1.92966e-12	-5.28018e-13	4.8105e-13	9.73199e-13	9.44874e-13	3.56997e-13	-8.18854e-13	-2.10306e-12	-3.48142e-12	-4.59332e-12	-5.0604e-12	-4.6553e-12	-3.81321e-12	-2.39735e-12	-8.48273e-13	6.20871e-13	1.92304e-12	2.60881e-12	2.69772e-12	2.23242e-12	1.49177e-12	4.13621e-13	-4.72684e-13	-8.10094e-13	-9.30789e-13	1.19147e-16	1.78546e-12	3.91896e-12	6.25141e-12	8.37425e-12	1.03195e-11	1.17602e-11	1.22967e-11	1.20055e-11	1.07924e-11	8.64307e-12	6.1314e-12	3.31597e-12	5.36067e-13	-1.88501e-12	-3.51028e-12	-4.19586e-12	-4.32188e-12	-4.09974e-12	-3.62713e-12
-6.44136e-12	-5.83375e-12	-4.79271e-12	-3.32889e-12	-1.75672e-12	7.12471e-14	1.62388e-12	2.74664e-12	3.36135e-12	3.31704e-12	2.53376e-12	1.19449e-12	-4.48544e-13	-2.18928e-12	-3.61026e-12	-4.41308e-12	-4.48581e-12	-3.87287e-12	-2.48899e-12	-1.03228e-12	2.61e-13	1.43172e-12	2.01624e-12	2.21884e-12	1.8761e-12	1.09282e-12	1.46121e-13	-7.59724e-13	-1.35826e-12	-1.32086e-12	-5.65809e-13	8.42939e-13	2.85032e-12	5.12771e-12	7.10311e-12	9.02168e-12	1.04198e-11	1.10078e-11	1.07806e-11	9.86939e-12	8.11622e-12	5.59389e-12	2.82642e-12	8.38262e-14	-2.0104e-12	-3.62146e-12	-4.59836e-12	-4.85583e-12	-4.61593e-12	-4.31918e-12
-5.83845e-12	-5.0532e-12	-3.87183e-12	-2.1913e-12	-2.60299e-13	1.8732e-12	3.88769e-12	5.36039e-12	6.05859e-12	5.81888e-12	5.00363e-12	3.61284e-12	1.37473e-12	-8.01212e-13	-2.48688e-12	-3.60766e-12	-4.07119e-12	-3.80464e-12	-2.75294e-12	-1.4561e-12	4.50146e-14	1.16422e-12	1.8642e-12	1.96377e-12	1.62814e-12	8.23545e-13	-1.88881e-13	-1.25104e-12	-2.03077e-12	-1.94008e-12	-1.24009e-12	1.06481e-13	1.94866e-12	3.95249e-12	5.94211e-12	7.7079e-12	8.65124e-12	8.95155e-12	9.15948e-12	8.28383e-12	6.60705e-12	4.41512e-12	1.6814e-12	-9.22638e-13	-2.48751e-12	-3.976e-12	-4.77704e-12	-5.03807e-12	-4.85856e-12	-4.58135e-12
-5.4487e-12	-4.58884e-12	-3.2849e-12	-1.55818e-12	6.00187e-13	3.15113e-12	5.29885e-12	7.01846e-12	8.02752e-12	8.17861e-12	7.59074e-12	6.05251e-12	4.08263e-12	1.85695e-12	-3.97152e-13	-2.18052e-12	-3.22314e-12	-3.37048e-12	-2.76109e-12	-1.68275e-12	-5.12032e-13	5.69867e-13	1.1686e-12	1.35521e-12	8.17072e-13	-3.7258e-14	-9.02246e-13	-1.91823e-12	-2.72815e-12	-2.88082e-12	-2.44551e-12	-1.26414e-12	3.75538e-13	2.10758e-12	3.87693e-12	5.51128e-12	6.66601e-12	7.05868e-12	6.9291e-12	5.87049e-12	4.47792e-12	2.53291e-12	5.48817e-13	-1.40685e-12	-3.07298e-12	-4.2435e-12	-4.7621e-12	-4.81885e-12	-4.78677e-12	-4.47759e-12
-5.02875e-12	-4.21153e-12	-2.68021e-12	-7.06579e-13	1.67561e-12	4.1484e-12	6.64783e-12	8.58416e-12	9.87744e-12	1.03429e-11	9.83678e-12	8.42467e-12	6.43347e-12	3.90759e-12	1.25559e-12	-1.03404e-12	-2.84405e-12	-3.76766e-12	-3.29505e-12	-2.53822e-12	-1.54514e-12	-6.71077e-13	-1.55039e-14	2.13743e-13	-5.79418e-14	-7.39966e-13	-1.71686e-12	-2.68133e-12	-3.2621e-12	-3.42188e-12	-3.06828e-12	-2.11783e-12	-7.64153e-13	7.63611e-13	2.2594e-12	3.68414e-12	4.61504e-12	4.79278e-12	4.6259e-12	3.82308e-12	2.42874e-12	6.68466e-13	-1.10602e-12	-2.69043e-12	-4.01727e-12	-4.5785e-12	-4.6388e-12	-4.32607e-12	-3.8801e-12	-3.46256e-12
-4.7811e-12	-3.89993e-12	-2.48941e-12	-4.67817e-13	1.98721e-12	4.59499e-12	7.05179e-12	9.10714e-12	1.05265e-11	1.11572e-11	1.10064e-11	9.86248e-12	7.8322e-12	5.22638e-12	2.29371e-12	-1.13155e-13	-2.07416e-12	-3.27132e-12	-3.50393e-12	-3.12191e-12	-2.47167e-12	-1.80011e-12	-1.22092e-12	-1.04496e-12	-1.36106e-12	-1.98446e-12	-2.86899e-12	-3.53147e-12	-4.15133e-12	-4.35018e-12	-4.09429e-12	-3.40674e-12	-1.96602e-12	-5.44835e-13	8.94112e-13	2.05062e-12	2.88027e-12	3.0438e-12	2.7206e-12	1.91245e-12	4.2929e-13	-9.43736e-13	-2.47308e-12	-3.78394e-12	-4.57609e-12	-4.89929e-12	-4.5759e-12	-4.00559e-12	-3.44061e-12	-2.67491e-12
-4.3203e-12	-3.68959e-12	-2.43184e-12	-5.27484e-13	2.04478e-12	4.78579e-12	7.21417e-12	9.49156e-12	1.10104e-11	1.17513e-11	1.15169e-11	1.03766e-11	8.59498e-12	5.89324e-12	2.99965e-12	2.23306e-13	-1.98106e-12	-3.4802e-12	-4.01479e-12	-3.8939e-12	-3.54564e-12	-2.93625e-12	-2.36061e-12	-2.18466e-12	-2.2041e-12	-2.65875e-12	-3.24485e-12	-3.87536e-12	-4.32113e-12	-4.47912e-12	-4.16816e-12	-3.38469e-12	-2.33122e-12	-1.1907e-12	-2.065e-13	8.25661e-13	1.58071e-12	1.64831e-12	1.1457e-12	2.00772e-13	-1.18291e-12	-2.63587e-12	-3.82949e-12	-4.83481e-12	-5.16867e-12	-4.92166e-12	-4.23056e-12	-3.31208e-12	-2.40782e-12	-1.61547e-12
-4.41904e-12	-4.23243e-12	-3.08836e-12	-1.22842e-12	1.2124e-12	3.78111e-12	6.47771e-12	8.75332e-12	1.03077e-11	1.11782e-11	1.11428e-11	1.03507e-11	8.50334e-12	5.99522e-12	3.30947e-12	7.32074e-13	-1.61617e-12	-3.47059e-12	-4.52032e-12	-4.40654e-12	-3.98367e-12	-3.49685e-12	-3.12372e-12	-2.89802e-12	-3.07201e-12	-3.59416e-12	-4.1092e-12	-4.47326e-12	-4.92436e-12	-4.88163e-12	-4.17276e-12	-3.16725e-12	-1.95212e-12	-7.83183e-13	2.70294e-13	1.18521e-12	1.51039e-12	1.33995e-12	6.17072e-13	-6.38715e-13	-2.39543e-12	-3.76491e-12	-4.74714e-12	-5.64055e-12	-5.65999e-12	-5.13587e-12	-4.16765e-12	-3.00404e-12	-1.81023e-12	-8.68668e-13
-4.4272e-12	-4.25834e-12	-3.28658e-12	-1.68599e-12	3.32053e-13	2.73556e-12	5.20124e-12	7.42889e-12	8.96554e-12	9.79697e-12	9.86812e-12	9.0582e-12	7.43648e-12	5.31561e-12	2.69913e-12	6.84464e-14	-1.90144e-12	-3.48763e-12	-4.38814e-12	-4.57811e-12	-4.28492e-12	-3.89402e-12	-3.64168e-12	-3.47638e-12	-3.59708e-12	-3.69823e-12	-4.0161e-12	-4.52582e-12	-4.70869e-12	-4.2645e-12	-3.4988e-12	-2.6123e-12	-1.73823e-12	-3.9876e-13	1.129e-12	1.82899e-12	2.23764e-12	2.13116e-12	1.22176e-12	-1.05078e-13	-1.89732e-12	-3.55634e-12	-4.84411e-12	-5.58653e-12	-5.50472e-12	-4.90066e-12	-3.78856e-12	-2.5006e-12	-1.2464e-12	-3.38584e-13
-5.26491e-12	-5.10671e-12	-4.11186e-12	-2.59653e-12	-6.72635e-13	1.57278e-12	3.71871e-12	5.49162e-12	6.97675e-12	7.95384e-12	7.88644e-12	7.26836e-12	5.88468e-12	3.81532e-12	1.5328e-12	-6.5913e-13	-2.61125e-12	-3.9896e-12	-4.89723e-12	-4.8243e-12	-4.39255e-12	-3.96968e-12	-3.73155e-12	-3.39927e-12	-3.35121e-12	-3.67619e-12	-3.92833e-12	-4.01172e-12	-3.94235e-12	-3.5408e-12	-2.70581e-12	-1.72516e-12	-2.82665e-13	1.40497e-12	2.7178e-12	3.78904e-12	4.09111e-12	3.55475e-12	2.56897e-12	1.22792e-12	-4.64851e-13	-2.37434e-12	-4.01382e-12	-5.10796e-12	-5.44004e-12	-5.08289e-12	-3.85178e-12	-2.64376e-12	-1.36113e-12	-1.28244e-13
-5.27306e-12	-5.39375e-12	-4.85364e-12	-3.65451e-12	-1.87628e-12	1.24e-13	2.06921e-12	3.69112e-12	5.02704e-12	5.72702e-12	5.7733e-12	5.13036e-12	3.86036e-12	2.03614e-12	5.85974e-15	-1.92139e-12	-3.40988e-12	-4.15408e-12	-4.68689e-12	-4.61041e-12	-4.11826e-12	-3.52841e-12	-3.02383e-12	-2.87807e-12	-3.19772e-12	-3.65592e-12	-3.8299e-12	-3.71612e-12	-3.54549e-12	-3.04269e-12	-1.99809e-12	-7.70531e-13	1.04323e-12	2.83744e-12	4.45403e-12	5.61231e-12	6.15242e-12	5.98731e-12	5.07969e-12	3.50416e-12	1.36908e-12	-8.92126e-13	-2.96504e-12	-4.31852e-12	-5.04673e-12	-5.12302e-12	-4.35198e-12	-2.9912e-12	-1.53271e-12	-4.79233e-13
-5.93491e-12	-6.02896e-12	-5.56523e-12	-4.5313e-12	-2.95379e-12	-1.31057e-12	4.19702e-13	2.04517e-12	3.09509e-12	3.56415e-12	3.5749e-12	2.53583e-12	1.42926e-12	2.93946e-15	-1.66674e-12	-3.15345e-12	-4.23871e-12	-4.66138e-12	-4.6755e-12	-4.18868e-12	-3.37146e-12	-2.72654e-12	-2.39427e-12	-2.07265e-12	-2.18269e-12	-2.60536e-12	-3.0085e-12	-2.96932e-12	-2.7827e-12	-2.12891e-12	-1.07366e-12	4.98518e-13	2.48636e-12	4.48308e-12	6.16894e-12	7.58302e-12	8.29188e-12	8.19961e-12	7.15166e-12	5.66317e-12	3.38242e-12	8.19235e-13	-1.52191e-12	-3.38165e-12	-4.42428e-12	-4.52721e-12	-3.97111e-12	-2.91941e-12	-1.66165e-12	-4.67845e-13
-6.62696e-12	-6.43146e-12	-5.86115e-12	-4.95867e-12	-3.53571e-12	-1.98485e-12	-5.6367e-13	7.77577e-13	1.8275e-12	2.21662e-12	2.0675e-12	1.33041e-12	2.25617e-13	-1.22379e-12	-2.68741e-12	-3.87925e-12	-4.7247e-12	-4.8898e-12	-4.36746e-12	-3.42056e-12	-2.47722e-12	-1.81987e-12	-1.25489e-12	-1.12512e-12	-1.29733e-12	-1.68625e-12	-2.12669e-12	-2.457e-12	-2.4871e-12	-1.9239e-12	-5.16926e-13	1.20091e-12	3.37704e-12	5.55318e-12	7.64227e-12	9.26773e-12	1.01844e-11	1.03977e-11	9.51316e-12	7.94296e-12	5.93755e-12	3.19318e-12	3.67091e-13	-2.01135e-12	-3.72189e-12	-4.30976e-12	-4.23328e-12	-3.35744e-12	-2.41943e-12	-1.53471e-12
-6.36866e-12	-6.33126e-12	-6.05582e-12	-5.03432e-12	-3.63446e-12	-2.18307e-12	-8.18735e-13	3.00467e-13	9.91567e-13	1.14265e-12	7.8748e-13	-1.983e-13	-1.35994e-12	-2.7081e-12	-4.01895e-12	-4.91769e-12	-5.20003e-12	-4.87309e-12	-4.02034e-12	-2.90291e-12	-1.68956e-12	-7.3734e-13	-1.79467e-13	-1.06539e-13	-3.8e-13	-9.5189e-13	-1.56286e-12	-2.04771e-12	-2.05827e-12	-1.55546e-12	-1.21845e-13	1.89086e-12	4.01726e-12	6.46518e-12	8.59868e-12	1.03165e-11	1.14428e-11	1.18586e-11	1.14661e-11	1.00203e-11	7.7022e-12	4.83704e-12	1.85996e-12	-1.09402e-12	-2.97686e-12	-3.95554e-12	-4.25209e-12	-3.88074e-12	-3.35306e-12	-2.77032e-12
-5.87588e-12	-5.86867e-12	-5.60212e-12	-4.65168e-12	-3.32642e-12	-1.89458e-12	-4.20102e-13	7.59497e-13	1.42217e-12	1.40806e-12	6.54983e-13	-3.00599e-13	-1.73935e-12	-3.16744e-12	-4.44988e-12	-5.20118e-12	-5.36984e-12	-4.93098e-12	-3.95211e-12	-2.44033e-12	-8.05985e-13	4.10916e-13	1.13044e-12	1.16784e-12	8.81943e-13	2.30117e-13	-5.95791e-13	-1.25295e-12	-1.33634e-12	-9.33007e-13	2.39485e-13	1.99107e-12	4.27201e-12	6.66841e-12	8.93159e-12	1.08413e-11	1.20351e-11	1.24437e-11	1.21792e-11	1.0918e-11	8.74565e-12	5.86805e-12	2.6636e-12	-4.62687e-13	-2.82337e-12	-3.97613e-12	-4.47519e-12	-4.40226e-12	-3.95807e-12	-3.35224e-12
-5.3156e-12	-5.16628e-12	-4.51959e-12	-3.54072e-12	-2.0396e-12	-9.13296e-13	4.65254e-13	1.58978e-12	2.44786e-12	2.47461e-12	2.01818e-12	1.05194e-12	-5.46686e-13	-2.2963e-12	-3.84696e-12	-4.6782e-12	-4.79712e-12	-4.32806e-12	-3.20708e-12	-1.78235e-12	-6.62911e-14	1.06712e-12	1.64454e-12	1.8649e-12	1.5115e-12	6.7316e-13	-4.5473e-13	-1.05504e-12	-1.50969e-12	-1.21649e-12	-1.50583e-13	1.47488e-12	3.50358e-12	6.00479e-12	8.39941e-12	1.04228e-11	1.17605e-11	1.21976e-11	1.19561e-11	1.10023e-11	9.08745e-12	6.51715e-12	3.32691e-12	2.04177e-13	-1.96821e-12	-3.64499e-12	-4.72315e-12	-5.04279e-12	-4.58262e-12	-4.1935e-12
-4.43557e-12	-3.88125e-12	-2.97521e-12	-1.77074e-12	-1.79029e-13	1.51571e-12	3.11276e-12	4.32433e-12	4.98345e-12	4.81302e-12	3.8379e-12	2.51816e-12	6.76177e-13	-1.12673e-12	-2.90299e-12	-4.38437e-12	-4.86389e-12	-4.55471e-12	-3.31116e-12	-1.64662e-12	-1.24181e-13	1.03943e-12	1.80869e-12	1.93491e-12	1.60638e-12	8.40867e-13	-2.60377e-13	-1.31011e-12	-1.73101e-12	-1.74867e-12	-8.1954e-13	5.25259e-13	2.53086e-12	4.86332e-12	6.89024e-12	9.04506e-12	1.04272e-11	1.10472e-11	1.0923e-11	9.81105e-12	8.15914e-12	5.71497e-12	3.04165e-12	2.67079e-13	-2.14689e-12	-3.87164e-12	-5.08302e-12	-5.32273e-12	-4.99045e-12	-4.60488e-12
-3.11323e-12	-2.64062e-12	-1.82695e-12	-3.70243e-13	1.32095e-12	3.08319e-12	4.74773e-12	6.36254e-12	7.28634e-12	7.42855e-12	6.76429e-12	5.29356e-12	3.33434e-12	1.09445e-12	-9.39383e-13	-2.55932e-12	-3.36747e-12	-3.36382e-12	-2.73134e-12	-1.69918e-12	-3.15298e-13	7.98575e-13	1.5554e-12	1.68517e-12	1.33888e-12	5.34287e-13	-4.63928e-13	-1.49234e-12	-2.2241e-12	-2.38388e-12	-2.0818e-12	-8.63122e-13	1.194e-12	3.54599e-12	5.62265e-12	7.35114e-12	8.64265e-12	9.39592e-12	9.35694e-12	8.45998e-12	6.73523e-12	4.64278e-12	1.96058e-12	-6.22146e-13	-2.81585e-12	-4.40914e-12	-5.18176e-12	-5.32377e-12	-5.01637e-12	-4.69653e-12
-2.10886e-12	-1.79612e-12	-6.84025e-13	7.69132e-13	2.77118e-12	4.91001e-12	6.91384e-12	8.54286e-12	9.47554e-12	9.64262e-12	9.15777e-12	7.6675e-12	5.55018e-12	3.06516e-12	5.48157e-13	-1.50344e-12	-2.7983e-12	-3.22453e-12	-2.8514e-12	-1.9045e-12	-8.10172e-13	2.34423e-13	8.04731e-13	1.08549e-12	6.82357e-13	-1.38775e-14	-1.10269e-12	-2.21992e-12	-3.13642e-12	-3.36547e-12	-2.90352e-12	-1.83939e-12	-2.24583e-13	1.58562e-12	3.53438e-12	5.31084e-12	6.50998e-12	6.93817e-12	6.78195e-12	6.14256e-12	4.86546e-12	3.05189e-12	8.15559e-13	-1.31242e-12	-3.22546e-12	-4.30894e-12	-4.8755e-12	-5.06725e-12	-4.98899e-12	-4.64783e-12
-1.66582e-12	-1.29624e-12	-3.81315e-13	1.15711e-12	3.09521e-12	5.55911e-12	7.82229e-12	9.66447e-12	1.08672e-11	1.13913e-11	1.10095e-11	9.73236e-12	7.60438e-12	5.01277e-12	2.32702e-12	-2.30836e-13	-2.28776e-12	-3.0213e-12	-2.90574e-12	-2.38162e-12	-1.62479e-12	-7.73818e-13	-8.9823e-14	8.61337e-14	-2.3529e-13	-9.81262e-13	-1.80539e-12	-2.74499e-12	-3.49274e-12	-3.75377e-12	-3.54761e-12	-2.57052e-12	-1.14223e-12	4.88563e-13	2.21883e-12	3.68265e-12	4.71481e-12	5.24959e-12	5.05962e-12	4.32963e-12	2.97437e-12	1.32245e-12	-6.59864e-13	-2.46632e-12	-3.76119e-12	-4.53381e-12	-4.74154e-12	-4.38795e-12	-3.8656e-12	-3.36813e-12
-1.6864e-12	-1.39321e-12	-2.15384e-13	1.43495e-12	3.49384e-12	5.81209e-12	8.07171e-12	9.95119e-12	1.14239e-11	1.19978e-11	1.17456e-11	1.06337e-11	8.65494e-12	6.10063e-12	3.29054e-12	6.17216e-13	-1.4557e-12	-2.64043e-12	-3.10751e-12	-2.9582e-12	-2.28842e-12	-1.56534e-12	-1.00214e-12	-8.43948e-13	-1.20445e-12	-1.84739e-12	-2.52942e-12	-3.5152e-12	-4.19722e-12	-4.41384e-12	-4.17749e-12	-3.51126e-12	-2.28903e-12	-8.37646e-13	5.17812e-13	1.82708e-12	2.70825e-12	2.99079e-12	2.93405e-12	2.28755e-12	1.0744e-12	-5.06465e-13	-2.0518e-12	-3.30936e-12	-4.00915e-12	-4.34301e-12	-4.1333e-12	-3.65536e-12	-2.85768e-12	-2.24474e-12
-1.46896e-12	-1.25925e-12	-5.18411e-13	1.00402e-12	3.24411e-12	5.57123e-12	7.7296e-12	9.90574e-12	1.14424e-11	1.22365e-11	1.21851e-11	1.12082e-11	9.41773e-12	6.91138e-12	4.14569e-12	1.35336e-12	-9.61138e-13	-2.51713e-12	-3.33949e-12	-3.32695e-12	-2.9627e-12	-2.41194e-12	-1.88781e-12	-1.69054e-12	-1.84854e-12	-2.37424e-12	-3.02252e-12	-3.69566e-12	-4.26755e-12	-4.52857e-12	-4.36328e-12	-3.78231e-12	-2.4837e-12	-1.2366e-12	1.02874e-13	1.08885e-12	1.61475e-12	1.89373e-12	1.54034e-12	5.84753e-13	-6.87021e-13	-2.15242e-12	-3.4988e-12	-4.27142e-12	-4.69587e-12	-4.48971e-12	-3.76842e-12	-2.7629e-12	-1.87107e-12	-1.09471e-12
-1.49487e-12	-1.58715e-12	-8.01899e-13	5.05597e-13	2.50054e-12	4.82767e-12	7.08907e-12	9.14086e-12	1.06668e-11	1.15267e-11	1.16458e-11	1.07897e-11	9.16799e-12	6.9583e-12	4.48393e-12	1.73245e-12	-7.93431e-13	-2.18955e-12	-3.08118e-12	-3.31734e-12	-3.15737e-12	-2.9974e-12	-2.62427e-12	-2.28311e-12	-2.34519e-12	-2.79629e-12	-3.40015e-12	-3.88855e-12	-4.39116e-12	-4.5083e-12	-4.08011e-12	-3.29308e-12	-2.27336e-12	-1.01382e-12	1.8354e-13	1.12155e-12	1.71851e-12	1.74525e-12	1.19112e-12	1.44947e-13	-1.22097e-12	-2.71302e-12	-3.98657e-12	-4.78405e-12	-4.94561e-12	-4.50852e-12	-3.55097e-12	-2.38736e-12	-1.20776e-12	-3.46131e-13
-2.47824e-12	-2.3236e-12	-1.54013e-12	-2.85928e-13	1.54737e-12	3.70929e-12	5.90674e-12	7.83419e-12	9.28379e-12	1.00388e-11	1.01171e-11	9.59672e-12	8.2237e-12	6.0744e-12	3.70839e-12	1.34771e-12	-7.98031e-13	-2.38422e-12	-3.15684e-12	-3.34859e-12	-3.16375e-12	-2.83858e-12	-2.56315e-12	-2.51153e-12	-2.51499e-12	-2.75292e-12	-3.22889e-12	-3.75459e-12	-4.12398e-12	-4.09724e-12	-3.39725e-12	-2.56582e-12	-1.40221e-12	-2.5814e-13	1.05291e-12	1.91099e-12	2.12958e-12	2.12079e-12	1.2487e-12	-8.525e-14	-1.31262e-12	-2.84907e-12	-4.1013e-12	-4.93254e-12	-4.90224e-12	-4.31595e-12	-3.47208e-12	-2.00294e-12	-7.11428e-13	3.59812e-13
-2.7191e-12	-2.96059e-12	-2.58923e-12	-1.50556e-12	8.4381e-14	1.95143e-12	4.11868e-12	5.91823e-12	7.32698e-12	8.12821e-12	8.20469e-12	7.56708e-12	6.41432e-12	4.67181e-12	2.52429e-12	3.73221e-13	-1.27869e-12	-2.60909e-12	-3.3071e-12	-3.45266e-12	-3.24295e-12	-2.8716e-12	-2.73117e-12	-2.65291e-12	-2.62795e-12	-3.05595e-12	-3.46974e-12	-3.61709e-12	-3.71469e-12	-3.43925e-12	-2.62559e-12	-1.47086e-12	-5.50033e-14	1.38394e-12	2.60795e-12	3.40386e-12	4.05943e-12	3.97781e-12	3.04177e-12	1.57104e-12	-2.24755e-13	-2.20352e-12	-3.61563e-12	-4.60674e-12	-4.87664e-12	-4.43423e-12	-3.28483e-12	-1.89918e-12	-6.04117e-13	3.14357e-13
-3.36496e-12	-3.75566e-12	-3.52109e-12	-2.58663e-12	-1.11926e-12	5.89693e-13	2.31819e-12	3.94187e-12	5.24937e-12	6.00442e-12	5.99919e-12	5.37223e-12	4.44329e-12	2.89085e-12	9.8492e-13	-5.72847e-13	-1.96541e-12	-2.86238e-12	-3.16071e-12	-3.16772e-12	-2.80879e-12	-2.18875e-12	-1.75167e-12	-1.63788e-12	-1.84562e-12	-2.3127e-12	-2.61103e-12	-2.95377e-12	-3.22724e-12	-2.77594e-12	-1.8255e-12	-3.58128e-13	1.30642e-12	2.99228e-12	4.53958e-12	5.76536e-12	6.36942e-12	6.25939e-12	5.36065e-12	3.67853e-12	1.37825e-12	-7.78151e-13	-2.87593e-12	-4.16547e-12	-4.59525e-12	-4.30383e-12	-3.43687e-12	-2.21464e-12	-1.00307e-12	-3.66323e-14
-4.39274e-12	-4.6964e-12	-4.25932e-12	-3.45454e-12	-2.20921e-12	-6.5125e-13	8.23223e-13	2.40428e-12	3.55368e-12	4.12043e-12	4.05658e-12	3.55219e-12	2.45628e-12	1.03174e-12	-4.30106e-13	-1.75339e-12	-2.79602e-12	-3.21159e-12	-3.01609e-12	-2.49908e-12	-1.83107e-12	-1.20747e-12	-8.43219e-13	-7.64962e-13	-9.51382e-13	-1.36873e-12	-1.84825e-12	-2.16079e-12	-2.2051e-12	-1.77868e-12	-1.05383e-12	2.76761e-13	2.20243e-12	4.10145e-12	5.76422e-12	6.95625e-12	7.94756e-12	8.11996e-12	7.34557e-12	5.81444e-12	3.72199e-12	1.19256e-12	-1.35642e-12	-3.19485e-12	-3.9497e-12	-4.05086e-12	-3.52851e-12	-2.60471e-12	-1.72887e-12	-9.75595e-13
-4.83255e-12	-5.0616e-12	-4.62452e-12	-3.96184e-12	-2.79113e-12	-1.50495e-12	-2.86984e-14	1.20241e-12	2.02852e-12	2.45139e-12	2.33069e-12	1.69485e-12	5.50978e-13	-6.92375e-13	-1.96237e-12	-2.69413e-12	-3.22694e-12	-3.07053e-12	-2.50733e-12	-1.70609e-12	-9.47489e-13	-5.70804e-13	-2.79384e-13	-4.12552e-14	-3.57349e-13	-9.45226e-13	-1.57041e-12	-2.01973e-12	-2.20082e-12	-1.94315e-12	-6.40983e-13	9.5073e-13	3.15529e-12	5.29412e-12	7.20557e-12	8.85058e-12	1.0032e-11	1.02523e-11	9.5774e-12	7.96634e-12	5.69448e-12	3.08156e-12	3.19418e-13	-2.03416e-12	-3.57594e-12	-4.18513e-12	-4.12109e-12	-3.55255e-12	-2.74244e-12	-1.86304e-12
-5.2919e-12	-5.14792e-12	-4.65044e-12	-3.99664e-12	-3.10126e-12	-1.51132e-12	-5.28377e-14	1.05748e-12	1.74325e-12	1.85171e-12	1.36686e-12	2.6384e-13	-8.81813e-13	-2.23175e-12	-3.39694e-12	-4.11627e-12	-4.43591e-12	-4.26173e-12	-3.43741e-12	-2.09616e-12	-6.87411e-13	2.25733e-13	7.40974e-13	9.18707e-13	4.42741e-13	-1.91321e-13	-8.36041e-13	-1.41504e-12	-1.5979e-12	-1.1324e-12	-5.40553e-14	1.56608e-12	3.68715e-12	5.94322e-12	8.09804e-12	9.71284e-12	1.10043e-11	1.14272e-11	1.0802e-11	9.20874e-12	7.02037e-12	4.4483e-12	1.63998e-12	-9.99589e-13	-2.92684e-12	-4.03696e-12	-4.33885e-12	-4.07585e-12	-3.38653e-12	-2.73095e-12
-4.97498e-12	-5.09212e-12	-4.90195e-12	-4.01368e-12	-2.79144e-12	-1.64737e-12	-4.53565e-13	6.17676e-13	1.34608e-12	1.43322e-12	9.02185e-13	-1.78707e-14	-1.30208e-12	-2.66978e-12	-3.78346e-12	-4.50456e-12	-4.59506e-12	-3.98034e-12	-2.89133e-12	-1.63002e-12	-2.95883e-13	6.95421e-13	1.26395e-12	1.2605e-12	9.69272e-13	2.21523e-13	-6.41689e-13	-1.38233e-12	-1.63625e-12	-1.33951e-12	-2.00763e-13	1.462e-12	3.68255e-12	5.92974e-12	8.19291e-12	1.02074e-11	1.15504e-11	1.20639e-11	1.1675e-11	1.03659e-11	8.21659e-12	5.37984e-12	2.25178e-12	-5.76086e-13	-3.06466e-12	-4.26716e-12	-4.86037e-12	-4.98817e-12	-4.44273e-12	-3.86532e-12
-4.98668e-12	-4.63309e-12	-3.92778e-12	-2.88141e-12	-1.62187e-12	-5.32519e-14	1.18319e-12	2.06081e-12	2.68085e-12	2.56371e-12	1.74491e-12	5.69057e-13	-9.38973e-13	-2.49674e-12	-3.83424e-12	-4.58199e-12	-4.69558e-12	-4.08619e-12	-3.00252e-12	-1.70923e-12	-1.72585e-13	1.07274e-12	1.72121e-12	1.85631e-12	1.42653e-12	6.21933e-13	-4.20691e-13	-1.30344e-12	-1.88244e-12	-1.51641e-12	-6.26359e-13	7.46862e-13	2.95142e-12	5.43131e-12	7.69093e-12	9.63081e-12	1.09827e-11	1.14322e-11	1.1308e-11	1.00948e-11	7.97218e-12	5.60262e-12	2.9968e-12	1.03212e-13	-2.57188e-12	-4.05149e-12	-4.88451e-12	-5.14376e-12	-4.99977e-12	-4.69947e-12
-4.86161e-12	-4.2238e-12	-3.29289e-12	-1.87881e-12	-2.49795e-13	1.24422e-12	2.86968e-12	4.34416e-12	4.96775e-12	4.90923e-12	3.96431e-12	2.30351e-12	3.54945e-13	-1.2721e-12	-2.66467e-12	-4.18513e-12	-4.36978e-12	-3.80302e-12	-2.81704e-12	-1.52198e-12	-2.78436e-13	8.95833e-13	1.61713e-12	1.82861e-12	1.45212e-12	4.57462e-13	-7.68127e-13	-1.51943e-12	-2.12862e-12	-1.77858e-12	-9.36492e-13	5.98378e-13	2.5347e-12	4.62024e-12	6.71644e-12	8.73448e-12	9.99757e-12	1.05572e-11	1.0584e-11	9.48627e-12	7.80771e-12	5.30492e-12	2.73463e-12	-5.06012e-14	-2.42549e-12	-4.24439e-12	-5.46287e-12	-5.50896e-12	-5.44846e-12	-5.35067e-12
-4.11125e-12	-3.43792e-12	-2.46793e-12	-1.1107e-12	7.75893e-13	2.63406e-12	4.52598e-12	6.00578e-12	6.8905e-12	6.83908e-12	5.93146e-12	4.37192e-12	2.76619e-12	6.89727e-13	-1.51463e-12	-3.163e-12	-3.81482e-12	-3.89111e-12	-2.94066e-12	-1.75573e-12	-7.78639e-13	4.63131e-13	1.25904e-12	1.41723e-12	9.91001e-13	1.68645e-13	-8.86413e-13	-1.87397e-12	-2.5258e-12	-2.68379e-12	-2.38349e-12	-7.82898e-13	1.13211e-12	3.15903e-12	5.1522e-12	6.86648e-12	8.1349e-12	8.96811e-12	8.89715e-12	8.04104e-12	6.48328e-12	4.32865e-12	1.81165e-12	-7.88836e-13	-2.99142e-12	-4.54564e-12	-5.4053e-12	-5.80133e-12	-5.81722e-12	-5.61994e-12
-3.41597e-12	-2.81902e-12	-1.746e-12	-1.18759e-13	1.93481e-12	4.29035e-12	6.39721e-12	8.05465e-12	9.0424e-12	9.49547e-12	8.76015e-12	7.39601e-12	5.38882e-12	2.83274e-12	2.44688e-13	-1.83355e-12	-3.45527e-12	-3.82288e-12	-3.22948e-12	-2.32344e-12	-1.22733e-12	-2.28918e-13	5.01262e-13	7.19851e-13	3.18492e-13	-3.91954e-13	-1.463e-12	-2.36352e-12	-2.94429e-12	-3.17156e-12	-2.69007e-12	-1.61528e-12	-2.17903e-14	1.76887e-12	3.58619e-12	5.28981e-12	6.44099e-12	7.04682e-12	6.83198e-12	5.96166e-12	4.59041e-12	2.6756e-12	5.17419e-13	-1.68339e-12	-3.51472e-12	-4.81669e-12	-5.38858e-12	-5.50572e-12	-5.4399e-12	-5.08808e-12
-2.97293e-12	-2.41861e-12	-1.21059e-12	4.8238e-13	2.58391e-12	5.05492e-12	7.2577e-12	9.24731e-12	1.04749e-11	1.10185e-11	1.06616e-11	9.22106e-12	6.97939e-12	4.38778e-12	1.57413e-12	-8.6826e-13	-2.50596e-12	-3.3301e-12	-3.42415e-12	-2.95331e-12	-1.97977e-12	-1.1288e-12	-5.44282e-13	-4.02077e-13	-6.98631e-13	-1.28473e-12	-2.28828e-12	-3.10353e-12	-3.90812e-12	-3.98973e-12	-3.59884e-12	-2.5951e-12	-1.16326e-12	5.10167e-13	2.16405e-12	3.48398e-12	4.4291e-12	5.01895e-12	4.80588e-12	4.23044e-12	2.83255e-12	9.79904e-13	-8.40764e-13	-2.5584e-12	-4.04334e-12	-4.98827e-12	-5.37897e-12	-5.28117e-12	-4.96666e-12	-4.90439e-12
-2.72173e-12	-2.28287e-12	-1.18143e-12	7.63774e-13	3.03228e-12	5.50329e-12	7.90502e-12	9.9124e-12	1.13283e-11	1.19483e-11	1.15842e-11	1.02983e-11	8.36035e-12	5.71368e-12	2.8947e-12	2.10718e-13	-2.0043e-12	-3.27963e-12	-3.7023e-12	-3.52102e-12	-2.88143e-12	-2.11217e-12	-1.59693e-12	-1.29308e-12	-1.53989e-12	-2.11356e-12	-2.87197e-12	-3.55577e-12	-4.09568e-12	-4.43309e-12	-4.39925e-12	-3.42038e-12	-2.32249e-12	-7.30776e-13	8.0587e-13	1.95172e-12	2.76716e-12	2.98575e-12	2.74071e-12	1.93434e-12	7.4961e-13	-8.98752e-13	-2.32685e-12	-3.87751e-12	-4.64124e-12	-5.09589e-12	-5.01586e-12	-4.63385e-12	-4.11328e-12	-3.56429e-12
-2.8791e-12	-2.57879e-12	-1.47203e-12	2.76005e-13	2.27628e-12	4.67624e-12	7.451e-12	9.60049e-12	1.12313e-11	1.2116e-11	1.20877e-11	1.10895e-11	9.25992e-12	6.77134e-12	3.91861e-12	1.0712e-12	-1.4458e-12	-2.96271e-12	-3.93072e-12	-3.99635e-12	-3.45802e-12	-2.90192e-12	-2.45418e-12	-2.20184e-12	-2.38826e-12	-2.95838e-12	-3.76652e-12	-4.13591e-12	-4.62786e-12	-4.76277e-12	-4.17825e-12	-3.32727e-12	-2.06419e-12	-8.09983e-13	3.57181e-13	1.25079e-12	2.02715e-12	2.03435e-12	1.54062e-12	4.42933e-13	-7.86209e-13	-2.62819e-12	-4.24991e-12	-5.12733e-12	-5.5731e-12	-5.57478e-12	-5.1448e-12	-4.33647e-12	-3.47306e-12	-2.77485e-12
-2.68652e-12	-2.58339e-12	-1.74308e-12	-1.60249e-13	1.92707e-12	4.36966e-12	6.74119e-12	8.7841e-12	1.0438e-11	1.13032e-11	1.1401e-11	1.06639e-11	9.01729e-12	6.75608e-12	3.97973e-12	1.14832e-12	-1.10578e-12	-2.8554e-12	-3.82164e-12	-4.02404e-12	-3.825e-12	-3.36482e-12	-2.96327e-12	-2.82994e-12	-2.98261e-12	-3.16015e-12	-3.59526e-12	-4.08189e-12	-4.42995e-12	-4.51868e-12	-4.13666e-12	-3.27325e-12	-2.17714e-12	-9.53138e-13	2.72646e-13	1.15026e-12	1.38662e-12	1.32987e-12	1.04042e-12	-3.24011e-14	-1.55109e-12	-3.18702e-12	-4.68261e-12	-5.56714e-12	-6.24561e-12	-6.14248e-12	-5.04638e-12	-4.0302e-12	-2.7831e-12	-1.93746e-12
-3.1956e-12	-3.17064e-12	-2.3694e-12	-9.67761e-13	1.0414e-12	3.32056e-12	5.59439e-12	7.6e-12	9.18105e-12	1.00889e-11	1.02364e-11	9.49398e-12	8.02503e-12	5.86863e-12	3.46887e-12	9.35884e-13	-1.27736e-12	-2.90973e-12	-3.83867e-12	-4.10147e-12	-3.96815e-12	-3.56837e-12	-3.19169e-12	-3.1081e-12	-3.04938e-12	-3.266e-12	-3.61052e-12	-3.97457e-12	-4.1006e-12	-3.9726e-12	-3.44493e-12	-2.4927e-12	-1.60976e-12	-1.86798e-13	1.13136e-12	2.03917e-12	2.42474e-12	1.96298e-12	1.11576e-12	2.89849e-13	-1.03344e-12	-2.6143e-12	-4.14365e-12	-5.22713e-12	-5.75816e-12	-5.61418e-12	-4.73478e-12	-3.51788e-12	-2.09137e-12	-1.01125e-12
-3.53771e-12	-3.64064e-12	-3.16448e-12	-2.08436e-12	-4.87318e-13	1.56625e-12	3.80455e-12	5.79417e-12	7.1745e-12	7.82119e-12	7.95807e-12	7.51407e-12	6.16947e-12	4.35235e-12	2.24747e-12	8.21864e-14	-1.84506e-12	-3.19322e-12	-3.89834e-12	-3.91778e-12	-3.70274e-12	-3.30652e-12	-2.91918e-12	-2.76276e-12	-2.90122e-12	-3.12672e-12	-3.60624e-12	-3.68963e-12	-3.68953e-12	-3.37324e-12	-2.4974e-12	-1.25208e-12	2.36607e-13	1.41976e-12	2.56738e-12	3.91573e-12	4.60683e-12	4.4062e-12	3.49148e-12	2.0847e-12	5.32261e-13	-1.54953e-12	-3.39329e-12	-4.73612e-12	-5.42525e-12	-5.35588e-12	-4.54754e-12	-3.28445e-12	-1.91478e-12	-9.59003e-13
-4.4447e-12	-4.40019e-12	-3.96134e-12	-3.00023e-12	-1.59326e-12	3.60831e-13	2.30782e-12	3.9546e-12	5.4344e-12	6.13971e-12	6.21797e-12	5.66384e-12	4.41871e-12	2.78811e-12	9.1593e-13	-9.56253e-13	-2.47672e-12	-3.38789e-12	-3.75905e-12	-3.57777e-12	-3.03055e-12	-2.24353e-12	-1.69809e-12	-1.49193e-12	-1.53802e-12	-1.85412e-12	-2.20751e-12	-2.5165e-12	-2.51818e-12	-2.25163e-12	-1.47349e-12	-6.65174e-14	1.40796e-12	3.11691e-12	4.52388e-12	5.69282e-12	6.40524e-12	6.21526e-12	5.30764e-12	3.64329e-12	1.58992e-12	-7.08586e-13	-2.92893e-12	-4.38367e-12	-5.37834e-12	-5.26278e-12	-4.34075e-12	-3.21622e-12	-2.08813e-12	-1.20163e-12
-4.75306e-12	-4.91106e-12	-4.53259e-12	-3.72603e-12	-2.4061e-12	-8.83665e-13	7.04495e-13	2.31752e-12	3.43673e-12	4.45468e-12	4.66083e-12	4.10138e-12	3.30389e-12	1.97527e-12	3.0737e-13	-1.28237e-12	-2.27348e-12	-2.80096e-12	-2.93942e-12	-2.77235e-12	-2.01019e-12	-1.12369e-12	-5.83583e-13	-4.48483e-13	-6.15363e-13	-9.52774e-13	-1.39854e-12	-1.82655e-12	-1.92593e-12	-1.44799e-12	-5.20632e-13	8.2772e-13	2.57575e-12	4.57958e-12	6.21037e-12	7.62978e-12	8.37062e-12	8.41512e-12	7.78639e-12	6.16112e-12	3.96919e-12	1.29055e-12	-1.46626e-12	-3.58714e-12	-4.5818e-12	-5.01158e-12	-4.73792e-12	-3.98998e-12	-2.84591e-12	-1.86171e-12
-4.77009e-12	-4.84638e-12	-4.53542e-12	-3.69155e-12	-2.34853e-12	-8.74054e-13	5.63116e-13	1.9168e-12	2.68073e-12	3.16399e-12	3.12146e-12	2.48029e-12	1.3151e-12	4.68775e-14	-1.34214e-12	-2.43983e-12	-3.01349e-12	-3.08267e-12	-2.64559e-12	-1.8035e-12	-8.83252e-13	-8.73472e-14	4.42104e-13	4.06675e-13	4.22759e-13	-1.04722e-13	-7.58324e-13	-1.42791e-12	-1.53084e-12	-1.34245e-12	-3.70689e-13	1.15885e-12	2.95662e-12	5.02795e-12	6.9323e-12	8.68211e-12	9.72848e-12	1.00714e-11	9.45157e-12	7.97906e-12	5.69299e-12	2.7994e-12	-9.41858e-14	-2.3394e-12	-4.14764e-12	-4.79413e-12	-4.83845e-12	-4.28235e-12	-3.45802e-12	-2.68699e-12
-4.35725e-12	-4.53478e-12	-4.25758e-12	-3.467e-12	-2.47747e-12	-9.69247e-13	3.93316e-13	1.53206e-12	2.19829e-12	2.2197e-12	2.12388e-12	1.56265e-12	2.00277e-13	-1.36815e-12	-2.23491e-12	-3.07148e-12	-3.44264e-12	-3.19385e-12	-2.4619e-12	-1.3196e-12	-5.47404e-14	9.188e-13	1.51042e-12	1.68105e-12	1.33654e-12	6.40302e-13	-2.44227e-13	-8.48091e-13	-1.0203e-12	-8.15922e-13	-4.13329e-14	1.15781e-12	3.33394e-12	5.76942e-12	7.84075e-12	9.60122e-12	1.0676e-11	1.10278e-11	1.07259e-11	9.35469e-12	7.18941e-12	4.41129e-12	1.31342e-12	-1.47892e-12	-3.47722e-12	-4.73123e-12	-5.33332e-12	-4.87315e-12	-4.14652e-12	-3.48739e-12
-4.13447e-12	-4.25872e-12	-4.03658e-12	-2.97067e-12	-1.8266e-12	-6.29233e-13	4.54442e-13	1.48838e-12	2.15994e-12	2.47445e-12	1.97006e-12	1.14415e-12	-3.69204e-13	-1.56637e-12	-2.744e-12	-3.52905e-12	-3.68705e-12	-3.41162e-12	-2.19649e-12	-6.77609e-13	5.49951e-13	1.6052e-12	2.32828e-12	2.47581e-12	2.08511e-12	1.2823e-12	3.58688e-13	-5.15182e-13	-9.91149e-13	-8.91575e-13	-1.68501e-13	1.35216e-12	3.35599e-12	5.58186e-12	7.71358e-12	9.60195e-12	1.10071e-11	1.16521e-11	1.1352e-11	1.0169e-11	8.04635e-12	5.23092e-12	2.30713e-12	-3.9461e-13	-2.81213e-12	-4.40543e-12	-5.15851e-12	-5.27032e-12	-4.9114e-12	-4.41215e-12
-3.82466e-12	-3.75883e-12	-3.03754e-12	-2.0711e-12	-7.74262e-13	6.46921e-13	1.89935e-12	2.76276e-12	3.37214e-12	3.33138e-12	3.13608e-12	2.06504e-12	5.65889e-13	-1.18017e-12	-2.48392e-12	-3.45194e-12	-3.67211e-12	-3.66135e-12	-2.35563e-12	-6.66221e-13	8.36674e-13	2.00206e-12	2.72691e-12	2.9384e-12	2.58855e-12	1.7662e-12	6.95149e-13	-3.88331e-13	-1.14851e-12	-1.13598e-12	-4.62646e-13	8.786e-13	2.63196e-12	4.85961e-12	7.0766e-12	8.94898e-12	1.03169e-11	1.09156e-11	1.08358e-11	9.83399e-12	7.9103e-12	5.47678e-12	2.80879e-12	-4.92667e-14	-2.53607e-12	-4.25549e-12	-5.43844e-12	-5.52361e-12	-5.11317e-12	-4.69386e-12
-2.75811e-12	-2.58748e-12	-2.05626e-12	-1.02054e-12	6.08473e-13	2.32631e-12	3.80078e-12	4.85071e-12	5.75319e-12	5.74796e-12	5.30042e-12	4.0091e-12	2.39271e-12	4.63688e-13	-1.22375e-12	-2.50796e-12	-3.24505e-12	-3.12594e-12	-1.90016e-12	-6.61939e-13	7.94771e-13	1.98147e-12	2.68856e-12	2.813e-12	2.43829e-12	1.47915e-12	4.13438e-13	-8.67218e-13	-1.73931e-12	-1.9506e-12	-1.41227e-12	-5.80835e-13	1.16897e-12	3.42149e-12	5.78947e-12	7.66363e-12	9.04751e-12	9.84696e-12	9.76002e-12	8.9199e-12	7.31062e-12	4.90553e-12	2.1949e-12	-3.5407e-13	-2.81245e-12	-4.62779e-12	-5.34001e-12	-5.66321e-12	-5.47837e-12	-5.13366e-12
-2.03085e-12	-1.56002e-12	-7.58786e-13	5.13182e-13	2.14753e-12	3.97727e-12	5.70577e-12	7.13761e-12	8.09871e-12	8.14677e-12	7.70456e-12	6.3262e-12	4.36875e-12	2.16439e-12	-2.10501e-13	-1.88906e-12	-2.66701e-12	-2.60829e-12	-1.89055e-12	-7.57132e-13	4.86415e-13	1.59496e-12	2.27718e-12	2.48688e-12	2.09974e-12	1.17613e-12	-1.31174e-13	-1.20577e-12	-2.13471e-12	-2.55383e-12	-2.25353e-12	-1.30664e-12	2.4955e-13	2.13792e-12	4.10444e-12	5.91287e-12	7.14043e-12	7.78001e-12	7.92932e-12	7.30414e-12	5.82809e-12	3.86354e-12	1.54549e-12	-9.19998e-13	-2.91475e-12	-4.49916e-12	-5.07816e-12	-5.47596e-12	-5.60909e-12	-5.00326e-12
-1.33201e-12	-9.97962e-13	-9.19229e-14	1.34347e-12	3.23006e-12	5.26586e-12	7.25548e-12	8.95022e-12	9.99482e-12	1.04532e-11	1.00057e-11	8.56514e-12	6.78177e-12	4.36425e-12	1.9414e-12	-2.18556e-13	-1.70882e-12	-2.40328e-12	-2.11719e-12	-1.5984e-12	-6.63935e-13	4.49938e-13	9.38534e-13	1.1287e-12	1.05952e-12	2.60257e-13	-8.09012e-13	-2.06302e-12	-2.91913e-12	-3.39332e-12	-3.17295e-12	-2.29356e-12	-8.99023e-13	7.44205e-13	2.52244e-12	4.11415e-12	5.19782e-12	5.86228e-12	5.74691e-12	4.96719e-12	3.85173e-12	2.21936e-12	1.7487e-13	-1.65646e-12	-3.2089e-12	-4.20001e-12	-4.6511e-12	-4.58706e-12	-4.19438e-12	-3.74665e-12
-9.61803e-13	-6.01105e-13	2.64078e-13	1.76697e-12	3.76014e-12	5.94161e-12	7.96497e-12	9.864e-12	1.11164e-11	1.17116e-11	1.1328e-11	1.01291e-11	8.1876e-12	5.6404e-12	2.93511e-12	4.53637e-13	-1.31729e-12	-2.29419e-12	-2.43976e-12	-1.94228e-12	-1.13927e-12	-2.56322e-13	3.35302e-13	5.11259e-13	1.89835e-13	-5.95217e-13	-1.62896e-12	-2.75152e-12	-3.77993e-12	-4.62005e-12	-4.57377e-12	-3.59312e-12	-2.33892e-12	-9.12407e-13	5.97594e-13	2.18398e-12	3.31561e-12	3.9925e-12	3.96951e-12	3.3692e-12	2.19512e-12	6.92422e-13	-1.05719e-12	-3.08569e-12	-3.74285e-12	-4.19039e-12	-4.19207e-12	-3.74611e-12	-3.23265e-12	-2.66234e-12
-8.54491e-13	-5.77282e-13	4.67313e-13	2.04837e-12	4.10016e-12	6.40064e-12	8.69401e-12	1.06374e-11	1.19396e-11	1.27639e-11	1.26788e-11	1.16397e-11	9.49928e-12	6.56306e-12	3.49006e-12	1.25728e-12	-6.8951e-13	-2.05721e-12	-2.67351e-12	-2.5988e-12	-2.05159e-12	-1.38358e-12	-8.5768e-13	-7.01263e-13	-1.01913e-12	-1.56971e-12	-2.19666e-12	-3.18955e-12	-4.20731e-12	-4.76143e-12	-4.73291e-12	-4.2905e-12	-3.21393e-12	-1.81407e-12	-6.2381e-13	6.32172e-13	1.389e-12	2.0126e-12	1.95052e-12	1.00915e-12	5.88951e-14	-9.48202e-13	-2.59656e-12	-3.48642e-12	-4.13469e-12	-4.34421e-12	-3.8343e-12	-3.02063e-12	-2.49828e-12	-1.95107e-12
-6.13954e-13	-4.46879e-13	3.59685e-13	1.82705e-12	3.86818e-12	6.15801e-12	8.45316e-12	1.04801e-11	1.20203e-11	1.27966e-11	1.27257e-11	1.17399e-11	9.82686e-12	7.59941e-12	4.62944e-12	1.72697e-12	-6.87004e-13	-2.46682e-12	-2.96232e-12	-2.94624e-12	-2.66725e-12	-2.18932e-12	-1.84105e-12	-1.69529e-12	-1.87461e-12	-2.4536e-12	-3.3559e-12	-4.0841e-12	-4.65066e-12	-4.98985e-12	-4.93291e-12	-4.40701e-12	-3.52229e-12	-2.54164e-12	-1.21105e-12	-7.94174e-14	6.01025e-13	9.06655e-13	6.17206e-13	-1.41201e-13	-1.29041e-12	-2.75936e-12	-3.82863e-12	-4.58348e-12	-4.94043e-12	-4.70941e-12	-3.98988e-12	-3.027e-12	-1.87938e-12	-1.01597e-12
-8.38821e-13	-7.76551e-13	-3.9266e-14	1.2327e-12	3.00383e-12	5.51392e-12	7.7469e-12	9.78625e-12	1.13336e-11	1.2268e-11	1.22965e-11	1.14085e-11	9.85246e-12	7.55218e-12	4.86287e-12	2.05099e-12	-3.8607e-13	-2.33464e-12	-3.15877e-12	-3.53348e-12	-3.34687e-12	-2.99505e-12	-2.63258e-12	-2.50103e-12	-2.62883e-12	-3.0746e-12	-3.67136e-12	-4.27877e-12	-4.75652e-12	-5.10814e-12	-5.24127e-12	-4.76688e-12	-3.86262e-12	-2.69546e-12	-1.61711e-12	-7.87454e-13	-3.25504e-13	-2.61458e-13	-8.45782e-13	-1.66814e-12	-2.54556e-12	-3.66457e-12	-4.70186e-12	-5.31106e-12	-5.32872e-12	-4.61098e-12	-3.53441e-12	-2.19138e-12	-9.35403e-13	3.45849e-14
-1.66232e-12	-1.74038e-12	-1.00132e-12	1.28539e-13	1.77887e-12	3.92303e-12	6.28746e-12	8.2753e-12	9.79241e-12	1.07322e-11	1.0901e-11	1.02617e-11	8.81935e-12	6.55459e-12	4.14418e-12	1.81547e-12	-4.0488e-13	-2.16338e-12	-3.341e-12	-3.89868e-12	-3.74049e-12	-3.62848e-12	-3.61773e-12	-3.51815e-12	-3.76142e-12	-4.00113e-12	-4.54815e-12	-4.92464e-12	-5.34909e-12	-5.16958e-12	-4.70052e-12	-3.85666e-12	-2.7641e-12	-1.54187e-12	-4.88394e-13	6.11268e-13	1.12118e-12	1.03246e-12	3.11356e-13	-9.31996e-13	-2.53062e-12	-3.69581e-12	-4.5608e-12	-5.24105e-12	-5.16279e-12	-4.6138e-12	-3.47328e-12	-1.9242e-12	-5.24335e-13	5.36247e-13
-1.78416e-12	-2.07183e-12	-1.70581e-12	-7.76674e-13	9.39384e-13	2.85262e-12	4.82625e-12	6.59915e-12	7.96882e-12	8.78604e-12	8.81278e-12	8.11299e-12	6.57121e-12	4.72035e-12	2.41829e-12	3.06295e-13	-1.59964e-12	-3.10767e-12	-4.15029e-12	-4.31717e-12	-4.10391e-12	-3.83914e-12	-3.49976e-12	-3.33091e-12	-3.4889e-12	-3.80855e-12	-4.27386e-12	-4.83509e-12	-5.00197e-12	-4.71055e-12	-4.25571e-12	-3.36388e-12	-1.90184e-12	-3.91838e-13	8.30393e-13	1.98157e-12	2.66912e-12	2.62658e-12	1.96943e-12	6.24822e-13	-7.12678e-13	-2.38236e-12	-3.77847e-12	-4.73583e-12	-4.85653e-12	-4.34662e-12	-3.20255e-12	-1.95189e-12	-3.61957e-13	7.85667e-13
-2.92563e-12	-3.29857e-12	-3.11906e-12	-2.47947e-12	-8.06045e-13	9.4554e-13	2.81792e-12	4.45759e-12	5.72068e-12	6.43487e-12	6.54866e-12	5.83288e-12	4.81157e-12	3.15966e-12	1.10096e-12	-8.42278e-13	-2.35919e-12	-3.583e-12	-4.0643e-12	-4.04288e-12	-3.72837e-12	-3.30195e-12	-2.96079e-12	-2.90207e-12	-3.08494e-12	-3.38682e-12	-3.79707e-12	-4.17533e-12	-4.38662e-12	-3.98329e-12	-3.08791e-12	-1.85147e-12	-2.59755e-13	1.37814e-12	2.75669e-12	3.84747e-12	4.42311e-12	4.50137e-12	3.99343e-12	2.52981e-12	6.06109e-13	-1.26963e-12	-3.0974e-12	-4.44023e-12	-5.02633e-12	-4.75978e-12	-3.48426e-12	-2.04709e-12	-7.36038e-13	2.94346e-13
-3.79709e-12	-4.27661e-12	-3.98519e-12	-3.42731e-12	-2.22462e-12	-5.15671e-13	1.28565e-12	2.72815e-12	3.81005e-12	4.36437e-12	4.32716e-12	3.67356e-12	2.58653e-12	1.00922e-12	-6.97761e-13	-2.0175e-12	-2.9411e-12	-3.60892e-12	-3.93389e-12	-3.68511e-12	-3.07039e-12	-2.44679e-12	-2.15182e-12	-2.04869e-12	-2.24932e-12	-2.70753e-12	-3.25277e-12	-3.59729e-12	-3.63094e-12	-3.19386e-12	-2.28071e-12	-8.13346e-13	8.92054e-13	2.96338e-12	4.78958e-12	6.2676e-12	7.04752e-12	7.0192e-12	6.53257e-12	5.20751e-12	3.19144e-12	8.21875e-13	-1.41091e-12	-3.28309e-12	-4.30973e-12	-4.59918e-12	-3.76242e-12	-2.69828e-12	-1.51868e-12	-4.68758e-13
-4.50157e-12	-4.57964e-12	-4.3273e-12	-3.64152e-12	-2.68397e-12	-1.39069e-12	2.73858e-13	1.59734e-12	2.44654e-12	2.94224e-12	2.74338e-12	2.13064e-12	1.02939e-12	-3.75608e-13	-1.84633e-12	-3.10212e-12	-3.96533e-12	-4.43597e-12	-4.18363e-12	-3.41082e-12	-2.38932e-12	-1.64137e-12	-1.23449e-12	-1.1811e-12	-1.60555e-12	-1.9856e-12	-2.55038e-12	-3.00503e-12	-3.05822e-12	-2.59627e-12	-1.60142e-12	-1.39377e-13	1.91064e-12	4.08322e-12	5.98046e-12	7.66455e-12	8.87434e-12	9.1853e-12	8.62407e-12	7.25637e-12	5.18524e-12	2.52435e-12	-9.74506e-14	-2.20411e-12	-3.56648e-12	-4.14015e-12	-3.9482e-12	-3.21802e-12	-2.3031e-12	-1.3864e-12
-4.68914e-12	-4.92707e-12	-4.97849e-12	-4.15061e-12	-3.20194e-12	-2.04188e-12	-6.54447e-13	3.54621e-13	1.43474e-12	1.90558e-12	1.72448e-12	9.57195e-13	-3.14579e-13	-1.64497e-12	-2.84569e-12	-3.85279e-12	-4.35895e-12	-4.27714e-12	-3.68552e-12	-2.74751e-12	-1.67271e-12	-9.58521e-13	-4.94794e-13	-2.85087e-13	-6.31379e-13	-1.2832e-12	-1.9972e-12	-2.57975e-12	-2.79815e-12	-2.3735e-12	-1.34489e-12	2.85902e-13	2.38032e-12	4.74475e-12	7.06655e-12	8.85011e-12	1.00954e-11	1.07261e-11	1.03425e-11	9.07787e-12	7.0245e-12	4.36894e-12	1.59259e-12	-1.04342e-12	-3.09146e-12	-4.25133e-12	-4.3365e-12	-3.99711e-12	-3.29891e-12	-2.46925e-12
-5.19112e-12	-4.76825e-12	-4.11445e-12	-3.33453e-12	-2.29349e-12	-7.9237e-13	3.12621e-13	1.00372e-12	1.68416e-12	1.89032e-12	1.55824e-12	6.34628e-13	-7.88136e-13	-2.36722e-12	-3.60347e-12	-4.45602e-12	-5.07054e-12	-4.67787e-12	-3.81802e-12	-2.56204e-12	-1.0698e-12	2.63106e-14	6.67673e-13	7.29943e-13	3.60558e-13	-3.97849e-13	-1.36231e-12	-2.05322e-12	-2.43859e-12	-2.19691e-12	-1.26955e-12	2.88408e-13	2.45566e-12	4.74193e-12	6.95892e-12	9.1617e-12	1.06255e-11	1.12651e-11	1.11053e-11	9.98632e-12	8.04663e-12	5.28272e-12	2.45663e-12	-6.39194e-14	-2.33045e-12	-3.7923e-12	-4.44768e-12	-4.47245e-12	-4.09221e-12	-3.57164e-12
-4.66991e-12	-4.40869e-12	-3.78687e-12	-2.78313e-12	-1.46498e-12	-3.49125e-14	9.06654e-13	2.00099e-12	3.01716e-12	3.24286e-12	2.67985e-12	1.53952e-12	-1.64679e-14	-1.64174e-12	-3.132e-12	-4.23858e-12	-4.75185e-12	-4.46753e-12	-3.76577e-12	-2.35525e-12	-9.69593e-13	9.27656e-14	7.99853e-13	8.74557e-13	4.99843e-13	-1.73299e-13	-1.12888e-12	-1.97433e-12	-2.43609e-12	-2.43421e-12	-1.49797e-12	2.26842e-14	2.13665e-12	4.52061e-12	6.73405e-12	8.66327e-12	1.02159e-11	1.09372e-11	1.08201e-11	9.79698e-12	8.01894e-12	5.52148e-12	2.65454e-12	-1.83982e-13	-2.56953e-12	-4.25697e-12	-5.16637e-12	-5.47891e-12	-5.51967e-12	-5.08259e-12
-4.04391e-12	-3.66722e-12	-2.84112e-12	-1.73613e-12	-2.70536e-13	1.27144e-12	2.80453e-12	3.92729e-12	4.55266e-12	4.71441e-12	4.25976e-12	3.02529e-12	1.26146e-12	-6.28484e-13	-2.39409e-12	-3.79731e-12	-4.53085e-12	-4.18258e-12	-3.37425e-12	-2.15024e-12	-8.39189e-13	3.03105e-13	9.19599e-13	1.05648e-12	5.89391e-13	-9.61857e-14	-1.26315e-12	-2.41414e-12	-2.883e-12	-2.92731e-12	-2.30549e-12	-8.1325e-13	1.10709e-12	3.35961e-12	5.62989e-12	7.66214e-12	8.99095e-12	9.80462e-12	9.8438e-12	8.91663e-12	7.25229e-12	4.81522e-12	2.42257e-12	-2.25885e-13	-2.64696e-12	-4.39658e-12	-5.59907e-12	-5.91694e-12	-5.67171e-12	-5.34299e-12
-3.44277e-12	-2.9293e-12	-2.04636e-12	-6.1274e-13	1.17437e-12	3.00056e-12	4.81965e-12	6.27103e-12	7.19661e-12	7.41165e-12	6.7616e-12	5.28377e-12	3.16289e-12	8.19977e-13	-1.46787e-12	-2.94215e-12	-4.19439e-12	-4.41811e-12	-3.69326e-12	-2.67709e-12	-1.4442e-12	-3.30324e-13	3.48341e-13	5.918e-13	2.84587e-13	-5.09347e-13	-1.65145e-12	-2.74203e-12	-3.29971e-12	-3.48968e-12	-2.90694e-12	-1.66162e-12	1.21941e-13	2.13998e-12	4.18111e-12	5.99842e-12	7.35921e-12	8.14801e-12	8.17475e-12	7.3897e-12	5.93851e-12	3.85849e-12	1.38413e-12	-1.21103e-12	-3.34612e-12	-4.88079e-12	-5.57703e-12	-5.8274e-12	-5.70295e-12	-5.41153e-12
-2.934e-12	-2.48271e-12	-1.57489e-12	1.16296e-13	1.95848e-12	3.98184e-12	6.15975e-12	7.88647e-12	9.01455e-12	9.41788e-12	8.92238e-12	7.63817e-12	5.55105e-12	3.0074e-12	2.31053e-13	-1.84541e-12	-3.66075e-12	-4.24507e-12	-3.8453e-12	-2.95169e-12	-1.88045e-12	-9.93952e-13	-3.81012e-13	-8.42627e-14	-3.96804e-13	-1.09126e-12	-2.09303e-12	-3.13388e-12	-3.85853e-12	-4.12844e-12	-3.78906e-12	-2.82973e-12	-1.39256e-12	6.41464e-13	2.71812e-12	4.31872e-12	5.79141e-12	6.4612e-12	6.51103e-12	5.87164e-12	4.54835e-12	2.69393e-12	4.93126e-13	-1.75032e-12	-3.57098e-12	-4.84809e-12	-5.52833e-12	-5.81245e-12	-5.73065e-12	-5.35396e-12
-2.42701e-12	-1.98993e-12	-9.48886e-13	7.10329e-13	2.53119e-12	4.85476e-12	7.19255e-12	8.95657e-12	1.02054e-11	1.09321e-11	1.06444e-11	9.58046e-12	7.63189e-12	4.98877e-12	2.15025e-12	-4.92873e-13	-2.59954e-12	-3.6244e-12	-3.74687e-12	-3.30446e-12	-2.62046e-12	-1.78903e-12	-9.73585e-13	-7.35456e-13	-9.84049e-13	-1.56127e-12	-2.44402e-12	-3.45112e-12	-4.18821e-12	-4.51851e-12	-4.32657e-12	-3.53777e-12	-2.21606e-12	-5.69282e-13	1.20184e-12	2.66743e-12	3.76177e-12	4.3303e-12	4.23803e-12	3.69811e-12	2.31443e-12	8.22384e-13	-6.21697e-13	-2.49566e-12	-3.95395e-12	-4.56847e-12	-4.84193e-12	-4.71394e-12	-4.23245e-12	-3.76872e-12
-2.10121e-12	-1.94301e-12	-9.05523e-13	5.99148e-13	2.60298e-12	5.09885e-12	7.50592e-12	9.54527e-12	1.09291e-11	1.19684e-11	1.1885e-11	1.09028e-11	8.87962e-12	6.4621e-12	3.60937e-12	8.47229e-13	-1.55431e-12	-3.06767e-12	-3.82963e-12	-3.67854e-12	-3.13665e-12	-2.47753e-12	-1.94275e-12	-1.67087e-12	-1.95143e-12	-2.57484e-12	-3.20002e-12	-4.18047e-12	-4.85361e-12	-4.9974e-12	-4.65269e-12	-3.71112e-12	-2.29704e-12	-8.75862e-13	6.41244e-13	1.58459e-12	2.2597e-12	2.56533e-12	2.36825e-12	1.83544e-12	7.00448e-13	-7.22317e-13	-2.39732e-12	-3.89292e-12	-4.75435e-12	-5.06512e-12	-4.84475e-12	-4.27445e-12	-3.63664e-12	-2.92777e-12
-1.94416e-12	-1.67405e-12	-9.42097e-13	3.92044e-13	2.56285e-12	5.01254e-12	7.39829e-12	9.49449e-12	1.10773e-11	1.2042e-11	1.20012e-11	1.10456e-11	9.54293e-12	7.0739e-12	4.05241e-12	1.31336e-12	-1.12548e-12	-2.95147e-12	-3.96035e-12	-4.00288e-12	-3.61376e-12	-2.96885e-12	-2.23512e-12	-1.8904e-12	-1.9809e-12	-2.43733e-12	-3.17264e-12	-4.0998e-12	-4.58998e-12	-4.90252e-12	-4.5436e-12	-3.86849e-12	-2.90738e-12	-1.49863e-12	-2.99495e-13	8.5701e-13	1.64226e-12	1.76315e-12	1.5412e-12	8.78716e-13	-5.22732e-13	-1.92596e-12	-3.59031e-12	-4.50681e-12	-5.02541e-12	-4.9809e-12	-4.54382e-12	-3.71416e-12	-2.51503e-12	-1.6907e-12
-2.05889e-12	-2.10853e-12	-1.64125e-12	-1.01053e-13	1.79975e-12	4.23523e-12	6.68847e-12	8.77757e-12	1.04119e-11	1.1437e-11	1.1668e-11	1.08119e-11	9.46017e-12	7.58622e-12	4.86671e-12	1.9376e-12	-8.01449e-13	-2.58837e-12	-3.49066e-12	-3.85116e-12	-3.68409e-12	-3.22747e-12	-2.80104e-12	-2.52916e-12	-2.76177e-12	-3.04944e-12	-3.46856e-12	-4.05822e-12	-4.5857e-12	-4.65133e-12	-4.59971e-12	-3.57644e-12	-2.41638e-12	-1.235e-12	-3.16529e-13	8.02673e-13	1.58437e-12	1.66262e-12	1.18311e-12	-6.73525e-14	-1.67308e-12	-3.27171e-12	-4.32321e-12	-5.13846e-12	-5.25738e-12	-4.90201e-12	-4.02795e-12	-2.85545e-12	-1.59059e-12	-5.51325e-13
-2.82022e-12	-3.03328e-12	-2.17698e-12	-8.94355e-13	9.58482e-13	3.31403e-12	5.56832e-12	7.62544e-12	9.23137e-12	1.02422e-11	1.0475e-11	9.78055e-12	8.41108e-12	6.60817e-12	4.23683e-12	1.52799e-12	-8.7355e-13	-2.35316e-12	-3.32473e-12	-3.62661e-12	-3.53947e-12	-3.19831e-12	-2.77012e-12	-2.50889e-12	-2.59051e-12	-2.98299e-12	-3.41987e-12	-4.18539e-12	-4.42865e-12	-4.07861e-12	-3.63265e-12	-2.84385e-12	-1.69978e-12	-3.54976e-13	9.68507e-13	1.86034e-12	2.16419e-12	2.06659e-12	1.87484e-12	6.52802e-13	-9.13848e-13	-2.49648e-12	-4.01162e-12	-4.96543e-12	-5.3206e-12	-4.83911e-12	-3.8407e-12	-2.4959e-12	-1.07294e-12	-6.74261e-14
-2.50152e-12	-2.93663e-12	-2.52975e-12	-1.46739e-12	7.99155e-14	2.11572e-12	4.26698e-12	6.2193e-12	7.74528e-12	8.66198e-12	8.91965e-12	8.01381e-12	7.06178e-12	5.50756e-12	3.31919e-12	8.09292e-13	-1.13927e-12	-2.51585e-12	-3.39683e-12	-3.42871e-12	-3.22788e-12	-2.8583e-12	-2.34306e-12	-2.18309e-12	-2.21319e-12	-2.42448e-12	-2.90933e-12	-3.63221e-12	-3.60369e-12	-3.31582e-12	-2.59985e-12	-1.61033e-12	-2.95724e-13	1.08105e-12	2.41697e-12	3.49531e-12	4.02299e-12	3.94315e-12	3.10836e-12	1.65007e-12	-2.77182e-13	-2.07831e-12	-3.5668e-12	-4.68226e-12	-4.97703e-12	-4.45291e-12	-3.47226e-12	-2.19141e-12	-7.77336e-13	5.92332e-13
-3.03192e-12	-3.65e-12	-3.63746e-12	-2.66392e-12	-1.11662e-12	6.61611e-13	2.59794e-12	4.33531e-12	5.78669e-12	6.71582e-12	6.99836e-12	6.59167e-12	5.59346e-12	4.03569e-12	2.20259e-12	1.97179e-13	-1.43875e-12	-2.33749e-12	-2.81345e-12	-2.86487e-12	-2.5024e-12	-2.08663e-12	-1.73837e-12	-1.3759e-12	-1.48416e-12	-1.82867e-12	-2.2922e-12	-2.73442e-12	-2.78584e-12	-2.53172e-12	-1.81397e-12	-7.6405e-13	8.88059e-13	2.60589e-12	4.16208e-12	5.39497e-12	6.18732e-12	6.26735e-12	5.3846e-12	3.54439e-12	1.523e-12	-3.8116e-13	-2.53045e-12	-4.20013e-12	-4.58728e-12	-4.5481e-12	-3.60299e-12	-2.44648e-12	-1.02885e-12	3.07068e-13
-3.4735e-12	-3.94059e-12	-3.86056e-12	-3.16413e-12	-2.05558e-12	-4.21237e-13	1.2362e-12	2.77462e-12	3.90804e-12	4.60624e-12	4.80174e-12	4.324e-12	3.30446e-12	1.80532e-12	2.12022e-13	-1.11304e-12	-2.19475e-12	-2.80394e-12	-2.77364e-12	-2.45203e-12	-1.88705e-12	-1.02009e-12	-8.01499e-13	-9.91472e-13	-7.85318e-13	-1.00726e-12	-1.54007e-12	-2.25585e-12	-2.60392e-12	-2.14552e-12	-1.38337e-12	-1.54739e-14	1.8569e-12	3.74172e-12	5.58034e-12	7.03172e-12	8.06744e-12	8.19898e-12	7.75499e-12	6.4317e-12	4.39254e-12	1.91285e-12	-4.26518e-13	-2.30758e-12	-3.52429e-12	-3.84571e-12	-3.42284e-12	-2.4422e-12	-1.31056e-12	-1.6116e-13
-4.63274e-12	-4.57224e-12	-4.49221e-12	-3.85618e-12	-2.73164e-12	-1.2927e-12	1.67564e-13	1.53901e-12	2.59426e-12	3.09885e-12	3.13269e-12	2.55725e-12	1.5395e-12	3.52987e-13	-1.00405e-12	-2.2705e-12	-2.92588e-12	-3.25796e-12	-2.4585e-12	-1.64305e-12	-7.63661e-13	3.93499e-14	5.10182e-13	7.46534e-13	5.8676e-13	8.94771e-14	-6.06758e-13	-1.16621e-12	-1.445e-12	-1.12871e-12	-2.68861e-13	1.24114e-12	3.18457e-12	5.30564e-12	7.2242e-12	8.90118e-12	1.01927e-11	1.06458e-11	1.01627e-11	8.60136e-12	6.43253e-12	4.20152e-12	1.50511e-12	-9.44388e-13	-2.69933e-12	-3.40089e-12	-3.24625e-12	-2.54094e-12	-1.43595e-12	-5.38794e-13
-4.25719e-12	-4.54842e-12	-4.44352e-12	-3.87143e-12	-2.85881e-12	-1.67389e-12	-3.25533e-13	8.23867e-13	1.55405e-12	2.12435e-12	2.01432e-12	1.31986e-12	4.37108e-13	-8.24008e-13	-1.97499e-12	-3.07268e-12	-3.66411e-12	-3.36914e-12	-2.60876e-12	-1.1183e-12	1.30577e-13	1.17517e-12	1.79166e-12	1.909e-12	1.54495e-12	1.01924e-12	1.43595e-13	-6.98301e-13	-1.10854e-12	-8.50873e-13	-4.78626e-14	1.48878e-12	3.49083e-12	5.77177e-12	8.07225e-12	1.00512e-11	1.13374e-11	1.19059e-11	1.17124e-11	1.07817e-11	8.78516e-12	6.1971e-12	3.31417e-12	5.16507e-13	-1.51377e-12	-2.79976e-12	-3.16204e-12	-2.80667e-12	-2.08004e-12	-1.309e-12
-4.46075e-12	-4.62052e-12	-4.49785e-12	-3.6007e-12	-2.49393e-12	-1.28769e-12	1.79682e-13	1.31665e-12	2.0486e-12	2.38088e-12	2.15716e-12	1.3952e-12	2.44215e-13	-1.11105e-12	-2.43434e-12	-3.1963e-12	-3.53015e-12	-3.16768e-12	-2.13197e-12	-7.69404e-13	6.25133e-13	1.79052e-12	2.53669e-12	2.7535e-12	2.44451e-12	1.82821e-12	8.60196e-13	1.11951e-14	-5.41155e-13	-5.73032e-13	7.01067e-14	1.45576e-12	3.38676e-12	5.61974e-12	7.99305e-12	1.00129e-11	1.15779e-11	1.23987e-11	1.22993e-11	1.1342e-11	9.48932e-12	6.85864e-12	3.56714e-12	1.15317e-12	-1.00323e-12	-2.64093e-12	-3.27677e-12	-3.1168e-12	-2.62465e-12	-1.9602e-12
-3.93244e-12	-3.84708e-12	-3.46151e-12	-2.59633e-12	-1.32791e-12	9.02477e-16	1.35636e-12	2.67451e-12	3.54325e-12	3.80447e-12	3.36226e-12	2.3445e-12	9.60816e-13	-5.77411e-13	-1.93445e-12	-2.89003e-12	-3.366e-12	-2.98221e-12	-1.98558e-12	-5.92815e-13	9.15409e-13	2.22646e-12	3.04723e-12	3.26404e-12	2.90887e-12	2.04744e-12	9.7106e-13	-1.56829e-13	-8.44182e-13	-9.34679e-13	-3.73253e-13	7.74371e-13	2.61477e-12	4.84775e-12	7.41824e-12	9.57306e-12	1.11914e-11	1.21099e-11	1.2126e-11	1.14102e-11	9.80447e-12	7.50063e-12	4.71007e-12	1.66372e-12	-8.65718e-13	-2.79474e-12	-3.4892e-12	-3.60279e-12	-3.35578e-12	-2.98265e-12
-3.80026e-12	-3.30278e-12	-2.31681e-12	-1.1976e-12	1.59631e-13	1.83483e-12	3.49582e-12	4.78023e-12	5.5335e-12	5.67393e-12	5.08072e-12	3.99369e-12	2.33467e-12	4.57158e-13	-1.2214e-12	-2.46298e-12	-2.94427e-12	-2.63154e-12	-1.70418e-12	-3.87804e-13	1.09022e-12	2.24495e-12	3.04796e-12	3.22925e-12	2.79058e-12	2.04461e-12	9.14947e-13	-3.85249e-13	-1.14899e-12	-1.41001e-12	-9.72932e-13	1.21401e-13	1.85878e-12	3.90346e-12	6.23414e-12	8.36586e-12	9.95047e-12	1.09169e-11	1.10431e-11	1.04659e-11	9.05913e-12	7.03773e-12	4.51007e-12	1.81544e-12	-6.51825e-13	-2.30374e-12	-3.23623e-12	-3.63404e-12	-3.4865e-12	-3.21285e-12
-2.86694e-12	-2.66967e-12	-2.14377e-12	-6.65743e-13	9.17088e-13	3.01151e-12	4.98336e-12	6.46317e-12	7.29638e-12	7.86313e-12	7.48131e-12	6.22019e-12	4.3036e-12	2.11168e-12	5.83047e-14	-1.38578e-12	-2.42307e-12	-2.55442e-12	-1.89708e-12	-8.73796e-13	5.01201e-13	1.72166e-12	2.50335e-12	2.68641e-12	2.36321e-12	1.54974e-12	3.72111e-13	-8.05516e-13	-2.04176e-12	-2.33654e-12	-1.86749e-12	-8.05127e-13	7.93691e-13	2.6785e-12	4.82799e-12	6.7359e-12	8.40577e-12	9.26562e-12	9.5304e-12	9.01002e-12	7.62279e-12	5.42908e-12	2.9707e-12	6.22455e-13	-1.3723e-12	-2.90697e-12	-3.67959e-12	-3.99035e-12	-3.77887e-12	-3.34179e-12
-1.95316e-12	-1.48944e-12	-6.68663e-13	7.88047e-13	2.71904e-12	4.82768e-12	6.76756e-12	8.53158e-12	9.81776e-12	1.03099e-11	9.97605e-12	8.77e-12	6.90847e-12	4.56023e-12	2.06987e-12	-6.69896e-14	-1.39205e-12	-1.96039e-12	-1.75068e-12	-9.37015e-13	3.65256e-14	9.83421e-13	1.6532e-12	2.03167e-12	1.69426e-12	7.49331e-13	-2.43555e-13	-1.39098e-12	-2.42295e-12	-3.02326e-12	-2.93257e-12	-2.24325e-12	-1.34431e-12	2.79375e-13	2.55321e-12	4.27815e-12	5.70644e-12	6.63557e-12	6.97673e-12	6.55583e-12	5.40129e-12	3.77602e-12	1.84167e-12	-2.4723e-13	-2.13007e-12	-3.35033e-12	-3.78189e-12	-3.90081e-12	-3.82255e-12	-3.38192e-12
-1.41597e-12	-9.91328e-13	3.19512e-14	1.75511e-12	3.76072e-12	6.07541e-12	8.42918e-12	1.04703e-11	1.18045e-11	1.25773e-11	1.22434e-11	1.11208e-11	9.08702e-12	6.69436e-12	3.96597e-12	1.32285e-12	-7.42955e-13	-1.79446e-12	-2.35392e-12	-1.72854e-12	-9.00661e-13	-1.18967e-13	2.80811e-13	3.50186e-13	1.40673e-13	-6.23063e-13	-1.77049e-12	-2.73318e-12	-3.56797e-12	-4.15052e-12	-4.18595e-12	-3.51616e-12	-2.19623e-12	-6.54259e-13	9.28572e-13	2.55226e-12	3.68212e-12	4.55263e-12	4.77122e-12	4.27749e-12	3.07144e-12	1.66822e-12	6.95939e-14	-1.46863e-12	-2.70488e-12	-3.49704e-12	-3.8078e-12	-3.61053e-12	-3.12194e-12	-2.50367e-12
-8.68127e-13	-3.74202e-13	6.02892e-13	2.1875e-12	4.27659e-12	6.63924e-12	9.05341e-12	1.11461e-11	1.26791e-11	1.36278e-11	1.35196e-11	1.24183e-11	1.0388e-11	7.64011e-12	4.66481e-12	1.77833e-12	-6.21433e-13	-2.06374e-12	-2.93938e-12	-2.86468e-12	-2.32457e-12	-1.75426e-12	-1.30475e-12	-1.14122e-12	-1.68292e-12	-2.32941e-12	-2.93505e-12	-4.24413e-12	-5.14287e-12	-5.4785e-12	-5.19419e-12	-4.40894e-12	-3.28086e-12	-1.91474e-12	-5.68167e-13	6.363e-13	1.73241e-12	2.31338e-12	2.66164e-12	2.03113e-12	1.21055e-12	-9.67512e-14	-1.5657e-12	-2.7007e-12	-3.61365e-12	-4.06474e-12	-3.74313e-12	-3.12841e-12	-2.46751e-12	-1.69114e-12
-5.77851e-13	-4.39198e-13	3.53155e-13	1.69795e-12	3.62185e-12	6.06088e-12	8.54077e-12	1.0637e-11	1.23246e-11	1.32484e-11	1.32414e-11	1.23125e-11	1.06712e-11	8.1773e-12	5.22687e-12	2.09347e-12	-5.49649e-13	-2.45558e-12	-3.35965e-12	-3.62778e-12	-3.39498e-12	-2.92593e-12	-2.49062e-12	-2.31822e-12	-2.4851e-12	-2.9362e-12	-3.69993e-12	-4.49209e-12	-5.14214e-12	-5.52396e-12	-5.41906e-12	-4.73329e-12	-3.68336e-12	-2.39008e-12	-1.06126e-12	6.85959e-14	9.32003e-13	1.29803e-12	1.18444e-12	5.27285e-13	-4.53166e-13	-1.81376e-12	-3.01625e-12	-3.91144e-12	-4.22931e-12	-3.97697e-12	-3.3285e-12	-2.27325e-12	-1.29438e-12	-4.27422e-13
-1.16687e-12	-1.14546e-12	-4.15278e-13	1.0059e-12	2.91736e-12	5.18764e-12	7.73859e-12	9.82413e-12	1.16432e-11	1.2734e-11	1.28798e-11	1.21302e-11	1.056e-11	8.28284e-12	5.49761e-12	2.485e-12	-2.22069e-13	-2.3838e-12	-3.65735e-12	-4.25055e-12	-4.25223e-12	-3.99279e-12	-3.63387e-12	-3.481e-12	-3.59637e-12	-3.97819e-12	-4.7135e-12	-5.24809e-12	-5.86439e-12	-5.81278e-12	-5.35083e-12	-4.5265e-12	-3.46236e-12	-2.22947e-12	-1.15113e-12	-5.14666e-14	5.01078e-13	4.37226e-13	5.15483e-13	-1.16803e-13	-1.25535e-12	-2.53601e-12	-3.70653e-12	-4.51823e-12	-4.84143e-12	-4.25691e-12	-3.20698e-12	-1.94922e-12	-7.05677e-13	3.74445e-13
-1.27628e-12	-1.39875e-12	-8.46203e-13	3.44054e-13	2.40117e-12	4.57908e-12	6.62199e-12	8.83365e-12	1.04325e-11	1.14895e-11	1.16601e-11	1.0987e-11	9.52514e-12	7.2515e-12	4.76825e-12	2.04342e-12	-5.00227e-13	-2.59268e-12	-3.87866e-12	-4.42924e-12	-4.56059e-12	-4.30292e-12	-4.13762e-12	-4.05937e-12	-4.24046e-12	-4.92959e-12	-5.30075e-12	-5.27578e-12	-5.70734e-12	-5.63796e-12	-5.10673e-12	-4.10655e-12	-3.04774e-12	-1.66031e-12	-2.37352e-13	7.61058e-13	1.35979e-12	1.74535e-12	1.24985e-12	2.12553e-13	-1.05922e-12	-2.54771e-12	-3.82126e-12	-4.49973e-12	-4.65595e-12	-4.13006e-12	-3.12987e-12	-1.74244e-12	-3.05267e-13	8.81436e-13
-2.4888e-12	-2.45495e-12	-1.62529e-12	-5.43395e-13	1.08562e-12	3.09833e-12	5.35085e-12	7.4879e-12	8.97836e-12	9.90039e-12	1.01279e-11	9.50623e-12	8.06748e-12	5.94483e-12	3.56284e-12	1.20748e-12	-1.20826e-12	-3.25631e-12	-4.67374e-12	-5.16747e-12	-4.99684e-12	-4.74628e-12	-4.57565e-12	-4.44588e-12	-4.43157e-12	-4.73879e-12	-5.09218e-12	-5.14182e-12	-5.11331e-12	-4.82899e-12	-4.02243e-12	-2.81441e-12	-1.45895e-12	-7.32944e-14	1.40118e-12	2.50795e-12	3.03385e-12	3.23467e-12	2.63436e-12	1.36614e-12	-4.40319e-13	-1.97677e-12	-3.45638e-12	-4.66953e-12	-5.01938e-12	-4.38157e-12	-3.29434e-12	-1.77901e-12	-3.02761e-13	9.99406e-13
-2.33175e-12	-2.66028e-12	-2.37774e-12	-1.45571e-12	-1.32138e-14	1.91778e-12	3.90562e-12	5.63767e-12	7.01444e-12	7.84232e-12	7.97032e-12	7.43573e-12	6.20659e-12	4.40546e-12	2.27926e-12	1.05096e-13	-1.94472e-12	-3.45986e-12	-4.21826e-12	-4.561e-12	-4.48808e-12	-4.26416e-12	-3.923e-12	-3.96021e-12	-4.08445e-12	-4.3668e-12	-4.56388e-12	-4.80003e-12	-4.68625e-12	-4.30246e-12	-3.28096e-12	-1.70701e-12	5.52358e-14	1.96492e-12	3.69696e-12	5.12703e-12	6.02063e-12	6.1504e-12	5.48081e-12	4.1593e-12	2.37771e-12	1.68022e-13	-1.94575e-12	-3.30456e-12	-4.0452e-12	-3.8053e-12	-3.12486e-12	-1.81558e-12	-3.92626e-13	8.20723e-13
-2.9936e-12	-3.2795e-12	-3.0538e-12	-2.35915e-12	-9.05992e-13	8.8645e-13	2.57053e-12	4.17468e-12	5.37027e-12	6.02762e-12	6.10054e-12	5.45049e-12	4.10767e-12	2.43444e-12	6.36859e-13	-1.24598e-12	-2.90855e-12	-4.02579e-12	-4.60123e-12	-4.56205e-12	-4.28484e-12	-3.81046e-12	-3.47818e-12	-3.31644e-12	-3.39627e-12	-3.58269e-12	-3.95918e-12	-4.14383e-12	-3.98564e-12	-3.40467e-12	-2.2606e-12	-6.52898e-13	1.28343e-12	3.36542e-12	5.39767e-12	7.01958e-12	7.89897e-12	8.1371e-12	7.81745e-12	6.45331e-12	4.64863e-12	2.35367e-12	-4.07611e-14	-1.91472e-12	-3.12787e-12	-3.5772e-12	-2.95537e-12	-1.88946e-12	-7.09864e-13	3.11639e-13
-3.66789e-12	-3.94312e-12	-3.69434e-12	-2.93929e-12	-1.76857e-12	-2.65676e-13	1.33492e-12	2.63886e-12	3.7705e-12	4.35146e-12	4.27163e-12	3.63046e-12	2.47059e-12	9.27038e-13	-7.30206e-13	-2.38034e-12	-3.57929e-12	-4.26309e-12	-4.41931e-12	-4.17408e-12	-3.49186e-12	-2.86471e-12	-2.43473e-12	-2.4293e-12	-2.7152e-12	-2.91583e-12	-3.35982e-12	-3.63328e-12	-3.52305e-12	-2.90478e-12	-1.77315e-12	-1.76105e-13	2.01602e-12	4.22945e-12	6.69691e-12	8.78423e-12	1.01113e-11	1.04329e-11	9.88053e-12	8.85745e-12	6.88757e-12	4.29241e-12	1.54448e-12	-8.94362e-13	-2.57115e-12	-3.37041e-12	-3.30103e-12	-2.69342e-12	-1.70034e-12	-6.62852e-13
-4.08993e-12	-4.13779e-12	-3.76288e-12	-3.01139e-12	-1.86199e-12	-3.80409e-13	7.90307e-13	1.96813e-12	2.89016e-12	3.26506e-12	2.88147e-12	2.1053e-12	9.61421e-13	-7.77535e-13	-2.19497e-12	-3.45253e-12	-4.54312e-12	-4.9054e-12	-4.26048e-12	-3.35977e-12	-2.539e-12	-1.6223e-12	-1.05555e-12	-8.92025e-13	-1.13351e-12	-1.59527e-12	-2.31992e-12	-2.75326e-12	-2.75494e-12	-2.20417e-12	-1.01036e-12	7.96292e-13	2.95111e-12	5.37238e-12	7.85938e-12	1.00426e-11	1.15686e-11	1.22935e-11	1.2139e-11	1.09685e-11	8.98973e-12	6.2791e-12	3.31091e-12	6.37588e-13	-1.62895e-12	-3.00908e-12	-3.53478e-12	-3.31619e-12	-2.55404e-12	-1.77767e-12
-4.23664e-12	-4.14595e-12	-3.74794e-12	-3.01776e-12	-1.88257e-12	-5.3067e-13	9.33145e-13	2.11274e-12	2.67772e-12	2.80927e-12	2.47364e-12	1.66016e-12	3.88387e-13	-1.25997e-12	-2.63655e-12	-3.9332e-12	-4.60634e-12	-4.5796e-12	-4.05014e-12	-3.05351e-12	-2.01957e-12	-1.12064e-12	-4.1e-13	-1.50555e-13	-4.32898e-13	-9.92353e-13	-1.68148e-12	-2.37239e-12	-2.5144e-12	-2.11107e-12	-1.29562e-12	5.44779e-13	3.22185e-12	5.85983e-12	8.39834e-12	1.06082e-11	1.21786e-11	1.3042e-11	1.28396e-11	1.19231e-11	9.9639e-12	7.31545e-12	4.31528e-12	1.29557e-12	-1.31025e-12	-3.06342e-12	-4.02433e-12	-3.89456e-12	-3.33668e-12	-2.70243e-12
-3.65859e-12	-3.5679e-12	-3.26405e-12	-2.41663e-12	-1.18729e-12	3.38698e-13	1.67817e-12	2.77783e-12	3.46538e-12	3.59515e-12	3.1707e-12	2.19913e-12	5.41884e-13	-1.1651e-12	-2.79392e-12	-4.26109e-12	-4.73351e-12	-4.58242e-12	-3.90731e-12	-2.82008e-12	-1.53212e-12	-4.92856e-13	2.67522e-13	5.09203e-13	2.03767e-13	-5.01349e-13	-1.39298e-12	-2.2331e-12	-2.60071e-12	-2.4212e-12	-1.37838e-12	3.35899e-13	2.6346e-12	5.27614e-12	7.81288e-12	1.00796e-11	1.19467e-11	1.29078e-11	1.30944e-11	1.22685e-11	1.05419e-11	8.22034e-12	5.52748e-12	2.47225e-12	-4.28446e-13	-2.40188e-12	-3.45694e-12	-4.00574e-12	-3.96478e-12	-3.295e-12
-3.45891e-12	-3.32736e-12	-2.54744e-12	-1.44956e-12	6.04426e-14	1.58288e-12	3.11064e-12	4.2405e-12	5.02042e-12	5.17684e-12	4.4131e-12	3.26212e-12	1.66527e-12	-4.80471e-13	-2.32068e-12	-3.78963e-12	-4.68837e-12	-4.76821e-12	-3.95099e-12	-2.94192e-12	-1.54027e-12	-3.44689e-13	3.74833e-13	7.51518e-13	5.56216e-13	-1.25808e-13	-1.18087e-12	-2.21461e-12	-2.56445e-12	-2.50041e-12	-1.61568e-12	-1.33137e-14	2.31026e-12	4.94114e-12	7.38018e-12	9.69309e-12	1.15903e-11	1.269e-11	1.29317e-11	1.22781e-11	1.07025e-11	8.41292e-12	5.74138e-12	2.7714e-12	-1.29288e-13	-2.16134e-12	-3.40292e-12	-4.04942e-12	-4.30334e-12	-3.68329e-12
-2.91461e-12	-2.63918e-12	-1.86104e-12	-7.13417e-13	9.7422e-13	2.77199e-12	4.61239e-12	6.09752e-12	7.09061e-12	7.44953e-12	6.90961e-12	5.77817e-12	3.88289e-12	1.63235e-12	-6.21752e-13	-2.50992e-12	-3.64847e-12	-4.0445e-12	-3.63939e-12	-3.05132e-12	-1.75093e-12	-3.13761e-13	6.15371e-13	1.11462e-12	9.63731e-13	1.80455e-13	-9.10131e-13	-1.85861e-12	-2.51399e-12	-2.61692e-12	-2.06082e-12	-6.85823e-13	1.33754e-12	3.66645e-12	6.17121e-12	8.34734e-12	1.01575e-11	1.12004e-11	1.14936e-11	1.0943e-11	9.5895e-12	7.47573e-12	4.91432e-12	2.12376e-12	-6.06399e-13	-2.82852e-12	-3.85516e-12	-4.43771e-12	-4.42518e-12	-4.14086e-12
-2.22466e-12	-1.67567e-12	-8.06931e-13	3.67338e-13	2.09583e-12	4.23999e-12	6.27935e-12	7.88527e-12	9.05243e-12	9.53392e-12	9.18408e-12	8.02599e-12	6.10229e-12	3.73806e-12	1.28501e-12	-1.06146e-12	-3.0349e-12	-3.18934e-12	-2.97253e-12	-2.23347e-12	-1.19598e-12	-1.99345e-13	5.85902e-13	7.93833e-13	6.4294e-13	1.95364e-14	-1.01954e-12	-2.12966e-12	-2.90938e-12	-3.24147e-12	-2.98202e-12	-1.79354e-12	6.10736e-14	2.20523e-12	4.39736e-12	6.41362e-12	7.93072e-12	8.96999e-12	9.32181e-12	8.86005e-12	7.51722e-12	5.64149e-12	3.34475e-12	9.98284e-13	-1.20785e-12	-3.05694e-12	-4.04628e-12	-4.45652e-12	-4.37649e-12	-4.02112e-12
-1.45832e-12	-1.15091e-12	-3.31914e-13	1.13901e-12	3.18369e-12	5.46996e-12	7.62833e-12	9.419e-12	1.07816e-11	1.16716e-11	1.14941e-11	1.04319e-11	8.46025e-12	5.44765e-12	2.91466e-12	6.72548e-14	-1.62196e-12	-2.74452e-12	-3.08193e-12	-2.68926e-12	-1.8454e-12	-9.50014e-13	-2.67796e-13	9.41336e-15	-2.97799e-13	-7.68436e-13	-1.6654e-12	-2.68493e-12	-3.51972e-12	-3.85713e-12	-3.60479e-12	-2.63303e-12	-1.09105e-12	7.90207e-13	2.70522e-12	4.59358e-12	6.11246e-12	6.89238e-12	7.11452e-12	6.65454e-12	5.47336e-12	3.69533e-12	1.74854e-12	-4.50493e-13	-2.23919e-12	-3.54116e-12	-4.42391e-12	-4.27282e-12	-3.9441e-12	-3.34537e-12
-1.85718e-13	-1.35882e-13	4.53965e-13	1.99416e-12	3.84878e-12	6.0782e-12	8.32894e-12	1.02955e-11	1.18481e-11	1.27595e-11	1.26956e-11	1.16672e-11	9.69199e-12	7.16434e-12	4.27963e-12	1.34163e-12	-7.49042e-13	-2.27306e-12	-2.94265e-12	-2.85729e-12	-2.32783e-12	-1.63673e-12	-1.0913e-12	-8.60272e-13	-9.38334e-13	-1.45693e-12	-2.36811e-12	-3.26507e-12	-4.11585e-12	-4.58471e-12	-4.49402e-12	-3.71765e-12	-2.49364e-12	-7.65152e-13	1.06992e-12	2.77887e-12	4.10769e-12	4.84497e-12	5.16126e-12	4.64444e-12	3.58405e-12	2.0778e-12	3.22854e-13	-1.45518e-12	-2.95966e-12	-3.96498e-12	-4.13008e-12	-3.87774e-12	-3.35184e-12	-2.71226e-12
-1.03275e-13	-1.74232e-13	4.58248e-13	1.74443e-12	3.63279e-12	5.91018e-12	8.26217e-12	1.03601e-11	1.20673e-11	1.30817e-11	1.31369e-11	1.22683e-11	1.04583e-11	8.15983e-12	5.26624e-12	2.22344e-12	-3.7883e-13	-2.4322e-12	-3.49437e-12	-3.26867e-12	-2.89376e-12	-2.4851e-12	-1.9592e-12	-1.52745e-12	-1.59663e-12	-2.0424e-12	-2.81857e-12	-3.6427e-12	-4.47927e-12	-4.87708e-12	-4.70112e-12	-3.90699e-12	-2.61904e-12	-1.20673e-12	3.17476e-13	1.71201e-12	2.75839e-12	3.39264e-12	3.39452e-12	2.74447e-12	1.71605e-12	2.16905e-13	-1.45633e-12	-2.9235e-12	-3.84178e-12	-4.11169e-12	-3.91441e-12	-3.17002e-12	-2.33681e-12	-1.47341e-12
-1.01752e-14	-2.90742e-13	1.37457e-13	1.27975e-12	3.0118e-12	5.21458e-12	7.52749e-12	9.71073e-12	1.14765e-11	1.25726e-11	1.29245e-11	1.23934e-11	1.09618e-11	8.72721e-12	6.06633e-12	3.20827e-12	5.59816e-13	-1.68185e-12	-2.88435e-12	-3.26261e-12	-3.20212e-12	-2.77747e-12	-2.37769e-12	-2.18042e-12	-2.43434e-12	-2.83393e-12	-3.30812e-12	-4.01501e-12	-4.59578e-12	-4.91187e-12	-4.71283e-12	-4.07324e-12	-3.03397e-12	-1.77622e-12	-3.42599e-13	8.1746e-13	1.70929e-12	2.08953e-12	2.00969e-12	1.4449e-12	1.58918e-13	-1.42017e-12	-2.68839e-12	-3.73279e-12	-4.43613e-12	-4.42893e-12	-3.90303e-12	-2.89751e-12	-1.74811e-12	-6.71541e-13
-3.78928e-13	-7.85616e-13	-5.97225e-13	5.91255e-13	2.25225e-12	4.35733e-12	6.62228e-12	8.76289e-12	1.04399e-11	1.15786e-11	1.20299e-11	1.16285e-11	1.0355e-11	8.35313e-12	5.85034e-12	3.15038e-12	4.43306e-13	-1.46973e-12	-2.75394e-12	-3.42886e-12	-3.48561e-12	-3.30077e-12	-2.73046e-12	-2.40707e-12	-2.3821e-12	-2.7053e-12	-3.40509e-12	-3.97342e-12	-4.30728e-12	-4.57719e-12	-4.37814e-12	-3.74921e-12	-2.74192e-12	-1.5943e-12	-4.39568e-13	6.31672e-13	1.50218e-12	1.96058e-12	1.68712e-12	8.43448e-13	-3.94576e-13	-1.95234e-12	-3.47814e-12	-4.37865e-12	-4.90436e-12	-4.65557e-12	-3.70512e-12	-2.44203e-12	-1.07237e-12	1.48089e-13
-9.32421e-13	-1.46523e-12	-1.34257e-12	-5.04027e-13	8.81628e-13	2.89967e-12	5.11488e-12	7.07252e-12	8.80457e-12	9.99838e-12	1.0407e-11	1.00021e-11	8.85825e-12	7.00561e-12	4.75684e-12	2.31799e-12	1.08304e-13	-1.88645e-12	-3.01434e-12	-3.68748e-12	-3.59323e-12	-3.3178e-12	-2.84342e-12	-2.71542e-12	-2.67802e-12	-2.83957e-12	-3.3333e-12	-3.85723e-12	-4.17865e-12	-4.21053e-12	-3.92799e-12	-3.13031e-12	-2.14789e-12	-8.58156e-13	6.90924e-13	1.88829e-12	2.41774e-12	2.74824e-12	2.3753e-12	1.08576e-12	-1.38051e-13	-1.76332e-12	-3.3655e-12	-4.40102e-12	-4.88764e-12	-4.63885e-12	-3.78966e-12	-2.57986e-12	-9.38409e-13	4.33036e-13
-1.63513e-12	-2.45038e-12	-2.2833e-12	-1.53714e-12	-2.79379e-13	1.2093e-12	3.11366e-12	5.09262e-12	6.5813e-12	7.6703e-12	8.11982e-12	7.82504e-12	6.84104e-12	5.31347e-12	3.30095e-12	1.13034e-12	-9.47898e-13	-2.09177e-12	-2.89459e-12	-3.08812e-12	-3.05427e-12	-2.7664e-12	-2.18011e-12	-1.89579e-12	-1.91701e-12	-2.27751e-12	-2.75526e-12	-3.20813e-12	-3.49758e-12	-3.50281e-12	-2.93961e-12	-2.07443e-12	-9.3746e-13	6.72017e-13	2.21222e-12	3.50195e-12	4.31206e-12	4.49335e-12	3.96054e-12	3.02983e-12	1.26778e-12	-4.78284e-13	-2.235e-12	-3.72349e-12	-4.3842e-12	-4.39831e-12	-3.67879e-12	-2.24695e-12	-8.31098e-13	5.22583e-13
-2.47462e-12	-3.27566e-12	-3.30931e-12	-2.67683e-12	-1.58605e-12	8.56008e-14	1.87804e-12	3.34896e-12	4.74528e-12	5.8325e-12	6.25537e-12	5.88066e-12	4.98903e-12	3.36731e-12	1.48269e-12	-1.14155e-13	-1.47297e-12	-2.51382e-12	-2.8761e-12	-2.8156e-12	-2.29859e-12	-1.70874e-12	-1.26278e-12	-1.0886e-12	-1.29811e-12	-1.40459e-12	-1.92852e-12	-2.33521e-12	-2.68683e-12	-2.7045e-12	-2.02583e-12	-7.60968e-13	6.65544e-13	2.28213e-12	4.04082e-12	5.53838e-12	6.44087e-12	6.90637e-12	6.42685e-12	5.21547e-12	3.39658e-12	1.25795e-12	-1.07787e-12	-2.7884e-12	-3.95537e-12	-4.29811e-12	-3.49155e-12	-2.32438e-12	-9.45831e-13	3.08374e-13
-3.26969e-12	-3.74744e-12	-3.74201e-12	-3.36533e-12	-2.44685e-12	-1.10738e-12	4.41699e-13	1.94815e-12	3.13485e-12	3.8597e-12	4.20441e-12	4.01977e-12	3.1832e-12	1.98071e-12	5.17085e-13	-8.50613e-13	-1.95541e-12	-2.60191e-12	-2.73681e-12	-2.17716e-12	-1.46119e-12	-7.59435e-13	-1.74916e-13	5.07784e-14	-1.17878e-13	-6.25819e-13	-1.51035e-12	-2.10178e-12	-2.22425e-12	-2.01099e-12	-1.25061e-12	-1.26079e-13	1.69123e-12	3.57782e-12	5.43599e-12	7.20889e-12	8.42401e-12	8.94281e-12	8.66046e-12	7.5308e-12	5.6071e-12	3.22155e-12	6.92115e-13	-1.57442e-12	-3.17837e-12	-3.87105e-12	-3.5299e-12	-2.73754e-12	-1.629e-12	-5.3289e-13
-3.5816e-12	-4.22455e-12	-4.12497e-12	-3.50493e-12	-2.59356e-12	-1.36067e-12	-3.54111e-14	1.32893e-12	2.3149e-12	2.84791e-12	2.84801e-12	2.60119e-12	1.58876e-12	2.22842e-13	-1.4273e-12	-2.15728e-12	-2.74161e-12	-2.93336e-12	-2.47318e-12	-1.68438e-12	-6.61103e-13	2.0408e-13	8.72088e-13	1.24522e-12	1.11387e-12	6.9652e-13	2.33783e-14	-6.56869e-13	-1.12928e-12	-1.19846e-12	-8.32437e-13	5.0881e-13	2.29592e-12	4.19317e-12	6.2343e-12	8.09247e-12	9.49056e-12	1.01781e-11	9.92241e-12	8.97038e-12	7.08931e-12	4.63981e-12	1.57214e-12	-1.2273e-12	-3.11902e-12	-3.9698e-12	-4.1349e-12	-3.64276e-12	-2.82198e-12	-1.98167e-12
-4.02141e-12	-4.37303e-12	-4.30721e-12	-3.65164e-12	-2.67632e-12	-1.52159e-12	-2.6916e-13	9.61952e-13	1.83779e-12	2.22514e-12	2.20925e-12	1.62492e-12	6.95985e-13	-4.94077e-13	-1.86e-12	-2.91506e-12	-3.16543e-12	-2.9948e-12	-2.31436e-12	-1.21292e-12	9.45785e-14	1.07522e-12	1.65441e-12	2.03288e-12	1.96725e-12	1.40069e-12	5.65897e-13	-2.84881e-13	-9.13614e-13	-9.79242e-13	-4.35579e-13	6.83623e-13	2.45475e-12	4.30403e-12	6.51214e-12	8.55327e-12	1.01343e-11	1.09782e-11	1.09197e-11	1.00529e-11	8.08302e-12	5.73833e-12	3.03304e-12	2.42478e-13	-2.15018e-12	-3.74347e-12	-4.42905e-12	-4.32415e-12	-3.67035e-12	-2.91708e-12
-4.25694e-12	-4.28881e-12	-4.04535e-12	-3.43064e-12	-2.35762e-12	-1.17802e-12	-9.08261e-15	1.28243e-12	2.17603e-12	2.47989e-12	2.20642e-12	1.42315e-12	3.59207e-13	-9.33883e-13	-2.3531e-12	-3.15946e-12	-3.51286e-12	-3.15394e-12	-2.30474e-12	-9.77709e-13	5.16305e-13	1.78827e-12	2.5824e-12	2.70329e-12	2.24509e-12	1.56662e-12	5.47087e-13	-2.55729e-13	-9.78609e-13	-1.23608e-12	-7.83015e-13	3.80596e-13	2.1606e-12	4.33496e-12	6.60702e-12	8.72809e-12	1.04299e-11	1.14177e-11	1.15794e-11	1.08921e-11	9.28812e-12	6.73382e-12	3.71766e-12	8.52498e-13	-1.40515e-12	-3.14056e-12	-4.19029e-12	-4.46908e-12	-4.25937e-12	-3.83472e-12
-3.98975e-12	-3.93459e-12	-3.60764e-12	-2.58614e-12	-1.51312e-12	3.98433e-15	1.64721e-12	2.92806e-12	3.71686e-12	3.92835e-12	3.5785e-12	2.93556e-12	1.61049e-12	-1.8886e-13	-1.97045e-12	-3.13387e-12	-3.74661e-12	-3.65059e-12	-2.82449e-12	-1.52232e-12	-1.02914e-13	1.24366e-12	2.16391e-12	2.5406e-12	2.3897e-12	1.71656e-12	7.76966e-13	-3.81121e-13	-1.14308e-12	-1.51957e-12	-1.11979e-12	-3.96712e-14	1.49875e-12	3.59317e-12	5.96115e-12	7.94722e-12	9.56025e-12	1.07239e-11	1.09886e-11	1.04416e-11	8.962e-12	6.73988e-12	4.03281e-12	1.25468e-12	-1.32094e-12	-3.32279e-12	-4.45068e-12	-4.94264e-12	-4.81286e-12	-4.46282e-12
-3.5325e-12	-3.23042e-12	-2.98341e-12	-1.85888e-12	-5.12303e-13	1.04388e-12	2.60007e-12	4.02836e-12	5.22927e-12	5.62905e-12	5.26499e-12	4.2952e-12	2.71434e-12	9.04329e-13	-1.10819e-12	-2.38884e-12	-3.15435e-12	-3.22531e-12	-2.54665e-12	-1.34573e-12	7.54514e-14	1.37407e-12	2.3103e-12	2.72784e-12	2.56807e-12	1.90559e-12	7.06642e-13	-5.79343e-13	-1.51361e-12	-2.10149e-12	-2.01257e-12	-1.09587e-12	5.75775e-13	2.58671e-12	4.82502e-12	6.87325e-12	8.56977e-12	9.80266e-12	1.02095e-11	9.72825e-12	8.49022e-12	6.41021e-12	3.83992e-12	1.20035e-12	-1.29711e-12	-3.39667e-12	-4.75016e-12	-5.48547e-12	-5.4232e-12	-5.14955e-12
-4.221e-12	-3.16219e-12	-2.22773e-12	-9.27338e-13	7.62075e-13	2.72149e-12	4.6596e-12	6.33302e-12	7.54815e-12	8.07582e-12	7.7615e-12	6.66204e-12	4.83071e-12	2.83063e-12	4.62843e-13	-1.41289e-12	-2.57809e-12	-3.02563e-12	-2.75375e-12	-1.82284e-12	-4.40739e-13	8.43665e-13	1.79411e-12	2.201e-12	2.0501e-12	1.50308e-12	5.56381e-13	-6.67431e-13	-1.8344e-12	-2.52886e-12	-2.66554e-12	-1.97977e-12	-4.449e-13	1.35109e-12	3.33183e-12	5.30901e-12	6.98421e-12	8.03591e-12	8.50319e-12	8.21907e-12	7.11961e-12	5.2119e-12	3.04661e-12	7.35671e-13	-1.65698e-12	-3.55581e-12	-4.85246e-12	-5.51494e-12	-5.6534e-12	-5.41527e-12
[truncated: 206 more columns]

## Sheet: Fig.1d
8.72514e-12	1.21559e-11	2.04178e-11	2.69366e-11	3.1206e-11	3.29933e-11	3.22826e-11	2.91768e-11	2.3692e-11	1.63308e-11	7.52322e-12	-1.79115e-12	-1.06051e-11	-1.7915e-11	-2.29853e-11	-2.56883e-11	-2.61589e-11	-2.44699e-11	-2.06942e-11	-1.50041e-11	-7.90225e-12	-4.58039e-13	6.45989e-12	1.1974e-11	1.56047e-11	1.69843e-11	1.60062e-11	1.27628e-11	7.87224e-12	2.02197e-12	-3.84653e-12	-9.01027e-12	-1.30358e-11	-1.61133e-11	-1.84895e-11	-2.01184e-11	-2.06126e-11	-1.91497e-11	-1.49552e-11	-8.05223e-12	7.9364e-13	1.00636e-11	1.85764e-11	2.53782e-11	2.97601e-11	3.14539e-11	3.03939e-11	2.65802e-11	2.0288e-11	1.2132e-11
2.10825e-11	2.25219e-11	2.89631e-11	3.33147e-11	3.51754e-11	3.441e-11	3.10809e-11	2.52733e-11	1.74437e-11	8.25642e-12	-1.29017e-12	-9.91889e-12	-1.65852e-11	-2.10281e-11	-2.34659e-11	-2.39946e-11	-2.26178e-11	-1.89873e-11	-1.32452e-11	-6.03096e-12	1.61266e-12	8.59145e-12	1.4186e-11	1.78971e-11	1.94335e-11	1.87898e-11	1.60691e-11	1.16284e-11	5.91355e-12	-2.72468e-13	-6.32572e-12	-1.16387e-11	-1.57993e-11	-1.8898e-11	-2.09634e-11	-2.16135e-11	-2.03065e-11	-1.65664e-11	-1.02154e-11	-2.02457e-12	6.99181e-12	1.54944e-11	2.2531e-11	2.71567e-11	2.91867e-11	2.84007e-11	2.48343e-11	1.87166e-11	1.06978e-11	1.76198e-12
2.2647e-11	2.41237e-11	3.0341e-11	3.43427e-11	3.57415e-11	3.44504e-11	3.06558e-11	2.44947e-11	1.63418e-11	7.03014e-12	-2.5591e-12	-1.10493e-11	-1.75256e-11	-2.17766e-11	-2.39941e-11	-2.42262e-11	-2.24036e-11	-1.84107e-11	-1.23879e-11	-5.24654e-12	2.13594e-12	8.81807e-12	1.3972e-11	1.72444e-11	1.84503e-11	1.74958e-11	1.4521e-11	9.87958e-12	4.11324e-12	-1.92713e-12	-7.64111e-12	-1.25349e-11	-1.64397e-11	-1.93129e-11	-2.12255e-11	-2.17211e-11	-2.0137e-11	-1.60984e-11	-9.4721e-12	-1.0859e-12	8.07613e-12	1.65787e-11	2.33844e-11	2.79514e-11	2.97629e-11	2.87531e-11	2.50055e-11	1.87404e-11	1.06043e-11	1.55477e-12
2.28724e-11	2.44433e-11	3.04865e-11	3.42661e-11	3.54588e-11	3.41464e-11	3.03003e-11	2.41925e-11	1.60981e-11	6.73852e-12	-2.92179e-12	-1.1618e-11	-1.83999e-11	-2.28303e-11	-2.49786e-11	-2.50722e-11	-2.30506e-11	-1.8944e-11	-1.29781e-11	-5.83496e-12	1.49955e-12	7.98803e-12	1.28844e-11	1.59578e-11	1.68049e-11	1.54453e-11	1.20975e-11	7.23581e-12	1.48721e-12	-4.34534e-12	-9.5584e-12	-1.37878e-11	-1.70833e-11	-1.96031e-11	-2.11693e-11	-2.14517e-11	-1.93987e-11	-1.47775e-11	-7.63073e-12	1.25994e-12	1.06547e-11	1.91679e-11	2.57479e-11	2.99366e-11	3.13804e-11	3.00259e-11	2.59781e-11	1.95247e-11	1.10991e-11	1.80969e-12
2.24249e-11	2.40473e-11	2.97796e-11	3.3179e-11	3.42172e-11	3.28248e-11	2.89894e-11	2.29437e-11	1.50376e-11	6.02973e-12	-3.40144e-12	-1.20213e-11	-1.88067e-11	-2.32567e-11	-2.54352e-11	-2.55412e-11	-2.3477e-11	-1.93207e-11	-1.34277e-11	-6.41599e-12	8.11923e-13	7.33059e-12	1.23922e-11	1.55046e-11	1.65205e-11	1.52426e-11	1.1845e-11	6.8625e-12	1.00198e-12	-4.69558e-12	-9.62444e-12	-1.3511e-11	-1.64318e-11	-1.87294e-11	-2.02211e-11	-2.0452e-11	-1.86459e-11	-1.40283e-11	-6.66838e-12	2.46387e-12	1.19154e-11	2.03966e-11	2.67937e-11	3.07088e-11	3.19625e-11	3.04606e-11	2.63506e-11	1.98172e-11	1.13525e-11	1.84108e-12
2.12334e-11	2.27829e-11	2.80906e-11	3.10478e-11	3.17324e-11	3.00327e-11	2.60782e-11	2.00752e-11	1.2329e-11	3.53066e-12	-5.41735e-12	-1.35239e-11	-1.99647e-11	-2.43614e-11	-2.64849e-11	-2.64363e-11	-2.42229e-11	-1.98624e-11	-1.37384e-11	-6.51712e-12	8.91968e-13	7.63444e-12	1.29625e-11	1.63662e-11	1.74407e-11	1.61521e-11	1.27119e-11	7.52686e-12	1.43896e-12	-4.45046e-12	-9.43618e-12	-1.32908e-11	-1.61689e-11	-1.83458e-11	-1.97913e-11	-2.00898e-11	-1.83885e-11	-1.3936e-11	-6.54773e-12	2.65378e-12	1.21337e-11	2.06132e-11	2.71008e-11	3.11936e-11	3.25609e-11	3.13024e-11	2.74535e-11	2.11936e-11	1.29172e-11	3.45371e-12
1.95483e-11	2.11333e-11	2.62456e-11	2.90997e-11	2.9708e-11	2.79319e-11	2.39525e-11	1.80169e-11	1.05372e-11	2.14921e-12	-6.2375e-12	-1.37863e-11	-1.97794e-11	-2.38884e-11	-2.59071e-11	-2.5768e-11	-2.34178e-11	-1.87801e-11	-1.21108e-11	-4.08844e-12	4.0152e-12	1.14043e-11	1.72154e-11	2.08323e-11	2.19938e-11	2.04281e-11	1.64586e-11	1.06233e-11	3.67212e-12	-3.08241e-12	-8.74316e-12	-1.3152e-11	-1.64867e-11	-1.87986e-11	-2.00984e-11	-2.01553e-11	-1.81023e-11	-1.32395e-11	-5.81041e-12	3.25964e-12	1.24127e-11	2.03823e-11	2.63833e-11	3.00177e-11	3.11399e-11	2.97676e-11	2.59116e-11	1.9856e-11	1.19313e-11	2.84795e-12
1.7009e-11	1.84857e-11	2.33298e-11	2.59956e-11	2.65043e-11	2.48206e-11	2.10508e-11	1.54439e-11	8.45614e-12	6.86317e-13	-6.99519e-12	-1.39311e-11	-1.94465e-11	-2.33547e-11	-2.54498e-11	-2.55754e-11	-2.33886e-11	-1.87652e-11	-1.18988e-11	-3.4678e-12	5.30195e-12	1.33465e-11	1.97989e-11	2.39664e-11	2.54317e-11	2.41964e-11	2.0392e-11	1.44484e-11	7.04065e-12	-6.64239e-13	-7.48674e-12	-1.27572e-11	-1.63796e-11	-1.87608e-11	-2.02099e-11	-2.01957e-11	-1.81019e-11	-1.328e-11	-5.91835e-12	2.88701e-12	1.1644e-11	1.91783e-11	2.47441e-11	2.80054e-11	2.88505e-11	2.7313e-11	2.33877e-11	1.73197e-11	9.67205e-12	1.1589e-12
1.45607e-11	1.57531e-11	2.013e-11	2.24352e-11	2.2681e-11	2.06881e-11	1.67568e-11	1.11515e-11	4.4498e-12	-2.68232e-12	-9.41349e-12	-1.52623e-11	-1.98806e-11	-2.3144e-11	-2.50277e-11	-2.50485e-11	-2.26735e-11	-1.75883e-11	-1.0061e-11	-9.31972e-13	8.54653e-12	1.71222e-11	2.39583e-11	2.83816e-11	3.00547e-11	2.8933e-11	2.50967e-11	1.88635e-11	1.09974e-11	2.45587e-12	-5.52661e-12	-1.18788e-11	-1.64694e-11	-1.93622e-11	-2.09996e-11	-2.10458e-11	-1.91243e-11	-1.45973e-11	-7.5892e-12	7.8626e-13	9.22878e-12	1.65056e-11	2.19487e-11	2.51603e-11	2.59521e-11	2.44395e-11	2.06492e-11	1.4812e-11	7.52144e-12	-5.42309e-13
1.22867e-11	1.3321e-11	1.757e-11	1.99782e-11	2.01672e-11	1.81991e-11	1.40794e-11	8.32677e-12	1.54686e-12	-5.45915e-12	-1.17853e-11	-1.69734e-11	-2.10215e-11	-2.39243e-11	-2.56535e-11	-2.55677e-11	-2.29014e-11	-1.72708e-11	-8.84295e-12	1.07656e-12	1.1143e-11	2.00402e-11	2.6775e-11	3.0978e-11	3.24255e-11	3.1064e-11	2.71104e-11	2.10211e-11	1.30023e-11	3.94734e-12	-4.83806e-12	-1.21122e-11	-1.74489e-11	-2.06597e-11	-2.21656e-11	-2.19614e-11	-1.96953e-11	-1.50404e-11	-8.33074e-12	-4.95306e-13	7.226e-12	1.3858e-11	1.88392e-11	2.17027e-11	2.23239e-11	2.06656e-11	1.70103e-11	1.14858e-11	4.76182e-12	-2.47239e-12
1.25141e-11	1.3289e-11	1.75131e-11	2.00243e-11	2.03412e-11	1.84034e-11	1.42446e-11	8.3036e-12	1.37091e-12	-5.63157e-12	-1.18281e-11	-1.68154e-11	-2.06113e-11	-2.33916e-11	-2.51279e-11	-2.52499e-11	-2.28785e-11	-1.73048e-11	-8.88937e-12	1.22908e-12	1.1459e-11	2.04342e-11	2.71833e-11	3.14112e-11	3.29865e-11	3.1911e-11	2.81102e-11	2.20635e-11	1.39576e-11	4.74098e-12	-4.39971e-12	-1.24626e-11	-1.84476e-11	-2.22482e-11	-2.40259e-11	-2.38448e-11	-2.15361e-11	-1.70162e-11	-1.05855e-11	-3.15327e-12	4.25893e-12	1.06546e-11	1.54192e-11	1.80907e-11	1.8616e-11	1.686e-11	1.30217e-11	7.58247e-12	1.11252e-12	-5.51951e-12
1.46051e-11	1.54316e-11	1.99275e-11	2.27762e-11	2.31836e-11	2.11054e-11	1.66447e-11	1.02383e-11	2.64652e-12	-5.00079e-12	-1.16787e-11	-1.69289e-11	-2.08119e-11	-2.35886e-11	-2.52574e-11	-2.52054e-11	-2.25462e-11	-1.67523e-11	-8.07576e-12	2.12439e-12	1.21162e-11	2.07824e-11	2.72579e-11	3.12904e-11	3.26774e-11	3.15433e-11	2.78792e-11	2.19906e-11	1.41724e-11	5.1814e-12	-4.00904e-12	-1.23295e-11	-1.87071e-11	-2.28825e-11	-2.48912e-11	-2.48149e-11	-2.25986e-11	-1.81853e-11	-1.19677e-11	-4.73271e-12	2.55514e-12	8.92594e-12	1.38042e-11	1.66747e-11	1.72426e-11	1.54564e-11	1.15221e-11	6.03667e-12	-4.3685e-13	-6.80067e-12
1.76895e-11	1.86136e-11	2.36797e-11	2.69529e-11	2.76801e-11	2.58097e-11	2.12921e-11	1.46672e-11	6.49634e-12	-2.13686e-12	-9.95166e-12	-1.61114e-11	-2.06143e-11	-2.36096e-11	-2.53334e-11	-2.51021e-11	-2.22812e-11	-1.62723e-11	-7.67221e-12	2.19042e-12	1.17754e-11	1.98696e-11	2.57393e-11	2.91217e-11	3.00983e-11	2.87333e-11	2.50194e-11	1.92463e-11	1.17816e-11	3.28797e-12	-5.35892e-12	-1.31341e-11	-1.92648e-11	-2.32395e-11	-2.51523e-11	-2.48593e-11	-2.24297e-11	-1.79597e-11	-1.17137e-11	-4.39518e-12	3.09516e-12	9.84608e-12	1.49801e-11	1.80531e-11	1.85535e-11	1.66678e-11	1.2515e-11	6.62811e-12	-2.36229e-13	-6.93934e-12
2.08114e-11	2.17675e-11	2.72155e-11	3.07231e-11	3.1667e-11	2.99725e-11	2.56467e-11	1.88974e-11	1.04228e-11	1.13236e-12	-7.78025e-12	-1.51461e-11	-2.04893e-11	-2.39606e-11	-2.58089e-11	-2.58244e-11	-2.32487e-11	-1.76377e-11	-9.47817e-12	-7.03064e-14	9.06707e-12	1.68077e-11	2.25939e-11	2.61077e-11	2.72052e-11	2.60355e-11	2.25454e-11	1.70672e-11	1.0075e-11	2.21015e-12	-5.74397e-12	-1.29845e-11	-1.87546e-11	-2.26564e-11	-2.46812e-11	-2.45747e-11	-2.21807e-11	-1.75614e-11	-1.09087e-11	-2.96136e-12	5.28213e-12	1.274e-11	1.85046e-11	2.20999e-11	2.31012e-11	2.13522e-11	1.70005e-11	1.06624e-11	3.03776e-12	-4.69565e-12
2.37169e-11	2.49962e-11	3.07622e-11	3.43267e-11	3.52208e-11	3.35192e-11	2.91916e-11	2.25027e-11	1.39552e-11	4.25441e-12	-5.43092e-12	-1.38982e-11	-2.02858e-11	-2.43771e-11	-2.63941e-11	-2.628e-11	-2.3532e-11	-1.81591e-11	-1.05023e-11	-1.78186e-12	6.58811e-12	1.37213e-11	1.90207e-11	2.22378e-11	2.31061e-11	2.17819e-11	1.83771e-11	1.3064e-11	6.40222e-12	-8.32033e-13	-7.9122e-12	-1.41313e-11	-1.91536e-11	-2.26203e-11	-2.44745e-11	-2.44941e-11	-2.21748e-11	-1.7337e-11	-1.02561e-11	-1.69958e-12	7.30596e-12	1.55081e-11	2.2001e-11	2.6051e-11	2.73667e-11	2.5973e-11	2.18096e-11	1.52228e-11	7.0883e-12	-1.51732e-12
2.32031e-11	2.47507e-11	3.07209e-11	3.43636e-11	3.54868e-11	3.39593e-11	2.99887e-11	2.36444e-11	1.5351e-11	5.79401e-12	-3.99082e-12	-1.28826e-11	-1.99151e-11	-2.44754e-11	-2.67642e-11	-2.67211e-11	-2.41988e-11	-1.91012e-11	-1.19062e-11	-3.7063e-12	4.17693e-12	1.08074e-11	1.57675e-11	1.86062e-11	1.92685e-11	1.76689e-11	1.40154e-11	8.69697e-12	2.37089e-12	-4.22567e-12	-1.04035e-11	-1.55195e-11	-1.94067e-11	-2.22499e-11	-2.38127e-11	-2.36672e-11	-2.11649e-11	-1.58635e-11	-8.07215e-12	1.37258e-12	1.10318e-11	1.96567e-11	2.62331e-11	3.02902e-11	3.15845e-11	3.01003e-11	2.58675e-11	1.91706e-11	1.07181e-11	1.3966e-12
2.2496e-11	2.41075e-11	2.98219e-11	3.31946e-11	3.42254e-11	3.27778e-11	2.9008e-11	2.30847e-11	1.53117e-11	6.2574e-12	-3.16151e-12	-1.19325e-11	-1.90574e-11	-2.39552e-11	-2.65229e-11	-2.66806e-11	-2.44638e-11	-1.99684e-11	-1.35319e-11	-6.03549e-12	1.44628e-12	8.07847e-12	1.31505e-11	1.62237e-11	1.71488e-11	1.56967e-11	1.21036e-11	6.74249e-12	4.80339e-13	-5.92793e-12	-1.1603e-11	-1.62625e-11	-1.98034e-11	-2.23783e-11	-2.39288e-11	-2.39591e-11	-2.14977e-11	-1.60542e-11	-7.80812e-12	2.18549e-12	1.23101e-11	2.11642e-11	2.79111e-11	3.20569e-11	3.34721e-11	3.20624e-11	2.79504e-11	2.14062e-11	1.29875e-11	3.35157e-12
2.048e-11	2.22461e-11	2.76975e-11	3.07398e-11	3.14953e-11	2.99872e-11	2.62511e-11	2.05108e-11	1.30895e-11	4.59299e-12	-4.01414e-12	-1.20604e-11	-1.87039e-11	-2.33744e-11	-2.57964e-11	-2.59435e-11	-2.38741e-11	-1.95599e-11	-1.33757e-11	-6.10842e-12	1.30227e-12	7.98241e-12	1.31877e-11	1.63692e-11	1.71682e-11	1.55775e-11	1.1796e-11	6.20758e-12	-4.2406e-13	-6.99755e-12	-1.26549e-11	-1.70124e-11	-2.02211e-11	-2.25794e-11	-2.40002e-11	-2.39222e-11	-2.14625e-11	-1.58912e-11	-7.43546e-12	2.65939e-12	1.27751e-11	2.15706e-11	2.82428e-11	3.23656e-11	3.38304e-11	3.25948e-11	2.87422e-11	2.25461e-11	1.4417e-11	5.06877e-12
1.77591e-11	1.94025e-11	2.4655e-11	2.75853e-11	2.83409e-11	2.68772e-11	2.33915e-11	1.80455e-11	1.11802e-11	3.59321e-12	-4.11865e-12	-1.11382e-11	-1.69593e-11	-2.12069e-11	-2.38813e-11	-2.43836e-11	-2.25594e-11	-1.84637e-11	-1.22991e-11	-4.83106e-12	2.96509e-12	1.00982e-11	1.58275e-11	1.94584e-11	2.04972e-11	1.88674e-11	1.48354e-11	8.73184e-12	1.33635e-12	-6.11823e-12	-1.25572e-11	-1.74547e-11	-2.08908e-11	-2.32668e-11	-2.4629e-11	-2.43734e-11	-2.1674e-11	-1.58966e-11	-7.39293e-12	2.52427e-12	1.22438e-11	2.05277e-11	2.67079e-11	3.04558e-11	3.17359e-11	3.04594e-11	2.67862e-11	2.09649e-11	1.33722e-11	4.65817e-12
1.4088e-11	1.55947e-11	2.04529e-11	2.32375e-11	2.39948e-11	2.25808e-11	1.92568e-11	1.4211e-11	8.05975e-12	1.27919e-12	-5.39529e-12	-1.12478e-11	-1.61274e-11	-1.97694e-11	-2.20103e-11	-2.2541e-11	-2.10259e-11	-1.71008e-11	-1.08598e-11	-3.0596e-12	5.31386e-12	1.31948e-11	1.95635e-11	2.37274e-11	2.5196e-11	2.39747e-11	2.00334e-11	1.37717e-11	5.88235e-12	-2.59542e-12	-1.03898e-11	-1.65219e-11	-2.07573e-11	-2.34851e-11	-2.48953e-11	-2.4629e-11	-2.18657e-11	-1.61913e-11	-7.96298e-12	1.5492e-12	1.07838e-11	1.85969e-11	2.44183e-11	2.79104e-11	2.89258e-11	2.74983e-11	2.38109e-11	1.81512e-11	1.07024e-11	2.5834e-12
1.14049e-11	1.25652e-11	1.70183e-11	1.95294e-11	1.99456e-11	1.8338e-11	1.48772e-11	9.89885e-12	4.03005e-12	-1.95827e-12	-7.52787e-12	-1.216e-11	-1.58371e-11	-1.87134e-11	-2.05138e-11	-2.09877e-11	-1.94975e-11	-1.54463e-11	-8.8198e-12	-3.89031e-13	8.59903e-12	1.67979e-11	2.33621e-11	2.75756e-11	2.92005e-11	2.80645e-11	2.4196e-11	1.79485e-11	9.72518e-12	5.83037e-13	-8.18653e-12	-1.54964e-11	-2.07213e-11	-2.39855e-11	-2.55094e-11	-2.52307e-11	-2.26077e-11	-1.72638e-11	-9.58081e-12	-7.13466e-13	7.97224e-12	1.53732e-11	2.08535e-11	2.41395e-11	2.51123e-11	2.37612e-11	2.03153e-11	1.50944e-11	8.4378e-12	1.21055e-12
8.76828e-12	9.73136e-12	1.40406e-11	1.66085e-11	1.71099e-11	1.55112e-11	1.19864e-11	6.98321e-12	1.28315e-12	-4.31083e-12	-9.00825e-12	-1.27931e-11	-1.58271e-11	-1.8183e-11	-1.98146e-11	-2.02264e-11	-1.86598e-11	-1.44665e-11	-7.52563e-12	1.33856e-12	1.06304e-11	1.89447e-11	2.5452e-11	2.96211e-11	3.11341e-11	2.99732e-11	2.62699e-11	2.00348e-11	1.18878e-11	2.56983e-12	-6.72733e-12	-1.48117e-11	-2.08786e-11	-2.46331e-11	-2.63631e-11	-2.59316e-11	-2.32109e-11	-1.80731e-11	-1.0939e-11	-2.79822e-12	5.16805e-12	1.19668e-11	1.71646e-11	2.02109e-11	2.10095e-11	1.9598e-11	1.61983e-11	1.11923e-11	5.07394e-12	-1.30068e-12
9.27605e-12	1.01325e-11	1.45767e-11	1.74679e-11	1.81523e-11	1.65429e-11	1.27943e-11	7.55128e-12	1.49948e-12	-4.46044e-12	-9.54157e-12	-1.34188e-11	-1.62574e-11	-1.85192e-11	-2.01384e-11	-2.06621e-11	-1.91719e-11	-1.49981e-11	-8.0715e-12	7.00301e-13	9.97433e-12	1.82904e-11	2.48119e-11	2.89899e-11	3.06414e-11	2.95498e-11	2.6001e-11	2.0146e-11	1.22957e-11	3.05587e-12	-6.34079e-12	-1.48639e-11	-2.14087e-11	-2.56091e-11	-2.749e-11	-2.71279e-11	-2.45316e-11	-1.96637e-11	-1.29063e-11	-5.19536e-12	2.42984e-12	9.09003e-12	1.41084e-11	1.72115e-11	1.81274e-11	1.66448e-11	1.31207e-11	8.04369e-12	2.13311e-12	-3.75657e-12
1.23989e-11	1.32358e-11	1.81348e-11	2.1367e-11	2.21952e-11	2.05432e-11	1.64819e-11	1.04786e-11	3.56349e-12	-3.28818e-12	-9.25395e-12	-1.37192e-11	-1.68864e-11	-1.90931e-11	-2.0501e-11	-2.07885e-11	-1.90567e-11	-1.46822e-11	-7.71471e-12	8.86541e-13	9.75554e-12	1.75565e-11	2.35966e-11	2.73642e-11	2.87208e-11	2.75528e-11	2.40573e-11	1.83888e-11	1.09435e-11	2.3005e-12	-6.613e-12	-1.47649e-11	-2.12333e-11	-2.54906e-11	-2.74817e-11	-2.71799e-11	-2.47488e-11	-2.02167e-11	-1.38412e-11	-6.46246e-12	1.04904e-12	7.76073e-12	1.28981e-11	1.6074e-11	1.6965e-11	1.54735e-11	1.1937e-11	6.70897e-12	7.14892e-13	-5.13218e-12
1.54403e-11	1.64335e-11	2.19453e-11	2.56606e-11	2.68051e-11	2.51637e-11	2.1106e-11	1.49374e-11	7.32418e-12	-6.64375e-13	-7.91269e-12	-1.35202e-11	-1.74761e-11	-2.00896e-11	-2.15543e-11	-2.17601e-11	-2.00372e-11	-1.56823e-11	-8.98125e-12	-7.63708e-13	7.61145e-12	1.49807e-11	2.0566e-11	2.40601e-11	2.52125e-11	2.39307e-11	2.04743e-11	1.50758e-11	8.12608e-12	1.72266e-13	-7.80511e-12	-1.49676e-11	-2.06881e-11	-2.45777e-11	-2.65084e-11	-2.63009e-11	-2.39621e-11	-1.93981e-11	-1.29284e-11	-5.23352e-12	2.77712e-12	9.9844e-12	1.56316e-11	1.91361e-11	2.02474e-11	1.88393e-11	1.48694e-11	9.19901e-12	2.48194e-12	-4.2249e-12
1.84695e-11	1.97895e-11	2.56175e-11	2.94856e-11	3.0742e-11	2.93883e-11	2.54833e-11	1.93095e-11	1.14937e-11	2.65603e-12	-5.77536e-12	-1.2692e-11	-1.77298e-11	-2.09615e-11	-2.26482e-11	-2.28434e-11	-2.10175e-11	-1.68881e-11	-1.05122e-11	-2.78851e-12	5.17985e-12	1.2208e-11	1.76281e-11	2.09534e-11	2.20632e-11	2.09306e-11	1.75914e-11	1.24238e-11	5.89155e-12	-1.29135e-12	-8.34858e-12	-1.45732e-11	-1.9434e-11	-2.28351e-11	-2.46201e-11	-2.4592e-11	-2.24256e-11	-1.7897e-11	-1.11059e-11	-2.9083e-12	5.81109e-12	1.36969e-11	2.00067e-11	2.40778e-11	2.5555e-11	2.41843e-11	2.01663e-11	1.39577e-11	6.31871e-12	-1.60317e-12
2.04775e-11	2.19042e-11	2.77143e-11	3.14137e-11	3.24498e-11	3.09274e-11	2.69016e-11	2.05642e-11	1.24643e-11	3.48446e-12	-5.45142e-12	-1.32403e-11	-1.9049e-11	-2.26253e-11	-2.4305e-11	-2.41733e-11	-2.20579e-11	-1.78237e-11	-1.17356e-11	-4.51284e-12	2.85865e-12	9.38056e-12	1.43583e-11	1.74083e-11	1.83901e-11	1.70071e-11	1.36749e-11	8.74717e-12	2.61988e-12	-3.81873e-12	-9.8528e-12	-1.49476e-11	-1.89185e-11	-2.17192e-11	-2.33853e-11	-2.34957e-11	-2.15673e-11	-1.70335e-11	-1.00025e-11	-1.24363e-12	8.02819e-12	1.66139e-11	2.34281e-11	2.77994e-11	2.95591e-11	2.84903e-11	2.47246e-11	1.84449e-11	1.05181e-11	1.76311e-12
1.92156e-11	2.10934e-11	2.70936e-11	3.07521e-11	3.19836e-11	3.06494e-11	2.68723e-11	2.0908e-11	1.30603e-11	4.08401e-12	-5.10768e-12	-1.33087e-11	-1.96396e-11	-2.37258e-11	-2.56258e-11	-2.54994e-11	-2.33502e-11	-1.91907e-11	-1.32021e-11	-6.12855e-12	1.09904e-12	7.63337e-12	1.26538e-11	1.56522e-11	1.64848e-11	1.50165e-11	1.15156e-11	6.36573e-12	3.00604e-13	-5.80229e-12	-1.11543e-11	-1.53627e-11	-1.86337e-11	-2.09761e-11	-2.2461e-11	-2.25306e-11	-2.04441e-11	-1.55124e-11	-7.83665e-12	1.59548e-12	1.13931e-11	2.00818e-11	2.68498e-11	3.11554e-11	3.2693e-11	3.1491e-11	2.75689e-11	2.1204e-11	1.29805e-11	3.71567e-12
1.75453e-11	1.92562e-11	2.48851e-11	2.82505e-11	2.92066e-11	2.78565e-11	2.42126e-11	1.84472e-11	1.10417e-11	2.49889e-12	-6.30379e-12	-1.42668e-11	-2.06848e-11	-2.48882e-11	-2.6948e-11	-2.69158e-11	-2.47987e-11	-2.06179e-11	-1.45226e-11	-7.28748e-12	2.15431e-13	7.03219e-12	1.24594e-11	1.59516e-11	1.71039e-11	1.58239e-11	1.22413e-11	6.81962e-12	4.7559e-13	-5.90799e-12	-1.13932e-11	-1.56194e-11	-1.87057e-11	-2.09433e-11	-2.22968e-11	-2.22473e-11	-2.00668e-11	-1.49823e-11	-7.08271e-12	2.56789e-12	1.23975e-11	2.10471e-11	2.76233e-11	3.17032e-11	3.30401e-11	3.17652e-11	2.7836e-11	2.15457e-11	1.33222e-11	3.99694e-12
1.48806e-11	1.65221e-11	2.16075e-11	2.45039e-11	2.51313e-11	2.35236e-11	1.98211e-11	1.41516e-11	7.0819e-12	-8.33896e-13	-8.76263e-12	-1.58889e-11	-2.1497e-11	-2.52652e-11	-2.70817e-11	-2.69003e-11	-2.45611e-11	-2.00428e-11	-1.35586e-11	-5.6928e-12	2.52064e-12	1.0039e-11	1.6111e-11	1.9955e-11	2.13737e-11	2.00777e-11	1.63742e-11	1.05156e-11	3.50722e-12	-3.79297e-12	-1.02339e-11	-1.50889e-11	-1.84506e-11	-2.08303e-11	-2.23881e-11	-2.25873e-11	-2.05951e-11	-1.57042e-11	-8.05691e-12	1.40005e-12	1.08814e-11	1.92504e-11	2.56383e-11	2.96081e-11	3.09733e-11	2.98477e-11	2.62098e-11	2.02587e-11	1.24296e-11	3.38141e-12
1.13688e-11	1.28255e-11	1.76835e-11	2.05106e-11	2.12038e-11	1.95908e-11	1.59912e-11	1.0574e-11	3.86484e-12	-3.38128e-12	-1.04787e-11	-1.6827e-11	-2.18222e-11	-2.52724e-11	-2.71032e-11	-2.70674e-11	-2.46661e-11	-1.97872e-11	-1.26031e-11	-3.81897e-12	5.46382e-12	1.38313e-11	2.06014e-11	2.50333e-11	2.68321e-11	2.57688e-11	2.1909e-11	1.57342e-11	7.83406e-12	-6.29652e-13	-8.34599e-12	-1.45085e-11	-1.88578e-11	-2.16692e-11	-2.3234e-11	-2.3261e-11	-2.10307e-11	-1.59712e-11	-8.37715e-12	6.76564e-13	9.66767e-12	1.74735e-11	2.32556e-11	2.68062e-11	2.78961e-11	2.6575e-11	2.28377e-11	1.71228e-11	9.68089e-12	1.14432e-12
[truncated: 481 more rows]
[truncated: 462 more columns]

## Sheet: Fig.1e
-7.91774e-19	-8.71826e-19	-9.86562e-19	-9.60043e-19	-7.6992e-19	-8.49952e-19	-1.077e-18	-1.37667e-18	-1.64943e-18	-1.73328e-18	-1.80884e-18	-1.95226e-18	-2.20026e-18	-2.27354e-18	-2.18482e-18	-1.96965e-18	-1.54106e-18	-1.38027e-18	-1.36897e-18	-1.33187e-18	-1.24029e-18	-1.24575e-18	-1.06778e-18	-8.47912e-19	-8.10127e-19	-5.41817e-19	-1.80466e-19	1.11466e-19	3.50819e-19	6.42152e-19	9.70724e-19	1.3625e-18	1.64563e-18	1.6607e-18	1.39852e-18	8.9899e-19	3.87496e-19	-1.40936e-19	-5.97909e-19	-1.0109e-18	-1.27469e-18	-1.3541e-18	-1.43818e-18	-1.66043e-18	-1.83809e-18	-2.04174e-18	-2.05154e-18	-1.9892e-18	-1.90814e-18	-1.95277e-18
[truncated: 1,133 more rows]
[truncated: 1,084 more columns]

[truncated: 1 more sheets: Fig.1f]
