# Supplementary material for: Odd-parity quasiparticle interference in the superconductive surface state of UTe2
Source: Nat Phys. 2025 Sep 18;21(10):1555–62. doi: 10.1038/s41567-025-03000-w (PMC12518143; doi:10.1038/s41567-025-03000-w)
Supplement: Supplementary file 2 — Source data for Fig. 2a–b. [file 41567_2025_3000_MOESM2_ESM.xlsx]

## Sheet: Fig.2a
kx(nm-1)	ky(nm-1)	kx(nm-1)	ky(nm-1)
-3.24465	-5.15015	-7.66242	-2.32912
-3.29605	-5.04715	-7.50917	-2.33295
-3.34701	-4.94415	-7.35592	-2.33581
-3.37147	-4.89443	-7.20268	-2.3377
-3.39714	-4.84114	-7.04943	-2.33863
-3.44643	-4.73814	-6.89618	-2.33867
-3.49513	-4.63514	-6.74293	-2.33791
-3.52471	-4.57193	-6.58968	-2.33644
-3.54302	-4.53213	-6.43643	-2.33436
-3.58996	-4.42913	-6.28319	-2.33175
-3.63616	-4.32613	-6.12994	-2.32865
-3.67796	-4.2314	-5.97669	-2.32506
-3.68156	-4.22312	-5.82344	-2.32093
-3.72587	-4.12012	-5.67019	-2.31613
-3.76929	-4.01712	-5.51694	-2.3104
-3.81175	-3.91412	-5.36369	-2.30333
-3.83121	-3.86594	-5.21045	-2.29429
-3.85312	-3.81111	-5.0572	-2.28225
-3.89333	-3.70811	-4.90741	-2.26607
-3.93234	-3.60511	-4.90395	-2.26525
-3.97005	-3.5021	-4.7507	-2.21246
-3.98446	-3.4613	-4.65707	-2.16306
-4.00628	-3.3991	-4.60448	-2.06006
-4.04084	-3.2961	-4.59745	-1.99984
-4.07345	-3.19309	-4.59272	-1.95706
-4.10368	-3.09009	-4.59516	-1.85405
-4.13085	-2.98709	-4.59745	-1.82675
-4.13771	-2.9562	-4.60382	-1.75105
-4.15374	-2.88409	-4.61543	-1.64805
-4.17	-2.78108	-4.62834	-1.54505
-4.17434	-2.67808	-4.64169	-1.44204
-4.15214	-2.57508	-4.65496	-1.33904
-4.13771	-2.55926	-4.66781	-1.23604
-4.03859	-2.47207	-4.68003	-1.13303
-3.98446	-2.45818	-4.69146	-1.03003
-3.83121	-2.42975	-4.70201	-0.92703
-3.67796	-2.41151	-4.71159	-0.82402
-3.52471	-2.3996	-4.72014	-0.72102
-3.37147	-2.39166	-4.72762	-0.61802
-3.21822	-2.38625	-4.73399	-0.51502
-3.06497	-2.38248	-4.73924	-0.41201
-2.91172	-2.37981	-4.74334	-0.30901
-2.75847	-2.37789	-4.74627	-0.20601
-2.60522	-2.3765	-4.74804	-0.103
-2.45197	-2.37549	-4.74863	0
-2.29873	-2.37476	-4.74804	0.103
-2.14548	-2.37424	-4.74627	0.20601
-1.99223	-2.37388	-4.74334	0.30901
-1.83898	-2.37365	-4.73924	0.41201
-1.68573	-2.3735	-4.73399	0.51502
-1.53248	-2.37342	-4.72762	0.61802
-1.37924	-2.37338	-4.72014	0.72102
-1.22599	-2.37338	-4.71159	0.82402
-1.07274	-2.37341	-4.70201	0.92703
-0.91949	-2.37345	-4.69146	1.03003
-0.76624	-2.37349	-4.68003	1.13303
-0.61299	-2.37353	-4.66781	1.23604
-0.45975	-2.37357	-4.65496	1.33904
-0.3065	-2.3736	-4.64169	1.44204
-0.15325	-2.37362	-4.62834	1.54505
0	-2.37362	-4.61543	1.64805
0.15325	-2.37362	-4.60382	1.75105
0.3065	-2.3736	-4.59745	1.82675
0.45975	-2.37357	-4.59516	1.85405
0.61299	-2.37353	-4.59272	1.95706
0.76624	-2.37349	-4.59745	1.99984
0.91949	-2.37345	-4.60448	2.06006
1.07274	-2.37341	-4.65707	2.16306
1.22599	-2.37338	-4.7507	2.21246
1.37924	-2.37338	-4.90395	2.26525
1.53248	-2.37342	-4.90741	2.26607
1.68573	-2.3735	-5.0572	2.28225
1.83898	-2.37365	-5.21045	2.29429
1.99223	-2.37388	-5.36369	2.30333
2.14548	-2.37424	-5.51694	2.3104
2.29873	-2.37476	-5.67019	2.31613
2.45197	-2.37549	-5.82344	2.32093
2.60522	-2.3765	-5.97669	2.32506
2.75847	-2.37789	-6.12994	2.32865
2.91172	-2.37981	-6.28319	2.33175
3.06497	-2.38248	-6.43643	2.33436
3.21822	-2.38625	-6.58968	2.33644
3.37147	-2.39166	-6.74293	2.33791
3.52471	-2.3996	-6.89618	2.33867
3.67796	-2.41151	-7.04943	2.33863
3.83121	-2.42975	-7.20268	2.3377
3.98446	-2.45818	-7.35592	2.33581
4.03859	-2.47207	-7.50917	2.33295
4.13771	-2.55926	-7.66242	2.32912
4.15214	-2.57508	7.66242	2.32912
4.17434	-2.67808	7.50917	2.33295
4.17	-2.78108	7.35592	2.33581
4.15374	-2.88409	7.20268	2.3377
4.13771	-2.9562	7.04943	2.33863
4.13085	-2.98709	6.89618	2.33867
4.10368	-3.09009	6.74293	2.33791
4.07345	-3.19309	6.58968	2.33644
4.04084	-3.2961	6.43643	2.33436
4.00628	-3.3991	6.28319	2.33175
3.98446	-3.4613	6.12994	2.32865
3.97005	-3.5021	5.97669	2.32506
3.93234	-3.60511	5.82344	2.32093
3.89333	-3.70811	5.67019	2.31613
3.85312	-3.81111	5.51694	2.3104
3.83121	-3.86594	5.36369	2.30333
3.81175	-3.91412	5.21045	2.29429
3.76929	-4.01712	5.0572	2.28225
3.72587	-4.12012	4.90741	2.26607
3.68156	-4.22312	4.90395	2.26525
3.67796	-4.2314	4.7507	2.21246
3.63616	-4.32613	4.65707	2.16306
3.58996	-4.42913	4.60448	2.06006
3.54302	-4.53213	4.59745	1.99984
3.52471	-4.57193	4.59272	1.95706
3.49513	-4.63514	4.59516	1.85405
3.44643	-4.73814	4.59745	1.82675
3.39714	-4.84114	4.60382	1.75105
3.37147	-4.89443	4.61543	1.64805
3.34701	-4.94415	4.62834	1.54505
3.29605	-5.04715	4.64169	1.44204
3.24465	-5.15015	4.65496	1.33904
3.24465	5.15015	4.66781	1.23604
3.29605	5.04715	4.68003	1.13303
3.34701	4.94415	4.69146	1.03003
3.37147	4.89443	4.70201	0.92703
3.39714	4.84114	4.71159	0.82402
3.44643	4.73814	4.72014	0.72102
3.49513	4.63514	4.72762	0.61802
3.52471	4.57193	4.73399	0.51502
3.54302	4.53213	4.73924	0.41201
3.58996	4.42913	4.74334	0.30901
3.63616	4.32613	4.74627	0.20601
3.67796	4.2314	4.74804	0.103
3.68156	4.22312	4.74863	0
3.72587	4.12012	4.74804	-0.103
3.76929	4.01712	4.74627	-0.20601
3.81175	3.91412	4.74334	-0.30901
3.83121	3.86594	4.73924	-0.41201
3.85312	3.81111	4.73399	-0.51502
3.89333	3.70811	4.72762	-0.61802
3.93234	3.60511	4.72014	-0.72102
3.97005	3.5021	4.71159	-0.82402
3.98446	3.4613	4.70201	-0.92703
4.00628	3.3991	4.69146	-1.03003
4.04084	3.2961	4.68003	-1.13303
4.07345	3.19309	4.66781	-1.23604
4.10368	3.09009	4.65496	-1.33904
4.13085	2.98709	4.64169	-1.44204
4.13771	2.9562	4.62834	-1.54505
4.15374	2.88409	4.61543	-1.64805
4.17	2.78108	4.60382	-1.75105
4.17434	2.67808	4.59745	-1.82675
4.15214	2.57508	4.59516	-1.85405
4.13771	2.55926	4.59272	-1.95706
4.03859	2.47207	4.59745	-1.99984
3.98446	2.45818	4.60448	-2.06006
3.83121	2.42975	4.65707	-2.16306
3.67796	2.41151	4.7507	-2.21246
3.52471	2.3996	4.90395	-2.26525
3.37147	2.39166	4.90741	-2.26607
3.21822	2.38625	5.0572	-2.28225
3.06497	2.38248	5.21045	-2.29429
2.91172	2.37981	5.36369	-2.30333
2.75847	2.37789	5.51694	-2.3104
2.60522	2.3765	5.67019	-2.31613
2.45197	2.37549	5.82344	-2.32093
2.29873	2.37476	5.97669	-2.32506
2.14548	2.37424	6.12994	-2.32865
1.99223	2.37388	6.28319	-2.33175
1.83898	2.37365	6.43643	-2.33436
1.68573	2.3735	6.58968	-2.33644
1.53248	2.37342	6.74293	-2.33791
1.37924	2.37338	6.89618	-2.33867
1.22599	2.37338	7.04943	-2.33863
1.07274	2.37341	7.20268	-2.3377
0.91949	2.37345	7.35592	-2.33581
0.76624	2.37349	7.50917	-2.33295
0.61299	2.37353	7.66242	-2.32912
0.45975	2.37357
0.3065	2.3736
0.15325	2.37362
0	2.37362
-0.15325	2.37362
-0.3065	2.3736
-0.45975	2.37357
-0.61299	2.37353
-0.76624	2.37349
-0.91949	2.37345
-1.07274	2.37341
-1.22599	2.37338
-1.37924	2.37338
-1.53248	2.37342
-1.68573	2.3735
-1.83898	2.37365
-1.99223	2.37388
-2.14548	2.37424
-2.29873	2.37476
-2.45197	2.37549
-2.60522	2.3765
-2.75847	2.37789
-2.91172	2.37981
-3.06497	2.38248
-3.21822	2.38625
-3.37147	2.39166
-3.52471	2.3996
-3.67796	2.41151
-3.83121	2.42975
-3.98446	2.45818
-4.03859	2.47207
-4.13771	2.55926
-4.15214	2.57508
-4.17434	2.67808
-4.17	2.78108
-4.15374	2.88409
-4.13771	2.9562
-4.13085	2.98709
-4.10368	3.09009
-4.07345	3.19309
-4.04084	3.2961
-4.00628	3.3991
-3.98446	3.4613
-3.97005	3.5021
-3.93234	3.60511
-3.89333	3.70811
-3.85312	3.81111
-3.83121	3.86594
-3.81175	3.91412
-3.76929	4.01712
-3.72587	4.12012
-3.68156	4.22312
-3.67796	4.2314
-3.63616	4.32613
-3.58996	4.42913
-3.54302	4.53213
-3.52471	4.57193
-3.49513	4.63514
-3.44643	4.73814
-3.39714	4.84114
-3.37147	4.89443
-3.34701	4.94415
-3.29605	5.04715
-3.24465	5.15015

## Sheet: Fig.2b
kx(nm-1)	ky(nm-1)	kz(nm-1)	kx(nm-1)	ky(nm-1)	kz(nm-1)
-7.50917	-2.32726	-2.26014	-3.24465	-5.15015	-2.26014
-7.66242	-2.32912	-2.26014	-3.24465	-5.15015	-2.21494
-7.50917	-2.32739	-2.21494	-3.2446	-5.04715	-2.26014
-7.66242	-2.32912	-2.21494	-3.24622	-5.04715	-2.21494
-7.50917	2.33002	-2.26014	-3.24445	-4.94415	-2.26014
-7.50917	2.33015	-2.21494	-3.24769	-4.94415	-2.21494
-7.66242	2.32912	-2.26014	-3.2442	-4.84114	-2.26014
-7.66242	2.32912	-2.21494	-3.24906	-4.84114	-2.21494
-7.35592	-2.32447	-2.26014	-3.24384	-4.73814	-2.26014
-7.35592	-2.32473	-2.21494	-3.25031	-4.73814	-2.21494
-7.35592	2.32995	-2.26014	-3.24337	-4.63514	-2.26014
-7.35592	2.33022	-2.21494	-3.25143	-4.63514	-2.21494
-7.20268	-2.32083	-2.26014	-3.24277	-4.53213	-2.26014
-7.20268	-2.32122	-2.21494	-3.25243	-4.53213	-2.21494
-7.20268	2.32896	-2.26014	-3.24203	-4.42913	-2.26014
-7.20268	2.32936	-2.21494	-3.25327	-4.42913	-2.21494
-7.04943	-2.31648	-2.26014	-3.24113	-4.32613	-2.26014
-7.04943	-2.31698	-2.21494	-3.25395	-4.32613	-2.21494
-7.04943	2.32714	-2.26014	-3.24006	-4.22312	-2.26014
-7.04943	2.32767	-2.21494	-3.25444	-4.22312	-2.21494
-6.89618	-2.31154	-2.26014	-3.23878	-4.12012	-2.26014
-6.89618	-2.31215	-2.21494	-3.2547	-4.12012	-2.21494
-6.89618	2.32461	-2.26014	-3.23726	-4.01712	-2.26014
-6.89618	2.32526	-2.21494	-3.25471	-4.01712	-2.21494
-6.74293	-2.30617	-2.26014	-3.23544	-3.91412	-2.26014
-6.74293	-2.30686	-2.21494	-3.2544	-3.91412	-2.21494
-6.74293	2.3215	-2.26014	-3.23326	-3.81111	-2.26014
-6.74293	2.32227	-2.21494	-3.25371	-3.81111	-2.21494
-6.58968	-2.30049	-2.26014	-3.23064	-3.70811	-2.26014
-6.58968	-2.30127	-2.21494	-3.25256	-3.70811	-2.21494
-6.58968	2.31794	-2.26014	-3.22747	-3.60511	-2.26014
-6.58968	2.31881	-2.21494	-3.25084	-3.60511	-2.21494
-6.43643	-2.29464	-2.26014	-3.2236	-3.5021	-2.26014
-6.43643	-2.29549	-2.21494	-3.24839	-3.5021	-2.21494
-6.43643	2.31406	-2.26014	-3.21882	-3.3991	-2.26014
-6.43643	2.31504	-2.21494	-3.245	-3.3991	-2.21494
-6.28319	-2.28871	-2.26014	-3.21822	-3.38874	-2.26014
-6.28319	-2.28962	-2.21494	-3.24039	-3.2961	-2.21494
-6.28319	2.30998	-2.26014	-3.21822	-3.2961	-2.25135
-6.28319	2.31106	-2.21494	-3.21822	-3.19309	-2.23989
-6.12994	-2.28277	-2.26014	-3.23413	-3.19309	-2.21494
-6.12994	-2.28374	-2.21494	-3.21822	-3.09009	-2.22601
-6.12994	2.3058	-2.26014	-3.22559	-3.09009	-2.21494
-6.12994	2.30696	-2.21494	-3.21822	-3.0258	-2.21494
-5.97669	-2.27687	-2.26014	-3.21822	2.57508	-2.24611
-5.97669	-2.27788	-2.21494	-3.21822	2.51228	-2.21494
-5.97669	2.30159	-2.26014	-3.2431	2.57508	-2.21494
-5.97669	2.30283	-2.21494	-3.21822	2.63439	-2.26014
-5.82344	-2.27103	-2.26014	-3.22636	2.67808	-2.26014
-5.82344	-2.27207	-2.21494	-3.26152	2.67808	-2.21494
-5.82344	2.2974	-2.26014	-3.23684	2.78108	-2.26014
-5.82344	2.29871	-2.21494	-3.27085	2.78108	-2.21494
-5.69208	-2.26607	-2.26014	-3.24292	2.88409	-2.26014
-5.67019	-2.2663	-2.21494	-3.27573	2.88409	-2.21494
-5.67019	-2.26607	-2.22488	-3.24656	2.98709	-2.26014
-5.67019	-2.26518	-2.26014	-3.2781	2.98709	-2.21494
-5.67019	2.29326	-2.26014	-3.24871	3.09009	-2.26014
-5.67019	2.29465	-2.21494	-3.27896	3.09009	-2.21494
-5.66401	-2.26607	-2.21494	-3.24991	3.19309	-2.26014
-5.51694	-2.25886	-2.26014	-3.27884	3.19309	-2.21494
-5.51694	-2.26001	-2.21494	-3.25049	3.2961	-2.26014
-5.51694	2.28921	-2.26014	-3.27807	3.2961	-2.21494
-5.51694	2.29065	-2.21494	-3.25065	3.3991	-2.26014
-5.36369	-2.25239	-2.26014	-3.27685	3.3991	-2.21494
-5.36369	-2.25351	-2.21494	-3.25053	3.5021	-2.26014
-5.36369	2.28522	-2.26014	-3.27533	3.5021	-2.21494
-5.36369	2.28672	-2.21494	-3.25022	3.60511	-2.26014
-5.21045	-2.24564	-2.26014	-3.27359	3.60511	-2.21494
-5.21045	-2.2467	-2.21494	-3.24978	3.70811	-2.26014
-5.21045	2.28129	-2.26014	-3.2717	3.70811	-2.21494
-5.21045	2.28284	-2.21494	-3.24928	3.81111	-2.26014
-5.0572	-2.23849	-2.26014	-3.26973	3.81111	-2.21494
-5.0572	-2.23945	-2.21494	-3.24873	3.91412	-2.26014
-5.0572	2.27739	-2.26014	-3.26769	3.91412	-2.21494
-5.0572	2.27897	-2.21494	-3.24818	4.01712	-2.26014
-4.90395	-2.23074	-2.26014	-3.26562	4.01712	-2.21494
-4.90395	-2.23155	-2.21494	-3.24763	4.12012	-2.26014
-4.90395	2.27346	-2.26014	-3.26355	4.12012	-2.21494
-4.90395	2.27506	-2.21494	-3.24711	4.22312	-2.26014
-4.7507	-2.22217	-2.26014	-3.26148	4.22312	-2.21494
-4.7507	-2.22274	-2.21494	-3.24662	4.32613	-2.26014
-4.7507	2.26945	-2.26014	-3.25944	4.32613	-2.21494
-4.7507	2.27105	-2.21494	-3.24618	4.42913	-2.26014
-4.59745	-2.21245	-2.26014	-3.25742	4.42913	-2.21494
-4.59745	-2.21267	-2.21494	-3.24578	4.53213	-2.26014
-4.59745	2.26514	-2.26014	-3.25544	4.53213	-2.21494
-4.59745	2.26607	-2.23705	-3.24544	4.63514	-2.26014
-4.62649	2.26607	-2.26014	-3.25351	4.63514	-2.21494
-4.59745	2.26683	-2.21494	-3.24516	4.73814	-2.26014
-4.4442	-2.20119	-2.26014	-3.25162	4.73814	-2.21494
-4.4442	-2.20092	-2.21494	-3.24494	4.84114	-2.26014
-4.4442	2.25968	-2.26014	-3.24979	4.84114	-2.21494
-4.4442	2.2614	-2.21494	-3.24478	4.94415	-2.26014
-4.57161	2.26607	-2.21494	-3.24802	4.94415	-2.21494
-4.29096	-2.18786	-2.26014	-3.24468	5.04715	-2.26014
-4.29096	-2.18689	-2.21494	-3.24631	5.04715	-2.21494
-4.29096	2.25307	-2.26014	-3.24465	5.15015	-2.26014
-4.29096	2.25453	-2.21494	-3.24465	5.15015	-2.21494
-4.13771	-2.1718	-2.26014	-3.21275	-3.2961	-2.26014
-4.13771	-2.16987	-2.21494	-3.20503	-3.19309	-2.26014
-4.13771	2.24455	-2.26014	-3.19503	-3.09009	-2.26014
-4.13771	2.24548	-2.21494	-3.18173	-2.98709	-2.26014
-4.06687	-2.16306	-2.26014	-3.21368	-2.98709	-2.21494
-4.08543	-2.16306	-2.21494	-3.16346	-2.88409	-2.26014
-3.98446	-2.14439	-2.26014	-3.19662	-2.88409	-2.21494
-3.98446	-2.13845	-2.21494	-3.1372	-2.78108	-2.26014
-3.98446	2.23297	-2.26014	-3.17146	-2.78108	-2.21494
-3.98446	2.23289	-2.21494	-3.09696	-2.67808	-2.26014
-3.83121	-2.10087	-2.26014	-3.1321	-2.67808	-2.21494
-3.83121	-2.09099	-2.21494	-3.06497	-2.62849	-2.26014
-3.83121	2.2165	-2.26014	-3.06497	-2.57581	-2.21494
-3.83121	2.21464	-2.21494	-3.06497	2.3939	-2.26014
-3.71682	-2.06006	-2.26014	-3.06497	2.37193	-2.21494
-3.74973	-2.06006	-2.21494	-3.16364	2.47207	-2.26014
-3.67796	-2.03067	-2.26014	-3.20109	2.47207	-2.21494
-3.67796	-2.0021	-2.21494	-3.20674	2.57508	-2.26014
-3.67796	2.19246	-2.26014	-3.02803	-2.57508	-2.26014
-3.67796	2.18753	-2.21494	-3.06445	-2.57508	-2.21494
-3.59003	-1.95706	-2.26014	-2.91172	-2.4878	-2.26014
-3.62729	-1.95706	-2.21494	-2.92298	-2.47207	-2.21494
-3.52599	-1.85405	-2.26014	-2.91172	-2.47207	-2.2297
-3.56559	-1.85405	-2.21494	-2.91172	-2.46818	-2.21494
-3.52471	-1.85066	-2.26014	-2.91172	2.34854	-2.26014
-3.52912	-1.75105	-2.21494	-2.91172	2.34442	-2.21494
-3.52471	-1.75105	-2.21981	-3.02466	2.36907	-2.26014
-3.52471	-1.73201	-2.21494	-3.05983	2.36907	-2.21494
-3.52471	2.1445	-2.26014	-2.88745	-2.47207	-2.26014
-3.52471	2.11354	-2.21494	-2.75847	-2.43209	-2.26014
-3.54753	2.16306	-2.26014	-2.75847	-2.42357	-2.21494
-3.57897	2.16306	-2.21494	-2.75847	2.32897	-2.26014
-3.48781	-1.75105	-2.26014	-2.75847	2.32709	-2.21494
-3.46281	-1.64805	-2.26014	-2.60522	-2.39563	-2.26014
-3.50536	-1.64805	-2.21494	-2.60522	-2.39013	-2.21494
-3.44537	-1.54505	-2.26014	-2.60522	2.31554	-2.26014
-3.48895	-1.54505	-2.21494	-2.60522	2.31512	-2.21494
-3.43267	-1.44204	-2.26014	-2.4561	-2.36907	-2.26014
-3.47713	-1.44204	-2.21494	-2.47744	-2.36907	-2.21494
-3.42309	-1.33904	-2.26014	-2.45197	-2.36866	-2.26014
-3.46835	-1.33904	-2.21494	-2.45197	-2.36666	-2.21494
-3.41568	-1.23604	-2.26014	-2.45197	2.3061	-2.26014
-3.46164	-1.23604	-2.21494	-2.45197	2.30664	-2.21494
-3.4098	-1.13303	-2.26014	-2.29873	-2.35563	-2.26014
-3.45641	-1.13303	-2.21494	-2.29873	-2.35454	-2.21494
-3.40505	-1.03003	-2.26014	-2.29873	2.29928	-2.26014
-3.45224	-1.03003	-2.21494	-2.29873	2.30046	-2.21494
-3.40114	-0.927027	-2.26014	-2.14548	-2.34521	-2.26014
-3.44884	-0.927027	-2.21494	-2.14548	-2.34482	-2.21494
-3.39784	-0.824024	-2.26014	-2.14548	2.29422	-2.26014
-3.446	-0.824024	-2.21494	-2.14548	2.29585	-2.21494
-3.39501	-0.721021	-2.26014	-1.99223	-2.33681	-2.26014
-3.44357	-0.721021	-2.21494	-1.99223	-2.33697	-2.21494
-3.39252	-0.618018	-2.26014	-1.99223	2.29038	-2.26014
-3.44144	-0.618018	-2.21494	-1.99223	2.29232	-2.21494
-3.3903	-0.515015	-2.26014	-1.83898	-2.32999	-2.26014
-3.43951	-0.515015	-2.21494	-1.83898	-2.33058	-2.21494
-3.38826	-0.412012	-2.26014	-1.83898	2.28739	-2.26014
-3.43771	-0.412012	-2.21494	-1.83898	2.28956	-2.21494
-3.38635	-0.309009	-2.26014	-1.68573	-2.32441	-2.26014
-3.436	-0.309009	-2.21494	-1.68573	-2.32536	-2.21494
-3.38454	-0.206006	-2.26014	-1.68573	2.28502	-2.26014
-3.43433	-0.206006	-2.21494	-1.68573	2.28736	-2.21494
-3.38278	-0.103003	-2.26014	-1.53248	-2.31984	-2.26014
-3.43266	-0.103003	-2.21494	-1.53248	-2.32106	-2.21494
-3.38106	0	-2.26014	-1.53248	2.28311	-2.26014
-3.43097	0	-2.21494	-1.53248	2.28559	-2.21494
-3.37935	0.103003	-2.26014	-1.37924	-2.31607	-2.26014
-3.42925	0.103003	-2.21494	-1.37924	-2.31751	-2.21494
-3.37765	0.206006	-2.26014	-1.37924	2.28157	-2.26014
-3.42749	0.206006	-2.21494	-1.37924	2.28414	-2.21494
-3.37596	0.309009	-2.26014	-1.22599	-2.31297	-2.26014
-3.42567	0.309009	-2.21494	-1.22599	-2.31459	-2.21494
-3.37426	0.412012	-2.26014	-1.22599	2.2803	-2.26014
-3.42381	0.412012	-2.21494	-1.22599	2.28296	-2.21494
-3.37257	0.515015	-2.26014	-1.07274	-2.31042	-2.26014
-3.4219	0.515015	-2.21494	-1.07274	-2.31219	-2.21494
-3.37147	0.583427	-2.26014	-1.07274	2.27927	-2.26014
-3.41997	0.618018	-2.21494	-1.07274	2.28199	-2.21494
-3.37147	0.618018	-2.25963	-0.919491	-2.30835	-2.26014
-3.37147	0.721021	-2.25813	-0.919491	-2.31023	-2.21494
-3.41802	0.721021	-2.21494	-0.919491	2.27842	-2.26014
-3.37147	0.824024	-2.25666	-0.919491	2.2812	-2.21494
-3.41608	0.824024	-2.21494	-0.766242	-2.30668	-2.26014
-3.37147	0.927027	-2.25527	-0.766242	-2.30865	-2.21494
-3.4142	0.927027	-2.21494	-0.766242	2.27775	-2.26014
-3.37147	1.03003	-2.25399	-0.766242	2.28056	-2.21494
-3.41242	1.03003	-2.21494	-0.612994	-2.30537	-2.26014
-3.37147	1.13303	-2.25288	-0.612994	-2.30742	-2.21494
-3.41081	1.13303	-2.21494	-0.612994	2.27721	-2.26014
-3.37147	1.23604	-2.25206	-0.612994	2.28006	-2.21494
-3.40947	1.23604	-2.21494	-0.459745	-2.30439	-2.26014
-3.37147	1.33904	-2.25164	-0.459745	-2.30649	-2.21494
-3.40852	1.33904	-2.21494	-0.459745	2.27681	-2.26014
-3.37147	1.44204	-2.25185	-0.459745	2.27968	-2.21494
-3.40817	1.44204	-2.21494	-0.306497	-2.30371	-2.26014
-3.37147	1.54505	-2.25304	-0.306497	-2.30584	-2.21494
-3.40871	1.54505	-2.21494	-0.306497	2.27653	-2.26014
-3.37147	1.64805	-2.25577	-0.306497	2.27942	-2.21494
-3.41063	1.64805	-2.21494	-0.153248	-2.3033	-2.26014
-3.37147	1.733	-2.26014	-0.153248	-2.30545	-2.21494
-3.37236	1.75105	-2.26014	-0.153248	2.27637	-2.26014
-3.4148	1.75105	-2.21494	-0.153248	2.27926	-2.21494
-3.3816	1.85405	-2.26014	0	-2.30317	-2.26014
-3.42294	1.85405	-2.21494	0	-2.30533	-2.21494
-3.39899	1.95706	-2.26014	0	2.27631	-2.26014
-3.43892	1.95706	-2.21494	0	2.27921	-2.21494
-3.43633	2.06006	-2.26014	0.153248	-2.3033	-2.26014
-3.47396	2.06006	-2.21494	0.153248	-2.30545	-2.21494
-3.3709	0.618018	-2.26014	0.153248	2.27637	-2.26014
-3.36926	0.721021	-2.26014	0.153248	2.27926	-2.21494
-3.36768	0.824024	-2.26014	0.306497	-2.30371	-2.26014
-3.36621	0.927027	-2.26014	0.306497	-2.30584	-2.21494
-3.36489	1.03003	-2.26014	0.306497	2.27653	-2.26014
-3.3638	1.13303	-2.26014	0.306497	2.27942	-2.21494
-3.36304	1.23604	-2.26014	0.459745	-2.30439	-2.26014
-3.36273	1.33904	-2.26014	0.459745	-2.30649	-2.21494
-3.36308	1.44204	-2.26014	0.459745	2.27681	-2.26014
-3.3644	1.54505	-2.26014	0.459745	2.27968	-2.21494
-3.3672	1.64805	-2.26014	0.612994	-2.30537	-2.26014
3.37147	0.583427	-2.26014	0.612994	-2.30742	-2.21494
3.3709	0.618018	-2.26014	0.612994	2.27721	-2.26014
3.37147	0.618018	-2.25963	0.612994	2.28006	-2.21494
3.36926	0.721021	-2.26014	0.766242	-2.30668	-2.26014
3.37147	0.721021	-2.25813	0.766242	-2.30865	-2.21494
3.36768	0.824024	-2.26014	0.766242	2.27775	-2.26014
3.37147	0.824024	-2.25666	0.766242	2.28056	-2.21494
3.36621	0.927027	-2.26014	0.919491	-2.30835	-2.26014
3.37147	0.927027	-2.25527	0.919491	-2.31023	-2.21494
3.36489	1.03003	-2.26014	0.919491	2.27842	-2.26014
3.37147	1.03003	-2.25399	0.919491	2.2812	-2.21494
3.3638	1.13303	-2.26014	1.07274	-2.31042	-2.26014
3.37147	1.13303	-2.25288	1.07274	-2.31219	-2.21494
3.36304	1.23604	-2.26014	1.07274	2.27927	-2.26014
3.37147	1.23604	-2.25206	1.07274	2.28199	-2.21494
3.36273	1.33904	-2.26014	1.22599	-2.31297	-2.26014
3.37147	1.33904	-2.25164	1.22599	-2.31459	-2.21494
3.36308	1.44204	-2.26014	1.22599	2.2803	-2.26014
3.37147	1.44204	-2.25185	1.22599	2.28296	-2.21494
3.3644	1.54505	-2.26014	1.37924	-2.31607	-2.26014
3.37147	1.54505	-2.25304	1.37924	-2.31751	-2.21494
3.3672	1.64805	-2.26014	1.37924	2.28157	-2.26014
3.37147	1.64805	-2.25577	1.37924	2.28414	-2.21494
3.37147	1.733	-2.26014	1.53248	-2.31984	-2.26014
3.52471	-1.85066	-2.26014	1.53248	-2.32106	-2.21494
3.48781	-1.75105	-2.26014	1.53248	2.28311	-2.26014
3.52471	-1.75105	-2.21981	1.53248	2.28559	-2.21494
3.46281	-1.64805	-2.26014	1.68573	-2.32441	-2.26014
3.50536	-1.64805	-2.21494	1.68573	-2.32536	-2.21494
3.52471	-1.73201	-2.21494	1.68573	2.28502	-2.26014
3.44537	-1.54505	-2.26014	1.68573	2.28736	-2.21494
3.48895	-1.54505	-2.21494	1.83898	-2.32999	-2.26014
3.43267	-1.44204	-2.26014	1.83898	-2.33058	-2.21494
3.47713	-1.44204	-2.21494	1.83898	2.28739	-2.26014
3.42309	-1.33904	-2.26014	1.83898	2.28956	-2.21494
3.46835	-1.33904	-2.21494	1.99223	-2.33681	-2.26014
3.41568	-1.23604	-2.26014	1.99223	-2.33697	-2.21494
3.46164	-1.23604	-2.21494	1.99223	2.29038	-2.26014
3.4098	-1.13303	-2.26014	1.99223	2.29232	-2.21494
3.45641	-1.13303	-2.21494	2.14548	-2.34521	-2.26014
3.40505	-1.03003	-2.26014	2.14548	-2.34482	-2.21494
3.45224	-1.03003	-2.21494	2.14548	2.29422	-2.26014
3.40114	-0.927027	-2.26014	2.14548	2.29585	-2.21494
3.44884	-0.927027	-2.21494	2.29873	-2.35563	-2.26014
3.39784	-0.824024	-2.26014	2.29873	-2.35454	-2.21494
3.446	-0.824024	-2.21494	2.29873	2.29928	-2.26014
3.39501	-0.721021	-2.26014	2.29873	2.30046	-2.21494
3.44357	-0.721021	-2.21494	2.45197	-2.36866	-2.26014
3.39252	-0.618018	-2.26014	2.45197	-2.36666	-2.21494
3.44144	-0.618018	-2.21494	2.45197	2.3061	-2.26014
3.3903	-0.515015	-2.26014	2.45197	2.30664	-2.21494
3.43951	-0.515015	-2.21494	2.60522	-2.39563	-2.26014
3.38826	-0.412012	-2.26014	2.4561	-2.36907	-2.26014
3.43771	-0.412012	-2.21494	2.60522	-2.39013	-2.21494
3.38635	-0.309009	-2.26014	2.47744	-2.36907	-2.21494
3.436	-0.309009	-2.21494	2.60522	2.31554	-2.26014
3.38454	-0.206006	-2.26014	2.60522	2.31512	-2.21494
3.43433	-0.206006	-2.21494	2.75847	-2.43209	-2.26014
3.38278	-0.103003	-2.26014	2.75847	-2.42357	-2.21494
3.43266	-0.103003	-2.21494	2.75847	2.32897	-2.26014
3.38106	0	-2.26014	2.75847	2.32709	-2.21494
3.43097	0	-2.21494	2.91172	-2.4878	-2.26014
3.37935	0.103003	-2.26014	2.88745	-2.47207	-2.26014
3.42925	0.103003	-2.21494	2.91172	-2.47207	-2.2297
3.37765	0.206006	-2.26014	2.91172	-2.46818	-2.21494
3.42749	0.206006	-2.21494	2.91172	2.34854	-2.26014
3.37596	0.309009	-2.26014	2.91172	2.34442	-2.21494
3.42567	0.309009	-2.21494	3.06497	-2.62849	-2.26014
3.37426	0.412012	-2.26014	3.02803	-2.57508	-2.26014
3.42381	0.412012	-2.21494	3.06497	-2.57581	-2.21494
3.37257	0.515015	-2.26014	3.06445	-2.57508	-2.21494
3.4219	0.515015	-2.21494	2.92298	-2.47207	-2.21494
3.41997	0.618018	-2.21494	3.02466	2.36907	-2.26014
3.41802	0.721021	-2.21494	3.05983	2.36907	-2.21494
3.41608	0.824024	-2.21494	3.06497	2.3939	-2.26014
3.4142	0.927027	-2.21494	3.06497	2.37193	-2.21494
3.41242	1.03003	-2.21494	3.21822	-3.38874	-2.26014
3.41081	1.13303	-2.21494	3.21275	-3.2961	-2.26014
3.40947	1.23604	-2.21494	3.21822	-3.2961	-2.25135
3.40852	1.33904	-2.21494	3.20503	-3.19309	-2.26014
3.40817	1.44204	-2.21494	3.21822	-3.19309	-2.23989
3.40871	1.54505	-2.21494	3.19503	-3.09009	-2.26014
3.41063	1.64805	-2.21494	3.21822	-3.09009	-2.22601
3.37236	1.75105	-2.26014	3.18173	-2.98709	-2.26014
3.4148	1.75105	-2.21494	3.21368	-2.98709	-2.21494
3.3816	1.85405	-2.26014	3.21822	-3.0258	-2.21494
3.42294	1.85405	-2.21494	3.16346	-2.88409	-2.26014
3.39899	1.95706	-2.26014	3.19662	-2.88409	-2.21494
3.43892	1.95706	-2.21494	3.1372	-2.78108	-2.26014
3.43633	2.06006	-2.26014	3.17146	-2.78108	-2.21494
3.47396	2.06006	-2.21494	3.09696	-2.67808	-2.26014
3.52471	2.1445	-2.26014	3.1321	-2.67808	-2.21494
3.52471	2.11354	-2.21494	3.16364	2.47207	-2.26014
3.67796	-2.03067	-2.26014	3.20109	2.47207	-2.21494
3.59003	-1.95706	-2.26014	3.20674	2.57508	-2.26014
3.67796	-2.0021	-2.21494	3.21822	2.57508	-2.24611
3.62729	-1.95706	-2.21494	3.21822	2.51228	-2.21494
3.52599	-1.85405	-2.26014	3.21822	2.63439	-2.26014
3.56559	-1.85405	-2.21494	3.24465	-5.15015	-2.26014
3.52912	-1.75105	-2.21494	3.2446	-5.04715	-2.26014
3.54753	2.16306	-2.26014	3.24465	-5.15015	-2.21494
3.57897	2.16306	-2.21494	3.24622	-5.04715	-2.21494
3.67796	2.19246	-2.26014	3.24445	-4.94415	-2.26014
3.67796	2.18753	-2.21494	3.24769	-4.94415	-2.21494
3.83121	-2.10087	-2.26014	3.2442	-4.84114	-2.26014
3.71682	-2.06006	-2.26014	3.24906	-4.84114	-2.21494
3.83121	-2.09099	-2.21494	3.24384	-4.73814	-2.26014
3.74973	-2.06006	-2.21494	3.25031	-4.73814	-2.21494
3.83121	2.2165	-2.26014	3.24337	-4.63514	-2.26014
3.83121	2.21464	-2.21494	3.25143	-4.63514	-2.21494
3.98446	-2.14439	-2.26014	3.24277	-4.53213	-2.26014
3.98446	-2.13845	-2.21494	3.25243	-4.53213	-2.21494
3.98446	2.23297	-2.26014	3.24203	-4.42913	-2.26014
3.98446	2.23289	-2.21494	3.25327	-4.42913	-2.21494
4.13771	-2.1718	-2.26014	3.24113	-4.32613	-2.26014
4.06687	-2.16306	-2.26014	3.25395	-4.32613	-2.21494
4.13771	-2.16987	-2.21494	3.24006	-4.22312	-2.26014
4.08543	-2.16306	-2.21494	3.25444	-4.22312	-2.21494
4.13771	2.24455	-2.26014	3.23878	-4.12012	-2.26014
4.13771	2.24548	-2.21494	3.2547	-4.12012	-2.21494
4.29096	-2.18786	-2.26014	3.23726	-4.01712	-2.26014
4.29096	-2.18689	-2.21494	3.25471	-4.01712	-2.21494
4.29096	2.25307	-2.26014	3.23544	-3.91412	-2.26014
4.29096	2.25453	-2.21494	3.2544	-3.91412	-2.21494
4.4442	-2.20119	-2.26014	3.23326	-3.81111	-2.26014
4.4442	-2.20092	-2.21494	3.25371	-3.81111	-2.21494
4.4442	2.25968	-2.26014	3.23064	-3.70811	-2.26014
4.4442	2.2614	-2.21494	3.25256	-3.70811	-2.21494
4.59745	-2.21245	-2.26014	3.22747	-3.60511	-2.26014
4.59745	-2.21267	-2.21494	3.25084	-3.60511	-2.21494
4.59745	2.26514	-2.26014	3.2236	-3.5021	-2.26014
4.59745	2.26607	-2.23705	3.24839	-3.5021	-2.21494
4.57161	2.26607	-2.21494	3.21882	-3.3991	-2.26014
4.59745	2.26683	-2.21494	3.245	-3.3991	-2.21494
4.7507	-2.22217	-2.26014	3.24039	-3.2961	-2.21494
4.7507	-2.22274	-2.21494	3.23413	-3.19309	-2.21494
4.62649	2.26607	-2.26014	3.22559	-3.09009	-2.21494
4.7507	2.26945	-2.26014	3.2431	2.57508	-2.21494
4.7507	2.27105	-2.21494	3.22636	2.67808	-2.26014
4.90395	-2.23074	-2.26014	3.26152	2.67808	-2.21494
4.90395	-2.23155	-2.21494	3.23684	2.78108	-2.26014
4.90395	2.27346	-2.26014	3.27085	2.78108	-2.21494
4.90395	2.27506	-2.21494	3.24292	2.88409	-2.26014
5.0572	-2.23849	-2.26014	3.27573	2.88409	-2.21494
5.0572	-2.23945	-2.21494	3.24656	2.98709	-2.26014
5.0572	2.27739	-2.26014	3.2781	2.98709	-2.21494
5.0572	2.27897	-2.21494	3.24871	3.09009	-2.26014
5.21045	-2.24564	-2.26014	3.27896	3.09009	-2.21494
5.21045	-2.2467	-2.21494	3.24991	3.19309	-2.26014
5.21045	2.28129	-2.26014	3.27884	3.19309	-2.21494
5.21045	2.28284	-2.21494	3.25049	3.2961	-2.26014
5.36369	-2.25239	-2.26014	3.27807	3.2961	-2.21494
5.36369	-2.25351	-2.21494	3.25065	3.3991	-2.26014
5.36369	2.28522	-2.26014	3.27685	3.3991	-2.21494
5.36369	2.28672	-2.21494	3.25053	3.5021	-2.26014
5.51694	-2.25886	-2.26014	3.27533	3.5021	-2.21494
5.51694	-2.26001	-2.21494	3.25022	3.60511	-2.26014
5.51694	2.28921	-2.26014	3.27359	3.60511	-2.21494
5.51694	2.29065	-2.21494	3.24978	3.70811	-2.26014
5.67019	-2.26607	-2.22488	3.2717	3.70811	-2.21494
5.66401	-2.26607	-2.21494	3.24928	3.81111	-2.26014
5.67019	-2.2663	-2.21494	3.26973	3.81111	-2.21494
5.67019	-2.26518	-2.26014	3.24873	3.91412	-2.26014
5.67019	2.29326	-2.26014	3.26769	3.91412	-2.21494
5.67019	2.29465	-2.21494	3.24818	4.01712	-2.26014
5.82344	-2.27103	-2.26014	3.26562	4.01712	-2.21494
5.69208	-2.26607	-2.26014	3.24763	4.12012	-2.26014
5.82344	-2.27207	-2.21494	3.26355	4.12012	-2.21494
5.82344	2.2974	-2.26014	3.24711	4.22312	-2.26014
5.82344	2.29871	-2.21494	3.26148	4.22312	-2.21494
5.97669	-2.27687	-2.26014	3.24662	4.32613	-2.26014
5.97669	-2.27788	-2.21494	3.25944	4.32613	-2.21494
5.97669	2.30159	-2.26014	3.24618	4.42913	-2.26014
5.97669	2.30283	-2.21494	3.25742	4.42913	-2.21494
6.12994	-2.28277	-2.26014	3.24578	4.53213	-2.26014
6.12994	-2.28374	-2.21494	3.25544	4.53213	-2.21494
6.12994	2.3058	-2.26014	3.24544	4.63514	-2.26014
6.12994	2.30696	-2.21494	3.25351	4.63514	-2.21494
6.28319	-2.28871	-2.26014	3.24516	4.73814	-2.26014
6.28319	-2.28962	-2.21494	3.25162	4.73814	-2.21494
6.28319	2.30998	-2.26014	3.24494	4.84114	-2.26014
6.28319	2.31106	-2.21494	3.24979	4.84114	-2.21494
6.43643	-2.29464	-2.26014	3.24478	4.94415	-2.26014
6.43643	-2.29549	-2.21494	3.24802	4.94415	-2.21494
6.43643	2.31406	-2.26014	3.24468	5.04715	-2.26014
6.43643	2.31504	-2.21494	3.24631	5.04715	-2.21494
6.58968	-2.30049	-2.26014	3.24465	5.15015	-2.26014
6.58968	-2.30127	-2.21494	3.24465	5.15015	-2.21494
6.58968	2.31794	-2.26014	-3.24465	-5.15015	-2.16973
6.58968	2.31881	-2.21494	-3.24784	-5.04715	-2.16973
6.74293	-2.30617	-2.26014	-3.25093	-4.94415	-2.16973
6.74293	-2.30686	-2.21494	-3.2539	-4.84114	-2.16973
6.74293	2.3215	-2.26014	-3.25676	-4.73814	-2.16973
6.74293	2.32227	-2.21494	-3.25948	-4.63514	-2.16973
6.89618	-2.31154	-2.26014	-3.26207	-4.53213	-2.16973
6.89618	-2.31215	-2.21494	-3.26449	-4.42913	-2.16973
6.89618	2.32461	-2.26014	-3.26674	-4.32613	-2.16973
6.89618	2.32526	-2.21494	-3.26877	-4.22312	-2.16973
7.04943	-2.31648	-2.26014	-3.27058	-4.12012	-2.16973
7.04943	-2.31698	-2.21494	-3.2721	-4.01712	-2.16973
7.04943	2.32714	-2.26014	-3.27329	-3.91412	-2.16973
7.04943	2.32767	-2.21494	-3.27409	-3.81111	-2.16973
7.20268	-2.32083	-2.26014	-3.2744	-3.70811	-2.16973
7.20268	-2.32122	-2.21494	-3.27411	-3.60511	-2.16973
7.20268	2.32896	-2.26014	-3.27308	-3.5021	-2.16973
7.20268	2.32936	-2.21494	-3.27108	-3.3991	-2.16973
7.35592	-2.32447	-2.26014	-3.26783	-3.2961	-2.16973
7.35592	-2.32473	-2.21494	-3.26289	-3.19309	-2.16973
7.35592	2.32995	-2.26014	-3.25563	-3.09009	-2.16973
7.35592	2.33022	-2.21494	-3.24505	-2.98709	-2.16973
7.50917	-2.32726	-2.26014	-3.21822	-2.98709	-2.20852
7.50917	-2.32739	-2.21494	-3.21822	-2.88409	-2.18542
7.50917	2.33002	-2.26014	-3.22945	-2.88409	-2.16973
7.50917	2.33015	-2.21494	-3.21822	-2.83481	-2.16973
7.66242	-2.32912	-2.26014	-3.21822	2.47207	-2.19415
7.66242	-2.32912	-2.21494	-3.21822	2.45516	-2.16973
7.66242	2.32912	-2.26014	-3.23771	2.47207	-2.16973
7.66242	2.32912	-2.21494	-3.27896	2.57508	-2.16973
-7.50917	-2.32753	-2.16973	-3.29642	2.67808	-2.16973
-7.66242	-2.32912	-2.16973	-3.30463	2.78108	-2.16973
-7.50917	2.33029	-2.16973	-3.3083	2.88409	-2.16973
-7.66242	2.32912	-2.16973	-3.30944	2.98709	-2.16973
-7.35592	-2.325	-2.16973	-3.30902	3.09009	-2.16973
-7.35592	2.33048	-2.16973	-3.3076	3.19309	-2.16973
-7.20268	-2.32161	-2.16973	-3.30549	3.2961	-2.16973
-7.20268	2.32976	-2.16973	-3.30291	3.3991	-2.16973
-7.04943	-2.31749	-2.16973	-3.29999	3.5021	-2.16973
-7.04943	2.3282	-2.16973	-3.29684	3.60511	-2.16973
-6.89618	-2.31276	-2.16973	-3.29352	3.70811	-2.16973
-6.89618	2.32591	-2.16973	-3.29009	3.81111	-2.16973
-6.74293	-2.30757	-2.16973	-3.28657	3.91412	-2.16973
-6.74293	2.32303	-2.16973	-3.283	4.01712	-2.16973
-6.58968	-2.30206	-2.16973	-3.27941	4.12012	-2.16973
-6.58968	2.31968	-2.16973	-3.27581	4.22312	-2.16973
-6.43643	-2.29635	-2.16973	-3.27221	4.32613	-2.16973
-6.43643	2.31601	-2.16973	-3.26863	4.42913	-2.16973
-6.28319	-2.29054	-2.16973	-3.26508	4.53213	-2.16973
-6.28319	2.31212	-2.16973	-3.26156	4.63514	-2.16973
-6.12994	-2.28471	-2.16973	-3.25807	4.73814	-2.16973
-6.12994	2.30811	-2.16973	-3.25464	4.84114	-2.16973
-5.97669	-2.27889	-2.16973	-3.25125	4.94415	-2.16973
-5.97669	2.30406	-2.16973	-3.24792	5.04715	-2.16973
-5.82344	-2.27311	-2.16973	-3.24465	5.15015	-2.16973
-5.82344	2.30002	-2.16973	-3.20559	-2.78108	-2.16973
-5.67019	-2.26736	-2.16973	-3.16712	-2.67808	-2.16973
-5.67019	2.29602	-2.16973	-3.09976	-2.57508	-2.16973
-5.63575	-2.26607	-2.16973	-3.06497	-2.57508	-2.21429
-5.51694	-2.26116	-2.16973	-3.06497	-2.54715	-2.16973
-5.51694	2.29208	-2.16973	-3.06497	2.36907	-2.20817
-5.36369	-2.25463	-2.16973	-3.06497	2.36381	-2.16973
-5.36369	2.2882	-2.16973	-3.09218	2.36907	-2.16973
-5.21045	-2.24777	-2.16973	-2.95735	-2.47207	-2.16973
-5.21045	2.28436	-2.16973	-2.91172	-2.45712	-2.16973
-5.0572	-2.24041	-2.16973	-2.91172	2.34115	-2.16973
-5.0572	2.28052	-2.16973	-2.75847	-2.41604	-2.16973
-4.90395	-2.23233	-2.16973	-2.75847	2.32575	-2.16973
-4.90395	2.27663	-2.16973	-2.60522	-2.3854	-2.16973
-4.7507	-2.22327	-2.16973	-2.60522	2.31504	-2.16973
-4.7507	2.2726	-2.16973	-2.49801	-2.36907	-2.16973
-4.59745	-2.21283	-2.16973	-2.45197	-2.36498	-2.16973
-4.59745	2.26834	-2.16973	-2.45197	2.3074	-2.16973
-4.4442	-2.20053	-2.16973	-2.29873	-2.35369	-2.16973
-4.4442	2.26309	-2.16973	-2.29873	2.30179	-2.16973
-4.52218	2.26607	-2.16973	-2.14548	-2.34462	-2.16973
-4.29096	-2.18575	-2.16973	-2.14548	2.29758	-2.16973
-4.29096	2.25592	-2.16973	-1.99223	-2.33728	-2.16973
-4.13771	-2.16767	-2.16973	-1.99223	2.29433	-2.16973
-4.13771	2.24625	-2.16973	-1.83898	-2.33129	-2.16973
-4.1042	-2.16306	-2.16973	-1.83898	2.29178	-2.16973
-3.98446	-2.13164	-2.16973	-1.68573	-2.32639	-2.16973
-3.98446	2.23249	-2.16973	-1.68573	2.28974	-2.16973
-3.83121	-2.07985	-2.16973	-1.53248	-2.32235	-2.16973
-3.83121	2.21213	-2.16973	-1.53248	2.28808	-2.16973
-3.78223	-2.06006	-2.16973	-1.37924	-2.31901	-2.16973
-3.67796	-1.97013	-2.16973	-1.37924	2.28673	-2.16973
-3.67796	2.18141	-2.16973	-1.22599	-2.31626	-2.16973
-3.66412	-1.95706	-2.16973	-1.22599	2.28562	-2.16973
-3.60475	-1.85405	-2.16973	-1.07274	-2.31399	-2.16973
-3.56982	-1.75105	-2.16973	-1.07274	2.28471	-2.16973
-3.54736	-1.64805	-2.16973	-0.919491	-2.31214	-2.16973
-3.52471	-1.64805	-2.19426	-0.919491	2.28397	-2.16973
-3.52471	-1.54505	-2.17752	-0.766242	-2.31065	-2.16973
-3.53205	-1.54505	-2.16973	-0.766242	2.28337	-2.16973
-3.52471	-1.47562	-2.16973	-0.612994	-2.30948	-2.16973
-3.52471	2.07552	-2.16973	-0.612994	2.28291	-2.16973
-3.6104	2.16306	-2.16973	-0.459745	-2.3086	-2.16973
-3.52116	-1.44204	-2.16973	-0.459745	2.28255	-2.16973
-3.51315	-1.33904	-2.16973	-0.306497	-2.30799	-2.16973
-3.50715	-1.23604	-2.16973	-0.306497	2.2823	-2.16973
-3.50254	-1.13303	-2.16973	-0.153248	-2.30762	-2.16973
-3.49894	-1.03003	-2.16973	-0.153248	2.28216	-2.16973
-3.49605	-0.927027	-2.16973	0	-2.3075	-2.16973
-3.49366	-0.824024	-2.16973	0	2.28211	-2.16973
-3.49163	-0.721021	-2.16973	0.153248	-2.30762	-2.16973
-3.48984	-0.618018	-2.16973	0.153248	2.28216	-2.16973
-3.48821	-0.515015	-2.16973	0.306497	-2.30799	-2.16973
-3.48666	-0.412012	-2.16973	0.306497	2.2823	-2.16973
-3.48513	-0.309009	-2.16973	0.459745	-2.3086	-2.16973
-3.4836	-0.206006	-2.16973	0.459745	2.28255	-2.16973
-3.48202	-0.103003	-2.16973	0.612994	-2.30948	-2.16973
-3.48037	0	-2.16973	0.612994	2.28291	-2.16973
-3.47864	0.103003	-2.16973	0.766242	-2.31065	-2.16973
-3.47681	0.206006	-2.16973	0.766242	2.28337	-2.16973
-3.47488	0.309009	-2.16973	0.919491	-2.31214	-2.16973
-3.47286	0.412012	-2.16973	0.919491	2.28397	-2.16973
-3.47074	0.515015	-2.16973	1.07274	-2.31399	-2.16973
-3.46854	0.618018	-2.16973	1.07274	2.28471	-2.16973
-3.46627	0.721021	-2.16973	1.22599	-2.31626	-2.16973
-3.46398	0.824024	-2.16973	1.22599	2.28562	-2.16973
-3.46168	0.927027	-2.16973	1.37924	-2.31901	-2.16973
-3.45944	1.03003	-2.16973	1.37924	2.28673	-2.16973
-3.45731	1.13303	-2.16973	1.53248	-2.32235	-2.16973
-3.4554	1.23604	-2.16973	1.53248	2.28808	-2.16973
-3.45382	1.33904	-2.16973	1.68573	-2.32639	-2.16973
-3.45278	1.44204	-2.16973	1.68573	2.28974	-2.16973
-3.45257	1.54505	-2.16973	1.83898	-2.33129	-2.16973
-3.45367	1.64805	-2.16973	1.83898	2.29178	-2.16973
-3.45692	1.75105	-2.16973	1.99223	-2.33728	-2.16973
-3.46397	1.85405	-2.16973	1.99223	2.29433	-2.16973
-3.47858	1.95706	-2.16973	2.14548	-2.34462	-2.16973
-3.51141	2.06006	-2.16973	2.14548	2.29758	-2.16973
3.52471	-1.64805	-2.19426	2.29873	-2.35369	-2.16973
3.52471	-1.54505	-2.17752	2.29873	2.30179	-2.16973
3.52116	-1.44204	-2.16973	2.45197	-2.36498	-2.16973
3.52471	-1.47562	-2.16973	2.45197	2.3074	-2.16973
3.51315	-1.33904	-2.16973	2.60522	-2.3854	-2.16973
3.50715	-1.23604	-2.16973	2.49801	-2.36907	-2.16973
3.50254	-1.13303	-2.16973	2.60522	2.31504	-2.16973
3.49894	-1.03003	-2.16973	2.75847	-2.41604	-2.16973
3.49605	-0.927027	-2.16973	2.75847	2.32575	-2.16973
3.49366	-0.824024	-2.16973	2.91172	-2.45712	-2.16973
3.49163	-0.721021	-2.16973	2.91172	2.34115	-2.16973
3.48984	-0.618018	-2.16973	3.06497	-2.57508	-2.21429
3.48821	-0.515015	-2.16973	2.95735	-2.47207	-2.16973
3.48666	-0.412012	-2.16973	3.06497	-2.54715	-2.16973
3.48513	-0.309009	-2.16973	3.06497	2.36907	-2.20817
3.4836	-0.206006	-2.16973	3.06497	2.36381	-2.16973
3.48202	-0.103003	-2.16973	3.21822	-2.98709	-2.20852
3.48037	0	-2.16973	3.21822	-2.88409	-2.18542
3.47864	0.103003	-2.16973	3.20559	-2.78108	-2.16973
3.47681	0.206006	-2.16973	3.21822	-2.83481	-2.16973
3.47488	0.309009	-2.16973	3.16712	-2.67808	-2.16973
3.47286	0.412012	-2.16973	3.09976	-2.57508	-2.16973
3.47074	0.515015	-2.16973	3.09218	2.36907	-2.16973
3.46854	0.618018	-2.16973	3.21822	2.47207	-2.19415
3.46627	0.721021	-2.16973	3.21822	2.45516	-2.16973
3.46398	0.824024	-2.16973	3.24465	-5.15015	-2.16973
3.46168	0.927027	-2.16973	3.24784	-5.04715	-2.16973
3.45944	1.03003	-2.16973	3.25093	-4.94415	-2.16973
3.45731	1.13303	-2.16973	3.2539	-4.84114	-2.16973
3.4554	1.23604	-2.16973	3.25676	-4.73814	-2.16973
3.45382	1.33904	-2.16973	3.25948	-4.63514	-2.16973
3.45278	1.44204	-2.16973	3.26207	-4.53213	-2.16973
3.45257	1.54505	-2.16973	3.26449	-4.42913	-2.16973
3.45367	1.64805	-2.16973	3.26674	-4.32613	-2.16973
3.45692	1.75105	-2.16973	3.26877	-4.22312	-2.16973
3.46397	1.85405	-2.16973	3.27058	-4.12012	-2.16973
3.47858	1.95706	-2.16973	3.2721	-4.01712	-2.16973
3.51141	2.06006	-2.16973	3.27329	-3.91412	-2.16973
3.52471	2.07552	-2.16973	3.27409	-3.81111	-2.16973
3.67796	-1.97013	-2.16973	3.2744	-3.70811	-2.16973
3.66412	-1.95706	-2.16973	3.27411	-3.60511	-2.16973
3.60475	-1.85405	-2.16973	3.27308	-3.5021	-2.16973
3.56982	-1.75105	-2.16973	3.27108	-3.3991	-2.16973
3.54736	-1.64805	-2.16973	3.26783	-3.2961	-2.16973
3.53205	-1.54505	-2.16973	3.26289	-3.19309	-2.16973
3.6104	2.16306	-2.16973	3.25563	-3.09009	-2.16973
3.67796	2.18141	-2.16973	3.24505	-2.98709	-2.16973
3.83121	-2.07985	-2.16973	3.22945	-2.88409	-2.16973
3.78223	-2.06006	-2.16973	3.23771	2.47207	-2.16973
3.83121	2.21213	-2.16973	3.27896	2.57508	-2.16973
3.98446	-2.13164	-2.16973	3.29642	2.67808	-2.16973
3.98446	2.23249	-2.16973	3.30463	2.78108	-2.16973
4.13771	-2.16767	-2.16973	3.3083	2.88409	-2.16973
4.1042	-2.16306	-2.16973	3.30944	2.98709	-2.16973
4.13771	2.24625	-2.16973	3.30902	3.09009	-2.16973
4.29096	-2.18575	-2.16973	3.3076	3.19309	-2.16973
4.29096	2.25592	-2.16973	3.30549	3.2961	-2.16973
4.4442	-2.20053	-2.16973	3.30291	3.3991	-2.16973
4.4442	2.26309	-2.16973	3.29999	3.5021	-2.16973
4.59745	-2.21283	-2.16973	3.29684	3.60511	-2.16973
4.52218	2.26607	-2.16973	3.29352	3.70811	-2.16973
4.59745	2.26834	-2.16973	3.29009	3.81111	-2.16973
4.7507	-2.22327	-2.16973	3.28657	3.91412	-2.16973
4.7507	2.2726	-2.16973	3.283	4.01712	-2.16973
4.90395	-2.23233	-2.16973	3.27941	4.12012	-2.16973
4.90395	2.27663	-2.16973	3.27581	4.22312	-2.16973
5.0572	-2.24041	-2.16973	3.27221	4.32613	-2.16973
5.0572	2.28052	-2.16973	3.26863	4.42913	-2.16973
5.21045	-2.24777	-2.16973	3.26508	4.53213	-2.16973
5.21045	2.28436	-2.16973	3.26156	4.63514	-2.16973
5.36369	-2.25463	-2.16973	3.25807	4.73814	-2.16973
5.36369	2.2882	-2.16973	3.25464	4.84114	-2.16973
5.51694	-2.26116	-2.16973	3.25125	4.94415	-2.16973
5.51694	2.29208	-2.16973	3.24792	5.04715	-2.16973
5.67019	-2.26736	-2.16973	3.24465	5.15015	-2.16973
5.63575	-2.26607	-2.16973	-3.24465	-5.15015	-2.12453
5.67019	2.29602	-2.16973	-3.24946	-5.04715	-2.12453
5.82344	-2.27311	-2.16973	-3.25416	-4.94415	-2.12453
5.82344	2.30002	-2.16973	-3.25874	-4.84114	-2.12453
5.97669	-2.27889	-2.16973	-3.26319	-4.73814	-2.12453
5.97669	2.30406	-2.16973	-3.26751	-4.63514	-2.12453
6.12994	-2.28471	-2.16973	-3.27168	-4.53213	-2.12453
6.12994	2.30811	-2.16973	-3.27567	-4.42913	-2.12453
6.28319	-2.29054	-2.16973	-3.27947	-4.32613	-2.12453
6.28319	2.31212	-2.16973	-3.28306	-4.22312	-2.12453
6.43643	-2.29635	-2.16973	-3.28639	-4.12012	-2.12453
6.43643	2.31601	-2.16973	-3.28942	-4.01712	-2.12453
6.58968	-2.30206	-2.16973	-3.2921	-3.91412	-2.12453
6.58968	2.31968	-2.16973	-3.29437	-3.81111	-2.12453
6.74293	-2.30757	-2.16973	-3.29613	-3.70811	-2.12453
6.74293	2.32303	-2.16973	-3.29727	-3.60511	-2.12453
6.89618	-2.31276	-2.16973	-3.29764	-3.5021	-2.12453
6.89618	2.32591	-2.16973	-3.29702	-3.3991	-2.12453
7.04943	-2.31749	-2.16973	-3.29511	-3.2961	-2.12453
7.04943	2.3282	-2.16973	-3.2915	-3.19309	-2.12453
7.20268	-2.32161	-2.16973	-3.28552	-3.09009	-2.12453
7.20268	2.32976	-2.16973	-3.27617	-2.98709	-2.12453
7.35592	-2.325	-2.16973	-3.26174	-2.88409	-2.12453
7.35592	2.33048	-2.16973	-3.23917	-2.78108	-2.12453
7.50917	-2.32753	-2.16973	-3.21822	-2.78108	-2.15298
7.50917	2.33029	-2.16973	-3.21822	-2.72194	-2.12453
7.66242	-2.32912	-2.16973	-3.21822	2.42752	-2.12453
7.66242	2.32912	-2.16973	-3.27353	2.47207	-2.12453
-7.50917	-2.32766	-2.12453	-3.31452	2.57508	-2.12453
-7.66242	-2.32912	-2.12453	-3.33103	2.67808	-2.12453
-7.50917	2.33042	-2.12453	-3.33813	2.78108	-2.12453
-7.66242	2.32912	-2.12453	-3.34062	2.88409	-2.12453
-7.35592	-2.32526	-2.12453	-3.34054	2.98709	-2.12453
-7.35592	2.33075	-2.12453	-3.33886	3.09009	-2.12453
-7.20268	-2.322	-2.12453	-3.33615	3.19309	-2.12453
-7.20268	2.33016	-2.12453	-3.33272	3.2961	-2.12453
-7.04943	-2.318	-2.12453	-3.3288	3.3991	-2.12453
-7.04943	2.32872	-2.12453	-3.32451	3.5021	-2.12453
-6.89618	-2.31337	-2.12453	-3.31996	3.60511	-2.12453
-6.89618	2.32655	-2.12453	-3.31522	3.70811	-2.12453
-6.74293	-2.30828	-2.12453	-3.31034	3.81111	-2.12453
-6.74293	2.32378	-2.12453	-3.30535	3.91412	-2.12453
-6.58968	-2.30286	-2.12453	-3.3003	4.01712	-2.12453
-6.58968	2.32055	-2.12453	-3.2952	4.12012	-2.12453
-6.43643	-2.29722	-2.12453	-3.29008	4.22312	-2.12453
-6.43643	2.31697	-2.12453	-3.28494	4.32613	-2.12453
-6.28319	-2.29148	-2.12453	-3.2798	4.42913	-2.12453
-6.28319	2.31317	-2.12453	-3.27468	4.53213	-2.12453
-6.12994	-2.28569	-2.12453	-3.26958	4.63514	-2.12453
-6.12994	2.30925	-2.12453	-3.26451	4.73814	-2.12453
-5.97669	-2.27992	-2.12453	-3.25947	4.84114	-2.12453
-5.97669	2.30528	-2.12453	-3.25448	4.94415	-2.12453
-5.82344	-2.27416	-2.12453	-3.24954	5.04715	-2.12453
-5.82344	2.30131	-2.12453	-3.24465	5.15015	-2.12453
-5.67019	-2.26843	-2.12453	-3.202	-2.67808	-2.12453
-5.67019	2.29738	-2.12453	-3.13495	-2.57508	-2.12453
-5.60731	-2.26607	-2.12453	-3.06497	-2.52093	-2.12453
-5.51694	-2.26233	-2.12453	-3.06497	2.35867	-2.12453
-5.51694	2.2935	-2.12453	-3.12364	2.36907	-2.12453
-5.36369	-2.25577	-2.12453	-2.99174	-2.47207	-2.12453
-5.36369	2.28966	-2.12453	-2.91172	-2.4472	-2.12453
-5.21045	-2.24883	-2.12453	-2.91172	2.33859	-2.12453
-5.21045	2.28586	-2.12453	-2.75847	-2.40942	-2.12453
-5.0572	-2.24135	-2.12453	-2.75847	2.32487	-2.12453
-5.0572	2.28205	-2.12453	-2.60522	-2.38137	-2.12453
-4.90395	-2.2331	-2.12453	-2.60522	2.31526	-2.12453
-4.90395	2.27816	-2.12453	-2.51773	-2.36907	-2.12453
-4.7507	-2.22375	-2.12453	-2.45197	-2.36359	-2.12453
-4.7507	2.27412	-2.12453	-2.45197	2.30835	-2.12453
-4.59745	-2.2129	-2.12453	-2.29873	-2.35305	-2.12453
-4.59745	2.2698	-2.12453	-2.29873	2.30325	-2.12453
-4.4442	-2.20002	-2.12453	-2.14548	-2.34458	-2.12453
-4.4442	2.26475	-2.12453	-2.14548	2.29939	-2.12453
-4.47714	2.26607	-2.12453	-1.99223	-2.33771	-2.12453
-4.29096	-2.18441	-2.12453	-1.99223	2.2964	-2.12453
-4.29096	2.25722	-2.12453	-1.83898	-2.33211	-2.12453
-4.13771	-2.16518	-2.12453	-1.83898	2.29404	-2.12453
-4.13771	2.24684	-2.12453	-1.68573	-2.3275	-2.12453
-4.12314	-2.16306	-2.12453	-1.68573	2.29214	-2.12453
-3.98446	-2.12388	-2.12453	-1.53248	-2.3237	-2.12453
-3.98446	2.23169	-2.12453	-1.53248	2.2906	-2.12453
-3.83121	-2.06733	-2.12453	-1.37924	-2.32056	-2.12453
-3.83121	2.20883	-2.12453	-1.37924	2.28934	-2.12453
-3.81431	-2.06006	-2.12453	-1.22599	-2.31796	-2.12453
-3.70061	-1.95706	-2.12453	-1.22599	2.2883	-2.12453
-3.67796	-1.95706	-2.15264	-1.07274	-2.31582	-2.12453
-3.67796	-1.91714	-2.12453	-1.07274	2.28745	-2.12453
-3.67796	2.17386	-2.12453	-0.919491	-2.31408	-2.12453
-3.64345	-1.85405	-2.12453	-0.919491	2.28675	-2.12453
-3.61005	-1.75105	-2.12453	-0.766242	-2.31267	-2.12453
-3.58877	-1.64805	-2.12453	-0.766242	2.28619	-2.12453
-3.57444	-1.54505	-2.12453	-0.612994	-2.31156	-2.12453
-3.56443	-1.44204	-2.12453	-0.612994	2.28575	-2.12453
-3.52471	-1.44204	-2.16607	-0.459745	-2.31073	-2.12453
-3.52471	-1.33904	-2.15801	-0.459745	2.28542	-2.12453
-3.55724	-1.33904	-2.12453	-0.306497	-2.31015	-2.12453
-3.52471	-1.23604	-2.15217	-0.306497	2.28519	-2.12453
-3.55196	-1.23604	-2.12453	-0.153248	-2.3098	-2.12453
-3.52471	-1.13303	-2.14786	-0.153248	2.28505	-2.12453
-3.54801	-1.13303	-2.12453	0	-2.30969	-2.12453
-3.52471	-1.03003	-2.1446	0	2.28501	-2.12453
-3.54498	-1.03003	-2.12453	0.153248	-2.3098	-2.12453
-3.52471	-0.927027	-2.14207	0.153248	2.28505	-2.12453
-3.54261	-0.927027	-2.12453	0.306497	-2.31015	-2.12453
-3.52471	-0.824024	-2.14004	0.306497	2.28519	-2.12453
-3.54068	-0.824024	-2.12453	0.459745	-2.31073	-2.12453
-3.52471	-0.721021	-2.13835	0.459745	2.28542	-2.12453
-3.53906	-0.721021	-2.12453	0.612994	-2.31156	-2.12453
-3.52471	-0.618018	-2.13688	0.612994	2.28575	-2.12453
-3.53762	-0.618018	-2.12453	0.766242	-2.31267	-2.12453
-3.52471	-0.515015	-2.13553	0.766242	2.28619	-2.12453
-3.53628	-0.515015	-2.12453	0.919491	-2.31408	-2.12453
-3.52471	-0.412012	-2.13425	0.919491	2.28675	-2.12453
-3.53498	-0.412012	-2.12453	1.07274	-2.31582	-2.12453
-3.52471	-0.309009	-2.13296	1.07274	2.28745	-2.12453
-3.53365	-0.309009	-2.12453	1.22599	-2.31796	-2.12453
-3.52471	-0.206006	-2.13163	1.22599	2.2883	-2.12453
-3.53226	-0.206006	-2.12453	1.37924	-2.32056	-2.12453
-3.52471	-0.103003	-2.13023	1.37924	2.28934	-2.12453
-3.53078	-0.103003	-2.12453	1.53248	-2.3237	-2.12453
-3.52471	0	-2.12873	1.53248	2.2906	-2.12453
-3.52918	0	-2.12453	1.68573	-2.3275	-2.12453
-3.52471	0.103003	-2.1271	1.68573	2.29214	-2.12453
-3.52745	0.103003	-2.12453	1.83898	-2.33211	-2.12453
-3.52471	0.206006	-2.12534	1.83898	2.29404	-2.12453
-3.52558	0.206006	-2.12453	1.99223	-2.33771	-2.12453
-3.52471	0.250091	-2.12453	1.99223	2.2964	-2.12453
-3.52471	2.06006	-2.15368	2.14548	-2.34458	-2.12453
-3.52471	1.98022	-2.12453	2.14548	2.29939	-2.12453
-3.54866	2.06006	-2.12453	2.29873	-2.35305	-2.12453
-3.64181	2.16306	-2.12453	2.29873	2.30325	-2.12453
-3.52355	0.309009	-2.12453	2.45197	-2.36359	-2.12453
-3.52136	0.412012	-2.12453	2.45197	2.30835	-2.12453
-3.51904	0.515015	-2.12453	2.60522	-2.38137	-2.12453
-3.51658	0.618018	-2.12453	2.51773	-2.36907	-2.12453
-3.51401	0.721021	-2.12453	2.60522	2.31526	-2.12453
-3.51136	0.824024	-2.12453	2.75847	-2.40942	-2.12453
-3.50866	0.927027	-2.12453	2.75847	2.32487	-2.12453
-3.50596	1.03003	-2.12453	2.91172	-2.4472	-2.12453
-3.50333	1.13303	-2.12453	2.91172	2.33859	-2.12453
-3.50086	1.23604	-2.12453	3.06497	-2.52093	-2.12453
-3.49868	1.33904	-2.12453	2.99174	-2.47207	-2.12453
-3.49697	1.44204	-2.12453	3.06497	2.35867	-2.12453
-3.49603	1.54505	-2.12453	3.21822	-2.78108	-2.15298
-3.49632	1.64805	-2.12453	3.202	-2.67808	-2.12453
-3.49867	1.75105	-2.12453	3.21822	-2.72194	-2.12453
-3.50467	1.85405	-2.12453	3.13495	-2.57508	-2.12453
-3.51794	1.95706	-2.12453	3.12364	2.36907	-2.12453
3.52471	-1.44204	-2.16607	3.21822	2.42752	-2.12453
3.52471	-1.33904	-2.15801	3.24465	-5.15015	-2.12453
3.52471	-1.23604	-2.15217	3.24946	-5.04715	-2.12453
3.52471	-1.13303	-2.14786	3.25416	-4.94415	-2.12453
3.52471	-1.03003	-2.1446	3.25874	-4.84114	-2.12453
3.52471	-0.927027	-2.14207	3.26319	-4.73814	-2.12453
3.52471	-0.824024	-2.14004	3.26751	-4.63514	-2.12453
3.52471	-0.721021	-2.13835	3.27168	-4.53213	-2.12453
3.52471	-0.618018	-2.13688	3.27567	-4.42913	-2.12453
3.52471	-0.515015	-2.13553	3.27947	-4.32613	-2.12453
3.52471	-0.412012	-2.13425	3.28306	-4.22312	-2.12453
3.52471	-0.309009	-2.13296	3.28639	-4.12012	-2.12453
3.52471	-0.206006	-2.13163	3.28942	-4.01712	-2.12453
3.52471	-0.103003	-2.13023	3.2921	-3.91412	-2.12453
3.52471	0	-2.12873	3.29437	-3.81111	-2.12453
3.52471	0.103003	-2.1271	3.29613	-3.70811	-2.12453
3.52471	0.206006	-2.12534	3.29727	-3.60511	-2.12453
3.52355	0.309009	-2.12453	3.29764	-3.5021	-2.12453
3.52471	0.250091	-2.12453	3.29702	-3.3991	-2.12453
3.52136	0.412012	-2.12453	3.29511	-3.2961	-2.12453
3.51904	0.515015	-2.12453	3.2915	-3.19309	-2.12453
3.51658	0.618018	-2.12453	3.28552	-3.09009	-2.12453
3.51401	0.721021	-2.12453	3.27617	-2.98709	-2.12453
3.51136	0.824024	-2.12453	3.26174	-2.88409	-2.12453
3.50866	0.927027	-2.12453	3.23917	-2.78108	-2.12453
3.50596	1.03003	-2.12453	3.27353	2.47207	-2.12453
3.50333	1.13303	-2.12453	3.31452	2.57508	-2.12453
3.50086	1.23604	-2.12453	3.33103	2.67808	-2.12453
3.49868	1.33904	-2.12453	3.33813	2.78108	-2.12453
3.49697	1.44204	-2.12453	3.34062	2.88409	-2.12453
3.49603	1.54505	-2.12453	3.34054	2.98709	-2.12453
3.49632	1.64805	-2.12453	3.33886	3.09009	-2.12453
3.49867	1.75105	-2.12453	3.33615	3.19309	-2.12453
3.50467	1.85405	-2.12453	3.33272	3.2961	-2.12453
3.51794	1.95706	-2.12453	3.3288	3.3991	-2.12453
3.52471	2.06006	-2.15368	3.32451	3.5021	-2.12453
3.52471	1.98022	-2.12453	3.31996	3.60511	-2.12453
3.67796	-1.95706	-2.15264	3.31522	3.70811	-2.12453
3.64345	-1.85405	-2.12453	3.31034	3.81111	-2.12453
3.67796	-1.91714	-2.12453	3.30535	3.91412	-2.12453
3.61005	-1.75105	-2.12453	3.3003	4.01712	-2.12453
3.58877	-1.64805	-2.12453	3.2952	4.12012	-2.12453
3.57444	-1.54505	-2.12453	3.29008	4.22312	-2.12453
3.56443	-1.44204	-2.12453	3.28494	4.32613	-2.12453
3.55724	-1.33904	-2.12453	3.2798	4.42913	-2.12453
3.55196	-1.23604	-2.12453	3.27468	4.53213	-2.12453
3.54801	-1.13303	-2.12453	3.26958	4.63514	-2.12453
3.54498	-1.03003	-2.12453	3.26451	4.73814	-2.12453
3.54261	-0.927027	-2.12453	3.25947	4.84114	-2.12453
3.54068	-0.824024	-2.12453	3.25448	4.94415	-2.12453
3.53906	-0.721021	-2.12453	3.24954	5.04715	-2.12453
3.53762	-0.618018	-2.12453	3.24465	5.15015	-2.12453
3.53628	-0.515015	-2.12453	-3.37147	2.88409	-2.08103
3.53498	-0.412012	-2.12453	-3.37147	2.79152	-2.07933
3.53365	-0.309009	-2.12453	-3.37265	2.88409	-2.07933
3.53226	-0.206006	-2.12453	-3.37147	2.97987	-2.07933
3.53078	-0.103003	-2.12453	-3.24465	-5.15015	-2.07933
3.52918	0	-2.12453	-3.25107	-5.04715	-2.07933
3.52745	0.103003	-2.12453	-3.25737	-4.94415	-2.07933
3.52558	0.206006	-2.12453	-3.26355	-4.84114	-2.07933
3.54866	2.06006	-2.12453	-3.2696	-4.73814	-2.07933
3.64181	2.16306	-2.12453	-3.2755	-4.63514	-2.07933
3.67796	2.17386	-2.12453	-3.28124	-4.53213	-2.07933
3.83121	-2.06733	-2.12453	-3.2868	-4.42913	-2.07933
3.81431	-2.06006	-2.12453	-3.29215	-4.32613	-2.07933
3.70061	-1.95706	-2.12453	-3.29727	-4.22312	-2.07933
3.83121	2.20883	-2.12453	-3.30212	-4.12012	-2.07933
3.98446	-2.12388	-2.12453	-3.30665	-4.01712	-2.07933
3.98446	2.23169	-2.12453	-3.31081	-3.91412	-2.07933
4.13771	-2.16518	-2.12453	-3.31454	-3.81111	-2.07933
4.12314	-2.16306	-2.12453	-3.31774	-3.70811	-2.07933
4.13771	2.24684	-2.12453	-3.3203	-3.60511	-2.07933
4.29096	-2.18441	-2.12453	-3.32206	-3.5021	-2.07933
4.29096	2.25722	-2.12453	-3.3228	-3.3991	-2.07933
4.4442	-2.20002	-2.12453	-3.32223	-3.2961	-2.07933
4.4442	2.26475	-2.12453	-3.31992	-3.19309	-2.07933
4.59745	-2.2129	-2.12453	-3.31521	-3.09009	-2.07933
4.47714	2.26607	-2.12453	-3.30709	-2.98709	-2.07933
4.59745	2.2698	-2.12453	-3.29383	-2.88409	-2.07933
4.7507	-2.22375	-2.12453	-3.27233	-2.78108	-2.07933
4.7507	2.27412	-2.12453	-3.23634	-2.67808	-2.07933
4.90395	-2.2331	-2.12453	-3.21822	-2.67808	-2.10346
4.90395	2.27816	-2.12453	-3.21822	-2.64848	-2.07933
5.0572	-2.24135	-2.12453	-3.21822	2.40437	-2.07933
5.0572	2.28205	-2.12453	-3.30903	2.47207	-2.07933
5.21045	-2.24883	-2.12453	-3.34975	2.57508	-2.07933
5.21045	2.28586	-2.12453	-3.36533	2.67808	-2.07933
5.36369	-2.25577	-2.12453	-3.37133	2.78108	-2.07933
5.36369	2.28966	-2.12453	-3.37138	2.98709	-2.07933
5.51694	-2.26233	-2.12453	-3.36846	3.09009	-2.07933
5.51694	2.2935	-2.12453	-3.36448	3.19309	-2.07933
5.67019	-2.26843	-2.12453	-3.35975	3.2961	-2.07933
5.60731	-2.26607	-2.12453	-3.3545	3.3991	-2.07933
5.67019	2.29738	-2.12453	-3.34885	3.5021	-2.07933
5.82344	-2.27416	-2.12453	-3.34292	3.60511	-2.07933
5.82344	2.30131	-2.12453	-3.33677	3.70811	-2.07933
5.97669	-2.27992	-2.12453	-3.33046	3.81111	-2.07933
5.97669	2.30528	-2.12453	-3.32402	3.91412	-2.07933
6.12994	-2.28569	-2.12453	-3.3175	4.01712	-2.07933
6.12994	2.30925	-2.12453	-3.3109	4.12012	-2.07933
6.28319	-2.29148	-2.12453	-3.30427	4.22312	-2.07933
6.28319	2.31317	-2.12453	-3.2976	4.32613	-2.07933
6.43643	-2.29722	-2.12453	-3.29092	4.42913	-2.07933
6.43643	2.31697	-2.12453	-3.28424	4.53213	-2.07933
6.58968	-2.30286	-2.12453	-3.27756	4.63514	-2.07933
6.58968	2.32055	-2.12453	-3.27091	4.73814	-2.07933
6.74293	-2.30828	-2.12453	-3.26429	4.84114	-2.07933
6.74293	2.32378	-2.12453	-3.2577	4.94415	-2.07933
6.89618	-2.31337	-2.12453	-3.25115	5.04715	-2.07933
6.89618	2.32655	-2.12453	-3.24465	5.15015	-2.07933
7.04943	-2.318	-2.12453	-3.17004	-2.57508	-2.07933
7.04943	2.32872	-2.12453	-3.06497	-2.49679	-2.07933
7.20268	-2.322	-2.12453	-3.06497	2.3545	-2.07933
7.20268	2.33016	-2.12453	-3.15471	2.36907	-2.07933
7.35592	-2.32526	-2.12453	-3.02616	-2.47207	-2.07933
7.35592	2.33075	-2.12453	-2.91172	-2.43834	-2.07933
7.50917	-2.32766	-2.12453	-2.91172	2.33665	-2.07933
7.50917	2.33042	-2.12453	-2.75847	-2.40363	-2.07933
7.66242	-2.32912	-2.12453	-2.75847	2.32438	-2.07933
7.66242	2.32912	-2.12453	-2.60522	-2.37797	-2.07933
-7.50917	-2.3278	-2.07933	-2.60522	2.31573	-2.07933
-7.66242	-2.32912	-2.07933	-2.53655	-2.36907	-2.07933
-7.50917	2.33055	-2.07933	-2.45197	-2.36245	-2.07933
-7.66242	2.32912	-2.07933	-2.45197	2.30947	-2.07933
-7.35592	-2.32554	-2.07933	-2.29873	-2.35262	-2.07933
-7.35592	2.33101	-2.07933	-2.29873	2.30481	-2.07933
-7.20268	-2.3224	-2.07933	-2.14548	-2.3447	-2.07933
-7.20268	2.33055	-2.07933	-2.14548	2.30127	-2.07933
-7.04943	-2.31851	-2.07933	-1.99223	-2.33827	-2.07933
-7.04943	2.32923	-2.07933	-1.99223	2.29851	-2.07933
-6.89618	-2.314	-2.07933	-1.83898	-2.33301	-2.07933
-6.89618	2.32719	-2.07933	-1.83898	2.29632	-2.07933
-6.74293	-2.309	-2.07933	-1.68573	-2.32869	-2.07933
-6.74293	2.32453	-2.07933	-1.68573	2.29456	-2.07933
-6.58968	-2.30366	-2.07933	-1.53248	-2.32511	-2.07933
-6.58968	2.3214	-2.07933	-1.53248	2.29313	-2.07933
-6.43643	-2.2981	-2.07933	-1.37924	-2.32216	-2.07933
-6.43643	2.31792	-2.07933	-1.37924	2.29195	-2.07933
-6.28319	-2.29241	-2.07933	-1.22599	-2.31971	-2.07933
-6.28319	2.31421	-2.07933	-1.22599	2.29098	-2.07933
-6.12994	-2.28668	-2.07933	-1.07274	-2.31769	-2.07933
-6.12994	2.31037	-2.07933	-1.07274	2.29018	-2.07933
-5.97669	-2.28095	-2.07933	-0.919491	-2.31604	-2.07933
-5.97669	2.30648	-2.07933	-0.919491	2.28953	-2.07933
-5.82344	-2.27522	-2.07933	-0.766242	-2.3147	-2.07933
-5.82344	2.30258	-2.07933	-0.766242	2.28901	-2.07933
-5.67019	-2.2695	-2.07933	-0.612994	-2.31366	-2.07933
-5.67019	2.29871	-2.07933	-0.612994	2.2886	-2.07933
-5.57876	-2.26607	-2.07933	-0.459745	-2.31287	-2.07933
-5.51694	-2.2635	-2.07933	-0.459745	2.28829	-2.07933
-5.51694	2.29489	-2.07933	-0.306497	-2.31232	-2.07933
-5.36369	-2.2569	-2.07933	-0.306497	2.28807	-2.07933
-5.36369	2.2911	-2.07933	-0.153248	-2.312	-2.07933
-5.21045	-2.2499	-2.07933	-0.153248	2.28794	-2.07933
-5.21045	2.28734	-2.07933	0	-2.31189	-2.07933
-5.0572	-2.24229	-2.07933	0	2.2879	-2.07933
-5.0572	2.28354	-2.07933	0.153248	-2.312	-2.07933
-4.90395	-2.23383	-2.07933	0.153248	2.28794	-2.07933
-4.90395	2.27965	-2.07933	0.306497	-2.31232	-2.07933
-4.7507	-2.22418	-2.07933	0.306497	2.28807	-2.07933
-4.7507	2.27558	-2.07933	0.459745	-2.31287	-2.07933
-4.59745	-2.21289	-2.07933	0.459745	2.28829	-2.07933
-4.59745	2.27119	-2.07933	0.612994	-2.31366	-2.07933
-4.4442	-2.19937	-2.07933	0.612994	2.2886	-2.07933
-4.4442	2.26607	-2.08765	0.766242	-2.3147	-2.07933
-4.4442	2.2663	-2.07933	0.766242	2.28901	-2.07933
-4.29096	-2.18286	-2.07933	0.919491	-2.31604	-2.07933
-4.29096	2.25844	-2.07933	0.919491	2.28953	-2.07933
-4.43777	2.26607	-2.07933	1.07274	-2.31769	-2.07933
-4.13771	-2.16306	-2.09018	1.07274	2.29018	-2.07933
-4.1425	-2.16306	-2.07933	1.22599	-2.31971	-2.07933
-4.13771	-2.16185	-2.07933	1.22599	2.29098	-2.07933
-4.13771	2.2472	-2.07933	1.37924	-2.32216	-2.07933
-3.98446	-2.11507	-2.07933	1.37924	2.29195	-2.07933
-3.98446	2.23042	-2.07933	1.53248	-2.32511	-2.07933
-3.83121	-2.06006	-2.10056	1.53248	2.29313	-2.07933
-3.84628	-2.06006	-2.07933	1.68573	-2.32869	-2.07933
-3.83121	-2.04705	-2.07933	1.68573	2.29456	-2.07933
-3.83121	2.20461	-2.07933	1.83898	-2.33301	-2.07933
-3.73668	-1.95706	-2.07933	1.83898	2.29632	-2.07933
-3.68167	-1.85405	-2.07933	1.99223	-2.33827	-2.07933
-3.67796	-1.85405	-2.08375	1.99223	2.29851	-2.07933
-3.67796	-1.84225	-2.07933	2.14548	-2.3447	-2.07933
-3.67796	2.16463	-2.07933	2.14548	2.30127	-2.07933
-3.64978	-1.75105	-2.07933	2.29873	-2.35262	-2.07933
-3.62967	-1.64805	-2.07933	2.29873	2.30481	-2.07933
-3.61632	-1.54505	-2.07933	2.45197	-2.36245	-2.07933
-3.60716	-1.44204	-2.07933	2.45197	2.30947	-2.07933
-3.60072	-1.33904	-2.07933	2.60522	-2.37797	-2.07933
-3.59612	-1.23604	-2.07933	2.53655	-2.36907	-2.07933
-3.59277	-1.13303	-2.07933	2.60522	2.31573	-2.07933
-3.59029	-1.03003	-2.07933	2.75847	-2.40363	-2.07933
-3.58841	-0.927027	-2.07933	2.75847	2.32438	-2.07933
-3.58692	-0.824024	-2.07933	2.91172	-2.43834	-2.07933
-3.58568	-0.721021	-2.07933	2.91172	2.33665	-2.07933
-3.58457	-0.618018	-2.07933	3.06497	-2.49679	-2.07933
-3.58352	-0.515015	-2.07933	3.02616	-2.47207	-2.07933
-3.58245	-0.412012	-2.07933	3.06497	2.3545	-2.07933
-3.5813	-0.309009	-2.07933	3.21822	-2.67808	-2.10346
-3.58005	-0.206006	-2.07933	3.17004	-2.57508	-2.07933
-3.57866	-0.103003	-2.07933	3.21822	-2.64848	-2.07933
-3.5771	0	-2.07933	3.15471	2.36907	-2.07933
-3.57536	0.103003	-2.07933	3.21822	2.40437	-2.07933
-3.57343	0.206006	-2.07933	3.24465	-5.15015	-2.07933
-3.57131	0.309009	-2.07933	3.25107	-5.04715	-2.07933
-3.52471	0.309009	-2.12344	3.25737	-4.94415	-2.07933
-3.52471	0.412012	-2.1214	3.26355	-4.84114	-2.07933
-3.56899	0.412012	-2.07933	3.2696	-4.73814	-2.07933
-3.52471	0.515015	-2.11919	3.2755	-4.63514	-2.07933
-3.56648	0.515015	-2.07933	3.28124	-4.53213	-2.07933
-3.52471	0.618018	-2.11684	3.2868	-4.42913	-2.07933
-3.56379	0.618018	-2.07933	3.29215	-4.32613	-2.07933
-3.52471	0.721021	-2.11434	3.29727	-4.22312	-2.07933
-3.56094	0.721021	-2.07933	3.30212	-4.12012	-2.07933
-3.52471	0.824024	-2.11172	3.30665	-4.01712	-2.07933
-3.55797	0.824024	-2.07933	3.31081	-3.91412	-2.07933
-3.52471	0.927027	-2.10899	3.31454	-3.81111	-2.07933
-3.5549	0.927027	-2.07933	3.31774	-3.70811	-2.07933
-3.52471	1.03003	-2.10619	3.3203	-3.60511	-2.07933
-3.55178	1.03003	-2.07933	3.32206	-3.5021	-2.07933
-3.52471	1.13303	-2.10339	3.3228	-3.3991	-2.07933
-3.54868	1.13303	-2.07933	3.32223	-3.2961	-2.07933
-3.52471	1.23604	-2.10065	3.31992	-3.19309	-2.07933
-3.54569	1.23604	-2.07933	3.31521	-3.09009	-2.07933
-3.52471	1.33904	-2.0981	3.30709	-2.98709	-2.07933
-3.54293	1.33904	-2.07933	3.29383	-2.88409	-2.07933
-3.52471	1.44204	-2.09593	3.27233	-2.78108	-2.07933
-3.54059	1.44204	-2.07933	3.23634	-2.67808	-2.07933
-3.52471	1.54505	-2.09447	3.30903	2.47207	-2.07933
-3.53895	1.54505	-2.07933	3.34975	2.57508	-2.07933
-3.52471	1.64805	-2.09422	3.36533	2.67808	-2.07933
-3.53846	1.64805	-2.07933	3.37133	2.78108	-2.07933
-3.52471	1.75105	-2.09614	3.37147	2.88409	-2.08103
-3.53992	1.75105	-2.07933	3.37147	2.79152	-2.07933
-3.52471	1.85405	-2.10216	3.37138	2.98709	-2.07933
-3.54488	1.85405	-2.07933	3.37147	2.97987	-2.07933
-3.52471	1.95706	-2.11674	3.36846	3.09009	-2.07933
-3.55683	1.95706	-2.07933	3.36448	3.19309	-2.07933
-3.58562	2.06006	-2.07933	3.35975	3.2961	-2.07933
-3.67318	2.16306	-2.07933	3.3545	3.3991	-2.07933
3.52471	0.309009	-2.12344	3.34885	3.5021	-2.07933
3.52471	0.412012	-2.1214	3.34292	3.60511	-2.07933
3.52471	0.515015	-2.11919	3.33677	3.70811	-2.07933
3.52471	0.618018	-2.11684	3.33046	3.81111	-2.07933
3.52471	0.721021	-2.11434	3.32402	3.91412	-2.07933
3.52471	0.824024	-2.11172	3.3175	4.01712	-2.07933
3.52471	0.927027	-2.10899	3.3109	4.12012	-2.07933
3.52471	1.03003	-2.10619	3.30427	4.22312	-2.07933
3.52471	1.13303	-2.10339	3.2976	4.32613	-2.07933
3.52471	1.23604	-2.10065	3.29092	4.42913	-2.07933
3.52471	1.33904	-2.0981	3.28424	4.53213	-2.07933
3.52471	1.44204	-2.09593	3.27756	4.63514	-2.07933
3.52471	1.54505	-2.09447	3.27091	4.73814	-2.07933
3.52471	1.64805	-2.09422	3.26429	4.84114	-2.07933
3.52471	1.75105	-2.09614	3.2577	4.94415	-2.07933
3.52471	1.85405	-2.10216	3.25115	5.04715	-2.07933
3.52471	1.95706	-2.11674	3.24465	5.15015	-2.07933
3.67796	-1.85405	-2.08375	3.37265	2.88409	-2.07933
3.64978	-1.75105	-2.07933	-3.37147	2.57508	-2.05123
3.67796	-1.84225	-2.07933	-3.37147	2.54022	-2.03412
3.62967	-1.64805	-2.07933	-3.3844	2.57508	-2.03412
3.61632	-1.54505	-2.07933	-3.37147	2.67808	-2.07119
3.60716	-1.44204	-2.07933	-3.39887	2.67808	-2.03412
3.60072	-1.33904	-2.07933	-3.37147	2.78108	-2.07914
3.59612	-1.23604	-2.07933	-3.40376	2.78108	-2.03412
3.59277	-1.13303	-2.07933	-3.40397	2.88409	-2.03412
3.59029	-1.03003	-2.07933	-3.40154	2.98709	-2.03412
3.58841	-0.927027	-2.07933	-3.37147	2.98709	-2.07919
3.58692	-0.824024	-2.07933	-3.37147	3.09009	-2.07472
3.58568	-0.721021	-2.07933	-3.39746	3.09009	-2.03412
3.58457	-0.618018	-2.07933	-3.37147	3.19309	-2.06812
3.58352	-0.515015	-2.07933	-3.3923	3.19309	-2.03412
3.58245	-0.412012	-2.07933	-3.37147	3.2961	-2.05962
3.5813	-0.309009	-2.07933	-3.38636	3.2961	-2.03412
3.58005	-0.206006	-2.07933	-3.37147	3.3991	-2.04927
3.57866	-0.103003	-2.07933	-3.37988	3.3991	-2.03412
3.5771	0	-2.07933	-3.37147	3.5021	-2.03701
3.57536	0.103003	-2.07933	-3.37298	3.5021	-2.03412
3.57343	0.206006	-2.07933	-3.37147	3.52378	-2.03412
3.57131	0.309009	-2.07933	-3.24465	-5.15015	-2.03412
3.56899	0.412012	-2.07933	-3.25267	-5.04715	-2.03412
3.56648	0.515015	-2.07933	-3.26057	-4.94415	-2.03412
3.56379	0.618018	-2.07933	-3.26835	-4.84114	-2.03412
3.56094	0.721021	-2.07933	-3.27598	-4.73814	-2.03412
3.55797	0.824024	-2.07933	-3.28346	-4.63514	-2.03412
3.5549	0.927027	-2.07933	-3.29076	-4.53213	-2.03412
3.55178	1.03003	-2.07933	-3.29787	-4.42913	-2.03412
3.54868	1.13303	-2.07933	-3.30476	-4.32613	-2.03412
3.54569	1.23604	-2.07933	-3.3114	-4.22312	-2.03412
3.54293	1.33904	-2.07933	-3.31775	-4.12012	-2.03412
3.54059	1.44204	-2.07933	-3.32377	-4.01712	-2.03412
3.53895	1.54505	-2.07933	-3.32941	-3.91412	-2.03412
3.53846	1.64805	-2.07933	-3.33458	-3.81111	-2.03412
3.53992	1.75105	-2.07933	-3.33921	-3.70811	-2.03412
3.54488	1.85405	-2.07933	-3.34317	-3.60511	-2.03412
3.55683	1.95706	-2.07933	-3.3463	-3.5021	-2.03412
3.58562	2.06006	-2.07933	-3.3484	-3.3991	-2.03412
3.67318	2.16306	-2.07933	-3.34915	-3.2961	-2.03412
3.67796	2.16463	-2.07933	-3.34813	-3.19309	-2.03412
3.83121	-2.06006	-2.10056	-3.34469	-3.09009	-2.03412
3.73668	-1.95706	-2.07933	-3.33778	-2.98709	-2.03412
3.83121	-2.04705	-2.07933	-3.32569	-2.88409	-2.03412
3.68167	-1.85405	-2.07933	-3.30527	-2.78108	-2.03412
3.83121	2.20461	-2.07933	-3.27014	-2.67808	-2.03412
3.98446	-2.11507	-2.07933	-3.21822	-2.5948	-2.03412
3.84628	-2.06006	-2.07933	-3.21822	2.38537	-2.03412
3.98446	2.23042	-2.07933	-3.3442	2.47207	-2.03412
4.13771	-2.16306	-2.09018	-3.3657	3.60511	-2.03412
4.13771	-2.16185	-2.07933	-3.35816	3.70811	-2.03412
4.13771	2.2472	-2.07933	-3.35044	3.81111	-2.03412
4.29096	-2.18286	-2.07933	-3.34256	3.91412	-2.03412
4.1425	-2.16306	-2.07933	-3.33458	4.01712	-2.03412
4.29096	2.25844	-2.07933	-3.3265	4.12012	-2.03412
4.4442	-2.19937	-2.07933	-3.31837	4.22312	-2.03412
4.4442	2.26607	-2.08765	-3.31018	4.32613	-2.03412
4.43777	2.26607	-2.07933	-3.30197	4.42913	-2.03412
4.4442	2.2663	-2.07933	-3.29374	4.53213	-2.03412
4.59745	-2.21289	-2.07933	-3.28551	4.63514	-2.03412
4.59745	2.27119	-2.07933	-3.27728	4.73814	-2.03412
4.7507	-2.22418	-2.07933	-3.26908	4.84114	-2.03412
4.7507	2.27558	-2.07933	-3.2609	4.94415	-2.03412
4.90395	-2.23383	-2.07933	-3.25275	5.04715	-2.03412
4.90395	2.27965	-2.07933	-3.24465	5.15015	-2.03412
5.0572	-2.24229	-2.07933	-3.205	-2.57508	-2.03412
5.0572	2.28354	-2.07933	-3.06497	-2.47471	-2.03412
5.21045	-2.2499	-2.07933	-3.06497	2.35115	-2.03412
5.21045	2.28734	-2.07933	-3.18543	2.36907	-2.03412
5.36369	-2.2569	-2.07933	-3.06063	-2.47207	-2.03412
5.36369	2.2911	-2.07933	-2.91172	-2.43047	-2.03412
5.51694	-2.2635	-2.07933	-2.91172	2.33524	-2.03412
5.51694	2.29489	-2.07933	-2.75847	-2.39861	-2.03412
5.67019	-2.2695	-2.07933	-2.75847	2.32423	-2.03412
5.57876	-2.26607	-2.07933	-2.60522	-2.37514	-2.03412
5.67019	2.29871	-2.07933	-2.60522	2.31642	-2.03412
5.82344	-2.27522	-2.07933	-2.55437	-2.36907	-2.03412
5.82344	2.30258	-2.07933	-2.45197	-2.36154	-2.03412
5.97669	-2.28095	-2.07933	-2.45197	2.31073	-2.03412
5.97669	2.30648	-2.07933	-2.29873	-2.35236	-2.03412
6.12994	-2.28668	-2.07933	-2.29873	2.30648	-2.03412
6.12994	2.31037	-2.07933	-2.14548	-2.34496	-2.03412
6.28319	-2.29241	-2.07933	-2.14548	2.30322	-2.03412
6.28319	2.31421	-2.07933	-1.99223	-2.33894	-2.03412
6.43643	-2.2981	-2.07933	-1.99223	2.30067	-2.03412
6.43643	2.31792	-2.07933	-1.83898	-2.334	-2.03412
6.58968	-2.30366	-2.07933	-1.83898	2.29864	-2.03412
6.58968	2.3214	-2.07933	-1.68573	-2.32994	-2.03412
6.74293	-2.309	-2.07933	-1.68573	2.297	-2.03412
6.74293	2.32453	-2.07933	-1.53248	-2.32657	-2.03412
6.89618	-2.314	-2.07933	-1.53248	2.29567	-2.03412
6.89618	2.32719	-2.07933	-1.37924	-2.32379	-2.03412
7.04943	-2.31851	-2.07933	-1.37924	2.29457	-2.03412
7.04943	2.32923	-2.07933	-1.22599	-2.32148	-2.03412
7.20268	-2.3224	-2.07933	-1.22599	2.29366	-2.03412
7.20268	2.33055	-2.07933	-1.07274	-2.31957	-2.03412
7.35592	-2.32554	-2.07933	-1.07274	2.29292	-2.03412
7.35592	2.33101	-2.07933	-0.919491	-2.31801	-2.03412
7.50917	-2.3278	-2.07933	-0.919491	2.29231	-2.03412
7.50917	2.33055	-2.07933	-0.766242	-2.31675	-2.03412
7.66242	-2.32912	-2.07933	-0.766242	2.29182	-2.03412
7.66242	2.32912	-2.07933	-0.612994	-2.31577	-2.03412
-7.50917	-2.32794	-2.03412	-0.612994	2.29144	-2.03412
-7.66242	-2.32912	-2.03412	-0.459745	-2.31502	-2.03412
-7.50917	2.33068	-2.03412	-0.459745	2.29115	-2.03412
-7.66242	2.32912	-2.03412	-0.306497	-2.3145	-2.03412
-7.35592	-2.32581	-2.03412	-0.306497	2.29095	-2.03412
-7.35592	2.33127	-2.03412	-0.153248	-2.31419	-2.03412
-7.20268	-2.3228	-2.03412	-0.153248	2.29083	-2.03412
-7.20268	2.33093	-2.03412	0	-2.31409	-2.03412
-7.04943	-2.31903	-2.03412	0	2.29079	-2.03412
-7.04943	2.32974	-2.03412	0.153248	-2.31419	-2.03412
-6.89618	-2.31462	-2.03412	0.153248	2.29083	-2.03412
-6.89618	2.32781	-2.03412	0.306497	-2.3145	-2.03412
-6.74293	-2.30972	-2.03412	0.306497	2.29095	-2.03412
-6.74293	2.32527	-2.03412	0.459745	-2.31502	-2.03412
-6.58968	-2.30447	-2.03412	0.459745	2.29115	-2.03412
-6.58968	2.32224	-2.03412	0.612994	-2.31577	-2.03412
-6.43643	-2.29898	-2.03412	0.612994	2.29144	-2.03412
-6.43643	2.31886	-2.03412	0.766242	-2.31675	-2.03412
-6.28319	-2.29336	-2.03412	0.766242	2.29182	-2.03412
-6.28319	2.31524	-2.03412	0.919491	-2.31801	-2.03412
-6.12994	-2.28768	-2.03412	0.919491	2.29231	-2.03412
-6.12994	2.31149	-2.03412	1.07274	-2.31957	-2.03412
-5.97669	-2.28198	-2.03412	1.07274	2.29292	-2.03412
-5.97669	2.30766	-2.03412	1.22599	-2.32148	-2.03412
-5.82344	-2.27628	-2.03412	1.22599	2.29366	-2.03412
-5.82344	2.30384	-2.03412	1.37924	-2.32379	-2.03412
-5.67019	-2.27058	-2.03412	1.37924	2.29457	-2.03412
-5.67019	2.30003	-2.03412	1.53248	-2.32657	-2.03412
-5.55016	-2.26607	-2.03412	1.53248	2.29567	-2.03412
-5.51694	-2.26468	-2.03412	1.68573	-2.32994	-2.03412
-5.51694	2.29626	-2.03412	1.68573	2.297	-2.03412
-5.36369	-2.25805	-2.03412	1.83898	-2.334	-2.03412
-5.36369	2.29252	-2.03412	1.83898	2.29864	-2.03412
-5.21045	-2.25096	-2.03412	1.99223	-2.33894	-2.03412
-5.21045	2.28878	-2.03412	1.99223	2.30067	-2.03412
-5.0572	-2.24322	-2.03412	2.14548	-2.34496	-2.03412
-5.0572	2.285	-2.03412	2.14548	2.30322	-2.03412
-4.90395	-2.23455	-2.03412	2.29873	-2.35236	-2.03412
-4.90395	2.28111	-2.03412	2.29873	2.30648	-2.03412
-4.7507	-2.22457	-2.03412	2.45197	-2.36154	-2.03412
-4.7507	2.277	-2.03412	2.45197	2.31073	-2.03412
-4.59745	-2.2128	-2.03412	2.60522	-2.37514	-2.03412
-4.59745	2.27253	-2.03412	2.55437	-2.36907	-2.03412
-4.4442	-2.19858	-2.03412	2.60522	2.31642	-2.03412
-4.4442	2.26748	-2.03412	2.75847	-2.39861	-2.03412
-4.29096	-2.18109	-2.03412	2.75847	2.32423	-2.03412
-4.29096	2.25954	-2.03412	2.91172	-2.43047	-2.03412
-4.40711	2.26607	-2.03412	2.91172	2.33524	-2.03412
-4.16295	-2.16306	-2.03412	3.06497	-2.47471	-2.03412
-4.13771	-2.1562	-2.03412	3.06063	-2.47207	-2.03412
-4.13771	2.24729	-2.03412	3.06497	2.35115	-2.03412
-3.98446	-2.10511	-2.03412	3.21822	-2.5948	-2.03412
-3.98446	2.22859	-2.03412	3.205	-2.57508	-2.03412
-3.87812	-2.06006	-2.03412	3.18543	2.36907	-2.03412
-3.83121	-2.01678	-2.03412	3.21822	2.38537	-2.03412
-3.83121	2.19929	-2.03412	3.24465	-5.15015	-2.03412
-3.77221	-1.95706	-2.03412	3.25267	-5.04715	-2.03412
-3.71937	-1.85405	-2.03412	3.26057	-4.94415	-2.03412
-3.68897	-1.75105	-2.03412	3.26835	-4.84114	-2.03412
-3.67796	-1.75105	-2.04691	3.27598	-4.73814	-2.03412
-3.67796	-1.69134	-2.03412	3.28346	-4.63514	-2.03412
-3.67796	2.16306	-2.07255	3.29076	-4.53213	-2.03412
-3.67796	2.13188	-2.03412	3.29787	-4.42913	-2.03412
-3.70547	2.16306	-2.03412	3.30476	-4.32613	-2.03412
-3.67004	-1.64805	-2.03412	3.3114	-4.22312	-2.03412
-3.65765	-1.54505	-2.03412	3.31775	-4.12012	-2.03412
-3.64932	-1.44204	-2.03412	3.32377	-4.01712	-2.03412
-3.64363	-1.33904	-2.03412	3.32941	-3.91412	-2.03412
-3.63969	-1.23604	-2.03412	3.33458	-3.81111	-2.03412
-3.63694	-1.13303	-2.03412	3.33921	-3.70811	-2.03412
-3.635	-1.03003	-2.03412	3.34317	-3.60511	-2.03412
-3.6336	-0.927027	-2.03412	3.3463	-3.5021	-2.03412
-3.63254	-0.824024	-2.03412	3.3484	-3.3991	-2.03412
-3.63167	-0.721021	-2.03412	3.34915	-3.2961	-2.03412
-3.6309	-0.618018	-2.03412	3.34813	-3.19309	-2.03412
-3.63012	-0.515015	-2.03412	3.34469	-3.09009	-2.03412
-3.62928	-0.412012	-2.03412	3.33778	-2.98709	-2.03412
-3.62832	-0.309009	-2.03412	3.32569	-2.88409	-2.03412
-3.6272	-0.206006	-2.03412	3.30527	-2.78108	-2.03412
-3.62589	-0.103003	-2.03412	3.27014	-2.67808	-2.03412
-3.62438	0	-2.03412	3.3442	2.47207	-2.03412
-3.62263	0.103003	-2.03412	3.37147	2.57508	-2.05123
-3.62065	0.206006	-2.03412	3.37147	2.54022	-2.03412
-3.61842	0.309009	-2.03412	3.37147	2.67808	-2.07119
-3.61596	0.412012	-2.03412	3.37147	2.78108	-2.07914
-3.61325	0.515015	-2.03412	3.37147	2.98709	-2.07919
-3.61033	0.618018	-2.03412	3.37147	3.09009	-2.07472
-3.6072	0.721021	-2.03412	3.37147	3.19309	-2.06812
-3.60389	0.824024	-2.03412	3.37147	3.2961	-2.05962
-3.60044	0.927027	-2.03412	3.37147	3.3991	-2.04927
-3.5969	1.03003	-2.03412	3.37147	3.5021	-2.03701
-3.59332	1.13303	-2.03412	3.3657	3.60511	-2.03412
-3.58981	1.23604	-2.03412	3.37147	3.52378	-2.03412
-3.58648	1.33904	-2.03412	3.35816	3.70811	-2.03412
-3.58351	1.44204	-2.03412	3.35044	3.81111	-2.03412
-3.58118	1.54505	-2.03412	3.34256	3.91412	-2.03412
-3.57994	1.64805	-2.03412	3.33458	4.01712	-2.03412
-3.58056	1.75105	-2.03412	3.3265	4.12012	-2.03412
-3.58456	1.85405	-2.03412	3.31837	4.22312	-2.03412
-3.59531	1.95706	-2.03412	3.31018	4.32613	-2.03412
-3.62225	2.06006	-2.03412	3.30197	4.42913	-2.03412
3.67796	-1.75105	-2.04691	3.29374	4.53213	-2.03412
3.67004	-1.64805	-2.03412	3.28551	4.63514	-2.03412
3.67796	-1.69134	-2.03412	3.27728	4.73814	-2.03412
3.65765	-1.54505	-2.03412	3.26908	4.84114	-2.03412
3.64932	-1.44204	-2.03412	3.2609	4.94415	-2.03412
3.64363	-1.33904	-2.03412	3.25275	5.04715	-2.03412
3.63969	-1.23604	-2.03412	3.24465	5.15015	-2.03412
3.63694	-1.13303	-2.03412	3.3844	2.57508	-2.03412
3.635	-1.03003	-2.03412	3.39887	2.67808	-2.03412
3.6336	-0.927027	-2.03412	3.40376	2.78108	-2.03412
3.63254	-0.824024	-2.03412	3.40397	2.88409	-2.03412
3.63167	-0.721021	-2.03412	3.40154	2.98709	-2.03412
3.6309	-0.618018	-2.03412	3.39746	3.09009	-2.03412
3.63012	-0.515015	-2.03412	3.3923	3.19309	-2.03412
3.62928	-0.412012	-2.03412	3.38636	3.2961	-2.03412
3.62832	-0.309009	-2.03412	3.37988	3.3991	-2.03412
3.6272	-0.206006	-2.03412	3.37298	3.5021	-2.03412
3.62589	-0.103003	-2.03412	-3.37147	-3.3991	-1.99307
3.62438	0	-2.03412	-3.37147	-3.46874	-1.98892
3.62263	0.103003	-2.03412	-3.37376	-3.3991	-1.98892
3.62065	0.206006	-2.03412	-3.37147	-3.2961	-1.99638
3.61842	0.309009	-2.03412	-3.3758	-3.2961	-1.98892
3.61596	0.412012	-2.03412	-3.37147	-3.19309	-1.99646
3.61325	0.515015	-2.03412	-3.37606	-3.19309	-1.98892
3.61033	0.618018	-2.03412	-3.37147	-3.09009	-1.99274
3.6072	0.721021	-2.03412	-3.37389	-3.09009	-1.98892
3.60389	0.824024	-2.03412	-3.37147	-3.04551	-1.98892
3.60044	0.927027	-2.03412	-3.37147	2.47207	-1.99875
3.5969	1.03003	-2.03412	-3.37147	2.46603	-1.98892
3.59332	1.13303	-2.03412	-3.37882	2.47207	-1.98892
3.58981	1.23604	-2.03412	-3.41827	2.57508	-1.98892
3.58648	1.33904	-2.03412	-3.43194	2.67808	-1.98892
3.58351	1.44204	-2.03412	-3.43583	2.78108	-1.98892
3.58118	1.54505	-2.03412	-3.43496	2.88409	-1.98892
3.57994	1.64805	-2.03412	-3.43139	2.98709	-1.98892
3.58056	1.75105	-2.03412	-3.42613	3.09009	-1.98892
3.58456	1.85405	-2.03412	-3.41975	3.19309	-1.98892
3.59531	1.95706	-2.03412	-3.41257	3.2961	-1.98892
3.62225	2.06006	-2.03412	-3.40482	3.3991	-1.98892
3.67796	2.16306	-2.07255	-3.39662	3.5021	-1.98892
3.67796	2.13188	-2.03412	-3.38808	3.60511	-1.98892
3.83121	-2.01678	-2.03412	-3.37147	3.60511	-2.02263
3.77221	-1.95706	-2.03412	-3.37147	3.70811	-2.00582
3.71937	-1.85405	-2.03412	-3.37928	3.70811	-1.98892
3.68897	-1.75105	-2.03412	-3.37147	3.79739	-1.98892
3.70547	2.16306	-2.03412	-3.24465	-5.15015	-1.98892
3.83121	2.19929	-2.03412	-3.25427	-5.04715	-1.98892
3.98446	-2.10511	-2.03412	-3.26376	-4.94415	-1.98892
3.87812	-2.06006	-2.03412	-3.27312	-4.84114	-1.98892
3.98446	2.22859	-2.03412	-3.28232	-4.73814	-1.98892
4.13771	-2.1562	-2.03412	-3.29137	-4.63514	-1.98892
4.13771	2.24729	-2.03412	-3.30022	-4.53213	-1.98892
4.29096	-2.18109	-2.03412	-3.30887	-4.42913	-1.98892
4.16295	-2.16306	-2.03412	-3.31729	-4.32613	-1.98892
4.29096	2.25954	-2.03412	-3.32544	-4.22312	-1.98892
4.4442	-2.19858	-2.03412	-3.33328	-4.12012	-1.98892
4.40711	2.26607	-2.03412	-3.34078	-4.01712	-1.98892
4.4442	2.26748	-2.03412	-3.34786	-3.91412	-1.98892
4.59745	-2.2128	-2.03412	-3.35447	-3.81111	-1.98892
4.59745	2.27253	-2.03412	-3.36051	-3.70811	-1.98892
4.7507	-2.22457	-2.03412	-3.36586	-3.60511	-1.98892
4.7507	2.277	-2.03412	-3.37035	-3.5021	-1.98892
4.90395	-2.23455	-2.03412	-3.36823	-2.98709	-1.98892
4.90395	2.28111	-2.03412	-3.3573	-2.88409	-1.98892
5.0572	-2.24322	-2.03412	-3.33795	-2.78108	-1.98892
5.0572	2.285	-2.03412	-3.30371	-2.67808	-1.98892
5.21045	-2.25096	-2.03412	-3.23921	-2.57508	-1.98892
5.21045	2.28878	-2.03412	-3.21822	-2.57508	-2.01697
5.36369	-2.25805	-2.03412	-3.21822	-2.55823	-1.98892
5.36369	2.29252	-2.03412	-3.21822	2.37012	-1.98892
5.51694	-2.26468	-2.03412	-3.37025	3.81111	-1.98892
5.51694	2.29626	-2.03412	-3.36095	3.91412	-1.98892
5.67019	-2.27058	-2.03412	-3.35153	4.01712	-1.98892
5.55016	-2.26607	-2.03412	-3.34199	4.12012	-1.98892
5.67019	2.30003	-2.03412	-3.33237	4.22312	-1.98892
5.82344	-2.27628	-2.03412	-3.32268	4.32613	-1.98892
5.82344	2.30384	-2.03412	-3.31295	4.42913	-1.98892
5.97669	-2.28198	-2.03412	-3.30319	4.53213	-1.98892
5.97669	2.30766	-2.03412	-3.29341	4.63514	-1.98892
6.12994	-2.28768	-2.03412	-3.28362	4.73814	-1.98892
6.12994	2.31149	-2.03412	-3.27384	4.84114	-1.98892
6.28319	-2.29336	-2.03412	-3.26408	4.94415	-1.98892
6.28319	2.31524	-2.03412	-3.25435	5.04715	-1.98892
6.43643	-2.29898	-2.03412	-3.24465	5.15015	-1.98892
6.43643	2.31886	-2.03412	-3.06497	-2.47207	-2.0284
6.58968	-2.30447	-2.03412	-3.09358	-2.47207	-1.98892
6.58968	2.32224	-2.03412	-3.06497	-2.4631	-1.98892
6.74293	-2.30972	-2.03412	-3.06497	2.34851	-1.98892
6.74293	2.32527	-2.03412	-3.21585	2.36907	-1.98892
6.89618	-2.31462	-2.03412	-2.91172	-2.42351	-1.98892
6.89618	2.32781	-2.03412	-2.91172	2.33428	-1.98892
7.04943	-2.31903	-2.03412	-2.75847	-2.39429	-1.98892
7.04943	2.32974	-2.03412	-2.75847	2.32438	-1.98892
7.20268	-2.3228	-2.03412	-2.60522	-2.37282	-1.98892
7.20268	2.33093	-2.03412	-2.60522	2.3173	-1.98892
7.35592	-2.32581	-2.03412	-2.57111	-2.36907	-1.98892
7.35592	2.33127	-2.03412	-2.45197	-2.36085	-1.98892
7.50917	-2.32794	-2.03412	-2.45197	2.31212	-1.98892
7.50917	2.33068	-2.03412	-2.29873	-2.35227	-1.98892
7.66242	-2.32912	-2.03412	-2.29873	2.30822	-1.98892
7.66242	2.32912	-2.03412	-2.14548	-2.34534	-1.98892
-7.50917	-2.32808	-1.98892	-2.14548	2.30522	-1.98892
-7.66242	-2.32912	-1.98892	-1.99223	-2.3397	-1.98892
-7.50917	2.3308	-1.98892	-1.99223	2.30286	-1.98892
-7.66242	2.32912	-1.98892	-1.83898	-2.33506	-1.98892
-7.35592	-2.32608	-1.98892	-1.83898	2.30098	-1.98892
-7.35592	2.33152	-1.98892	-1.68573	-2.33124	-1.98892
-7.20268	-2.3232	-1.98892	-1.68573	2.29946	-1.98892
-7.20268	2.33131	-1.98892	-1.53248	-2.32808	-1.98892
-7.04943	-2.31955	-1.98892	-1.53248	2.29821	-1.98892
-7.04943	2.33024	-1.98892	-1.37924	-2.32545	-1.98892
-6.89618	-2.31525	-1.98892	-1.37924	2.29719	-1.98892
-6.89618	2.32843	-1.98892	-1.22599	-2.32327	-1.98892
-6.74293	-2.31045	-1.98892	-1.22599	2.29635	-1.98892
-6.74293	2.32599	-1.98892	-1.07274	-2.32148	-1.98892
-6.58968	-2.30528	-1.98892	-1.07274	2.29565	-1.98892
-6.58968	2.32307	-1.98892	-0.919491	-2.32	-1.98892
-6.43643	-2.29987	-1.98892	-0.919491	2.29509	-1.98892
-6.43643	2.31978	-1.98892	-0.766242	-2.31881	-1.98892
-6.28319	-2.29431	-1.98892	-0.766242	2.29463	-1.98892
-6.28319	2.31626	-1.98892	-0.612994	-2.31788	-1.98892
-6.12994	-2.28868	-1.98892	-0.612994	2.29427	-1.98892
-6.12994	2.31258	-1.98892	-0.459745	-2.31718	-1.98892
-5.97669	-2.28302	-1.98892	-0.459745	2.294	-1.98892
-5.97669	2.30883	-1.98892	-0.306497	-2.31668	-1.98892
-5.82344	-2.27735	-1.98892	-0.306497	2.29381	-1.98892
-5.82344	2.30507	-1.98892	-0.153248	-2.31639	-1.98892
-5.67019	-2.27165	-1.98892	-0.153248	2.2937	-1.98892
-5.67019	2.30133	-1.98892	0	-2.3163	-1.98892
-5.52159	-2.26607	-1.98892	0	2.29366	-1.98892
-5.51694	-2.26587	-1.98892	0.153248	-2.31639	-1.98892
-5.51694	2.29761	-1.98892	0.153248	2.2937	-1.98892
-5.36369	-2.2592	-1.98892	0.306497	-2.31668	-1.98892
-5.36369	2.29391	-1.98892	0.306497	2.29381	-1.98892
-5.21045	-2.25202	-1.98892	0.459745	-2.31718	-1.98892
-5.21045	2.2902	-1.98892	0.459745	2.294	-1.98892
-5.0572	-2.24414	-1.98892	0.612994	-2.31788	-1.98892
-5.0572	2.28643	-1.98892	0.612994	2.29427	-1.98892
-4.90395	-2.23523	-1.98892	0.766242	-2.31881	-1.98892
-4.90395	2.28252	-1.98892	0.766242	2.29463	-1.98892
-4.7507	-2.2249	-1.98892	0.919491	-2.32	-1.98892
-4.7507	2.27836	-1.98892	0.919491	2.29509	-1.98892
-4.59745	-2.21261	-1.98892	1.07274	-2.32148	-1.98892
-4.59745	2.27379	-1.98892	1.07274	2.29565	-1.98892
-4.4442	-2.19764	-1.98892	1.22599	-2.32327	-1.98892
-4.4442	2.26856	-1.98892	1.22599	2.29635	-1.98892
-4.29096	-2.17907	-1.98892	1.37924	-2.32545	-1.98892
-4.29096	2.2605	-1.98892	1.37924	2.29719	-1.98892
-4.3819	2.26607	-1.98892	1.53248	-2.32808	-1.98892
-4.18333	-2.16306	-1.98892	1.53248	2.29821	-1.98892
-4.13771	-2.14971	-1.98892	1.68573	-2.33124	-1.98892
-4.13771	2.24707	-1.98892	1.68573	2.29946	-1.98892
-3.98446	-2.09391	-1.98892	1.83898	-2.33506	-1.98892
-3.98446	2.22607	-1.98892	1.83898	2.30098	-1.98892
-3.90941	-2.06006	-1.98892	1.99223	-2.3397	-1.98892
-3.83121	-1.98292	-1.98892	1.99223	2.30286	-1.98892
-3.83121	2.19267	-1.98892	2.14548	-2.34534	-1.98892
-3.8072	-1.95706	-1.98892	2.14548	2.30522	-1.98892
-3.7565	-1.85405	-1.98892	2.29873	-2.35227	-1.98892
-3.72754	-1.75105	-1.98892	2.29873	2.30822	-1.98892
-3.70975	-1.64805	-1.98892	2.45197	-2.36085	-1.98892
-3.67796	-1.64805	-2.02518	2.45197	2.31212	-1.98892
-3.67796	-1.54505	-2.01169	2.60522	-2.37282	-1.98892
-3.69834	-1.54505	-1.98892	2.57111	-2.36907	-1.98892
-3.67796	-1.44204	-2.00307	2.60522	2.3173	-1.98892
-3.69086	-1.44204	-1.98892	2.75847	-2.39429	-1.98892
-3.67796	-1.33904	-1.9975	2.75847	2.32438	-1.98892
-3.68591	-1.33904	-1.98892	2.91172	-2.42351	-1.98892
-3.67796	-1.23604	-1.99389	2.91172	2.33428	-1.98892
-3.68264	-1.23604	-1.98892	3.06497	-2.47207	-2.0284
-3.67796	-1.13303	-1.99157	3.06497	-2.4631	-1.98892
-3.68048	-1.13303	-1.98892	3.06497	2.34851	-1.98892
-3.67796	-1.03003	-1.99008	3.21822	-2.57508	-2.01697
-3.67907	-1.03003	-1.98892	3.21822	-2.55823	-1.98892
-3.67796	-0.927027	-1.98911	3.09358	-2.47207	-1.98892
-3.67815	-0.927027	-1.98892	3.21585	2.36907	-1.98892
-3.67796	-0.896913	-1.98892	3.21822	2.37012	-1.98892
-3.67796	2.08765	-1.98892	3.24465	-5.15015	-1.98892
-3.73761	2.16306	-1.98892	3.25427	-5.04715	-1.98892
-3.67751	-0.824024	-1.98892	3.26376	-4.94415	-1.98892
-3.67702	-0.721021	-1.98892	3.27312	-4.84114	-1.98892
-3.67656	-0.618018	-1.98892	3.28232	-4.73814	-1.98892
-3.67606	-0.515015	-1.98892	3.29137	-4.63514	-1.98892
-3.67544	-0.412012	-1.98892	3.30022	-4.53213	-1.98892
-3.67466	-0.309009	-1.98892	3.30887	-4.42913	-1.98892
-3.67367	-0.206006	-1.98892	3.31729	-4.32613	-1.98892
-3.67245	-0.103003	-1.98892	3.32544	-4.22312	-1.98892
-3.67098	0	-1.98892	3.33328	-4.12012	-1.98892
-3.66923	0.103003	-1.98892	3.34078	-4.01712	-1.98892
-3.6672	0.206006	-1.98892	3.34786	-3.91412	-1.98892
-3.66488	0.309009	-1.98892	3.35447	-3.81111	-1.98892
-3.66227	0.412012	-1.98892	3.36051	-3.70811	-1.98892
-3.65938	0.515015	-1.98892	3.36586	-3.60511	-1.98892
-3.65622	0.618018	-1.98892	3.37035	-3.5021	-1.98892
-3.65282	0.721021	-1.98892	3.37147	-3.3991	-1.99307
-3.64919	0.824024	-1.98892	3.37147	-3.46874	-1.98892
-3.64537	0.927027	-1.98892	3.37147	-3.2961	-1.99638
-3.64141	1.03003	-1.98892	3.37147	-3.19309	-1.99646
-3.63738	1.13303	-1.98892	3.37147	-3.09009	-1.99274
-3.63336	1.23604	-1.98892	3.36823	-2.98709	-1.98892
-3.62947	1.33904	-1.98892	3.37147	-3.04551	-1.98892
-3.62589	1.44204	-1.98892	3.3573	-2.88409	-1.98892
-3.6229	1.54505	-1.98892	3.33795	-2.78108	-1.98892
-3.62092	1.64805	-1.98892	3.30371	-2.67808	-1.98892
-3.62073	1.75105	-1.98892	3.23921	-2.57508	-1.98892
-3.62379	1.85405	-1.98892	3.37147	2.47207	-1.99875
-3.63337	1.95706	-1.98892	3.37147	2.46603	-1.98892
-3.65852	2.06006	-1.98892	3.37147	3.60511	-2.02263
3.67796	-1.64805	-2.02518	3.37147	3.70811	-2.00582
3.67796	-1.54505	-2.01169	3.37025	3.81111	-1.98892
3.67796	-1.44204	-2.00307	3.37147	3.79739	-1.98892
3.67796	-1.33904	-1.9975	3.36095	3.91412	-1.98892
3.67796	-1.23604	-1.99389	3.35153	4.01712	-1.98892
3.67796	-1.13303	-1.99157	3.34199	4.12012	-1.98892
3.67796	-1.03003	-1.99008	3.33237	4.22312	-1.98892
3.67796	-0.927027	-1.98911	3.32268	4.32613	-1.98892
3.67751	-0.824024	-1.98892	3.31295	4.42913	-1.98892
3.67796	-0.896913	-1.98892	3.30319	4.53213	-1.98892
3.67702	-0.721021	-1.98892	3.29341	4.63514	-1.98892
3.67656	-0.618018	-1.98892	3.28362	4.73814	-1.98892
3.67606	-0.515015	-1.98892	3.27384	4.84114	-1.98892
3.67544	-0.412012	-1.98892	3.26408	4.94415	-1.98892
3.67466	-0.309009	-1.98892	3.25435	5.04715	-1.98892
3.67367	-0.206006	-1.98892	3.24465	5.15015	-1.98892
3.67245	-0.103003	-1.98892	3.37376	-3.3991	-1.98892
3.67098	0	-1.98892	3.3758	-3.2961	-1.98892
3.66923	0.103003	-1.98892	3.37606	-3.19309	-1.98892
3.6672	0.206006	-1.98892	3.37389	-3.09009	-1.98892
3.66488	0.309009	-1.98892	3.37882	2.47207	-1.98892
3.66227	0.412012	-1.98892	3.41827	2.57508	-1.98892
3.65938	0.515015	-1.98892	3.43194	2.67808	-1.98892
3.65622	0.618018	-1.98892	3.43583	2.78108	-1.98892
3.65282	0.721021	-1.98892	3.43496	2.88409	-1.98892
3.64919	0.824024	-1.98892	3.43139	2.98709	-1.98892
3.64537	0.927027	-1.98892	3.42613	3.09009	-1.98892
3.64141	1.03003	-1.98892	3.41975	3.19309	-1.98892
3.63738	1.13303	-1.98892	3.41257	3.2961	-1.98892
3.63336	1.23604	-1.98892	3.40482	3.3991	-1.98892
3.62947	1.33904	-1.98892	3.39662	3.5021	-1.98892
3.62589	1.44204	-1.98892	3.38808	3.60511	-1.98892
3.6229	1.54505	-1.98892	3.37928	3.70811	-1.98892
3.62092	1.64805	-1.98892	-3.37147	-3.81111	-1.94999
3.62073	1.75105	-1.98892	-3.37147	-3.84615	-1.94372
3.62379	1.85405	-1.98892	-3.37416	-3.81111	-1.94372
3.63337	1.95706	-1.98892	-3.37147	-3.70811	-1.96551
3.65852	2.06006	-1.98892	-3.3815	-3.70811	-1.94372
3.67796	2.08765	-1.98892	-3.37147	-3.60511	-1.97768
3.83121	-1.98292	-1.98892	-3.38814	-3.60511	-1.94372
3.8072	-1.95706	-1.98892	-3.37147	-3.5021	-1.98682
3.7565	-1.85405	-1.98892	-3.39391	-3.5021	-1.94372
3.72754	-1.75105	-1.98892	-3.39861	-3.3991	-1.94372
3.70975	-1.64805	-1.98892	-3.40193	-3.2961	-1.94372
3.69834	-1.54505	-1.98892	-3.40344	-3.19309	-1.94372
3.69086	-1.44204	-1.98892	-3.40249	-3.09009	-1.94372
3.68591	-1.33904	-1.98892	-3.39805	-2.98709	-1.94372
3.68264	-1.23604	-1.98892	-3.37147	-2.98709	-1.98409
3.68048	-1.13303	-1.98892	-3.37147	-2.88409	-1.96853
3.67907	-1.03003	-1.98892	-3.38839	-2.88409	-1.94372
3.67815	-0.927027	-1.98892	-3.37147	-2.78724	-1.94372
3.73761	2.16306	-1.98892	-3.37147	2.44112	-1.94372
3.83121	2.19267	-1.98892	-3.41221	2.47207	-1.94372
3.98446	-2.09391	-1.98892	-3.45172	2.57508	-1.94372
3.90941	-2.06006	-1.98892	-3.46461	2.67808	-1.94372
3.98446	2.22607	-1.98892	-3.46751	2.78108	-1.94372
4.13771	-2.14971	-1.98892	-3.46557	2.88409	-1.94372
4.13771	2.24707	-1.98892	-3.46089	2.98709	-1.94372
4.29096	-2.17907	-1.98892	-3.45448	3.09009	-1.94372
4.18333	-2.16306	-1.98892	-3.4469	3.19309	-1.94372
4.29096	2.2605	-1.98892	-3.4385	3.2961	-1.94372
4.4442	-2.19764	-1.98892	-3.42949	3.3991	-1.94372
4.3819	2.26607	-1.98892	-3.42001	3.5021	-1.94372
4.4442	2.26856	-1.98892	-3.41017	3.60511	-1.94372
4.59745	-2.21261	-1.98892	-3.40003	3.70811	-1.94372
4.59745	2.27379	-1.98892	-3.38965	3.81111	-1.94372
4.7507	-2.2249	-1.98892	-3.37147	3.81111	-1.98613
4.7507	2.27836	-1.98892	-3.37147	3.91412	-1.96289
4.90395	-2.23523	-1.98892	-3.37909	3.91412	-1.94372
4.90395	2.28252	-1.98892	-3.37147	3.98734	-1.94372
5.0572	-2.24414	-1.98892	-3.24465	-5.15015	-1.94372
5.0572	2.28643	-1.98892	-3.25585	-5.04715	-1.94372
5.21045	-2.25202	-1.98892	-3.26692	-4.94415	-1.94372
5.21045	2.2902	-1.98892	-3.27785	-4.84114	-1.94372
5.36369	-2.2592	-1.98892	-3.28862	-4.73814	-1.94372
5.36369	2.29391	-1.98892	-3.29922	-4.63514	-1.94372
5.51694	-2.26587	-1.98892	-3.30961	-4.53213	-1.94372
5.51694	2.29761	-1.98892	-3.31979	-4.42913	-1.94372
5.67019	-2.27165	-1.98892	-3.32972	-4.32613	-1.94372
5.52159	-2.26607	-1.98892	-3.33936	-4.22312	-1.94372
5.67019	2.30133	-1.98892	-3.34869	-4.12012	-1.94372
5.82344	-2.27735	-1.98892	-3.35764	-4.01712	-1.94372
5.82344	2.30507	-1.98892	-3.36617	-3.91412	-1.94372
5.97669	-2.28302	-1.98892	-3.37036	-2.78108	-1.94372
5.97669	2.30883	-1.98892	-3.33702	-2.67808	-1.94372
6.12994	-2.28868	-1.98892	-3.27286	-2.57508	-1.94372
6.12994	2.31258	-1.98892	-3.21822	-2.53282	-1.94372
6.28319	-2.29431	-1.98892	-3.21822	2.36907	-1.98523
6.28319	2.31626	-1.98892	-3.21822	2.36515	-1.94372
6.43643	-2.29987	-1.98892	-3.2427	2.36907	-1.94372
6.43643	2.31978	-1.98892	-3.36832	4.01712	-1.94372
6.58968	-2.30528	-1.98892	-3.35734	4.12012	-1.94372
6.58968	2.32307	-1.98892	-3.34625	4.22312	-1.94372
6.74293	-2.31045	-1.98892	-3.33508	4.32613	-1.94372
6.74293	2.32599	-1.98892	-3.32384	4.42913	-1.94372
6.89618	-2.31525	-1.98892	-3.31256	4.53213	-1.94372
6.89618	2.32843	-1.98892	-3.30124	4.63514	-1.94372
7.04943	-2.31955	-1.98892	-3.28991	4.73814	-1.94372
7.04943	2.33024	-1.98892	-3.27857	4.84114	-1.94372
7.20268	-2.3232	-1.98892	-3.26724	4.94415	-1.94372
7.20268	2.33131	-1.98892	-3.25593	5.04715	-1.94372
7.35592	-2.32608	-1.98892	-3.24465	5.15015	-1.94372
7.35592	2.33152	-1.98892	-3.12623	-2.47207	-1.94372
7.50917	-2.32808	-1.98892	-3.06497	-2.45383	-1.94372
7.50917	2.3308	-1.98892	-3.06497	2.34647	-1.94372
7.66242	-2.32912	-1.98892	-2.91172	-2.41738	-1.94372
7.66242	2.32912	-1.98892	-2.91172	2.33371	-1.94372
-7.50917	-2.32822	-1.94372	-2.75847	-2.39058	-1.94372
-7.66242	-2.32912	-1.94372	-2.75847	2.32477	-1.94372
-7.50917	2.33093	-1.94372	-2.60522	-2.37095	-1.94372
-7.66242	2.32912	-1.94372	-2.60522	2.31835	-1.94372
-7.35592	-2.32636	-1.94372	-2.58666	-2.36907	-1.94372
-7.35592	2.33177	-1.94372	-2.45197	-2.36034	-1.94372
-7.20268	-2.32361	-1.94372	-2.45197	2.31361	-1.94372
-7.20268	2.33168	-1.94372	-2.29873	-2.35233	-1.94372
-7.04943	-2.32008	-1.94372	-2.29873	2.31004	-1.94372
-7.04943	2.33074	-1.94372	-2.14548	-2.34584	-1.94372
-6.89618	-2.31589	-1.94372	-2.14548	2.30727	-1.94372
-6.89618	2.32904	-1.94372	-1.99223	-2.34054	-1.94372
-6.74293	-2.31119	-1.94372	-1.99223	2.30509	-1.94372
-6.74293	2.32671	-1.94372	-1.83898	-2.33619	-1.94372
-6.58968	-2.30611	-1.94372	-1.83898	2.30334	-1.94372
-6.58968	2.32389	-1.94372	-1.68573	-2.3326	-1.94372
-6.43643	-2.30077	-1.94372	-1.68573	2.30192	-1.94372
-6.43643	2.3207	-1.94372	-1.53248	-2.32962	-1.94372
-6.28319	-2.29527	-1.94372	-1.53248	2.30077	-1.94372
-6.28319	2.31725	-1.94372	-1.37924	-2.32714	-1.94372
-6.12994	-2.28969	-1.94372	-1.37924	2.29981	-1.94372
-6.12994	2.31366	-1.94372	-1.22599	-2.32509	-1.94372
-5.97669	-2.28407	-1.94372	-1.22599	2.29903	-1.94372
-5.97669	2.30998	-1.94372	-1.07274	-2.32339	-1.94372
-5.82344	-2.27842	-1.94372	-1.07274	2.29838	-1.94372
-5.82344	2.30629	-1.94372	-0.919491	-2.322	-1.94372
-5.67019	-2.27273	-1.94372	-0.919491	2.29785	-1.94372
-5.67019	2.3026	-1.94372	-0.766242	-2.32088	-1.94372
-5.51694	-2.26696	-1.94372	-0.766242	2.29743	-1.94372
-5.51694	-2.26607	-1.98156	-0.612994	-2.32	-1.94372
-5.51694	2.29893	-1.94372	-0.612994	2.29709	-1.94372
-5.49366	-2.26607	-1.94372	-0.459745	-2.31933	-1.94372
-5.36369	-2.26035	-1.94372	-0.459745	2.29684	-1.94372
-5.36369	2.29526	-1.94372	-0.306497	-2.31887	-1.94372
-5.21045	-2.25309	-1.94372	-0.306497	2.29667	-1.94372
-5.21045	2.29158	-1.94372	-0.153248	-2.31859	-1.94372
-5.0572	-2.24504	-1.94372	-0.153248	2.29657	-1.94372
-5.0572	2.28781	-1.94372	0	-2.3185	-1.94372
-4.90395	-2.23588	-1.94372	0	2.29653	-1.94372
-4.90395	2.28388	-1.94372	0.153248	-2.31859	-1.94372
-4.7507	-2.22517	-1.94372	0.153248	2.29657	-1.94372
-4.7507	2.27966	-1.94372	0.306497	-2.31887	-1.94372
-4.59745	-2.21232	-1.94372	0.306497	2.29667	-1.94372
-4.59745	2.27497	-1.94372	0.459745	-2.31933	-1.94372
-4.4442	-2.19653	-1.94372	0.459745	2.29684	-1.94372
-4.4442	2.26954	-1.94372	0.612994	-2.32	-1.94372
-4.29096	-2.17679	-1.94372	0.612994	2.29709	-1.94372
-4.29096	2.2613	-1.94372	0.766242	-2.32088	-1.94372
-4.36208	2.26607	-1.94372	0.766242	2.29743	-1.94372
-4.20361	-2.16306	-1.94372	0.919491	-2.322	-1.94372
-4.13771	-2.14231	-1.94372	0.919491	2.29785	-1.94372
-4.13771	2.24645	-1.94372	1.07274	-2.32339	-1.94372
-3.98446	-2.08133	-1.94372	1.07274	2.29838	-1.94372
-3.98446	2.22275	-1.94372	1.22599	-2.32509	-1.94372
-3.94015	-2.06006	-1.94372	1.22599	2.29903	-1.94372
-3.8417	-1.95706	-1.94372	1.37924	-2.32714	-1.94372
-3.83121	-1.95706	-1.95749	1.37924	2.29981	-1.94372
-3.83121	-1.9355	-1.94372	1.53248	-2.32962	-1.94372
-3.83121	2.18453	-1.94372	1.53248	2.30077	-1.94372
-3.79305	-1.85405	-1.94372	1.68573	-2.3326	-1.94372
-3.76552	-1.75105	-1.94372	1.68573	2.30192	-1.94372
-3.74883	-1.64805	-1.94372	1.83898	-2.33619	-1.94372
-3.73835	-1.54505	-1.94372	1.83898	2.30334	-1.94372
-3.73167	-1.44204	-1.94372	1.99223	-2.34054	-1.94372
-3.72743	-1.33904	-1.94372	1.99223	2.30509	-1.94372
-3.7248	-1.23604	-1.94372	2.14548	-2.34584	-1.94372
-3.72322	-1.13303	-1.94372	2.14548	2.30727	-1.94372
-3.72233	-1.03003	-1.94372	2.29873	-2.35233	-1.94372
-3.72186	-0.927027	-1.94372	2.29873	2.31004	-1.94372
-3.72164	-0.824024	-1.94372	2.45197	-2.36034	-1.94372
-3.67796	-0.824024	-1.98846	2.45197	2.31361	-1.94372
-3.67796	-0.721021	-1.98797	2.60522	-2.37095	-1.94372
-3.72151	-0.721021	-1.94372	2.58666	-2.36907	-1.94372
-3.67796	-0.618018	-1.98752	2.60522	2.31835	-1.94372
-3.72137	-0.618018	-1.94372	2.75847	-2.39058	-1.94372
-3.67796	-0.515015	-1.98703	2.75847	2.32477	-1.94372
-3.72113	-0.515015	-1.94372	2.91172	-2.41738	-1.94372
-3.67796	-0.412012	-1.98643	2.91172	2.33371	-1.94372
-3.72074	-0.412012	-1.94372	3.06497	-2.45383	-1.94372
-3.67796	-0.309009	-1.98568	3.06497	2.34647	-1.94372
-3.72014	-0.309009	-1.94372	3.21822	-2.53282	-1.94372
-3.67796	-0.206006	-1.98472	3.12623	-2.47207	-1.94372
-3.71929	-0.206006	-1.94372	3.21822	2.36907	-1.98523
-3.67796	-0.103003	-1.98353	3.21822	2.36515	-1.94372
-3.71816	-0.103003	-1.94372	3.24465	-5.15015	-1.94372
-3.67796	0	-1.98209	3.25585	-5.04715	-1.94372
-3.71673	0	-1.94372	3.26692	-4.94415	-1.94372
-3.67796	0.103003	-1.98038	3.27785	-4.84114	-1.94372
-3.71499	0.103003	-1.94372	3.28862	-4.73814	-1.94372
-3.67796	0.206006	-1.97838	3.29922	-4.63514	-1.94372
-3.71291	0.206006	-1.94372	3.30961	-4.53213	-1.94372
-3.67796	0.309009	-1.97607	3.31979	-4.42913	-1.94372
-3.71051	0.309009	-1.94372	3.32972	-4.32613	-1.94372
-3.67796	0.412012	-1.97346	3.33936	-4.22312	-1.94372
-3.70778	0.412012	-1.94372	3.34869	-4.12012	-1.94372
-3.67796	0.515015	-1.97053	3.35764	-4.01712	-1.94372
-3.70472	0.515015	-1.94372	3.36617	-3.91412	-1.94372
-3.67796	0.618018	-1.96729	3.37147	-3.81111	-1.94999
-3.70135	0.618018	-1.94372	3.37147	-3.84615	-1.94372
-3.67796	0.721021	-1.96373	3.37147	-3.70811	-1.96551
-3.69769	0.721021	-1.94372	3.37147	-3.60511	-1.97768
-3.67796	0.824024	-1.95987	3.37147	-3.5021	-1.98682
-3.69377	0.824024	-1.94372	3.37147	-2.98709	-1.98409
-3.67796	0.927027	-1.95572	3.37147	-2.88409	-1.96853
-3.68961	0.927027	-1.94372	3.37036	-2.78108	-1.94372
-3.67796	1.03003	-1.95132	3.37147	-2.78724	-1.94372
-3.68527	1.03003	-1.94372	3.33702	-2.67808	-1.94372
-3.67796	1.13303	-1.94671	3.27286	-2.57508	-1.94372
-3.6808	1.13303	-1.94372	3.2427	2.36907	-1.94372
-3.67796	1.19807	-1.94372	3.37147	2.44112	-1.94372
-3.67796	2.06006	-1.96455	3.37147	3.81111	-1.98613
-3.67796	1.98817	-1.94372	3.37147	3.91412	-1.96289
-3.69448	2.06006	-1.94372	3.36832	4.01712	-1.94372
-3.76945	2.16306	-1.94372	3.37147	3.98734	-1.94372
-3.6763	1.23604	-1.94372	3.35734	4.12012	-1.94372
-3.67187	1.33904	-1.94372	3.34625	4.22312	-1.94372
-3.6677	1.44204	-1.94372	3.33508	4.32613	-1.94372
-3.66406	1.54505	-1.94372	3.32384	4.42913	-1.94372
-3.66138	1.64805	-1.94372	3.31256	4.53213	-1.94372
-3.66039	1.75105	-1.94372	3.30124	4.63514	-1.94372
-3.66255	1.85405	-1.94372	3.28991	4.73814	-1.94372
-3.671	1.95706	-1.94372	3.27857	4.84114	-1.94372
3.67796	-0.824024	-1.98846	3.26724	4.94415	-1.94372
3.67796	-0.721021	-1.98797	3.25593	5.04715	-1.94372
3.67796	-0.618018	-1.98752	3.24465	5.15015	-1.94372
3.67796	-0.515015	-1.98703	3.37416	-3.81111	-1.94372
3.67796	-0.412012	-1.98643	3.3815	-3.70811	-1.94372
3.67796	-0.309009	-1.98568	3.38814	-3.60511	-1.94372
3.67796	-0.206006	-1.98472	3.39391	-3.5021	-1.94372
3.67796	-0.103003	-1.98353	3.39861	-3.3991	-1.94372
3.67796	0	-1.98209	3.40193	-3.2961	-1.94372
3.67796	0.103003	-1.98038	3.40344	-3.19309	-1.94372
3.67796	0.206006	-1.97838	3.40249	-3.09009	-1.94372
3.67796	0.309009	-1.97607	3.39805	-2.98709	-1.94372
3.67796	0.412012	-1.97346	3.38839	-2.88409	-1.94372
3.67796	0.515015	-1.97053	3.41221	2.47207	-1.94372
3.67796	0.618018	-1.96729	3.45172	2.57508	-1.94372
3.67796	0.721021	-1.96373	3.46461	2.67808	-1.94372
3.67796	0.824024	-1.95987	3.46751	2.78108	-1.94372
3.67796	0.927027	-1.95572	3.46557	2.88409	-1.94372
3.67796	1.03003	-1.95132	3.46089	2.98709	-1.94372
3.67796	1.13303	-1.94671	3.45448	3.09009	-1.94372
3.6763	1.23604	-1.94372	3.4469	3.19309	-1.94372
3.67796	1.19807	-1.94372	3.4385	3.2961	-1.94372
3.67187	1.33904	-1.94372	3.42949	3.3991	-1.94372
3.6677	1.44204	-1.94372	3.42001	3.5021	-1.94372
3.66406	1.54505	-1.94372	3.41017	3.60511	-1.94372
3.66138	1.64805	-1.94372	3.40003	3.70811	-1.94372
3.66039	1.75105	-1.94372	3.38965	3.81111	-1.94372
3.66255	1.85405	-1.94372	3.37909	3.91412	-1.94372
3.671	1.95706	-1.94372	-3.37147	-4.01712	-1.90635
3.67796	2.06006	-1.96455	-3.37147	-4.04575	-1.89852
3.67796	1.98817	-1.94372	-3.37432	-4.01712	-1.89852
3.83121	-1.95706	-1.95749	-3.37147	-3.91412	-1.93055
3.79305	-1.85405	-1.94372	-3.38415	-3.91412	-1.89852
3.83121	-1.9355	-1.94372	-3.39346	-3.81111	-1.89852
3.76552	-1.75105	-1.94372	-3.40216	-3.70811	-1.89852
3.74883	-1.64805	-1.94372	-3.41014	-3.60511	-1.89852
3.73835	-1.54505	-1.94372	-3.41723	-3.5021	-1.89852
3.73167	-1.44204	-1.94372	-3.42321	-3.3991	-1.89852
3.72743	-1.33904	-1.94372	-3.42779	-3.2961	-1.89852
3.7248	-1.23604	-1.94372	-3.43054	-3.19309	-1.89852
3.72322	-1.13303	-1.94372	-3.43079	-3.09009	-1.89852
3.72233	-1.03003	-1.94372	-3.42752	-2.98709	-1.89852
3.72186	-0.927027	-1.94372	-3.41898	-2.88409	-1.89852
3.72164	-0.824024	-1.94372	-3.402	-2.78108	-1.89852
3.72151	-0.721021	-1.94372	-3.37147	-2.78108	-1.94217
3.72137	-0.618018	-1.94372	-3.37147	-2.68243	-1.89852
3.72113	-0.515015	-1.94372	-3.37147	2.42047	-1.89852
3.72074	-0.412012	-1.94372	-3.44515	2.47207	-1.89852
3.72014	-0.309009	-1.94372	-3.48471	2.57508	-1.89852
3.71929	-0.206006	-1.94372	-3.49683	2.67808	-1.89852
3.71816	-0.103003	-1.94372	-3.49878	2.78108	-1.89852
3.71673	0	-1.94372	-3.4958	2.88409	-1.89852
3.71499	0.103003	-1.94372	-3.49002	2.98709	-1.89852
3.71291	0.206006	-1.94372	-3.48247	3.09009	-1.89852
3.71051	0.309009	-1.94372	-3.47373	3.19309	-1.89852
3.70778	0.412012	-1.94372	-3.46413	3.2961	-1.89852
3.70472	0.515015	-1.94372	-3.45389	3.3991	-1.89852
3.70135	0.618018	-1.94372	-3.44315	3.5021	-1.89852
3.69769	0.721021	-1.94372	-3.43201	3.60511	-1.89852
3.69377	0.824024	-1.94372	-3.42055	3.70811	-1.89852
3.68961	0.927027	-1.94372	-3.40884	3.81111	-1.89852
3.68527	1.03003	-1.94372	-3.39691	3.91412	-1.89852
3.6808	1.13303	-1.94372	-3.38479	4.01712	-1.89852
3.69448	2.06006	-1.94372	-3.37147	4.01712	-1.93521
3.76945	2.16306	-1.94372	-3.37147	4.12012	-1.90174
3.83121	2.18453	-1.94372	-3.37253	4.12012	-1.89852
3.98446	-2.08133	-1.94372	-3.37147	4.12902	-1.89852
3.94015	-2.06006	-1.94372	-3.24465	-5.15015	-1.89852
3.8417	-1.95706	-1.94372	-3.25743	-5.04715	-1.89852
3.98446	2.22275	-1.94372	-3.27006	-4.94415	-1.89852
4.13771	-2.14231	-1.94372	-3.28255	-4.84114	-1.89852
4.13771	2.24645	-1.94372	-3.29487	-4.73814	-1.89852
4.29096	-2.17679	-1.94372	-3.30701	-4.63514	-1.89852
4.20361	-2.16306	-1.94372	-3.31893	-4.53213	-1.89852
4.29096	2.2613	-1.94372	-3.33062	-4.42913	-1.89852
4.4442	-2.19653	-1.94372	-3.34204	-4.32613	-1.89852
4.36208	2.26607	-1.94372	-3.35317	-4.22312	-1.89852
4.4442	2.26954	-1.94372	-3.36396	-4.12012	-1.89852
4.59745	-2.21232	-1.94372	-3.37006	-2.67808	-1.89852
4.59745	2.27497	-1.94372	-3.30629	-2.57508	-1.89852
4.7507	-2.22517	-1.94372	-3.21822	-2.5095	-1.89852
4.7507	2.27966	-1.94372	-3.21822	2.36167	-1.89852
4.90395	-2.23588	-1.94372	-3.26849	2.36907	-1.89852
4.90395	2.28388	-1.94372	-3.36001	4.22312	-1.89852
5.0572	-2.24504	-1.94372	-3.34737	4.32613	-1.89852
5.0572	2.28781	-1.94372	-3.33464	4.42913	-1.89852
5.21045	-2.25309	-1.94372	-3.32185	4.53213	-1.89852
5.21045	2.29158	-1.94372	-3.30902	4.63514	-1.89852
5.36369	-2.26035	-1.94372	-3.29615	4.73814	-1.89852
5.36369	2.29526	-1.94372	-3.28327	4.84114	-1.89852
5.51694	-2.26607	-1.98156	-3.27038	4.94415	-1.89852
5.49366	-2.26607	-1.94372	-3.2575	5.04715	-1.89852
5.51694	-2.26696	-1.94372	-3.24465	5.15015	-1.89852
5.51694	2.29893	-1.94372	-3.15882	-2.47207	-1.89852
5.67019	-2.27273	-1.94372	-3.06497	-2.44555	-1.89852
5.67019	2.3026	-1.94372	-3.06497	2.34496	-1.89852
5.82344	-2.27842	-1.94372	-2.91172	-2.41201	-1.89852
5.82344	2.30629	-1.94372	-2.91172	2.33347	-1.89852
5.97669	-2.28407	-1.94372	-2.75847	-2.38744	-1.89852
5.97669	2.30998	-1.94372	-2.75847	2.32538	-1.89852
6.12994	-2.28969	-1.94372	-2.60522	-2.36947	-1.89852
6.12994	2.31366	-1.94372	-2.60522	2.31954	-1.89852
6.28319	-2.29527	-1.94372	-2.60091	-2.36907	-1.89852
6.28319	2.31725	-1.94372	-2.45197	-2.36001	-1.89852
6.43643	-2.30077	-1.94372	-2.45197	2.3152	-1.89852
6.43643	2.3207	-1.94372	-2.29873	-2.35251	-1.89852
6.58968	-2.30611	-1.94372	-2.29873	2.31191	-1.89852
6.58968	2.32389	-1.94372	-2.14548	-2.34643	-1.89852
6.74293	-2.31119	-1.94372	-2.14548	2.30936	-1.89852
6.74293	2.32671	-1.94372	-1.99223	-2.34146	-1.89852
6.89618	-2.31589	-1.94372	-1.99223	2.30734	-1.89852
6.89618	2.32904	-1.94372	-1.83898	-2.33738	-1.89852
7.04943	-2.32008	-1.94372	-1.83898	2.30571	-1.89852
7.04943	2.33074	-1.94372	-1.68573	-2.33399	-1.89852
7.20268	-2.32361	-1.94372	-1.68573	2.3044	-1.89852
7.20268	2.33168	-1.94372	-1.53248	-2.33119	-1.89852
7.35592	-2.32636	-1.94372	-1.53248	2.30332	-1.89852
7.35592	2.33177	-1.94372	-1.37924	-2.32886	-1.89852
7.50917	-2.32822	-1.94372	-1.37924	2.30243	-1.89852
7.50917	2.33093	-1.94372	-1.22599	-2.32692	-1.89852
7.66242	-2.32912	-1.94372	-1.22599	2.3017	-1.89852
7.66242	2.32912	-1.94372	-1.07274	-2.32532	-1.89852
-7.50917	-2.32836	-1.89852	-1.07274	2.3011	-1.89852
-7.66242	-2.32912	-1.89852	-0.919491	-2.32401	-1.89852
-7.50917	2.33105	-1.89852	-0.919491	2.30061	-1.89852
-7.66242	2.32912	-1.89852	-0.766242	-2.32295	-1.89852
-7.35592	-2.32664	-1.89852	-0.766242	2.30022	-1.89852
-7.35592	2.33202	-1.89852	-0.612994	-2.32212	-1.89852
-7.20268	-2.32402	-1.89852	-0.612994	2.29991	-1.89852
-7.20268	2.33205	-1.89852	-0.459745	-2.32149	-1.89852
-7.04943	-2.32061	-1.89852	-0.459745	2.29967	-1.89852
-7.04943	2.33122	-1.89852	-0.306497	-2.32105	-1.89852
-6.89618	-2.31653	-1.89852	-0.306497	2.29951	-1.89852
-6.89618	2.32963	-1.89852	-0.153248	-2.32079	-1.89852
-6.74293	-2.31193	-1.89852	-0.153248	2.29941	-1.89852
-6.74293	2.32741	-1.89852	0	-2.32071	-1.89852
-6.58968	-2.30693	-1.89852	0	2.29938	-1.89852
-6.58968	2.32469	-1.89852	0.153248	-2.32079	-1.89852
-6.43643	-2.30167	-1.89852	0.153248	2.29941	-1.89852
-6.43643	2.32159	-1.89852	0.306497	-2.32105	-1.89852
-6.28319	-2.29624	-1.89852	0.306497	2.29951	-1.89852
-6.28319	2.31823	-1.89852	0.459745	-2.32149	-1.89852
-6.12994	-2.29071	-1.89852	0.459745	2.29967	-1.89852
-6.12994	2.31472	-1.89852	0.612994	-2.32212	-1.89852
-5.97669	-2.28512	-1.89852	0.612994	2.29991	-1.89852
-5.97669	2.31111	-1.89852	0.766242	-2.32295	-1.89852
-5.82344	-2.2795	-1.89852	0.766242	2.30022	-1.89852
-5.82344	2.30748	-1.89852	0.919491	-2.32401	-1.89852
-5.67019	-2.27382	-1.89852	0.919491	2.30061	-1.89852
-5.67019	2.30385	-1.89852	1.07274	-2.32532	-1.89852
-5.51694	-2.26804	-1.89852	1.07274	2.3011	-1.89852
-5.51694	2.30022	-1.89852	1.22599	-2.32692	-1.89852
-5.46616	-2.26607	-1.89852	1.22599	2.3017	-1.89852
-5.36369	-2.26151	-1.89852	1.37924	-2.32886	-1.89852
-5.36369	2.29659	-1.89852	1.37924	2.30243	-1.89852
-5.21045	-2.25415	-1.89852	1.53248	-2.33119	-1.89852
-5.21045	2.29292	-1.89852	1.53248	2.30332	-1.89852
-5.0572	-2.24593	-1.89852	1.68573	-2.33399	-1.89852
-5.0572	2.28916	-1.89852	1.68573	2.3044	-1.89852
-4.90395	-2.2365	-1.89852	1.83898	-2.33738	-1.89852
-4.90395	2.2852	-1.89852	1.83898	2.30571	-1.89852
-4.7507	-2.22538	-1.89852	1.99223	-2.34146	-1.89852
-4.7507	2.2809	-1.89852	1.99223	2.30734	-1.89852
-4.59745	-2.21192	-1.89852	2.14548	-2.34643	-1.89852
-4.59745	2.27607	-1.89852	2.14548	2.30936	-1.89852
-4.4442	-2.19525	-1.89852	2.29873	-2.35251	-1.89852
-4.4442	2.27041	-1.89852	2.29873	2.31191	-1.89852
-4.29096	-2.17423	-1.89852	2.45197	-2.36001	-1.89852
-4.29096	2.26189	-1.89852	2.45197	2.3152	-1.89852
-4.34747	2.26607	-1.89852	2.60522	-2.36947	-1.89852
-4.22373	-2.16306	-1.89852	2.60091	-2.36907	-1.89852
-4.13771	-2.1339	-1.89852	2.60522	2.31954	-1.89852
-4.13771	2.24537	-1.89852	2.75847	-2.38744	-1.89852
-3.98446	-2.06728	-1.89852	2.75847	2.32538	-1.89852
-3.98446	2.21846	-1.89852	2.91172	-2.41201	-1.89852
-3.97033	-2.06006	-1.89852	2.91172	2.33347	-1.89852
-3.87577	-1.95706	-1.89852	3.06497	-2.44555	-1.89852
-3.83121	-1.85912	-1.89852	3.06497	2.34496	-1.89852
-3.83121	2.17461	-1.89852	3.21822	-2.5095	-1.89852
-3.82899	-1.85405	-1.89852	3.15882	-2.47207	-1.89852
-3.80287	-1.75105	-1.89852	3.21822	2.36167	-1.89852
-3.78728	-1.64805	-1.89852	3.24465	-5.15015	-1.89852
-3.77771	-1.54505	-1.89852	3.25743	-5.04715	-1.89852
-3.77182	-1.44204	-1.89852	3.27006	-4.94415	-1.89852
-3.76828	-1.33904	-1.89852	3.28255	-4.84114	-1.89852
-3.76628	-1.23604	-1.89852	3.29487	-4.73814	-1.89852
-3.76526	-1.13303	-1.89852	3.30701	-4.63514	-1.89852
-3.76488	-1.03003	-1.89852	3.31893	-4.53213	-1.89852
-3.76486	-0.927027	-1.89852	3.33062	-4.42913	-1.89852
-3.76504	-0.824024	-1.89852	3.34204	-4.32613	-1.89852
-3.76527	-0.721021	-1.89852	3.35317	-4.22312	-1.89852
-3.76543	-0.618018	-1.89852	3.36396	-4.12012	-1.89852
-3.76546	-0.515015	-1.89852	3.37147	-4.01712	-1.90635
-3.76529	-0.412012	-1.89852	3.37147	-4.04575	-1.89852
-3.76486	-0.309009	-1.89852	3.37147	-3.91412	-1.93055
-3.76414	-0.206006	-1.89852	3.37147	-2.78108	-1.94217
-3.7631	-0.103003	-1.89852	3.37006	-2.67808	-1.89852
-3.76171	0	-1.89852	3.37147	-2.68243	-1.89852
-3.75996	0.103003	-1.89852	3.30629	-2.57508	-1.89852
-3.75785	0.206006	-1.89852	3.26849	2.36907	-1.89852
-3.75536	0.309009	-1.89852	3.37147	2.42047	-1.89852
-3.7525	0.412012	-1.89852	3.37147	4.01712	-1.93521
-3.74927	0.515015	-1.89852	3.37147	4.12012	-1.90174
-3.74569	0.618018	-1.89852	3.36001	4.22312	-1.89852
-3.74177	0.721021	-1.89852	3.37147	4.12902	-1.89852
-3.73754	0.824024	-1.89852	3.34737	4.32613	-1.89852
-3.73304	0.927027	-1.89852	3.33464	4.42913	-1.89852
-3.72832	1.03003	-1.89852	3.32185	4.53213	-1.89852
-3.72342	1.13303	-1.89852	3.30902	4.63514	-1.89852
-3.71845	1.23604	-1.89852	3.29615	4.73814	-1.89852
-3.67796	1.23604	-1.94195	3.28327	4.84114	-1.89852
-3.67796	1.33904	-1.93717	3.27038	4.94415	-1.89852
-3.71352	1.33904	-1.89852	3.2575	5.04715	-1.89852
-3.67796	1.44204	-1.93253	3.24465	5.15015	-1.89852
-3.70879	1.44204	-1.89852	3.37432	-4.01712	-1.89852
-3.67796	1.54505	-1.92831	3.38415	-3.91412	-1.89852
-3.70454	1.54505	-1.89852	3.39346	-3.81111	-1.89852
-3.67796	1.64805	-1.92501	3.40216	-3.70811	-1.89852
-3.70119	1.64805	-1.89852	3.41014	-3.60511	-1.89852
-3.67796	1.75105	-1.92351	3.41723	-3.5021	-1.89852
-3.69945	1.75105	-1.89852	3.42321	-3.3991	-1.89852
-3.67796	1.85405	-1.92558	3.42779	-3.2961	-1.89852
-3.70073	1.85405	-1.89852	3.43054	-3.19309	-1.89852
-3.67796	1.95706	-1.9353	3.43079	-3.09009	-1.89852
-3.70811	1.95706	-1.89852	3.42752	-2.98709	-1.89852
-3.73007	2.06006	-1.89852	3.41898	-2.88409	-1.89852
-3.80098	2.16306	-1.89852	3.402	-2.78108	-1.89852
3.67796	1.23604	-1.94195	3.44515	2.47207	-1.89852
3.67796	1.33904	-1.93717	3.48471	2.57508	-1.89852
3.67796	1.44204	-1.93253	3.49683	2.67808	-1.89852
3.67796	1.54505	-1.92831	3.49878	2.78108	-1.89852
3.67796	1.64805	-1.92501	3.4958	2.88409	-1.89852
3.67796	1.75105	-1.92351	3.49002	2.98709	-1.89852
3.67796	1.85405	-1.92558	3.48247	3.09009	-1.89852
3.67796	1.95706	-1.9353	3.47373	3.19309	-1.89852
3.83121	-1.85912	-1.89852	3.46413	3.2961	-1.89852
3.82899	-1.85405	-1.89852	3.45389	3.3991	-1.89852
3.80287	-1.75105	-1.89852	3.44315	3.5021	-1.89852
3.78728	-1.64805	-1.89852	3.43201	3.60511	-1.89852
3.77771	-1.54505	-1.89852	3.42055	3.70811	-1.89852
3.77182	-1.44204	-1.89852	3.40884	3.81111	-1.89852
3.76828	-1.33904	-1.89852	3.39691	3.91412	-1.89852
3.76628	-1.23604	-1.89852	3.38479	4.01712	-1.89852
3.76526	-1.13303	-1.89852	3.37253	4.12012	-1.89852
3.76488	-1.03003	-1.89852	-3.52471	2.67808	-1.85886
3.76486	-0.927027	-1.89852	-3.52471	2.64237	-1.85331
3.76504	-0.824024	-1.89852	-3.52855	2.67808	-1.85331
3.76527	-0.721021	-1.89852	-3.52471	2.78108	-1.86052
3.76543	-0.618018	-1.89852	-3.52956	2.78108	-1.85331
3.76546	-0.515015	-1.89852	-3.52471	2.88409	-1.85467
3.76529	-0.412012	-1.89852	-3.5256	2.88409	-1.85331
3.76486	-0.309009	-1.89852	-3.52471	2.89744	-1.85331
3.76414	-0.206006	-1.89852	-3.37147	-4.12012	-1.87609
3.7631	-0.103003	-1.89852	-3.37147	-4.18421	-1.85331
3.76171	0	-1.89852	-3.37898	-4.12012	-1.85331
3.75996	0.103003	-1.89852	-3.39066	-4.01712	-1.85331
3.75785	0.206006	-1.89852	-3.40187	-3.91412	-1.85331
3.75536	0.309009	-1.89852	-3.41255	-3.81111	-1.85331
3.7525	0.412012	-1.89852	-3.4226	-3.70811	-1.85331
3.74927	0.515015	-1.89852	-3.4319	-3.60511	-1.85331
3.74569	0.618018	-1.89852	-3.44028	-3.5021	-1.85331
3.74177	0.721021	-1.89852	-3.44754	-3.3991	-1.85331
3.73754	0.824024	-1.89852	-3.45337	-3.2961	-1.85331
3.73304	0.927027	-1.89852	-3.45733	-3.19309	-1.85331
3.72832	1.03003	-1.89852	-3.45878	-3.09009	-1.85331
3.72342	1.13303	-1.89852	-3.45666	-2.98709	-1.85331
3.71845	1.23604	-1.89852	-3.44924	-2.88409	-1.85331
3.71352	1.33904	-1.89852	-3.43329	-2.78108	-1.85331
3.70879	1.44204	-1.89852	-3.40224	-2.67808	-1.85331
3.70454	1.54505	-1.89852	-3.37147	-2.67808	-1.89659
3.70119	1.64805	-1.89852	-3.37147	-2.6257	-1.85331
3.69945	1.75105	-1.89852	-3.37147	2.40363	-1.85331
3.70073	1.85405	-1.89852	-3.47763	2.47207	-1.85331
3.70811	1.95706	-1.89852	-3.51723	2.57508	-1.85331
3.73007	2.06006	-1.89852	-3.51875	2.98709	-1.85331
3.80098	2.16306	-1.89852	-3.5101	3.09009	-1.85331
3.83121	2.17461	-1.89852	-3.50021	3.19309	-1.85331
3.98446	-2.06728	-1.89852	-3.48943	3.2961	-1.85331
3.97033	-2.06006	-1.89852	-3.47798	3.3991	-1.85331
3.87577	-1.95706	-1.89852	-3.466	3.5021	-1.85331
3.98446	2.21846	-1.89852	-3.45359	3.60511	-1.85331
4.13771	-2.1339	-1.89852	-3.44084	3.70811	-1.85331
4.13771	2.24537	-1.89852	-3.42781	3.81111	-1.85331
4.29096	-2.17423	-1.89852	-3.41453	3.91412	-1.85331
4.22373	-2.16306	-1.89852	-3.40105	4.01712	-1.85331
4.29096	2.26189	-1.89852	-3.38739	4.12012	-1.85331
4.4442	-2.19525	-1.89852	-3.3736	4.22312	-1.85331
4.34747	2.26607	-1.89852	-3.37147	4.22312	-1.86049
4.4442	2.27041	-1.89852	-3.37147	4.23891	-1.85331
4.59745	-2.21192	-1.89852	-3.24465	-5.15015	-1.85331
4.59745	2.27607	-1.89852	-3.25899	-5.04715	-1.85331
4.7507	-2.22538	-1.89852	-3.27318	-4.94415	-1.85331
4.7507	2.2809	-1.89852	-3.28721	-4.84114	-1.85331
4.90395	-2.2365	-1.89852	-3.30107	-4.73814	-1.85331
4.90395	2.2852	-1.89852	-3.31473	-4.63514	-1.85331
5.0572	-2.24593	-1.89852	-3.32816	-4.53213	-1.85331
5.0572	2.28916	-1.89852	-3.34135	-4.42913	-1.85331
5.21045	-2.25415	-1.89852	-3.35425	-4.32613	-1.85331
5.21045	2.29292	-1.89852	-3.36684	-4.22312	-1.85331
5.36369	-2.26151	-1.89852	-3.33949	-2.57508	-1.85331
5.36369	2.29659	-1.89852	-3.21822	-2.48819	-1.85331
5.51694	-2.26804	-1.89852	-3.21822	2.3589	-1.85331
5.46616	-2.26607	-1.89852	-3.29349	2.36907	-1.85331
5.51694	2.30022	-1.89852	-3.35953	4.32613	-1.85331
5.67019	-2.27382	-1.89852	-3.34534	4.42913	-1.85331
5.67019	2.30385	-1.89852	-3.33106	4.53213	-1.85331
5.82344	-2.2795	-1.89852	-3.31672	4.63514	-1.85331
5.82344	2.30748	-1.89852	-3.30234	4.73814	-1.85331
5.97669	-2.28512	-1.89852	-3.28792	4.84114	-1.85331
5.97669	2.31111	-1.89852	-3.27349	4.94415	-1.85331
6.12994	-2.29071	-1.89852	-3.25906	5.04715	-1.85331
6.12994	2.31472	-1.89852	-3.24465	5.15015	-1.85331
6.28319	-2.29624	-1.89852	-3.19137	-2.47207	-1.85331
6.28319	2.31823	-1.89852	-3.06497	-2.43818	-1.85331
6.43643	-2.30167	-1.89852	-3.06497	2.34389	-1.85331
6.43643	2.32159	-1.89852	-2.91172	-2.40733	-1.85331
6.58968	-2.30693	-1.89852	-2.91172	2.33353	-1.85331
6.58968	2.32469	-1.89852	-2.75847	-2.38479	-1.85331
6.74293	-2.31193	-1.89852	-2.75847	2.32618	-1.85331
6.74293	2.32741	-1.89852	-2.60522	-2.36907	-1.88289
6.89618	-2.31653	-1.89852	-2.61268	-2.36907	-1.85331
6.89618	2.32963	-1.89852	-2.60522	-2.36856	-1.85331
7.04943	-2.32061	-1.89852	-2.60522	2.32085	-1.85331
7.04943	2.33122	-1.89852	-2.45197	-2.35984	-1.85331
7.20268	-2.32402	-1.89852	-2.45197	2.31687	-1.85331
7.20268	2.33205	-1.89852	-2.29873	-2.35282	-1.85331
7.35592	-2.32664	-1.89852	-2.29873	2.31384	-1.85331
7.35592	2.33202	-1.89852	-2.14548	-2.34711	-1.85331
7.50917	-2.32836	-1.89852	-2.14548	2.31148	-1.85331
7.50917	2.33105	-1.89852	-1.99223	-2.34245	-1.85331
7.66242	-2.32912	-1.89852	-1.99223	2.3096	-1.85331
7.66242	2.32912	-1.89852	-1.83898	-2.33861	-1.85331
-7.50917	-2.3285	-1.85331	-1.83898	2.3081	-1.85331
-7.66242	-2.32912	-1.85331	-1.68573	-2.33543	-1.85331
-7.50917	2.33117	-1.85331	-1.68573	2.30687	-1.85331
-7.66242	2.32912	-1.85331	-1.53248	-2.33279	-1.85331
-7.35592	-2.32691	-1.85331	-1.53248	2.30587	-1.85331
-7.35592	2.33226	-1.85331	-1.37924	-2.33059	-1.85331
-7.20268	-2.32442	-1.85331	-1.37924	2.30505	-1.85331
[truncated: 21,719 more rows]
