# Supplementary material for: Odd-parity quasiparticle interference in the superconductive surface state of UTe2
Source: Nat Phys. 2025 Sep 18;21(10):1555–62. doi: 10.1038/s41567-025-03000-w (PMC12518143; doi:10.1038/s41567-025-03000-w)
Supplement: Supplementary file 3 — Source data for Fig. 3a–e. [file 41567_2025_3000_MOESM3_ESM.xlsx]

## Sheet: Fig.3a
-3.11237e-11	-2.88228e-11	-2.37027e-11	-1.68277e-11	-8.53334e-12	2.85051e-13	7.79959e-12	1.42572e-11	1.84286e-11	2.06194e-11	2.0572e-11	1.82971e-11	1.40752e-11	7.77503e-12	-1.96712e-13	-9.02821e-12	-1.83731e-11	-2.74479e-11	-3.55529e-11	-4.16683e-11	-4.53591e-11	-4.54864e-11	-4.18212e-11	-3.52926e-11	-2.61331e-11	-1.66859e-11	-7.57797e-12	7.02182e-13	7.34808e-12	1.2461e-11	1.54085e-11	1.62404e-11	1.50668e-11	1.20493e-11	7.54679e-12	1.29989e-12	-5.4355e-12	-1.2567e-11	-1.99082e-11	-2.66329e-11	-3.26915e-11	-3.775e-11	-4.10339e-11	-4.21809e-11	-4.06598e-11	-3.62361e-11	-2.91603e-11	-2.04503e-11	-1.11878e-11	-2.4032e-12
-2.94747e-11	-2.60991e-11	-2.00554e-11	-1.2031e-11	-3.31569e-12	4.71222e-12	1.17614e-11	1.74729e-11	2.10279e-11	2.22542e-11	2.15353e-11	1.80684e-11	1.29939e-11	6.20522e-12	-1.78429e-12	-1.07241e-11	-2.00921e-11	-2.82877e-11	-3.58633e-11	-4.15009e-11	-4.42164e-11	-4.315e-11	-3.83693e-11	-3.09169e-11	-2.21092e-11	-1.31913e-11	-4.21661e-12	3.60701e-12	1.0006e-11	1.43533e-11	1.68425e-11	1.72161e-11	1.55114e-11	1.1881e-11	6.92378e-12	7.35501e-13	-6.23793e-12	-1.36874e-11	-2.09948e-11	-2.79807e-11	-3.39114e-11	-3.87763e-11	-4.19429e-11	-4.2692e-11	-4.0439e-11	-3.52995e-11	-2.76553e-11	-1.89453e-11	-9.62948e-12	-9.38996e-13
-2.95311e-11	-2.61199e-11	-1.98187e-11	-1.19417e-11	-3.81613e-12	4.48001e-12	1.1284e-11	1.66687e-11	2.03161e-11	2.16258e-11	2.06707e-11	1.72429e-11	1.18078e-11	5.27312e-12	-2.98639e-12	-1.17131e-11	-2.09141e-11	-2.96585e-11	-3.7156e-11	-4.26692e-11	-4.50685e-11	-4.33414e-11	-3.82889e-11	-3.10194e-11	-2.19293e-11	-1.27983e-11	-3.90348e-12	3.73718e-12	1.00989e-11	1.40713e-11	1.62977e-11	1.69999e-11	1.49132e-11	1.14108e-11	6.7715e-12	7.12897e-13	-6.19303e-12	-1.30581e-11	-2.00475e-11	-2.67705e-11	-3.29108e-11	-3.68449e-11	-3.90523e-11	-3.93928e-11	-3.63636e-11	-3.06325e-11	-2.26686e-11	-1.35677e-11	-4.31769e-12	4.16852e-12
-2.93263e-11	-2.51922e-11	-1.88945e-11	-1.06605e-11	-2.23824e-12	5.8554e-12	1.28086e-11	1.77528e-11	2.11817e-11	2.21699e-11	2.09892e-11	1.73766e-11	1.18367e-11	4.98761e-12	-3.1742e-12	-1.20537e-11	-2.09562e-11	-2.9285e-11	-3.61749e-11	-4.09474e-11	-4.29133e-11	-4.10565e-11	-3.62669e-11	-2.86955e-11	-1.98682e-11	-1.09344e-11	-2.48546e-12	4.74486e-12	1.03889e-11	1.39208e-11	1.57137e-11	1.55153e-11	1.3347e-11	9.42887e-12	3.99199e-12	-2.25313e-12	-9.0205e-12	-1.59726e-11	-2.25268e-11	-2.82976e-11	-3.34663e-11	-3.77326e-11	-4.01088e-11	-4.01917e-11	-3.72371e-11	-3.17156e-11	-2.3574e-11	-1.44483e-11	-5.37413e-12	2.88115e-12
-2.75051e-11	-2.349e-11	-1.70448e-11	-9.17853e-12	-7.56266e-13	6.94834e-12	1.31821e-11	1.80765e-11	2.0786e-11	2.15575e-11	2.0121e-11	1.67163e-11	1.13984e-11	4.60618e-12	-3.6853e-12	-1.23036e-11	-2.08083e-11	-2.8995e-11	-3.59044e-11	-4.05544e-11	-4.2808e-11	-4.12034e-11	-3.65932e-11	-2.93061e-11	-2.0676e-11	-1.17013e-11	-3.55079e-12	3.96908e-12	1.00767e-11	1.41576e-11	1.60429e-11	1.6269e-11	1.44559e-11	1.0902e-11	5.65692e-12	-4.78061e-13	-7.19036e-12	-1.35581e-11	-1.97374e-11	-2.56113e-11	-3.0645e-11	-3.46767e-11	-3.71844e-11	-3.71306e-11	-3.41031e-11	-2.81997e-11	-2.01469e-11	-1.07193e-11	-1.46033e-12	7.08095e-12
-2.77924e-11	-2.40472e-11	-1.83091e-11	-1.04304e-11	-2.19107e-12	5.50288e-12	1.23122e-11	1.70894e-11	2.0012e-11	2.09132e-11	1.96845e-11	1.64414e-11	1.14451e-11	4.79497e-12	-3.22296e-12	-1.16352e-11	-2.01097e-11	-2.81152e-11	-3.46907e-11	-3.94916e-11	-4.09139e-11	-3.92649e-11	-3.42675e-11	-2.70425e-11	-1.83289e-11	-9.89955e-12	-1.41334e-12	5.48303e-12	1.08748e-11	1.40391e-11	1.57343e-11	1.50882e-11	1.23621e-11	8.27166e-12	2.78149e-12	-3.37126e-12	-9.67855e-12	-1.56998e-11	-2.11616e-11	-2.6531e-11	-3.08647e-11	-3.43121e-11	-3.59884e-11	-3.56361e-11	-3.21877e-11	-2.63607e-11	-1.80308e-11	-8.88201e-12	7.13794e-14	7.81862e-12
-2.58325e-11	-2.2345e-11	-1.58732e-11	-8.02292e-12	-1.5488e-13	7.28328e-12	1.31884e-11	1.74114e-11	1.97478e-11	2.00699e-11	1.85428e-11	1.47206e-11	9.24646e-12	2.87344e-12	-4.66665e-12	-1.25211e-11	-2.0571e-11	-2.77523e-11	-3.40383e-11	-3.81287e-11	-3.96931e-11	-3.78824e-11	-3.34303e-11	-2.68413e-11	-1.88453e-11	-1.02455e-11	-2.13938e-12	4.86357e-12	1.01115e-11	1.39632e-11	1.54825e-11	1.52521e-11	1.28404e-11	8.90986e-12	3.55114e-12	-2.51101e-12	-8.70284e-12	-1.50137e-11	-2.09817e-11	-2.61521e-11	-3.06298e-11	-3.41571e-11	-3.61371e-11	-3.58062e-11	-3.27148e-11	-2.71116e-11	-1.91885e-11	-1.03221e-11	-1.25329e-12	6.96113e-12
-2.78873e-11	-2.34547e-11	-1.78054e-11	-1.02837e-11	-2.03022e-12	5.28004e-12	1.14516e-11	1.6005e-11	1.88584e-11	1.93261e-11	1.81223e-11	1.51776e-11	1.01902e-11	4.16711e-12	-2.55584e-12	-9.91474e-12	-1.75081e-11	-2.47249e-11	-3.07871e-11	-3.50959e-11	-3.71577e-11	-3.59724e-11	-3.21224e-11	-2.55689e-11	-1.76476e-11	-8.85052e-12	-4.35368e-13	7.13602e-12	1.27801e-11	1.64381e-11	1.81386e-11	1.80379e-11	1.53544e-11	1.10384e-11	5.6051e-12	-1.05391e-12	-7.84437e-12	-1.40433e-11	-1.97093e-11	-2.45831e-11	-2.8773e-11	-3.2183e-11	-3.39695e-11	-3.32868e-11	-2.97336e-11	-2.39243e-11	-1.62108e-11	-7.25389e-12	1.19324e-12	9.15009e-12
-2.8441e-11	-2.42465e-11	-1.78546e-11	-1.0333e-11	-2.69942e-12	4.28754e-12	1.02336e-11	1.42043e-11	1.61464e-11	1.63921e-11	1.43853e-11	1.09717e-11	5.97716e-12	-1.20522e-13	-6.79374e-12	-1.34545e-11	-2.00674e-11	-2.60833e-11	-3.10957e-11	-3.43316e-11	-3.54768e-11	-3.4231e-11	-2.98997e-11	-2.33782e-11	-1.51815e-11	-6.76281e-12	1.36102e-12	8.49719e-12	1.40595e-11	1.77638e-11	1.90628e-11	1.85642e-11	1.56871e-11	1.11757e-11	5.61447e-12	-8.65128e-13	-7.45841e-12	-1.35774e-11	-1.91564e-11	-2.42646e-11	-2.86304e-11	-3.18095e-11	-3.37807e-11	-3.38708e-11	-3.12465e-11	-2.58938e-11	-1.84841e-11	-9.81313e-12	-1.09422e-12	6.77914e-12
-2.78401e-11	-2.34911e-11	-1.72715e-11	-1.00643e-11	-2.69005e-12	4.06954e-12	9.27837e-12	1.30981e-11	1.49265e-11	1.49093e-11	1.31264e-11	1.00716e-11	5.56909e-12	6.11553e-14	-5.68836e-12	-1.19246e-11	-1.78269e-11	-2.34449e-11	-2.83152e-11	-3.16098e-11	-3.34673e-11	-3.24311e-11	-2.8853e-11	-2.27347e-11	-1.52325e-11	-6.47811e-12	2.14488e-12	9.345e-12	1.52413e-11	1.95761e-11	2.17083e-11	2.16538e-11	1.94197e-11	1.5141e-11	9.3613e-12	2.85683e-12	-4.10594e-12	-1.09053e-11	-1.69639e-11	-2.23706e-11	-2.72745e-11	-3.08978e-11	-3.30324e-11	-3.3316e-11	-3.07291e-11	-2.54883e-11	-1.80875e-11	-9.58349e-12	-1.01912e-12	6.52028e-12
-2.86887e-11	-2.48264e-11	-1.89088e-11	-1.19059e-11	-4.36644e-12	2.09827e-12	7.22716e-12	1.10185e-11	1.30796e-11	1.28226e-11	1.09562e-11	7.64381e-12	3.31716e-12	-2.15703e-12	-7.63654e-12	-1.32226e-11	-1.84712e-11	-2.3361e-11	-2.76112e-11	-3.05381e-11	-3.17189e-11	-3.08195e-11	-2.69695e-11	-2.04853e-11	-1.2413e-11	-3.62657e-12	4.80635e-12	1.24275e-11	1.86666e-11	2.27332e-11	2.46114e-11	2.42869e-11	2.20723e-11	1.74543e-11	1.1433e-11	4.4738e-12	-2.74654e-12	-9.77681e-12	-1.599e-11	-2.12261e-11	-2.56505e-11	-2.91582e-11	-3.11312e-11	-3.11662e-11	-2.88421e-11	-2.37967e-11	-1.66943e-11	-9.02523e-12	-7.46853e-13	6.60071e-12
-2.87451e-11	-2.4261e-11	-1.79953e-11	-1.06672e-11	-3.72647e-12	2.68496e-12	7.25785e-12	1.05944e-11	1.17425e-11	1.09028e-11	8.64384e-12	4.97088e-12	6.33583e-14	-5.13904e-12	-1.05759e-11	-1.55758e-11	-2.01405e-11	-2.44689e-11	-2.80371e-11	-3.07046e-11	-3.18498e-11	-3.04069e-11	-2.65108e-11	-2.04262e-11	-1.23006e-11	-3.57456e-12	4.64874e-12	1.24724e-11	1.85356e-11	2.31956e-11	2.56315e-11	2.53052e-11	2.31546e-11	1.90642e-11	1.31797e-11	6.73559e-12	-5.45143e-13	-7.48127e-12	-1.40088e-11	-1.97193e-11	-2.48471e-11	-2.89605e-11	-3.15179e-11	-3.21693e-11	-3.03444e-11	-2.5816e-11	-1.92056e-11	-1.12381e-11	-3.17464e-12	4.21377e-12
-2.8066e-11	-2.34949e-11	-1.75027e-11	-1.04749e-11	-3.44354e-12	2.94302e-12	8.01329e-12	1.10212e-11	1.23807e-11	1.18004e-11	9.59645e-12	5.75297e-12	1.16341e-12	-3.94839e-12	-9.20053e-12	-1.41454e-11	-1.85839e-11	-2.32889e-11	-2.70347e-11	-2.97449e-11	-3.10677e-11	-3.02163e-11	-2.65369e-11	-2.05802e-11	-1.2364e-11	-3.29519e-12	5.45392e-12	1.34179e-11	1.98204e-11	2.41606e-11	2.63976e-11	2.61708e-11	2.39473e-11	1.98996e-11	1.39227e-11	6.92082e-12	-4.57612e-13	-7.77743e-12	-1.46176e-11	-2.02961e-11	-2.49212e-11	-2.85959e-11	-3.07643e-11	-3.08739e-11	-2.88145e-11	-2.3627e-11	-1.72458e-11	-9.82361e-12	-2.03196e-12	4.71342e-12
-2.84706e-11	-2.34856e-11	-1.71399e-11	-9.62177e-12	-2.26177e-12	3.76241e-12	9.14532e-12	1.21284e-11	1.28555e-11	1.20371e-11	9.18305e-12	5.03048e-12	-4.59689e-13	-6.08841e-12	-1.1639e-11	-1.64488e-11	-2.08021e-11	-2.47486e-11	-2.82013e-11	-3.05189e-11	-3.11312e-11	-2.97788e-11	-2.58845e-11	-1.9331e-11	-1.11272e-11	-2.04592e-12	6.56463e-12	1.42923e-11	2.02099e-11	2.43796e-11	2.65491e-11	2.66775e-11	2.45784e-11	2.03672e-11	1.44898e-11	7.8539e-12	3.77764e-13	-6.95626e-12	-1.39013e-11	-1.98195e-11	-2.47679e-11	-2.87322e-11	-3.08295e-11	-3.06069e-11	-2.87252e-11	-2.42749e-11	-1.81566e-11	-1.0944e-11	-3.67638e-12	3.2573e-12
-2.69815e-11	-2.16963e-11	-1.48816e-11	-6.90701e-12	7.78065e-13	7.20015e-12	1.19933e-11	1.51966e-11	1.61511e-11	1.49295e-11	1.20843e-11	7.50543e-12	1.91579e-12	-4.09308e-12	-9.86924e-12	-1.50432e-11	-1.96452e-11	-2.37125e-11	-2.73251e-11	-3.02822e-11	-3.13474e-11	-3.01745e-11	-2.68539e-11	-2.08208e-11	-1.26881e-11	-3.82179e-12	5.20976e-12	1.30156e-11	1.92192e-11	2.37228e-11	2.60202e-11	2.59408e-11	2.41934e-11	2.04299e-11	1.50872e-11	8.5525e-12	1.30906e-12	-6.01786e-12	-1.26662e-11	-1.91813e-11	-2.4501e-11	-2.84155e-11	-3.03192e-11	-3.08214e-11	-2.8897e-11	-2.43614e-11	-1.80388e-11	-1.04692e-11	-3.27976e-12	3.19384e-12
-2.71427e-11	-2.18805e-11	-1.48456e-11	-6.51749e-12	1.4891e-12	8.42277e-12	1.32355e-11	1.65898e-11	1.73311e-11	1.61326e-11	1.28309e-11	7.76172e-12	1.57877e-12	-4.81023e-12	-1.11513e-11	-1.66414e-11	-2.14903e-11	-2.56429e-11	-2.8648e-11	-3.11805e-11	-3.22546e-11	-3.05612e-11	-2.6722e-11	-2.02111e-11	-1.1938e-11	-2.76969e-12	5.81421e-12	1.32009e-11	1.88182e-11	2.28298e-11	2.51325e-11	2.51331e-11	2.34461e-11	1.97269e-11	1.46897e-11	8.68799e-12	1.90463e-12	-5.06524e-12	-1.16052e-11	-1.73299e-11	-2.2495e-11	-2.66031e-11	-2.88941e-11	-2.8421e-11	-2.64185e-11	-2.21583e-11	-1.55266e-11	-8.55915e-12	-1.28087e-12	5.24069e-12
-2.60266e-11	-2.04465e-11	-1.25323e-11	-3.8578e-12	4.47209e-12	1.15052e-11	1.68953e-11	1.98978e-11	2.05699e-11	1.93412e-11	1.57784e-11	1.02349e-11	3.83346e-12	-3.3709e-12	-1.0426e-11	-1.64491e-11	-2.13389e-11	-2.68681e-11	-3.05855e-11	-3.15992e-11	-3.29789e-11	-3.16887e-11	-2.77695e-11	-2.15535e-11	-1.36784e-11	-5.19393e-12	3.24431e-12	1.0329e-11	1.6092e-11	2.01764e-11	2.21612e-11	2.23287e-11	2.07287e-11	1.72263e-11	1.25284e-11	6.65988e-12	2.85084e-13	-6.26202e-12	-1.19796e-11	-1.79387e-11	-2.28835e-11	-2.64446e-11	-2.88936e-11	-2.91968e-11	-2.69527e-11	-2.25397e-11	-1.60093e-11	-8.60663e-12	-8.13199e-13	5.61066e-12
-2.51077e-11	-1.92612e-11	-1.11836e-11	-2.52327e-12	5.96649e-12	1.31862e-11	1.85762e-11	2.20122e-11	2.34179e-11	2.20098e-11	1.85695e-11	1.34666e-11	6.51802e-12	-1.02562e-12	-8.6261e-12	-1.55871e-11	-2.18624e-11	-2.68019e-11	-3.0315e-11	-3.28191e-11	-3.35611e-11	-3.27842e-11	-2.92985e-11	-2.28569e-11	-1.51647e-11	-6.57545e-12	1.62654e-12	8.88529e-12	1.44068e-11	1.82336e-11	2.01881e-11	2.00519e-11	1.83489e-11	1.52053e-11	1.07259e-11	5.06342e-12	-7.26951e-13	-6.52798e-12	-1.20128e-11	-1.70482e-11	-2.18154e-11	-2.52077e-11	-2.74099e-11	-2.72121e-11	-2.46749e-11	-1.97752e-11	-1.31755e-11	-5.15645e-12	2.74e-12	9.47117e-12
-2.62033e-11	-1.9854e-11	-1.16716e-11	-2.46061e-12	6.21034e-12	1.37426e-11	1.95306e-11	2.31673e-11	2.43225e-11	2.34029e-11	2.00373e-11	1.48651e-11	8.17052e-12	3.44443e-13	-7.41058e-12	-1.50626e-11	-2.17695e-11	-2.7242e-11	-3.13412e-11	-3.41171e-11	-3.5003e-11	-3.3155e-11	-2.90369e-11	-2.27835e-11	-1.49048e-11	-6.79345e-12	1.01063e-12	7.89279e-12	1.28316e-11	1.63582e-11	1.81263e-11	1.78479e-11	1.57861e-11	1.21043e-11	7.69059e-12	2.68182e-12	-2.68401e-12	-8.24168e-12	-1.2952e-11	-1.72982e-11	-2.17226e-11	-2.51753e-11	-2.69013e-11	-2.69185e-11	-2.43067e-11	-1.90233e-11	-1.16704e-11	-3.74198e-12	4.13849e-12	1.13653e-11
-2.50997e-11	-1.87913e-11	-1.025e-11	-1.36055e-12	7.29619e-12	1.49901e-11	2.03144e-11	2.41892e-11	2.52645e-11	2.45829e-11	2.17573e-11	1.65815e-11	9.72354e-12	1.74648e-12	-6.3727e-12	-1.42308e-11	-2.10976e-11	-2.68293e-11	-3.13425e-11	-3.44257e-11	-3.5038e-11	-3.41102e-11	-3.02958e-11	-2.43001e-11	-1.67731e-11	-8.7665e-12	-1.25373e-12	5.5929e-12	1.04997e-11	1.39482e-11	1.54906e-11	1.51768e-11	1.32038e-11	9.88788e-12	5.45287e-12	4.99162e-13	-4.81515e-12	-9.8932e-12	-1.43335e-11	-1.89373e-11	-2.26262e-11	-2.57201e-11	-2.73147e-11	-2.7085e-11	-2.39421e-11	-1.85841e-11	-1.07782e-11	-2.50337e-12	5.65065e-12	1.26145e-11
-2.55912e-11	-1.91762e-11	-1.12141e-11	-1.86632e-12	6.6039e-12	1.39159e-11	1.9663e-11	2.37581e-11	2.54905e-11	2.47095e-11	2.2264e-11	1.76851e-11	1.15661e-11	4.36532e-12	-3.70945e-12	-1.1834e-11	-1.91964e-11	-2.52426e-11	-3.00773e-11	-3.35442e-11	-3.42595e-11	-3.31452e-11	-2.92064e-11	-2.30792e-11	-1.57743e-11	-7.82987e-12	-2.30062e-13	6.36433e-12	1.13333e-11	1.46077e-11	1.57043e-11	1.49783e-11	1.2476e-11	8.84743e-12	3.9701e-12	-6.14125e-13	-5.75435e-12	-1.04487e-11	-1.47381e-11	-1.86153e-11	-2.202e-11	-2.51245e-11	-2.62236e-11	-2.54556e-11	-2.24814e-11	-1.64484e-11	-8.76332e-12	-4.49417e-13	7.76323e-12	1.48568e-11
-2.56458e-11	-1.95452e-11	-1.16079e-11	-2.7327e-12	5.67535e-12	1.29181e-11	1.84129e-11	2.21651e-11	2.33168e-11	2.30011e-11	2.02963e-11	1.53017e-11	9.21293e-12	1.9997e-12	-5.63986e-12	-1.31604e-11	-2.04589e-11	-2.5743e-11	-3.0242e-11	-3.35295e-11	-3.43887e-11	-3.26597e-11	-2.85789e-11	-2.23842e-11	-1.50792e-11	-7.50253e-12	1.84318e-13	6.41811e-12	1.11224e-11	1.40877e-11	1.49871e-11	1.40444e-11	1.1702e-11	7.8123e-12	2.74668e-12	-2.22124e-12	-6.3898e-12	-1.09456e-11	-1.55529e-11	-1.9066e-11	-2.17851e-11	-2.46249e-11	-2.66085e-11	-2.62012e-11	-2.3259e-11	-1.75652e-11	-9.99029e-12	-1.53784e-12	6.87377e-12	1.45002e-11
-2.58052e-11	-1.97402e-11	-1.20284e-11	-3.544e-12	4.82674e-12	1.1668e-11	1.69266e-11	2.0606e-11	2.19228e-11	2.10299e-11	1.85098e-11	1.42257e-11	8.57038e-12	1.89538e-12	-5.1562e-12	-1.22362e-11	-1.86057e-11	-2.4373e-11	-2.87511e-11	-3.17828e-11	-3.22708e-11	-3.10392e-11	-2.75783e-11	-2.18383e-11	-1.46631e-11	-7.02598e-12	6.67976e-13	7.37783e-12	1.23664e-11	1.57598e-11	1.69594e-11	1.59261e-11	1.33225e-11	9.30493e-12	4.1274e-12	-1.17625e-12	-6.10154e-12	-1.11334e-11	-1.53641e-11	-1.89572e-11	-2.21771e-11	-2.5509e-11	-2.61693e-11	-2.54689e-11	-2.28837e-11	-1.70709e-11	-9.84769e-12	-1.17142e-12	6.86715e-12	1.40744e-11
-2.67444e-11	-2.09707e-11	-1.31737e-11	-5.20619e-12	3.03844e-12	9.82112e-12	1.50939e-11	1.84376e-11	2.00404e-11	1.9318e-11	1.69595e-11	1.27732e-11	7.26525e-12	8.67359e-13	-5.98172e-12	-1.25715e-11	-1.88379e-11	-2.36957e-11	-2.79335e-11	-3.05478e-11	-3.10925e-11	-2.96194e-11	-2.55439e-11	-1.97382e-11	-1.21064e-11	-3.97904e-12	3.64386e-12	1.0121e-11	1.52339e-11	1.83182e-11	1.92318e-11	1.77242e-11	1.46179e-11	1.00746e-11	4.51869e-12	-1.22017e-12	-6.9839e-12	-1.17955e-11	-1.56159e-11	-1.96637e-11	-2.34947e-11	-2.59935e-11	-2.68616e-11	-2.60919e-11	-2.26843e-11	-1.682e-11	-9.49904e-12	-1.01461e-12	6.79125e-12	1.40038e-11
-2.63993e-11	-2.05172e-11	-1.32407e-11	-5.44551e-12	2.10456e-12	8.16604e-12	1.28508e-11	1.59405e-11	1.71117e-11	1.60428e-11	1.33931e-11	9.21029e-12	3.95638e-12	-1.78958e-12	-7.85707e-12	-1.34396e-11	-1.87646e-11	-2.32493e-11	-2.64924e-11	-2.88491e-11	-2.93601e-11	-2.81161e-11	-2.44421e-11	-1.87465e-11	-1.14576e-11	-3.34083e-12	4.31937e-12	1.12033e-11	1.64938e-11	1.97203e-11	2.07937e-11	1.96698e-11	1.69241e-11	1.23666e-11	6.53001e-12	-1.35377e-14	-6.13076e-12	-1.12621e-11	-1.60186e-11	-2.07467e-11	-2.43931e-11	-2.7208e-11	-2.85575e-11	-2.79548e-11	-2.45188e-11	-1.90275e-11	-1.15858e-11	-3.69464e-12	4.39899e-12	1.13415e-11
-2.63668e-11	-2.12024e-11	-1.4441e-11	-6.67958e-12	5.20541e-13	6.91242e-12	1.19187e-11	1.4932e-11	1.63963e-11	1.5768e-11	1.34042e-11	9.44171e-12	4.53952e-12	-1.12296e-12	-7.00037e-12	-1.25669e-11	-1.74585e-11	-2.17212e-11	-2.53391e-11	-2.76904e-11	-2.8912e-11	-2.76058e-11	-2.41858e-11	-1.81758e-11	-1.07465e-11	-2.27276e-12	5.91502e-12	1.29713e-11	1.85425e-11	2.19554e-11	2.32278e-11	2.21981e-11	1.9003e-11	1.41665e-11	8.17718e-12	1.37073e-12	-5.51565e-12	-1.18656e-11	-1.7052e-11	-2.14124e-11	-2.4421e-11	-2.65769e-11	-2.77186e-11	-2.70732e-11	-2.34453e-11	-1.77178e-11	-1.02512e-11	-2.66387e-12	4.71922e-12	1.06937e-11
-2.62313e-11	-2.08822e-11	-1.39307e-11	-6.49258e-12	6.70244e-13	6.98752e-12	1.17398e-11	1.45666e-11	1.55832e-11	1.42337e-11	1.13939e-11	7.20754e-12	1.87192e-12	-3.58628e-12	-8.80644e-12	-1.37477e-11	-1.78861e-11	-2.13494e-11	-2.43101e-11	-2.61054e-11	-2.67355e-11	-2.53813e-11	-2.1606e-11	-1.56014e-11	-8.40303e-12	-4.64917e-14	7.75759e-12	1.48103e-11	2.05343e-11	2.3965e-11	2.53493e-11	2.44492e-11	2.16129e-11	1.68742e-11	1.07054e-11	4.22405e-12	-2.522e-12	-9.09219e-12	-1.4728e-11	-1.9616e-11	-2.33209e-11	-2.59299e-11	-2.72385e-11	-2.72592e-11	-2.34893e-11	-1.86375e-11	-1.18672e-11	-4.72395e-12	2.71953e-12	8.85207e-12
-2.36001e-11	-1.84339e-11	-1.18413e-11	-4.98041e-12	1.95149e-12	7.89395e-12	1.2632e-11	1.53273e-11	1.59887e-11	1.49785e-11	1.22843e-11	7.87061e-12	2.92934e-12	-2.6905e-12	-7.93731e-12	-1.27045e-11	-1.68713e-11	-2.03027e-11	-2.34054e-11	-2.5453e-11	-2.61843e-11	-2.58072e-11	-2.26962e-11	-1.72191e-11	-1.05093e-11	-2.5329e-12	5.65488e-12	1.30682e-11	1.86181e-11	2.22903e-11	2.39678e-11	2.36877e-11	2.12226e-11	1.66775e-11	1.08427e-11	4.17125e-12	-3.46653e-12	-1.00918e-11	-1.63174e-11	-2.14292e-11	-2.52194e-11	-2.79917e-11	-2.9073e-11	-2.77792e-11	-2.4059e-11	-1.8804e-11	-1.19147e-11	-4.73945e-12	2.27416e-12	8.26281e-12
-2.49834e-11	-1.989e-11	-1.30753e-11	-5.71e-12	1.53453e-12	8.28701e-12	1.29914e-11	1.5946e-11	1.72415e-11	1.61194e-11	1.34199e-11	8.77882e-12	3.4201e-12	-2.20685e-12	-7.3826e-12	-1.20148e-11	-1.61709e-11	-1.94389e-11	-2.20673e-11	-2.39763e-11	-2.49119e-11	-2.38989e-11	-2.04788e-11	-1.49538e-11	-7.86026e-12	6.81728e-14	7.95397e-12	1.4797e-11	1.99721e-11	2.3362e-11	2.49364e-11	2.40807e-11	2.16121e-11	1.70865e-11	1.13459e-11	4.5128e-12	-2.66136e-12	-9.48734e-12	-1.51498e-11	-2.00751e-11	-2.3828e-11	-2.67211e-11	-2.73689e-11	-2.62813e-11	-2.29127e-11	-1.75138e-11	-1.07489e-11	-3.86144e-12	2.87861e-12	8.37165e-12
-2.14586e-11	-1.58678e-11	-8.71744e-12	-1.02704e-12	6.24592e-12	1.24726e-11	1.69798e-11	2.0009e-11	2.0578e-11	1.89176e-11	1.53513e-11	1.03958e-11	4.66937e-12	-1.35193e-12	-7.09256e-12	-1.22488e-11	-1.63783e-11	-1.99588e-11	-2.24416e-11	-2.45354e-11	-2.57996e-11	-2.46409e-11	-2.21268e-11	-1.69979e-11	-1.02863e-11	-2.41469e-12	4.95775e-12	1.14296e-11	1.70825e-11	2.05558e-11	2.24446e-11	2.2232e-11	2.02093e-11	1.67619e-11	1.16874e-11	5.95214e-12	-2.07718e-13	-6.70863e-12	-1.25381e-11	-1.8364e-11	-2.17225e-11	-2.41751e-11	-2.55353e-11	-2.4778e-11	-2.16919e-11	-1.72469e-11	-1.10202e-11	-4.65321e-12	2.65705e-12	8.72919e-12
-2.10211e-11	-1.64624e-11	-9.70638e-12	-1.96269e-12	5.53764e-12	1.21871e-11	1.73497e-11	2.07609e-11	2.2115e-11	2.10835e-11	1.81247e-11	1.37323e-11	7.82822e-12	1.63639e-12	-4.7011e-12	-1.02854e-11	-1.47808e-11	-1.84769e-11	-2.15619e-11	-2.37764e-11	-2.50513e-11	-2.43455e-11	-2.18812e-11	-1.69921e-11	-1.02449e-11	-3.17981e-12	4.22815e-12	1.05774e-11	1.57418e-11	1.91281e-11	2.04663e-11	1.9893e-11	1.75435e-11	1.37782e-11	8.407e-12	2.69479e-12	-3.31052e-12	-9.10978e-12	-1.39871e-11	-1.86655e-11	-2.16368e-11	-2.32705e-11	-2.31509e-11	-2.22124e-11	-1.97694e-11	-1.42728e-11	-7.58071e-12	-4.72951e-13	6.37901e-12	1.21172e-11
-1.95658e-11	-1.44387e-11	-7.36821e-12	5.21147e-13	8.3199e-12	1.51736e-11	2.05477e-11	2.39908e-11	2.51122e-11	2.40239e-11	2.09869e-11	1.60438e-11	9.96922e-12	3.37771e-12	-3.10544e-12	-8.75904e-12	-1.38993e-11	-1.82455e-11	-2.17763e-11	-2.36818e-11	-2.51361e-11	-2.43415e-11	-2.187e-11	-1.66967e-11	-1.04381e-11	-3.39248e-12	3.4879e-12	9.51918e-12	1.44633e-11	1.74944e-11	1.87082e-11	1.81403e-11	1.60874e-11	1.2457e-11	7.87458e-12	2.18013e-12	-3.31359e-12	-7.95821e-12	-1.2752e-11	-1.78727e-11	-2.13716e-11	-2.3961e-11	-2.43956e-11	-2.32138e-11	-1.99217e-11	-1.44197e-11	-8.12378e-12	-1.15636e-12	5.52329e-12	1.17553e-11
-1.92207e-11	-1.39674e-11	-7.2185e-12	4.27488e-13	7.93137e-12	1.49183e-11	1.98749e-11	2.35738e-11	2.47486e-11	2.39622e-11	2.14776e-11	1.68508e-11	1.11474e-11	4.63763e-12	-1.96809e-12	-7.76379e-12	-1.3373e-11	-1.78453e-11	-2.15964e-11	-2.41165e-11	-2.53043e-11	-2.52505e-11	-2.32054e-11	-1.87906e-11	-1.25852e-11	-6.01745e-12	1.18268e-12	7.55325e-12	1.22185e-11	1.55835e-11	1.69927e-11	1.67907e-11	1.45566e-11	1.09334e-11	6.44688e-12	1.42922e-12	-3.81936e-12	-8.72511e-12	-1.30376e-11	-1.68206e-11	-1.976e-11	-2.16495e-11	-2.22795e-11	-2.11225e-11	-1.78766e-11	-1.25789e-11	-5.63106e-12	1.94387e-12	9.17064e-12	1.53174e-11
-1.92237e-11	-1.42831e-11	-7.42229e-12	1.23097e-14	7.8537e-12	1.48371e-11	2.02946e-11	2.39278e-11	2.54134e-11	2.47283e-11	2.24658e-11	1.84446e-11	1.27253e-11	6.29724e-12	6.07065e-16	-6.43636e-12	-1.22516e-11	-1.66031e-11	-2.05727e-11	-2.32385e-11	-2.38632e-11	-2.3431e-11	-2.15902e-11	-1.67757e-11	-1.07053e-11	-3.8498e-12	2.924e-12	8.79718e-12	1.31693e-11	1.60263e-11	1.68209e-11	1.57378e-11	1.30863e-11	9.22682e-12	4.47561e-12	-7.10799e-13	-5.46911e-12	-9.643e-12	-1.33142e-11	-1.64151e-11	-1.87363e-11	-2.06276e-11	-2.08757e-11	-1.9836e-11	-1.66238e-11	-1.13954e-11	-4.78858e-12	2.43464e-12	9.48022e-12	1.5984e-11
-1.92002e-11	-1.39487e-11	-7.08963e-12	1.44249e-13	7.60905e-12	1.39707e-11	1.89042e-11	2.18891e-11	2.33551e-11	2.25545e-11	1.99509e-11	1.6079e-11	1.07665e-11	4.58355e-12	-1.82678e-12	-7.61182e-12	-1.30221e-11	-1.76915e-11	-2.14338e-11	-2.41884e-11	-2.52572e-11	-2.47965e-11	-2.25205e-11	-1.7889e-11	-1.20833e-11	-5.22066e-12	1.40925e-12	7.71942e-12	1.26014e-11	1.55791e-11	1.66366e-11	1.58342e-11	1.35735e-11	9.92896e-12	5.71244e-12	7.23209e-13	-4.0351e-12	-8.44169e-12	-1.19494e-11	-1.43221e-11	-1.75385e-11	-1.94156e-11	-2.02073e-11	-1.93594e-11	-1.67441e-11	-1.18763e-11	-5.37074e-12	1.94485e-12	9.55354e-12	1.65067e-11
-2.07469e-11	-1.54208e-11	-8.97385e-12	-1.92117e-12	5.57916e-12	1.18733e-11	1.69152e-11	2.0266e-11	2.14869e-11	2.099e-11	1.88199e-11	1.50705e-11	1.02643e-11	4.34956e-12	-1.79254e-12	-7.46034e-12	-1.30944e-11	-1.76022e-11	-2.17068e-11	-2.45343e-11	-2.58606e-11	-2.50803e-11	-2.20528e-11	-1.72703e-11	-1.06351e-11	-3.37454e-12	3.94105e-12	1.0285e-11	1.50906e-11	1.77308e-11	1.85929e-11	1.72008e-11	1.42419e-11	1.01533e-11	5.28306e-12	1.01973e-13	-4.92101e-12	-8.967e-12	-1.23522e-11	-1.53714e-11	-1.76819e-11	-1.96389e-11	-2.0086e-11	-1.91369e-11	-1.59638e-11	-1.10853e-11	-4.50516e-12	3.1124e-12	1.04955e-11	1.6017e-11
-2.05403e-11	-1.55855e-11	-8.90586e-12	-1.75548e-12	5.24925e-12	1.14138e-11	1.58907e-11	1.86677e-11	1.96666e-11	1.858e-11	1.61843e-11	1.20885e-11	6.95896e-12	1.57182e-12	-3.77624e-12	-9.29305e-12	-1.39217e-11	-1.8076e-11	-2.16744e-11	-2.41447e-11	-2.5123e-11	-2.37653e-11	-2.08408e-11	-1.51275e-11	-8.06063e-12	-4.60824e-13	6.79082e-12	1.33479e-11	1.7887e-11	2.05468e-11	2.12543e-11	1.98835e-11	1.65712e-11	1.19283e-11	6.52877e-12	1.11499e-12	-4.08386e-12	-8.3963e-12	-1.18774e-11	-1.5021e-11	-1.77578e-11	-1.93986e-11	-1.99576e-11	-1.92465e-11	-1.62493e-11	-1.09587e-11	-5.13706e-12	1.83569e-12	8.50824e-12	1.47047e-11
-2.20764e-11	-1.70381e-11	-1.06888e-11	-3.59884e-12	3.11456e-12	8.87761e-12	1.32498e-11	1.62577e-11	1.72672e-11	1.65359e-11	1.40513e-11	1.04565e-11	5.98778e-12	7.99596e-13	-4.39747e-12	-9.39914e-12	-1.39461e-11	-1.79796e-11	-2.16348e-11	-2.40874e-11	-2.52202e-11	-2.42995e-11	-2.13342e-11	-1.57914e-11	-8.68009e-12	-8.42252e-13	6.80907e-12	1.36646e-11	1.88592e-11	2.20856e-11	2.36405e-11	2.19801e-11	1.86998e-11	1.40089e-11	8.43351e-12	2.49926e-12	-3.26092e-12	-7.03335e-12	-1.02373e-11	-1.33987e-11	-1.69544e-11	-2.03272e-11	-2.0014e-11	-2.07844e-11	-1.71352e-11	-1.30561e-11	-7.12609e-12	8.78725e-13	7.88523e-12	1.31296e-11
-2.20457e-11	-1.71442e-11	-1.08784e-11	-3.84527e-12	2.9534e-12	8.42868e-12	1.27476e-11	1.53682e-11	1.60971e-11	1.49697e-11	1.27249e-11	8.72864e-12	4.14441e-12	-8.71467e-13	-5.61024e-12	-9.70064e-12	-1.41108e-11	-1.82332e-11	-2.13608e-11	-2.36002e-11	-2.44576e-11	-2.33486e-11	-1.98806e-11	-1.35367e-11	-5.85164e-12	2.81931e-12	1.05914e-11	1.75979e-11	2.26824e-11	2.54932e-11	2.60142e-11	2.44711e-11	2.15513e-11	1.67592e-11	1.12495e-11	4.76815e-12	-1.76118e-12	-8.44684e-12	-1.32478e-11	-1.6752e-11	-1.86397e-11	-2.03587e-11	-2.13156e-11	-2.04535e-11	-1.87689e-11	-1.49013e-11	-8.90373e-12	-2.13882e-12	5.33664e-12	1.18298e-11
-2.27131e-11	-1.74546e-11	-1.07092e-11	-3.92472e-12	2.31262e-12	7.8785e-12	1.17124e-11	1.42017e-11	1.44669e-11	1.29948e-11	1.02154e-11	6.30262e-12	1.75037e-12	-2.87471e-12	-7.41097e-12	-1.15369e-11	-1.57108e-11	-1.89308e-11	-2.19252e-11	-2.39266e-11	-2.50433e-11	-2.36483e-11	-1.98002e-11	-1.34971e-11	-5.38042e-12	2.94237e-12	1.10591e-11	1.78507e-11	2.31821e-11	2.6531e-11	2.78621e-11	2.70722e-11	2.40245e-11	1.91702e-11	1.33941e-11	6.3798e-12	-2.36581e-13	-6.384e-12	-1.00427e-11	-1.39573e-11	-1.73052e-11	-1.99318e-11	-2.19901e-11	-2.16947e-11	-1.85411e-11	-1.3874e-11	-8.17316e-12	-1.60897e-12	4.7083e-12	1.03541e-11
-2.23822e-11	-1.74168e-11	-1.06252e-11	-3.67376e-12	3.31853e-12	9.0123e-12	1.32015e-11	1.52839e-11	1.55776e-11	1.4038e-11	1.08785e-11	6.89642e-12	1.92672e-12	-3.16199e-12	-8.08195e-12	-1.24974e-11	-1.63622e-11	-2.00032e-11	-2.26814e-11	-2.50363e-11	-2.62348e-11	-2.47048e-11	-2.08051e-11	-1.43635e-11	-6.11179e-12	2.56449e-12	1.08642e-11	1.81087e-11	2.34223e-11	2.64534e-11	2.74451e-11	2.66516e-11	2.42026e-11	1.89469e-11	1.2629e-11	5.95041e-12	-8.64922e-13	-7.43512e-12	-1.32344e-11	-1.75859e-11	-2.04471e-11	-2.34787e-11	-2.48318e-11	-2.39555e-11	-2.10364e-11	-1.62628e-11	-1.03416e-11	-3.62465e-12	2.7921e-12	8.54983e-12
-2.15664e-11	-1.6132e-11	-9.20362e-12	-1.34625e-12	5.56078e-12	1.17253e-11	1.57973e-11	1.80911e-11	1.79886e-11	1.63052e-11	1.28329e-11	8.15101e-12	2.44591e-12	-3.09578e-12	-8.27863e-12	-1.32466e-11	-1.7424e-11	-2.09264e-11	-2.41713e-11	-2.62633e-11	-2.68738e-11	-2.47665e-11	-2.06394e-11	-1.41392e-11	-5.93544e-12	2.76748e-12	1.05964e-11	1.7539e-11	2.25702e-11	2.59423e-11	2.72573e-11	2.6407e-11	2.337e-11	1.87875e-11	1.32654e-11	6.35946e-12	-6.44165e-13	-6.91771e-12	-1.26317e-11	-1.74593e-11	-2.10203e-11	-2.35173e-11	-2.46767e-11	-2.37401e-11	-2.07534e-11	-1.60082e-11	-1.00267e-11	-3.46606e-12	3.13898e-12	8.83808e-12
-2.05019e-11	-1.45363e-11	-7.08572e-12	6.9883e-13	7.83678e-12	1.39373e-11	1.84339e-11	2.07152e-11	2.0817e-11	1.9162e-11	1.54447e-11	1.02689e-11	4.09663e-12	-2.3208e-12	-8.0863e-12	-1.34734e-11	-1.78338e-11	-2.22404e-11	-2.58548e-11	-2.79628e-11	-2.86354e-11	-2.68088e-11	-2.26462e-11	-1.62384e-11	-8.38632e-12	-1.13278e-13	8.13135e-12	1.48252e-11	2.01886e-11	2.35162e-11	2.46466e-11	2.39792e-11	2.12193e-11	1.73865e-11	1.21468e-11	5.71158e-12	-7.32494e-13	-6.87991e-12	-1.22333e-11	-1.69223e-11	-2.07587e-11	-2.3444e-11	-2.40297e-11	-2.34376e-11	-2.04261e-11	-1.5418e-11	-8.94796e-12	-1.54889e-12	4.86787e-12	1.07482e-11
-2.01568e-11	-1.40562e-11	-6.54699e-12	1.29085e-12	9.44665e-12	1.54726e-11	2.01769e-11	2.31103e-11	2.38871e-11	2.21148e-11	1.84916e-11	1.28238e-11	6.24296e-12	-5.74148e-13	-7.62396e-12	-1.37447e-11	-1.90413e-11	-2.31637e-11	-2.67744e-11	-2.89624e-11	-2.93242e-11	-2.74105e-11	-2.31982e-11	-1.64617e-11	-8.53149e-12	-5.69313e-13	7.01806e-12	1.36018e-11	1.80201e-11	2.11098e-11	2.20625e-11	2.18072e-11	1.85712e-11	1.46283e-11	9.32462e-12	3.5307e-12	-2.3627e-12	-8.05182e-12	-1.29736e-11	-1.74103e-11	-2.1689e-11	-2.39604e-11	-2.37556e-11	-2.26608e-11	-1.97133e-11	-1.41758e-11	-7.9687e-12	-8.1121e-13	6.3978e-12	1.2477e-11
-1.81508e-11	-1.22048e-11	-4.27632e-12	4.26318e-12	1.21721e-11	1.87878e-11	2.36182e-11	2.64396e-11	2.68505e-11	2.53128e-11	2.15208e-11	1.59081e-11	9.08384e-12	1.81376e-12	-5.21118e-12	-1.18329e-11	-1.73852e-11	-2.20458e-11	-2.55944e-11	-2.76669e-11	-2.80447e-11	-2.67048e-11	-2.34464e-11	-1.73423e-11	-9.58439e-12	-1.2314e-12	6.48209e-12	1.26075e-11	1.68909e-11	1.96217e-11	1.96826e-11	1.87097e-11	1.64561e-11	1.25948e-11	7.69087e-12	2.22557e-12	-3.16335e-12	-8.69082e-12	-1.33852e-11	-1.79694e-11	-2.15624e-11	-2.42975e-11	-2.50785e-11	-2.3966e-11	-2.04198e-11	-1.49729e-11	-7.84742e-12	2.42659e-13	7.67904e-12	1.38897e-11
-1.88875e-11	-1.27834e-11	-5.01479e-12	3.06463e-12	1.1089e-11	1.75874e-11	2.26915e-11	2.55377e-11	2.65597e-11	2.5315e-11	2.17096e-11	1.64965e-11	9.98494e-12	2.24946e-12	-5.28352e-12	-1.21255e-11	-1.84488e-11	-2.33456e-11	-2.73152e-11	-2.97199e-11	-3.03695e-11	-2.86014e-11	-2.40907e-11	-1.67716e-11	-9.49153e-12	-1.83665e-12	5.02596e-12	1.06824e-11	1.45039e-11	1.67498e-11	1.81377e-11	1.70564e-11	1.38578e-11	1.05738e-11	6.85114e-12	1.95072e-12	-2.95858e-12	-8.68678e-12	-1.38483e-11	-1.70434e-11	-1.9512e-11	-2.1604e-11	-2.24668e-11	-2.1459e-11	-1.77779e-11	-1.27964e-11	-5.53412e-12	2.33392e-12	9.94261e-12	1.6505e-11
-1.79473e-11	-1.22695e-11	-4.83667e-12	3.48078e-12	1.11534e-11	1.78189e-11	2.29691e-11	2.5945e-11	2.7253e-11	2.62552e-11	2.29322e-11	1.80389e-11	1.18932e-11	4.79724e-12	-2.49948e-12	-9.72159e-12	-1.55351e-11	-2.00589e-11	-2.43376e-11	-2.72378e-11	-2.73545e-11	-2.62455e-11	-2.25128e-11	-1.69025e-11	-9.674e-12	-2.09196e-12	4.7298e-12	1.00523e-11	1.3785e-11	1.61321e-11	1.68414e-11	1.57975e-11	1.27534e-11	8.80507e-12	4.59565e-12	1.2689e-13	-4.87123e-12	-1.03898e-11	-1.42297e-11	-1.81567e-11	-2.14744e-11	-2.3625e-11	-2.50367e-11	-2.34481e-11	-1.97953e-11	-1.33857e-11	-5.24053e-12	2.85666e-12	1.03996e-11	1.70686e-11
-1.8295e-11	-1.26865e-11	-5.69061e-12	2.35329e-12	1.0152e-11	1.65475e-11	2.15023e-11	2.47305e-11	2.56761e-11	2.46747e-11	2.18349e-11	1.68954e-11	1.07995e-11	4.00725e-12	-3.2948e-12	-1.02345e-11	-1.681e-11	-2.12379e-11	-2.54136e-11	-2.78235e-11	-2.8546e-11	-2.75666e-11	-2.3603e-11	-1.76819e-11	-1.04427e-11	-3.09867e-12	3.49039e-12	8.93192e-12	1.32774e-11	1.59265e-11	1.61189e-11	1.46167e-11	1.17662e-11	7.76816e-12	3.53388e-12	-7.44812e-13	-4.63626e-12	-9.14588e-12	-1.37248e-11	-1.75256e-11	-2.07669e-11	-2.31858e-11	-2.39171e-11	-2.27228e-11	-1.87024e-11	-1.26e-11	-4.91674e-12	3.62631e-12	1.14197e-11	1.83623e-11
-1.9545e-11	-1.38761e-11	-6.99752e-12	4.90376e-13	7.90011e-12	1.42565e-11	1.90141e-11	2.23027e-11	2.34685e-11	2.25898e-11	2.03237e-11	1.58212e-11	1.0228e-11	3.80346e-12	-2.95147e-12	-9.34936e-12	-1.53849e-11	-1.9843e-11	-2.43934e-11	-2.68816e-11	-2.69077e-11	-2.62232e-11	-2.24088e-11	-1.60027e-11	-9.98744e-12	-2.75712e-12	4.59578e-12	1.02167e-11	1.45676e-11	1.70301e-11	1.81534e-11	1.69549e-11	1.35519e-11	8.54314e-12	4.00333e-12	-1.14756e-12	-5.7833e-12	-1.02183e-11	-1.42039e-11	-1.81522e-11	-2.09174e-11	-2.30592e-11	-2.33553e-11	-2.23191e-11	-1.80606e-11	-1.18659e-11	-4.40822e-12	3.38877e-12	1.10809e-11	1.73556e-11
-1.80027e-11	-1.33676e-11	-6.94907e-12	8.40795e-14	7.1492e-12	1.31929e-11	1.79061e-11	2.09105e-11	2.19751e-11	2.10306e-11	1.81677e-11	1.40009e-11	8.32245e-12	2.50188e-12	-3.8889e-12	-9.83737e-12	-1.50344e-11	-1.81176e-11	-2.19895e-11	-2.57069e-11	-2.61913e-11	-2.34161e-11	-1.83618e-11	-1.25472e-11	-5.54606e-12	1.20642e-12	7.7795e-12	1.35745e-11	1.75399e-11	1.9029e-11	1.94488e-11	1.77956e-11	1.4533e-11	1.03662e-11	5.67359e-12	2.61583e-13	-5.14687e-12	-9.6334e-12	-1.33117e-11	-1.6926e-11	-2.03183e-11	-2.32932e-11	-2.35893e-11	-2.2141e-11	-1.82271e-11	-1.26328e-11	-5.48242e-12	2.50818e-12	1.0314e-11	1.68676e-11
-1.88637e-11	-1.45875e-11	-8.26841e-12	-1.26191e-12	5.09977e-12	1.0568e-11	1.51959e-11	1.74276e-11	1.80854e-11	1.74287e-11	1.4889e-11	1.05695e-11	5.85381e-12	6.745e-13	-4.61494e-12	-9.27733e-12	-1.35631e-11	-1.73764e-11	-2.05697e-11	-2.30437e-11	-2.22633e-11	-2.0815e-11	-1.76099e-11	-1.21595e-11	-5.84045e-12	1.80199e-12	8.7179e-12	1.43531e-11	1.85778e-11	2.16035e-11	2.26467e-11	2.11942e-11	1.77078e-11	1.35641e-11	8.65481e-12	3.09536e-12	-2.64172e-12	-7.79083e-12	-1.23004e-11	-1.61191e-11	-2.0483e-11	-2.18911e-11	-2.19208e-11	-2.16005e-11	-1.87009e-11	-1.35347e-11	-6.20669e-12	1.65247e-12	8.7922e-12	1.52249e-11
-1.89041e-11	-1.43081e-11	-8.41003e-12	-1.80143e-12	4.67749e-12	1.02345e-11	1.45445e-11	1.76057e-11	1.87023e-11	1.75144e-11	1.5005e-11	1.09856e-11	6.15805e-12	8.27755e-13	-4.38885e-12	-9.12762e-12	-1.30351e-11	-1.68412e-11	-2.04609e-11	-2.22793e-11	-2.3222e-11	-2.25465e-11	-1.9416e-11	-1.38572e-11	-6.64998e-12	1.00845e-12	8.30095e-12	1.48456e-11	1.98857e-11	2.2755e-11	2.35514e-11	2.22072e-11	1.89233e-11	1.46642e-11	8.35509e-12	2.49189e-12	-2.55597e-12	-8.60924e-12	-1.30371e-11	-1.6751e-11	-2.02054e-11	-2.26083e-11	-2.33396e-11	-2.11968e-11	-1.79242e-11	-1.3488e-11	-7.19385e-12	1.55486e-13	7.15666e-12	1.29535e-11
-1.87739e-11	-1.42792e-11	-8.39889e-12	-2.14201e-12	4.43107e-12	1.00662e-11	1.42092e-11	1.6432e-11	1.71289e-11	1.57883e-11	1.30284e-11	8.89358e-12	4.10862e-12	-7.95346e-13	-5.71175e-12	-1.00064e-11	-1.38144e-11	-1.69509e-11	-1.8073e-11	-2.09945e-11	-2.22108e-11	-2.10538e-11	-1.66621e-11	-1.0407e-11	-4.10574e-12	3.66637e-12	1.16534e-11	1.78108e-11	2.28171e-11	2.49476e-11	2.61276e-11	2.56077e-11	2.2782e-11	1.72866e-11	1.18905e-11	6.18542e-12	-2.19568e-13	-7.37774e-12	-1.26174e-11	-1.70009e-11	-2.06242e-11	-2.28831e-11	-2.37352e-11	-2.26031e-11	-1.96005e-11	-1.41306e-11	-7.67831e-12	-6.64702e-13	5.82843e-12	1.17478e-11
-1.72671e-11	-1.32928e-11	-8.01293e-12	-1.31906e-12	5.36592e-12	1.11698e-11	1.52862e-11	1.75711e-11	1.80993e-11	1.66059e-11	1.3171e-11	9.05927e-12	4.01674e-12	-1.00624e-12	-5.83738e-12	-9.48014e-12	-1.21406e-11	-1.52167e-11	-1.75947e-11	-1.92816e-11	-2.00467e-11	-1.92965e-11	-1.62105e-11	-1.19555e-11	-4.06262e-12	1.69155e-12	8.91299e-12	1.57863e-11	2.16541e-11	2.46443e-11	2.57888e-11	2.50309e-11	2.26813e-11	1.84719e-11	1.31771e-11	6.12552e-12	2.51655e-13	-5.51207e-12	-1.0631e-11	-1.53893e-11	-1.85134e-11	-2.09926e-11	-2.22337e-11	-2.13503e-11	-1.8973e-11	-1.39542e-11	-7.91941e-12	-1.65364e-12	4.9212e-12	1.07837e-11
-1.71564e-11	-1.27417e-11	-6.55227e-12	2.03763e-13	6.97756e-12	1.25843e-11	1.70346e-11	1.94297e-11	1.98601e-11	1.85106e-11	1.53795e-11	1.07846e-11	5.15588e-12	-3.50279e-13	-5.6859e-12	-1.02843e-11	-1.36837e-11	-1.7124e-11	-1.98715e-11	-2.17965e-11	-2.22969e-11	-2.13477e-11	-1.82865e-11	-1.30848e-11	-6.18843e-12	1.56947e-12	9.18349e-12	1.55842e-11	2.03366e-11	2.35932e-11	2.51765e-11	2.42497e-11	2.16693e-11	1.73906e-11	1.23605e-11	6.53812e-12	5.6123e-13	-5.1048e-12	-1.01296e-11	-1.42697e-11	-1.68662e-11	-1.84377e-11	-2.08601e-11	-1.99412e-11	-1.7102e-11	-1.25398e-11	-6.38414e-12	-3.42204e-13	6.00882e-12	1.10205e-11
-1.73816e-11	-1.22953e-11	-5.60854e-12	2.06054e-12	9.25712e-12	1.5395e-11	1.98862e-11	2.23754e-11	2.27827e-11	2.10478e-11	1.75134e-11	1.24673e-11	6.65916e-12	3.23449e-13	-5.39765e-12	-1.02874e-11	-1.4074e-11	-1.75871e-11	-1.95335e-11	-2.19115e-11	-2.27298e-11	-2.25516e-11	-1.92559e-11	-1.38695e-11	-7.09566e-12	6.62239e-13	7.87835e-12	1.45083e-11	1.90403e-11	2.19594e-11	2.3445e-11	2.2687e-11	1.99911e-11	1.62204e-11	1.17605e-11	6.76421e-12	1.81578e-13	-5.56261e-12	-1.00331e-11	-1.36599e-11	-1.62244e-11	-1.74727e-11	-1.92875e-11	-1.83686e-11	-1.68422e-11	-1.23563e-11	-6.29839e-12	2.8001e-13	6.73762e-12	1.21578e-11
-1.68517e-11	-1.18934e-11	-4.54579e-12	3.24409e-12	1.04744e-11	1.64453e-11	2.1194e-11	2.39035e-11	2.46164e-11	2.27802e-11	1.92209e-11	1.43223e-11	7.7681e-12	1.47857e-12	-4.66707e-12	-1.01697e-11	-1.51642e-11	-1.87732e-11	-2.16451e-11	-2.33072e-11	-2.41842e-11	-2.32119e-11	-2.01791e-11	-1.48797e-11	-8.78449e-12	-1.31613e-12	5.39194e-12	1.15334e-11	1.62182e-11	1.91515e-11	2.04026e-11	2.04493e-11	1.86007e-11	1.51356e-11	1.06188e-11	4.52116e-12	-5.2137e-13	-5.71133e-12	-1.06544e-11	-1.44446e-11	-1.71565e-11	-1.95683e-11	-1.99514e-11	-1.90023e-11	-1.59695e-11	-1.14073e-11	-5.07399e-12	1.57902e-12	7.92294e-12	1.36434e-11
-1.52863e-11	-9.77189e-12	-2.75296e-12	4.92679e-12	1.25834e-11	1.89362e-11	2.40101e-11	2.63359e-11	2.67947e-11	2.56477e-11	2.20636e-11	1.67866e-11	1.0815e-11	3.88069e-12	-2.6593e-12	-8.2898e-12	-1.40695e-11	-1.80889e-11	-2.03301e-11	-2.21485e-11	-2.33683e-11	-2.27585e-11	-2.04185e-11	-1.48437e-11	-8.8444e-12	-2.15409e-12	4.42964e-12	1.01696e-11	1.4421e-11	1.72051e-11	1.85947e-11	1.81636e-11	1.5624e-11	1.26829e-11	8.21592e-12	3.96032e-12	-2.66862e-13	-4.75872e-12	-9.02853e-12	-1.24741e-11	-1.51612e-11	-1.69796e-11	-1.76523e-11	-1.64989e-11	-1.38782e-11	-8.91809e-12	-2.55463e-12	4.71477e-12	1.15205e-11	1.74026e-11
-1.63391e-11	-1.10788e-11	-4.15757e-12	4.13857e-12	1.20563e-11	1.83381e-11	2.33551e-11	2.61072e-11	2.71523e-11	2.55257e-11	2.26183e-11	1.80838e-11	1.18511e-11	4.97364e-12	-2.03886e-12	-8.09391e-12	-1.35557e-11	-1.8504e-11	-2.21255e-11	-2.44697e-11	-2.53502e-11	-2.4513e-11	-2.14198e-11	-1.69464e-11	-1.02863e-11	-3.55692e-12	3.25951e-12	9.40804e-12	1.32544e-11	1.61504e-11	1.69716e-11	1.62972e-11	1.34023e-11	9.55878e-12	5.38134e-12	1.01383e-12	-3.40875e-12	-6.93071e-12	-9.80608e-12	-1.28946e-11	-1.56599e-11	-1.74268e-11	-1.82824e-11	-1.69176e-11	-1.38564e-11	-8.95846e-12	-1.8507e-12	5.53416e-12	1.1903e-11	1.79023e-11
-1.70439e-11	-1.07781e-11	-3.66858e-12	4.16215e-12	1.15257e-11	1.84594e-11	2.33378e-11	2.60118e-11	2.70373e-11	2.5988e-11	2.2832e-11	1.85408e-11	1.2166e-11	5.83033e-12	-1.01519e-12	-7.70796e-12	-1.36671e-11	-1.83845e-11	-2.19456e-11	-2.42188e-11	-2.38896e-11	-2.25124e-11	-1.90088e-11	-1.39741e-11	-8.00143e-12	-1.00913e-12	5.07544e-12	1.04015e-11	1.43047e-11	1.64991e-11	1.68158e-11	1.55534e-11	1.26318e-11	8.90557e-12	4.71214e-12	7.22995e-13	-2.93397e-12	-6.32982e-12	-9.52848e-12	-1.20894e-11	-1.45243e-11	-1.59253e-11	-1.64825e-11	-1.66187e-11	-1.39909e-11	-9.02902e-12	-2.71175e-12	4.53812e-12	1.1534e-11	1.77677e-11
-1.80843e-11	-1.20477e-11	-4.84404e-12	3.27091e-12	1.07624e-11	1.6815e-11	2.13292e-11	2.40139e-11	2.50998e-11	2.40771e-11	2.14469e-11	1.71007e-11	1.1504e-11	5.16647e-12	-1.38419e-12	-7.66128e-12	-1.34161e-11	-1.84036e-11	-2.23679e-11	-2.484e-11	-2.50189e-11	-2.45049e-11	-2.14935e-11	-1.58743e-11	-9.08984e-12	-2.09045e-12	4.96047e-12	1.08514e-11	1.49944e-11	1.7791e-11	1.83671e-11	1.69643e-11	1.39255e-11	9.88305e-12	5.69318e-12	1.17823e-12	-3.07915e-12	-6.61177e-12	-9.8584e-12	-1.22506e-11	-1.47885e-11	-1.64666e-11	-1.70149e-11	-1.67142e-11	-1.35588e-11	-8.66793e-12	-2.26717e-12	5.14434e-12	1.25274e-11	1.84646e-11
-1.97039e-11	-1.35287e-11	-6.37654e-12	5.46469e-13	7.66666e-12	1.3991e-11	1.89316e-11	2.16198e-11	2.23505e-11	2.16387e-11	1.88948e-11	1.48399e-11	9.85421e-12	3.721e-12	-2.47971e-12	-8.68397e-12	-1.41333e-11	-1.87744e-11	-2.24544e-11	-2.48786e-11	-2.56401e-11	-2.38543e-11	-1.9944e-11	-1.51135e-11	-7.59366e-12	-1.25307e-13	6.97001e-12	1.32802e-11	1.76399e-11	1.99018e-11	1.9984e-11	1.82349e-11	1.50735e-11	1.07095e-11	5.76295e-12	8.5187e-13	-3.54939e-12	-7.21702e-12	-1.09308e-11	-1.35504e-11	-1.58165e-11	-1.73063e-11	-1.77783e-11	-1.72714e-11	-1.41179e-11	-9.43305e-12	-2.80847e-12	4.12165e-12	1.10056e-11	1.77119e-11
-1.92629e-11	-1.35069e-11	-6.84146e-12	5.62945e-13	7.51793e-12	1.26681e-11	1.6868e-11	1.89895e-11	1.97877e-11	1.84915e-11	1.58897e-11	1.14458e-11	6.41212e-12	1.04807e-12	-4.57355e-12	-9.47041e-12	-1.42056e-11	-1.82871e-11	-2.17487e-11	-2.43274e-11	-2.48527e-11	-2.32747e-11	-1.95367e-11	-1.38199e-11	-6.18985e-12	2.57169e-12	9.74162e-12	1.59399e-11	2.03565e-11	2.31708e-11	2.34715e-11	2.19408e-11	1.86871e-11	1.38968e-11	8.59317e-12	2.90405e-12	-2.0461e-12	-6.67652e-12	-1.01558e-11	-1.30117e-11	-1.56721e-11	-1.72561e-11	-1.81046e-11	-1.74521e-11	-1.44762e-11	-1.0358e-11	-4.38539e-12	2.63178e-12	9.94736e-12	1.6341e-11
-2.06124e-11	-1.52117e-11	-8.96905e-12	-2.01584e-12	4.85033e-12	1.05406e-11	1.46054e-11	1.70804e-11	1.72391e-11	1.65468e-11	1.39557e-11	1.01548e-11	5.49068e-12	2.0479e-13	-5.1788e-12	-1.02267e-11	-1.48606e-11	-1.88764e-11	-2.23735e-11	-2.51263e-11	-2.60868e-11	-2.41997e-11	-2.02361e-11	-1.33842e-11	-5.50191e-12	2.93633e-12	1.0799e-11	1.75746e-11	2.20001e-11	2.48623e-11	2.58008e-11	2.4446e-11	2.11887e-11	1.61906e-11	1.02919e-11	4.10713e-12	-1.26935e-12	-6.32964e-12	-1.04733e-11	-1.39562e-11	-1.66611e-11	-1.87957e-11	-1.9392e-11	-1.82741e-11	-1.52271e-11	-1.04108e-11	-4.2197e-12	2.63404e-12	9.39541e-12	1.4654e-11
-2.03668e-11	-1.50585e-11	-8.28111e-12	-1.33856e-12	5.47432e-12	1.08182e-11	1.41067e-11	1.58179e-11	1.63745e-11	1.52684e-11	1.22775e-11	8.27594e-12	3.49987e-12	-1.46627e-12	-6.6065e-12	-1.11747e-11	-1.5139e-11	-1.86308e-11	-2.17477e-11	-2.44117e-11	-2.45799e-11	-2.32436e-11	-1.90313e-11	-1.21455e-11	-4.16916e-12	4.00619e-12	1.19311e-11	1.85024e-11	2.36242e-11	2.62608e-11	2.70945e-11	2.56011e-11	2.2207e-11	1.72782e-11	1.15465e-11	4.40427e-12	-1.90835e-12	-7.30792e-12	-1.19632e-11	-1.56823e-11	-1.92594e-11	-2.12945e-11	-2.2001e-11	-2.08458e-11	-1.80723e-11	-1.29506e-11	-6.69545e-12	7.83517e-14	6.47379e-12	1.17359e-11
-2.07802e-11	-1.50722e-11	-7.85785e-12	-9.91677e-13	5.18882e-12	1.0323e-11	1.43168e-11	1.64792e-11	1.64229e-11	1.52138e-11	1.18357e-11	7.53214e-12	2.61573e-12	-2.22429e-12	-6.97727e-12	-1.11067e-11	-1.51883e-11	-1.8696e-11	-2.19871e-11	-2.3905e-11	-2.29203e-11	-2.14809e-11	-1.78211e-11	-1.15979e-11	-2.7689e-12	5.25546e-12	1.33562e-11	2.03236e-11	2.52589e-11	2.77712e-11	2.86866e-11	2.74401e-11	2.42805e-11	1.93535e-11	1.32185e-11	6.65896e-12	2.53968e-13	-5.74601e-12	-1.11598e-11	-1.52626e-11	-1.81114e-11	-2.05142e-11	-2.16683e-11	-2.05344e-11	-1.75496e-11	-1.32876e-11	-7.40195e-12	-1.10599e-12	5.27168e-12	1.02833e-11
-1.9657e-11	-1.43914e-11	-6.8022e-12	4.76082e-13	6.81645e-12	1.21692e-11	1.56016e-11	1.76432e-11	1.74875e-11	1.55571e-11	1.20174e-11	7.44026e-12	2.56471e-12	-1.97866e-12	-6.45631e-12	-1.10778e-11	-1.6012e-11	-1.97596e-11	-2.17858e-11	-2.35474e-11	-2.46642e-11	-2.22247e-11	-1.81012e-11	-1.1283e-11	-3.49849e-12	4.58093e-12	1.26e-11	1.88959e-11	2.39946e-11	2.68995e-11	2.76053e-11	2.65595e-11	2.3606e-11	1.89188e-11	1.33682e-11	6.7536e-12	1.56757e-13	-6.43653e-12	-1.17988e-11	-1.58768e-11	-1.94112e-11	-2.17199e-11	-2.23872e-11	-2.12694e-11	-1.87428e-11	-1.42694e-11	-7.90239e-12	-1.31511e-12	4.59183e-12	9.92678e-12
-1.91041e-11	-1.33535e-11	-6.40914e-12	8.46053e-13	7.79216e-12	1.35978e-11	1.74495e-11	1.96155e-11	1.96693e-11	1.75933e-11	1.39203e-11	9.19223e-12	3.39298e-12	-2.25528e-12	-7.37597e-12	-1.20614e-11	-1.64378e-11	-1.9839e-11	-2.24053e-11	-2.46501e-11	-2.51789e-11	-2.33362e-11	-1.92074e-11	-1.24887e-11	-4.76455e-12	3.95614e-12	1.20178e-11	1.82622e-11	2.25811e-11	2.60029e-11	2.71883e-11	2.58282e-11	2.31606e-11	1.85835e-11	1.2953e-11	6.81981e-12	2.15866e-13	-5.84984e-12	-1.11428e-11	-1.5942e-11	-1.97215e-11	-2.20835e-11	-2.28788e-11	-2.16437e-11	-1.8666e-11	-1.34411e-11	-7.08123e-12	-3.03875e-13	5.88906e-12	1.09895e-11
-1.8576e-11	-1.25412e-11	-5.25935e-12	2.5323e-12	9.43755e-12	1.55843e-11	1.9928e-11	2.21615e-11	2.2281e-11	2.08214e-11	1.71698e-11	1.18128e-11	5.98873e-12	5.64282e-13	-4.8424e-12	-1.03752e-11	-1.61087e-11	-1.87994e-11	-2.10121e-11	-2.31219e-11	-2.39509e-11	-2.23783e-11	-1.80807e-11	-1.14775e-11	-4.18852e-12	3.31004e-12	1.04693e-11	1.67866e-11	2.12689e-11	2.39357e-11	2.47978e-11	2.37894e-11	2.0541e-11	1.66123e-11	1.14134e-11	5.45783e-12	-1.65562e-13	-6.4693e-12	-1.19062e-11	-1.61511e-11	-1.97957e-11	-2.22305e-11	-2.27682e-11	-2.15721e-11	-1.78004e-11	-1.26839e-11	-5.86926e-12	7.85521e-13	7.46517e-12	1.28694e-11
-1.72557e-11	-1.09402e-11	-4.09534e-12	3.89348e-12	1.09728e-11	1.70503e-11	2.1458e-11	2.38584e-11	2.42835e-11	2.26622e-11	1.88987e-11	1.34831e-11	7.6128e-12	6.57142e-13	-6.52057e-12	-1.19717e-11	-1.49589e-11	-1.89481e-11	-2.23191e-11	-2.47912e-11	-2.58138e-11	-2.36355e-11	-2.00804e-11	-1.38537e-11	-6.91296e-12	8.85798e-13	7.33985e-12	1.33782e-11	1.78215e-11	2.02787e-11	2.14641e-11	2.05427e-11	1.80652e-11	1.41116e-11	8.90746e-12	3.634e-12	-1.81176e-12	-6.97863e-12	-1.19821e-11	-1.59801e-11	-1.89354e-11	-2.09546e-11	-2.12205e-11	-2.02429e-11	-1.62367e-11	-1.08733e-11	-4.19722e-12	3.22317e-12	1.01124e-11	1.60478e-11
-1.62942e-11	-1.01936e-11	-2.94378e-12	4.82834e-12	1.22949e-11	1.86744e-11	2.3464e-11	2.61983e-11	2.67798e-11	2.51336e-11	2.17502e-11	1.66118e-11	1.01109e-11	2.96334e-12	-3.92304e-12	-1.01557e-11	-1.555e-11	-2.02195e-11	-2.3324e-11	-2.51016e-11	-2.58737e-11	-2.40542e-11	-1.9897e-11	-1.39971e-11	-6.70108e-12	3.44498e-13	7.05968e-12	1.25936e-11	1.66673e-11	1.91423e-11	1.98055e-11	1.86851e-11	1.61046e-11	1.20906e-11	7.4087e-12	2.58644e-12	-2.08838e-12	-7.2588e-12	-1.17489e-11	-1.51199e-11	-1.84002e-11	-2.0137e-11	-2.09624e-11	-1.86846e-11	-1.59076e-11	-1.06614e-11	-3.72422e-12	3.94486e-12	1.15091e-11	1.73681e-11
-1.60077e-11	-1.02216e-11	-3.15467e-12	4.31546e-12	1.1663e-11	1.811e-11	2.26527e-11	2.54847e-11	2.62207e-11	2.51483e-11	2.1788e-11	1.68485e-11	1.05501e-11	3.51983e-12	-3.17648e-12	-9.48022e-12	-1.49722e-11	-1.93361e-11	-2.35384e-11	-2.5483e-11	-2.50668e-11	-2.36984e-11	-2.03814e-11	-1.54408e-11	-8.38281e-12	-1.06899e-12	5.37263e-12	1.1038e-11	1.50034e-11	1.73416e-11	1.76566e-11	1.65398e-11	1.37763e-11	9.77652e-12	5.19585e-12	8.62088e-13	-3.898e-12	-6.98475e-12	-1.04925e-11	-1.45705e-11	-1.77194e-11	-1.97173e-11	-2.02834e-11	-1.88901e-11	-1.48768e-11	-9.48501e-12	-2.02376e-12	5.81052e-12	1.35773e-11	1.96139e-11
-1.6883e-11	-1.15249e-11	-4.17914e-12	3.39046e-12	1.07398e-11	1.72223e-11	2.21504e-11	2.4963e-11	2.61235e-11	2.47367e-11	2.22184e-11	1.77709e-11	1.14459e-11	4.73002e-12	-2.05511e-12	-8.56491e-12	-1.41297e-11	-1.91207e-11	-2.1504e-11	-2.36191e-11	-2.49526e-11	-2.32645e-11	-1.96207e-11	-1.36604e-11	-6.51892e-12	5.55086e-13	7.29158e-12	1.27278e-11	1.61389e-11	1.80668e-11	1.8309e-11	1.69595e-11	1.34286e-11	9.37555e-12	4.68297e-12	5.002e-13	-3.30421e-12	-8.17087e-12	-1.11582e-11	-1.44012e-11	-1.7639e-11	-1.95782e-11	-2.02846e-11	-1.86765e-11	-1.52653e-11	-9.61064e-12	-2.3519e-12	5.36515e-12	1.34481e-11	1.96357e-11
-1.66409e-11	-1.0956e-11	-4.42912e-12	2.76035e-12	9.49684e-12	1.56489e-11	2.02715e-11	2.28425e-11	2.36104e-11	2.257e-11	1.98403e-11	1.57073e-11	1.04374e-11	4.45695e-12	-1.28724e-12	-6.99945e-12	-1.2312e-11	-1.72977e-11	-1.96472e-11	-2.16984e-11	-2.09642e-11	-1.93312e-11	-1.6357e-11	-1.1507e-11	-4.90905e-12	1.69067e-12	8.34012e-12	1.32807e-11	1.73793e-11	1.94937e-11	1.99455e-11	1.82709e-11	1.54595e-11	1.1108e-11	6.35146e-12	2.04612e-12	-2.32672e-12	-6.34251e-12	-1.01132e-11	-1.32266e-11	-1.54447e-11	-1.82099e-11	-1.89075e-11	-1.78553e-11	-1.48119e-11	-9.54976e-12	-2.74221e-12	5.28925e-12	1.26102e-11	1.89417e-11
-1.76867e-11	-1.29912e-11	-6.78941e-12	5.20849e-13	7.13655e-12	1.25461e-11	1.68952e-11	1.97219e-11	2.0449e-11	1.97728e-11	1.73326e-11	1.35158e-11	8.99903e-12	4.13947e-12	-1.25833e-12	-6.30974e-12	-1.02438e-11	-1.40269e-11	-1.86307e-11	-2.14634e-11	-2.12461e-11	-1.90021e-11	-1.47542e-11	-9.85449e-12	-3.64557e-12	3.38225e-12	1.01791e-11	1.58587e-11	1.95949e-11	2.21872e-11	2.21202e-11	2.05931e-11	1.78901e-11	1.33236e-11	8.15317e-12	2.97031e-12	-1.33502e-12	-5.45562e-12	-8.93495e-12	-1.26612e-11	-1.60837e-11	-1.74367e-11	-1.75445e-11	-1.74001e-11	-1.48967e-11	-9.31834e-12	-2.63691e-12	4.50282e-12	1.15893e-11	1.73825e-11
-1.77874e-11	-1.26621e-11	-6.26845e-12	7.55817e-13	6.85105e-12	1.23832e-11	1.66985e-11	1.89763e-11	1.94352e-11	1.82385e-11	1.53667e-11	1.15907e-11	6.62808e-12	1.65306e-12	-2.52261e-12	-7.34842e-12	-1.03908e-11	-1.45433e-11	-1.73015e-11	-1.90808e-11	-1.91407e-11	-1.7314e-11	-1.42866e-11	-8.29258e-12	-1.803e-12	5.75773e-12	1.25226e-11	1.83656e-11	2.26436e-11	2.51204e-11	2.50375e-11	2.37147e-11	2.04538e-11	1.5692e-11	1.01645e-11	5.37954e-12	2.19776e-13	-4.92933e-12	-8.4957e-12	-1.111e-11	-1.40795e-11	-1.64184e-11	-1.77803e-11	-1.69537e-11	-1.50472e-11	-1.08402e-11	-4.7645e-12	2.32904e-12	8.99981e-12	1.49494e-11
-1.82897e-11	-1.38553e-11	-7.80096e-12	-1.2119e-12	5.04321e-12	1.0316e-11	1.40398e-11	1.66462e-11	1.72685e-11	1.61393e-11	1.37364e-11	1.00138e-11	5.69776e-12	1.0034e-12	-3.5826e-12	-7.42609e-12	-1.10848e-11	-1.40348e-11	-1.67201e-11	-1.83876e-11	-1.79074e-11	-1.55372e-11	-1.32416e-11	-7.90307e-12	-5.34193e-13	6.57001e-12	1.32887e-11	1.95705e-11	2.41523e-11	2.68547e-11	2.77842e-11	2.62891e-11	2.338e-11	1.88615e-11	1.34477e-11	8.00371e-12	2.45315e-12	-2.24121e-12	-6.27655e-12	-9.96726e-12	-1.40221e-11	-1.56807e-11	-1.69041e-11	-1.67294e-11	-1.46523e-11	-1.03317e-11	-4.46736e-12	2.29933e-12	8.67701e-12	1.40049e-11
-1.86231e-11	-1.4036e-11	-7.78626e-12	-1.08351e-12	5.39186e-12	1.08814e-11	1.48361e-11	1.72791e-11	1.77113e-11	1.63743e-11	1.32431e-11	9.34101e-12	4.69283e-12	1.12158e-13	-4.10081e-12	-8.18943e-12	-1.16439e-11	-1.46543e-11	-1.66592e-11	-1.83693e-11	-1.84718e-11	-1.6487e-11	-1.29196e-11	-7.15651e-12	-2.69027e-13	7.35032e-12	1.40193e-11	2.00186e-11	2.43446e-11	2.69351e-11	2.73371e-11	2.63074e-11	2.31993e-11	1.88726e-11	1.33309e-11	7.50859e-12	1.92783e-12	-3.22838e-12	-7.88721e-12	-1.16916e-11	-1.44231e-11	-1.68046e-11	-1.83016e-11	-1.7912e-11	-1.57478e-11	-1.17487e-11	-5.86131e-12	2.65895e-13	6.61692e-12	1.22592e-11
-1.67077e-11	-1.14136e-11	-4.99866e-12	1.82132e-12	8.22386e-12	1.35304e-11	1.73803e-11	1.92176e-11	1.94651e-11	1.75472e-11	1.44657e-11	1.02528e-11	5.04859e-12	7.35668e-14	-4.31348e-12	-7.84433e-12	-1.06966e-11	-1.40285e-11	-1.63834e-11	-1.77773e-11	-1.79668e-11	-1.67406e-11	-1.3253e-11	-7.45268e-12	-8.42302e-13	6.20861e-12	1.33501e-11	1.94684e-11	2.429e-11	2.74028e-11	2.86769e-11	2.77041e-11	2.51449e-11	2.09408e-11	1.59445e-11	1.01736e-11	4.45252e-12	-7.81848e-13	-6.00201e-12	-9.7478e-12	-1.31081e-11	-1.56247e-11	-1.68303e-11	-1.71477e-11	-1.46069e-11	-1.086e-11	-5.72404e-12	5.20402e-13	6.46997e-12	1.16646e-11
-1.748e-11	-1.30598e-11	-6.60045e-12	8.64354e-13	7.71454e-12	1.36712e-11	1.8189e-11	2.05486e-11	2.11744e-11	1.97752e-11	1.64291e-11	1.2042e-11	6.90182e-12	1.46317e-12	-3.50653e-12	-7.25764e-12	-1.07849e-11	-1.31771e-11	-1.59068e-11	-1.78496e-11	-1.8096e-11	-1.65163e-11	-1.32756e-11	-8.33681e-12	-1.98579e-12	5.2925e-12	1.24216e-11	1.82184e-11	2.26953e-11	2.53178e-11	2.61195e-11	2.50116e-11	2.19604e-11	1.78433e-11	1.29127e-11	7.14009e-12	1.71565e-12	-3.56136e-12	-8.45112e-12	-1.19393e-11	-1.46388e-11	-1.61358e-11	-1.72259e-11	-1.62839e-11	-1.41286e-11	-9.91453e-12	-4.31135e-12	1.79276e-12	7.61621e-12	1.27042e-11
-1.59269e-11	-9.70381e-12	-2.49125e-12	5.39633e-12	1.26551e-11	1.82529e-11	2.26588e-11	2.48123e-11	2.482e-11	2.31117e-11	1.95666e-11	1.44246e-11	8.59518e-12	3.22047e-12	-1.83094e-12	-6.57859e-12	-1.03084e-11	-1.32779e-11	-1.62261e-11	-1.82613e-11	-1.85165e-11	-1.76438e-11	-1.40674e-11	-8.89055e-12	-2.33524e-12	4.70146e-12	1.11093e-11	1.65935e-11	2.12268e-11	2.39381e-11	2.48179e-11	2.37562e-11	2.13942e-11	1.76182e-11	1.29221e-11	7.84046e-12	2.75886e-12	-2.51104e-12	-7.22317e-12	-1.16404e-11	-1.47236e-11	-1.66913e-11	-1.79075e-11	-1.78324e-11	-1.54124e-11	-1.13334e-11	-5.69642e-12	5.08946e-13	7.09445e-12	1.20155e-11
-1.52692e-11	-9.51858e-12	-2.06443e-12	5.91729e-12	1.35242e-11	1.94418e-11	2.44233e-11	2.73832e-11	2.75117e-11	2.61693e-11	2.23613e-11	1.72797e-11	1.12424e-11	4.73619e-12	-5.9055e-13	-6.03809e-12	-1.02919e-11	-1.38405e-11	-1.66395e-11	-1.89038e-11	-1.94504e-11	-1.80003e-11	-1.45554e-11	-1.03058e-11	-4.2319e-12	3.16718e-12	9.1203e-12	1.47679e-11	1.88629e-11	2.14499e-11	2.20171e-11	2.10051e-11	1.87142e-11	1.49879e-11	1.03984e-11	5.23148e-12	5.42453e-13	-3.73624e-12	-8.6331e-12	-1.19952e-11	-1.44105e-11	-1.65238e-11	-1.72835e-11	-1.63486e-11	-1.38718e-11	-8.75004e-12	-2.63172e-12	4.40321e-12	1.06548e-11	1.66594e-11
-1.58087e-11	-9.5323e-12	-1.66959e-12	6.52352e-12	1.42939e-11	2.09025e-11	2.56352e-11	2.83625e-11	2.8816e-11	2.7129e-11	2.37989e-11	1.88896e-11	1.2481e-11	5.86822e-12	-2.25908e-13	-5.92746e-12	-1.10961e-11	-1.44369e-11	-1.74668e-11	-1.94842e-11	-2.03096e-11	-1.93641e-11	-1.61359e-11	-1.15381e-11	-5.11604e-12	1.77855e-12	8.59854e-12	1.3882e-11	1.75205e-11	1.95017e-11	1.98859e-11	1.86786e-11	1.60483e-11	1.24802e-11	8.04695e-12	3.27265e-12	-1.26539e-12	-5.54408e-12	-9.34671e-12	-1.28651e-11	-1.59466e-11	-1.8083e-11	-1.88747e-11	-1.79877e-11	-1.46938e-11	-9.79582e-12	-3.41993e-12	3.89033e-12	1.07316e-11	1.67167e-11
-1.51297e-11	-9.1268e-12	-1.29074e-12	6.84375e-12	1.43956e-11	2.08159e-11	2.59608e-11	2.88799e-11	2.96833e-11	2.86181e-11	2.54159e-11	2.06718e-11	1.49702e-11	8.43377e-12	1.1708e-12	-4.4224e-12	-1.02643e-11	-1.45128e-11	-1.8049e-11	-2.06117e-11	-2.11014e-11	-1.95892e-11	-1.62473e-11	-1.17011e-11	-5.33404e-12	1.08804e-12	7.49058e-12	1.23957e-11	1.60413e-11	1.82712e-11	1.87389e-11	1.70786e-11	1.45265e-11	1.06191e-11	6.41852e-12	1.85738e-12	-2.78191e-12	-6.61118e-12	-1.02006e-11	-1.35006e-11	-1.56974e-11	-1.6736e-11	-1.7231e-11	-1.62855e-11	-1.30697e-11	-7.40081e-12	-9.30764e-13	6.59088e-12	1.35849e-11	1.9856e-11
-1.7188e-11	-1.02134e-11	-2.16422e-12	6.17455e-12	1.38898e-11	2.01662e-11	2.46947e-11	2.71395e-11	2.76215e-11	2.6201e-11	2.27731e-11	1.78283e-11	1.25211e-11	5.7715e-12	-1.12021e-12	-7.60159e-12	-1.28377e-11	-1.64467e-11	-2.01304e-11	-2.14514e-11	-2.10796e-11	-1.93311e-11	-1.58631e-11	-1.06561e-11	-4.46136e-12	1.58769e-12	7.35251e-12	1.26573e-11	1.6763e-11	1.80354e-11	1.83362e-11	1.68339e-11	1.41824e-11	9.84505e-12	5.71557e-12	1.38536e-12	-2.65885e-12	-6.4224e-12	-9.38837e-12	-1.27114e-11	-1.46559e-11	-1.65881e-11	-1.72856e-11	-1.66971e-11	-1.38366e-11	-8.11264e-12	-9.88895e-13	6.2432e-12	1.37595e-11	2.02811e-11
-1.72532e-11	-1.05966e-11	-2.72328e-12	5.48759e-12	1.26753e-11	1.89855e-11	2.35655e-11	2.62643e-11	2.71601e-11	2.59723e-11	2.32337e-11	1.85589e-11	1.31575e-11	6.91063e-12	5.09194e-13	-5.71816e-12	-1.13522e-11	-1.61549e-11	-1.96396e-11	-2.19519e-11	-2.24238e-11	-2.14818e-11	-1.77935e-11	-1.18866e-11	-5.94058e-12	4.70846e-13	6.81121e-12	1.1933e-11	1.53921e-11	1.74728e-11	1.73792e-11	1.55501e-11	1.23496e-11	8.04431e-12	3.59509e-12	-1.00513e-12	-5.37264e-12	-8.99052e-12	-1.23384e-11	-1.52227e-11	-1.76486e-11	-1.92805e-11	-1.94114e-11	-1.81781e-11	-1.43797e-11	-8.39814e-12	-1.29394e-12	6.96134e-12	1.45505e-11	2.0072e-11
-1.84624e-11	-1.19142e-11	-4.22914e-12	3.61935e-12	1.08728e-11	1.65506e-11	2.07327e-11	2.34048e-11	2.41124e-11	2.28251e-11	1.97756e-11	1.55129e-11	1.01311e-11	4.55923e-12	-1.61306e-12	-7.21337e-12	-1.25827e-11	-1.69058e-11	-2.0236e-11	-2.25909e-11	-2.26685e-11	-2.04581e-11	-1.5887e-11	-9.8806e-12	-2.89186e-12	4.2905e-12	1.10554e-11	1.63797e-11	2.02438e-11	2.20865e-11	2.17193e-11	1.95456e-11	1.59348e-11	1.10859e-11	5.55845e-12	4.4487e-13	-4.27436e-12	-8.37364e-12	-1.19098e-11	-1.53145e-11	-1.76446e-11	-1.91166e-11	-1.9839e-11	-1.80231e-11	-1.43366e-11	-8.50068e-12	-1.70201e-12	6.1376e-12	1.34265e-11	1.94312e-11
-1.80249e-11	-1.20061e-11	-4.85926e-12	2.9395e-12	9.54277e-12	1.53058e-11	1.91202e-11	2.15579e-11	2.18587e-11	2.04772e-11	1.75059e-11	1.37655e-11	8.74248e-12	3.37488e-12	-1.90567e-12	-7.34433e-12	-1.23318e-11	-1.71985e-11	-1.99406e-11	-2.19722e-11	-2.27e-11	-2.07614e-11	-1.68866e-11	-1.09282e-11	-3.44737e-12	3.86111e-12	1.07823e-11	1.66058e-11	2.05321e-11	2.25293e-11	2.21852e-11	2.03561e-11	1.62746e-11	1.10651e-11	5.31913e-12	-4.7657e-13	-5.44982e-12	-9.76759e-12	-1.38367e-11	-1.73267e-11	-1.99853e-11	-2.18535e-11	-2.22135e-11	-2.09553e-11	-1.71818e-11	-1.10724e-11	-4.02855e-12	3.76665e-12	1.0862e-11	1.69465e-11
-1.9609e-11	-1.3377e-11	-6.0667e-12	1.52778e-12	7.76334e-12	1.29775e-11	1.68256e-11	1.89187e-11	1.9589e-11	1.84349e-11	1.53162e-11	1.18724e-11	7.58834e-12	2.06442e-12	-3.19482e-12	-6.72567e-12	-1.24983e-11	-1.5681e-11	-1.82028e-11	-2.0762e-11	-1.98804e-11	-1.93505e-11	-1.55361e-11	-9.34494e-12	-1.95474e-12	6.20462e-12	1.3554e-11	1.9754e-11	2.39734e-11	2.63543e-11	2.64205e-11	2.45932e-11	2.06947e-11	1.55171e-11	8.83503e-12	2.27905e-12	-3.66942e-12	-9.1365e-12	-1.38664e-11	-1.81788e-11	-2.10755e-11	-2.23433e-11	-2.2055e-11	-2.10064e-11	-1.70516e-11	-1.16776e-11	-4.55742e-12	2.80791e-12	9.61013e-12	1.46609e-11
-1.90898e-11	-1.30372e-11	-5.6985e-12	1.17833e-12	7.59153e-12	1.28057e-11	1.66556e-11	1.84698e-11	1.88558e-11	1.72648e-11	1.4313e-11	1.03097e-11	5.57089e-12	5.70994e-13	-3.80362e-12	-8.196e-12	-1.21656e-11	-1.47248e-11	-1.82965e-11	-1.95785e-11	-1.96454e-11	-1.85524e-11	-1.45604e-11	-8.31949e-12	-3.00465e-13	8.0987e-12	1.5496e-11	2.17227e-11	2.60007e-11	2.86391e-11	2.86948e-11	2.69225e-11	2.30932e-11	1.74539e-11	1.12141e-11	4.17136e-12	-2.191e-12	-8.25493e-12	-1.38321e-11	-1.83435e-11	-2.16754e-11	-2.36662e-11	-2.37722e-11	-2.15725e-11	-1.79749e-11	-1.22917e-11	-5.22306e-12	1.83495e-12	8.12558e-12	1.32865e-11
-1.88069e-11	-1.26779e-11	-5.91828e-12	1.18947e-12	7.61511e-12	1.28168e-11	1.58887e-11	1.75803e-11	1.75169e-11	1.57482e-11	1.19669e-11	8.03819e-12	3.61738e-12	-1.46245e-12	-5.62567e-12	-9.67344e-12	-1.30302e-11	-1.67405e-11	-1.97224e-11	-2.15586e-11	-2.21816e-11	-1.97474e-11	-1.56257e-11	-8.89454e-12	-7.24525e-13	6.95344e-12	1.46474e-11	2.0819e-11	2.53848e-11	2.81955e-11	2.87024e-11	2.72321e-11	2.39322e-11	1.88435e-11	1.24633e-11	5.58227e-12	-1.43734e-12	-7.93648e-12	-1.36522e-11	-1.80784e-11	-2.12042e-11	-2.271e-11	-2.35195e-11	-2.25171e-11	-1.85943e-11	-1.33997e-11	-6.88524e-12	1.21259e-13	6.73874e-12	1.18374e-11
-1.71011e-11	-1.13966e-11	-4.56243e-12	2.2238e-12	9.27649e-12	1.4766e-11	1.84649e-11	2.0105e-11	2.01784e-11	1.85305e-11	1.50405e-11	1.05416e-11	6.01951e-12	1.01961e-12	-4.11884e-12	-7.50224e-12	-1.14257e-11	-1.5127e-11	-1.79669e-11	-2.00198e-11	-2.05735e-11	-1.8857e-11	-1.43747e-11	-8.20838e-12	-2.2488e-13	7.49927e-12	1.50174e-11	2.09989e-11	2.55558e-11	2.81356e-11	2.84382e-11	2.70301e-11	2.38367e-11	1.86876e-11	1.24194e-11	5.58276e-12	-1.47593e-12	-7.84717e-12	-1.42486e-11	-1.87991e-11	-2.21932e-11	-2.42532e-11	-2.47624e-11	-2.29269e-11	-1.89669e-11	-1.31967e-11	-7.02153e-12	-1.67799e-13	6.18145e-12	1.10705e-11
-1.58482e-11	-1.00763e-11	-2.82467e-12	4.25822e-12	1.0611e-11	1.56511e-11	1.94673e-11	2.13969e-11	2.13513e-11	1.93677e-11	1.57587e-11	1.08582e-11	5.57591e-12	-3.12165e-13	-4.89461e-12	-9.42733e-12	-1.2848e-11	-1.62616e-11	-1.94497e-11	-2.09466e-11	-2.1161e-11	-2.01088e-11	-1.5829e-11	-9.45489e-12	-2.28319e-12	5.33616e-12	1.28614e-11	1.91928e-11	2.40802e-11	2.65339e-11	2.72947e-11	2.59381e-11	2.30219e-11	1.83613e-11	1.28018e-11	6.30445e-12	-4.71799e-13	-6.83061e-12	-1.22764e-11	-1.68375e-11	-2.08604e-11	-2.30821e-11	-2.36215e-11	-2.21999e-11	-1.83518e-11	-1.29582e-11	-6.44373e-12	5.69878e-13	6.60471e-12	1.20711e-11
-1.34674e-11	-7.73635e-12	-1.51323e-12	5.37071e-12	1.19829e-11	1.75541e-11	2.18676e-11	2.41348e-11	2.39151e-11	2.24146e-11	1.95499e-11	1.50438e-11	8.96568e-12	3.04919e-12	-1.81748e-12	-6.54736e-12	-9.85972e-12	-1.29856e-11	-1.62215e-11	-2.05588e-11	-2.12191e-11	-1.97317e-11	-1.56988e-11	-9.6729e-12	-2.24362e-12	4.95118e-12	1.13999e-11	1.68858e-11	2.10058e-11	2.36904e-11	2.38046e-11	2.24427e-11	1.93808e-11	1.54094e-11	1.03047e-11	4.04364e-12	-1.81601e-12	-7.24934e-12	-1.26258e-11	-1.75706e-11	-2.08741e-11	-2.27192e-11	-2.27204e-11	-2.11851e-11	-1.76656e-11	-1.24816e-11	-5.73803e-12	1.14058e-12	7.65503e-12	1.28692e-11
-1.36464e-11	-7.45698e-12	1.67697e-13	7.39624e-12	1.41825e-11	2.02351e-11	2.4657e-11	2.69011e-11	2.72445e-11	2.54278e-11	2.21972e-11	1.72772e-11	1.15597e-11	5.68224e-12	-1.20566e-13	-5.47573e-12	-1.00511e-11	-1.37009e-11	-1.65994e-11	-1.91248e-11	-1.95577e-11	-1.79904e-11	-1.47782e-11	-9.35089e-12	-3.31605e-12	3.61229e-12	1.02973e-11	1.55825e-11	1.93809e-11	2.17031e-11	2.22721e-11	2.0793e-11	1.79887e-11	1.36922e-11	8.61237e-12	3.27496e-12	-2.32711e-12	-7.2222e-12	-1.22363e-11	-1.64866e-11	-1.9584e-11	-2.11626e-11	-2.22616e-11	-2.10851e-11	-1.74129e-11	-1.18825e-11	-4.65218e-12	3.23006e-12	8.82436e-12	1.46389e-11
-1.45678e-11	-8.2594e-12	-1.18362e-12	6.36822e-12	1.35097e-11	1.94646e-11	2.37124e-11	2.68039e-11	2.74457e-11	2.62383e-11	2.30592e-11	1.85069e-11	1.31482e-11	7.13579e-12	1.05054e-12	-4.00264e-12	-8.6295e-12	-1.27341e-11	-1.64621e-11	-1.81793e-11	-1.84648e-11	-1.79384e-11	-1.51525e-11	-1.01053e-11	-3.87334e-12	2.9875e-12	9.11116e-12	1.44035e-11	1.79425e-11	1.99948e-11	2.00486e-11	1.84718e-11	1.54472e-11	1.15166e-11	6.56116e-12	1.52929e-12	-2.90749e-12	-8.29286e-12	-1.24596e-11	-1.57365e-11	-1.85657e-11	-2.00324e-11	-1.96979e-11	-1.91893e-11	-1.49788e-11	-9.59585e-12	-1.92499e-12	4.52552e-12	1.12709e-11	1.63572e-11
-1.44785e-11	-8.75629e-12	-8.82928e-13	6.67957e-12	1.36541e-11	1.94651e-11	2.399e-11	2.67599e-11	2.72685e-11	2.61269e-11	2.30739e-11	1.84559e-11	1.3051e-11	7.07233e-12	1.47558e-12	-4.18157e-12	-8.98428e-12	-1.23766e-11	-1.5371e-11	-1.71592e-11	-1.80557e-11	-1.66341e-11	-1.34148e-11	-8.47772e-12	-2.38071e-12	3.85308e-12	9.59837e-12	1.47397e-11	1.79288e-11	1.96506e-11	1.93563e-11	1.74242e-11	1.43481e-11	1.00126e-11	5.75163e-12	8.2457e-13	-4.20197e-12	-8.23197e-12	-1.19689e-11	-1.51427e-11	-1.78386e-11	-2.03747e-11	-2.10918e-11	-1.96844e-11	-1.66125e-11	-1.09756e-11	-3.83764e-12	3.54368e-12	1.08841e-11	1.73044e-11
-1.4327e-11	-8.88725e-12	-2.05661e-12	5.44727e-12	1.21696e-11	1.83749e-11	2.27275e-11	2.51493e-11	2.56827e-11	2.45127e-11	2.15343e-11	1.72343e-11	1.19715e-11	6.33208e-12	5.82561e-13	-3.88975e-12	-8.13825e-12	-1.20244e-11	-1.51129e-11	-1.72671e-11	-1.85952e-11	-1.71558e-11	-1.45138e-11	-9.24994e-12	-3.01971e-12	3.17855e-12	8.82614e-12	1.34257e-11	1.70234e-11	1.87896e-11	1.86747e-11	1.70765e-11	1.42047e-11	1.01587e-11	5.61001e-12	8.9256e-13	-3.43942e-12	-7.50318e-12	-1.07747e-11	-1.39236e-11	-1.71667e-11	-1.90846e-11	-2.02635e-11	-1.93286e-11	-1.53917e-11	-9.70145e-12	-2.78021e-12	4.65261e-12	1.20801e-11	1.81505e-11
-1.52396e-11	-1.06738e-11	-4.05097e-12	2.99106e-12	9.88032e-12	1.56931e-11	1.9893e-11	2.24142e-11	2.30684e-11	2.21915e-11	1.98685e-11	1.5835e-11	1.08244e-11	5.14774e-12	1.97581e-13	-3.67788e-12	-8.58007e-12	-1.25728e-11	-1.48744e-11	-1.64779e-11	-1.74899e-11	-1.57822e-11	-1.26198e-11	-8.48207e-12	-2.49697e-12	4.16669e-12	1.05497e-11	1.53606e-11	1.88943e-11	2.08418e-11	2.04586e-11	1.84857e-11	1.49513e-11	1.03741e-11	5.41333e-12	2.18033e-13	-4.25428e-12	-8.08889e-12	-1.13941e-11	-1.45644e-11	-1.71289e-11	-1.87537e-11	-1.88686e-11	-1.85838e-11	-1.52882e-11	-1.07384e-11	-3.98232e-12	3.24623e-12	1.09526e-11	1.73232e-11
-1.67223e-11	-1.10783e-11	-5.16071e-12	2.24903e-12	8.87717e-12	1.42672e-11	1.83765e-11	2.05637e-11	2.11593e-11	2.01367e-11	1.76699e-11	1.39205e-11	9.34521e-12	4.67039e-12	-1.12793e-13	-4.63129e-12	-8.50675e-12	-1.19115e-11	-1.45808e-11	-1.57491e-11	-1.59439e-11	-1.57533e-11	-1.17417e-11	-7.05339e-12	-1.25126e-12	6.03769e-12	1.29181e-11	1.78018e-11	2.19875e-11	2.40077e-11	2.40172e-11	2.20282e-11	1.82487e-11	1.32594e-11	7.74084e-12	2.29864e-12	-2.74744e-12	-7.17535e-12	-1.11183e-11	-1.4555e-11	-1.74446e-11	-1.95455e-11	-1.89481e-11	-1.82441e-11	-1.55896e-11	-1.07681e-11	-4.65685e-12	2.86125e-12	1.0811e-11	1.58759e-11
-1.70149e-11	-1.21312e-11	-5.78549e-12	1.05936e-12	7.41394e-12	1.25482e-11	1.63927e-11	1.86226e-11	1.9046e-11	1.80393e-11	1.53629e-11	1.161e-11	7.46453e-12	3.02774e-12	-1.31312e-12	-5.1797e-12	-8.45297e-12	-1.17316e-11	-1.41309e-11	-1.53045e-11	-1.53768e-11	-1.40546e-11	-1.06239e-11	-5.50569e-12	7.81384e-13	7.67242e-12	1.39488e-11	1.99197e-11	2.38602e-11	2.5321e-11	2.52433e-11	2.32899e-11	1.97431e-11	1.49102e-11	9.4413e-12	3.13934e-12	-2.4432e-12	-7.14644e-12	-1.0878e-11	-1.41016e-11	-1.72238e-11	-1.96e-11	-2.02194e-11	-1.91886e-11	-1.69445e-11	-1.28903e-11	-5.65467e-12	1.22749e-12	7.47904e-12	1.35583e-11
-1.69754e-11	-1.20117e-11	-5.3498e-12	1.14867e-12	7.32028e-12	1.24811e-11	1.61072e-11	1.8243e-11	1.83785e-11	1.64713e-11	1.39654e-11	1.00828e-11	5.829e-12	1.66399e-12	-2.4495e-12	-5.65883e-12	-8.39919e-12	-1.13492e-11	-1.39989e-11	-1.51957e-11	-1.5474e-11	-1.42566e-11	-1.16253e-11	-5.70771e-12	1.4107e-12	8.12944e-12	1.49459e-11	2.03146e-11	2.40401e-11	2.67763e-11	2.68941e-11	2.50046e-11	2.14737e-11	1.61186e-11	1.01417e-11	3.73136e-12	-2.11053e-12	-7.58116e-12	-1.22702e-11	-1.59911e-11	-1.90352e-11	-2.12995e-11	-2.23453e-11	-2.13357e-11	-1.839e-11	-1.29769e-11	-7.42343e-12	-5.6792e-13	5.97851e-12	1.1111e-11
-1.73657e-11	-1.1814e-11	-5.22141e-12	1.57726e-12	7.6867e-12	1.25118e-11	1.61521e-11	1.81866e-11	1.81659e-11	1.64096e-11	1.3234e-11	9.56461e-12	5.04966e-12	1.27546e-12	-2.64441e-12	-6.04025e-12	-8.85168e-12	-1.17128e-11	-1.46042e-11	-1.52112e-11	-1.50134e-11	-1.34692e-11	-9.83247e-12	-4.52594e-12	2.05068e-12	1.01958e-11	1.65699e-11	2.21323e-11	2.66785e-11	2.84572e-11	2.8138e-11	2.69573e-11	2.36467e-11	1.86362e-11	1.29737e-11	6.54027e-12	-1.95128e-13	-5.66753e-12	-1.06426e-11	-1.44914e-11	-1.78179e-11	-2.03771e-11	-2.13838e-11	-2.10084e-11	-1.85121e-11	-1.39001e-11	-7.92565e-12	-1.68476e-12	5.03042e-12	1.02961e-11
-1.74434e-11	-1.16359e-11	-5.30619e-12	1.69854e-12	8.64109e-12	1.38926e-11	1.75133e-11	1.92138e-11	1.92624e-11	1.72592e-11	1.40729e-11	1.00962e-11	5.3468e-12	6.52445e-13	-3.58184e-12	-7.30098e-12	-1.04481e-11	-1.26929e-11	-1.48435e-11	-1.58057e-11	-1.58727e-11	-1.4618e-11	-1.10328e-11	-5.57351e-12	1.26957e-12	8.65799e-12	1.53892e-11	2.07081e-11	2.51638e-11	2.75819e-11	2.8103e-11	2.66522e-11	2.3109e-11	1.84235e-11	1.23595e-11	6.03449e-12	-1.37796e-13	-6.31897e-12	-1.15871e-11	-1.6047e-11	-1.92421e-11	-2.21921e-11	-2.27297e-11	-2.14769e-11	-1.89006e-11	-1.39955e-11	-8.62327e-12	-2.47297e-12	4.05214e-12	9.44038e-12
-1.64126e-11	-1.01877e-11	-3.07282e-12	4.09888e-12	1.09047e-11	1.6705e-11	2.04626e-11	2.25876e-11	2.2542e-11	2.05886e-11	1.6944e-11	1.23296e-11	7.18582e-12	2.26231e-12	-2.89923e-12	-6.47448e-12	-9.42624e-12	-1.21666e-11	-1.43901e-11	-1.6022e-11	-1.63749e-11	-1.52606e-11	-1.17713e-11	-6.49672e-12	2.68196e-13	7.51451e-12	1.44002e-11	1.99732e-11	2.42885e-11	2.66285e-11	2.72455e-11	2.57628e-11	2.26352e-11	1.81504e-11	1.26052e-11	6.17887e-12	-1.69281e-13	-6.07334e-12	-1.12651e-11	-1.55118e-11	-1.92078e-11	-2.16889e-11	-2.25392e-11	-2.16078e-11	-1.87793e-11	-1.36646e-11	-7.29052e-12	-8.50671e-13	5.74549e-12	1.13345e-11
-1.65347e-11	-1.03915e-11	-2.76857e-12	4.97512e-12	1.24293e-11	1.84463e-11	2.25361e-11	2.48086e-11	2.48766e-11	2.26816e-11	1.9085e-11	1.41722e-11	9.01774e-12	3.30197e-12	-1.88977e-12	-6.23774e-12	-1.0218e-11	-1.31644e-11	-1.59474e-11	-1.75154e-11	-1.7712e-11	-1.67061e-11	-1.30658e-11	-8.00081e-12	-9.6766e-13	5.89318e-12	1.26048e-11	1.8327e-11	2.26459e-11	2.4103e-11	2.41746e-11	2.32977e-11	2.06106e-11	1.58843e-11	1.02644e-11	4.89505e-12	-1.21507e-12	-6.723e-12	-1.11065e-11	-1.54918e-11	-1.86514e-11	-2.08872e-11	-2.18051e-11	-2.06037e-11	-1.75638e-11	-1.22448e-11	-5.53499e-12	1.57987e-12	8.06413e-12	1.33813e-11
-1.55945e-11	-8.82779e-12	-6.59548e-13	7.2529e-12	1.47461e-11	2.08751e-11	2.5027e-11	2.69318e-11	2.70976e-11	2.52045e-11	2.09542e-11	1.5647e-11	9.36639e-12	2.95607e-12	-2.75614e-12	-7.90703e-12	-1.18162e-11	-1.54022e-11	-1.80271e-11	-1.98331e-11	-1.98894e-11	-1.85654e-11	-1.50921e-11	-9.99161e-12	-3.29065e-12	3.26644e-12	9.2995e-12	1.54889e-11	1.88929e-11	2.04265e-11	2.1118e-11	2.00688e-11	1.75788e-11	1.346e-11	8.58803e-12	3.33945e-12	-1.799e-12	-6.92679e-12	-1.10119e-11	-1.50259e-11	-1.83631e-11	-2.06914e-11	-2.19183e-11	-2.0811e-11	-1.72951e-11	-1.20596e-11	-5.41015e-12	2.42236e-12	9.76992e-12	1.54317e-11
-1.46667e-11	-7.90182e-12	3.96096e-13	8.64605e-12	1.62707e-11	2.25063e-11	2.67097e-11	2.94778e-11	2.92439e-11	2.75693e-11	2.3621e-11	1.82979e-11	1.15625e-11	5.21608e-12	-9.41994e-13	-6.73237e-12	-1.1663e-11	-1.54567e-11	-1.85399e-11	-2.08309e-11	-2.07433e-11	-1.9549e-11	-1.60455e-11	-1.08633e-11	-4.68815e-12	2.00571e-12	8.50063e-12	1.35336e-11	1.74617e-11	1.84907e-11	1.88714e-11	1.76747e-11	1.52274e-11	1.12454e-11	6.55992e-12	1.52983e-12	-3.60151e-12	-8.04008e-12	-1.20736e-11	-1.68817e-11	-1.9638e-11	-2.0737e-11	-2.16584e-11	-1.98051e-11	-1.59481e-11	-1.01957e-11	-2.43427e-12	5.35028e-12	1.29448e-11	1.8873e-11
-1.52595e-11	-8.3614e-12	-2.57114e-13	8.04613e-12	1.57117e-11	2.19277e-11	2.65201e-11	2.90395e-11	2.93474e-11	2.75076e-11	2.42273e-11	1.94245e-11	1.29823e-11	6.38719e-12	8.16765e-14	-6.03022e-12	-1.1563e-11	-1.58346e-11	-1.88929e-11	-2.05604e-11	-2.14942e-11	-2.01507e-11	-1.67413e-11	-1.16284e-11	-5.64156e-12	6.88146e-13	6.92726e-12	1.20544e-11	1.54655e-11	1.70382e-11	1.71169e-11	1.55596e-11	1.24017e-11	8.28648e-12	3.52995e-12	-1.29764e-12	-5.65805e-12	-9.62055e-12	-1.34516e-11	-1.73715e-11	-1.96038e-11	-2.17473e-11	-2.27007e-11	-2.10215e-11	-1.7319e-11	-1.01046e-11	-1.69836e-12	6.78607e-12	1.40803e-11	2.0808e-11
-1.53603e-11	-8.28986e-12	-5.05315e-13	7.61141e-12	1.49536e-11	2.10826e-11	2.56342e-11	2.8024e-11	2.86214e-11	2.71742e-11	2.37055e-11	1.9171e-11	1.34819e-11	7.11599e-12	4.99609e-13	-5.88051e-12	-1.15217e-11	-1.55286e-11	-1.93063e-11	-2.14072e-11	-2.18437e-11	-2.03936e-11	-1.68137e-11	-1.11128e-11	-5.0904e-12	1.25707e-12	7.47309e-12	1.23959e-11	1.5887e-11	1.78096e-11	1.69166e-11	1.54126e-11	1.19528e-11	7.8713e-12	2.72752e-12	-1.6844e-12	-6.01816e-12	-9.95757e-12	-1.39414e-11	-1.78293e-11	-2.02641e-11	-2.19333e-11	-2.22419e-11	-2.0584e-11	-1.59542e-11	-9.3936e-12	-1.64281e-12	6.75103e-12	1.45516e-11	2.105e-11
-1.53296e-11	-8.47234e-12	-7.05555e-13	6.99728e-12	1.42027e-11	1.98859e-11	2.40235e-11	2.62587e-11	2.65329e-11	2.50999e-11	2.19865e-11	1.73472e-11	1.19565e-11	6.03823e-12	6.84433e-14	-5.53541e-12	-1.09723e-11	-1.5187e-11	-1.87019e-11	-2.07157e-11	-2.11504e-11	-1.98709e-11	-1.63442e-11	-1.0416e-11	-3.88022e-12	2.33225e-12	8.27294e-12	1.38939e-11	1.76052e-11	1.92258e-11	1.84164e-11	1.59673e-11	1.29783e-11	9.14011e-12	4.126e-12	-8.79219e-13	-5.77075e-12	-9.8274e-12	-1.35732e-11	-1.7271e-11	-2.02121e-11	-2.23254e-11	-2.27157e-11	-1.99191e-11	-1.53498e-11	-8.43033e-12	-1.70094e-12	6.89185e-12	1.42998e-11	2.11091e-11
-1.72973e-11	-1.1012e-11	-3.12802e-12	4.45403e-12	1.14747e-11	1.71756e-11	2.12547e-11	2.35609e-11	2.3915e-11	2.2363e-11	1.95445e-11	1.53564e-11	1.0019e-11	4.55191e-12	-1.20294e-12	-6.49416e-12	-1.14425e-11	-1.56164e-11	-1.92272e-11	-2.14098e-11	-2.17929e-11	-2.01191e-11	-1.62727e-11	-1.084e-11	-4.31316e-12	2.58321e-12	9.39609e-12	1.48145e-11	1.84904e-11	2.0214e-11	1.99783e-11	1.75559e-11	1.39078e-11	8.5544e-12	3.03226e-12	-2.34422e-12	-7.13095e-12	-1.14931e-11	-1.52123e-11	-1.85033e-11	-2.11353e-11	-2.27513e-11	-2.3257e-11	-2.12314e-11	-1.69782e-11	-1.04833e-11	-2.17474e-12	6.17114e-12	1.32238e-11	1.95411e-11
-1.67089e-11	-1.05799e-11	-3.48635e-12	3.71733e-12	1.03792e-11	1.58065e-11	1.93936e-11	2.16412e-11	2.18762e-11	2.05037e-11	1.73316e-11	1.34864e-11	8.85418e-12	3.9431e-12	-9.85735e-13	-5.48114e-12	-9.45786e-12	-1.37419e-11	-1.69157e-11	-1.89473e-11	-1.95418e-11	-1.76423e-11	-1.3462e-11	-7.72383e-12	-6.35612e-13	6.34247e-12	1.3118e-11	1.92612e-11	2.30152e-11	2.46145e-11	2.42829e-11	2.22229e-11	1.8756e-11	1.34896e-11	7.04909e-12	4.54027e-13	-5.49089e-12	-1.00431e-11	-1.50164e-11	-1.8899e-11	-2.14777e-11	-2.3662e-11	-2.38267e-11	-2.25081e-11	-1.8008e-11	-1.15628e-11	-3.30934e-12	3.33656e-12	1.06486e-11	1.69854e-11
-1.71294e-11	-1.11372e-11	-4.1893e-12	2.71062e-12	9.01724e-12	1.39951e-11	1.74223e-11	1.93484e-11	1.9388e-11	1.75323e-11	1.44597e-11	1.06003e-11	6.10309e-12	1.68407e-12	-3.14707e-12	-7.51281e-12	-1.11183e-11	-1.45088e-11	-1.71781e-11	-1.91688e-11	-1.93779e-11	-1.79527e-11	-1.4101e-11	-8.6204e-12	-1.08809e-12	6.93271e-12	1.39445e-11	1.98231e-11	2.37867e-11	2.57128e-11	2.55215e-11	2.37084e-11	1.90655e-11	1.37637e-11	7.87203e-12	1.25032e-12	-5.09605e-12	-1.03002e-11	-1.49484e-11	-1.86249e-11	-2.16886e-11	-2.28995e-11	-2.30855e-11	-2.1726e-11	-1.78867e-11	-1.0985e-11	-4.39776e-12	2.80769e-12	1.01339e-11	1.56767e-11
-1.58055e-11	-1.03409e-11	-3.95433e-12	2.75019e-12	8.80812e-12	1.37274e-11	1.71297e-11	1.88036e-11	1.86691e-11	1.69963e-11	1.38296e-11	9.65397e-12	5.11415e-12	6.18742e-13	-3.42725e-12	-7.22988e-12	-1.06524e-11	-1.3597e-11	-1.61846e-11	-1.80581e-11	-1.86225e-11	-1.74424e-11	-1.34468e-11	-7.35692e-12	-4.53446e-13	6.82129e-12	1.48812e-11	2.08858e-11	2.38475e-11	2.65748e-11	2.71509e-11	2.54142e-11	2.15636e-11	1.60734e-11	9.44992e-12	2.47295e-12	-3.82014e-12	-1.01843e-11	-1.5344e-11	-1.86244e-11	-2.17325e-11	-2.47375e-11	-2.50567e-11	-2.22566e-11	-1.88384e-11	-1.30149e-11	-5.73309e-12	1.41197e-12	8.06497e-12	1.34958e-11
-1.39541e-11	-8.47167e-12	-1.9288e-12	4.21795e-12	1.06862e-11	1.53977e-11	1.82137e-11	2.01523e-11	1.99752e-11	1.80928e-11	1.4697e-11	1.05178e-11	5.90867e-12	1.74544e-12	-2.4924e-12	-6.03745e-12	-9.55764e-12	-1.24685e-11	-1.51609e-11	-1.73062e-11	-1.8185e-11	-1.73389e-11	-1.36027e-11	-8.12026e-12	-5.96842e-13	6.80401e-12	1.4132e-11	1.99146e-11	2.41287e-11	2.65788e-11	2.71141e-11	2.58126e-11	2.20437e-11	1.69141e-11	1.03564e-11	3.56767e-12	-3.20858e-12	-9.65976e-12	-1.48213e-11	-1.92599e-11	-2.23253e-11	-2.42734e-11	-2.42675e-11	-2.22011e-11	-1.81291e-11	-1.24762e-11	-5.18548e-12	1.05541e-12	7.59473e-12	1.2848e-11
-1.33709e-11	-8.0413e-12	-1.84482e-12	4.85437e-12	1.1129e-11	1.60661e-11	1.96939e-11	2.14566e-11	2.13737e-11	1.93279e-11	1.56265e-11	1.11204e-11	6.27331e-12	1.33026e-12	-2.82764e-12	-6.32829e-12	-9.95328e-12	-1.29068e-11	-1.5585e-11	-1.72382e-11	-1.83035e-11	-1.75516e-11	-1.41795e-11	-8.59939e-12	-1.6444e-12	5.88612e-12	1.2612e-11	1.90376e-11	2.29337e-11	2.52293e-11	2.55105e-11	2.40775e-11	2.07616e-11	1.58594e-11	9.55748e-12	2.99084e-12	-3.4177e-12	-9.87954e-12	-1.51938e-11	-1.94743e-11	-2.24936e-11	-2.42427e-11	-2.31337e-11	-2.13249e-11	-1.72671e-11	-1.15644e-11	-5.32178e-12	1.37919e-12	7.51883e-12	1.26708e-11
-1.18907e-11	-5.98024e-12	6.99412e-13	7.38439e-12	1.36359e-11	1.88767e-11	2.27906e-11	2.45515e-11	2.4545e-11	2.25205e-11	1.90323e-11	1.44463e-11	9.58671e-12	4.05568e-12	-5.1078e-13	-4.86763e-12	-8.04321e-12	-1.12543e-11	-1.41776e-11	-1.6227e-11	-1.69423e-11	-1.66842e-11	-1.32535e-11	-8.49943e-12	-2.1786e-12	5.13344e-12	1.1639e-11	1.69153e-11	2.14918e-11	2.40396e-11	2.49479e-11	2.37601e-11	2.06467e-11	1.51316e-11	9.43896e-12	3.21871e-12	-2.05652e-12	-7.20208e-12	-1.36142e-11	-1.79764e-11	-2.13811e-11	-2.29135e-11	-2.32114e-11	-2.12462e-11	-1.70108e-11	-1.16013e-11	-5.31773e-12	1.18606e-12	7.36123e-12	1.21402e-11
-1.10109e-11	-5.17684e-12	1.75328e-12	8.93209e-12	1.53861e-11	2.05861e-11	2.47948e-11	2.65113e-11	2.67304e-11	2.47485e-11	2.11733e-11	1.64256e-11	1.1122e-11	5.63358e-12	2.74858e-13	-3.95587e-12	-8.10489e-12	-1.13515e-11	-1.42216e-11	-1.62088e-11	-1.76115e-11	-1.67068e-11	-1.39707e-11	-9.29119e-12	-2.91885e-12	3.81765e-12	1.01349e-11	1.56759e-11	2.03092e-11	2.24343e-11	2.28718e-11	2.15259e-11	1.84267e-11	1.39295e-11	8.84792e-12	3.40749e-12	-2.11821e-12	-7.58528e-12	-1.22619e-11	-1.60965e-11	-1.9066e-11	-1.99536e-11	-2.05855e-11	-1.86718e-11	-1.44151e-11	-9.95409e-12	-3.27443e-12	3.91859e-12	1.0648e-11	1.56543e-11
-1.11863e-11	-5.72347e-12	1.02013e-12	8.12967e-12	1.52179e-11	2.09845e-11	2.48326e-11	2.67801e-11	2.71625e-11	2.5559e-11	2.23497e-11	1.74759e-11	1.23233e-11	6.27355e-12	9.50363e-13	-3.66051e-12	-7.91788e-12	-1.15553e-11	-1.4539e-11	-1.66612e-11	-1.77531e-11	-1.69674e-11	-1.38192e-11	-9.48255e-12	-3.0054e-12	3.31898e-12	9.31296e-12	1.44596e-11	1.8242e-11	2.00989e-11	2.05986e-11	1.86984e-11	1.57129e-11	1.17291e-11	7.43087e-12	2.91237e-12	-1.89923e-12	-6.69484e-12	-1.10197e-11	-1.47993e-11	-1.7259e-11	-1.84379e-11	-1.84942e-11	-1.74705e-11	-1.33275e-11	-8.06711e-12	-2.35202e-12	4.43955e-12	1.13555e-11	1.70013e-11
-9.65461e-12	-4.20952e-12	2.70283e-12	1.00042e-11	1.65506e-11	2.20543e-11	2.62258e-11	2.83047e-11	2.8815e-11	2.71742e-11	2.37109e-11	1.9402e-11	1.40912e-11	8.01842e-12	2.36306e-12	-2.61552e-12	-7.08251e-12	-1.07555e-11	-1.39435e-11	-1.63499e-11	-1.73921e-11	-1.70522e-11	-1.42042e-11	-9.57799e-12	-3.88776e-12	1.79713e-12	8.15526e-12	1.31367e-11	1.68143e-11	1.87778e-11	1.87907e-11	1.74022e-11	1.45783e-11	1.06336e-11	6.09199e-12	1.23065e-12	-3.39621e-12	-7.60384e-12	-1.11471e-11	-1.41202e-11	-1.67735e-11	-1.83077e-11	-1.83409e-11	-1.70348e-11	-1.35259e-11	-7.6474e-12	-1.20933e-12	6.00856e-12	1.30879e-11	1.81972e-11
-1.14802e-11	-6.13283e-12	7.56435e-13	7.80202e-12	1.45438e-11	2.00831e-11	2.43256e-11	2.66833e-11	2.74477e-11	2.61267e-11	2.30968e-11	1.85303e-11	1.30312e-11	7.32081e-12	1.788e-12	-3.39841e-12	-8.47291e-12	-1.21565e-11	-1.52397e-11	-1.80778e-11	-1.85711e-11	-1.79452e-11	-1.51114e-11	-1.00074e-11	-3.96899e-12	2.33763e-12	7.9568e-12	1.3258e-11	1.67296e-11	1.86699e-11	1.83702e-11	1.63866e-11	1.31666e-11	9.07088e-12	4.84548e-12	8.13697e-13	-3.32466e-12	-7.03847e-12	-1.05729e-11	-1.34625e-11	-1.54354e-11	-1.6856e-11	-1.69584e-11	-1.51158e-11	-1.17828e-11	-6.3928e-12	1.98033e-13	7.63086e-12	1.46143e-11	2.0729e-11
-1.23697e-11	-7.22835e-12	-5.64686e-13	6.53952e-12	1.30184e-11	1.83889e-11	2.24467e-11	2.45167e-11	2.50413e-11	2.38481e-11	2.09088e-11	1.65128e-11	1.15893e-11	6.18087e-12	7.15574e-13	-3.85622e-12	-8.39071e-12	-1.22413e-11	-1.52144e-11	-1.74023e-11	-1.79329e-11	-1.69749e-11	-1.36845e-11	-9.172e-12	-2.82275e-12	4.23349e-12	1.02452e-11	1.48341e-11	1.86521e-11	2.0159e-11	1.96444e-11	1.78508e-11	1.44852e-11	1.04267e-11	5.4517e-12	4.30493e-13	-3.76293e-12	-7.40391e-12	-1.01674e-11	-1.28509e-11	-1.38842e-11	-1.60561e-11	-1.66649e-11	-1.5245e-11	-1.24787e-11	-7.0993e-12	9.72698e-14	6.75561e-12	1.30764e-11	1.95021e-11
-1.30726e-11	-7.8034e-12	-1.03848e-12	5.80282e-12	1.22071e-11	1.71211e-11	2.05216e-11	2.26573e-11	2.29048e-11	2.16814e-11	1.87119e-11	1.48364e-11	1.00231e-11	5.23812e-12	4.74478e-13	-3.57506e-12	-8.07758e-12	-1.17523e-11	-1.49048e-11	-1.6709e-11	-1.74776e-11	-1.6127e-11	-1.30694e-11	-8.08793e-12	-1.36209e-12	5.56625e-12	1.20256e-11	1.7222e-11	2.09512e-11	2.28098e-11	2.24355e-11	2.04838e-11	1.67292e-11	1.20384e-11	6.82709e-12	1.86983e-12	-1.90082e-12	-6.33228e-12	-9.85425e-12	-1.16851e-11	-1.4882e-11	-1.6537e-11	-1.68012e-11	-1.62517e-11	-1.28477e-11	-7.3706e-12	-6.87391e-13	6.598e-12	1.33878e-11	1.90443e-11
-1.51185e-11	-1.00536e-11	-3.67944e-12	2.82258e-12	9.17893e-12	1.3997e-11	1.76319e-11	1.94373e-11	1.97576e-11	1.83939e-11	1.56269e-11	1.16235e-11	7.3306e-12	2.90447e-12	-1.27297e-12	-5.68844e-12	-1.04521e-11	-1.35015e-11	-1.57587e-11	-1.84778e-11	-1.90243e-11	-1.60839e-11	-1.31559e-11	-7.68599e-12	-3.77504e-13	6.60768e-12	1.34596e-11	1.9196e-11	2.2982e-11	2.51142e-11	2.49229e-11	2.27652e-11	1.85202e-11	1.36145e-11	7.82412e-12	2.39079e-12	-2.53627e-12	-6.59114e-12	-1.06123e-11	-1.36919e-11	-1.60166e-11	-1.67763e-11	-1.72998e-11	-1.67344e-11	-1.31527e-11	-9.31167e-12	-3.28216e-12	3.8256e-12	1.09866e-11	1.7105e-11
-1.50914e-11	-1.01348e-11	-3.73757e-12	2.87103e-12	8.79573e-12	1.36404e-11	1.72843e-11	1.88747e-11	1.89267e-11	1.72539e-11	1.46983e-11	1.08442e-11	6.33633e-12	1.98836e-12	-2.23349e-12	-6.26704e-12	-9.69131e-12	-1.2524e-11	-1.52129e-11	-1.63919e-11	-1.72937e-11	-1.64067e-11	-1.22619e-11	-5.85407e-12	1.39934e-12	8.96717e-12	1.59026e-11	2.12251e-11	2.52545e-11	2.71699e-11	2.71296e-11	2.46966e-11	2.07021e-11	1.52617e-11	9.30431e-12	2.89577e-12	-2.65125e-12	-7.29587e-12	-1.19867e-11	-1.49935e-11	-1.73146e-11	-1.92485e-11	-1.96814e-11	-1.88229e-11	-1.53993e-11	-1.03805e-11	-4.35281e-12	2.65191e-12	9.09353e-12	1.42224e-11
-1.61283e-11	-1.06636e-11	-3.98932e-12	2.5802e-12	8.47825e-12	1.31844e-11	1.63984e-11	1.78839e-11	1.7682e-11	1.59346e-11	1.28514e-11	8.97949e-12	4.59066e-12	3.97234e-13	-3.51375e-12	-7.12809e-12	-1.01918e-11	-1.29676e-11	-1.56032e-11	-1.70113e-11	-1.70481e-11	-1.48537e-11	-1.08191e-11	-4.98317e-12	2.74986e-12	1.03603e-11	1.785e-11	2.35598e-11	2.7479e-11	2.96289e-11	2.95797e-11	2.75303e-11	2.34737e-11	1.83228e-11	1.19711e-11	5.67092e-12	-6.64789e-13	-6.14785e-12	-1.0725e-11	-1.4993e-11	-1.7895e-11	-1.92285e-11	-1.99385e-11	-1.88046e-11	-1.50666e-11	-9.85425e-12	-4.11785e-12	1.33434e-12	7.43668e-12	1.24697e-11
-1.60709e-11	-1.05317e-11	-4.01193e-12	2.467e-12	8.45565e-12	1.30126e-11	1.62567e-11	1.78418e-11	1.74018e-11	1.55336e-11	1.21804e-11	8.35115e-12	3.72074e-12	-3.73216e-13	-4.53289e-12	-7.85235e-12	-1.08787e-11	-1.42373e-11	-1.70984e-11	-1.87801e-11	-1.87671e-11	-1.7317e-11	-1.31687e-11	-6.65423e-12	1.09656e-12	8.66439e-12	1.66497e-11	2.27858e-11	2.71277e-11	2.94784e-11	2.94949e-11	2.78435e-11	2.3952e-11	1.86502e-11	1.1968e-11	5.05324e-12	-1.37662e-12	-7.50272e-12	-1.24387e-11	-1.64651e-11	-1.93938e-11	-2.18464e-11	-2.21869e-11	-2.0513e-11	-1.7109e-11	-1.20511e-11	-6.19747e-12	6.26066e-13	6.49925e-12	1.1486e-11
-1.547e-11	-9.92015e-12	-3.17122e-12	3.9614e-12	1.00851e-11	1.51607e-11	1.85825e-11	1.9965e-11	1.95073e-11	1.71097e-11	1.33622e-11	8.71224e-12	3.94327e-12	-9.30503e-13	-5.46854e-12	-8.70629e-12	-1.17202e-11	-1.54589e-11	-1.81389e-11	-1.95683e-11	-1.88163e-11	-1.72384e-11	-1.28769e-11	-5.69806e-12	1.99944e-12	1.00558e-11	1.71422e-11	2.26068e-11	2.71247e-11	2.96174e-11	2.93924e-11	2.74212e-11	2.38672e-11	1.89508e-11	1.25192e-11	5.9952e-12	-7.61511e-13	-6.91959e-12	-1.23973e-11	-1.65428e-11	-1.98267e-11	-2.14924e-11	-2.2325e-11	-2.08181e-11	-1.70641e-11	-1.16261e-11	-5.22887e-12	7.95309e-13	6.85501e-12	1.16109e-11
-1.53559e-11	-8.79523e-12	-1.64484e-12	5.71871e-12	1.26719e-11	1.81117e-11	2.15815e-11	2.29267e-11	2.20533e-11	1.94355e-11	1.47394e-11	9.22609e-12	3.77323e-12	-1.63345e-12	-6.73282e-12	-1.11039e-11	-1.45424e-11	-1.76451e-11	-1.99272e-11	-2.13655e-11	-2.10008e-11	-1.89041e-11	-1.396e-11	-7.56808e-12	-2.7736e-13	7.69548e-12	1.46363e-11	2.04171e-11	2.46436e-11	2.679e-11	2.71529e-11	2.60557e-11	2.28375e-11	1.79193e-11	1.1953e-11	5.67239e-12	-7.16614e-13	-6.76278e-12	-1.22778e-11	-1.6457e-11	-1.95491e-11	-2.06961e-11	-2.06725e-11	-1.99809e-11	-1.65378e-11	-1.10252e-11	-4.46099e-12	1.35357e-12	7.35643e-12	1.21976e-11
-1.39236e-11	-7.39319e-12	2.8975e-14	7.59681e-12	1.47703e-11	2.0075e-11	2.34613e-11	2.49966e-11	2.42387e-11	2.18962e-11	1.77472e-11	1.24969e-11	6.11495e-12	-1.94114e-13	-5.91876e-12	-1.06629e-11	-1.49309e-11	-1.85506e-11	-2.07633e-11	-2.23438e-11	-2.23503e-11	-2.00334e-11	-1.53912e-11	-9.00999e-12	-1.66776e-12	5.83612e-12	1.2546e-11	1.80923e-11	2.1992e-11	2.39305e-11	2.43858e-11	2.23969e-11	1.94096e-11	1.49977e-11	9.64249e-12	3.61408e-12	-2.07681e-12	-8.08923e-12	-1.26024e-11	-1.6675e-11	-2.04528e-11	-2.26958e-11	-2.2745e-11	-2.08348e-11	-1.66776e-11	-1.04758e-11	-3.32896e-12	3.54609e-12	9.7781e-12	1.56193e-11
-1.33281e-11	-6.7017e-12	1.21785e-12	8.92601e-12	1.61848e-11	2.1962e-11	2.57942e-11	2.79335e-11	2.78452e-11	2.51599e-11	2.06005e-11	1.49469e-11	8.64675e-12	1.85984e-12	-4.37107e-12	-9.6232e-12	-1.41275e-11	-1.83049e-11	-2.07398e-11	-2.22314e-11	-2.2158e-11	-1.97487e-11	-1.52202e-11	-9.21734e-12	-1.93728e-12	5.35344e-12	1.20047e-11	1.72153e-11	2.08289e-11	2.28403e-11	2.27823e-11	2.10917e-11	1.78664e-11	1.36055e-11	8.44926e-12	2.92357e-12	-2.55417e-12	-7.76189e-12	-1.2522e-11	-1.68291e-11	-1.90739e-11	-2.17538e-11	-2.1954e-11	-1.97152e-11	-1.53733e-11	-9.24785e-12	-2.16496e-12	5.40287e-12	1.22584e-11	1.75596e-11
-1.31642e-11	-6.87174e-12	6.48125e-13	8.59254e-12	1.57287e-11	2.14403e-11	2.52831e-11	2.79109e-11	2.76059e-11	2.51408e-11	2.11233e-11	1.55425e-11	9.05225e-12	2.07527e-12	-4.36525e-12	-1.06352e-11	-1.57311e-11	-1.97415e-11	-2.29633e-11	-2.41174e-11	-2.34986e-11	-2.11373e-11	-1.67758e-11	-1.09417e-11	-3.79663e-12	3.0571e-12	9.50938e-12	1.45068e-11	1.795e-11	1.97304e-11	1.97665e-11	1.81665e-11	1.49483e-11	1.05737e-11	5.7941e-12	6.25451e-13	-4.40997e-12	-9.20558e-12	-1.32605e-11	-1.72869e-11	-2.03488e-11	-2.21992e-11	-2.22626e-11	-2.03773e-11	-1.55575e-11	-9.04308e-12	-1.10754e-12	6.52957e-12	1.35236e-11	1.93844e-11
-1.23163e-11	-6.00262e-12	1.70022e-12	9.35509e-12	1.61769e-11	2.18937e-11	2.59959e-11	2.81085e-11	2.7935e-11	2.60633e-11	2.2305e-11	1.70742e-11	1.06479e-11	3.98712e-12	-3.09466e-12	-9.10886e-12	-1.46381e-11	-1.89452e-11	-2.18614e-11	-2.37865e-11	-2.3539e-11	-2.0849e-11	-1.6301e-11	-1.03959e-11	-3.7766e-12	3.38089e-12	9.3873e-12	1.41254e-11	1.72932e-11	1.89688e-11	1.87314e-11	1.65239e-11	1.29682e-11	9.11227e-12	3.92941e-12	-8.05804e-13	-5.07917e-12	-1.00648e-11	-1.3514e-11	-1.67908e-11	-2.03128e-11	-2.18186e-11	-2.11217e-11	-1.99043e-11	-1.52817e-11	-8.38534e-12	-5.72369e-13	7.35606e-12	1.45793e-11	2.04844e-11
-1.27191e-11	-6.7553e-12	2.70738e-13	7.82436e-12	1.45999e-11	2.00592e-11	2.41987e-11	2.62065e-11	2.66068e-11	2.52573e-11	2.17016e-11	1.67141e-11	1.05987e-11	4.15281e-12	-2.32501e-12	-8.14736e-12	-1.37192e-11	-1.78167e-11	-2.09497e-11	-2.30985e-11	-2.19078e-11	-1.96122e-11	-1.51743e-11	-1.02106e-11	-4.11895e-12	2.81472e-12	9.1089e-12	1.38594e-11	1.71427e-11	1.86922e-11	1.82434e-11	1.60732e-11	1.26187e-11	8.23879e-12	4.07734e-12	-1.58721e-13	-4.20293e-12	-8.46742e-12	-1.30463e-11	-1.65772e-11	-1.8003e-11	-1.89777e-11	-1.93395e-11	-1.81985e-11	-1.32455e-11	-6.12355e-12	1.1352e-12	8.69415e-12	1.61732e-11	2.18065e-11
-1.40047e-11	-8.22564e-12	-1.64013e-12	5.69144e-12	1.27104e-11	1.79352e-11	2.21812e-11	2.45355e-11	2.46142e-11	2.29982e-11	1.95686e-11	1.51034e-11	9.57597e-12	3.87263e-12	-2.05096e-12	-8.02785e-12	-1.36068e-11	-1.77807e-11	-2.0887e-11	-2.23307e-11	-2.14171e-11	-1.88887e-11	-1.42785e-11	-8.27214e-12	-1.86604e-12	5.0996e-12	1.13547e-11	1.65316e-11	1.95608e-11	2.09611e-11	1.99865e-11	1.77417e-11	1.39959e-11	9.56089e-12	4.46685e-12	-6.59165e-13	-6.1369e-12	-1.03303e-11	-1.38079e-11	-1.72623e-11	-2.00862e-11	-2.12101e-11	-2.038e-11	-1.84929e-11	-1.40035e-11	-7.36473e-12	2.72409e-14	7.9237e-12	1.49995e-11	2.08105e-11
-1.34446e-11	-7.86633e-12	-6.82188e-13	6.08451e-12	1.20536e-11	1.70884e-11	2.07358e-11	2.24967e-11	2.27495e-11	2.0622e-11	1.74357e-11	1.29279e-11	7.66332e-12	2.4627e-12	-2.53009e-12	-7.32215e-12	-1.20165e-11	-1.50553e-11	-1.75914e-11	-1.93974e-11	-1.88444e-11	-1.70178e-11	-1.34307e-11	-7.63394e-12	-8.33491e-13	6.70592e-12	1.40766e-11	1.85695e-11	2.15117e-11	2.33206e-11	2.31364e-11	2.03072e-11	1.66414e-11	1.16895e-11	6.14777e-12	1.1088e-12	-3.50918e-12	-7.58181e-12	-1.10736e-11	-1.54926e-11	-1.76859e-11	-1.9435e-11	-1.98714e-11	-1.82775e-11	-1.47171e-11	-8.19913e-12	-7.92947e-13	6.51198e-12	1.3403e-11	1.87149e-11
-1.37852e-11	-9.12883e-12	-3.04781e-12	3.51994e-12	9.84432e-12	1.4538e-11	1.77875e-11	1.96142e-11	1.95934e-11	1.8013e-11	1.49653e-11	1.11041e-11	6.35818e-12	1.56612e-12	-3.67002e-12	-7.96648e-12	-1.15506e-11	-1.42572e-11	-1.74541e-11	-1.90328e-11	-1.8986e-11	-1.70226e-11	-1.26469e-11	-6.85185e-12	2.75445e-13	7.82374e-12	1.40327e-11	1.97815e-11	2.37984e-11	2.58116e-11	2.48831e-11	2.37841e-11	2.00862e-11	1.50419e-11	9.09524e-12	4.02607e-12	-2.10359e-12	-6.81039e-12	-1.12028e-11	-1.59611e-11	-1.76818e-11	-1.86352e-11	-1.95548e-11	-1.75345e-11	-1.34998e-11	-8.16844e-12	-1.23299e-12	6.1572e-12	1.23928e-11	1.79995e-11
-1.35129e-11	-8.09627e-12	-2.03124e-12	4.21676e-12	9.81106e-12	1.4407e-11	1.782e-11	1.89201e-11	1.87217e-11	1.67434e-11	1.3662e-11	9.25891e-12	4.1329e-12	-3.46523e-13	-4.75844e-12	-8.61614e-12	-1.12766e-11	-1.43704e-11	-1.70984e-11	-1.83484e-11	-1.8362e-11	-1.55584e-11	-1.12608e-11	-5.08389e-12	1.21918e-12	8.28608e-12	1.62429e-11	2.12546e-11	2.44615e-11	2.65528e-11	2.67168e-11	2.46372e-11	2.08239e-11	1.56357e-11	9.54514e-12	3.22897e-12	-2.59338e-12	-7.74604e-12	-1.23551e-11	-1.59499e-11	-1.87169e-11	-2.05549e-11	-2.08013e-11	-1.90972e-11	-1.51531e-11	-9.34035e-12	-2.61629e-12	4.19837e-12	1.03451e-11	1.56818e-11
-1.20398e-11	-7.12767e-12	-1.07685e-12	5.20312e-12	1.10603e-11	1.54645e-11	1.82717e-11	1.97945e-11	1.91982e-11	1.68131e-11	1.34599e-11	9.00716e-12	4.37675e-12	-4.97377e-15	-4.00478e-12	-7.75945e-12	-1.1301e-11	-1.39116e-11	-1.53606e-11	-1.68735e-11	-1.68783e-11	-1.45667e-11	-1.0397e-11	-4.83115e-12	1.92488e-12	9.26712e-12	1.6453e-11	2.20686e-11	2.61299e-11	2.82035e-11	2.85576e-11	2.68581e-11	2.32029e-11	1.83931e-11	1.23203e-11	5.91353e-12	1.42702e-13	-5.12187e-12	-1.02426e-11	-1.40505e-11	-1.56256e-11	-1.76607e-11	-1.88024e-11	-1.71871e-11	-1.3847e-11	-8.48366e-12	-2.2179e-12	4.43334e-12	1.02888e-11	1.50926e-11
-1.12293e-11	-6.58184e-12	-2.50354e-13	6.16107e-12	1.2084e-11	1.69873e-11	2.01728e-11	2.1662e-11	2.09911e-11	1.86841e-11	1.48442e-11	9.87984e-12	5.08245e-12	4.5253e-14	-4.42173e-12	-8.17462e-12	-1.15829e-11	-1.41954e-11	-1.61986e-11	-1.77115e-11	-1.82118e-11	-1.64225e-11	-1.26596e-11	-6.72781e-12	4.70534e-13	7.94777e-12	1.49614e-11	2.02555e-11	2.43665e-11	2.67296e-11	2.72702e-11	2.56436e-11	2.25888e-11	1.8001e-11	1.24185e-11	6.4718e-12	2.58654e-13	-4.98993e-12	-9.59725e-12	-1.2517e-11	-1.63747e-11	-1.82393e-11	-1.81145e-11	-1.63802e-11	-1.35801e-11	-8.55067e-12	-1.97227e-12	4.35211e-12	9.84161e-12	1.46703e-11
-9.77046e-12	-4.79078e-12	1.44123e-12	8.36069e-12	1.40367e-11	1.97465e-11	2.32802e-11	2.46929e-11	2.42334e-11	2.18412e-11	1.77135e-11	1.26781e-11	7.26786e-12	1.69953e-12	-2.8847e-12	-6.97154e-12	-1.04544e-11	-1.3344e-11	-1.56652e-11	-1.69685e-11	-1.8055e-11	-1.64789e-11	-1.20534e-11	-6.94937e-12	4.64737e-14	7.77062e-12	1.41288e-11	1.96964e-11	2.39531e-11	2.63713e-11	2.65939e-11	2.48394e-11	2.18681e-11	1.75308e-11	1.19376e-11	5.74753e-12	4.8474e-13	-4.30554e-12	-8.85957e-12	-1.24508e-11	-1.64257e-11	-1.82868e-11	-1.84532e-11	-1.67563e-11	-1.33327e-11	-8.16826e-12	-2.39988e-12	3.6918e-12	9.76038e-12	1.45269e-11
-1.02585e-11	-4.87734e-12	1.91778e-12	8.74842e-12	1.52789e-11	1.96741e-11	2.29822e-11	2.54804e-11	2.55715e-11	2.3094e-11	1.88562e-11	1.36929e-11	7.65026e-12	1.78173e-12	-3.14711e-12	-7.3956e-12	-1.11201e-11	-1.4333e-11	-1.67927e-11	-1.83873e-11	-1.88628e-11	-1.71605e-11	-1.35148e-11	-7.91344e-12	-1.39899e-12	6.22568e-12	1.21024e-11	1.76594e-11	2.16745e-11	2.3574e-11	2.35302e-11	2.22571e-11	1.94954e-11	1.56608e-11	1.07568e-11	5.4194e-12	-1.74799e-14	-4.66743e-12	-8.74895e-12	-1.18695e-11	-1.4251e-11	-1.51617e-11	-1.55147e-11	-1.44057e-11	-1.10478e-11	-5.82476e-12	3.59289e-13	6.54867e-12	1.26173e-11	1.73536e-11
-9.84587e-12	-3.70445e-12	3.53298e-12	1.09871e-11	1.77609e-11	2.27228e-11	2.63756e-11	2.79482e-11	2.72631e-11	2.55974e-11	2.13045e-11	1.56243e-11	9.61363e-12	3.01679e-12	-2.66167e-12	-7.73973e-12	-1.15708e-11	-1.48725e-11	-1.76484e-11	-1.94917e-11	-2.0008e-11	-1.83821e-11	-1.48093e-11	-9.39799e-12	-3.00788e-12	3.41953e-12	9.87003e-12	1.49652e-11	1.86765e-11	2.07608e-11	2.12551e-11	1.99803e-11	1.70569e-11	1.31637e-11	8.7056e-12	3.84426e-12	-5.71214e-13	-5.01511e-12	-9.11794e-12	-1.175e-11	-1.44246e-11	-1.63958e-11	-1.71342e-11	-1.59222e-11	-1.22357e-11	-7.59708e-12	-1.25493e-12	6.12816e-12	1.24064e-11	1.75761e-11
-1.03641e-11	-3.99529e-12	3.16754e-12	1.08721e-11	1.82428e-11	2.3981e-11	2.7806e-11	2.95972e-11	2.94378e-11	2.73902e-11	2.32696e-11	1.7458e-11	1.15273e-11	4.99969e-12	-9.45224e-13	-6.56684e-12	-1.12026e-11	-1.49697e-11	-1.77918e-11	-1.96493e-11	-2.01959e-11	-1.90265e-11	-1.58569e-11	-1.03674e-11	-4.4267e-12	2.21387e-12	8.49029e-12	1.35464e-11	1.70303e-11	1.9484e-11	1.96853e-11	1.85153e-11	1.56203e-11	1.19651e-11	7.72376e-12	3.21414e-12	-1.00593e-12	-4.94357e-12	-8.11381e-12	-1.11437e-11	-1.34418e-11	-1.49867e-11	-1.50394e-11	-1.38451e-11	-9.81758e-12	-4.97468e-12	1.75648e-12	9.11293e-12	1.52508e-11	2.08362e-11
-1.07029e-11	-5.43187e-12	2.14484e-12	1.02101e-11	1.69625e-11	2.26883e-11	2.67354e-11	2.84963e-11	2.84667e-11	2.692e-11	2.34531e-11	1.81796e-11	1.20908e-11	5.57927e-12	-7.01375e-13	-6.40293e-12	-1.1481e-11	-1.56176e-11	-1.86581e-11	-2.02332e-11	-2.09148e-11	-1.94754e-11	-1.59861e-11	-1.08216e-11	-4.65181e-12	2.13265e-12	8.31847e-12	1.29642e-11	1.63416e-11	1.80777e-11	1.77478e-11	1.60697e-11	1.2935e-11	9.42189e-12	5.03307e-12	9.16023e-13	-2.86351e-12	-6.35173e-12	-9.16137e-12	-1.22304e-11	-1.41909e-11	-1.52633e-11	-1.52006e-11	-1.32496e-11	-9.66433e-12	-4.01319e-12	2.45153e-12	9.61257e-12	1.61732e-11	2.17657e-11
-1.08551e-11	-4.78301e-12	2.35672e-12	8.86762e-12	1.63555e-11	2.18912e-11	2.58228e-11	2.7939e-11	2.77815e-11	2.559e-11	2.23434e-11	1.74252e-11	1.12245e-11	4.66849e-12	-1.49314e-12	-7.22312e-12	-1.18926e-11	-1.59191e-11	-1.99295e-11	-2.15881e-11	-2.18948e-11	-2.0006e-11	-1.65807e-11	-1.09775e-11	-4.53941e-12	2.1882e-12	8.23014e-12	1.32631e-11	1.6621e-11	1.82469e-11	1.80414e-11	1.61181e-11	1.31291e-11	8.9854e-12	4.44736e-12	5.6124e-13	-3.21119e-12	-6.79178e-12	-1.00189e-11	-1.24874e-11	-1.44977e-11	-1.53889e-11	-1.56228e-11	-1.43433e-11	-1.06639e-11	-5.08029e-12	1.59404e-12	9.1441e-12	1.60192e-11	2.18639e-11
-1.24854e-11	-6.37591e-12	4.1032e-13	7.87335e-12	1.47484e-11	1.9975e-11	2.36224e-11	2.51879e-11	2.4867e-11	2.35708e-11	1.99724e-11	1.57257e-11	9.89269e-12	4.2089e-12	-2.09128e-12	-8.02199e-12	-1.2791e-11	-1.63769e-11	-1.96892e-11	-2.18434e-11	-2.17167e-11	-1.96414e-11	-1.5708e-11	-9.71755e-12	-2.74125e-12	4.23683e-12	1.04262e-11	1.58109e-11	1.9508e-11	2.0832e-11	2.03405e-11	1.78346e-11	1.4858e-11	1.0828e-11	5.98262e-12	1.10885e-12	-2.32785e-12	-5.89423e-12	-9.6862e-12	-1.27179e-11	-1.44155e-11	-1.59924e-11	-1.64786e-11	-1.52044e-11	-1.08322e-11	-4.57531e-12	2.30151e-12	9.34532e-12	1.61173e-11	2.17472e-11
-1.44335e-11	-8.44488e-12	-2.15425e-12	4.93396e-12	1.17984e-11	1.5881e-11	1.94822e-11	2.12769e-11	2.17997e-11	2.00399e-11	1.6692e-11	1.21877e-11	6.99417e-12	1.44893e-12	-3.86715e-12	-9.31646e-12	-1.4025e-11	-1.78898e-11	-2.07563e-11	-2.19477e-11	-2.21035e-11	-1.98594e-11	-1.54464e-11	-9.19304e-12	-1.9414e-12	5.32978e-12	1.22919e-11	1.72502e-11	2.07555e-11	2.24276e-11	2.17709e-11	1.9702e-11	1.59953e-11	1.20115e-11	6.78424e-12	9.15713e-13	-3.90832e-12	-7.17449e-12	-9.64663e-12	-1.21703e-11	-1.45287e-11	-1.67238e-11	-1.80555e-11	-1.59215e-11	-1.12971e-11	-6.34763e-12	2.84062e-13	7.68847e-12	1.43663e-11	1.93194e-11
-1.4854e-11	-9.80863e-12	-2.88384e-12	3.79048e-12	1.00758e-11	1.54214e-11	1.86229e-11	1.98119e-11	2.03471e-11	1.86548e-11	1.54419e-11	1.14865e-11	6.97156e-12	1.77982e-12	-3.34086e-12	-8.59477e-12	-1.26621e-11	-1.6296e-11	-1.89937e-11	-2.1409e-11	-2.15097e-11	-1.92496e-11	-1.4261e-11	-7.60982e-12	8.76876e-14	8.05698e-12	1.51132e-11	2.07022e-11	2.46445e-11	2.67376e-11	2.60755e-11	2.34222e-11	1.89694e-11	1.34739e-11	7.40646e-12	1.79372e-12	-2.54892e-12	-7.51151e-12	-1.11703e-11	-1.33457e-11	-1.6278e-11	-1.83007e-11	-1.80266e-11	-1.67328e-11	-1.31796e-11	-7.52487e-12	-1.12588e-12	5.45963e-12	1.17734e-11	1.70728e-11
-1.58927e-11	-1.03393e-11	-3.4962e-12	3.26694e-12	9.14723e-12	1.37592e-11	1.7014e-11	1.8354e-11	1.84131e-11	1.61666e-11	1.284e-11	8.53647e-12	3.95935e-12	-1.04409e-12	-5.79707e-12	-1.00349e-11	-1.35107e-11	-1.70131e-11	-2.01603e-11	-2.17869e-11	-2.12072e-11	-1.84e-11	-1.31645e-11	-6.31614e-12	1.424e-12	9.36131e-12	1.66076e-11	2.2376e-11	2.67233e-11	2.87684e-11	2.85896e-11	2.58492e-11	2.09541e-11	1.52774e-11	9.06074e-12	3.00746e-12	-2.40987e-12	-6.56067e-12	-1.07985e-11	-1.58375e-11	-1.84819e-11	-2.07924e-11	-2.1085e-11	-1.85975e-11	-1.49377e-11	-9.33626e-12	-2.59621e-12	4.24687e-12	1.02977e-11	1.53715e-11
-1.67449e-11	-1.11115e-11	-4.52244e-12	2.34195e-12	8.0002e-12	1.29586e-11	1.60766e-11	1.71696e-11	1.69517e-11	1.48508e-11	1.12525e-11	7.05726e-12	2.39487e-12	-2.39186e-12	-6.73983e-12	-1.06117e-11	-1.46027e-11	-1.75864e-11	-2.02557e-11	-2.20653e-11	-2.1816e-11	-1.90444e-11	-1.42565e-11	-7.39923e-12	9.80396e-13	9.32805e-12	1.67218e-11	2.29076e-11	2.69902e-11	2.92699e-11	2.92562e-11	2.72335e-11	2.3493e-11	1.82071e-11	1.1978e-11	5.35807e-12	-8.01783e-13	-7.77166e-12	-1.30362e-11	-1.59898e-11	-1.95561e-11	-2.07244e-11	-2.06919e-11	-1.89026e-11	-1.54754e-11	-9.79407e-12	-3.48212e-12	2.8991e-12	8.719e-12	1.33647e-11
-1.63518e-11	-1.05532e-11	-3.51298e-12	2.94462e-12	9.269e-12	1.45205e-11	1.70115e-11	1.81844e-11	1.74105e-11	1.52439e-11	1.13347e-11	6.82504e-12	2.03121e-12	-2.8479e-12	-7.32199e-12	-1.11548e-11	-1.45951e-11	-1.75486e-11	-2.01113e-11	-2.13329e-11	-2.11565e-11	-1.84221e-11	-1.28474e-11	-5.58863e-12	2.50145e-12	1.08491e-11	1.76442e-11	2.36062e-11	2.79571e-11	2.994e-11	2.9802e-11	2.77829e-11	2.42538e-11	1.89803e-11	1.30674e-11	6.40128e-12	-1.77793e-13	-5.87935e-12	-1.0865e-11	-1.51792e-11	-1.85165e-11	-2.05587e-11	-2.06506e-11	-1.91028e-11	-1.55549e-11	-9.95345e-12	-3.76585e-12	2.6509e-12	8.54185e-12	1.29353e-11
-1.53335e-11	-9.36081e-12	-2.3703e-12	4.71436e-12	1.09872e-11	1.59261e-11	1.90335e-11	1.98067e-11	1.91411e-11	1.66814e-11	1.26816e-11	7.48811e-12	2.11341e-12	-2.98952e-12	-7.72296e-12	-1.18578e-11	-1.54295e-11	-1.8669e-11	-2.09884e-11	-2.24355e-11	-2.19536e-11	-1.92832e-11	-1.42928e-11	-7.5599e-12	3.52544e-13	8.68421e-12	1.55397e-11	2.13294e-11	2.55204e-11	2.78835e-11	2.77046e-11	2.60585e-11	2.32116e-11	1.80891e-11	1.17534e-11	4.81548e-12	-1.03706e-12	-7.23955e-12	-1.24899e-11	-1.7266e-11	-1.99886e-11	-2.17164e-11	-2.2263e-11	-2.03191e-11	-1.62827e-11	-1.10312e-11	-4.64821e-12	2.23394e-12	8.35049e-12	1.35025e-11
-1.40309e-11	-7.89838e-12	-9.57606e-13	6.47345e-12	1.28636e-11	1.79978e-11	2.15848e-11	2.30366e-11	2.22272e-11	1.97905e-11	1.56113e-11	1.03716e-11	4.29526e-12	-1.23221e-12	-6.73304e-12	-1.11965e-11	-1.54698e-11	-1.85548e-11	-2.12916e-11	-2.26198e-11	-2.25464e-11	-2.00181e-11	-1.49638e-11	-8.17936e-12	-8.46008e-13	6.71472e-12	1.35613e-11	1.88874e-11	2.297e-11	2.50134e-11	2.52928e-11	2.3787e-11	2.00839e-11	1.60166e-11	1.10291e-11	4.91723e-12	-1.43803e-12	-6.90866e-12	-1.16616e-11	-1.57947e-11	-1.9155e-11	-2.10249e-11	-2.12749e-11	-1.9331e-11	-1.51915e-11	-9.89741e-12	-3.27993e-12	3.604e-12	9.98523e-12	1.48743e-11
-1.34194e-11	-7.13584e-12	-1.20955e-14	7.82752e-12	1.46706e-11	1.99256e-11	2.35819e-11	2.54139e-11	2.50449e-11	2.23064e-11	1.82586e-11	1.25943e-11	6.10941e-12	-1.55249e-13	-5.83193e-12	-1.10752e-11	-1.54534e-11	-1.92631e-11	-2.15256e-11	-2.28538e-11	-2.2617e-11	-2.00709e-11	-1.53186e-11	-8.69046e-12	-1.03914e-12	6.19473e-12	1.29508e-11	1.81436e-11	2.1974e-11	2.36408e-11	2.3858e-11	2.19827e-11	1.87432e-11	1.45356e-11	9.5872e-12	4.04197e-12	-1.63649e-12	-6.61507e-12	-1.15244e-11	-1.53323e-11	-1.86145e-11	-2.04809e-11	-2.05301e-11	-1.85151e-11	-1.46865e-11	-8.84177e-12	-1.89388e-12	5.23696e-12	1.17496e-11	1.68306e-11
-1.32714e-11	-7.49595e-12	4.20048e-13	7.46208e-12	1.45379e-11	2.00185e-11	2.4364e-11	2.66774e-11	2.56352e-11	2.36054e-11	1.92236e-11	1.33498e-11	7.56296e-12	2.10995e-14	-6.44251e-12	-1.21831e-11	-1.69823e-11	-2.07814e-11	-2.32855e-11	-2.48446e-11	-2.41122e-11	-2.11469e-11	-1.62649e-11	-9.89257e-12	-2.54145e-12	4.63203e-12	1.07752e-11	1.56998e-11	1.9008e-11	2.03639e-11	2.03165e-11	1.88178e-11	1.58323e-11	1.18875e-11	7.06171e-12	2.15242e-12	-2.62721e-12	-7.14393e-12	-1.14297e-11	-1.48718e-11	-1.75322e-11	-1.92885e-11	-1.93572e-11	-1.7424e-11	-1.28688e-11	-6.25668e-12	7.69365e-13	8.14535e-12	1.48588e-11	1.96199e-11
-1.26688e-11	-6.33195e-12	4.09879e-13	8.42535e-12	1.50837e-11	2.0964e-11	2.50715e-11	2.69674e-11	2.67832e-11	2.44283e-11	2.08442e-11	1.54961e-11	8.9419e-12	2.29177e-12	-4.50579e-12	-1.04649e-11	-1.49586e-11	-1.88909e-11	-2.17751e-11	-2.27231e-11	-2.19321e-11	-1.94002e-11	-1.49641e-11	-8.64863e-12	-1.87305e-12	4.91851e-12	1.08823e-11	1.55724e-11	1.86088e-11	1.99025e-11	1.94075e-11	1.75002e-11	1.47421e-11	1.06943e-11	6.28949e-12	1.90244e-12	-2.64093e-12	-6.99423e-12	-1.06832e-11	-1.42602e-11	-1.73434e-11	-1.88776e-11	-1.94508e-11	-1.76651e-11	-1.34581e-11	-7.39661e-12	-3.83886e-14	7.70885e-12	1.46692e-11	2.01036e-11
-1.32687e-11	-7.74366e-12	-4.36955e-13	6.67613e-12	1.37484e-11	1.93444e-11	2.3237e-11	2.62644e-11	2.68032e-11	2.39456e-11	2.06759e-11	1.57879e-11	9.33852e-12	2.53917e-12	-3.92088e-12	-9.22809e-12	-1.4395e-11	-1.87252e-11	-2.16272e-11	-2.31028e-11	-2.24397e-11	-1.97088e-11	-1.58802e-11	-1.01048e-11	-3.70221e-12	2.78027e-12	8.87905e-12	1.36758e-11	1.69715e-11	1.85388e-11	1.8367e-11	1.6593e-11	1.34298e-11	9.36252e-12	4.99324e-12	6.07962e-13	-3.38829e-12	-7.05947e-12	-1.06418e-11	-1.36149e-11	-1.59218e-11	-1.79374e-11	-1.81678e-11	-1.58882e-11	-1.15462e-11	-4.49355e-12	2.65506e-12	1.0166e-11	1.70837e-11	2.29267e-11
-1.40445e-11	-8.75925e-12	-1.85222e-12	5.42429e-12	1.18357e-11	1.72808e-11	2.1406e-11	2.35045e-11	2.38319e-11	2.22177e-11	1.8845e-11	1.42732e-11	9.02992e-12	3.52199e-12	-2.4478e-12	-7.69993e-12	-1.21314e-11	-1.57511e-11	-1.83209e-11	-1.98622e-11	-1.98048e-11	-1.72943e-11	-1.31744e-11	-7.57296e-12	-1.09403e-12	5.51634e-12	1.14837e-11	1.62786e-11	1.92954e-11	2.04844e-11	1.99342e-11	1.74266e-11	1.35227e-11	9.36834e-12	4.94754e-12	2.81601e-13	-3.85143e-12	-7.61143e-12	-1.10233e-11	-1.35345e-11	-1.6186e-11	-1.81999e-11	-1.79186e-11	-1.62128e-11	-1.26702e-11	-6.82542e-12	2.04174e-13	8.46301e-12	1.4544e-11	2.01454e-11
-1.35093e-11	-7.88479e-12	-2.22654e-12	4.76575e-12	1.10031e-11	1.61604e-11	1.99251e-11	2.20057e-11	2.21999e-11	2.06106e-11	1.72236e-11	1.29467e-11	7.99835e-12	2.34475e-12	-2.81324e-12	-7.52891e-12	-1.21114e-11	-1.58305e-11	-1.84607e-11	-1.90286e-11	-1.89499e-11	-1.70487e-11	-1.27582e-11	-6.86192e-12	-8.99002e-14	6.80469e-12	1.28928e-11	1.79062e-11	2.09533e-11	2.22203e-11	2.13771e-11	1.95196e-11	1.59834e-11	1.14703e-11	6.40286e-12	1.64456e-12	-2.71407e-12	-6.28045e-12	-9.67807e-12	-1.24877e-11	-1.49652e-11	-1.6979e-11	-1.72574e-11	-1.57203e-11	-1.24441e-11	-6.67572e-12	3.87627e-13	7.66591e-12	1.43669e-11	1.99789e-11
-1.50453e-11	-1.1119e-11	-4.78046e-12	1.98446e-12	8.18983e-12	1.33756e-11	1.74564e-11	1.92031e-11	1.91095e-11	1.75433e-11	1.46893e-11	1.08476e-11	6.06971e-12	1.537e-12	-3.25328e-12	-8.07554e-12	-1.12884e-11	-1.4059e-11	-1.65222e-11	-1.77314e-11	-1.72885e-11	-1.5421e-11	-1.14539e-11	-5.55404e-12	1.20911e-12	8.16942e-12	1.48615e-11	2.00703e-11	2.34655e-11	2.49618e-11	2.49854e-11	2.29218e-11	1.91316e-11	1.43094e-11	8.97729e-12	3.70739e-12	-8.75055e-13	-5.18927e-12	-8.74144e-12	-1.22652e-11	-1.49203e-11	-1.64971e-11	-1.73936e-11	-1.61958e-11	-1.25644e-11	-6.88306e-12	-7.13225e-13	6.03038e-12	1.22695e-11	1.75245e-11
-1.51905e-11	-9.98347e-12	-3.79587e-12	2.79674e-12	8.62375e-12	1.34649e-11	1.6908e-11	1.84629e-11	1.83408e-11	1.66414e-11	1.34587e-11	9.35946e-12	4.97952e-12	5.76479e-13	-3.59563e-12	-7.41425e-12	-1.06378e-11	-1.29501e-11	-1.50918e-11	-1.62192e-11	-1.61583e-11	-1.39693e-11	-9.91683e-12	-3.88555e-12	3.12095e-12	1.01505e-11	1.6903e-11	2.19911e-11	2.56456e-11	2.71454e-11	2.65828e-11	2.43878e-11	2.05674e-11	1.57398e-11	1.02266e-11	4.78791e-12	1.36125e-14	-4.56351e-12	-8.72496e-12	-1.2135e-11	-1.47475e-11	-1.67507e-11	-1.74518e-11	-1.67602e-11	-1.40436e-11	-8.65716e-12	-2.22797e-12	4.57603e-12	1.092e-11	1.56687e-11
-1.45346e-11	-1.00203e-11	-4.00499e-12	2.40999e-12	8.23699e-12	1.30479e-11	1.63969e-11	1.79109e-11	1.75011e-11	1.57147e-11	1.21838e-11	8.08275e-12	3.75965e-12	-6.16744e-13	-4.4851e-12	-7.49725e-12	-1.04828e-11	-1.31965e-11	-1.51997e-11	-1.5867e-11	-1.57901e-11	-1.38711e-11	-9.7618e-12	-3.97032e-12	3.25645e-12	1.04939e-11	1.71185e-11	2.27341e-11	2.66781e-11	2.87606e-11	2.92372e-11	2.72962e-11	2.37867e-11	1.9087e-11	1.34902e-11	7.44583e-12	2.08711e-12	-2.43672e-12	-6.93035e-12	-1.03369e-11	-1.35497e-11	-1.58158e-11	-1.63872e-11	-1.55891e-11	-1.24142e-11	-7.73118e-12	-1.74431e-12	4.31362e-12	1.02188e-11	1.54933e-11
-1.37756e-11	-9.31636e-12	-3.17672e-12	3.56866e-12	9.43119e-12	1.41604e-11	1.76408e-11	1.88955e-11	1.81784e-11	1.59638e-11	1.25467e-11	8.26976e-12	3.42263e-12	-1.1314e-12	-5.21292e-12	-8.10783e-12	-1.08908e-11	-1.32955e-11	-1.56415e-11	-1.6927e-11	-1.66405e-11	-1.42969e-11	-9.97803e-12	-4.29669e-12	2.68317e-12	9.87442e-12	1.67139e-11	2.1992e-11	2.59077e-11	2.7832e-11	2.78539e-11	2.62966e-11	2.28208e-11	1.81868e-11	1.2583e-11	6.46754e-12	1.08751e-12	-3.72942e-12	-8.14311e-12	-1.12565e-11	-1.44303e-11	-1.64442e-11	-1.73762e-11	-1.66331e-11	-1.33854e-11	-8.97059e-12	-3.42248e-12	2.81131e-12	8.84792e-12	1.35576e-11
-1.2894e-11	-7.74735e-12	-1.03217e-12	5.67236e-12	1.20198e-11	1.73796e-11	2.03041e-11	2.16689e-11	2.08754e-11	1.87159e-11	1.48085e-11	1.01514e-11	5.17994e-12	3.25703e-13	-3.89615e-12	-7.34883e-12	-1.06434e-11	-1.34726e-11	-1.52999e-11	-1.63741e-11	-1.63238e-11	-1.44616e-11	-1.08551e-11	-5.17194e-12	1.61607e-12	8.84106e-12	1.53626e-11	2.08645e-11	2.49809e-11	2.70385e-11	2.74831e-11	2.61052e-11	2.32938e-11	1.87131e-11	1.29316e-11	6.82508e-12	1.60137e-12	-3.64011e-12	-7.98986e-12	-1.05526e-11	-1.37548e-11	-1.69748e-11	-1.82053e-11	-1.67676e-11	-1.32019e-11	-8.29864e-12	-2.58533e-12	4.97895e-12	1.06834e-11	1.52581e-11
-1.42453e-11	-8.30108e-12	-6.76405e-13	6.9838e-12	1.38162e-11	1.92204e-11	2.28625e-11	2.44938e-11	2.40112e-11	2.16545e-11	1.77488e-11	1.25589e-11	6.77559e-12	1.13799e-12	-3.64164e-12	-7.52776e-12	-1.08881e-11	-1.39837e-11	-1.655e-11	-1.79155e-11	-1.8121e-11	-1.61629e-11	-1.21229e-11	-6.32786e-12	4.13965e-13	7.27836e-12	1.38692e-11	1.90958e-11	2.23595e-11	2.42803e-11	2.43199e-11	2.2553e-11	1.95266e-11	1.55997e-11	1.07028e-11	5.25349e-12	2.1452e-13	-4.74452e-12	-7.78331e-12	-1.11525e-11	-1.37312e-11	-1.59174e-11	-1.63094e-11	-1.47759e-11	-1.22866e-11	-6.67101e-12	-5.31369e-13	6.04881e-12	1.21476e-11	1.65517e-11
-1.12197e-11	-4.3855e-12	3.32799e-12	1.10344e-11	1.80835e-11	2.3438e-11	2.72861e-11	2.87682e-11	2.79925e-11	2.50265e-11	2.05489e-11	1.48349e-11	8.63415e-12	2.51338e-12	-3.13666e-12	-7.85056e-12	-1.17989e-11	-1.49744e-11	-1.7491e-11	-1.87978e-11	-1.87866e-11	-1.69617e-11	-1.35417e-11	-8.07353e-12	-1.69586e-12	5.01222e-12	1.10666e-11	1.60196e-11	1.97434e-11	2.15061e-11	2.19365e-11	2.07523e-11	1.78023e-11	1.40263e-11	9.75117e-12	4.92536e-12	2.84286e-13	-3.84697e-12	-7.56433e-12	-1.12373e-11	-1.47166e-11	-1.66292e-11	-1.72788e-11	-1.54966e-11	-1.16253e-11	-6.64743e-12	-1.8982e-13	6.66569e-12	1.32654e-11	1.85737e-11
-1.22104e-11	-5.73682e-12	1.84167e-12	1.01378e-11	1.74783e-11	2.35131e-11	2.75726e-11	2.95076e-11	2.93003e-11	2.71462e-11	2.30398e-11	1.796e-11	1.13081e-11	4.84977e-12	-1.21238e-12	-6.37748e-12	-1.11624e-11	-1.46471e-11	-1.73573e-11	-1.89608e-11	-1.90224e-11	-1.72171e-11	-1.36833e-11	-8.45141e-12	-2.06307e-12	4.38743e-12	1.02091e-11	1.49934e-11	1.80866e-11	1.9581e-11	1.93045e-11	1.79319e-11	1.5037e-11	1.10336e-11	6.4654e-12	2.26486e-12	-1.55908e-12	-5.08105e-12	-8.47156e-12	-1.1402e-11	-1.37462e-11	-1.49838e-11	-1.52923e-11	-1.34604e-11	-9.35999e-12	-4.01971e-12	3.00101e-12	9.87428e-12	1.5799e-11	2.14697e-11
-1.27606e-11	-5.56935e-12	2.63441e-12	1.10496e-11	1.83101e-11	2.39062e-11	2.75909e-11	2.95348e-11	2.92298e-11	2.66884e-11	2.26157e-11	1.69728e-11	1.10261e-11	4.75256e-12	-1.87803e-12	-7.56004e-12	-1.30289e-11	-1.67622e-11	-1.95488e-11	-2.05803e-11	-2.03719e-11	-1.84867e-11	-1.49139e-11	-9.8045e-12	-3.57959e-12	2.76077e-12	8.80094e-12	1.29138e-11	1.60638e-11	1.74446e-11	1.71183e-11	1.50458e-11	1.20727e-11	8.28077e-12	4.38932e-12	8.60253e-13	-3.09692e-12	-6.49454e-12	-9.5813e-12	-1.23927e-11	-1.49572e-11	-1.81062e-11	-1.84591e-11	-1.71458e-11	-1.33847e-11	-7.07633e-12	9.2671e-13	9.42535e-12	1.64923e-11	2.22144e-11
-1.2888e-11	-6.38421e-12	1.62593e-12	9.68581e-12	1.69463e-11	2.26721e-11	2.67512e-11	2.84197e-11	2.85535e-11	2.67102e-11	2.32681e-11	1.81954e-11	1.1929e-11	5.4032e-12	-7.83301e-13	-6.57545e-12	-1.16659e-11	-1.60903e-11	-1.9289e-11	-2.08356e-11	-2.10909e-11	-1.8662e-11	-1.48707e-11	-9.21604e-12	-2.58435e-12	4.07577e-12	9.82106e-12	1.44348e-11	1.75529e-11	1.87063e-11	1.8261e-11	1.63128e-11	1.29596e-11	8.68627e-12	4.12336e-12	-4.44881e-13	-4.65785e-12	-7.5723e-12	-1.0501e-11	-1.36339e-11	-1.59799e-11	-1.77664e-11	-1.65224e-11	-1.4598e-11	-1.03644e-11	-3.87662e-12	3.67878e-12	1.12679e-11	1.71269e-11	2.27425e-11
-1.43352e-11	-7.50816e-12	4.09617e-13	8.42331e-12	1.52326e-11	2.08038e-11	2.48296e-11	2.63401e-11	2.61577e-11	2.41882e-11	2.06769e-11	1.56042e-11	1.05954e-11	4.33965e-12	-2.11508e-12	-7.80953e-12	-1.27526e-11	-1.69496e-11	-2.02317e-11	-2.15457e-11	-2.13622e-11	-1.89919e-11	-1.46855e-11	-8.87271e-12	-2.08825e-12	4.75838e-12	1.03971e-11	1.5073e-11	1.77186e-11	1.84083e-11	1.77125e-11	1.53878e-11	1.14627e-11	7.2408e-12	2.90704e-12	-1.83173e-12	-6.14595e-12	-9.45297e-12	-1.15041e-11	-1.57757e-11	-1.72513e-11	-1.78529e-11	-1.79696e-11	-1.52512e-11	-1.08347e-11	-4.82826e-12	2.617e-12	1.03607e-11	1.73921e-11	2.31462e-11
-1.60827e-11	-9.09573e-12	-1.26145e-12	6.21757e-12	1.29807e-11	1.82553e-11	2.18476e-11	2.40349e-11	2.37654e-11	2.19221e-11	1.87341e-11	1.40895e-11	8.49804e-12	2.62418e-12	-3.43442e-12	-8.91926e-12	-1.33543e-11	-1.75548e-11	-2.03094e-11	-2.20301e-11	-2.19656e-11	-1.97127e-11	-1.50652e-11	-8.63774e-12	-1.65789e-12	5.34151e-12	1.16552e-11	1.67006e-11	1.96837e-11	2.10361e-11	2.02941e-11	1.72553e-11	1.33194e-11	8.31599e-12	3.16866e-12	-1.93071e-12	-6.15612e-12	-9.94986e-12	-1.37099e-11	-1.71927e-11	-1.95672e-11	-2.05543e-11	-2.10564e-11	-1.80787e-11	-1.30227e-11	-6.8688e-12	1.422e-12	8.93121e-12	1.60674e-11	2.15871e-11
-1.52882e-11	-9.07748e-12	-1.44748e-12	5.59811e-12	1.22032e-11	1.72201e-11	2.02689e-11	2.20583e-11	2.15881e-11	1.91568e-11	1.57805e-11	1.13153e-11	6.33137e-12	6.74227e-13	-4.84969e-12	-9.49609e-12	-1.38387e-11	-1.7835e-11	-1.98293e-11	-2.08572e-11	-2.0608e-11	-1.80406e-11	-1.28513e-11	-6.28891e-12	1.38905e-12	8.63892e-12	1.51232e-11	2.01597e-11	2.32955e-11	2.43121e-11	2.35293e-11	2.04461e-11	1.59951e-11	1.02829e-11	4.69148e-12	-8.98162e-13	-6.06148e-12	-1.06599e-11	-1.41002e-11	-1.70892e-11	-1.89876e-11	-2.03673e-11	-2.03916e-11	-1.84566e-11	-1.30808e-11	-6.91628e-12	2.74966e-13	7.82681e-12	1.50465e-11	2.04898e-11
-1.63375e-11	-1.02885e-11	-3.13275e-12	4.0958e-12	1.02816e-11	1.42754e-11	1.74912e-11	1.88418e-11	1.82579e-11	1.63045e-11	1.33385e-11	9.1273e-12	4.34057e-12	-7.00185e-13	-5.41408e-12	-9.94502e-12	-1.39111e-11	-1.76053e-11	-2.00952e-11	-2.15691e-11	-2.17941e-11	-1.88874e-11	-1.40694e-11	-7.32759e-12	2.82873e-13	8.09584e-12	1.51698e-11	2.07073e-11	2.43956e-11	2.61476e-11	2.55477e-11	2.31502e-11	1.88253e-11	1.3122e-11	6.62287e-12	2.95854e-14	-5.60624e-12	-1.06008e-11	-1.50216e-11	-1.79556e-11	-1.99197e-11	-2.1342e-11	-2.10128e-11	-1.85254e-11	-1.39205e-11	-7.64587e-12	-6.51804e-13	6.58207e-12	1.30805e-11	1.8078e-11
-1.58965e-11	-9.69112e-12	-2.69705e-12	4.37162e-12	1.03319e-11	1.50433e-11	1.80974e-11	1.9146e-11	1.86243e-11	1.65909e-11	1.30601e-11	8.56646e-12	4.46185e-12	-2.64488e-13	-4.75812e-12	-9.06168e-12	-1.32658e-11	-1.60239e-11	-1.91711e-11	-2.09717e-11	-2.07154e-11	-1.76666e-11	-1.22997e-11	-5.3216e-12	2.25689e-12	1.02812e-11	1.7087e-11	2.27293e-11	2.61742e-11	2.76917e-11	2.70848e-11	2.41046e-11	1.97353e-11	1.41705e-11	7.31081e-12	8.7562e-13	-5.42101e-12	-1.11421e-11	-1.61242e-11	-1.99127e-11	-2.27578e-11	-2.37574e-11	-2.32577e-11	-2.06192e-11	-1.54832e-11	-9.26364e-12	-2.35129e-12	4.83285e-12	1.0722e-11	1.54459e-11
-1.52743e-11	-9.11687e-12	-2.16543e-12	4.56218e-12	1.06112e-11	1.49585e-11	1.80855e-11	1.85727e-11	1.75643e-11	1.5078e-11	1.1556e-11	6.92559e-12	2.43906e-12	-1.95509e-12	-5.97799e-12	-1.00222e-11	-1.38817e-11	-1.694e-11	-1.93944e-11	-2.08274e-11	-2.03259e-11	-1.75435e-11	-1.20185e-11	-5.26426e-12	2.48831e-12	1.0399e-11	1.75085e-11	2.2847e-11	2.67662e-11	2.86906e-11	2.83945e-11	2.63238e-11	2.21801e-11	1.6626e-11	1.034e-11	3.69519e-12	-2.94251e-12	-8.97624e-12	-1.40117e-11	-1.80701e-11	-2.10964e-11	-2.25951e-11	-2.23228e-11	-2.00272e-11	-1.57954e-11	-9.45855e-12	-3.0045e-12	4.0624e-12	9.89295e-12	1.47554e-11
-1.52489e-11	-9.03644e-12	-1.90915e-12	5.43131e-12	1.1729e-11	1.63659e-11	1.93667e-11	2.0442e-11	1.96129e-11	1.68868e-11	1.28355e-11	8.33828e-12	3.19628e-12	-1.56913e-12	-5.92066e-12	-9.79079e-12	-1.37799e-11	-1.68294e-11	-1.95964e-11	-2.10152e-11	-2.07091e-11	-1.79001e-11	-1.28671e-11	-6.30294e-12	1.60595e-12	9.17733e-12	1.62762e-11	2.16769e-11	2.53065e-11	2.6888e-11	2.65386e-11	2.41145e-11	2.0191e-11	1.47915e-11	8.70623e-12	2.24795e-12	-4.36133e-12	-1.04306e-11	-1.55317e-11	-1.9448e-11	-2.22506e-11	-2.35876e-11	-2.3516e-11	-2.08918e-11	-1.65747e-11	-1.03978e-11	-3.78205e-12	2.91536e-12	8.92888e-12	1.35515e-11
-1.27757e-11	-5.99661e-12	1.23549e-12	7.96133e-12	1.39429e-11	1.89083e-11	2.17599e-11	2.28139e-11	2.22069e-11	1.96531e-11	1.56462e-11	1.06267e-11	5.23425e-12	7.80386e-14	-4.58079e-12	-8.77955e-12	-1.27278e-11	-1.57258e-11	-1.84466e-11	-1.98512e-11	-1.97192e-11	-1.77593e-11	-1.32272e-11	-6.74121e-12	8.03524e-13	8.23813e-12	1.47046e-11	2.00289e-11	2.40511e-11	2.59506e-11	2.59565e-11	2.41007e-11	2.06125e-11	1.56695e-11	9.20054e-12	3.15438e-12	-3.18489e-12	-8.88467e-12	-1.37993e-11	-1.81721e-11	-2.0996e-11	-2.196e-11	-2.20554e-11	-1.98148e-11	-1.58246e-11	-9.96561e-12	-3.05148e-12	3.87864e-12	9.80867e-12	1.46338e-11
-1.23098e-11	-6.44909e-12	9.78408e-13	7.98313e-12	1.55403e-11	2.10085e-11	2.44019e-11	2.59461e-11	2.55452e-11	2.31548e-11	1.86327e-11	1.3155e-11	7.2438e-12	1.57955e-12	-3.2587e-12	-8.34208e-12	-1.16704e-11	-1.37979e-11	-1.72311e-11	-1.95789e-11	-1.97293e-11	-1.69097e-11	-1.28733e-11	-6.63414e-12	1.7163e-13	7.00405e-12	1.31597e-11	1.83561e-11	2.16944e-11	2.30095e-11	2.32018e-11	2.09855e-11	1.74422e-11	1.26217e-11	6.95216e-12	1.21331e-12	-4.51489e-12	-9.59472e-12	-1.40013e-11	-1.80811e-11	-2.07042e-11	-2.21833e-11	-2.12644e-11	-1.85105e-11	-1.42431e-11	-7.92054e-12	-1.02062e-12	5.82424e-12	1.23032e-11	1.69489e-11
-1.17161e-11	-5.07725e-12	1.8955e-12	9.68715e-12	1.6699e-11	2.21103e-11	2.53829e-11	2.70621e-11	2.65013e-11	2.41855e-11	1.99655e-11	1.46973e-11	8.67959e-12	2.94073e-12	-2.8905e-12	-7.82289e-12	-1.30502e-11	-1.61742e-11	-1.80779e-11	-2.00083e-11	-2.01001e-11	-1.79999e-11	-1.40363e-11	-8.26968e-12	-1.32357e-12	5.44312e-12	1.12133e-11	1.55925e-11	1.89042e-11	2.04413e-11	2.01452e-11	1.81332e-11	1.47657e-11	1.04675e-11	5.41433e-12	4.09106e-13	-4.46289e-12	-8.70783e-12	-1.32565e-11	-1.71213e-11	-1.94638e-11	-1.99358e-11	-2.08163e-11	-1.88067e-11	-1.40899e-11	-8.25401e-12	-7.25254e-13	6.52994e-12	1.29396e-11	1.81129e-11
-1.13905e-11	-5.08387e-12	2.05586e-12	9.37855e-12	1.63726e-11	2.17236e-11	2.5641e-11	2.77572e-11	2.7692e-11	2.60512e-11	2.25399e-11	1.71741e-11	1.1794e-11	6.5188e-12	9.77116e-13	-5.4936e-12	-1.01755e-11	-1.35127e-11	-1.61128e-11	-1.79454e-11	-1.82859e-11	-1.64522e-11	-1.2803e-11	-7.51602e-12	-1.24493e-12	5.44539e-12	1.09597e-11	1.57405e-11	1.86738e-11	1.99569e-11	1.95489e-11	1.75492e-11	1.41001e-11	9.69529e-12	4.86237e-12	-6.6469e-14	-4.38602e-12	-8.70912e-12	-1.2462e-11	-1.5515e-11	-1.7893e-11	-1.86794e-11	-1.9027e-11	-1.64987e-11	-1.11264e-11	-5.44154e-12	1.93622e-12	8.73844e-12	1.51445e-11	2.05665e-11
-1.16227e-11	-5.61807e-12	1.48969e-12	8.64185e-12	1.55222e-11	2.12284e-11	2.48332e-11	2.68855e-11	2.71116e-11	2.53713e-11	2.10394e-11	1.52898e-11	9.89914e-12	4.33792e-12	-1.37252e-12	-5.31192e-12	-9.92812e-12	-1.47184e-11	-1.71e-11	-1.82611e-11	-1.87597e-11	-1.65139e-11	-1.25414e-11	-7.44625e-12	-9.14034e-13	5.09593e-12	1.05321e-11	1.4613e-11	1.72763e-11	1.85345e-11	1.77321e-11	1.51872e-11	1.18784e-11	7.8679e-12	3.22861e-12	-1.28278e-12	-5.4247e-12	-9.04081e-12	-1.18682e-11	-1.48413e-11	-1.71464e-11	-1.86185e-11	-1.83995e-11	-1.64076e-11	-1.22077e-11	-5.84074e-12	2.38435e-12	9.60224e-12	1.63885e-11	2.1695e-11
-1.15991e-11	-5.34046e-12	1.70867e-12	8.43628e-12	1.47731e-11	2.00938e-11	2.34908e-11	2.52961e-11	2.50817e-11	2.35937e-11	2.04519e-11	1.60684e-11	1.07967e-11	5.49659e-12	4.91372e-13	-4.3824e-12	-8.32358e-12	-1.20836e-11	-1.46126e-11	-1.60668e-11	-1.6482e-11	-1.53801e-11	-1.14555e-11	-6.84713e-12	-3.43335e-13	5.6915e-12	1.05859e-11	1.46099e-11	1.83373e-11	1.98264e-11	1.91395e-11	1.6829e-11	1.32875e-11	8.87559e-12	4.09951e-12	-5.13133e-13	-4.93038e-12	-8.57314e-12	-1.17771e-11	-1.4633e-11	-1.69914e-11	-1.82272e-11	-1.84576e-11	-1.65865e-11	-1.25892e-11	-6.68757e-12	7.55917e-13	8.18875e-12	1.52556e-11	2.04183e-11
-1.33697e-11	-7.51424e-12	-1.20051e-12	6.12751e-12	1.22991e-11	1.7563e-11	2.10435e-11	2.30442e-11	2.29524e-11	2.16242e-11	1.88732e-11	1.44826e-11	9.57682e-12	4.38508e-12	-4.5849e-13	-4.80468e-12	-9.02831e-12	-1.2092e-11	-1.50633e-11	-1.66224e-11	-1.58367e-11	-1.46388e-11	-1.16682e-11	-6.24445e-12	-1.19025e-13	7.01893e-12	1.29809e-11	1.75503e-11	2.02758e-11	2.15979e-11	2.12947e-11	1.86147e-11	1.47038e-11	9.79623e-12	4.54587e-12	-3.2968e-13	-4.63324e-12	-8.13567e-12	-1.10288e-11	-1.37567e-11	-1.54633e-11	-1.66635e-11	-1.70271e-11	-1.59679e-11	-1.19332e-11	-6.04759e-12	1.1099e-12	8.5072e-12	1.52473e-11	2.04241e-11
-1.4705e-11	-9.00766e-12	-2.2534e-12	4.58079e-12	1.0454e-11	1.5034e-11	1.82711e-11	1.9746e-11	1.96737e-11	1.77416e-11	1.46957e-11	1.08415e-11	6.80264e-12	2.47599e-12	-1.95192e-12	-5.64086e-12	-9.39553e-12	-1.24148e-11	-1.46418e-11	-1.55596e-11	-1.53814e-11	-1.39012e-11	-1.01436e-11	-4.67544e-12	2.57087e-12	8.76735e-12	1.51361e-11	2.03361e-11	2.35412e-11	2.46715e-11	2.37732e-11	2.09565e-11	1.72391e-11	1.22072e-11	6.48081e-12	9.55115e-13	-3.56694e-12	-7.7053e-12	-1.11349e-11	-1.42341e-11	-1.6644e-11	-1.80077e-11	-1.80942e-11	-1.68556e-11	-1.2574e-11	-7.41667e-12	-4.90108e-13	6.4933e-12	1.28159e-11	1.74297e-11
-1.46743e-11	-9.1706e-12	-2.56733e-12	3.94534e-12	9.47392e-12	1.43754e-11	1.76587e-11	1.90093e-11	1.8738e-11	1.68414e-11	1.37938e-11	9.76022e-12	5.73732e-12	1.46218e-12	-2.74546e-12	-6.19637e-12	-9.15878e-12	-1.22011e-11	-1.39592e-11	-1.49072e-11	-1.51305e-11	-1.32061e-11	-9.56582e-12	-4.23264e-12	2.6655e-12	9.64181e-12	1.63374e-11	2.16777e-11	2.52221e-11	2.68285e-11	2.63015e-11	2.39128e-11	1.96874e-11	1.42488e-11	8.33404e-12	2.36781e-12	-3.0069e-12	-7.47921e-12	-1.12889e-11	-1.41927e-11	-1.63842e-11	-1.7906e-11	-1.80405e-11	-1.64216e-11	-1.29377e-11	-8.33989e-12	-2.18604e-12	4.72099e-12	1.09494e-11	1.58154e-11
-1.67237e-11	-1.12467e-11	-4.38583e-12	1.99362e-12	7.98049e-12	1.23509e-11	1.56288e-11	1.69154e-11	1.67064e-11	1.44527e-11	1.12541e-11	7.49763e-12	3.27045e-12	-1.02423e-12	-4.43784e-12	-7.71111e-12	-1.0304e-11	-1.2897e-11	-1.42873e-11	-1.59388e-11	-1.5535e-11	-1.38771e-11	-8.98801e-12	-2.32612e-12	4.92374e-12	1.24632e-11	1.86152e-11	2.36713e-11	2.75319e-11	2.85734e-11	2.8057e-11	2.60076e-11	2.16756e-11	1.64857e-11	1.02121e-11	4.11623e-12	-1.3917e-12	-6.33297e-12	-1.07023e-11	-1.45688e-11	-1.743e-11	-1.89642e-11	-1.95783e-11	-1.75278e-11	-1.42765e-11	-9.42653e-12	-2.94761e-12	3.88126e-12	9.52707e-12	1.44588e-11
-1.51476e-11	-9.12699e-12	-2.16845e-12	4.34955e-12	1.03364e-11	1.45914e-11	1.73879e-11	1.83317e-11	1.73162e-11	1.51069e-11	1.1736e-11	7.09488e-12	2.29039e-12	-1.79291e-12	-5.06263e-12	-7.62003e-12	-1.04776e-11	-1.30279e-11	-1.49334e-11	-1.60466e-11	-1.65168e-11	-1.44593e-11	-9.97518e-12	-4.20857e-12	3.38235e-12	1.08969e-11	1.72479e-11	2.26273e-11	2.59052e-11	2.77212e-11	2.77981e-11	2.59708e-11	2.15109e-11	1.63334e-11	1.00226e-11	3.67618e-12	-2.07866e-12	-8.01469e-12	-1.26593e-11	-1.65792e-11	-1.92627e-11	-2.05927e-11	-2.07697e-11	-1.92113e-11	-1.54058e-11	-1.02751e-11	-4.11596e-12	2.59034e-12	8.53458e-12	1.30915e-11
-1.54438e-11	-9.13716e-12	-1.9246e-12	5.11921e-12	1.11647e-11	1.56719e-11	1.88059e-11	1.96556e-11	1.90077e-11	1.60009e-11	1.26264e-11	8.06348e-12	3.06359e-12	-1.49044e-12	-5.33037e-12	-8.59476e-12	-1.08804e-11	-1.39369e-11	-1.62279e-11	-1.7572e-11	-1.63991e-11	-1.40218e-11	-9.7633e-12	-3.83505e-12	2.5373e-12	9.49584e-12	1.65237e-11	2.26047e-11	2.65185e-11	2.85353e-11	2.83582e-11	2.64474e-11	2.29059e-11	1.7771e-11	1.16182e-11	4.94499e-12	-1.3623e-12	-7.12425e-12	-1.20744e-11	-1.57758e-11	-1.88323e-11	-2.06188e-11	-2.06325e-11	-1.8248e-11	-1.41725e-11	-8.94416e-12	-2.33023e-12	4.43824e-12	9.99523e-12	1.42608e-11
-1.46013e-11	-7.89322e-12	3.23635e-15	7.63857e-12	1.40624e-11	1.90616e-11	2.26664e-11	2.38234e-11	2.28949e-11	1.99378e-11	1.5112e-11	9.6396e-12	4.27378e-12	-1.06362e-12	-5.46133e-12	-9.91944e-12	-1.26172e-11	-1.55689e-11	-1.76982e-11	-1.88061e-11	-1.95357e-11	-1.61831e-11	-1.1747e-11	-6.01415e-12	8.80444e-13	8.73072e-12	1.46909e-11	1.96227e-11	2.28935e-11	2.47343e-11	2.42766e-11	2.19181e-11	1.89273e-11	1.41601e-11	8.54916e-12	2.45148e-12	-3.22166e-12	-8.39741e-12	-1.29674e-11	-1.72443e-11	-1.98586e-11	-2.15829e-11	-2.11898e-11	-1.91002e-11	-1.55079e-11	-9.7679e-12	-3.32628e-12	3.396e-12	9.31893e-12	1.41956e-11
-1.27836e-11	-5.59235e-12	2.63806e-12	1.04972e-11	1.70152e-11	2.23306e-11	2.56476e-11	2.65826e-11	2.5146e-11	2.24749e-11	1.85409e-11	1.30134e-11	7.08446e-12	1.54278e-12	-3.86212e-12	-8.69859e-12	-1.21531e-11	-1.60552e-11	-1.87564e-11	-2.04221e-11	-2.00592e-11	-1.70566e-11	-1.30681e-11	-6.6869e-12	-8.00763e-14	6.83761e-12	1.30714e-11	1.78646e-11	2.1194e-11	2.301e-11	2.32592e-11	2.12667e-11	1.78815e-11	1.36082e-11	8.51234e-12	3.02573e-12	-2.46089e-12	-8.03987e-12	-1.33222e-11	-1.72829e-11	-2.05811e-11	-2.14154e-11	-2.11253e-11	-1.88581e-11	-1.49087e-11	-8.69272e-12	-1.57253e-12	5.57253e-12	1.20568e-11	1.72514e-11
-1.37157e-11	-6.2349e-12	1.91557e-12	1.03432e-11	1.79003e-11	2.33934e-11	2.70443e-11	2.89474e-11	2.84044e-11	2.56604e-11	2.08009e-11	1.53498e-11	9.12421e-12	2.98034e-12	-3.08004e-12	-9.08357e-12	-1.37673e-11	-1.71933e-11	-1.9772e-11	-2.13986e-11	-2.12364e-11	-1.86921e-11	-1.41494e-11	-7.73091e-12	-9.87306e-13	5.71544e-12	1.14181e-11	1.60016e-11	1.89776e-11	2.02642e-11	1.97923e-11	1.79081e-11	1.4244e-11	9.94047e-12	4.969e-12	-7.80137e-15	-4.82828e-12	-9.33257e-12	-1.39079e-11	-1.74263e-11	-1.97723e-11	-2.18448e-11	-2.15263e-11	-1.8275e-11	-1.36382e-11	-6.7258e-12	1.09605e-12	8.53776e-12	1.54235e-11	2.07122e-11
-1.25943e-11	-5.10287e-12	3.4011e-12	1.16137e-11	1.83858e-11	2.34791e-11	2.68601e-11	2.86477e-11	2.82681e-11	2.57604e-11	2.10465e-11	1.55563e-11	9.29878e-12	1.91502e-12	-4.36918e-12	-9.25184e-12	-1.50795e-11	-1.89869e-11	-2.17007e-11	-2.29489e-11	-2.23817e-11	-1.95105e-11	-1.52077e-11	-9.38598e-12	-2.74541e-12	3.83121e-12	9.70795e-12	1.40606e-11	1.70632e-11	1.80905e-11	1.78246e-11	1.57521e-11	1.25321e-11	8.53231e-12	4.02802e-12	-7.85357e-13	-6.11565e-12	-1.05116e-11	-1.37671e-11	-1.68841e-11	-1.96742e-11	-2.12013e-11	-2.15524e-11	-1.89531e-11	-1.38419e-11	-6.88519e-12	9.50876e-13	8.78338e-12	1.61238e-11	2.12687e-11
-1.30734e-11	-5.50917e-12	2.86335e-12	1.0925e-11	1.78871e-11	2.35596e-11	2.75374e-11	2.95292e-11	2.94587e-11	2.76296e-11	2.35374e-11	1.82445e-11	1.22374e-11	5.22486e-12	-1.2725e-12	-7.15169e-12	-1.21018e-11	-1.63752e-11	-1.9565e-11	-2.15096e-11	-2.16724e-11	-1.95829e-11	-1.53244e-11	-9.61642e-12	-3.26006e-12	3.16202e-12	8.92507e-12	1.36898e-11	1.6346e-11	1.73964e-11	1.66349e-11	1.43777e-11	1.11257e-11	6.58946e-12	1.53273e-12	-2.9236e-12	-7.16499e-12	-1.10547e-11	-1.46654e-11	-1.7635e-11	-1.99792e-11	-2.10871e-11	-2.0328e-11	-1.74533e-11	-1.20438e-11	-4.91649e-12	3.46491e-12	1.14786e-11	1.86397e-11	2.39888e-11
-1.41032e-11	-6.61713e-12	1.49604e-12	9.39428e-12	1.62924e-11	2.14337e-11	2.51433e-11	2.69096e-11	2.63612e-11	2.40508e-11	2.02037e-11	1.48894e-11	8.49329e-12	2.04034e-12	-4.03958e-12	-9.77133e-12	-1.49915e-11	-1.90339e-11	-2.15558e-11	-2.26708e-11	-2.218e-11	-1.94794e-11	-1.48727e-11	-8.58564e-12	-1.67507e-12	5.12893e-12	1.06486e-11	1.4376e-11	1.74798e-11	1.83099e-11	1.69072e-11	1.4753e-11	1.05933e-11	6.17251e-12	1.6469e-12	-2.99772e-12	-7.32793e-12	-1.07664e-11	-1.43825e-11	-1.76256e-11	-2.03891e-11	-2.13015e-11	-2.08249e-11	-1.83428e-11	-1.29102e-11	-5.40806e-12	2.38004e-12	1.02889e-11	1.75566e-11	2.36607e-11
-1.35894e-11	-6.34486e-12	1.45035e-12	8.89206e-12	1.53852e-11	2.0491e-11	2.38631e-11	2.51266e-11	2.44468e-11	2.29659e-11	1.95612e-11	1.43872e-11	8.83484e-12	2.77802e-12	-2.49543e-12	-7.47934e-12	-1.22465e-11	-1.64098e-11	-1.94859e-11	-2.12421e-11	-2.1437e-11	-1.96014e-11	-1.52293e-11	-9.54617e-12	-2.77414e-12	3.91439e-12	9.79468e-12	1.46056e-11	1.76828e-11	1.87296e-11	1.7842e-11	1.50785e-11	1.12653e-11	6.28491e-12	1.32587e-12	-3.49461e-12	-8.30976e-12	-1.24446e-11	-1.58724e-11	-1.92451e-11	-2.16729e-11	-2.31343e-11	-2.24818e-11	-1.96035e-11	-1.39524e-11	-6.532e-12	1.67532e-12	9.79027e-12	1.71236e-11	2.23733e-11
-1.44416e-11	-7.98217e-12	-6.68358e-13	6.52111e-12	1.28402e-11	1.79318e-11	2.13074e-11	2.28196e-11	2.2591e-11	2.06056e-11	1.71511e-11	1.24745e-11	7.56168e-12	2.35396e-12	-3.07049e-12	-8.18939e-12	-1.26546e-11	-1.65425e-11	-1.91798e-11	-2.07158e-11	-2.04488e-11	-1.81355e-11	-1.33174e-11	-6.96996e-12	1.17696e-12	8.54407e-12	1.47832e-11	1.99192e-11	2.2968e-11	2.3942e-11	2.26529e-11	1.9273e-11	1.41612e-11	8.67282e-12	2.99969e-12	-2.48515e-12	-7.57209e-12	-1.19218e-11	-1.58328e-11	-1.8765e-11	-2.13562e-11	-2.22545e-11	-2.16642e-11	-1.84271e-11	-1.30318e-11	-6.03058e-12	1.88542e-12	9.33423e-12	1.64562e-11	2.15496e-11
-1.46169e-11	-8.42044e-12	-1.25051e-12	5.51085e-12	1.15155e-11	1.6163e-11	1.90181e-11	1.99637e-11	1.97014e-11	1.74513e-11	1.40714e-11	9.75009e-12	5.11435e-12	3.27476e-14	-4.28858e-12	-8.55306e-12	-1.26666e-11	-1.62169e-11	-1.87424e-11	-2.01736e-11	-2.01943e-11	-1.7666e-11	-1.32015e-11	-6.91085e-12	5.43294e-13	8.04007e-12	1.47286e-11	1.99197e-11	2.42155e-11	2.57401e-11	2.38329e-11	2.08633e-11	1.74302e-11	1.16505e-11	4.98792e-12	-1.0618e-12	-6.78467e-12	-1.22375e-11	-1.65962e-11	-1.9841e-11	-2.25263e-11	-2.37976e-11	-2.32535e-11	-2.0139e-11	-1.51576e-11	-8.05691e-12	-8.01721e-13	6.87269e-12	1.32823e-11	1.82869e-11
-1.41013e-11	-8.16593e-12	-1.67635e-12	5.00153e-12	1.05567e-11	1.51101e-11	1.78569e-11	1.90743e-11	1.85721e-11	1.62403e-11	1.27787e-11	8.57286e-12	4.07745e-12	-3.78878e-13	-4.69843e-12	-8.54724e-12	-1.20603e-11	-1.52554e-11	-1.77187e-11	-1.90895e-11	-1.8771e-11	-1.64469e-11	-1.20854e-11	-5.9458e-12	1.75703e-12	9.26802e-12	1.6152e-11	2.14603e-11	2.51787e-11	2.65879e-11	2.61266e-11	2.32566e-11	1.85622e-11	1.27772e-11	6.00804e-12	-5.23076e-13	-6.46799e-12	-1.15833e-11	-1.64305e-11	-1.98334e-11	-2.21244e-11	-2.34419e-11	-2.32122e-11	-2.01279e-11	-1.48569e-11	-8.33531e-12	-1.01972e-12	6.14132e-12	1.26504e-11	1.70937e-11
-1.38539e-11	-7.65741e-12	-1.19092e-12	5.18143e-12	1.06478e-11	1.50573e-11	1.74524e-11	1.84424e-11	1.79207e-11	1.54023e-11	1.19514e-11	7.81662e-12	3.38871e-12	-5.95105e-13	-4.79031e-12	-8.1897e-12	-1.14363e-11	-1.4262e-11	-1.62527e-11	-1.7524e-11	-1.70492e-11	-1.49312e-11	-1.07243e-11	-4.35014e-12	3.29052e-12	1.11177e-11	1.7689e-11	2.30435e-11	2.6341e-11	2.77377e-11	2.72178e-11	2.48434e-11	2.06499e-11	1.45736e-11	7.85416e-12	1.20581e-12	-4.91141e-12	-1.0462e-11	-1.59362e-11	-1.96926e-11	-2.25893e-11	-2.28943e-11	-2.18919e-11	-1.94541e-11	-1.51655e-11	-9.0276e-12	-1.86656e-12	5.02626e-12	1.10238e-11	1.55825e-11
-1.18088e-11	-6.00135e-12	3.58556e-13	6.64919e-12	1.23785e-11	1.68341e-11	1.96094e-11	2.00558e-11	1.90403e-11	1.68665e-11	1.27939e-11	8.17416e-12	3.4567e-12	-1.04048e-12	-5.00476e-12	-8.64574e-12	-1.1919e-11	-1.45723e-11	-1.7009e-11	-1.87439e-11	-1.90702e-11	-1.69718e-11	-1.30366e-11	-6.84721e-12	2.48109e-13	7.8941e-12	1.51742e-11	2.04327e-11	2.44319e-11	2.64397e-11	2.62626e-11	2.4247e-11	2.07694e-11	1.53947e-11	8.84586e-12	2.47639e-12	-3.63905e-12	-9.50936e-12	-1.41131e-11	-1.8994e-11	-2.20275e-11	-2.32206e-11	-2.26783e-11	-1.98889e-11	-1.48701e-11	-8.54039e-12	-1.541e-12	4.99122e-12	1.06957e-11	1.51957e-11
-1.15294e-11	-5.49816e-12	1.31117e-12	8.1276e-12	1.4317e-11	1.91013e-11	2.21625e-11	2.3204e-11	2.22684e-11	1.94037e-11	1.53737e-11	1.04608e-11	5.41296e-12	7.09718e-13	-4.09478e-12	-7.09094e-12	-1.0469e-11	-1.3181e-11	-1.61771e-11	-1.7301e-11	-1.72685e-11	-1.60174e-11	-1.18459e-11	-5.57307e-12	1.46007e-12	8.13973e-12	1.51409e-11	2.05256e-11	2.43844e-11	2.60121e-11	2.55899e-11	2.31799e-11	1.96242e-11	1.49245e-11	8.90674e-12	3.17677e-12	-2.78947e-12	-8.40043e-12	-1.28816e-11	-1.65262e-11	-1.89166e-11	-1.99659e-11	-1.95123e-11	-1.69894e-11	-1.29742e-11	-7.1579e-12	-4.81798e-13	6.08239e-12	1.18881e-11	1.60648e-11
-8.71698e-12	-2.5951e-12	4.56772e-12	1.12296e-11	1.75345e-11	2.20967e-11	2.50158e-11	2.57251e-11	2.46492e-11	2.17685e-11	1.74578e-11	1.22341e-11	6.55387e-12	1.522e-12	-3.43348e-12	-7.49901e-12	-1.04952e-11	-1.38058e-11	-1.6182e-11	-1.79915e-11	-1.84688e-11	-1.69282e-11	-1.34175e-11	-7.9529e-12	-1.21641e-12	5.61779e-12	1.21145e-11	1.73517e-11	2.16777e-11	2.39023e-11	2.35973e-11	2.14289e-11	1.82782e-11	1.35163e-11	8.26597e-12	2.36191e-12	-2.87247e-12	-7.82973e-12	-1.19947e-11	-1.56801e-11	-1.87349e-11	-2.02478e-11	-1.95438e-11	-1.7067e-11	-1.26966e-11	-6.90517e-12	-2.48606e-13	6.72415e-12	1.28638e-11	1.76339e-11
-1.00257e-11	-3.85227e-12	3.28746e-12	1.0294e-11	1.69079e-11	2.23352e-11	2.57481e-11	2.73208e-11	2.70797e-11	2.47692e-11	2.08938e-11	1.50963e-11	9.29172e-12	3.48892e-12	-1.93197e-12	-6.19645e-12	-9.99908e-12	-1.32937e-11	-1.58351e-11	-1.79981e-11	-1.83191e-11	-1.71408e-11	-1.36942e-11	-8.23841e-12	-1.46994e-12	5.30208e-12	1.12588e-11	1.60111e-11	1.89621e-11	2.05437e-11	2.02813e-11	1.82621e-11	1.45199e-11	9.96765e-12	4.82743e-12	-1.3161e-13	-4.90768e-12	-9.15618e-12	-1.27634e-11	-1.58235e-11	-1.75958e-11	-1.86468e-11	-1.74614e-11	-1.45974e-11	-1.03034e-11	-3.97369e-12	2.88538e-12	9.60766e-12	1.53938e-11	2.0409e-11
-7.68571e-12	-1.6189e-12	5.73044e-12	1.28862e-11	1.90116e-11	2.40481e-11	2.73687e-11	2.88347e-11	2.83787e-11	2.55531e-11	2.15604e-11	1.67115e-11	1.05854e-11	4.00455e-12	-9.15407e-13	-5.21719e-12	-9.92576e-12	-1.26679e-11	-1.51205e-11	-1.68057e-11	-1.72546e-11	-1.6071e-11	-1.24609e-11	-7.41902e-12	-1.86735e-12	4.40196e-12	1.03444e-11	1.48072e-11	1.77743e-11	1.92385e-11	1.88323e-11	1.70494e-11	1.37477e-11	9.30201e-12	4.69647e-12	2.66783e-13	-3.91243e-12	-8.35633e-12	-1.10292e-11	-1.42421e-11	-1.71494e-11	-1.72892e-11	-1.74432e-11	-1.5144e-11	-1.0779e-11	-4.79032e-12	2.36539e-12	9.40387e-12	1.57549e-11	2.08145e-11
-8.59294e-12	-2.76061e-12	4.07891e-12	1.11529e-11	1.75857e-11	2.28407e-11	2.62767e-11	2.7915e-11	2.74218e-11	2.53404e-11	2.18842e-11	1.695e-11	1.12804e-11	5.33553e-12	-2.34573e-13	-4.9538e-12	-8.88078e-12	-1.25608e-11	-1.53278e-11	-1.78817e-11	-1.87942e-11	-1.81097e-11	-1.56614e-11	-1.06302e-11	-4.35376e-12	2.1447e-12	8.13868e-12	1.29016e-11	1.59895e-11	1.71589e-11	1.68219e-11	1.48223e-11	1.1613e-11	7.68957e-12	3.30784e-12	-1.18934e-12	-5.38632e-12	-9.2227e-12	-1.25457e-11	-1.49202e-11	-1.70033e-11	-1.77861e-11	-1.68245e-11	-1.39783e-11	-9.35562e-12	-2.85183e-12	4.51705e-12	1.19215e-11	1.83489e-11	2.32966e-11
-9.69202e-12	-3.47066e-12	3.13971e-12	1.03274e-11	1.64653e-11	2.18304e-11	2.53393e-11	2.68657e-11	2.66726e-11	2.45753e-11	2.11084e-11	1.64212e-11	1.1034e-11	5.44082e-12	1.47832e-13	-4.56429e-12	-8.57298e-12	-1.32265e-11	-1.59313e-11	-1.82578e-11	-1.79659e-11	-1.60753e-11	-1.23018e-11	-6.40374e-12	1.81764e-13	6.53457e-12	1.21058e-11	1.62896e-11	1.89387e-11	1.96445e-11	1.82897e-11	1.56524e-11	1.20132e-11	7.53551e-12	3.02589e-12	-1.22083e-12	-5.09806e-12	-8.24522e-12	-1.11419e-11	-1.37348e-11	-1.58712e-11	-1.67837e-11	-1.63924e-11	-1.36562e-11	-9.55409e-12	-3.92248e-12	2.93658e-12	1.0039e-11	1.66618e-11	2.17712e-11
-1.13133e-11	-5.41706e-12	1.29101e-12	8.4112e-12	1.46077e-11	1.91983e-11	2.25473e-11	2.39139e-11	2.36551e-11	2.18935e-11	1.85936e-11	1.43646e-11	9.53349e-12	4.26004e-12	-8.53544e-13	-5.01677e-12	-9.37896e-12	-1.3361e-11	-1.63447e-11	-1.81401e-11	-1.85978e-11	-1.68369e-11	-1.31273e-11	-7.7746e-12	-1.61187e-12	5.11575e-12	1.11222e-11	1.57643e-11	1.89197e-11	2.04674e-11	1.96793e-11	1.71308e-11	1.33157e-11	8.86116e-12	4.20588e-12	-2.59329e-13	-4.34795e-12	-7.76689e-12	-1.0827e-11	-1.34484e-11	-1.48955e-11	-1.56144e-11	-1.59141e-11	-1.40732e-11	-9.97459e-12	-4.06943e-12	3.39537e-12	1.05546e-11	1.70176e-11	2.24129e-11
-1.36203e-11	-8.22499e-12	-1.08704e-12	5.46827e-12	1.1432e-11	1.6616e-11	1.98193e-11	2.16122e-11	2.12824e-11	1.9487e-11	1.66632e-11	1.24893e-11	8.25855e-12	3.1432e-12	-1.80874e-12	-5.76413e-12	-8.92372e-12	-1.23196e-11	-1.51221e-11	-1.68855e-11	-1.68281e-11	-1.4417e-11	-1.02527e-11	-4.0562e-12	2.89169e-12	9.93016e-12	1.60734e-11	2.07386e-11	2.38194e-11	2.48147e-11	2.34261e-11	2.01795e-11	1.57196e-11	1.04302e-11	4.68776e-12	-7.47338e-13	-5.22498e-12	-9.10044e-12	-1.22991e-11	-1.51922e-11	-1.68402e-11	-1.798e-11	-1.75301e-11	-1.50231e-11	-1.08356e-11	-4.75995e-12	2.14886e-12	8.80364e-12	1.52257e-11	1.99887e-11
-1.21455e-11	-6.14972e-12	9.29486e-14	6.54167e-12	1.16794e-11	1.58917e-11	1.8619e-11	1.94065e-11	1.86325e-11	1.62315e-11	1.33472e-11	9.14845e-12	4.74008e-12	3.74345e-13	-4.16903e-12	-8.04626e-12	-1.18151e-11	-1.47331e-11	-1.57718e-11	-1.69649e-11	-1.65594e-11	-1.47185e-11	-1.0444e-11	-4.35058e-12	2.89217e-12	1.00728e-11	1.67648e-11	2.20323e-11	2.50633e-11	2.65738e-11	2.5814e-11	2.30079e-11	1.87523e-11	1.32693e-11	7.37588e-12	1.72584e-12	-3.60623e-12	-7.82275e-12	-1.10108e-11	-1.40869e-11	-1.66123e-11	-1.81962e-11	-1.82099e-11	-1.64703e-11	-1.26595e-11	-6.89997e-12	-2.62948e-13	6.8377e-12	1.29169e-11	1.81791e-11
-1.54614e-11	-1.01016e-11	-3.96909e-12	2.19187e-12	8.10236e-12	1.30554e-11	1.59763e-11	1.74423e-11	1.70698e-11	1.53011e-11	1.2241e-11	8.41175e-12	4.36576e-12	-8.87955e-14	-4.44032e-12	-8.44901e-12	-1.31043e-11	-1.63705e-11	-1.87556e-11	-2.00926e-11	-1.83228e-11	-1.52687e-11	-1.08113e-11	-4.60056e-12	3.41669e-12	1.09739e-11	1.83516e-11	2.39743e-11	2.74654e-11	2.86863e-11	2.79533e-11	2.47066e-11	2.03871e-11	1.44351e-11	7.36393e-12	1.05131e-12	-4.48326e-12	-9.40855e-12	-1.35629e-11	-1.68912e-11	-1.93438e-11	-2.01817e-11	-1.95879e-11	-1.68979e-11	-1.2206e-11	-6.52112e-12	1.35445e-13	6.56641e-12	1.2317e-11	1.6389e-11
-1.3006e-11	-7.13995e-12	-3.99901e-13	6.33127e-12	1.17e-11	1.58377e-11	1.79414e-11	1.84855e-11	1.70934e-11	1.42021e-11	1.04758e-11	6.14738e-12	1.72658e-12	-2.71554e-12	-6.71534e-12	-1.0081e-11	-1.29493e-11	-1.47943e-11	-1.73233e-11	-1.82252e-11	-1.79937e-11	-1.5e-11	-9.31685e-12	-2.34588e-12	5.444e-12	1.29674e-11	1.94481e-11	2.47547e-11	2.7775e-11	2.92002e-11	2.85737e-11	2.59239e-11	2.1576e-11	1.60218e-11	9.53335e-12	2.91698e-12	-3.17005e-12	-8.9018e-12	-1.37116e-11	-1.74414e-11	-2.01427e-11	-2.16503e-11	-2.12998e-11	-1.95016e-11	-1.59696e-11	-1.05281e-11	-4.17351e-12	2.67135e-12	8.67243e-12	1.3558e-11
-1.38635e-11	-7.68658e-12	-1.31068e-12	5.22153e-12	1.08034e-11	1.52164e-11	1.77643e-11	1.82604e-11	1.76108e-11	1.47852e-11	1.08333e-11	6.5209e-12	1.93313e-12	-2.72216e-12	-6.19616e-12	-9.52272e-12	-1.23732e-11	-1.52184e-11	-1.74116e-11	-1.8516e-11	-1.84018e-11	-1.60386e-11	-1.14835e-11	-4.75057e-12	2.77462e-12	1.0497e-11	1.78232e-11	2.37373e-11	2.76085e-11	2.95577e-11	2.97235e-11	2.74272e-11	2.32693e-11	1.75411e-11	1.10917e-11	4.28704e-12	-2.09664e-12	-8.13037e-12	-1.32049e-11	-1.73628e-11	-1.98989e-11	-2.12839e-11	-2.08481e-11	-1.82399e-11	-1.36208e-11	-7.65345e-12	-9.72024e-13	5.26176e-12	1.07655e-11	1.47113e-11
-1.40567e-11	-7.43207e-12	1.49677e-14	7.50997e-12	1.41097e-11	1.86897e-11	2.17331e-11	2.32187e-11	2.18604e-11	1.86759e-11	1.41148e-11	8.35282e-12	1.589e-12	-3.73419e-12	-8.43921e-12	-1.24124e-11	-1.5643e-11	-1.85095e-11	-2.0605e-11	-2.1164e-11	-1.992e-11	-1.63828e-11	-1.08204e-11	-3.36097e-12	4.71134e-12	1.21069e-11	1.8282e-11	2.28958e-11	2.60884e-11	2.70731e-11	2.59741e-11	2.34646e-11	1.97437e-11	1.44561e-11	8.40457e-12	1.86813e-12	-4.27041e-12	-9.69841e-12	-1.4645e-11	-1.85329e-11	-2.14811e-11	-2.24718e-11	-2.21941e-11	-1.96427e-11	-1.53967e-11	-9.89295e-12	-3.57745e-12	2.7043e-12	8.64499e-12	1.30687e-11
-1.06278e-11	-3.56801e-12	3.93232e-12	1.0969e-11	1.72188e-11	2.19196e-11	2.44479e-11	2.51448e-11	2.3774e-11	2.04243e-11	1.565e-11	9.94492e-12	4.06573e-12	-1.78859e-12	-6.89862e-12	-1.11471e-11	-1.50972e-11	-1.82426e-11	-2.03044e-11	-2.12275e-11	-2.08752e-11	-1.81409e-11	-1.35786e-11	-7.35196e-12	2.79821e-13	7.82101e-12	1.49199e-11	2.05124e-11	2.43232e-11	2.63577e-11	2.63689e-11	2.46517e-11	2.10481e-11	1.63359e-11	1.04745e-11	4.304e-12	-2.17027e-12	-7.85939e-12	-1.33087e-11	-1.76904e-11	-2.06582e-11	-2.22173e-11	-2.17655e-11	-1.92852e-11	-1.46199e-11	-8.28308e-12	-1.14158e-12	6.01414e-12	1.23758e-11	1.69132e-11
-1.39171e-11	-7.09003e-12	7.44252e-13	8.52702e-12	1.54856e-11	2.09306e-11	2.44875e-11	2.57634e-11	2.49291e-11	2.20946e-11	1.73452e-11	1.12866e-11	4.83538e-12	-1.61579e-12	-7.30136e-12	-1.23847e-11	-1.6818e-11	-2.03133e-11	-2.24426e-11	-2.303e-11	-2.17256e-11	-1.8032e-11	-1.25976e-11	-5.63196e-12	1.72271e-12	8.68658e-12	1.4812e-11	1.89657e-11	2.16254e-11	2.23774e-11	2.15981e-11	1.89519e-11	1.50462e-11	1.01458e-11	5.00915e-12	-5.23648e-13	-5.69762e-12	-1.03973e-11	-1.47808e-11	-1.84094e-11	-2.09241e-11	-2.18082e-11	-2.10118e-11	-1.78512e-11	-1.25055e-11	-5.91826e-12	1.49858e-12	8.78397e-12	1.45257e-11	1.90116e-11
-9.31409e-12	-1.82265e-12	5.98322e-12	1.32917e-11	1.95628e-11	2.42991e-11	2.69642e-11	2.77463e-11	2.63898e-11	2.30454e-11	1.84594e-11	1.23617e-11	5.89103e-12	-2.84815e-13	-6.67382e-12	-1.22368e-11	-1.70911e-11	-2.08208e-11	-2.30958e-11	-2.409e-11	-2.31267e-11	-2.00619e-11	-1.54446e-11	-9.0403e-12	-1.98939e-12	5.06863e-12	1.10022e-11	1.60938e-11	1.93593e-11	2.10918e-11	2.09147e-11	1.91034e-11	1.57306e-11	1.14253e-11	6.34013e-12	9.61875e-13	-4.29381e-12	-9.19601e-12	-1.37767e-11	-1.7741e-11	-2.06963e-11	-2.24952e-11	-2.23383e-11	-1.9913e-11	-1.47113e-11	-7.89308e-12	4.06778e-14	7.88562e-12	1.46541e-11	2.01844e-11
-1.23334e-11	-5.76745e-12	1.96736e-12	9.75013e-12	1.6627e-11	2.24184e-11	2.59593e-11	2.82549e-11	2.79907e-11	2.58881e-11	2.17231e-11	1.58297e-11	8.92376e-12	1.93079e-12	-5.13678e-12	-1.12469e-11	-1.65914e-11	-2.05113e-11	-2.23794e-11	-2.32689e-11	-2.30498e-11	-2.03012e-11	-1.52843e-11	-8.75026e-12	-1.7029e-12	5.06734e-12	1.11786e-11	1.5723e-11	1.8127e-11	1.87919e-11	1.77391e-11	1.49436e-11	1.10451e-11	6.13757e-12	1.69545e-12	-2.8195e-12	-7.17813e-12	-1.14302e-11	-1.51902e-11	-1.82343e-11	-2.03192e-11	-2.10771e-11	-1.9572e-11	-1.55693e-11	-9.74233e-12	-2.00575e-12	5.86051e-12	1.34745e-11	1.98682e-11	2.45388e-11
-1.05672e-11	-3.64066e-12	3.97513e-12	1.14755e-11	1.77093e-11	2.25681e-11	2.55636e-11	2.65465e-11	2.4721e-11	2.23643e-11	1.78387e-11	1.1876e-11	5.8547e-12	-8.73588e-13	-7.20575e-12	-1.20102e-11	-1.69249e-11	-2.05605e-11	-2.353e-11	-2.43964e-11	-2.25093e-11	-1.89187e-11	-1.34825e-11	-7.35e-12	-6.88115e-13	5.69844e-12	1.13212e-11	1.55708e-11	1.78841e-11	1.85188e-11	1.71907e-11	1.49654e-11	1.14364e-11	7.08308e-12	2.58767e-12	-2.23104e-12	-6.60032e-12	-1.04651e-11	-1.42109e-11	-1.75979e-11	-2.04182e-11	-2.18654e-11	-2.09908e-11	-1.86597e-11	-1.41135e-11	-7.24551e-12	5.47917e-13	8.66642e-12	1.61188e-11	2.22655e-11
-1.11796e-11	-5.4183e-12	1.78005e-12	8.87004e-12	1.52015e-11	2.02576e-11	2.39174e-11	2.55025e-11	2.55581e-11	2.36597e-11	1.99477e-11	1.4994e-11	8.86789e-12	2.85192e-12	-3.61347e-12	-9.50687e-12	-1.46382e-11	-1.86878e-11	-2.14796e-11	-2.29197e-11	-2.25106e-11	-1.97425e-11	-1.54094e-11	-9.58417e-12	-2.86366e-12	4.02915e-12	1.0604e-11	1.51609e-11	1.81528e-11	1.89332e-11	1.82197e-11	1.55681e-11	1.1666e-11	6.76382e-12	2.24532e-12	-2.37266e-12	-6.1664e-12	-1.00134e-11	-1.41554e-11	-1.64889e-11	-1.91192e-11	-2.09571e-11	-1.94911e-11	-1.66857e-11	-1.10541e-11	-3.40632e-12	4.69265e-12	1.22658e-11	1.84658e-11	2.3863e-11
-1.16214e-11	-5.61321e-12	1.46612e-12	8.31275e-12	1.4154e-11	1.86789e-11	2.163e-11	2.23677e-11	2.14321e-11	1.86171e-11	1.46067e-11	9.92298e-12	4.0811e-12	-1.69684e-12	-6.88858e-12	-1.1249e-11	-1.47994e-11	-1.7943e-11	-2.03387e-11	-2.05211e-11	-1.90746e-11	-1.57701e-11	-1.03356e-11	-3.39486e-12	3.99712e-12	1.06981e-11	1.61449e-11	2.03786e-11	2.31111e-11	2.35487e-11	2.20606e-11	1.8878e-11	1.44199e-11	9.07357e-12	3.41998e-12	-1.38629e-12	-5.66498e-12	-9.74472e-12	-1.34461e-11	-1.65382e-11	-1.88878e-11	-2.00916e-11	-2.00004e-11	-1.7465e-11	-1.29046e-11	-6.43629e-12	1.14575e-12	9.1257e-12	1.59368e-11	2.16128e-11
-1.10134e-11	-5.62338e-12	5.89089e-13	6.80867e-12	1.21862e-11	1.6228e-11	1.93496e-11	2.0313e-11	1.95479e-11	1.75767e-11	1.39641e-11	9.26622e-12	4.34804e-12	8.88879e-14	-4.80442e-12	-9.5574e-12	-1.37135e-11	-1.75535e-11	-1.99155e-11	-2.12383e-11	-2.11685e-11	-1.87432e-11	-1.35592e-11	-7.87789e-12	-9.47773e-13	6.30742e-12	1.23796e-11	1.74054e-11	2.11949e-11	2.28493e-11	2.23151e-11	2.0582e-11	1.67882e-11	1.17777e-11	6.57883e-12	1.20235e-12	-4.1688e-12	-8.61447e-12	-1.35309e-11	-1.68539e-11	-1.93616e-11	-2.11231e-11	-2.08206e-11	-1.82728e-11	-1.3087e-11	-6.37896e-12	1.09295e-12	8.60749e-12	1.45464e-11	1.97233e-11
-1.32724e-11	-7.54491e-12	-1.72502e-12	5.12517e-12	1.09166e-11	1.52106e-11	1.81155e-11	1.96189e-11	1.86389e-11	1.63906e-11	1.27745e-11	8.36965e-12	3.23298e-12	-1.51645e-12	-6.14508e-12	-9.91574e-12	-1.30132e-11	-1.56221e-11	-1.78171e-11	-1.90191e-11	-1.78959e-11	-1.45398e-11	-9.19779e-12	-2.59807e-12	4.9591e-12	1.22871e-11	1.90698e-11	2.41809e-11	2.71231e-11	2.79053e-11	2.66642e-11	2.32204e-11	1.87019e-11	1.31655e-11	6.72143e-12	5.22495e-13	-4.76517e-12	-8.89465e-12	-1.30561e-11	-1.60185e-11	-1.87003e-11	-2.00551e-11	-1.90669e-11	-1.62259e-11	-1.18342e-11	-5.67503e-12	1.32436e-12	7.8175e-12	1.39056e-11	1.85425e-11
-9.18988e-12	-3.61157e-12	2.55827e-12	8.77607e-12	1.32335e-11	1.71953e-11	1.94003e-11	1.92996e-11	1.77832e-11	1.48066e-11	1.1043e-11	6.4499e-12	1.90297e-12	-2.55335e-12	-6.41815e-12	-9.47471e-12	-1.25206e-11	-1.50851e-11	-1.65589e-11	-1.79386e-11	-1.75508e-11	-1.44896e-11	-1.00162e-11	-3.88011e-12	3.1406e-12	1.02146e-11	1.67202e-11	2.22008e-11	2.61253e-11	2.76038e-11	2.68956e-11	2.46366e-11	2.1628e-11	1.68466e-11	1.09177e-11	4.82532e-12	-9.11761e-13	-5.71093e-12	-1.07535e-11	-1.65154e-11	-1.86927e-11	-1.94613e-11	-1.93133e-11	-1.78135e-11	-1.41643e-11	-9.06916e-12	-2.29536e-12	4.3008e-12	1.04937e-11	1.53793e-11
-1.18681e-11	-6.3893e-12	-5.92498e-13	4.86502e-12	9.96904e-12	1.46467e-11	1.73793e-11	1.90461e-11	1.85582e-11	1.58142e-11	1.23562e-11	7.93542e-12	2.90533e-12	-1.89206e-12	-5.9043e-12	-9.47778e-12	-1.25183e-11	-1.51273e-11	-1.71891e-11	-1.82632e-11	-1.78719e-11	-1.54839e-11	-1.11526e-11	-4.91524e-12	2.62239e-12	1.01085e-11	1.74152e-11	2.2855e-11	2.58007e-11	2.64887e-11	2.64413e-11	2.4296e-11	2.00156e-11	1.38255e-11	7.91612e-12	2.18259e-12	-2.63256e-12	-7.38377e-12	-1.11669e-11	-1.60637e-11	-1.79674e-11	-1.88941e-11	-1.8247e-11	-1.55695e-11	-1.11582e-11	-5.56037e-12	1.19922e-12	7.23761e-12	1.22812e-11	1.60068e-11
-7.65235e-12	-1.987e-12	5.0799e-12	1.22605e-11	1.78015e-11	2.19942e-11	2.39133e-11	2.41039e-11	2.26443e-11	1.91347e-11	1.42343e-11	9.03547e-12	3.29129e-12	-1.64643e-12	-5.77236e-12	-9.52525e-12	-1.23971e-11	-1.47466e-11	-1.6407e-11	-1.70566e-11	-1.64787e-11	-1.46663e-11	-1.03758e-11	-3.45458e-12	4.00667e-12	1.0832e-11	1.67975e-11	2.1136e-11	2.44494e-11	2.60664e-11	2.59959e-11	2.42681e-11	2.15757e-11	1.70607e-11	1.14267e-11	5.48888e-12	-3.05046e-13	-5.81831e-12	-1.05446e-11	-1.38126e-11	-1.69473e-11	-1.93537e-11	-1.93354e-11	-1.78214e-11	-1.4206e-11	-9.05042e-12	-3.40816e-12	2.95708e-12	8.86401e-12	1.4183e-11
-8.08174e-12	-2.60646e-12	3.2614e-12	9.12393e-12	1.52884e-11	2.03214e-11	2.32689e-11	2.48806e-11	2.37514e-11	2.05812e-11	1.66062e-11	1.13719e-11	5.84973e-12	1.81926e-13	-4.71316e-12	-8.64191e-12	-1.18726e-11	-1.50535e-11	-1.75327e-11	-1.88591e-11	-1.90291e-11	-1.73214e-11	-1.37415e-11	-8.19697e-12	-1.23487e-12	6.2317e-12	1.26414e-11	1.81539e-11	2.17374e-11	2.35676e-11	2.3458e-11	2.1819e-11	1.81478e-11	1.35316e-11	8.10361e-12	2.52996e-12	-2.73817e-12	-7.21403e-12	-1.16029e-11	-1.46363e-11	-1.7128e-11	-1.75946e-11	-1.70345e-11	-1.55809e-11	-1.12674e-11	-5.15616e-12	1.21263e-12	7.7484e-12	1.3698e-11	1.82833e-11
-7.84855e-12	-1.61654e-12	5.81629e-12	1.29471e-11	1.93497e-11	2.3935e-11	2.78098e-11	2.87731e-11	2.75444e-11	2.44364e-11	1.94045e-11	1.35058e-11	7.00663e-12	7.27757e-13	-4.80504e-12	-9.50473e-12	-1.33518e-11	-1.62627e-11	-1.86087e-11	-1.96366e-11	-1.87284e-11	-1.59869e-11	-1.17728e-11	-5.88189e-12	8.72373e-13	7.61597e-12	1.33773e-11	1.7872e-11	2.04642e-11	2.15395e-11	2.06785e-11	1.84853e-11	1.50308e-11	1.05709e-11	6.33485e-12	1.81457e-12	-2.9313e-12	-7.22243e-12	-1.09007e-11	-1.36464e-11	-1.54915e-11	-1.63685e-11	-1.64319e-11	-1.4639e-11	-1.0869e-11	-5.78805e-12	-1.26252e-13	6.46636e-12	1.22099e-11	1.70652e-11
-5.97578e-12	5.74196e-13	7.70504e-12	1.48306e-11	2.09365e-11	2.60884e-11	2.94836e-11	3.03013e-11	2.93728e-11	2.5794e-11	2.16912e-11	1.59043e-11	9.35724e-12	2.99843e-12	-2.92162e-12	-7.88065e-12	-1.21185e-11	-1.55499e-11	-1.84679e-11	-1.95846e-11	-1.98399e-11	-1.82388e-11	-1.47442e-11	-9.50694e-12	-3.04578e-12	3.26972e-12	9.2708e-12	1.41101e-11	1.77114e-11	1.93106e-11	1.93894e-11	1.7999e-11	1.50686e-11	1.11025e-11	6.50409e-12	1.83816e-12	-2.53824e-12	-6.451e-12	-1.0028e-11	-1.26547e-11	-1.51162e-11	-1.67659e-11	-1.6625e-11	-1.36064e-11	-8.9376e-12	-3.20652e-12	4.02203e-12	1.12826e-11	1.74062e-11	2.24836e-11
-1.04002e-11	-4.14154e-12	3.17049e-12	1.1067e-11	1.78123e-11	2.35416e-11	2.67769e-11	2.86409e-11	2.85384e-11	2.59544e-11	2.14696e-11	1.59315e-11	9.24581e-12	2.62588e-12	-3.41496e-12	-9.09164e-12	-1.36279e-11	-1.71694e-11	-1.97694e-11	-2.11811e-11	-2.06743e-11	-1.81744e-11	-1.37276e-11	-7.48318e-12	-6.59645e-13	5.86191e-12	1.13798e-11	1.54269e-11	1.779e-11	1.83537e-11	1.70966e-11	1.42176e-11	1.05944e-11	6.6568e-12	2.42429e-12	-1.21314e-12	-4.6676e-12	-7.61047e-12	-1.04219e-11	-1.29793e-11	-1.48937e-11	-1.63568e-11	-1.58731e-11	-1.24655e-11	-7.80201e-12	-1.35506e-12	5.38321e-12	1.1903e-11	1.80551e-11	2.30063e-11
-7.49892e-12	-6.54065e-13	7.10384e-12	1.39913e-11	2.01594e-11	2.41709e-11	2.69675e-11	2.74779e-11	2.65458e-11	2.37664e-11	1.94664e-11	1.43848e-11	8.4878e-12	2.34748e-12	-3.59921e-12	-9.12313e-12	-1.33379e-11	-1.66431e-11	-1.9316e-11	-2.10119e-11	-2.08195e-11	-1.84492e-11	-1.41393e-11	-8.68529e-12	-2.1886e-12	4.44487e-12	9.85798e-12	1.43865e-11	1.71031e-11	1.83577e-11	1.76815e-11	1.55788e-11	1.25667e-11	8.55088e-12	4.04837e-12	3.4877e-13	-3.44142e-12	-6.9101e-12	-9.7304e-12	-1.24086e-11	-1.46765e-11	-1.59602e-11	-1.64322e-11	-1.43888e-11	-1.0633e-11	-4.82735e-12	2.75291e-12	1.03012e-11	1.6988e-11	2.24082e-11
-1.18079e-11	-6.06258e-12	9.36814e-13	8.02325e-12	1.45164e-11	1.9258e-11	2.36409e-11	2.59613e-11	2.60756e-11	2.43708e-11	2.06428e-11	1.5515e-11	9.85075e-12	3.50616e-12	-3.09601e-12	-8.61993e-12	-1.3984e-11	-1.82431e-11	-2.10812e-11	-2.22211e-11	-2.16503e-11	-1.90794e-11	-1.43839e-11	-7.873e-12	-8.43409e-13	6.55034e-12	1.27895e-11	1.73854e-11	1.9983e-11	2.04277e-11	1.9183e-11	1.59648e-11	1.18069e-11	7.35588e-12	2.24408e-12	-2.38278e-12	-6.31686e-12	-9.04479e-12	-1.12078e-11	-1.34739e-11	-1.52764e-11	-1.58141e-11	-1.49946e-11	-1.22389e-11	-7.90229e-12	-1.73956e-12	5.58491e-12	1.32558e-11	1.93137e-11	2.38244e-11
-1.10737e-11	-4.4687e-12	2.88419e-12	9.63667e-12	1.5469e-11	1.95694e-11	2.23784e-11	2.28692e-11	2.14451e-11	1.85679e-11	1.44864e-11	9.83826e-12	4.52572e-12	-4.75946e-13	-5.60907e-12	-1.06267e-11	-1.45004e-11	-1.78749e-11	-2.03417e-11	-2.1336e-11	-2.02678e-11	-1.6917e-11	-1.1678e-11	-4.9433e-12	2.38827e-12	9.36813e-12	1.50655e-11	1.93968e-11	2.20334e-11	2.22418e-11	2.07023e-11	1.78908e-11	1.38626e-11	9.17003e-12	4.04224e-12	-8.36859e-13	-4.98055e-12	-8.61087e-12	-1.17083e-11	-1.47169e-11	-1.76384e-11	-1.88263e-11	-1.87049e-11	-1.642e-11	-1.22255e-11	-6.53701e-12	1.28435e-13	7.89522e-12	1.46406e-11	1.9885e-11
-1.34216e-11	-7.51289e-12	-8.38566e-13	5.96188e-12	1.20536e-11	1.68112e-11	1.95402e-11	2.11395e-11	2.06658e-11	1.90232e-11	1.57801e-11	1.1425e-11	6.62942e-12	1.40393e-12	-4.37223e-12	-9.22291e-12	-1.37272e-11	-1.70129e-11	-1.94229e-11	-2.13763e-11	-2.08553e-11	-1.85615e-11	-1.35285e-11	-6.83286e-12	8.46884e-13	8.58525e-12	1.57072e-11	2.11949e-11	2.46132e-11	2.54273e-11	2.41915e-11	2.1325e-11	1.6517e-11	1.11369e-11	5.72672e-12	2.64971e-13	-4.71894e-12	-8.78446e-12	-1.21199e-11	-1.51374e-11	-1.82561e-11	-1.9769e-11	-1.83563e-11	-1.52471e-11	-1.06955e-11	-4.29831e-12	2.57497e-12	9.56903e-12	1.546e-11	1.95089e-11
-1.46113e-11	-8.35262e-12	-1.56816e-12	5.07597e-12	1.07236e-11	1.47991e-11	1.72581e-11	1.77791e-11	1.68702e-11	1.40463e-11	1.0448e-11	5.77315e-12	7.89247e-13	-3.69906e-12	-8.15538e-12	-1.22671e-11	-1.56967e-11	-1.89025e-11	-2.1062e-11	-2.1621e-11	-1.97197e-11	-1.56282e-11	-9.32692e-12	-1.50685e-12	6.70935e-12	1.4128e-11	2.05518e-11	2.50785e-11	2.81131e-11	2.88189e-11	2.75618e-11	2.42672e-11	1.92371e-11	1.34858e-11	6.65446e-12	3.79147e-13	-4.99556e-12	-8.75378e-12	-1.27944e-11	-1.65118e-11	-1.94778e-11	-2.0845e-11	-2.07006e-11	-1.92185e-11	-1.46528e-11	-8.45982e-12	-1.71622e-12	4.90303e-12	1.08668e-11	1.55445e-11
-1.30334e-11	-6.78361e-12	-2.7093e-13	5.85272e-12	1.11131e-11	1.49612e-11	1.75019e-11	1.78471e-11	1.66433e-11	1.38692e-11	9.95641e-12	5.73811e-12	1.17343e-12	-3.19586e-12	-7.47633e-12	-1.15241e-11	-1.52468e-11	-1.82536e-11	-2.05588e-11	-2.2077e-11	-2.13783e-11	-1.84237e-11	-1.29395e-11	-5.78205e-12	2.25829e-12	1.03946e-11	1.75911e-11	2.33666e-11	2.76517e-11	2.96756e-11	2.94683e-11	2.72519e-11	2.32592e-11	1.77051e-11	1.08099e-11	3.06549e-12	-3.81202e-12	-1.00927e-11	-1.48563e-11	-1.8412e-11	-2.01345e-11	-2.08712e-11	-2.08173e-11	-1.82215e-11	-1.38796e-11	-8.12005e-12	-1.21125e-12	5.33518e-12	1.1068e-11	1.51684e-11
-1.65554e-11	-1.04779e-11	-3.61354e-12	3.19045e-12	9.00147e-12	1.35744e-11	1.62856e-11	1.72454e-11	1.63844e-11	1.37169e-11	9.97466e-12	5.43485e-12	6.42787e-13	-3.9823e-12	-8.0123e-12	-1.17847e-11	-1.5106e-11	-1.83721e-11	-2.01995e-11	-2.08491e-11	-1.99621e-11	-1.58795e-11	-9.71852e-12	-1.70305e-12	6.6677e-12	1.43048e-11	2.1496e-11	2.65805e-11	2.96293e-11	3.06921e-11	2.94901e-11	2.62825e-11	2.1423e-11	1.5121e-11	8.70181e-12	1.7497e-12	-4.68549e-12	-1.03622e-11	-1.51542e-11	-1.86336e-11	-2.10684e-11	-2.27589e-11	-2.12254e-11	-1.8507e-11	-1.35344e-11	-7.88331e-12	-1.2978e-12	4.61447e-12	9.77889e-12	1.38953e-11
-1.10056e-11	-4.3277e-12	2.76762e-12	9.46859e-12	1.55585e-11	1.94848e-11	2.15566e-11	2.16335e-11	1.99572e-11	1.65684e-11	1.19753e-11	6.29509e-12	6.14854e-13	-4.29622e-12	-8.9817e-12	-1.30881e-11	-1.6793e-11	-1.95138e-11	-2.15295e-11	-2.23389e-11	-2.10168e-11	-1.77193e-11	-1.22707e-11	-4.72059e-12	2.80994e-12	1.06709e-11	1.72013e-11	2.25203e-11	2.59314e-11	2.7671e-11	2.71955e-11	2.55121e-11	2.17787e-11	1.65284e-11	1.03241e-11	3.88537e-12	-2.43614e-12	-8.28158e-12	-1.35053e-11	-1.70308e-11	-1.97072e-11	-2.20319e-11	-2.20083e-11	-1.98797e-11	-1.58912e-11	-9.56858e-12	-2.80544e-12	3.91507e-12	9.7474e-12	1.49651e-11
-1.43144e-11	-8.16059e-12	-1.26778e-12	6.03893e-12	1.23491e-11	1.78137e-11	2.08607e-11	2.10087e-11	2.03556e-11	1.73505e-11	1.30665e-11	7.91384e-12	1.99557e-12	-3.26367e-12	-8.32218e-12	-1.26524e-11	-1.62063e-11	-1.92593e-11	-2.15077e-11	-2.2525e-11	-2.16007e-11	-1.80332e-11	-1.23892e-11	-5.00432e-12	3.09464e-12	1.07744e-11	1.73581e-11	2.25616e-11	2.55056e-11	2.6675e-11	2.61391e-11	2.35781e-11	1.96316e-11	1.45624e-11	8.77206e-12	2.23917e-12	-4.29372e-12	-9.39842e-12	-1.36824e-11	-1.7279e-11	-2.01117e-11	-2.09763e-11	-1.99668e-11	-1.65325e-11	-1.12899e-11	-4.53034e-12	2.40155e-12	8.74903e-12	1.44677e-11	1.87421e-11
-1.01591e-11	-3.94126e-12	3.86461e-12	1.13614e-11	1.80748e-11	2.25216e-11	2.50392e-11	2.59954e-11	2.43866e-11	2.07279e-11	1.52963e-11	9.60365e-12	3.09207e-12	-3.49411e-12	-8.99849e-12	-1.40606e-11	-1.81012e-11	-2.10885e-11	-2.2994e-11	-2.35263e-11	-2.22113e-11	-1.84768e-11	-1.25486e-11	-5.61667e-12	2.01511e-12	9.21523e-12	1.52145e-11	1.99313e-11	2.2774e-11	2.38422e-11	2.33844e-11	2.11734e-11	1.75822e-11	1.30743e-11	8.07799e-12	1.93057e-12	-3.17412e-12	-8.0248e-12	-1.31277e-11	-1.72572e-11	-2.01201e-11	-2.17023e-11	-2.14087e-11	-1.92019e-11	-1.4732e-11	-8.8766e-12	-1.90918e-12	4.90015e-12	1.10025e-11	1.56749e-11
-1.11356e-11	-4.81829e-12	2.71579e-12	1.01859e-11	1.63522e-11	2.13781e-11	2.47839e-11	2.65271e-11	2.58064e-11	2.2574e-11	1.80342e-11	1.21639e-11	5.48354e-12	-9.99613e-13	-7.1417e-12	-1.25484e-11	-1.72019e-11	-2.07381e-11	-2.30166e-11	-2.42684e-11	-2.36674e-11	-2.07625e-11	-1.57171e-11	-8.90955e-12	-1.10902e-12	6.27052e-12	1.24315e-11	1.72211e-11	2.038e-11	2.16968e-11	2.11609e-11	1.89037e-11	1.54706e-11	1.11386e-11	5.94685e-12	5.86361e-13	-4.29452e-12	-8.90539e-12	-1.29425e-11	-1.64094e-11	-1.93292e-11	-2.06804e-11	-1.95856e-11	-1.64747e-11	-1.09301e-11	-3.78152e-12	3.93375e-12	1.13133e-11	1.75115e-11	2.21448e-11
-1.05507e-11	-3.88521e-12	3.57959e-12	1.09236e-11	1.75926e-11	2.27126e-11	2.65128e-11	2.80339e-11	2.66542e-11	2.37078e-11	1.89992e-11	1.32604e-11	6.48589e-12	-3.63189e-13	-6.67581e-12	-1.18569e-11	-1.59722e-11	-1.92472e-11	-2.08685e-11	-2.10083e-11	-1.99277e-11	-1.60849e-11	-1.05545e-11	-4.16796e-12	2.58274e-12	8.4808e-12	1.39063e-11	1.77527e-11	1.94301e-11	1.96971e-11	1.82429e-11	1.59839e-11	1.26609e-11	8.44257e-12	4.0946e-12	-3.43961e-13	-4.83226e-12	-8.85339e-12	-1.22386e-11	-1.55136e-11	-1.77619e-11	-1.91008e-11	-1.89919e-11	-1.67211e-11	-1.22317e-11	-5.69239e-12	1.41359e-12	8.94767e-12	1.52294e-11	2.09285e-11
-1.01789e-11	-3.68577e-12	3.43264e-12	1.05013e-11	1.65095e-11	2.11481e-11	2.42839e-11	2.53805e-11	2.46812e-11	2.271e-11	1.80689e-11	1.2815e-11	7.03528e-12	8.66539e-13	-4.8208e-12	-1.00214e-11	-1.47851e-11	-1.88062e-11	-2.16691e-11	-2.29884e-11	-2.24461e-11	-1.98733e-11	-1.5368e-11	-9.40595e-12	-2.80801e-12	3.77217e-12	9.63292e-12	1.41454e-11	1.71747e-11	1.85643e-11	1.84174e-11	1.63023e-11	1.33683e-11	9.30104e-12	4.58537e-12	-3.16827e-13	-4.79092e-12	-8.20453e-12	-1.14742e-11	-1.4458e-11	-1.71966e-11	-1.87326e-11	-1.82773e-11	-1.59888e-11	-1.12578e-11	-4.3472e-12	3.27392e-12	1.10762e-11	1.84398e-11	2.31335e-11
-1.1548e-11	-6.30718e-12	6.78002e-13	7.10896e-12	1.42363e-11	1.94629e-11	2.27461e-11	2.43578e-11	2.42145e-11	2.20941e-11	1.80285e-11	1.34212e-11	7.5438e-12	1.45145e-12	-4.16484e-12	-8.83788e-12	-1.29496e-11	-1.6365e-11	-1.85156e-11	-1.99876e-11	-1.82782e-11	-1.47783e-11	-9.49661e-12	-3.08341e-12	3.99415e-12	1.01764e-11	1.57849e-11	1.99262e-11	2.19713e-11	2.20269e-11	2.0411e-11	1.72034e-11	1.29905e-11	8.29611e-12	3.67281e-12	-9.203e-13	-5.1084e-12	-8.5753e-12	-1.1861e-11	-1.45694e-11	-1.63612e-11	-1.76076e-11	-1.74508e-11	-1.49367e-11	-9.99608e-12	-3.47807e-12	3.59238e-12	1.08174e-11	1.72022e-11	2.23115e-11
-1.05652e-11	-4.70264e-12	1.80825e-12	8.08112e-12	1.42208e-11	1.83656e-11	2.13149e-11	2.21485e-11	2.08026e-11	1.80658e-11	1.39576e-11	9.38049e-12	4.14434e-12	-9.58578e-13	-6.02775e-12	-1.00773e-11	-1.3697e-11	-1.63023e-11	-1.83837e-11	-1.90066e-11	-1.81516e-11	-1.5769e-11	-1.09385e-11	-4.80066e-12	1.66406e-12	7.78238e-12	1.34104e-11	1.77719e-11	2.06147e-11	2.15247e-11	2.08005e-11	1.82218e-11	1.47726e-11	1.04087e-11	6.10868e-12	1.27044e-12	-2.78088e-12	-6.29929e-12	-9.73955e-12	-1.26949e-11	-1.54867e-11	-1.72448e-11	-1.73917e-11	-1.57657e-11	-1.14291e-11	-5.6323e-12	1.39551e-12	9.30441e-12	1.59468e-11	2.12231e-11
-1.42968e-11	-9.46457e-12	-3.1917e-12	3.77572e-12	9.78569e-12	1.53214e-11	1.82014e-11	1.98842e-11	1.99096e-11	1.79508e-11	1.46456e-11	1.03935e-11	5.45046e-12	4.31022e-13	-4.13722e-12	-8.7321e-12	-1.21652e-11	-1.54421e-11	-1.7781e-11	-1.87112e-11	-1.76289e-11	-1.45677e-11	-9.57912e-12	-3.14816e-12	3.9667e-12	1.1181e-11	1.71164e-11	2.17373e-11	2.46954e-11	2.57014e-11	2.4375e-11	2.13043e-11	1.68621e-11	1.14483e-11	6.55859e-12	1.66172e-12	-3.1179e-12	-7.02178e-12	-1.06574e-11	-1.36092e-11	-1.62448e-11	-1.71111e-11	-1.68405e-11	-1.46977e-11	-1.01194e-11	-3.93362e-12	2.94854e-12	9.76319e-12	1.54801e-11	2.00281e-11
-1.11859e-11	-5.52057e-12	1.10047e-12	7.18859e-12	1.23832e-11	1.60608e-11	1.84008e-11	1.90746e-11	1.76914e-11	1.48249e-11	1.10898e-11	6.55351e-12	2.32811e-12	-1.90618e-12	-5.79052e-12	-9.078e-12	-1.20084e-11	-1.43882e-11	-1.59526e-11	-1.63553e-11	-1.5328e-11	-1.20909e-11	-6.68672e-12	-1.42072e-13	6.46297e-12	1.30005e-11	1.88186e-11	2.35177e-11	2.61206e-11	2.71265e-11	2.60151e-11	2.32978e-11	1.91648e-11	1.39801e-11	8.37984e-12	2.94297e-12	-1.86686e-12	-6.0745e-12	-9.86647e-12	-1.28289e-11	-1.53472e-11	-1.71923e-11	-1.79449e-11	-1.66032e-11	-1.3304e-11	-7.9477e-12	-1.41548e-12	5.52352e-12	1.21037e-11	1.72752e-11
-1.35373e-11	-8.46705e-12	-2.13202e-12	4.40553e-12	9.30882e-12	1.38e-11	1.67156e-11	1.79294e-11	1.75427e-11	1.56052e-11	1.23035e-11	8.27351e-12	3.47612e-12	-7.67042e-13	-4.91251e-12	-8.40783e-12	-1.12246e-11	-1.39614e-11	-1.60143e-11	-1.69925e-11	-1.6889e-11	-1.41866e-11	-9.63676e-12	-3.38699e-12	4.05472e-12	1.10399e-11	1.78581e-11	2.32535e-11	2.65261e-11	2.80934e-11	2.75503e-11	2.49414e-11	2.11992e-11	1.58973e-11	9.78721e-12	3.6238e-12	-1.86282e-12	-6.36355e-12	-1.01662e-11	-1.35674e-11	-1.62917e-11	-1.70923e-11	-1.65979e-11	-1.43627e-11	-1.00243e-11	-4.46732e-12	2.10575e-12	8.41592e-12	1.37473e-11	1.76523e-11
-1.21619e-11	-6.31185e-12	5.91628e-13	7.68162e-12	1.35655e-11	1.79945e-11	2.03824e-11	2.08662e-11	1.94758e-11	1.65862e-11	1.22738e-11	7.5226e-12	2.87976e-12	-1.454e-12	-5.36499e-12	-8.72353e-12	-1.18849e-11	-1.39414e-11	-1.52376e-11	-1.61092e-11	-1.45721e-11	-1.17045e-11	-6.69463e-12	2.28388e-13	7.13897e-12	1.35717e-11	1.95817e-11	2.42398e-11	2.70897e-11	2.78505e-11	2.71956e-11	2.43717e-11	2.03222e-11	1.5388e-11	9.81256e-12	4.18917e-12	-1.11093e-12	-5.80351e-12	-1.03238e-11	-1.30908e-11	-1.55381e-11	-1.74151e-11	-1.84129e-11	-1.69042e-11	-1.34184e-11	-8.82246e-12	-3.09671e-12	3.41951e-12	9.07066e-12	1.33753e-11
-1.00991e-11	-4.11045e-12	2.80546e-12	9.61478e-12	1.53121e-11	1.9377e-11	2.18644e-11	2.23695e-11	2.09329e-11	1.79243e-11	1.36297e-11	8.46278e-12	3.6654e-12	-8.24684e-13	-4.79784e-12	-8.79942e-12	-1.14616e-11	-1.42358e-11	-1.57007e-11	-1.66629e-11	-1.65434e-11	-1.43508e-11	-9.98573e-12	-4.27596e-12	2.7785e-12	9.70862e-12	1.64504e-11	2.18103e-11	2.55554e-11	2.75756e-11	2.74874e-11	2.56512e-11	2.21079e-11	1.733e-11	1.19962e-11	6.30885e-12	7.93816e-13	-4.15279e-12	-8.45813e-12	-1.26693e-11	-1.49265e-11	-1.66366e-11	-1.80092e-11	-1.53867e-11	-1.12703e-11	-5.6423e-12	8.7038e-13	7.17877e-12	1.24462e-11	1.68841e-11
-1.23581e-11	-5.68559e-12	1.53052e-12	8.96335e-12	1.59468e-11	2.07843e-11	2.40694e-11	2.50522e-11	2.40634e-11	2.09695e-11	1.66109e-11	1.12344e-11	5.15802e-12	2.13509e-14	-4.76716e-12	-8.74387e-12	-1.21575e-11	-1.47771e-11	-1.68495e-11	-1.78473e-11	-1.72658e-11	-1.39346e-11	-9.08285e-12	-2.70873e-12	4.31731e-12	1.07341e-11	1.64989e-11	2.05549e-11	2.31436e-11	2.40554e-11	2.30399e-11	2.04896e-11	1.65093e-11	1.19393e-11	6.97492e-12	1.93773e-12	-2.40847e-12	-6.08675e-12	-1.00812e-11	-1.34025e-11	-1.69617e-11	-1.8496e-11	-1.82343e-11	-1.59635e-11	-1.20923e-11	-6.70762e-12	-4.79163e-13	5.55212e-12	1.09777e-11	1.55239e-11
-6.14928e-12	8.19917e-13	8.54584e-12	1.54049e-11	2.14788e-11	2.59522e-11	2.85036e-11	2.9165e-11	2.76308e-11	2.39418e-11	1.89224e-11	1.34376e-11	6.89224e-12	1.08232e-12	-4.03836e-12	-8.45561e-12	-1.226e-11	-1.51425e-11	-1.70906e-11	-1.83051e-11	-1.77734e-11	-1.546e-11	-1.16225e-11	-5.96075e-12	4.31134e-13	7.21382e-12	1.3174e-11	1.81342e-11	2.16342e-11	2.3388e-11	2.34471e-11	2.19111e-11	1.89949e-11	1.43752e-11	9.21718e-12	4.12669e-12	-9.72682e-13	-5.4219e-12	-9.85336e-12	-1.256e-11	-1.36679e-11	-1.52856e-11	-1.56403e-11	-1.39558e-11	-1.12179e-11	-6.17422e-12	6.58195e-13	8.65946e-12	1.45255e-11	1.90771e-11
-1.21191e-11	-5.13394e-12	2.97568e-12	1.09929e-11	1.8019e-11	2.356e-11	2.71044e-11	2.86361e-11	2.83969e-11	2.54469e-11	2.10225e-11	1.52215e-11	8.35111e-12	2.05448e-12	-3.66128e-12	-8.96316e-12	-1.35403e-11	-1.65098e-11	-1.89002e-11	-1.99513e-11	-1.93787e-11	-1.67669e-11	-1.19045e-11	-5.83414e-12	1.02137e-12	7.65484e-12	1.30786e-11	1.67562e-11	1.93733e-11	1.96332e-11	1.86905e-11	1.61065e-11	1.25543e-11	8.24545e-12	3.88682e-12	-5.60629e-13	-4.44675e-12	-7.46245e-12	-1.0098e-11	-1.32096e-11	-1.54882e-11	-1.59033e-11	-1.4995e-11	-1.21789e-11	-7.07845e-12	-9.68192e-14	6.59882e-12	1.33779e-11	1.96046e-11	2.39821e-11
-8.335e-12	-8.43551e-13	7.39041e-12	1.57185e-11	2.23342e-11	2.68094e-11	2.92258e-11	2.88658e-11	2.72747e-11	2.37314e-11	1.92111e-11	1.36926e-11	6.84881e-12	2.1041e-14	-7.01456e-12	-1.23751e-11	-1.58562e-11	-1.88417e-11	-2.09354e-11	-2.16596e-11	-2.0659e-11	-1.79833e-11	-1.3135e-11	-7.69705e-12	-1.47214e-12	4.7048e-12	9.91185e-12	1.40389e-11	1.67413e-11	1.79036e-11	1.72682e-11	1.567e-11	1.23701e-11	8.56568e-12	4.34383e-12	-3.25624e-14	-3.99151e-12	-7.81546e-12	-1.05825e-11	-1.3417e-11	-1.61218e-11	-1.83524e-11	-1.88563e-11	-1.68751e-11	-1.27765e-11	-6.47168e-12	1.4763e-12	9.39407e-12	1.6516e-11	2.20784e-11
-1.0976e-11	-3.69767e-12	4.22721e-12	1.19354e-11	1.8544e-11	2.40885e-11	2.78567e-11	2.93885e-11	2.8929e-11	2.66984e-11	2.26418e-11	1.73861e-11	1.10202e-11	4.02011e-12	-3.18602e-12	-8.58915e-12	-1.36104e-11	-1.75284e-11	-2.01143e-11	-2.12435e-11	-2.1028e-11	-1.8187e-11	-1.39765e-11	-8.03762e-12	-1.43968e-12	4.98773e-12	1.04257e-11	1.45989e-11	1.70615e-11	1.74848e-11	1.65155e-11	1.38586e-11	1.01253e-11	5.89808e-12	1.66024e-12	-2.51364e-12	-6.07824e-12	-8.90032e-12	-1.18041e-11	-1.44859e-11	-1.6203e-11	-1.6691e-11	-1.56033e-11	-1.30395e-11	-6.67424e-12	7.39046e-13	7.73489e-12	1.51091e-11	2.17621e-11	2.66761e-11
-1.07339e-11	-3.32237e-12	4.46751e-12	1.21739e-11	1.80595e-11	2.30605e-11	2.5484e-11	2.5886e-11	2.50464e-11	2.19472e-11	1.76187e-11	1.20007e-11	5.91364e-12	-2.32e-13	-6.51265e-12	-1.22835e-11	-1.62584e-11	-1.94571e-11	-2.16077e-11	-2.17279e-11	-2.0452e-11	-1.70621e-11	-1.17858e-11	-5.30687e-12	1.88615e-12	7.9423e-12	1.31796e-11	1.69353e-11	1.91936e-11	1.85938e-11	1.71715e-11	1.41451e-11	1.02696e-11	5.84883e-12	1.15269e-12	-2.74231e-12	-6.48809e-12	-1.03973e-11	-1.30933e-11	-1.51746e-11	-1.76876e-11	-1.97352e-11	-1.97879e-11	-1.71815e-11	-1.19566e-11	-5.45284e-12	2.28374e-12	1.02033e-11	1.75313e-11	2.30386e-11
-1.17992e-11	-4.54401e-12	2.97586e-12	9.91486e-12	1.5312e-11	2.04888e-11	2.39391e-11	2.51475e-11	2.41747e-11	2.25143e-11	1.91398e-11	1.39161e-11	8.42057e-12	2.61244e-12	-3.03405e-12	-9.29338e-12	-1.39611e-11	-1.83002e-11	-2.16054e-11	-2.24682e-11	-2.18193e-11	-1.92998e-11	-1.45387e-11	-8.24448e-12	-1.206e-12	5.90353e-12	1.19508e-11	1.61809e-11	1.90236e-11	1.99176e-11	1.86481e-11	1.5755e-11	1.15988e-11	6.64335e-12	1.61681e-12	-3.15926e-12	-7.48236e-12	-1.17433e-11	-1.51143e-11	-1.77782e-11	-1.99147e-11	-2.07064e-11	-1.91622e-11	-1.56267e-11	-1.03308e-11	-2.56222e-12	5.11219e-12	1.21631e-11	1.88232e-11	2.38562e-11
-1.45201e-11	-7.51004e-12	5.4629e-13	8.14254e-12	1.42911e-11	1.8562e-11	2.12111e-11	2.19435e-11	2.07947e-11	1.8145e-11	1.38627e-11	9.05467e-12	3.85049e-12	-1.75336e-12	-6.72128e-12	-1.11261e-11	-1.57387e-11	-1.90102e-11	-2.0866e-11	-2.12989e-11	-1.92573e-11	-1.48958e-11	-8.60159e-12	-9.94675e-13	6.88579e-12	1.41001e-11	2.01776e-11	2.41039e-11	2.62681e-11	2.60128e-11	2.36597e-11	1.9985e-11	1.5065e-11	9.31903e-12	3.82354e-12	-2.24395e-12	-7.70392e-12	-1.23379e-11	-1.59327e-11	-1.91758e-11	-2.11114e-11	-2.16829e-11	-1.97834e-11	-1.70401e-11	-1.24815e-11	-5.6295e-12	1.61858e-12	9.35339e-12	1.59584e-11	2.09044e-11
-1.17929e-11	-4.83791e-12	1.93589e-12	8.24251e-12	1.37391e-11	1.74434e-11	1.91759e-11	1.96383e-11	1.82088e-11	1.56177e-11	1.15699e-11	7.2486e-12	2.44233e-12	-2.53269e-12	-6.66395e-12	-1.16514e-11	-1.51183e-11	-1.82832e-11	-2.06275e-11	-2.1794e-11	-2.09674e-11	-1.81958e-11	-1.26601e-11	-5.7939e-12	1.87518e-12	9.1055e-12	1.56288e-11	2.07471e-11	2.43092e-11	2.54982e-11	2.47029e-11	2.17973e-11	1.72593e-11	1.19663e-11	5.58795e-12	-7.79741e-13	-5.94839e-12	-1.11437e-11	-1.49872e-11	-1.87418e-11	-2.16332e-11	-2.28157e-11	-2.17724e-11	-1.83595e-11	-1.33798e-11	-6.59891e-12	8.71226e-13	7.97188e-12	1.43744e-11	1.88141e-11
-1.52865e-11	-8.8289e-12	-1.87213e-12	4.96029e-12	1.0615e-11	1.52465e-11	1.81176e-11	1.90206e-11	1.82928e-11	1.5572e-11	1.19097e-11	7.47469e-12	2.55118e-12	-2.00107e-12	-6.38457e-12	-1.03755e-11	-1.40751e-11	-1.76184e-11	-1.98969e-11	-2.06513e-11	-1.9338e-11	-1.51985e-11	-8.5935e-12	-1.10916e-12	6.83703e-12	1.45861e-11	2.12053e-11	2.57498e-11	2.84309e-11	2.88329e-11	2.74621e-11	2.41195e-11	1.93381e-11	1.28212e-11	5.66304e-12	-1.19137e-12	-7.02615e-12	-1.27615e-11	-1.70011e-11	-2.0484e-11	-2.25759e-11	-2.29289e-11	-2.1287e-11	-1.75579e-11	-1.18943e-11	-5.172e-12	1.70483e-12	7.96704e-12	1.32363e-11	1.72905e-11
-1.07226e-11	-3.73026e-12	3.20519e-12	9.45141e-12	1.46158e-11	1.81122e-11	1.95445e-11	1.90779e-11	1.75277e-11	1.40839e-11	9.48191e-12	5.13749e-12	4.80435e-13	-3.71299e-12	-7.69859e-12	-1.17961e-11	-1.44334e-11	-1.73941e-11	-1.95056e-11	-2.03755e-11	-1.90693e-11	-1.55782e-11	-1.00656e-11	-2.88681e-12	4.92794e-12	1.23483e-11	1.86834e-11	2.39988e-11	2.73495e-11	2.87001e-11	2.86847e-11	2.61006e-11	2.15626e-11	1.59303e-11	9.0315e-12	1.70814e-12	-4.92068e-12	-1.07164e-11	-1.59774e-11	-1.96859e-11	-2.26092e-11	-2.43495e-11	-2.36828e-11	-2.08348e-11	-1.59421e-11	-9.30154e-12	-2.65919e-12	4.24961e-12	1.01832e-11	1.50296e-11
-1.31273e-11	-6.99472e-12	6.32995e-14	6.2509e-12	1.20228e-11	1.61268e-11	1.86853e-11	1.96237e-11	1.84945e-11	1.59496e-11	1.21238e-11	7.48455e-12	2.85058e-12	-1.93082e-12	-6.37649e-12	-1.0474e-11	-1.41967e-11	-1.73012e-11	-1.94572e-11	-2.02773e-11	-1.98095e-11	-1.69757e-11	-1.18433e-11	-4.49392e-12	3.75603e-12	1.1331e-11	1.79591e-11	2.35161e-11	2.6524e-11	2.74412e-11	2.63919e-11	2.36533e-11	1.87831e-11	1.26232e-11	5.82389e-12	-8.75974e-13	-7.49058e-12	-1.30838e-11	-1.75401e-11	-2.07441e-11	-2.33992e-11	-2.33791e-11	-2.15827e-11	-1.79441e-11	-1.22202e-11	-5.74301e-12	1.22796e-12	7.59498e-12	1.23437e-11	1.60515e-11
-9.79254e-12	-2.62972e-12	4.62547e-12	1.16533e-11	1.78e-11	2.1991e-11	2.46561e-11	2.49977e-11	2.33693e-11	1.96893e-11	1.54035e-11	9.41238e-12	3.56339e-12	-2.05823e-12	-6.90358e-12	-9.79671e-12	-1.3237e-11	-1.69383e-11	-1.86591e-11	-1.90831e-11	-1.83915e-11	-1.4316e-11	-8.94553e-12	-2.16818e-12	5.34458e-12	1.26389e-11	1.86648e-11	2.30654e-11	2.57376e-11	2.68182e-11	2.56961e-11	2.31991e-11	1.91744e-11	1.42633e-11	8.61859e-12	1.70023e-12	-4.49337e-12	-1.02624e-11	-1.52197e-11	-1.90419e-11	-2.16987e-11	-2.28031e-11	-2.21151e-11	-1.92564e-11	-1.56019e-11	-9.23484e-12	-2.65111e-12	3.86512e-12	9.53402e-12	1.44586e-11
-8.31945e-12	-1.80145e-12	5.555e-12	1.27125e-11	1.81078e-11	2.24764e-11	2.52197e-11	2.60889e-11	2.48407e-11	2.13915e-11	1.70862e-11	1.13811e-11	6.18223e-12	6.38772e-13	-4.13197e-12	-8.47106e-12	-1.26663e-11	-1.57406e-11	-1.83353e-11	-1.98073e-11	-1.93645e-11	-1.72216e-11	-1.27038e-11	-6.31726e-12	7.08782e-13	7.89292e-12	1.42475e-11	1.92023e-11	2.26437e-11	2.39356e-11	2.36004e-11	2.1345e-11	1.72848e-11	1.22068e-11	6.34534e-12	4.55495e-13	-5.32777e-12	-1.07966e-11	-1.51801e-11	-1.89828e-11	-2.16911e-11	-2.30175e-11	-2.16652e-11	-1.77726e-11	-1.26295e-11	-5.86815e-12	1.46342e-12	8.61203e-12	1.4757e-11	1.89551e-11
-1.04453e-11	-3.62705e-12	4.24453e-12	1.17484e-11	1.82042e-11	2.33402e-11	2.63464e-11	2.77822e-11	2.67099e-11	2.35432e-11	1.90407e-11	1.36091e-11	7.64466e-12	1.9662e-12	-3.45291e-12	-8.37465e-12	-1.25912e-11	-1.5566e-11	-1.73951e-11	-1.8114e-11	-1.68611e-11	-1.39367e-11	-9.33002e-12	-3.00031e-12	3.41111e-12	1.00517e-11	1.49496e-11	1.86965e-11	2.07861e-11	2.11455e-11	1.98937e-11	1.71302e-11	1.32175e-11	8.15716e-12	3.01161e-12	-1.82131e-12	-6.44994e-12	-1.07198e-11	-1.47764e-11	-1.79431e-11	-2.01932e-11	-2.09529e-11	-2.00766e-11	-1.71007e-11	-1.23537e-11	-5.873e-12	1.72503e-12	8.72798e-12	1.46189e-11	1.89556e-11
-7.24556e-12	-3.24318e-13	7.87412e-12	1.49321e-11	2.03524e-11	2.45256e-11	2.71818e-11	2.809e-11	2.74138e-11	2.51388e-11	2.13451e-11	1.63274e-11	1.02369e-11	4.59747e-12	-1.065e-12	-6.60668e-12	-1.10062e-11	-1.41213e-11	-1.65278e-11	-1.7728e-11	-1.7374e-11	-1.55722e-11	-1.17649e-11	-6.18128e-12	-1.90853e-13	5.69122e-12	1.10883e-11	1.57696e-11	1.89036e-11	2.02222e-11	1.97378e-11	1.76778e-11	1.41132e-11	9.57874e-12	4.64457e-12	-1.11962e-13	-5.55594e-12	-9.96431e-12	-1.35342e-11	-1.72534e-11	-1.97841e-11	-2.08601e-11	-2.03017e-11	-1.7523e-11	-1.16427e-11	-4.26313e-12	2.6741e-12	1.0345e-11	1.73834e-11	2.16774e-11
-1.14604e-11	-5.19282e-12	1.96289e-12	9.31934e-12	1.57645e-11	2.14672e-11	2.55658e-11	2.72343e-11	2.70857e-11	2.50594e-11	2.15161e-11	1.63865e-11	1.03546e-11	4.79869e-12	-1.02543e-12	-7.30608e-12	-1.19543e-11	-1.53945e-11	-1.7165e-11	-1.79958e-11	-1.75156e-11	-1.54367e-11	-1.1013e-11	-4.70819e-12	1.81514e-12	7.70076e-12	1.2684e-11	1.68217e-11	1.89237e-11	1.91445e-11	1.75445e-11	1.48042e-11	1.0474e-11	5.63039e-12	1.18294e-12	-2.99805e-12	-6.66568e-12	-1.01006e-11	-1.31074e-11	-1.58478e-11	-1.77622e-11	-1.82359e-11	-1.66491e-11	-1.35026e-11	-8.48559e-12	-1.83791e-12	5.80986e-12	1.27151e-11	1.81389e-11	2.24613e-11
-8.98718e-12	-2.137e-12	5.36155e-12	1.18725e-11	1.77705e-11	2.20858e-11	2.45502e-11	2.55935e-11	2.45566e-11	2.16812e-11	1.81468e-11	1.35981e-11	8.73326e-12	3.36388e-12	-1.92733e-12	-6.02484e-12	-9.62496e-12	-1.27259e-11	-1.5111e-11	-1.6695e-11	-1.62184e-11	-1.31625e-11	-8.53808e-12	-3.24576e-12	2.53328e-12	8.40469e-12	1.35442e-11	1.70087e-11	1.96205e-11	2.01095e-11	1.89661e-11	1.60943e-11	1.20874e-11	7.4019e-12	2.69333e-12	-1.76655e-12	-5.68642e-12	-9.12845e-12	-1.22774e-11	-1.5222e-11	-1.78203e-11	-1.9406e-11	-1.92314e-11	-1.68683e-11	-1.27661e-11	-6.0314e-12	1.08524e-12	8.83248e-12	1.55015e-11	2.07796e-11
-1.19141e-11	-5.86686e-12	6.33379e-13	7.8637e-12	1.38008e-11	1.84697e-11	2.17725e-11	2.3489e-11	2.32675e-11	2.14952e-11	1.81722e-11	1.40925e-11	8.86875e-12	3.68056e-12	-1.12748e-12	-5.94619e-12	-9.67954e-12	-1.3118e-11	-1.57802e-11	-1.66057e-11	-1.62356e-11	-1.39134e-11	-9.63893e-12	-4.28266e-12	1.98487e-12	8.72848e-12	1.4925e-11	1.88672e-11	2.13671e-11	2.19432e-11	2.04285e-11	1.72796e-11	1.27931e-11	7.79674e-12	2.38118e-12	-2.30963e-12	-6.30232e-12	-9.55606e-12	-1.22751e-11	-1.48112e-11	-1.64769e-11	-1.71655e-11	-1.62253e-11	-1.30255e-11	-7.78473e-12	-1.73035e-12	4.66686e-12	1.2256e-11	1.7797e-11	2.25316e-11
-1.17094e-11	-5.58926e-12	1.12059e-12	7.53734e-12	1.32116e-11	1.7518e-11	1.99468e-11	2.06633e-11	1.96122e-11	1.6982e-11	1.35098e-11	9.16356e-12	4.5367e-12	8.3929e-14	-3.48067e-12	-7.0275e-12	-1.00947e-11	-1.25455e-11	-1.38915e-11	-1.42675e-11	-1.32562e-11	-1.04348e-11	-5.37874e-12	4.90896e-13	6.9787e-12	1.34185e-11	1.90217e-11	2.28095e-11	2.52312e-11	2.52264e-11	2.32943e-11	1.98398e-11	1.50957e-11	9.47767e-12	3.84361e-12	-1.43695e-12	-5.82932e-12	-9.83446e-12	-1.31557e-11	-1.61714e-11	-1.81053e-11	-1.89467e-11	-1.88947e-11	-1.69792e-11	-1.34153e-11	-7.40355e-12	-1.25262e-13	6.61479e-12	1.33069e-11	1.8585e-11
-1.21832e-11	-6.24958e-12	3.07507e-13	6.34589e-12	1.15814e-11	1.58363e-11	1.83699e-11	1.93972e-11	1.87938e-11	1.67231e-11	1.35049e-11	9.69341e-12	5.82328e-12	1.4682e-12	-2.27048e-12	-5.93278e-12	-9.34283e-12	-1.19908e-11	-1.40278e-11	-1.50948e-11	-1.45756e-11	-1.28288e-11	-8.07298e-12	-2.3952e-12	4.6948e-12	1.1378e-11	1.73951e-11	2.24476e-11	2.54022e-11	2.65361e-11	2.52399e-11	2.29116e-11	1.83025e-11	1.25441e-11	6.3914e-12	5.353e-13	-4.7346e-12	-9.13941e-12	-1.29918e-11	-1.59187e-11	-1.84814e-11	-1.94827e-11	-1.92583e-11	-1.6794e-11	-1.22513e-11	-6.43317e-12	5.71559e-13	7.24055e-12	1.34672e-11	1.75374e-11
-1.48064e-11	-8.75198e-12	-2.08831e-12	4.06554e-12	9.94761e-12	1.42452e-11	1.6992e-11	1.76302e-11	1.64761e-11	1.40484e-11	1.05815e-11	6.37388e-12	2.02769e-12	-1.72165e-12	-5.27381e-12	-8.78156e-12	-1.13425e-11	-1.36281e-11	-1.50149e-11	-1.56468e-11	-1.48593e-11	-1.17945e-11	-6.09008e-12	6.87272e-13	7.80391e-12	1.54588e-11	2.17565e-11	2.58729e-11	2.85842e-11	2.87943e-11	2.74804e-11	2.40792e-11	1.95571e-11	1.34133e-11	6.78446e-12	6.01514e-13	-4.96681e-12	-9.83881e-12	-1.38546e-11	-1.67335e-11	-1.92892e-11	-2.06067e-11	-2.00998e-11	-1.74525e-11	-1.33894e-11	-7.95502e-12	-1.34287e-12	4.97441e-12	1.05882e-11	1.47224e-11
-1.06883e-11	-4.1223e-12	2.79183e-12	9.11799e-12	1.47638e-11	1.82354e-11	2.0245e-11	2.01833e-11	1.87148e-11	1.58839e-11	1.20031e-11	7.15419e-12	2.87195e-12	-1.26108e-12	-4.60008e-12	-7.8698e-12	-1.09122e-11	-1.35619e-11	-1.52081e-11	-1.60229e-11	-1.51164e-11	-1.21617e-11	-7.52489e-12	-2.00875e-12	5.26065e-12	1.23009e-11	1.90267e-11	2.40615e-11	2.73288e-11	2.87149e-11	2.8083e-11	2.52343e-11	2.08331e-11	1.55294e-11	8.83487e-12	2.05506e-12	-4.04084e-12	-9.61983e-12	-1.39767e-11	-1.77669e-11	-2.04131e-11	-2.16187e-11	-2.11527e-11	-1.87736e-11	-1.45649e-11	-8.85336e-12	-2.25365e-12	4.29988e-12	9.70944e-12	1.42077e-11
-1.45922e-11	-8.13993e-12	-1.10145e-12	5.84643e-12	1.20731e-11	1.6376e-11	1.91317e-11	1.98374e-11	1.8488e-11	1.52875e-11	1.15329e-11	7.03567e-12	2.15479e-12	-2.1843e-12	-5.98515e-12	-8.92802e-12	-1.14925e-11	-1.37284e-11	-1.60851e-11	-1.61414e-11	-1.56683e-11	-1.28345e-11	-7.30413e-12	-5.44542e-13	6.93092e-12	1.41648e-11	1.99918e-11	2.46322e-11	2.75726e-11	2.82055e-11	2.71616e-11	2.38794e-11	1.95581e-11	1.40253e-11	7.65941e-12	7.446e-13	-4.95695e-12	-1.03814e-11	-1.4923e-11	-1.83082e-11	-2.04375e-11	-2.08828e-11	-2.00349e-11	-1.7027e-11	-1.2113e-11	-5.8384e-12	7.63095e-13	6.6949e-12	1.19552e-11	1.5791e-11
-9.71207e-12	-1.93463e-12	5.73979e-12	1.28298e-11	1.86337e-11	2.26364e-11	2.49906e-11	2.49787e-11	2.30111e-11	1.91676e-11	1.38444e-11	7.79288e-12	2.37377e-12	-3.13771e-12	-7.71661e-12	-1.13434e-11	-1.46238e-11	-1.69485e-11	-1.88149e-11	-1.96652e-11	-1.85615e-11	-1.55536e-11	-1.0279e-11	-3.74505e-12	3.61495e-12	1.10673e-11	1.71892e-11	2.17887e-11	2.48393e-11	2.58435e-11	2.5638e-11	2.3196e-11	1.93739e-11	1.44646e-11	8.06846e-12	1.61906e-12	-4.29566e-12	-1.00452e-11	-1.51801e-11	-1.89383e-11	-2.13785e-11	-2.27723e-11	-2.27718e-11	-2.03341e-11	-1.58465e-11	-1.0039e-11	-2.60261e-12	4.03974e-12	9.70687e-12	1.45356e-11
-1.07738e-11	-3.79754e-12	4.18419e-12	1.15193e-11	1.78046e-11	2.28482e-11	2.5961e-11	2.64518e-11	2.53883e-11	2.24845e-11	1.79092e-11	1.17475e-11	5.39407e-12	-3.74991e-13	-5.68575e-12	-9.99464e-12	-1.39376e-11	-1.63955e-11	-1.84182e-11	-2.03646e-11	-1.95878e-11	-1.67273e-11	-1.21171e-11	-5.50138e-12	1.98297e-12	9.13868e-12	1.50474e-11	1.95954e-11	2.21166e-11	2.35436e-11	2.25796e-11	1.98605e-11	1.59176e-11	1.08875e-11	5.30849e-12	-3.09578e-13	-6.05377e-12	-1.11016e-11	-1.50819e-11	-1.8746e-11	-2.13869e-11	-2.17824e-11	-2.00677e-11	-1.62462e-11	-1.04814e-11	-3.06097e-12	4.38251e-12	1.16928e-11	1.73102e-11	2.13004e-11
-1.00415e-11	-2.08642e-12	6.25591e-12	1.4378e-11	2.08356e-11	2.59627e-11	2.86899e-11	2.91417e-11	2.75364e-11	2.35171e-11	1.84568e-11	1.22046e-11	6.33958e-12	5.86507e-13	-5.94994e-12	-1.20725e-11	-1.62695e-11	-1.92212e-11	-2.03682e-11	-2.00834e-11	-1.91769e-11	-1.64586e-11	-1.15162e-11	-5.11364e-12	1.89819e-12	8.10178e-12	1.32342e-11	1.72671e-11	1.97297e-11	2.02418e-11	1.89421e-11	1.65375e-11	1.27899e-11	8.32468e-12	3.16847e-12	-1.81899e-12	-6.81356e-12	-1.13605e-11	-1.58062e-11	-1.9115e-11	-2.11714e-11	-2.20981e-11	-2.09199e-11	-1.77823e-11	-1.2275e-11	-6.00924e-12	1.25484e-12	9.05359e-12	1.54313e-11	2.03221e-11
-8.23445e-12	-7.9274e-13	7.85156e-12	1.55473e-11	2.18912e-11	2.65245e-11	2.94525e-11	3.03288e-11	2.93381e-11	2.63366e-11	2.1422e-11	1.54345e-11	9.27283e-12	2.57296e-12	-3.64374e-12	-8.9687e-12	-1.33931e-11	-1.72365e-11	-2.05276e-11	-2.14294e-11	-2.08498e-11	-1.83979e-11	-1.40594e-11	-8.21112e-12	-1.63805e-12	4.90483e-12	1.03286e-11	1.48162e-11	1.74511e-11	1.84944e-11	1.75268e-11	1.51559e-11	1.14581e-11	6.74066e-12	2.06584e-12	-2.9234e-12	-7.36196e-12	-1.14097e-11	-1.49548e-11	-1.89581e-11	-2.12384e-11	-2.17317e-11	-2.02923e-11	-1.68456e-11	-1.11412e-11	-3.26073e-12	5.03897e-12	1.29017e-11	1.95174e-11	2.44207e-11
-1.07528e-11	-3.0802e-12	5.33673e-12	1.31426e-11	1.98897e-11	2.47326e-11	2.78738e-11	2.87394e-11	2.80561e-11	2.53033e-11	2.0831e-11	1.43727e-11	7.67282e-12	8.64596e-13	-5.10341e-12	-1.07783e-11	-1.54212e-11	-1.86163e-11	-2.11968e-11	-2.20773e-11	-2.09381e-11	-1.72534e-11	-1.224e-11	-5.73616e-12	8.72433e-13	6.74029e-12	1.17715e-11	1.54526e-11	1.74125e-11	1.75072e-11	1.63087e-11	1.33747e-11	9.32164e-12	4.85288e-12	4.03656e-13	-4.37242e-12	-8.58361e-12	-1.25195e-11	-1.58123e-11	-1.91957e-11	-2.13694e-11	-2.20918e-11	-2.064e-11	-1.6632e-11	-1.04675e-11	-2.91029e-12	5.32012e-12	1.32397e-11	1.98856e-11	2.47143e-11
-9.46093e-12	-1.68172e-12	6.03355e-12	1.35161e-11	1.95119e-11	2.4083e-11	2.64123e-11	2.70044e-11	2.57118e-11	2.30851e-11	1.86004e-11	1.33837e-11	6.75138e-12	3.07309e-13	-5.34273e-12	-1.10763e-11	-1.53869e-11	-1.92642e-11	-2.19353e-11	-2.29881e-11	-2.15274e-11	-1.86669e-11	-1.38417e-11	-8.08935e-12	-1.41858e-12	4.90403e-12	1.02585e-11	1.39521e-11	1.66367e-11	1.6854e-11	1.55028e-11	1.27162e-11	8.8887e-12	4.35599e-12	-2.26462e-13	-4.88529e-12	-8.8176e-12	-1.27837e-11	-1.63145e-11	-1.92627e-11	-2.18858e-11	-2.29458e-11	-2.1732e-11	-1.77541e-11	-1.20053e-11	-4.02891e-12	4.71309e-12	1.27108e-11	1.95734e-11	2.47503e-11
-1.18354e-11	-4.70814e-12	2.9343e-12	1.04204e-11	1.68105e-11	2.12786e-11	2.40076e-11	2.49355e-11	2.4563e-11	2.22507e-11	1.79649e-11	1.27145e-11	6.82825e-12	7.87414e-13	-5.01717e-12	-1.02338e-11	-1.52479e-11	-1.87254e-11	-2.0956e-11	-2.16322e-11	-2.05126e-11	-1.74549e-11	-1.23349e-11	-6.04072e-12	1.46139e-12	8.00248e-12	1.35417e-11	1.77629e-11	2.00763e-11	2.02864e-11	1.84342e-11	1.51645e-11	1.04915e-11	5.08123e-12	-1.8334e-13	-4.78711e-12	-9.27363e-12	-1.32397e-11	-1.66e-11	-1.94381e-11	-2.15034e-11	-2.20233e-11	-2.05715e-11	-1.64054e-11	-1.01983e-11	-2.66596e-12	5.50584e-12	1.31874e-11	1.98919e-11	2.45216e-11
-1.14655e-11	-4.68278e-12	2.47826e-12	9.27516e-12	1.50133e-11	1.92274e-11	2.1976e-11	2.22927e-11	2.10996e-11	1.85937e-11	1.44678e-11	9.70944e-12	4.03986e-12	-1.28511e-12	-6.40046e-12	-1.09545e-11	-1.49952e-11	-1.85313e-11	-2.07779e-11	-2.15287e-11	-2.03202e-11	-1.69357e-11	-1.08281e-11	-4.12354e-12	3.09257e-12	1.00405e-11	1.56649e-11	2.03e-11	2.2656e-11	2.31664e-11	2.16268e-11	1.77052e-11	1.21546e-11	6.52234e-12	1.10145e-12	-4.09029e-12	-8.96761e-12	-1.31806e-11	-1.68837e-11	-2.04519e-11	-2.28565e-11	-2.33551e-11	-2.20969e-11	-1.86804e-11	-1.24662e-11	-4.88236e-12	3.23792e-12	1.08004e-11	1.71976e-11	2.2259e-11
-1.32307e-11	-6.56346e-12	6.97066e-13	7.09961e-12	1.26726e-11	1.6654e-11	1.92711e-11	2.00603e-11	1.91549e-11	1.65673e-11	1.26102e-11	7.95667e-12	3.06335e-12	-1.76779e-12	-6.37155e-12	-1.06467e-11	-1.46021e-11	-1.77972e-11	-1.98856e-11	-2.04411e-11	-1.93339e-11	-1.63455e-11	-1.1023e-11	-4.00049e-12	3.70413e-12	1.07888e-11	1.72553e-11	2.17234e-11	2.43973e-11	2.44938e-11	2.33451e-11	1.96987e-11	1.46083e-11	8.43952e-12	2.05585e-12	-4.17861e-12	-9.43253e-12	-1.37432e-11	-1.75423e-11	-2.06948e-11	-2.30248e-11	-2.34701e-11	-2.20609e-11	-1.83318e-11	-1.23129e-11	-4.96358e-12	2.52786e-12	9.40647e-12	1.53258e-11	1.98312e-11
-1.03614e-11	-4.15245e-12	2.227e-12	8.89777e-12	1.41457e-11	1.77451e-11	2.02805e-11	2.03504e-11	1.86829e-11	1.58058e-11	1.17331e-11	7.08496e-12	2.52916e-12	-1.82414e-12	-5.93941e-12	-9.34769e-12	-1.30793e-11	-1.5626e-11	-1.76168e-11	-1.8579e-11	-1.71307e-11	-1.35899e-11	-8.92639e-12	-2.24673e-12	5.49696e-12	1.24928e-11	1.8938e-11	2.36992e-11	2.65934e-11	2.67751e-11	2.56335e-11	2.19783e-11	1.70743e-11	1.0847e-11	4.3727e-12	-1.99854e-12	-7.74983e-12	-1.29362e-11	-1.70213e-11	-2.04225e-11	-2.27649e-11	-2.36845e-11	-2.21279e-11	-1.88216e-11	-1.32823e-11	-6.66484e-12	8.07063e-13	7.62705e-12	1.38058e-11	1.79292e-11
-1.11478e-11	-5.0508e-12	1.35352e-12	7.80225e-12	1.28405e-11	1.65501e-11	1.84532e-11	1.87823e-11	1.74595e-11	1.47689e-11	1.09254e-11	6.43175e-12	1.80489e-12	-2.56795e-12	-5.88385e-12	-9.24062e-12	-1.24322e-11	-1.58476e-11	-1.80923e-11	-1.91984e-11	-1.80859e-11	-1.45859e-11	-1.01782e-11	-2.72231e-12	5.18126e-12	1.22322e-11	1.81054e-11	2.41739e-11	2.73844e-11	2.85076e-11	2.7016e-11	2.31388e-11	1.89489e-11	1.32349e-11	6.53147e-12	-6.72885e-13	-7.20755e-12	-1.21488e-11	-1.74578e-11	-2.14061e-11	-2.35212e-11	-2.39132e-11	-2.21381e-11	-1.83059e-11	-1.2756e-11	-6.03553e-12	1.05802e-12	7.71635e-12	1.29856e-11	1.74324e-11
-9.83281e-12	-3.59547e-12	3.05931e-12	9.74429e-12	1.51521e-11	1.91068e-11	2.14717e-11	2.20797e-11	2.06219e-11	1.76897e-11	1.30486e-11	8.05228e-12	3.45384e-12	-9.2255e-13	-5.15328e-12	-8.29866e-12	-1.11456e-11	-1.39535e-11	-1.62675e-11	-1.74305e-11	-1.66963e-11	-1.37044e-11	-8.60389e-12	-2.18358e-12	4.97746e-12	1.24316e-11	1.83457e-11	2.2986e-11	2.58661e-11	2.68809e-11	2.57872e-11	2.25744e-11	1.80985e-11	1.18409e-11	5.79832e-12	-5.03642e-13	-6.47165e-12	-1.17753e-11	-1.63737e-11	-2.01835e-11	-2.22186e-11	-2.30174e-11	-2.19919e-11	-1.83765e-11	-1.32511e-11	-6.78288e-12	-4.14093e-13	5.91917e-12	1.143e-11	1.54717e-11
-6.71304e-12	-8.49034e-14	6.87186e-12	1.34023e-11	1.86999e-11	2.25055e-11	2.47105e-11	2.47554e-11	2.31519e-11	1.99373e-11	1.54685e-11	1.05539e-11	5.36747e-12	2.80533e-13	-3.88625e-12	-7.70131e-12	-1.11913e-11	-1.38802e-11	-1.62208e-11	-1.76858e-11	-1.76888e-11	-1.49651e-11	-1.05023e-11	-4.75526e-12	2.71132e-12	1.0169e-11	1.58841e-11	2.07874e-11	2.38788e-11	2.49683e-11	2.44466e-11	2.2049e-11	1.78343e-11	1.34703e-11	7.24121e-12	1.38111e-13	-6.06082e-12	-1.14977e-11	-1.59416e-11	-1.97851e-11	-2.21151e-11	-2.22869e-11	-2.06467e-11	-1.72054e-11	-1.19415e-11	-5.20677e-12	1.85125e-12	8.33373e-12	1.38694e-11	1.78312e-11
-7.91159e-12	-1.59077e-12	5.55252e-12	1.24933e-11	1.81409e-11	2.27493e-11	2.52812e-11	2.60331e-11	2.46925e-11	2.17692e-11	1.70855e-11	1.1979e-11	6.05896e-12	3.39641e-13	-4.26768e-12	-8.02945e-12	-1.15283e-11	-1.49721e-11	-1.76308e-11	-1.85308e-11	-1.77292e-11	-1.52932e-11	-1.07203e-11	-4.41904e-12	2.0066e-12	8.80704e-12	1.42006e-11	1.90915e-11	2.14883e-11	2.25636e-11	2.15925e-11	1.90173e-11	1.52875e-11	1.03267e-11	4.33913e-12	-1.27716e-12	-6.67495e-12	-1.09412e-11	-1.47225e-11	-1.76654e-11	-1.91001e-11	-1.91564e-11	-1.81611e-11	-1.49205e-11	-1.01415e-11	-4.18487e-12	2.93887e-12	9.63096e-12	1.48451e-11	1.8878e-11
-4.8913e-12	1.66401e-12	8.87835e-12	1.5947e-11	2.18859e-11	2.63824e-11	2.8964e-11	2.96005e-11	2.8077e-11	2.47078e-11	1.93828e-11	1.35338e-11	8.18752e-12	2.90164e-12	-2.60097e-12	-6.90986e-12	-1.03466e-11	-1.36305e-11	-1.60671e-11	-1.76049e-11	-1.69826e-11	-1.49019e-11	-1.08371e-11	-5.39377e-12	7.33437e-13	7.34026e-12	1.31069e-11	1.68466e-11	1.9327e-11	2.01749e-11	2.00404e-11	1.7245e-11	1.36093e-11	8.98069e-12	3.89909e-12	-1.18785e-12	-5.82537e-12	-9.78609e-12	-1.3523e-11	-1.70823e-11	-1.8867e-11	-1.94277e-11	-1.79439e-11	-1.4849e-11	-9.51756e-12	-3.01732e-12	4.14195e-12	1.09921e-11	1.66593e-11	2.09764e-11
-6.47177e-12	1.24862e-14	6.78984e-12	1.39367e-11	2.01207e-11	2.48926e-11	2.79378e-11	2.90592e-11	2.79247e-11	2.52571e-11	2.1165e-11	1.5737e-11	1.00212e-11	4.09228e-12	-1.30907e-12	-6.33028e-12	-9.9979e-12	-1.38325e-11	-1.68109e-11	-1.79863e-11	-1.77388e-11	-1.57417e-11	-1.18438e-11	-6.40047e-12	-1.57806e-13	6.43481e-12	1.15815e-11	1.5776e-11	1.82812e-11	1.91202e-11	1.77192e-11	1.50144e-11	1.15155e-11	7.3043e-12	2.48027e-12	-2.03113e-12	-5.71119e-12	-9.54579e-12	-1.27391e-11	-1.54671e-11	-1.71878e-11	-1.77521e-11	-1.64993e-11	-1.3264e-11	-7.84729e-12	-9.50925e-13	6.28473e-12	1.33765e-11	1.93385e-11	2.37338e-11
-6.37713e-12	-6.16319e-14	6.99638e-12	1.38199e-11	1.97251e-11	2.45271e-11	2.75493e-11	2.84185e-11	2.73194e-11	2.49006e-11	2.05278e-11	1.55065e-11	9.06069e-12	3.59895e-12	-1.5395e-12	-6.61756e-12	-1.01502e-11	-1.43614e-11	-1.71159e-11	-1.88154e-11	-1.89214e-11	-1.6322e-11	-1.18309e-11	-5.68056e-12	-2.76428e-14	5.90772e-12	1.10437e-11	1.49078e-11	1.69938e-11	1.7577e-11	1.61512e-11	1.36737e-11	9.68988e-12	5.45738e-12	9.10454e-13	-3.10711e-12	-6.7854e-12	-1.008e-11	-1.28133e-11	-1.51308e-11	-1.69511e-11	-1.75314e-11	-1.63833e-11	-1.32279e-11	-8.29267e-12	-1.60058e-12	5.7754e-12	1.28938e-11	1.91169e-11	2.40433e-11
-7.44601e-12	-1.04524e-12	6.02521e-12	1.2513e-11	1.83542e-11	2.29751e-11	2.55798e-11	2.65822e-11	2.59965e-11	2.36185e-11	1.99047e-11	1.52512e-11	9.8037e-12	4.39524e-12	-9.52817e-13	-5.62586e-12	-9.37342e-12	-1.2986e-11	-1.55079e-11	-1.71522e-11	-1.77165e-11	-1.47246e-11	-1.06864e-11	-5.27862e-12	1.01201e-12	7.3808e-12	1.28294e-11	1.69707e-11	1.92165e-11	1.96861e-11	1.82673e-11	1.53351e-11	1.14969e-11	6.50414e-12	1.77248e-12	-2.48845e-12	-6.21647e-12	-9.41337e-12	-1.21449e-11	-1.48621e-11	-1.62223e-11	-1.68079e-11	-1.57256e-11	-1.26324e-11	-7.41288e-12	-6.39084e-13	6.65874e-12	1.35977e-11	2.00305e-11	2.45767e-11
-9.70327e-12	-3.46593e-12	3.39491e-12	1.0206e-11	1.59033e-11	2.06237e-11	2.31733e-11	2.3991e-11	2.31193e-11	2.06046e-11	1.71981e-11	1.25552e-11	7.46295e-12	2.32983e-12	-2.15847e-12	-7.63088e-12	-1.13323e-11	-1.52148e-11	-1.70723e-11	-1.815e-11	-1.72506e-11	-1.46087e-11	-1.00642e-11	-4.11994e-12	2.59524e-12	9.21805e-12	1.47537e-11	1.87156e-11	2.08353e-11	2.11503e-11	1.93425e-11	1.61936e-11	1.17603e-11	6.76931e-12	1.54914e-12	-3.09725e-12	-7.19653e-12	-1.04538e-11	-1.32066e-11	-1.5272e-11	-1.71224e-11	-1.76174e-11	-1.65742e-11	-1.35769e-11	-8.53683e-12	-2.08455e-12	4.67859e-12	1.21185e-11	1.81001e-11	2.27156e-11
-9.97989e-12	-3.75144e-12	2.96907e-12	9.2224e-12	1.45964e-11	1.8592e-11	2.10013e-11	2.18918e-11	2.08781e-11	1.82301e-11	1.4042e-11	1.00652e-11	4.96766e-12	5.37973e-13	-3.30551e-12	-6.7955e-12	-1.0456e-11	-1.48022e-11	-1.71518e-11	-1.78529e-11	-1.74722e-11	-1.45797e-11	-1.02715e-11	-3.297e-12	3.64378e-12	1.08421e-11	1.66141e-11	2.10075e-11	2.38734e-11	2.41759e-11	2.2393e-11	1.87236e-11	1.35905e-11	8.19799e-12	2.81973e-12	-2.41642e-12	-6.49439e-12	-9.69128e-12	-1.26057e-11	-1.56374e-11	-1.7232e-11	-1.83168e-11	-1.72274e-11	-1.45179e-11	-9.74249e-12	-3.37547e-12	3.49247e-12	1.01544e-11	1.62674e-11	2.08793e-11
-1.1786e-11	-5.73691e-12	2.85488e-13	6.81237e-12	1.21509e-11	1.61322e-11	1.8705e-11	1.97251e-11	1.87149e-11	1.67722e-11	1.349e-11	9.12782e-12	4.75853e-12	2.89772e-13	-4.36018e-12	-7.94254e-12	-1.17523e-11	-1.41729e-11	-1.54087e-11	-1.70726e-11	-1.73172e-11	-1.28633e-11	-7.71309e-12	-1.10093e-12	6.52019e-12	1.38855e-11	1.97249e-11	2.43831e-11	2.71743e-11	2.76243e-11	2.64986e-11	2.27511e-11	1.77014e-11	1.19572e-11	5.23073e-12	-6.53786e-13	-5.99652e-12	-1.04422e-11	-1.38718e-11	-1.66104e-11	-1.86722e-11	-1.93271e-11	-1.79978e-11	-1.47501e-11	-1.0298e-11	-4.1175e-12	2.89611e-12	9.137e-12	1.47508e-11	1.91443e-11
-1.12561e-11	-5.37227e-12	1.25409e-12	7.40972e-12	1.23521e-11	1.59995e-11	1.80606e-11	1.81944e-11	1.66193e-11	1.39145e-11	1.02735e-11	5.71771e-12	1.49053e-12	-2.74376e-12	-6.21776e-12	-9.61893e-12	-1.29721e-11	-1.62614e-11	-1.85577e-11	-1.94808e-11	-1.79508e-11	-1.41027e-11	-8.24906e-12	-5.69315e-13	7.29162e-12	1.45237e-11	2.07273e-11	2.55063e-11	2.79084e-11	2.87474e-11	2.76591e-11	2.4384e-11	1.92527e-11	1.32776e-11	6.87258e-12	3.39686e-13	-5.26239e-12	-9.84129e-12	-1.42621e-11	-1.73488e-11	-1.90945e-11	-1.98258e-11	-1.93172e-11	-1.6613e-11	-1.2065e-11	-6.1989e-12	4.18578e-13	6.74651e-12	1.22484e-11	1.66739e-11
-1.17619e-11	-5.14974e-12	1.1782e-12	7.62159e-12	1.32372e-11	1.65791e-11	1.83986e-11	1.8861e-11	1.70621e-11	1.42134e-11	1.04232e-11	5.84432e-12	1.44661e-12	-2.4555e-12	-6.56011e-12	-1.0345e-11	-1.44016e-11	-1.70141e-11	-1.86567e-11	-1.81321e-11	-1.65168e-11	-1.34006e-11	-8.09402e-12	-1.4197e-12	7.09493e-12	1.53307e-11	2.1616e-11	2.67093e-11	2.92714e-11	2.97338e-11	2.81658e-11	2.52372e-11	2.04309e-11	1.39726e-11	7.87671e-12	1.02052e-12	-5.15532e-12	-1.05709e-11	-1.4711e-11	-1.80056e-11	-2.0531e-11	-2.11611e-11	-2.00112e-11	-1.69234e-11	-1.21409e-11	-5.89466e-12	5.43412e-13	6.72924e-12	1.20748e-11	1.60136e-11
-1.14719e-11	-4.72825e-12	2.41325e-12	8.84422e-12	1.37404e-11	1.76294e-11	1.97314e-11	1.98794e-11	1.84446e-11	1.47592e-11	9.97428e-12	5.01169e-12	8.46301e-14	-4.43565e-12	-8.6948e-12	-1.21759e-11	-1.50353e-11	-1.80901e-11	-1.9269e-11	-1.96575e-11	-1.83193e-11	-1.46222e-11	-8.60513e-12	-7.54855e-13	6.71528e-12	1.42138e-11	2.06608e-11	2.51946e-11	2.75062e-11	2.82084e-11	2.71858e-11	2.42056e-11	1.95059e-11	1.40299e-11	7.39225e-12	1.04943e-12	-5.41241e-12	-1.11886e-11	-1.57319e-11	-1.92894e-11	-2.13228e-11	-2.13471e-11	-2.04904e-11	-1.75393e-11	-1.25383e-11	-6.28674e-12	3.88784e-15	6.33715e-12	1.16934e-11	1.60247e-11
-9.11414e-12	-1.88559e-12	5.1742e-12	1.18539e-11	1.7688e-11	2.16622e-11	2.36026e-11	2.33935e-11	2.11949e-11	1.75735e-11	1.21171e-11	7.01947e-12	3.6756e-13	-5.09774e-12	-9.32314e-12	-1.35183e-11	-1.66779e-11	-1.96901e-11	-2.18514e-11	-2.25809e-11	-2.10562e-11	-1.72934e-11	-1.05089e-11	-3.24659e-12	4.63032e-12	1.21129e-11	1.83183e-11	2.3186e-11	2.62863e-11	2.72301e-11	2.62181e-11	2.3611e-11	1.89682e-11	1.31298e-11	7.33589e-12	4.65498e-13	-6.0816e-12	-1.17299e-11	-1.65468e-11	-1.94648e-11	-2.18197e-11	-2.28086e-11	-2.1545e-11	-1.85247e-11	-1.3346e-11	-6.67172e-12	1.14511e-13	6.47087e-12	1.19692e-11	1.586e-11
-9.50978e-12	-2.15511e-12	5.48378e-12	1.28935e-11	1.90918e-11	2.33893e-11	2.62178e-11	2.62841e-11	2.41264e-11	2.07625e-11	1.51711e-11	8.81763e-12	2.55297e-12	-3.60333e-12	-9.12725e-12	-1.34646e-11	-1.67396e-11	-1.96452e-11	-2.14565e-11	-2.17206e-11	-2.02688e-11	-1.65965e-11	-1.09667e-11	-3.71862e-12	4.09968e-12	1.13709e-11	1.71002e-11	2.11597e-11	2.3537e-11	2.42268e-11	2.30407e-11	2.02542e-11	1.60838e-11	1.06629e-11	4.82462e-12	-9.8885e-13	-6.61402e-12	-1.21006e-11	-1.62568e-11	-1.93737e-11	-2.17286e-11	-2.21206e-11	-2.07541e-11	-1.64032e-11	-1.05105e-11	-3.40807e-12	4.00344e-12	1.039e-11	1.59914e-11	1.98946e-11
-8.86447e-12	-1.28065e-12	6.89292e-12	1.43559e-11	2.06182e-11	2.50294e-11	2.75524e-11	2.79331e-11	2.56457e-11	2.17329e-11	1.64843e-11	1.0431e-11	3.43275e-12	-3.29198e-12	-9.34703e-12	-1.43949e-11	-1.87322e-11	-2.12114e-11	-2.27652e-11	-2.37168e-11	-2.1764e-11	-1.79052e-11	-1.22008e-11	-5.34172e-12	2.0165e-12	8.51497e-12	1.44201e-11	1.87053e-11	2.06847e-11	2.10352e-11	2.00338e-11	1.79418e-11	1.38355e-11	8.96346e-12	3.89607e-12	-1.32409e-12	-7.13045e-12	-1.25602e-11	-1.65067e-11	-2.02774e-11	-2.2071e-11	-2.27579e-11	-2.14535e-11	-1.77279e-11	-1.18991e-11	-4.98321e-12	3.07135e-12	1.07156e-11	1.67149e-11	2.11208e-11
-7.94738e-12	-1.59284e-13	7.7052e-12	1.52091e-11	2.16702e-11	2.64492e-11	2.87341e-11	2.93866e-11	2.77813e-11	2.43091e-11	1.87692e-11	1.24743e-11	6.12975e-12	-1.60928e-12	-7.78335e-12	-1.27566e-11	-1.70371e-11	-2.09001e-11	-2.29637e-11	-2.35955e-11	-2.19714e-11	-1.82334e-11	-1.30032e-11	-6.30046e-12	8.51702e-13	7.47096e-12	1.29533e-11	1.71443e-11	1.92197e-11	1.95559e-11	1.84925e-11	1.59652e-11	1.1834e-11	7.2853e-12	2.54297e-12	-2.58126e-12	-7.82985e-12	-1.27622e-11	-1.65666e-11	-1.97387e-11	-2.21682e-11	-2.23097e-11	-2.03143e-11	-1.63614e-11	-1.00299e-11	-2.51891e-12	5.61735e-12	1.33344e-11	1.97867e-11	2.43667e-11
-9.3964e-12	-2.05061e-12	5.86538e-12	1.33781e-11	1.94112e-11	2.44602e-11	2.74841e-11	2.78488e-11	2.67036e-11	2.35014e-11	1.83203e-11	1.25139e-11	6.1409e-12	-1.32458e-12	-7.91964e-12	-1.34205e-11	-1.81948e-11	-2.14059e-11	-2.32332e-11	-2.34263e-11	-2.14255e-11	-1.8073e-11	-1.21714e-11	-5.79194e-12	1.25898e-12	7.72902e-12	1.34139e-11	1.74042e-11	1.9348e-11	1.94872e-11	1.79938e-11	1.50669e-11	1.11044e-11	6.45623e-12	1.60555e-12	-2.68025e-12	-7.15079e-12	-1.1044e-11	-1.44203e-11	-1.71749e-11	-1.95103e-11	-2.01723e-11	-1.84753e-11	-1.4581e-11	-8.65629e-12	-1.18971e-12	7.16327e-12	1.46085e-11	2.07624e-11	2.55271e-11
-8.24661e-12	-1.47459e-12	6.16785e-12	1.33111e-11	1.89569e-11	2.364e-11	2.63139e-11	2.67106e-11	2.55032e-11	2.21696e-11	1.75658e-11	1.15694e-11	5.30117e-12	-1.29922e-12	-7.71842e-12	-1.33916e-11	-1.82138e-11	-2.14054e-11	-2.34601e-11	-2.36318e-11	-2.17768e-11	-1.79926e-11	-1.24196e-11	-5.70263e-12	9.43273e-13	7.38845e-12	1.24392e-11	1.63815e-11	1.80962e-11	1.81483e-11	1.66514e-11	1.35681e-11	9.44933e-12	4.72832e-12	5.20681e-13	-4.39395e-12	-8.56783e-12	-1.22568e-11	-1.52068e-11	-1.78707e-11	-2.05578e-11	-2.05981e-11	-1.99332e-11	-1.59714e-11	-9.38766e-12	-1.88022e-12	6.07308e-12	1.40743e-11	2.06012e-11	2.56076e-11
-9.30305e-12	-2.18464e-12	5.14516e-12	1.17662e-11	1.75488e-11	2.15603e-11	2.43018e-11	2.46203e-11	2.35604e-11	2.03351e-11	1.59143e-11	1.06337e-11	4.8327e-12	-7.07205e-13	-6.31106e-12	-1.16502e-11	-1.58028e-11	-1.94935e-11	-2.16957e-11	-2.21658e-11	-2.019e-11	-1.69387e-11	-1.13266e-11	-4.57238e-12	2.70946e-12	9.47793e-12	1.49941e-11	1.88866e-11	2.07079e-11	2.07387e-11	1.92418e-11	1.58637e-11	1.18763e-11	7.24235e-12	2.36858e-12	-2.32756e-12	-6.91889e-12	-1.05705e-11	-1.41209e-11	-1.76287e-11	-1.98876e-11	-2.07255e-11	-1.93803e-11	-1.5303e-11	-9.28414e-12	-1.86907e-12	5.816e-12	1.35313e-11	1.9916e-11	2.47287e-11
-1.05869e-11	-4.32999e-12	2.34789e-12	8.73266e-12	1.47266e-11	1.91255e-11	2.15454e-11	2.22263e-11	2.15358e-11	1.83834e-11	1.43214e-11	9.31261e-12	4.17771e-12	-1.71391e-12	-6.97493e-12	-1.1417e-11	-1.57899e-11	-1.86084e-11	-2.03593e-11	-2.07532e-11	-1.88253e-11	-1.49416e-11	-9.5338e-12	-2.40473e-12	4.92329e-12	1.17344e-11	1.74708e-11	2.12443e-11	2.29822e-11	2.33966e-11	2.11305e-11	1.76317e-11	1.3003e-11	7.40271e-12	2.77053e-12	-2.08371e-12	-6.50806e-12	-1.01331e-11	-1.37527e-11	-1.6962e-11	-1.8562e-11	-1.89753e-11	-1.80155e-11	-1.43539e-11	-8.97812e-12	-1.78154e-12	6.003e-12	1.29473e-11	1.90514e-11	2.34183e-11
-9.3074e-12	-3.5106e-12	2.65568e-12	8.98362e-12	1.40841e-11	1.75006e-11	1.96292e-11	1.98891e-11	1.83353e-11	1.51971e-11	1.11475e-11	6.38211e-12	1.45682e-12	-3.10609e-12	-6.74529e-12	-1.1365e-11	-1.44713e-11	-1.74764e-11	-1.97833e-11	-1.99018e-11	-1.82705e-11	-1.43442e-11	-8.53678e-12	-2.11647e-12	5.90078e-12	1.21381e-11	1.79331e-11	2.22573e-11	2.44553e-11	2.5209e-11	2.36161e-11	2.05933e-11	1.56378e-11	1.02098e-11	4.78718e-12	-1.16129e-12	-5.61051e-12	-9.92295e-12	-1.3976e-11	-1.68976e-11	-1.92987e-11	-2.08453e-11	-1.97594e-11	-1.65206e-11	-1.14645e-11	-5.18988e-12	2.31933e-12	9.58873e-12	1.55916e-11	2.03297e-11
-9.92331e-12	-4.12651e-12	2.31511e-12	8.1954e-12	1.34042e-11	1.69539e-11	1.86385e-11	1.9211e-11	1.78367e-11	1.52508e-11	1.11214e-11	6.85156e-12	2.14121e-12	-1.82307e-12	-6.24032e-12	-9.89551e-12	-1.30142e-11	-1.58559e-11	-1.77596e-11	-1.85619e-11	-1.70905e-11	-1.42549e-11	-8.94308e-12	-1.92414e-12	5.5833e-12	1.29309e-11	1.90616e-11	2.40324e-11	2.68005e-11	2.77301e-11	2.63646e-11	2.37682e-11	1.87381e-11	1.21572e-11	6.39705e-12	6.61743e-13	-5.25475e-12	-1.00184e-11	-1.44037e-11	-1.7359e-11	-1.89554e-11	-1.9573e-11	-1.84729e-11	-1.52216e-11	-1.0352e-11	-3.8891e-12	3.03036e-12	9.2002e-12	1.47998e-11	1.89428e-11
-8.38805e-12	-3.02468e-12	3.50576e-12	1.00078e-11	1.45842e-11	1.79954e-11	1.99712e-11	2.00961e-11	1.80148e-11	1.50026e-11	1.04895e-11	5.6086e-12	5.83834e-13	-3.50124e-12	-7.25413e-12	-1.06215e-11	-1.35324e-11	-1.58589e-11	-1.7482e-11	-1.80392e-11	-1.68147e-11	-1.25953e-11	-7.58545e-12	-5.55855e-13	6.78816e-12	1.38213e-11	1.97425e-11	2.46386e-11	2.74174e-11	2.79438e-11	2.67932e-11	2.3941e-11	1.95006e-11	1.35859e-11	7.98738e-12	2.01759e-12	-4.19555e-12	-9.17235e-12	-1.27654e-11	-1.64294e-11	-1.87932e-11	-1.98869e-11	-1.86589e-11	-1.55941e-11	-1.15861e-11	-6.07708e-12	7.19807e-13	7.21294e-12	1.25763e-11	1.67158e-11
-6.22218e-12	-5.79923e-13	5.37498e-12	1.16656e-11	1.68442e-11	2.0012e-11	2.16628e-11	2.11891e-11	1.89514e-11	1.57332e-11	1.1403e-11	6.49549e-12	1.48316e-12	-2.78132e-12	-6.73849e-12	-9.80394e-12	-1.27663e-11	-1.4988e-11	-1.67656e-11	-1.74472e-11	-1.64767e-11	-1.35256e-11	-8.46781e-12	-1.55901e-12	5.74592e-12	1.23456e-11	1.88885e-11	2.38362e-11	2.72332e-11	2.85358e-11	2.73799e-11	2.47124e-11	2.02045e-11	1.48743e-11	8.71795e-12	2.79257e-12	-2.94273e-12	-7.59446e-12	-1.26778e-11	-1.58445e-11	-1.82083e-11	-1.90675e-11	-1.8392e-11	-1.57304e-11	-1.10207e-11	-5.05874e-12	1.088e-12	7.38929e-12	1.21576e-11	1.59098e-11
-7.6641e-12	-2.25454e-12	5.12145e-12	1.09822e-11	1.64308e-11	2.12062e-11	2.33278e-11	2.34438e-11	2.11297e-11	1.78032e-11	1.30591e-11	7.60798e-12	2.35762e-12	-2.65471e-12	-6.78241e-12	-1.01001e-11	-1.32028e-11	-1.54902e-11	-1.70049e-11	-1.81856e-11	-1.71797e-11	-1.38271e-11	-8.20797e-12	-1.69885e-12	4.76586e-12	1.16001e-11	1.74697e-11	2.22096e-11	2.50772e-11	2.5957e-11	2.543e-11	2.25937e-11	1.8283e-11	1.32103e-11	7.46966e-12	1.81784e-12	-3.52666e-12	-8.38267e-12	-1.2251e-11	-1.50607e-11	-1.70194e-11	-1.84435e-11	-1.76756e-11	-1.56447e-11	-1.06224e-11	-4.17896e-12	1.91983e-12	8.36678e-12	1.35721e-11	1.73243e-11
-6.95839e-12	-5.94932e-13	6.37782e-12	1.37201e-11	1.88827e-11	2.28463e-11	2.52769e-11	2.54302e-11	2.37752e-11	2.03101e-11	1.48377e-11	9.4541e-12	3.93551e-12	-1.46939e-12	-6.2277e-12	-1.02772e-11	-1.34066e-11	-1.60866e-11	-1.81022e-11	-1.87127e-11	-1.82645e-11	-1.5516e-11	-1.0753e-11	-4.77679e-12	2.51393e-12	9.38721e-12	1.52249e-11	1.95473e-11	2.2628e-11	2.3872e-11	2.31567e-11	2.0665e-11	1.68411e-11	1.23475e-11	7.28008e-12	1.78636e-12	-3.38407e-12	-7.81197e-12	-1.12576e-11	-1.48204e-11	-1.70492e-11	-1.77964e-11	-1.64174e-11	-1.36191e-11	-9.04801e-12	-3.28496e-12	3.38936e-12	9.69776e-12	1.52317e-11	1.86499e-11
-6.56533e-12	-3.70622e-13	8.35362e-12	1.5012e-11	2.00005e-11	2.4648e-11	2.74961e-11	2.86886e-11	2.6442e-11	2.28348e-11	1.81866e-11	1.18491e-11	5.82959e-12	-4.43947e-13	-5.63746e-12	-1.03176e-11	-1.39799e-11	-1.68126e-11	-1.8775e-11	-1.95436e-11	-1.83742e-11	-1.53059e-11	-1.05287e-11	-4.45123e-12	2.33501e-12	8.95426e-12	1.4378e-11	1.86116e-11	2.11399e-11	2.16841e-11	2.06135e-11	1.80561e-11	1.4408e-11	1.04402e-11	5.93409e-12	1.32322e-12	-3.13134e-12	-6.67817e-12	-1.00527e-11	-1.25515e-11	-1.44179e-11	-1.53854e-11	-1.48129e-11	-1.21034e-11	-7.46657e-12	-1.55608e-12	5.66892e-12	1.21674e-11	1.74721e-11	2.14713e-11
-6.19358e-12	7.84498e-13	8.43049e-12	1.61244e-11	2.24897e-11	2.64622e-11	2.85428e-11	2.88969e-11	2.73644e-11	2.40379e-11	1.88976e-11	1.26117e-11	6.2493e-12	1.21424e-13	-5.32078e-12	-9.94586e-12	-1.4205e-11	-1.756e-11	-1.93696e-11	-2.00174e-11	-1.92637e-11	-1.69201e-11	-1.23809e-11	-6.76178e-12	-1.10712e-14	6.49095e-12	1.19076e-11	1.59227e-11	1.87353e-11	1.94712e-11	1.8676e-11	1.62198e-11	1.26374e-11	8.59678e-12	4.31809e-12	-3.38965e-13	-4.1185e-12	-7.66001e-12	-1.09777e-11	-1.31461e-11	-1.50214e-11	-1.59765e-11	-1.52334e-11	-1.18382e-11	-7.41989e-12	-1.55914e-12	5.7902e-12	1.31733e-11	1.92259e-11	2.31326e-11
-6.83613e-12	-3.82079e-13	7.21417e-12	1.41976e-11	2.0792e-11	2.58622e-11	2.81046e-11	2.9393e-11	2.80453e-11	2.51432e-11	1.96247e-11	1.36478e-11	7.85562e-12	1.63714e-12	-4.68258e-12	-9.49418e-12	-1.33412e-11	-1.65772e-11	-1.90795e-11	-2.00471e-11	-1.94586e-11	-1.68077e-11	-1.20891e-11	-5.86423e-12	6.50222e-13	6.89467e-12	1.23575e-11	1.633e-11	1.82259e-11	1.84023e-11	1.68095e-11	1.41491e-11	1.05756e-11	6.24893e-12	1.84944e-12	-2.32444e-12	-5.56041e-12	-8.72533e-12	-1.15066e-11	-1.42292e-11	-1.61417e-11	-1.69903e-11	-1.57445e-11	-1.21948e-11	-6.7586e-12	-1.16251e-13	7.82284e-12	1.4602e-11	2.04805e-11	2.44352e-11
-7.66343e-12	-3.54945e-13	7.24131e-12	1.44166e-11	2.03519e-11	2.47649e-11	2.67301e-11	2.70273e-11	2.59852e-11	2.29482e-11	1.7982e-11	1.21845e-11	5.97672e-12	6.53532e-13	-5.01605e-12	-1.05098e-11	-1.44083e-11	-1.83797e-11	-2.02283e-11	-2.09774e-11	-1.98258e-11	-1.58799e-11	-1.07244e-11	-4.32542e-12	2.2672e-12	8.76388e-12	1.40455e-11	1.79345e-11	1.95853e-11	1.9545e-11	1.80232e-11	1.56026e-11	1.11676e-11	6.39863e-12	2.41481e-12	-1.28479e-12	-5.64341e-12	-8.64668e-12	-1.19111e-11	-1.43015e-11	-1.61022e-11	-1.68672e-11	-1.62698e-11	-1.31962e-11	-8.0513e-12	-2.07331e-12	5.729e-12	1.3613e-11	1.94116e-11	2.4306e-11
-9.61516e-12	-2.55003e-12	5.06931e-12	1.19905e-11	1.7711e-11	2.17652e-11	2.38441e-11	2.50454e-11	2.4259e-11	2.08952e-11	1.7375e-11	1.20642e-11	6.37689e-12	5.15465e-13	-4.80062e-12	-9.83071e-12	-1.38785e-11	-1.76012e-11	-2.02136e-11	-2.08242e-11	-2.03262e-11	-1.73751e-11	-1.23599e-11	-5.38364e-12	1.58023e-12	8.44108e-12	1.41544e-11	1.82246e-11	2.05397e-11	2.08742e-11	1.89119e-11	1.56244e-11	1.09727e-11	6.27655e-12	1.66035e-12	-2.65742e-12	-6.04971e-12	-1.02094e-11	-1.33246e-11	-1.55871e-11	-1.71657e-11	-1.69769e-11	-1.59158e-11	-1.24301e-11	-7.18217e-12	-6.99695e-13	6.35477e-12	1.27946e-11	1.83534e-11	2.32354e-11
-1.05775e-11	-3.58516e-12	3.09094e-12	1.01063e-11	1.507e-11	1.92539e-11	2.14376e-11	2.24684e-11	2.11811e-11	1.82276e-11	1.41159e-11	9.43749e-12	3.60982e-12	-1.58903e-12	-6.67063e-12	-1.14112e-11	-1.49704e-11	-1.81656e-11	-2.07745e-11	-2.13317e-11	-1.96809e-11	-1.53159e-11	-9.14602e-12	-1.32772e-12	6.32182e-12	1.32555e-11	1.9047e-11	2.31882e-11	2.53257e-11	2.509e-11	2.29092e-11	1.90106e-11	1.37994e-11	8.30031e-12	3.09436e-12	-2.09916e-12	-6.90187e-12	-1.05464e-11	-1.31482e-11	-1.43094e-11	-1.61918e-11	-1.71718e-11	-1.64518e-11	-1.33036e-11	-8.29368e-12	-1.6087e-12	5.29655e-12	1.19869e-11	1.76185e-11	2.14595e-11
-1.07777e-11	-4.33429e-12	2.70241e-12	8.7479e-12	1.39248e-11	1.76894e-11	1.91039e-11	1.97688e-11	1.82257e-11	1.55245e-11	1.12919e-11	6.47679e-12	1.59769e-12	-2.94923e-12	-7.26345e-12	-1.20377e-11	-1.60287e-11	-1.87868e-11	-2.0822e-11	-2.16883e-11	-1.9906e-11	-1.57968e-11	-1.01261e-11	-2.18166e-12	5.71124e-12	1.30677e-11	1.97953e-11	2.47821e-11	2.70013e-11	2.72541e-11	2.51923e-11	2.15868e-11	1.65816e-11	1.03134e-11	4.65271e-12	-8.44559e-13	-5.8036e-12	-9.20655e-12	-1.32508e-11	-1.72328e-11	-1.91969e-11	-2.03581e-11	-1.8606e-11	-1.58521e-11	-1.06398e-11	-3.45562e-12	3.81023e-12	1.01932e-11	1.56987e-11	1.99217e-11
-1.26104e-11	-6.43701e-12	3.65209e-13	6.55459e-12	1.19144e-11	1.58922e-11	1.80208e-11	1.83198e-11	1.67607e-11	1.36669e-11	1.03847e-11	5.59088e-12	8.6277e-13	-4.24015e-12	-9.09083e-12	-1.2119e-11	-1.57528e-11	-1.85092e-11	-2.10577e-11	-2.12952e-11	-1.95929e-11	-1.55156e-11	-8.90346e-12	-1.03365e-12	7.2696e-12	1.48889e-11	2.12222e-11	2.58253e-11	2.84708e-11	2.915e-11	2.73742e-11	2.28432e-11	1.82022e-11	1.24402e-11	6.14534e-12	-2.75636e-13	-5.87239e-12	-1.12826e-11	-1.5611e-11	-1.80334e-11	-1.97062e-11	-2.05157e-11	-1.93836e-11	-1.60151e-11	-1.11669e-11	-5.08405e-12	1.55119e-12	7.86314e-12	1.33295e-11	1.69627e-11
-1.11497e-11	-4.78096e-12	2.00883e-12	8.17334e-12	1.35829e-11	1.72712e-11	1.88971e-11	1.88248e-11	1.666e-11	1.33281e-11	8.89307e-12	4.27864e-12	-5.13418e-13	-4.71573e-12	-9.16673e-12	-1.26532e-11	-1.58838e-11	-1.85247e-11	-2.05137e-11	-2.05522e-11	-1.81695e-11	-1.39164e-11	-7.28826e-12	5.40694e-13	8.67163e-12	1.64757e-11	2.2793e-11	2.72575e-11	2.99173e-11	3.06231e-11	2.85737e-11	2.49487e-11	1.98387e-11	1.41265e-11	8.54569e-12	2.16557e-12	-4.25541e-12	-1.07688e-11	-1.39781e-11	-1.82177e-11	-2.15176e-11	-2.22276e-11	-2.04454e-11	-1.67909e-11	-1.23228e-11	-6.14583e-12	5.39156e-13	6.81913e-12	1.18823e-11	1.59525e-11
-1.11528e-11	-4.87817e-12	2.12833e-12	8.5664e-12	1.44112e-11	1.79484e-11	1.98639e-11	1.98325e-11	1.7808e-11	1.42274e-11	9.31988e-12	4.50295e-12	-5.57338e-13	-5.41335e-12	-9.68138e-12	-1.34822e-11	-1.68354e-11	-1.97197e-11	-2.13712e-11	-2.13546e-11	-2.00307e-11	-1.56141e-11	-9.25775e-12	-1.15346e-12	7.04853e-12	1.46377e-11	2.12338e-11	2.54248e-11	2.81041e-11	2.94014e-11	2.80573e-11	2.47769e-11	1.92085e-11	1.3173e-11	7.07358e-12	-1.48537e-13	-5.9318e-12	-1.15907e-11	-1.67185e-11	-2.01534e-11	-2.23449e-11	-2.30993e-11	-2.09618e-11	-1.75364e-11	-1.30133e-11	-6.64805e-12	3.16064e-14	6.46967e-12	1.14067e-11	1.51643e-11
-1.02517e-11	-3.6218e-12	3.71688e-12	1.07198e-11	1.66268e-11	2.01339e-11	2.21612e-11	2.21156e-11	2.02812e-11	1.63666e-11	1.12797e-11	5.64386e-12	2.60275e-13	-4.70231e-12	-9.5299e-12	-1.36789e-11	-1.68332e-11	-2.00692e-11	-2.17615e-11	-2.17094e-11	-1.9682e-11	-1.52317e-11	-8.46679e-12	-1.05527e-12	7.35633e-12	1.45174e-11	2.0522e-11	2.47485e-11	2.71471e-11	2.77819e-11	2.63524e-11	2.37595e-11	1.88662e-11	1.29515e-11	6.63708e-12	9.4974e-13	-5.10353e-12	-1.08051e-11	-1.55847e-11	-1.87763e-11	-2.12573e-11	-2.22124e-11	-2.07482e-11	-1.76123e-11	-1.21939e-11	-6.23544e-12	4.65526e-13	6.7082e-12	1.18353e-11	1.53033e-11
-9.54068e-12	-2.29259e-12	5.29833e-12	1.26903e-11	1.87003e-11	2.28255e-11	2.46859e-11	2.47149e-11	2.26868e-11	1.88949e-11	1.41419e-11	7.95539e-12	1.91455e-12	-3.82608e-12	-9.11907e-12	-1.35488e-11	-1.70174e-11	-2.01362e-11	-2.19297e-11	-2.2272e-11	-2.01292e-11	-1.59755e-11	-9.66356e-12	-2.20586e-12	5.22874e-12	1.19244e-11	1.75702e-11	2.20969e-11	2.45666e-11	2.56383e-11	2.42284e-11	2.13015e-11	1.69038e-11	1.16783e-11	5.44386e-12	-6.75138e-13	-5.87221e-12	-1.08934e-11	-1.54492e-11	-1.90351e-11	-2.13687e-11	-2.1798e-11	-2.01153e-11	-1.66313e-11	-1.13052e-11	-4.5936e-12	2.48396e-12	8.95578e-12	1.40616e-11	1.81993e-11
-8.35181e-12	-1.38439e-12	6.03778e-12	1.35861e-11	1.96369e-11	2.47711e-11	2.6223e-11	2.60174e-11	2.42665e-11	2.0336e-11	1.51904e-11	8.92577e-12	2.37156e-12	-3.69592e-12	-9.32464e-12	-1.41132e-11	-1.79797e-11	-2.10949e-11	-2.30341e-11	-2.30762e-11	-2.11181e-11	-1.70408e-11	-1.11748e-11	-3.76146e-12	3.75841e-12	1.05109e-11	1.6162e-11	1.99533e-11	2.22525e-11	2.26687e-11	2.14933e-11	1.83142e-11	1.41865e-11	9.65909e-12	4.18314e-12	-1.12229e-12	-6.18969e-12	-1.08094e-11	-1.47595e-11	-1.81287e-11	-2.01816e-11	-2.08898e-11	-1.97613e-11	-1.624e-11	-1.06315e-11	-3.97316e-12	3.12216e-12	1.03507e-11	1.58793e-11	1.9969e-11
-7.63722e-12	-7.82745e-14	7.12718e-12	1.42847e-11	2.00833e-11	2.46188e-11	2.7291e-11	2.80075e-11	2.65461e-11	2.2795e-11	1.74149e-11	1.14043e-11	5.04902e-12	-1.91197e-12	-7.59576e-12	-1.28461e-11	-1.73291e-11	-2.06006e-11	-2.21952e-11	-2.25286e-11	-2.11727e-11	-1.70155e-11	-1.11725e-11	-4.69534e-12	2.5261e-12	9.1045e-12	1.47024e-11	1.85345e-11	2.02386e-11	2.07951e-11	1.98453e-11	1.73199e-11	1.33841e-11	8.86555e-12	3.79638e-12	-9.92128e-13	-5.78774e-12	-1.04537e-11	-1.42474e-11	-1.74354e-11	-1.9531e-11	-2.00776e-11	-1.86577e-11	-1.47101e-11	-9.19927e-12	-2.04355e-12	5.59533e-12	1.31117e-11	1.92318e-11	2.45454e-11
-8.91038e-12	-2.17033e-12	5.44901e-12	1.29778e-11	1.90588e-11	2.46797e-11	2.63785e-11	2.74999e-11	2.59373e-11	2.24562e-11	1.76055e-11	1.20034e-11	4.89852e-12	-1.46028e-12	-7.8031e-12	-1.30641e-11	-1.75915e-11	-2.08008e-11	-2.26832e-11	-2.27999e-11	-2.03729e-11	-1.66562e-11	-1.12431e-11	-4.47103e-12	2.48218e-12	8.57031e-12	1.38431e-11	1.70358e-11	1.89281e-11	1.92395e-11	1.78545e-11	1.52989e-11	1.11907e-11	6.77704e-12	2.02939e-12	-2.40562e-12	-6.23312e-12	-1.02542e-11	-1.33801e-11	-1.61187e-11	-1.81982e-11	-1.84677e-11	-1.73978e-11	-1.33755e-11	-7.394e-12	5.83685e-14	7.78252e-12	1.4718e-11	2.05343e-11	2.51125e-11
-7.76592e-12	-1.13601e-12	5.517e-12	1.25608e-11	1.85992e-11	2.29536e-11	2.58958e-11	2.64399e-11	2.47725e-11	2.13997e-11	1.67551e-11	1.11104e-11	5.02158e-12	-1.01393e-12	-6.61956e-12	-1.15857e-11	-1.58822e-11	-1.87842e-11	-2.05262e-11	-2.08348e-11	-1.92266e-11	-1.53127e-11	-9.79128e-12	-3.25729e-12	3.15769e-12	8.85679e-12	1.39111e-11	1.73258e-11	1.92999e-11	1.93839e-11	1.80096e-11	1.52621e-11	1.10775e-11	6.26772e-12	1.70126e-12	-2.31809e-12	-6.0621e-12	-9.64446e-12	-1.26282e-11	-1.56208e-11	-1.79189e-11	-1.88669e-11	-1.77224e-11	-1.4638e-11	-9.33685e-12	-1.55585e-12	5.60697e-12	1.26703e-11	1.9318e-11	2.35196e-11
-8.87743e-12	-2.72713e-12	4.59023e-12	1.14866e-11	1.7596e-11	2.14442e-11	2.34858e-11	2.45148e-11	2.37995e-11	2.09117e-11	1.62298e-11	1.08391e-11	5.01496e-12	-8.10937e-13	-6.11103e-12	-1.06739e-11	-1.44801e-11	-1.76788e-11	-1.94848e-11	-1.97098e-11	-1.8258e-11	-1.47367e-11	-9.39644e-12	-2.94949e-12	3.73016e-12	9.93908e-12	1.53344e-11	1.90476e-11	2.10572e-11	2.11163e-11	1.97473e-11	1.6927e-11	1.29112e-11	7.93088e-12	2.6894e-12	-1.35659e-12	-4.8004e-12	-8.68296e-12	-1.14322e-11	-1.42099e-11	-1.63214e-11	-1.70971e-11	-1.64056e-11	-1.32573e-11	-7.51737e-12	-1.32621e-12	6.24162e-12	1.39e-11	2.05761e-11	2.47884e-11
-1.0298e-11	-4.50478e-12	1.81072e-12	8.58275e-12	1.4074e-11	1.86753e-11	2.08803e-11	2.13587e-11	2.02704e-11	1.79705e-11	1.38571e-11	8.89624e-12	3.67785e-12	-1.37888e-12	-6.44272e-12	-1.0725e-11	-1.39911e-11	-1.68097e-11	-1.85126e-11	-1.85512e-11	-1.68311e-11	-1.29545e-11	-6.9357e-12	-5.18945e-13	6.23176e-12	1.2915e-11	1.86389e-11	2.22757e-11	2.39478e-11	2.36801e-11	2.17036e-11	1.80591e-11	1.36187e-11	8.64191e-12	3.50346e-12	-1.05235e-12	-4.86208e-12	-8.60254e-12	-1.21067e-11	-1.54866e-11	-1.74915e-11	-1.8214e-11	-1.68971e-11	-1.39656e-11	-9.01079e-12	-2.53187e-12	4.42845e-12	1.19625e-11	1.77291e-11	2.24104e-11
-9.68825e-12	-3.55216e-12	2.87525e-12	8.41448e-12	1.37779e-11	1.75247e-11	1.99003e-11	1.98618e-11	1.84608e-11	1.58128e-11	1.20155e-11	7.31932e-12	2.55391e-12	-2.37848e-12	-6.66783e-12	-1.05504e-11	-1.33689e-11	-1.61732e-11	-1.7894e-11	-1.80391e-11	-1.58483e-11	-1.20623e-11	-6.68652e-12	4.67422e-13	7.62314e-12	1.43596e-11	1.97727e-11	2.36262e-11	2.54351e-11	2.57607e-11	2.43917e-11	2.10509e-11	1.60013e-11	9.99953e-12	4.49338e-12	-4.0171e-13	-4.73192e-12	-8.4777e-12	-1.19322e-11	-1.43652e-11	-1.65265e-11	-1.75633e-11	-1.71045e-11	-1.42706e-11	-9.28031e-12	-3.23659e-12	3.4022e-12	1.01955e-11	1.60776e-11	2.03467e-11
-1.11124e-11	-5.46658e-12	1.01767e-12	6.98678e-12	1.20286e-11	1.57542e-11	1.79734e-11	1.82191e-11	1.72515e-11	1.48149e-11	1.09182e-11	6.54177e-12	2.0961e-12	-2.25187e-12	-6.29609e-12	-9.34909e-12	-1.21374e-11	-1.45438e-11	-1.57992e-11	-1.58253e-11	-1.48548e-11	-1.09356e-11	-5.04468e-12	1.61899e-12	8.6699e-12	1.53247e-11	2.12441e-11	2.57015e-11	2.81054e-11	2.86709e-11	2.7007e-11	2.39113e-11	1.93769e-11	1.39116e-11	8.02171e-12	2.55997e-12	-2.15749e-12	-6.45039e-12	-1.02619e-11	-1.30325e-11	-1.55188e-11	-1.66143e-11	-1.61643e-11	-1.37159e-11	-8.95297e-12	-3.42795e-12	2.89998e-12	9.30963e-12	1.44954e-11	1.87805e-11
-9.81339e-12	-3.73415e-12	2.90642e-12	9.13133e-12	1.42567e-11	1.76643e-11	1.95442e-11	1.97188e-11	1.79928e-11	1.45419e-11	1.05296e-11	5.61678e-12	1.0059e-12	-2.9264e-12	-6.59402e-12	-9.54933e-12	-1.21938e-11	-1.49732e-11	-1.60491e-11	-1.61516e-11	-1.47229e-11	-1.15053e-11	-5.97144e-12	7.29524e-13	8.00426e-12	1.47141e-11	2.07951e-11	2.51247e-11	2.76512e-11	2.83143e-11	2.70199e-11	2.42351e-11	1.98268e-11	1.4413e-11	8.91571e-12	2.92283e-12	-2.41102e-12	-6.72168e-12	-1.04177e-11	-1.38029e-11	-1.57546e-11	-1.68305e-11	-1.62384e-11	-1.41027e-11	-1.01799e-11	-4.18419e-12	2.34092e-12	8.52141e-12	1.39807e-11	1.7939e-11
-9.4452e-12	-3.20963e-12	4.01181e-12	1.00537e-11	1.53709e-11	1.9116e-11	2.13495e-11	2.14193e-11	1.95422e-11	1.61997e-11	1.19796e-11	6.84117e-12	1.78799e-12	-2.52623e-12	-5.81194e-12	-8.77257e-12	-1.1767e-11	-1.35534e-11	-1.53879e-11	-1.63554e-11	-1.49284e-11	-1.12206e-11	-5.3439e-12	1.15279e-12	7.96211e-12	1.46951e-11	2.05647e-11	2.55177e-11	2.82556e-11	2.87571e-11	2.77416e-11	2.43653e-11	2.00191e-11	1.53425e-11	9.42779e-12	3.53439e-12	-1.06405e-12	-4.87201e-12	-9.21998e-12	-1.32358e-11	-1.46368e-11	-1.53858e-11	-1.56819e-11	-1.36386e-11	-8.7264e-12	-3.54421e-12	2.11403e-12	8.71908e-12	1.39546e-11	1.72058e-11
-8.41975e-12	-1.85378e-12	5.3872e-12	1.21823e-11	1.78033e-11	2.16159e-11	2.34461e-11	2.36349e-11	2.15571e-11	1.77669e-11	1.28967e-11	7.39944e-12	2.24678e-12	-2.68028e-12	-7.15438e-12	-1.11364e-11	-1.38199e-11	-1.54377e-11	-1.69506e-11	-1.76357e-11	-1.59547e-11	-1.25204e-11	-7.92624e-12	-8.66443e-13	5.99795e-12	1.27575e-11	1.85241e-11	2.25428e-11	2.52914e-11	2.60309e-11	2.52161e-11	2.2378e-11	1.83427e-11	1.37265e-11	8.78701e-12	3.49935e-12	-1.22521e-12	-5.36002e-12	-9.84832e-12	-1.25105e-11	-1.39986e-11	-1.50994e-11	-1.493e-11	-1.37411e-11	-9.23395e-12	-3.11918e-12	2.67585e-12	9.12458e-12	1.45874e-11	1.79968e-11
-7.71405e-12	-5.33463e-13	7.04503e-12	1.39645e-11	1.99816e-11	2.41548e-11	2.63687e-11	2.64651e-11	2.42968e-11	2.08832e-11	1.56612e-11	9.99874e-12	4.11599e-12	-1.52516e-12	-6.03123e-12	-9.68997e-12	-1.30148e-11	-1.5558e-11	-1.71632e-11	-1.77311e-11	-1.6528e-11	-1.34845e-11	-8.53681e-12	-2.41494e-12	4.59156e-12	1.11327e-11	1.66861e-11	2.05023e-11	2.30359e-11	2.37967e-11	2.2831e-11	2.03464e-11	1.68226e-11	1.21709e-11	7.09641e-12	1.97395e-12	-2.97799e-12	-7.56932e-12	-1.15816e-11	-1.49685e-11	-1.68935e-11	-1.74277e-11	-1.71784e-11	-1.47372e-11	-9.50346e-12	-3.11336e-12	3.513e-12	1.02175e-11	1.56893e-11	1.96635e-11
-6.32267e-12	1.14213e-12	8.54476e-12	1.58426e-11	2.19236e-11	2.63437e-11	2.91118e-11	2.92616e-11	2.68019e-11	2.32142e-11	1.81664e-11	1.29107e-11	6.40443e-12	4.56248e-14	-5.71455e-12	-9.84758e-12	-1.362e-11	-1.69768e-11	-1.85394e-11	-1.87449e-11	-1.70195e-11	-1.39334e-11	-9.01417e-12	-2.66491e-12	3.62216e-12	9.92168e-12	1.53117e-11	1.92842e-11	2.13613e-11	2.1893e-11	2.0881e-11	1.83129e-11	1.44677e-11	1.02654e-11	5.5568e-12	9.12174e-13	-3.51751e-12	-7.58304e-12	-1.10233e-11	-1.36215e-11	-1.59516e-11	-1.75569e-11	-1.56982e-11	-1.32783e-11	-7.533e-12	-9.10187e-13	5.9169e-12	1.27404e-11	1.87149e-11	2.26891e-11
-7.10023e-12	3.06199e-14	7.96083e-12	1.59745e-11	2.22012e-11	2.63513e-11	2.87713e-11	2.9088e-11	2.75254e-11	2.39608e-11	1.86376e-11	1.29378e-11	6.69447e-12	9.94043e-14	-5.96097e-12	-1.06891e-11	-1.44278e-11	-1.75323e-11	-1.91251e-11	-2.00145e-11	-1.88309e-11	-1.58656e-11	-1.06994e-11	-4.56158e-12	1.91735e-12	8.11561e-12	1.30615e-11	1.68795e-11	1.89992e-11	1.96712e-11	1.82756e-11	1.55636e-11	1.21038e-11	7.88731e-12	3.18407e-12	-1.79273e-12	-5.50654e-12	-8.7958e-12	-1.23231e-11	-1.44346e-11	-1.49776e-11	-1.74747e-11	-1.63479e-11	-1.20095e-11	-7.2998e-12	1.13483e-13	8.15027e-12	1.48921e-11	2.09962e-11	2.55815e-11
-6.87947e-12	1.02587e-12	8.8264e-12	1.58382e-11	2.17221e-11	2.6771e-11	2.93331e-11	2.94296e-11	2.71333e-11	2.44e-11	1.9798e-11	1.39348e-11	6.82463e-12	-6.62164e-13	-6.3353e-12	-1.10847e-11	-1.52e-11	-1.91056e-11	-1.98068e-11	-2.01881e-11	-1.92248e-11	-1.56058e-11	-1.04485e-11	-4.31595e-12	2.45075e-12	8.18182e-12	1.31793e-11	1.65851e-11	1.83993e-11	1.83839e-11	1.70912e-11	1.41484e-11	1.02498e-11	5.5963e-12	1.54854e-12	-2.54719e-12	-6.11356e-12	-9.92863e-12	-1.3273e-11	-1.46722e-11	-1.59879e-11	-1.67849e-11	-1.56013e-11	-1.31867e-11	-7.44675e-12	-4.54462e-13	7.88608e-12	1.50756e-11	2.14124e-11	2.58751e-11
-7.51669e-12	-7.6421e-13	7.08429e-12	1.42276e-11	2.07083e-11	2.47447e-11	2.64808e-11	2.71936e-11	2.53343e-11	2.26668e-11	1.74626e-11	1.14715e-11	5.31877e-12	-2.72653e-13	-5.80012e-12	-1.09652e-11	-1.51249e-11	-1.75704e-11	-1.97956e-11	-2.01859e-11	-1.85511e-11	-1.52802e-11	-1.01656e-11	-3.43083e-12	3.40869e-12	9.72597e-12	1.48531e-11	1.86692e-11	2.07641e-11	2.09192e-11	1.93246e-11	1.59074e-11	1.16927e-11	7.144e-12	2.58287e-12	-1.51997e-12	-5.0668e-12	-8.6385e-12	-1.1759e-11	-1.44106e-11	-1.58933e-11	-1.77774e-11	-1.68017e-11	-1.28416e-11	-5.89018e-12	7.80595e-13	7.97006e-12	1.56427e-11	2.26687e-11	2.67123e-11
-9.82192e-12	-2.20079e-12	5.62283e-12	1.25245e-11	1.85025e-11	2.24128e-11	2.5236e-11	2.56114e-11	2.36224e-11	2.02976e-11	1.61308e-11	1.08556e-11	5.07057e-12	-5.22631e-13	-6.70735e-12	-1.1153e-11	-1.61458e-11	-1.9801e-11	-2.19729e-11	-2.24218e-11	-2.04477e-11	-1.6525e-11	-1.10319e-11	-4.12668e-12	3.09476e-12	9.39783e-12	1.46688e-11	1.82292e-11	2.01837e-11	1.99196e-11	1.76322e-11	1.42826e-11	9.63261e-12	4.97378e-12	2.36237e-14	-4.38297e-12	-8.57107e-12	-1.26632e-11	-1.51585e-11	-1.72327e-11	-1.92199e-11	-1.87966e-11	-1.75064e-11	-1.30276e-11	-6.54694e-12	5.71473e-13	8.22457e-12	1.54371e-11	2.09959e-11	2.49062e-11
-1.01909e-11	-2.78828e-12	4.39586e-12	1.12603e-11	1.67711e-11	2.04753e-11	2.30178e-11	2.3379e-11	2.19123e-11	1.82393e-11	1.40565e-11	9.27336e-12	3.64819e-12	-1.92369e-12	-7.27708e-12	-1.24262e-11	-1.69269e-11	-2.00687e-11	-2.14928e-11	-2.15047e-11	-1.92908e-11	-1.49808e-11	-8.4948e-12	-1.33376e-12	6.2323e-12	1.27876e-11	1.8254e-11	2.17611e-11	2.33195e-11	2.32348e-11	2.11979e-11	1.73402e-11	1.2207e-11	6.58009e-12	8.96304e-13	-4.48728e-12	-8.97559e-12	-1.31299e-11	-1.61261e-11	-1.88292e-11	-1.98251e-11	-1.99667e-11	-1.89874e-11	-1.51641e-11	-8.53064e-12	-9.68139e-13	6.39896e-12	1.38229e-11	1.98542e-11	2.44342e-11
-1.075e-11	-3.93176e-12	3.17599e-12	9.6336e-12	1.46115e-11	1.84277e-11	1.98511e-11	1.98534e-11	1.80936e-11	1.52839e-11	1.14955e-11	6.48497e-12	1.87588e-12	-3.09204e-12	-8.57688e-12	-1.32037e-11	-1.69584e-11	-2.02246e-11	-2.21229e-11	-2.21828e-11	-1.969e-11	-1.53907e-11	-9.30611e-12	-1.85196e-12	5.84021e-12	1.31487e-11	1.91604e-11	2.31276e-11	2.54214e-11	2.5223e-11	2.36888e-11	1.94652e-11	1.39075e-11	7.76364e-12	1.8507e-12	-4.0356e-12	-9.18471e-12	-1.33923e-11	-1.69001e-11	-1.99229e-11	-2.17769e-11	-2.17515e-11	-2.0154e-11	-1.6217e-11	-9.71676e-12	-2.28571e-12	5.37805e-12	1.24911e-11	1.81796e-11	2.24132e-11
-1.0984e-11	-3.93838e-12	2.65956e-12	9.52928e-12	1.4779e-11	1.83056e-11	2.00541e-11	2.05449e-11	1.88206e-11	1.53946e-11	1.15866e-11	7.03258e-12	2.15881e-12	-2.5622e-12	-7.15353e-12	-1.14056e-11	-1.49187e-11	-1.7691e-11	-1.99144e-11	-2.01271e-11	-1.81903e-11	-1.40188e-11	-7.53637e-12	-7.1565e-14	7.9368e-12	1.53892e-11	2.1289e-11	2.5647e-11	2.7955e-11	2.79538e-11	2.60589e-11	2.2338e-11	1.67892e-11	1.07182e-11	3.94018e-12	-2.49501e-12	-8.3813e-12	-1.36423e-11	-1.75817e-11	-1.99899e-11	-2.18155e-11	-2.26072e-11	-2.07752e-11	-1.63409e-11	-1.01106e-11	-3.66367e-12	3.96989e-12	1.03831e-11	1.54338e-11	1.9321e-11
-9.77378e-12	-3.04794e-12	3.75606e-12	9.73405e-12	1.48008e-11	1.82439e-11	1.95678e-11	1.90621e-11	1.70643e-11	1.34304e-11	9.53896e-12	4.94585e-12	5.92549e-13	-3.21718e-12	-8.01813e-12	-1.24887e-11	-1.51065e-11	-1.7282e-11	-1.94557e-11	-1.95866e-11	-1.73602e-11	-1.31284e-11	-6.82178e-12	6.83876e-13	8.68869e-12	1.58959e-11	2.19343e-11	2.6223e-11	2.86287e-11	2.91444e-11	2.69902e-11	2.3534e-11	1.84577e-11	1.22766e-11	5.05267e-12	-1.33456e-12	-7.56192e-12	-1.25636e-11	-1.75653e-11	-2.12027e-11	-2.30815e-11	-2.35197e-11	-2.11389e-11	-1.72072e-11	-1.17302e-11	-5.21039e-12	2.03947e-12	8.56458e-12	1.37539e-11	1.76304e-11
-1.03435e-11	-3.83615e-12	3.41904e-12	9.3544e-12	1.44673e-11	1.76635e-11	1.90052e-11	1.85262e-11	1.63329e-11	1.28234e-11	8.40613e-12	3.69934e-12	-3.69747e-13	-4.46548e-12	-8.94667e-12	-1.2593e-11	-1.58414e-11	-1.83171e-11	-2.01693e-11	-2.04529e-11	-1.8946e-11	-1.50943e-11	-8.18198e-12	-6.37245e-13	7.63047e-12	1.50899e-11	2.10519e-11	2.57545e-11	2.79862e-11	2.84059e-11	2.69072e-11	2.38152e-11	1.88224e-11	1.26323e-11	5.47948e-12	-1.31453e-12	-7.58985e-12	-1.30711e-11	-1.80355e-11	-2.12928e-11	-2.32835e-11	-2.3434e-11	-2.16873e-11	-1.73933e-11	-1.18665e-11	-5.11042e-12	1.57456e-12	7.94868e-12	1.28733e-11	1.65225e-11
-8.45119e-12	-1.60278e-12	5.04845e-12	1.17885e-11	1.69689e-11	2.09894e-11	2.30114e-11	2.32038e-11	2.10763e-11	1.68207e-11	1.25828e-11	7.69307e-12	2.29528e-12	-2.34402e-12	-6.62626e-12	-1.09938e-11	-1.48302e-11	-1.74604e-11	-1.85185e-11	-1.93866e-11	-1.77376e-11	-1.37829e-11	-7.83688e-12	-4.04054e-13	7.53681e-12	1.4506e-11	2.05515e-11	2.49414e-11	2.7507e-11	2.77421e-11	2.65631e-11	2.32383e-11	1.84267e-11	1.26062e-11	6.27933e-12	-4.38298e-13	-6.82375e-12	-1.20066e-11	-1.68839e-11	-2.05835e-11	-2.2457e-11	-2.29077e-11	-2.0946e-11	-1.69949e-11	-1.16439e-11	-5.22185e-12	1.32991e-12	7.62409e-12	1.25292e-11	1.62991e-11
-6.93014e-12	2.13144e-13	7.04912e-12	1.34783e-11	1.94794e-11	2.35549e-11	2.55219e-11	2.53235e-11	2.31906e-11	1.95194e-11	1.47931e-11	9.15018e-12	3.22302e-12	-1.9172e-12	-6.61156e-12	-1.09435e-11	-1.45916e-11	-1.76393e-11	-1.93672e-11	-1.94359e-11	-1.8826e-11	-1.43224e-11	-8.77964e-12	-2.04847e-12	5.2085e-12	1.28048e-11	1.87152e-11	2.2757e-11	2.47862e-11	2.51775e-11	2.39399e-11	2.05956e-11	1.60469e-11	1.06811e-11	5.01861e-12	-9.36965e-13	-6.91918e-12	-1.20612e-11	-1.64003e-11	-1.95972e-11	-2.13978e-11	-2.16815e-11	-2.0013e-11	-1.60813e-11	-1.06913e-11	-3.87488e-12	3.10675e-12	9.75621e-12	1.48069e-11	1.89784e-11
-7.17123e-12	7.15239e-14	7.13665e-12	1.41414e-11	1.9924e-11	2.43707e-11	2.65615e-11	2.65887e-11	2.47987e-11	2.10796e-11	1.61152e-11	1.02378e-11	4.12235e-12	-1.21683e-12	-6.40324e-12	-1.0872e-11	-1.44828e-11	-1.74949e-11	-1.91375e-11	-1.97782e-11	-1.8298e-11	-1.54979e-11	-1.06177e-11	-4.06948e-12	3.21769e-12	1.01443e-11	1.57918e-11	1.97732e-11	2.20848e-11	2.22665e-11	2.08602e-11	1.81678e-11	1.41947e-11	9.2143e-12	3.84137e-12	-1.7909e-12	-7.36634e-12	-1.18902e-11	-1.61138e-11	-1.93622e-11	-2.12339e-11	-2.13204e-11	-1.97709e-11	-1.54644e-11	-9.75823e-12	-3.18161e-12	3.82312e-12	1.06182e-11	1.63387e-11	2.0217e-11
-6.67514e-12	8.82031e-13	8.30775e-12	1.53267e-11	2.11874e-11	2.55205e-11	2.7928e-11	2.841e-11	2.708e-11	2.36291e-11	1.86843e-11	1.2901e-11	6.91882e-12	1.35583e-12	-3.86789e-12	-8.3633e-12	-1.2626e-11	-1.61604e-11	-1.85153e-11	-1.88132e-11	-1.72477e-11	-1.4357e-11	-9.65973e-12	-2.39566e-12	3.77063e-12	9.27966e-12	1.43695e-11	1.85001e-11	2.02983e-11	2.03592e-11	1.86758e-11	1.56654e-11	1.16319e-11	6.87888e-12	1.6676e-12	-2.89886e-12	-7.61987e-12	-1.14367e-11	-1.45181e-11	-1.75925e-11	-1.93576e-11	-1.90817e-11	-1.71716e-11	-1.38741e-11	-8.09685e-12	-6.33826e-13	6.56452e-12	1.3047e-11	1.9128e-11	2.31431e-11
-6.09378e-12	8.48769e-13	8.15903e-12	1.49328e-11	2.05946e-11	2.47376e-11	2.7202e-11	2.76129e-11	2.6283e-11	2.29795e-11	1.87168e-11	1.30898e-11	7.36695e-12	1.68139e-12	-3.90648e-12	-9.04848e-12	-1.29577e-11	-1.60533e-11	-1.83585e-11	-1.92568e-11	-1.84249e-11	-1.44613e-11	-1.01051e-11	-4.10225e-12	2.40687e-12	7.84308e-12	1.30057e-11	1.66265e-11	1.8645e-11	1.8745e-11	1.7003e-11	1.37599e-11	9.57178e-12	4.98933e-12	8.10109e-13	-3.43483e-12	-7.54477e-12	-1.10063e-11	-1.43578e-11	-1.70147e-11	-1.85293e-11	-1.89995e-11	-1.76258e-11	-1.43568e-11	-8.80335e-12	-1.49132e-12	5.88467e-12	1.31843e-11	1.92973e-11	2.3895e-11
-6.42192e-12	5.01092e-13	7.96234e-12	1.45123e-11	2.01564e-11	2.41448e-11	2.68454e-11	2.72386e-11	2.62142e-11	2.33139e-11	1.97689e-11	1.42325e-11	8.20944e-12	2.50788e-12	-2.34813e-12	-7.49901e-12	-1.15397e-11	-1.38164e-11	-1.66261e-11	-1.73005e-11	-1.66267e-11	-1.38977e-11	-9.41895e-12	-5.70759e-12	1.38418e-12	8.43687e-12	1.22175e-11	1.64422e-11	1.79829e-11	1.76584e-11	1.61863e-11	1.29237e-11	8.98251e-12	4.20289e-12	-2.76533e-13	-4.43799e-12	-8.48398e-12	-1.15423e-11	-1.44195e-11	-1.67832e-11	-1.8218e-11	-1.89546e-11	-1.73145e-11	-1.35943e-11	-7.88094e-12	-5.81334e-13	6.82662e-12	1.41564e-11	2.01167e-11	2.44888e-11
-8.1072e-12	-1.59807e-12	5.3356e-12	1.20277e-11	1.78955e-11	2.20563e-11	2.43839e-11	2.51234e-11	2.40706e-11	2.15434e-11	1.73837e-11	1.24087e-11	7.01799e-12	2.25968e-12	-2.7562e-12	-7.76675e-12	-1.0873e-11	-1.45886e-11	-1.60767e-11	-1.56072e-11	-1.55587e-11	-1.24086e-11	-8.59601e-12	-2.1082e-12	5.69411e-12	1.19155e-11	1.6499e-11	1.9562e-11	2.15698e-11	2.10091e-11	1.87661e-11	1.48871e-11	1.03615e-11	5.49656e-12	5.09106e-13	-3.82998e-12	-7.59708e-12	-1.10604e-11	-1.33958e-11	-1.59123e-11	-1.74501e-11	-1.7954e-11	-1.64152e-11	-1.27624e-11	-7.07931e-12	-2.73536e-13	6.82178e-12	1.39438e-11	2.01438e-11	2.44467e-11
-9.25779e-12	-2.74689e-12	4.17968e-12	1.01648e-11	1.53896e-11	1.9355e-11	2.12829e-11	2.17559e-11	2.06924e-11	1.78757e-11	1.40233e-11	9.14778e-12	4.62395e-12	-3.68838e-13	-4.82339e-12	-8.18015e-12	-1.13646e-11	-1.44283e-11	-1.61597e-11	-1.70509e-11	-1.50626e-11	-1.14809e-11	-6.84581e-12	-6.56427e-13	5.15992e-12	1.20208e-11	1.73877e-11	2.05626e-11	2.26734e-11	2.22921e-11	2.02285e-11	1.64632e-11	1.16374e-11	6.61438e-12	1.61626e-12	-3.28771e-12	-7.25376e-12	-1.05448e-11	-1.36173e-11	-1.65371e-11	-1.79736e-11	-1.85948e-11	-1.76421e-11	-1.45294e-11	-9.17315e-12	-2.75817e-12	4.2732e-12	1.14698e-11	1.75259e-11	2.19372e-11
-1.05736e-11	-4.20656e-12	2.37717e-12	8.5772e-12	1.36954e-11	1.71563e-11	1.95017e-11	2.00866e-11	1.89201e-11	1.61691e-11	1.27022e-11	8.08601e-12	3.85172e-12	-4.37628e-13	-3.90808e-12	-7.08898e-12	-1.06021e-11	-1.25999e-11	-1.37611e-11	-1.41727e-11	-1.25272e-11	-9.50863e-12	-4.59467e-12	2.04057e-12	8.77174e-12	1.54478e-11	2.10013e-11	2.49542e-11	2.69816e-11	2.62947e-11	2.43821e-11	2.06612e-11	1.5592e-11	9.78034e-12	3.83187e-12	-1.45757e-12	-6.23719e-12	-1.01073e-11	-1.34659e-11	-1.61583e-11	-1.79945e-11	-1.82799e-11	-1.71496e-11	-1.41683e-11	-8.87778e-12	-2.70794e-12	4.50284e-12	1.12447e-11	1.66418e-11	2.03052e-11
-1.08982e-11	-4.63951e-12	1.82876e-12	7.95064e-12	1.28344e-11	1.62402e-11	1.80011e-11	1.80301e-11	1.64746e-11	1.34837e-11	9.75217e-12	6.29238e-12	1.65664e-12	-2.34495e-12	-6.17244e-12	-9.39953e-12	-1.09409e-11	-1.34254e-11	-1.48833e-11	-1.45612e-11	-1.39336e-11	-1.08155e-11	-5.32071e-12	1.61651e-12	9.32112e-12	1.65035e-11	2.24069e-11	2.64522e-11	2.82948e-11	2.82812e-11	2.62993e-11	2.20419e-11	1.64754e-11	1.04221e-11	4.24092e-12	-1.33984e-12	-6.23138e-12	-1.00162e-11	-1.3691e-11	-1.65308e-11	-1.86779e-11	-1.9697e-11	-1.86199e-11	-1.5493e-11	-1.02451e-11	-4.10722e-12	2.47651e-12	8.64101e-12	1.43899e-11	1.83606e-11
-9.9864e-12	-3.98354e-12	2.52025e-12	8.32771e-12	1.3112e-11	1.65054e-11	1.80993e-11	1.81585e-11	1.60292e-11	1.26689e-11	8.51809e-12	4.45433e-12	2.98211e-13	-3.27527e-12	-6.4917e-12	-1.0543e-11	-1.31981e-11	-1.50006e-11	-1.64922e-11	-1.67119e-11	-1.48355e-11	-1.20301e-11	-7.2529e-12	-1.4337e-13	7.51683e-12	1.5122e-11	2.18549e-11	2.61258e-11	2.7615e-11	2.71554e-11	2.55146e-11	2.23835e-11	1.76696e-11	1.19129e-11	6.02843e-12	-2.20247e-13	-6.41385e-12	-1.10016e-11	-1.46639e-11	-1.7351e-11	-1.90504e-11	-2.00855e-11	-1.93371e-11	-1.62457e-11	-1.13655e-11	-5.41236e-12	9.31564e-13	7.11917e-12	1.25927e-11	1.62827e-11
-9.76387e-12	-3.1002e-12	3.92406e-12	1.03e-11	1.55212e-11	1.8872e-11	2.05761e-11	2.04381e-11	1.79499e-11	1.45878e-11	9.8313e-12	5.208e-12	9.98584e-13	-3.1753e-12	-6.93352e-12	-9.8835e-12	-1.26558e-11	-1.50853e-11	-1.57207e-11	-1.5523e-11	-1.40428e-11	-1.07275e-11	-5.6608e-12	1.25689e-12	9.32032e-12	1.58685e-11	2.15481e-11	2.55792e-11	2.77629e-11	2.8053e-11	2.67426e-11	2.34267e-11	1.83326e-11	1.25831e-11	6.07155e-12	1.46171e-13	-5.67262e-12	-1.10509e-11	-1.48819e-11	-1.79758e-11	-2.00376e-11	-2.0879e-11	-1.95427e-11	-1.62594e-11	-1.13028e-11	-5.05482e-12	1.30154e-12	7.51045e-12	1.27246e-11	1.66367e-11
-9.31574e-12	-2.16713e-12	5.30123e-12	1.22704e-11	1.75414e-11	2.10894e-11	2.28361e-11	2.23428e-11	2.00376e-11	1.59721e-11	1.10593e-11	5.64192e-12	7.00384e-14	-4.52662e-12	-8.16227e-12	-1.13929e-11	-1.30302e-11	-1.63336e-11	-1.70117e-11	-1.86862e-11	-1.61703e-11	-1.31393e-11	-7.2164e-12	-4.92335e-13	6.77884e-12	1.37818e-11	1.94933e-11	2.33877e-11	2.6122e-11	2.66253e-11	2.5473e-11	2.20789e-11	1.73508e-11	1.16564e-11	5.78782e-12	-4.83947e-13	-6.30096e-12	-1.07306e-11	-1.53309e-11	-1.84407e-11	-2.04048e-11	-2.06636e-11	-1.96932e-11	-1.6584e-11	-1.13308e-11	-4.81985e-12	2.08895e-12	8.43998e-12	1.34463e-11	1.69569e-11
-7.59396e-12	1.9414e-13	8.02665e-12	1.50776e-11	2.07269e-11	2.47651e-11	2.67072e-11	2.62939e-11	2.39266e-11	1.96816e-11	1.43886e-11	8.5432e-12	2.20216e-12	-3.70013e-12	-7.64486e-12	-1.13018e-11	-1.43584e-11	-1.82481e-11	-1.97574e-11	-1.9915e-11	-1.77846e-11	-1.38316e-11	-7.49124e-12	-9.66133e-13	5.40266e-12	1.23559e-11	1.77352e-11	2.18143e-11	2.33674e-11	2.37498e-11	2.19936e-11	1.87772e-11	1.43244e-11	9.21968e-12	3.55898e-12	-1.49598e-12	-6.83694e-12	-1.178e-11	-1.57851e-11	-1.82875e-11	-2.03013e-11	-2.14358e-11	-1.95594e-11	-1.6143e-11	-1.057e-11	-4.15323e-12	3.17657e-12	9.67681e-12	1.51539e-11	1.92454e-11
-6.68398e-12	1.11123e-12	9.13914e-12	1.63588e-11	2.26068e-11	2.6407e-11	2.86546e-11	2.85113e-11	2.60534e-11	2.23502e-11	1.67215e-11	1.01548e-11	3.66636e-12	-2.45974e-12	-7.74918e-12	-1.24471e-11	-1.61769e-11	-1.86863e-11	-2.01157e-11	-2.09572e-11	-1.85621e-11	-1.46198e-11	-9.34705e-12	-2.75444e-12	4.27694e-12	1.07736e-11	1.61477e-11	2.0097e-11	2.19592e-11	2.22209e-11	2.10881e-11	1.80724e-11	1.38808e-11	8.73344e-12	3.42979e-12	-1.78681e-12	-6.96079e-12	-1.13851e-11	-1.5305e-11	-1.86707e-11	-2.12831e-11	-2.08349e-11	-1.86477e-11	-1.54657e-11	-9.27631e-12	-1.97493e-12	5.92863e-12	1.29991e-11	1.85028e-11	2.25623e-11
-7.57167e-12	7.22696e-13	9.21779e-12	1.67057e-11	2.28311e-11	2.68906e-11	2.92644e-11	2.9082e-11	2.74909e-11	2.33757e-11	1.79032e-11	1.16883e-11	4.9032e-12	-1.62969e-12	-7.29039e-12	-1.32175e-11	-1.59952e-11	-1.93875e-11	-2.22629e-11	-2.25181e-11	-2.0258e-11	-1.69339e-11	-1.0979e-11	-3.97253e-12	2.38916e-12	8.32452e-12	1.30466e-11	1.65253e-11	1.82311e-11	1.86935e-11	1.66815e-11	1.34793e-11	9.58781e-12	5.04622e-12	3.09224e-13	-4.40112e-12	-9.22516e-12	-1.32729e-11	-1.67931e-11	-1.9386e-11	-2.11849e-11	-2.13869e-11	-1.91339e-11	-1.49802e-11	-8.54573e-12	-7.6474e-13	7.55982e-12	1.49926e-11	2.07077e-11	2.48845e-11
-5.88541e-12	2.34145e-12	1.01899e-11	1.7788e-11	2.36452e-11	2.76052e-11	2.9677e-11	2.98783e-11	2.82144e-11	2.42466e-11	1.90051e-11	1.24438e-11	5.33712e-12	-1.11939e-12	-6.6362e-12	-1.178e-11	-1.63411e-11	-2.04138e-11	-2.22908e-11	-2.22867e-11	-2.06093e-11	-1.64236e-11	-1.10176e-11	-4.69857e-12	2.18359e-12	8.33744e-12	1.30436e-11	1.61741e-11	1.79563e-11	1.77632e-11	1.61935e-11	1.30818e-11	8.98967e-12	4.52446e-12	-7.93093e-14	-4.48768e-12	-8.82321e-12	-1.23203e-11	-1.586e-11	-1.83002e-11	-2.05858e-11	-2.10027e-11	-1.93448e-11	-1.46192e-11	-7.88977e-12	1.31033e-13	8.11098e-12	1.57463e-11	2.20529e-11	2.67342e-11
-7.6524e-12	1.01949e-13	8.08722e-12	1.54064e-11	2.1649e-11	2.59626e-11	2.83328e-11	2.89941e-11	2.73782e-11	2.38598e-11	1.8883e-11	1.29114e-11	6.06413e-12	-3.6395e-13	-6.39946e-12	-1.20442e-11	-1.70227e-11	-1.97542e-11	-2.17698e-11	-2.30785e-11	-2.11275e-11	-1.72864e-11	-1.17632e-11	-5.31803e-12	1.17155e-12	7.67002e-12	1.2147e-11	1.52046e-11	1.65357e-11	1.6252e-11	1.40108e-11	1.07819e-11	6.37891e-12	2.13042e-12	-2.40762e-12	-6.57974e-12	-1.0322e-11	-1.41477e-11	-1.70533e-11	-1.97954e-11	-2.14735e-11	-2.11301e-11	-1.88487e-11	-1.38353e-11	-6.98512e-12	1.3803e-12	9.85585e-12	1.74699e-11	2.3629e-11	2.77934e-11
-7.58796e-12	6.69104e-14	8.06817e-12	1.50836e-11	2.04611e-11	2.45082e-11	2.64947e-11	2.65326e-11	2.4604e-11	2.08618e-11	1.62296e-11	1.03273e-11	4.29182e-12	-1.98528e-12	-7.89822e-12	-1.31397e-11	-1.70578e-11	-2.03808e-11	-2.21388e-11	-2.14491e-11	-1.97628e-11	-1.56659e-11	-1.00006e-11	-3.38486e-12	3.75842e-12	9.9549e-12	1.44834e-11	1.76014e-11	1.88437e-11	1.84801e-11	1.5976e-11	1.23918e-11	7.53581e-12	2.63717e-12	-2.1016e-12	-6.53129e-12	-1.04227e-11	-1.39838e-11	-1.70705e-11	-1.98056e-11	-2.15085e-11	-2.16768e-11	-1.95659e-11	-1.50658e-11	-8.45545e-12	-2.51683e-13	7.71583e-12	1.50829e-11	2.19953e-11	2.6355e-11
-7.56438e-12	-2.66556e-13	6.72751e-12	1.33805e-11	1.85432e-11	2.22101e-11	2.42197e-11	2.39023e-11	2.26612e-11	1.9649e-11	1.5413e-11	1.01768e-11	4.87318e-12	-9.65158e-13	-6.07874e-12	-1.10786e-11	-1.53857e-11	-1.84032e-11	-2.05503e-11	-2.08482e-11	-1.93448e-11	-1.55002e-11	-9.87573e-12	-3.07707e-12	4.36287e-12	1.119e-11	1.60062e-11	1.93534e-11	2.11445e-11	2.0804e-11	1.87138e-11	1.47957e-11	9.90063e-12	4.31454e-12	-1.07438e-12	-6.275e-12	-1.05128e-11	-1.45215e-11	-1.75958e-11	-2.04215e-11	-2.22772e-11	-2.18663e-11	-1.94286e-11	-1.49463e-11	-8.30575e-12	-1.96127e-13	8.11067e-12	1.55808e-11	2.12e-11	2.56538e-11
-1.00988e-11	-3.52568e-12	3.34404e-12	1.0077e-11	1.52574e-11	1.89918e-11	2.09268e-11	2.08208e-11	1.9029e-11	1.61288e-11	1.21876e-11	7.31205e-12	2.0013e-12	-3.37874e-12	-7.9825e-12	-1.23589e-11	-1.58773e-11	-1.95165e-11	-2.09992e-11	-2.11017e-11	-1.90281e-11	-1.4521e-11	-8.0527e-12	-1.12258e-12	6.6744e-12	1.42742e-11	1.92983e-11	2.30647e-11	2.41933e-11	2.41316e-11	2.14907e-11	1.72334e-11	1.20541e-11	5.88888e-12	-1.83936e-13	-5.7647e-12	-1.06616e-11	-1.49438e-11	-1.85422e-11	-2.12186e-11	-2.2751e-11	-2.23011e-11	-2.03412e-11	-1.57541e-11	-9.01047e-12	-1.27033e-12	6.17493e-12	1.29949e-11	1.88255e-11	2.27553e-11
-8.92054e-12	-2.02417e-12	4.44587e-12	1.06175e-11	1.55403e-11	1.90598e-11	2.01031e-11	2.00788e-11	1.82515e-11	1.48521e-11	1.10548e-11	6.42259e-12	2.18475e-12	-2.76185e-12	-6.88423e-12	-1.07863e-11	-1.42266e-11	-1.71446e-11	-1.89772e-11	-1.90939e-11	-1.71731e-11	-1.29004e-11	-6.87271e-12	4.18006e-13	8.44947e-12	1.53707e-11	2.08336e-11	2.47261e-11	2.62632e-11	2.67878e-11	2.50688e-11	2.0751e-11	1.50726e-11	8.43844e-12	1.67995e-12	-4.27029e-12	-9.86171e-12	-1.47621e-11	-1.90017e-11	-2.19251e-11	-2.35179e-11	-2.40378e-11	-2.16587e-11	-1.73807e-11	-1.11167e-11	-3.81892e-12	3.64944e-12	1.08229e-11	1.62644e-11	2.0109e-11
-8.47241e-12	-1.96862e-12	4.70748e-12	1.00336e-11	1.48072e-11	1.77902e-11	1.90182e-11	1.85463e-11	1.66639e-11	1.37566e-11	9.22739e-12	4.81192e-12	9.8975e-13	-2.67432e-12	-7.06848e-12	-9.57614e-12	-1.35937e-11	-1.61991e-11	-1.77404e-11	-1.80045e-11	-1.65687e-11	-1.26513e-11	-6.11905e-12	1.67971e-12	9.15517e-12	1.52451e-11	2.1081e-11	2.63129e-11	2.83633e-11	2.81223e-11	2.58918e-11	2.25474e-11	1.74605e-11	1.09951e-11	3.79431e-12	-2.92155e-12	-8.40106e-12	-1.38593e-11	-1.79354e-11	-2.0905e-11	-2.26008e-11	-2.28348e-11	-2.06955e-11	-1.63926e-11	-1.00416e-11	-3.04394e-12	3.92526e-12	1.05037e-11	1.55242e-11	1.94434e-11
-8.08823e-12	-1.35173e-12	5.07035e-12	1.13397e-11	1.59481e-11	1.90075e-11	2.04736e-11	2.00318e-11	1.79878e-11	1.49738e-11	1.08248e-11	5.89421e-12	1.74697e-12	-2.58679e-12	-6.63989e-12	-1.05384e-11	-1.24937e-11	-1.55875e-11	-1.82444e-11	-1.88514e-11	-1.73889e-11	-1.3848e-11	-7.32826e-12	-7.26766e-13	6.88725e-12	1.40927e-11	1.96302e-11	2.38496e-11	2.6202e-11	2.66502e-11	2.4862e-11	2.15674e-11	1.69032e-11	1.04236e-11	3.4715e-12	-2.79316e-12	-8.92104e-12	-1.45089e-11	-1.83737e-11	-2.11372e-11	-2.30622e-11	-2.27703e-11	-2.0576e-11	-1.62074e-11	-1.00073e-11	-3.1145e-12	3.71792e-12	9.82203e-12	1.51481e-11	1.86516e-11
-5.47294e-12	8.01702e-13	7.13319e-12	1.31645e-11	1.82774e-11	2.15393e-11	2.31066e-11	2.25654e-11	2.04236e-11	1.63581e-11	1.16211e-11	6.61768e-12	1.62133e-12	-2.10846e-12	-5.98748e-12	-9.54852e-12	-1.25021e-11	-1.52762e-11	-1.73433e-11	-1.75204e-11	-1.62178e-11	-1.2549e-11	-7.03467e-12	-5.53971e-13	6.86465e-12	1.34111e-11	1.96928e-11	2.41041e-11	2.60124e-11	2.60858e-11	2.48838e-11	2.17277e-11	1.6941e-11	1.11524e-11	5.31584e-12	-1.12645e-12	-7.05005e-12	-1.24461e-11	-1.66448e-11	-1.96534e-11	-2.10651e-11	-2.1029e-11	-1.91242e-11	-1.50309e-11	-9.61958e-12	-2.82802e-12	3.7113e-12	1.00108e-11	1.48875e-11	1.85242e-11
-4.86139e-12	1.75965e-12	8.7999e-12	1.50603e-11	2.03509e-11	2.40622e-11	2.58374e-11	2.56994e-11	2.36802e-11	1.9437e-11	1.46165e-11	9.5083e-12	4.11405e-12	-1.11499e-12	-5.42388e-12	-8.97249e-12	-1.20894e-11	-1.51442e-11	-1.72025e-11	-1.71042e-11	-1.67342e-11	-1.35628e-11	-9.1214e-12	-2.62471e-12	5.61991e-12	1.20207e-11	1.73876e-11	2.1099e-11	2.37463e-11	2.3738e-11	2.20723e-11	1.94403e-11	1.48418e-11	9.3037e-12	3.67676e-12	-2.10829e-12	-7.69616e-12	-1.2673e-11	-1.64063e-11	-1.8763e-11	-2.02954e-11	-1.96412e-11	-1.766e-11	-1.35152e-11	-8.04524e-12	-9.89002e-13	6.24487e-12	1.22779e-11	1.73233e-11	2.10027e-11
-4.64773e-12	2.21666e-12	9.71699e-12	1.61231e-11	2.16854e-11	2.55993e-11	2.76338e-11	2.74798e-11	2.56382e-11	2.22015e-11	1.71057e-11	1.12194e-11	5.56405e-12	7.56001e-13	-4.16396e-12	-8.65226e-12	-1.21138e-11	-1.52077e-11	-1.70386e-11	-1.75887e-11	-1.71014e-11	-1.36281e-11	-9.05341e-12	-3.55504e-12	3.60246e-12	9.92329e-12	1.49118e-11	1.82733e-11	2.02065e-11	2.08714e-11	1.93834e-11	1.6444e-11	1.25082e-11	7.84758e-12	2.25794e-12	-2.76327e-12	-7.39901e-12	-1.16262e-11	-1.50593e-11	-1.77411e-11	-1.89431e-11	-1.87951e-11	-1.64143e-11	-1.24667e-11	-6.84927e-12	1.44802e-13	6.92926e-12	1.34206e-11	1.8585e-11	2.21276e-11
-3.33096e-12	3.30073e-12	1.0563e-11	1.72089e-11	2.28867e-11	2.73139e-11	2.92561e-11	2.9381e-11	2.73049e-11	2.36462e-11	1.89305e-11	1.34848e-11	6.94654e-12	1.4848e-12	-3.20779e-12	-8.1384e-12	-1.11719e-11	-1.44025e-11	-1.62742e-11	-1.71992e-11	-1.67581e-11	-1.38976e-11	-9.64978e-12	-3.95778e-12	2.48029e-12	8.07814e-12	1.37879e-11	1.71475e-11	1.8896e-11	1.92181e-11	1.7643e-11	1.48174e-11	1.08123e-11	6.07171e-12	1.30097e-12	-3.33477e-12	-7.16405e-12	-1.10324e-11	-1.40463e-11	-1.63817e-11	-1.75766e-11	-1.73345e-11	-1.50602e-11	-1.12192e-11	-5.64618e-12	1.27861e-12	8.4361e-12	1.51761e-11	2.06656e-11	2.48087e-11
-3.98062e-12	2.30646e-12	9.86008e-12	1.676e-11	2.23525e-11	2.5904e-11	2.78674e-11	2.78307e-11	2.6348e-11	2.28633e-11	1.79593e-11	1.23057e-11	6.21162e-12	1.83215e-13	-4.79003e-12	-8.43634e-12	-1.22852e-11	-1.51037e-11	-1.80395e-11	-1.92273e-11	-1.76404e-11	-1.48741e-11	-1.128e-11	-5.17587e-12	7.435e-13	6.84228e-12	1.15253e-11	1.54108e-11	1.72783e-11	1.74493e-11	1.59666e-11	1.29953e-11	9.42719e-12	5.1858e-12	7.96971e-13	-3.3929e-12	-7.18843e-12	-1.038e-11	-1.32678e-11	-1.57755e-11	-1.68674e-11	-1.68633e-11	-1.48608e-11	-1.11476e-11	-5.55332e-12	1.32883e-12	8.70304e-12	1.56438e-11	2.13891e-11	2.56867e-11
-4.80792e-12	2.32116e-12	8.93508e-12	1.55792e-11	2.09461e-11	2.48262e-11	2.72693e-11	2.75843e-11	2.63449e-11	2.34376e-11	1.85851e-11	1.39014e-11	8.3615e-12	2.4681e-12	-2.07349e-12	-6.41791e-12	-1.00909e-11	-1.3421e-11	-1.5918e-11	-1.71893e-11	-1.64018e-11	-1.4037e-11	-9.90815e-12	-4.93025e-12	1.16321e-12	7.68477e-12	1.24406e-11	1.61182e-11	1.77513e-11	1.80325e-11	1.62087e-11	1.31077e-11	9.03332e-12	4.4793e-12	1.79288e-13	-4.01414e-12	-7.61782e-12	-1.07099e-11	-1.35071e-11	-1.54286e-11	-1.62665e-11	-1.63512e-11	-1.4862e-11	-1.12804e-11	-5.33434e-12	1.94927e-12	9.40519e-12	1.63939e-11	2.21961e-11	2.6165e-11
-7.30854e-12	-5.31185e-13	6.52683e-12	1.30928e-11	1.8076e-11	2.23594e-11	2.42731e-11	2.48634e-11	2.28549e-11	2.04023e-11	1.57257e-11	9.92286e-12	4.95494e-12	-2.27922e-13	-5.82467e-12	-9.98257e-12	-1.22558e-11	-1.52359e-11	-1.82463e-11	-1.83594e-11	-1.71101e-11	-1.44006e-11	-9.15093e-12	-2.74129e-12	3.88152e-12	1.02716e-11	1.50772e-11	1.83481e-11	1.97501e-11	1.95322e-11	1.72519e-11	1.32876e-11	9.2825e-12	4.4034e-12	-1.52402e-13	-4.09181e-12	-7.65641e-12	-1.0228e-11	-1.28725e-11	-1.53446e-11	-1.65466e-11	-1.60842e-11	-1.45614e-11	-1.03597e-11	-4.78496e-12	2.14338e-12	9.27601e-12	1.62505e-11	2.19425e-11	2.61051e-11
-7.09666e-12	-1.02097e-12	5.14887e-12	1.16615e-11	1.60195e-11	1.97753e-11	2.15859e-11	2.16202e-11	1.99705e-11	1.69246e-11	1.33529e-11	8.51292e-12	3.94468e-12	-6.78628e-13	-5.31792e-12	-8.84521e-12	-1.28894e-11	-1.55747e-11	-1.76525e-11	-1.86769e-11	-1.71114e-11	-1.33876e-11	-8.69392e-12	-2.76389e-12	4.47709e-12	1.09542e-11	1.60867e-11	2.04073e-11	2.18201e-11	2.16128e-11	1.93929e-11	1.55565e-11	1.07254e-11	5.18194e-12	2.63754e-13	-4.35778e-12	-8.03428e-12	-1.10837e-11	-1.37921e-11	-1.66817e-11	-1.80809e-11	-1.82403e-11	-1.67191e-11	-1.28213e-11	-7.26071e-12	-4.37175e-13	6.80203e-12	1.34675e-11	1.91595e-11	2.34766e-11
-9.14254e-12	-2.73467e-12	3.70163e-12	1.02232e-11	1.51087e-11	1.86282e-11	2.01795e-11	2.04039e-11	1.90615e-11	1.63336e-11	1.20691e-11	7.07278e-12	2.18835e-12	-1.80435e-12	-6.39746e-12	-9.67251e-12	-1.37913e-11	-1.57465e-11	-1.68758e-11	-1.89056e-11	-1.75532e-11	-1.35594e-11	-6.87267e-12	-5.78482e-13	6.87389e-12	1.39728e-11	1.92757e-11	2.32074e-11	2.50393e-11	2.47042e-11	2.24079e-11	1.82447e-11	1.34792e-11	7.68176e-12	2.09211e-12	-3.21864e-12	-7.63767e-12	-1.09749e-11	-1.38591e-11	-1.60844e-11	-1.74783e-11	-1.75683e-11	-1.6239e-11	-1.26289e-11	-7.22292e-12	-6.10769e-13	6.22698e-12	1.26047e-11	1.79751e-11	2.19458e-11
-9.72825e-12	-3.36123e-12	3.19585e-12	9.12055e-12	1.3784e-11	1.69128e-11	1.85706e-11	1.8152e-11	1.63975e-11	1.33622e-11	9.57205e-12	4.97184e-12	2.98795e-13	-4.0474e-12	-7.30113e-12	-1.05051e-11	-1.29719e-11	-1.55311e-11	-1.76693e-11	-1.83207e-11	-1.66148e-11	-1.21982e-11	-6.1492e-12	1.04382e-12	7.51564e-12	1.48525e-11	2.08092e-11	2.50109e-11	2.66723e-11	2.69695e-11	2.46768e-11	2.09239e-11	1.56558e-11	9.67887e-12	2.4763e-12	-3.86119e-12	-8.44897e-12	-1.26531e-11	-1.63722e-11	-1.83043e-11	-1.96325e-11	-1.9735e-11	-1.82512e-11	-1.45682e-11	-9.25281e-12	-2.61579e-12	4.39427e-12	1.05677e-11	1.58156e-11	1.95234e-11
-9.26768e-12	-3.0108e-12	3.83228e-12	9.66638e-12	1.45111e-11	1.71921e-11	1.84876e-11	1.79233e-11	1.56199e-11	1.23591e-11	8.34508e-12	4.00066e-12	-3.6685e-13	-4.32047e-12	-8.21192e-12	-1.22277e-11	-1.562e-11	-1.82254e-11	-1.9065e-11	-1.9068e-11	-1.76304e-11	-1.42139e-11	-7.70302e-12	2.84029e-13	8.03127e-12	1.53788e-11	2.09181e-11	2.47502e-11	2.69801e-11	2.70428e-11	2.5482e-11	2.17593e-11	1.64538e-11	9.65449e-12	3.68648e-12	-2.51423e-12	-7.8161e-12	-1.26597e-11	-1.60147e-11	-1.89877e-11	-2.08115e-11	-2.09388e-11	-1.93289e-11	-1.55376e-11	-1.0359e-11	-4.28152e-12	2.40346e-12	8.671e-12	1.40273e-11	1.77315e-11
-9.26009e-12	-2.57155e-12	4.66943e-12	1.03863e-11	1.50089e-11	1.83988e-11	1.93532e-11	1.87196e-11	1.63967e-11	1.26172e-11	8.13418e-12	3.35988e-12	-1.59382e-12	-5.77304e-12	-9.16533e-12	-1.28436e-11	-1.57474e-11	-1.88217e-11	-2.04057e-11	-2.03714e-11	-1.84044e-11	-1.39736e-11	-7.81089e-12	-6.35635e-13	7.39582e-12	1.52052e-11	2.13342e-11	2.56389e-11	2.76325e-11	2.80398e-11	2.62534e-11	2.23086e-11	1.75379e-11	1.13461e-11	4.59291e-12	-1.97905e-12	-7.91154e-12	-1.33982e-11	-1.76751e-11	-2.05931e-11	-2.26531e-11	-2.22351e-11	-1.99306e-11	-1.62352e-11	-1.07635e-11	-4.14425e-12	2.68106e-12	8.86689e-12	1.36654e-11	1.68936e-11
-8.55616e-12	-1.1482e-12	5.56876e-12	1.17741e-11	1.72174e-11	2.06552e-11	2.18655e-11	2.12532e-11	1.87509e-11	1.47777e-11	9.56464e-12	3.82756e-12	-1.79939e-12	-6.61277e-12	-1.01365e-11	-1.36514e-11	-1.70241e-11	-1.93346e-11	-2.09825e-11	-2.1156e-11	-1.94484e-11	-1.55985e-11	-9.42333e-12	-1.23733e-12	6.34116e-12	1.34169e-11	1.87022e-11	2.30566e-11	2.53131e-11	2.55872e-11	2.41045e-11	2.06838e-11	1.58242e-11	9.76027e-12	3.65371e-12	-3.39255e-12	-8.91824e-12	-1.3625e-11	-1.76764e-11	-2.06974e-11	-2.253e-11	-2.29043e-11	-2.03849e-11	-1.63396e-11	-1.04966e-11	-3.74586e-12	3.30327e-12	9.51397e-12	1.44066e-11	1.78551e-11
-7.80605e-12	-1.38741e-13	7.54278e-12	1.42722e-11	1.95698e-11	2.31177e-11	2.46495e-11	2.3991e-11	2.14745e-11	1.7345e-11	1.19241e-11	5.86553e-12	7.51532e-14	-5.20363e-12	-1.01751e-11	-1.43312e-11	-1.76702e-11	-1.97533e-11	-2.15593e-11	-2.18785e-11	-2.04054e-11	-1.57312e-11	-9.49745e-12	-2.24759e-12	5.78387e-12	1.26376e-11	1.80258e-11	2.20889e-11	2.38658e-11	2.40227e-11	2.25311e-11	1.89647e-11	1.43858e-11	8.92232e-12	2.81043e-12	-2.80231e-12	-9.2073e-12	-1.42747e-11	-1.78286e-11	-2.10255e-11	-2.33573e-11	-2.3252e-11	-2.05105e-11	-1.576e-11	-9.5475e-12	-2.49659e-12	4.64314e-12	1.09711e-11	1.57944e-11	1.87295e-11
-6.57099e-12	1.06256e-12	9.02475e-12	1.60082e-11	2.2043e-11	2.5884e-11	2.7764e-11	2.71215e-11	2.46991e-11	1.97685e-11	1.39212e-11	7.57842e-12	1.64594e-12	-4.7928e-12	-1.09242e-11	-1.56293e-11	-1.90766e-11	-2.22593e-11	-2.35839e-11	-2.33293e-11	-2.1206e-11	-1.74147e-11	-1.16872e-11	-4.53327e-12	3.19265e-12	9.9327e-12	1.4685e-11	1.88334e-11	2.07595e-11	2.07742e-11	1.92702e-11	1.59685e-11	1.20007e-11	6.61888e-12	1.13759e-12	-4.32593e-12	-9.37201e-12	-1.44643e-11	-1.83877e-11	-2.13874e-11	-2.32449e-11	-2.27985e-11	-2.05171e-11	-1.58732e-11	-9.36227e-12	-1.94721e-12	5.92971e-12	1.29025e-11	1.83511e-11	2.19168e-11
-6.85294e-12	8.87194e-13	8.86536e-12	1.58221e-11	2.17983e-11	2.57602e-11	2.79012e-11	2.74612e-11	2.50388e-11	2.10088e-11	1.53677e-11	8.76196e-12	1.90223e-12	-5.15469e-12	-1.08527e-11	-1.51243e-11	-1.8982e-11	-2.18804e-11	-2.39653e-11	-2.38653e-11	-2.15359e-11	-1.77073e-11	-1.21734e-11	-5.04793e-12	1.8964e-12	7.72163e-12	1.30619e-11	1.65583e-11	1.8115e-11	1.81297e-11	1.66506e-11	1.35283e-11	9.07196e-12	4.52149e-12	-7.55517e-13	-5.39659e-12	-1.01744e-11	-1.44869e-11	-1.81581e-11	-2.10743e-11	-2.28732e-11	-2.25866e-11	-2.0085e-11	-1.51444e-11	-8.24801e-12	-1.84574e-13	7.84511e-12	1.48516e-11	2.05862e-11	2.41875e-11
-6.39238e-12	1.30868e-12	9.33481e-12	1.67712e-11	2.22589e-11	2.63309e-11	2.84808e-11	2.84139e-11	2.63823e-11	2.24855e-11	1.74536e-11	1.08461e-11	3.40729e-12	-2.94264e-12	-9.79527e-12	-1.53014e-11	-1.92977e-11	-2.22299e-11	-2.40075e-11	-2.42112e-11	-2.18143e-11	-1.78259e-11	-1.20149e-11	-5.26415e-12	1.43326e-12	7.27092e-12	1.17621e-11	1.48233e-11	1.63675e-11	1.61638e-11	1.39261e-11	1.04788e-11	6.47009e-12	2.29798e-12	-2.40526e-12	-6.65376e-12	-1.11936e-11	-1.4934e-11	-1.84578e-11	-2.09104e-11	-2.27572e-11	-2.19609e-11	-1.96315e-11	-1.44866e-11	-7.29539e-12	7.64489e-13	8.81549e-12	1.63016e-11	2.21748e-11	2.64564e-11
-7.67264e-12	1.06575e-13	7.81829e-12	1.47093e-11	2.02255e-11	2.4388e-11	2.64793e-11	2.65847e-11	2.46295e-11	2.12123e-11	1.61929e-11	1.00277e-11	3.55699e-12	-3.36314e-12	-9.93689e-12	-1.49332e-11	-1.95761e-11	-2.26486e-11	-2.46038e-11	-2.46424e-11	-2.25173e-11	-1.8369e-11	-1.24709e-11	-5.84276e-12	4.8873e-13	6.33527e-12	1.13221e-11	1.45396e-11	1.57339e-11	1.55763e-11	1.36673e-11	1.03531e-11	6.3036e-12	1.81885e-12	-2.78847e-12	-7.13111e-12	-1.09888e-11	-1.46742e-11	-1.82299e-11	-2.0647e-11	-2.23446e-11	-2.20012e-11	-1.92651e-11	-1.43796e-11	-7.66261e-12	8.8577e-13	9.21033e-12	1.65437e-11	2.25945e-11	2.64995e-11
-7.23339e-12	4.13382e-14	7.54344e-12	1.4367e-11	2.00021e-11	2.34719e-11	2.5748e-11	2.56846e-11	2.44044e-11	2.08913e-11	1.5895e-11	1.0332e-11	3.92696e-12	-2.2702e-12	-7.73017e-12	-1.26963e-11	-1.7428e-11	-2.09428e-11	-2.28377e-11	-2.29117e-11	-2.11153e-11	-1.6974e-11	-1.15112e-11	-4.81731e-12	1.73977e-12	7.66625e-12	1.2383e-11	1.54496e-11	1.69263e-11	1.61559e-11	1.34884e-11	1.01263e-11	6.01454e-12	1.21715e-12	-3.47898e-12	-7.44859e-12	-1.09528e-11	-1.46257e-11	-1.82632e-11	-2.11208e-11	-2.19747e-11	-2.20452e-11	-1.95435e-11	-1.47805e-11	-7.56797e-12	7.54808e-13	8.97456e-12	1.60237e-11	2.18507e-11	2.61287e-11
-8.81386e-12	-1.99565e-12	5.24355e-12	1.18646e-11	1.71693e-11	2.05201e-11	2.24658e-11	2.29068e-11	2.13069e-11	1.79466e-11	1.34618e-11	8.24878e-12	2.14399e-12	-3.74586e-12	-8.79194e-12	-1.32358e-11	-1.68075e-11	-1.96261e-11	-2.15848e-11	-2.15807e-11	-1.95054e-11	-1.52292e-11	-9.84091e-12	-3.17547e-12	4.25025e-12	1.08127e-11	1.58119e-11	1.90898e-11	2.08685e-11	1.9908e-11	1.78889e-11	1.41022e-11	9.03662e-12	4.07225e-12	-5.75926e-13	-4.92923e-12	-9.20792e-12	-1.26908e-11	-1.58184e-11	-1.89194e-11	-2.02404e-11	-2.03447e-11	-1.86442e-11	-1.38759e-11	-6.69707e-12	8.13917e-13	8.24142e-12	1.51289e-11	2.11424e-11	2.52162e-11
-8.51672e-12	-2.02892e-12	4.49975e-12	1.0229e-11	1.53491e-11	1.86785e-11	2.04234e-11	2.03103e-11	1.85292e-11	1.53198e-11	1.10998e-11	6.08033e-12	7.7313e-13	-4.21255e-12	-8.70618e-12	-1.27344e-11	-1.6283e-11	-1.89559e-11	-2.03462e-11	-2.02302e-11	-1.86167e-11	-1.45501e-11	-8.96823e-12	-2.25305e-12	4.50654e-12	1.18772e-11	1.6967e-11	2.01153e-11	2.20147e-11	2.17968e-11	1.97705e-11	1.59253e-11	1.10764e-11	5.55244e-12	-3.85367e-13	-4.90387e-12	-9.90909e-12	-1.45359e-11	-1.78625e-11	-1.95211e-11	-2.1574e-11	-2.22183e-11	-1.98267e-11	-1.55327e-11	-9.55296e-12	-2.15566e-12	5.28072e-12	1.25519e-11	1.83043e-11	2.23478e-11
-8.45051e-12	-2.20429e-12	3.81989e-12	9.81209e-12	1.44933e-11	1.77855e-11	1.92942e-11	1.89554e-11	1.72667e-11	1.38975e-11	9.88168e-12	4.91198e-12	4.76968e-13	-4.45365e-12	-8.57424e-12	-1.23556e-11	-1.54885e-11	-1.79837e-11	-1.98963e-11	-1.98052e-11	-1.82379e-11	-1.42068e-11	-8.227e-12	-1.44432e-12	5.84107e-12	1.27943e-11	1.84898e-11	2.23877e-11	2.45607e-11	2.42256e-11	2.26469e-11	1.918e-11	1.37165e-11	7.91371e-12	1.94215e-12	-3.77895e-12	-7.89777e-12	-1.18603e-11	-1.57428e-11	-1.94051e-11	-2.0172e-11	-2.04325e-11	-1.80392e-11	-1.39531e-11	-7.80809e-12	-8.2113e-13	5.958e-12	1.21687e-11	1.74486e-11	2.12239e-11
-9.74854e-12	-3.72969e-12	3.0601e-12	8.78407e-12	1.38224e-11	1.70346e-11	1.8696e-11	1.84337e-11	1.65104e-11	1.33935e-11	9.22136e-12	4.39732e-12	-2.06441e-13	-4.31105e-12	-7.92716e-12	-1.14918e-11	-1.46069e-11	-1.66208e-11	-1.82136e-11	-1.87762e-11	-1.76441e-11	-1.36823e-11	-7.67584e-12	-6.10719e-13	6.61605e-12	1.36545e-11	1.94353e-11	2.32693e-11	2.55347e-11	2.53452e-11	2.35836e-11	2.00012e-11	1.46709e-11	8.91251e-12	3.0653e-12	-2.38935e-12	-7.84754e-12	-1.24531e-11	-1.66199e-11	-1.97333e-11	-2.15162e-11	-2.156e-11	-1.94581e-11	-1.55087e-11	-9.11145e-12	-2.95049e-12	3.54442e-12	9.98782e-12	1.49266e-11	1.86877e-11
-6.50442e-12	-2.91949e-13	6.24204e-12	1.21827e-11	1.59438e-11	1.95451e-11	2.00981e-11	1.97522e-11	1.73547e-11	1.36782e-11	9.05842e-12	4.06919e-12	-8.95179e-13	-5.07972e-12	-8.60347e-12	-1.2232e-11	-1.50719e-11	-1.7361e-11	-1.90693e-11	-1.95377e-11	-1.81054e-11	-1.45824e-11	-8.89749e-12	-2.10415e-12	5.04979e-12	1.19426e-11	1.78726e-11	2.21489e-11	2.4297e-11	2.50703e-11	2.35912e-11	1.95914e-11	1.53873e-11	9.55959e-12	3.43171e-12	-1.79378e-12	-6.76525e-12	-1.206e-11	-1.60403e-11	-1.92283e-11	-2.12084e-11	-2.08721e-11	-1.94007e-11	-1.54016e-11	-1.08571e-11	-3.83818e-12	3.34951e-12	9.41276e-12	1.39022e-11	1.74803e-11
-6.45064e-12	-4.22911e-13	7.27637e-12	1.33805e-11	1.79889e-11	2.15084e-11	2.30828e-11	2.27601e-11	2.0121e-11	1.67926e-11	1.1965e-11	6.69158e-12	1.80182e-12	-2.80195e-12	-6.95096e-12	-1.04392e-11	-1.34691e-11	-1.61366e-11	-1.7948e-11	-1.84341e-11	-1.75436e-11	-1.39424e-11	-8.48843e-12	-2.02905e-12	5.2066e-12	1.17921e-11	1.76902e-11	2.19131e-11	2.4326e-11	2.44651e-11	2.28243e-11	1.9567e-11	1.52155e-11	9.89404e-12	4.38611e-12	-1.3119e-12	-6.15547e-12	-1.08481e-11	-1.4537e-11	-1.70855e-11	-1.94191e-11	-1.90491e-11	-1.77109e-11	-1.29746e-11	-7.16181e-12	-1.21757e-12	5.36261e-12	1.12269e-11	1.59259e-11	1.88077e-11
-5.90659e-12	1.77671e-12	8.38531e-12	1.51484e-11	2.04141e-11	2.43191e-11	2.61244e-11	2.58639e-11	2.32088e-11	1.88022e-11	1.31628e-11	7.07754e-12	1.41506e-12	-4.23498e-12	-8.50124e-12	-1.26218e-11	-1.61207e-11	-1.83424e-11	-2.0024e-11	-2.03894e-11	-1.89127e-11	-1.5498e-11	-9.81488e-12	-3.48695e-12	3.55508e-12	1.00926e-11	1.53139e-11	1.88654e-11	2.10828e-11	2.1364e-11	1.98618e-11	1.69118e-11	1.30186e-11	8.24784e-12	3.23729e-12	-1.65602e-12	-6.32729e-12	-1.02347e-11	-1.37283e-11	-1.63159e-11	-1.81467e-11	-1.85956e-11	-1.65895e-11	-1.33116e-11	-8.59839e-12	-1.72867e-12	4.79644e-12	1.10338e-11	1.58536e-11	1.95827e-11
-4.66265e-12	1.86246e-12	9.65411e-12	1.62592e-11	2.20862e-11	2.60125e-11	2.72423e-11	2.73281e-11	2.54404e-11	2.07638e-11	1.55898e-11	9.36775e-12	3.82784e-12	-1.41896e-12	-7.34256e-12	-1.15022e-11	-1.45943e-11	-1.72654e-11	-1.93379e-11	-2.01189e-11	-1.89904e-11	-1.62081e-11	-1.10152e-11	-4.65708e-12	2.16646e-12	8.58143e-12	1.40301e-11	1.76828e-11	1.97297e-11	2.02703e-11	1.90576e-11	1.63154e-11	1.23654e-11	7.40989e-12	2.20572e-12	-2.31101e-12	-6.79043e-12	-1.07618e-11	-1.40511e-11	-1.69566e-11	-1.86809e-11	-1.81155e-11	-1.60135e-11	-1.28066e-11	-6.75405e-12	2.09825e-13	6.74559e-12	1.21463e-11	1.78791e-11	2.16136e-11
-4.48452e-12	2.56639e-12	9.99566e-12	1.71816e-11	2.23797e-11	2.61266e-11	2.82375e-11	2.87283e-11	2.68619e-11	2.27875e-11	1.76313e-11	1.10185e-11	4.88704e-12	-1.30834e-12	-6.69726e-12	-1.16492e-11	-1.5125e-11	-1.83947e-11	-2.04814e-11	-2.13281e-11	-2.01925e-11	-1.71348e-11	-1.20379e-11	-5.54122e-12	9.35931e-13	6.95123e-12	1.22506e-11	1.55801e-11	1.73144e-11	1.72083e-11	1.59388e-11	1.31984e-11	9.36205e-12	5.17395e-12	9.30782e-13	-3.37988e-12	-6.81126e-12	-1.02959e-11	-1.34484e-11	-1.58655e-11	-1.72398e-11	-1.66016e-11	-1.54464e-11	-1.07012e-11	-4.03395e-12	1.88009e-12	9.12818e-12	1.53335e-11	2.06898e-11	2.44598e-11
-4.68299e-12	2.56155e-12	1.02573e-11	1.70613e-11	2.21156e-11	2.65854e-11	2.85737e-11	2.86968e-11	2.67949e-11	2.29123e-11	1.73192e-11	1.12002e-11	4.83602e-12	-1.88694e-12	-7.73416e-12	-1.25191e-11	-1.6645e-11	-1.97531e-11	-2.18398e-11	-2.22958e-11	-2.09381e-11	-1.75322e-11	-1.21777e-11	-5.84981e-12	6.16675e-13	6.52717e-12	1.13523e-11	1.46071e-11	1.64427e-11	1.62833e-11	1.47971e-11	1.1721e-11	8.00007e-12	3.55973e-12	-4.06326e-13	-4.30843e-12	-7.4467e-12	-1.04056e-11	-1.3217e-11	-1.54227e-11	-1.71434e-11	-1.70949e-11	-1.51102e-11	-1.04875e-11	-4.99092e-12	1.70827e-12	9.34183e-12	1.59735e-11	2.15714e-11	2.57464e-11
-6.66491e-12	9.79302e-13	8.7301e-12	1.54879e-11	2.10236e-11	2.5028e-11	2.70821e-11	2.69618e-11	2.53477e-11	2.1792e-11	1.72006e-11	1.16323e-11	5.00348e-12	-9.25446e-13	-6.88102e-12	-1.20905e-11	-1.63816e-11	-1.9591e-11	-2.15018e-11	-2.1686e-11	-2.00245e-11	-1.63807e-11	-1.08361e-11	-4.43179e-12	2.48767e-12	8.50474e-12	1.31611e-11	1.65616e-11	1.82071e-11	1.8149e-11	1.61014e-11	1.28601e-11	8.45708e-12	4.2903e-12	-1.32278e-13	-4.00596e-12	-7.45154e-12	-9.97519e-12	-1.30371e-11	-1.48502e-11	-1.52866e-11	-1.56893e-11	-1.38183e-11	-1.08636e-11	-5.34748e-12	1.41744e-12	9.1629e-12	1.60024e-11	2.21012e-11	2.6175e-11
-7.72846e-12	-4.8215e-13	6.49593e-12	1.37671e-11	1.92761e-11	2.22237e-11	2.44447e-11	2.47685e-11	2.34688e-11	1.99148e-11	1.53377e-11	9.87419e-12	3.82802e-12	-2.41177e-12	-8.36379e-12	-1.2916e-11	-1.70686e-11	-2.10311e-11	-2.31e-11	-2.3492e-11	-2.1248e-11	-1.73181e-11	-1.16225e-11	-4.96599e-12	1.97657e-12	8.73438e-12	1.35933e-11	1.7198e-11	1.85877e-11	1.8249e-11	1.60877e-11	1.29601e-11	8.19822e-12	3.5909e-12	-6.70025e-13	-4.64674e-12	-8.10653e-12	-1.04259e-11	-1.2811e-11	-1.49705e-11	-1.71478e-11	-1.66463e-11	-1.35673e-11	-1.03906e-11	-5.21021e-12	2.54414e-12	1.02736e-11	1.65198e-11	2.16168e-11	2.58877e-11
-8.31772e-12	-2.11058e-12	5.24764e-12	1.24957e-11	1.83387e-11	2.13378e-11	2.33651e-11	2.3721e-11	2.19043e-11	1.87269e-11	1.36826e-11	8.35057e-12	2.74138e-12	-2.80208e-12	-7.93164e-12	-1.28321e-11	-1.68106e-11	-2.07198e-11	-2.20568e-11	-2.28254e-11	-2.08709e-11	-1.66302e-11	-1.02489e-11	-2.68821e-12	5.20292e-12	1.15611e-11	1.67361e-11	1.98862e-11	2.13735e-11	2.07079e-11	1.84365e-11	1.4657e-11	9.75658e-12	4.42983e-12	-7.86776e-13	-4.8452e-12	-8.69757e-12	-1.19122e-11	-1.47361e-11	-1.62259e-11	-1.77992e-11	-1.78146e-11	-1.5924e-11	-1.22695e-11	-6.68943e-12	2.97534e-13	7.46568e-12	1.41418e-11	1.94892e-11	2.37761e-11
-9.13969e-12	-2.43694e-12	4.35107e-12	1.10574e-11	1.55201e-11	1.86453e-11	1.99408e-11	2.0016e-11	1.79915e-11	1.48194e-11	1.06935e-11	5.6652e-12	4.23725e-13	-4.85506e-12	-9.50501e-12	-1.36203e-11	-1.71014e-11	-2.00549e-11	-2.23352e-11	-2.2292e-11	-1.98738e-11	-1.50736e-11	-8.66394e-12	-1.04814e-12	6.72752e-12	1.38779e-11	1.9561e-11	2.33559e-11	2.53779e-11	2.50854e-11	2.27678e-11	1.89847e-11	1.41216e-11	8.56568e-12	2.54261e-12	-2.45551e-12	-6.5921e-12	-1.04658e-11	-1.3581e-11	-1.66286e-11	-1.71628e-11	-1.8411e-11	-1.67513e-11	-1.31146e-11	-6.87546e-12	-2.20674e-13	6.87642e-12	1.35454e-11	1.85269e-11	2.22418e-11
-1.08267e-11	-3.96057e-12	2.6054e-12	8.64556e-12	1.35169e-11	1.72922e-11	1.87529e-11	1.84106e-11	1.6713e-11	1.34433e-11	9.40437e-12	4.28013e-12	-5.42125e-13	-4.94516e-12	-9.33044e-12	-1.39644e-11	-1.72217e-11	-2.02267e-11	-2.21748e-11	-2.22791e-11	-1.98911e-11	-1.505e-11	-7.65803e-12	4.01853e-13	8.49371e-12	1.58732e-11	2.19791e-11	2.57971e-11	2.72773e-11	2.70967e-11	2.51202e-11	2.08877e-11	1.49356e-11	8.65143e-12	2.92856e-12	-3.31833e-12	-8.23474e-12	-1.27515e-11	-1.62166e-11	-1.96426e-11	-2.04823e-11	-1.9995e-11	-1.85503e-11	-1.46435e-11	-8.51988e-12	-2.40688e-12	4.58719e-12	1.07712e-11	1.55449e-11	1.89933e-11
-9.09963e-12	-1.93326e-12	4.77837e-12	1.07937e-11	1.53701e-11	1.83745e-11	1.94444e-11	1.87149e-11	1.61006e-11	1.22234e-11	7.5912e-12	2.69789e-12	-2.0391e-12	-6.62511e-12	-1.06782e-11	-1.44293e-11	-1.76333e-11	-2.09279e-11	-2.2519e-11	-2.26072e-11	-1.91819e-11	-1.38451e-11	-6.73206e-12	1.24433e-12	9.35928e-12	1.65612e-11	2.27133e-11	2.6652e-11	2.80701e-11	2.80458e-11	2.6087e-11	2.23075e-11	1.76539e-11	1.15563e-11	4.61659e-12	-1.74221e-12	-7.03876e-12	-1.1424e-11	-1.54842e-11	-1.83685e-11	-2.08655e-11	-2.1476e-11	-1.92621e-11	-1.53216e-11	-1.04041e-11	-4.12768e-12	2.63901e-12	8.95096e-12	1.3753e-11	1.75194e-11
-9.91271e-12	-2.85292e-12	4.07898e-12	1.02595e-11	1.4827e-11	1.77248e-11	1.85549e-11	1.77526e-11	1.53337e-11	1.14423e-11	6.58805e-12	1.72849e-12	-3.03515e-12	-7.60161e-12	-1.16707e-11	-1.51962e-11	-1.80432e-11	-2.09825e-11	-2.26126e-11	-2.24806e-11	-2.06362e-11	-1.55553e-11	-8.1722e-12	1.61246e-13	8.36146e-12	1.62917e-11	2.26605e-11	2.68514e-11	2.91168e-11	2.94442e-11	2.74677e-11	2.37823e-11	1.86794e-11	1.25604e-11	5.33295e-12	-1.21415e-12	-7.19637e-12	-1.18676e-11	-1.6379e-11	-1.98761e-11	-2.2025e-11	-2.1511e-11	-1.937e-11	-1.58487e-11	-1.03823e-11	-3.7133e-12	3.09958e-12	8.95855e-12	1.38157e-11	1.68751e-11
-9.1253e-12	-1.8257e-12	5.47746e-12	1.17894e-11	1.73535e-11	2.08037e-11	2.12999e-11	2.08208e-11	1.8402e-11	1.40167e-11	8.61714e-12	3.3277e-12	-2.47866e-12	-7.44303e-12	-1.18532e-11	-1.56007e-11	-1.92666e-11	-2.20158e-11	-2.33493e-11	-2.29686e-11	-2.04297e-11	-1.51391e-11	-7.84663e-12	1.03115e-13	8.39215e-12	1.55425e-11	2.0897e-11	2.45906e-11	2.6634e-11	2.70804e-11	2.53081e-11	2.12586e-11	1.62001e-11	1.04737e-11	4.68329e-12	-1.48011e-12	-7.73411e-12	-1.3592e-11	-1.80323e-11	-2.1032e-11	-2.233e-11	-2.21092e-11	-2.05579e-11	-1.61573e-11	-1.05488e-11	-4.02367e-12	2.85138e-12	8.52561e-12	1.27859e-11	1.62716e-11
-6.46738e-12	1.61737e-12	9.22961e-12	1.56215e-11	2.05585e-11	2.44529e-11	2.56134e-11	2.4859e-11	2.1655e-11	1.68416e-11	1.09784e-11	4.72262e-12	-1.30045e-12	-7.06595e-12	-1.20872e-11	-1.65737e-11	-2.01454e-11	-2.29408e-11	-2.3935e-11	-2.34087e-11	-2.05624e-11	-1.56893e-11	-8.77518e-12	-8.98262e-13	7.15629e-12	1.40384e-11	1.92757e-11	2.32002e-11	2.52809e-11	2.54768e-11	2.35341e-11	2.02803e-11	1.57849e-11	1.00514e-11	4.02831e-12	-1.22916e-12	-7.45829e-12	-1.28543e-11	-1.71046e-11	-2.00777e-11	-2.17007e-11	-2.19844e-11	-1.99765e-11	-1.55688e-11	-9.74361e-12	-2.61276e-12	4.43638e-12	1.05742e-11	1.59358e-11	1.89029e-11
-6.8719e-12	1.20042e-12	8.5462e-12	1.49399e-11	2.0964e-11	2.46381e-11	2.57951e-11	2.56979e-11	2.33057e-11	1.85687e-11	1.29009e-11	6.42309e-12	-2.87438e-13	-6.28031e-12	-1.16568e-11	-1.60172e-11	-2.02977e-11	-2.29812e-11	-2.43591e-11	-2.41312e-11	-2.15851e-11	-1.73266e-11	-1.03219e-11	-2.70078e-12	4.58639e-12	1.18469e-11	1.68852e-11	2.02733e-11	2.25032e-11	2.26671e-11	2.11063e-11	1.81385e-11	1.34104e-11	8.73381e-12	3.04469e-12	-2.64087e-12	-8.25183e-12	-1.32571e-11	-1.66511e-11	-1.96579e-11	-2.1352e-11	-2.10193e-11	-1.85159e-11	-1.39519e-11	-8.14795e-12	-5.94328e-13	6.7408e-12	1.32286e-11	1.86204e-11	2.20475e-11
-5.40592e-12	2.32712e-12	9.966e-12	1.72976e-11	2.3018e-11	2.72498e-11	2.85826e-11	2.85264e-11	2.63118e-11	2.18004e-11	1.57063e-11	8.9389e-12	1.88198e-12	-4.78236e-12	-1.07273e-11	-1.55584e-11	-1.96062e-11	-2.28759e-11	-2.46251e-11	-2.40934e-11	-2.13039e-11	-1.64895e-11	-9.68192e-12	-2.60969e-12	4.18898e-12	1.04743e-11	1.50596e-11	1.86004e-11	2.02939e-11	1.97295e-11	1.81811e-11	1.52009e-11	1.05474e-11	6.05023e-12	8.65594e-13	-3.90693e-12	-8.76116e-12	-1.25673e-11	-1.58051e-11	-1.91032e-11	-2.0895e-11	-2.09424e-11	-1.89701e-11	-1.44647e-11	-8.032e-12	-1.21912e-12	6.19062e-12	1.32842e-11	1.89016e-11	2.27905e-11
-5.68964e-12	2.1855e-12	9.53661e-12	1.67403e-11	2.23239e-11	2.62751e-11	2.83789e-11	2.80526e-11	2.5886e-11	2.17085e-11	1.63178e-11	9.93059e-12	2.8417e-12	-3.60237e-12	-9.42471e-12	-1.48527e-11	-1.93961e-11	-2.25663e-11	-2.44132e-11	-2.42261e-11	-2.20904e-11	-1.77466e-11	-1.125e-11	-4.13865e-12	3.00996e-12	9.23665e-12	1.4012e-11	1.73077e-11	1.92712e-11	1.90994e-11	1.69488e-11	1.42759e-11	1.03578e-11	5.64038e-12	7.93252e-13	-3.56538e-12	-7.62735e-12	-1.13518e-11	-1.4824e-11	-1.74472e-11	-1.92656e-11	-1.94267e-11	-1.74402e-11	-1.29757e-11	-6.50739e-12	1.08886e-12	8.80768e-12	1.60433e-11	2.20391e-11	2.55373e-11
-7.06406e-12	5.01999e-13	7.83713e-12	1.47779e-11	2.04894e-11	2.5009e-11	2.67931e-11	2.7243e-11	2.52097e-11	2.12134e-11	1.61993e-11	9.71614e-12	3.22766e-12	-3.25194e-12	-9.21106e-12	-1.47332e-11	-1.87863e-11	-2.17309e-11	-2.34321e-11	-2.28418e-11	-2.02087e-11	-1.56643e-11	-9.74667e-12	-3.12563e-12	4.10114e-12	9.95656e-12	1.46787e-11	1.77665e-11	1.89626e-11	1.78671e-11	1.55424e-11	1.22141e-11	7.94425e-12	3.22147e-12	-1.24907e-12	-5.66454e-12	-8.77794e-12	-1.16569e-11	-1.45429e-11	-1.73064e-11	-1.92136e-11	-1.93392e-11	-1.6889e-11	-1.254e-11	-5.6436e-12	2.09832e-12	9.20074e-12	1.66655e-11	2.23433e-11	2.62679e-11
-6.69231e-12	6.96111e-13	7.99926e-12	1.43272e-11	1.95183e-11	2.32723e-11	2.41805e-11	2.44848e-11	2.28565e-11	1.9807e-11	1.46135e-11	9.06471e-12	3.27611e-12	-2.45742e-12	-8.20871e-12	-1.32903e-11	-1.7521e-11	-1.98102e-11	-2.13764e-11	-2.10401e-11	-1.89524e-11	-1.46743e-11	-8.89708e-12	-2.09308e-12	4.83348e-12	1.07156e-11	1.54217e-11	1.87795e-11	2.0274e-11	1.99886e-11	1.79001e-11	1.43639e-11	9.87742e-12	5.31273e-12	9.59431e-13	-3.4738e-12	-7.71342e-12	-1.07948e-11	-1.36223e-11	-1.6574e-11	-1.85008e-11	-1.84185e-11	-1.66523e-11	-1.25999e-11	-6.50819e-12	1.75013e-13	7.98265e-12	1.47227e-11	2.05763e-11	2.47158e-11
-9.06858e-12	-2.33919e-12	4.73481e-12	1.09455e-11	1.65558e-11	2.02139e-11	2.24917e-11	2.26575e-11	2.11215e-11	1.82674e-11	1.36263e-11	8.4417e-12	3.03324e-12	-2.75891e-12	-8.09631e-12	-1.2558e-11	-1.6222e-11	-1.89962e-11	-2.05872e-11	-1.99472e-11	-1.75628e-11	-1.29099e-11	-6.72233e-12	-5.5112e-14	7.21074e-12	1.36435e-11	1.86391e-11	2.18123e-11	2.30971e-11	2.25008e-11	2.03999e-11	1.65476e-11	1.22067e-11	7.26899e-12	2.17672e-12	-2.00605e-12	-5.68255e-12	-9.71256e-12	-1.27975e-11	-1.54953e-11	-1.68146e-11	-1.74979e-11	-1.58063e-11	-1.12778e-11	-5.14169e-12	1.80975e-12	9.136e-12	1.57268e-11	2.09783e-11	2.46666e-11
-9.3612e-12	-2.73306e-12	3.70501e-12	9.85353e-12	1.52773e-11	1.86281e-11	2.02611e-11	1.95387e-11	1.77931e-11	1.46832e-11	1.08148e-11	5.64975e-12	7.19137e-13	-4.07115e-12	-8.47774e-12	-1.21702e-11	-1.52126e-11	-1.75266e-11	-1.87962e-11	-1.83462e-11	-1.58197e-11	-1.08542e-11	-4.79094e-12	2.17115e-12	9.00535e-12	1.57205e-11	2.06149e-11	2.39408e-11	2.51742e-11	2.44908e-11	2.20507e-11	1.83457e-11	1.31806e-11	8.22693e-12	2.9446e-12	-2.2578e-12	-6.57024e-12	-1.00567e-11	-1.32998e-11	-1.62764e-11	-1.80149e-11	-1.82435e-11	-1.71398e-11	-1.3615e-11	-8.14502e-12	-1.47957e-12	5.63884e-12	1.24624e-11	1.82343e-11	2.17698e-11
-8.35174e-12	-2.48743e-12	3.76767e-12	9.74034e-12	1.46312e-11	1.80441e-11	1.93894e-11	1.92425e-11	1.76106e-11	1.4522e-11	1.03446e-11	5.8563e-12	1.43905e-12	-3.05813e-12	-7.13077e-12	-1.05941e-11	-1.33807e-11	-1.57285e-11	-1.73497e-11	-1.72497e-11	-1.49239e-11	-1.12001e-11	-5.30204e-12	1.47531e-12	8.81754e-12	1.53711e-11	2.13064e-11	2.53144e-11	2.72335e-11	2.74347e-11	2.53907e-11	2.1652e-11	1.67374e-11	1.11637e-11	5.44797e-12	1.28736e-14	-4.6353e-12	-8.35977e-12	-1.26189e-11	-1.53948e-11	-1.72541e-11	-1.74916e-11	-1.653e-11	-1.32468e-11	-7.86919e-12	-1.17355e-12	5.56294e-12	1.18731e-11	1.69008e-11	2.00099e-11
-1.05522e-11	-4.30593e-12	2.24582e-12	8.41566e-12	1.33474e-11	1.66804e-11	1.84218e-11	1.81381e-11	1.62628e-11	1.29433e-11	8.8192e-12	4.23142e-12	-2.48e-13	-4.30465e-12	-7.88346e-12	-1.07766e-11	-1.33162e-11	-1.541e-11	-1.66351e-11	-1.64818e-11	-1.51703e-11	-1.08461e-11	-4.3743e-12	2.79385e-12	1.01681e-11	1.73025e-11	2.28701e-11	2.64038e-11	2.82784e-11	2.78331e-11	2.59507e-11	2.19492e-11	1.64981e-11	1.08622e-11	4.62423e-12	-7.61129e-13	-5.35246e-12	-9.53701e-12	-1.26362e-11	-1.55027e-11	-1.7211e-11	-1.81128e-11	-1.72507e-11	-1.40439e-11	-8.47089e-12	-2.60303e-12	3.52062e-12	9.6798e-12	1.45831e-11	1.83176e-11
-7.07533e-12	-2.48243e-13	6.48292e-12	1.25266e-11	1.73109e-11	2.02584e-11	2.14296e-11	2.04141e-11	1.81604e-11	1.4388e-11	9.79313e-12	4.80212e-12	2.80066e-13	-4.12119e-12	-8.38745e-12	-1.17993e-11	-1.4513e-11	-1.70526e-11	-1.67057e-11	-1.60745e-11	-1.45748e-11	-1.03713e-11	-5.03817e-12	2.26499e-12	8.76878e-12	1.5603e-11	2.13643e-11	2.50081e-11	2.70959e-11	2.76205e-11	2.58997e-11	2.24275e-11	1.75626e-11	1.2314e-11	6.45792e-12	9.53544e-13	-4.63432e-12	-8.63946e-12	-1.30034e-11	-1.59729e-11	-1.80649e-11	-1.7956e-11	-1.65237e-11	-1.3665e-11	-9.39766e-12	-3.54934e-12	2.97932e-12	8.90047e-12	1.32815e-11	1.68401e-11
-7.91151e-12	-1.34732e-12	5.55971e-12	1.20688e-11	1.73807e-11	2.11151e-11	2.27233e-11	2.22673e-11	2.00083e-11	1.6227e-11	1.13764e-11	5.7423e-12	4.58191e-13	-4.13847e-12	-8.09209e-12	-1.09675e-11	-1.44646e-11	-1.75335e-11	-1.91601e-11	-1.84348e-11	-1.67183e-11	-1.24048e-11	-6.50139e-12	3.09709e-13	7.6253e-12	1.43298e-11	2.00769e-11	2.3655e-11	2.55598e-11	2.55977e-11	2.39622e-11	2.05895e-11	1.58489e-11	1.06199e-11	5.00535e-12	-4.13762e-13	-5.38346e-12	-9.08306e-12	-1.24896e-11	-1.54413e-11	-1.70395e-11	-1.64723e-11	-1.57114e-11	-1.20214e-11	-7.14475e-12	-8.7721e-13	5.385e-12	1.145e-11	1.59625e-11	1.88497e-11
-6.44553e-12	1.0477e-12	8.54803e-12	1.53076e-11	2.07687e-11	2.41532e-11	2.52569e-11	2.45504e-11	2.20588e-11	1.78582e-11	1.25404e-11	6.57057e-12	5.3151e-13	-4.98708e-12	-9.45584e-12	-1.25017e-11	-1.50947e-11	-1.71121e-11	-1.85504e-11	-1.87026e-11	-1.73129e-11	-1.33351e-11	-7.55073e-12	-4.55412e-13	6.46227e-12	1.27938e-11	1.79973e-11	2.18259e-11	2.36738e-11	2.37934e-11	2.24492e-11	1.95152e-11	1.49879e-11	1.05742e-11	5.17459e-12	-1.89219e-14	-4.49834e-12	-8.87651e-12	-1.24784e-11	-1.50625e-11	-1.71385e-11	-1.74559e-11	-1.59508e-11	-1.31382e-11	-8.19053e-12	-1.80398e-12	4.44757e-12	1.05996e-11	1.6066e-11	1.91006e-11
-5.32238e-12	2.42131e-12	1.01863e-11	1.70472e-11	2.23643e-11	2.58945e-11	2.78118e-11	2.73753e-11	2.51998e-11	2.09354e-11	1.52889e-11	9.15211e-12	2.83771e-12	-3.25464e-12	-8.37178e-12	-1.24497e-11	-1.6311e-11	-1.86161e-11	-2.03102e-11	-1.98532e-11	-1.7959e-11	-1.42139e-11	-8.68178e-12	-1.47455e-12	5.05411e-12	1.1247e-11	1.61912e-11	1.97302e-11	2.13668e-11	2.12945e-11	1.95116e-11	1.64568e-11	1.26809e-11	8.13572e-12	2.83917e-12	-1.88538e-12	-5.81058e-12	-1.03433e-11	-1.38955e-11	-1.60034e-11	-1.58945e-11	-1.67058e-11	-1.49147e-11	-1.15852e-11	-5.74222e-12	1.32823e-12	8.44842e-12	1.52346e-11	2.04044e-11	2.37179e-11
-6.51205e-12	1.36664e-12	9.71074e-12	1.69855e-11	2.27592e-11	2.65327e-11	2.83185e-11	2.81219e-11	2.57546e-11	2.1348e-11	1.58578e-11	9.46168e-12	2.93235e-12	-3.55258e-12	-9.70533e-12	-1.41315e-11	-1.78542e-11	-2.08397e-11	-2.14253e-11	-2.08652e-11	-1.88556e-11	-1.48209e-11	-8.87669e-12	-2.45106e-12	4.08116e-12	9.93303e-12	1.42501e-11	1.76613e-11	1.9138e-11	1.84529e-11	1.65136e-11	1.31267e-11	9.80543e-12	5.35976e-12	1.05265e-12	-2.88854e-12	-5.95753e-12	-8.67125e-12	-1.26142e-11	-1.41769e-11	-1.60362e-11	-1.71423e-11	-1.45092e-11	-1.01619e-11	-4.46454e-12	1.8634e-12	9.84334e-12	1.64324e-11	2.22878e-11	2.61146e-11
-4.33375e-12	3.75456e-12	1.13686e-11	1.79043e-11	2.28734e-11	2.67837e-11	2.82249e-11	2.77245e-11	2.54371e-11	2.13538e-11	1.62242e-11	9.64336e-12	2.63085e-12	-4.0246e-12	-9.52365e-12	-1.41132e-11	-1.76441e-11	-2.07486e-11	-2.24533e-11	-2.29182e-11	-2.07594e-11	-1.67975e-11	-1.10753e-11	-4.687e-12	1.82389e-12	7.86051e-12	1.24725e-11	1.54005e-11	1.69678e-11	1.68209e-11	1.47591e-11	1.17398e-11	7.81463e-12	3.75087e-12	3.69239e-13	-4.02492e-12	-8.17394e-12	-1.1179e-11	-1.44274e-11	-1.67592e-11	-1.76646e-11	-1.73869e-11	-1.6182e-11	-1.18329e-11	-5.02005e-12	3.11089e-12	1.04585e-11	1.75307e-11	2.36543e-11	2.74296e-11
-7.61064e-12	4.72338e-13	8.32794e-12	1.5306e-11	2.11739e-11	2.53169e-11	2.69979e-11	2.69824e-11	2.48052e-11	2.09208e-11	1.57149e-11	9.41292e-12	2.95997e-12	-3.81806e-12	-9.94239e-12	-1.52993e-11	-2.00949e-11	-2.30751e-11	-2.45383e-11	-2.47154e-11	-2.10822e-11	-1.58893e-11	-9.29849e-12	-2.72009e-12	4.18161e-12	1.0323e-11	1.46845e-11	1.73692e-11	1.8416e-11	1.73472e-11	1.51983e-11	1.16053e-11	7.09747e-12	3.05325e-12	-1.33735e-12	-5.31406e-12	-8.38839e-12	-1.04999e-11	-1.24605e-11	-1.49166e-11	-1.73461e-11	-1.59938e-11	-1.38047e-11	-8.65453e-12	-1.95534e-12	4.84866e-12	1.2754e-11	1.97214e-11	2.54614e-11	2.92829e-11
-7.07369e-12	5.34999e-13	8.1348e-12	1.48038e-11	1.96538e-11	2.30259e-11	2.43374e-11	2.3869e-11	2.17503e-11	1.7628e-11	1.27346e-11	7.10415e-12	4.78887e-13	-5.17471e-12	-1.12404e-11	-1.59579e-11	-2.02401e-11	-2.2945e-11	-2.36088e-11	-2.25904e-11	-1.97299e-11	-1.51143e-11	-9.01023e-12	-2.11386e-12	4.60309e-12	1.0304e-11	1.53778e-11	1.81868e-11	1.92371e-11	1.82962e-11	1.57673e-11	1.20499e-11	7.63797e-12	3.01821e-12	-1.94971e-12	-5.10041e-12	-9.0185e-12	-1.20697e-11	-1.5208e-11	-1.7856e-11	-1.96052e-11	-1.92422e-11	-1.66979e-11	-1.2356e-11	-5.84152e-12	1.64815e-12	9.49664e-12	1.68495e-11	2.28062e-11	2.70594e-11
-9.05739e-12	-1.53042e-12	5.91662e-12	1.23547e-11	1.7425e-11	2.0758e-11	2.23697e-11	2.22157e-11	2.02658e-11	1.71328e-11	1.22449e-11	6.81687e-12	1.36223e-12	-4.47256e-12	-1.06075e-11	-1.55524e-11	-1.90814e-11	-2.23831e-11	-2.3539e-11	-2.32436e-11	-2.03191e-11	-1.5677e-11	-8.85697e-12	-1.35309e-12	5.84526e-12	1.27576e-11	1.81121e-11	2.13812e-11	2.23178e-11	2.14693e-11	1.85531e-11	1.42424e-11	9.00447e-12	3.59247e-12	-1.5069e-12	-6.22969e-12	-1.01922e-11	-1.34299e-11	-1.56214e-11	-1.75535e-11	-1.99653e-11	-1.8604e-11	-1.67152e-11	-1.2018e-11	-5.06121e-12	3.19229e-12	1.03e-11	1.74575e-11	2.28653e-11	2.64506e-11
-9.60047e-12	-2.59929e-12	4.62925e-12	1.03479e-11	1.48977e-11	1.7863e-11	1.93699e-11	1.89104e-11	1.64897e-11	1.28186e-11	8.68376e-12	3.4778e-12	-1.21478e-12	-5.87361e-12	-1.03548e-11	-1.46157e-11	-1.84557e-11	-2.11605e-11	-2.197e-11	-2.05732e-11	-1.74747e-11	-1.22286e-11	-5.13147e-12	2.66552e-12	1.04341e-11	1.69805e-11	2.21556e-11	2.55827e-11	2.67521e-11	2.58396e-11	2.31366e-11	1.84529e-11	1.26145e-11	6.74066e-12	1.08351e-12	-4.54166e-12	-9.72629e-12	-1.36195e-11	-1.5596e-11	-1.82369e-11	-2.06469e-11	-2.06801e-11	-1.81767e-11	-1.43268e-11	-7.79454e-12	-5.67766e-13	7.27718e-12	1.42304e-11	2.00752e-11	2.39979e-11
-1.03212e-11	-3.40349e-12	3.27261e-12	9.36073e-12	1.3518e-11	1.62754e-11	1.76562e-11	1.73992e-11	1.53143e-11	1.20392e-11	8.07673e-12	3.24026e-12	-1.91773e-12	-6.2728e-12	-1.03028e-11	-1.43595e-11	-1.77642e-11	-2.05063e-11	-2.23407e-11	-2.22496e-11	-2.02862e-11	-1.46386e-11	-7.86657e-12	2.91015e-13	8.12175e-12	1.53538e-11	2.15237e-11	2.51658e-11	2.65412e-11	2.63126e-11	2.35474e-11	1.93451e-11	1.36897e-11	7.43393e-12	6.11492e-13	-5.17e-12	-9.96206e-12	-1.51147e-11	-1.76099e-11	-2.03716e-11	-2.20799e-11	-2.18733e-11	-1.91354e-11	-1.36317e-11	-7.5951e-12	-3.20364e-13	7.11069e-12	1.29199e-11	1.78197e-11	2.10869e-11
-1.10277e-11	-3.96966e-12	2.6638e-12	8.82298e-12	1.35824e-11	1.63825e-11	1.75537e-11	1.66891e-11	1.42792e-11	1.06879e-11	6.03796e-12	1.48216e-12	-3.09674e-12	-7.2724e-12	-1.11265e-11	-1.43217e-11	-1.75345e-11	-1.98379e-11	-2.06652e-11	-2.00837e-11	-1.68467e-11	-1.11955e-11	-3.65611e-12	4.98997e-12	1.27123e-11	1.96229e-11	2.49756e-11	2.8536e-11	3.00021e-11	2.91162e-11	2.64007e-11	2.15625e-11	1.5765e-11	9.06511e-12	1.92116e-12	-4.41101e-12	-1.01694e-11	-1.48922e-11	-1.89222e-11	-2.17265e-11	-2.30991e-11	-2.31252e-11	-2.03446e-11	-1.58126e-11	-9.36386e-12	-2.5794e-12	4.56921e-12	1.07994e-11	1.53972e-11	1.89363e-11
-8.39996e-12	-1.413e-12	5.03751e-12	1.08752e-11	1.53806e-11	1.78183e-11	1.84068e-11	1.73238e-11	1.4706e-11	1.07897e-11	6.57669e-12	1.15402e-12	-3.89739e-12	-8.03753e-12	-1.18348e-11	-1.50708e-11	-1.77987e-11	-2.12852e-11	-2.20094e-11	-2.12201e-11	-1.85977e-11	-1.37548e-11	-6.87616e-12	9.13718e-13	9.03222e-12	1.62377e-11	2.207e-11	2.5943e-11	2.7926e-11	2.7669e-11	2.57084e-11	2.17548e-11	1.61669e-11	1.00231e-11	3.40135e-12	-3.53833e-12	-9.366e-12	-1.47496e-11	-1.86179e-11	-2.15217e-11	-2.33366e-11	-2.33094e-11	-2.06905e-11	-1.59293e-11	-9.96733e-12	-2.85602e-12	3.8858e-12	9.98814e-12	1.50122e-11	1.8244e-11
-1.06856e-11	-3.73776e-12	3.41085e-12	1.01065e-11	1.49902e-11	1.87531e-11	2.00184e-11	1.928e-11	1.61222e-11	1.19483e-11	6.88804e-12	1.37122e-12	-3.90223e-12	-8.10099e-12	-1.15448e-11	-1.55624e-11	-1.88481e-11	-2.1862e-11	-2.28296e-11	-2.18325e-11	-1.85847e-11	-1.36992e-11	-6.70514e-12	2.06706e-12	9.59226e-12	1.63749e-11	2.18165e-11	2.55172e-11	2.7033e-11	2.67031e-11	2.42576e-11	2.04656e-11	1.48032e-11	8.58825e-12	2.15484e-12	-4.70313e-12	-1.03319e-11	-1.52589e-11	-1.88359e-11	-2.19387e-11	-2.3107e-11	-2.24865e-11	-1.97912e-11	-1.50709e-11	-9.04491e-12	-2.08104e-12	4.40854e-12	1.02142e-11	1.47125e-11	1.76956e-11
-5.12516e-12	2.25793e-12	9.60017e-12	1.61164e-11	2.10446e-11	2.39122e-11	2.52165e-11	2.41868e-11	2.10077e-11	1.65656e-11	1.07557e-11	4.96351e-12	-1.17148e-12	-5.52123e-12	-9.61162e-12	-1.36008e-11	-1.63749e-11	-1.90424e-11	-2.00278e-11	-2.03558e-11	-1.82219e-11	-1.29686e-11	-6.59096e-12	8.31207e-13	7.91232e-12	1.46541e-11	1.99873e-11	2.32848e-11	2.51523e-11	2.52754e-11	2.34445e-11	2.02281e-11	1.53472e-11	9.92278e-12	3.45739e-12	-2.76108e-12	-8.44665e-12	-1.3475e-11	-1.78904e-11	-2.05953e-11	-2.1975e-11	-2.14273e-11	-1.94763e-11	-1.5177e-11	-9.51161e-12	-2.89413e-12	3.97027e-12	1.01969e-11	1.53258e-11	1.86837e-11
-7.5938e-12	-6.01512e-13	7.01961e-12	1.30456e-11	1.82118e-11	2.21114e-11	2.39558e-11	2.29971e-11	2.01733e-11	1.63316e-11	1.10031e-11	5.08656e-12	-9.16971e-13	-7.01821e-12	-1.15616e-11	-1.39929e-11	-1.81632e-11	-2.11061e-11	-2.22921e-11	-2.19132e-11	-2.01008e-11	-1.51069e-11	-8.55335e-12	-1.89146e-12	4.94274e-12	1.14821e-11	1.70497e-11	2.08144e-11	2.22289e-11	2.22934e-11	2.0324e-11	1.68251e-11	1.23244e-11	7.05445e-12	1.55185e-12	-3.79443e-12	-8.86183e-12	-1.30091e-11	-1.64085e-11	-1.87261e-11	-2.01608e-11	-1.98316e-11	-1.73655e-11	-1.22934e-11	-5.68484e-12	1.06053e-12	8.1221e-12	1.42333e-11	1.92308e-11	2.20202e-11
-4.47226e-12	2.45253e-12	1.02797e-11	1.71885e-11	2.23263e-11	2.58369e-11	2.72426e-11	2.65663e-11	2.36643e-11	1.93235e-11	1.40127e-11	7.75514e-12	1.59173e-12	-3.78652e-12	-8.97294e-12	-1.31273e-11	-1.67416e-11	-1.9498e-11	-2.04229e-11	-1.97775e-11	-1.77129e-11	-1.37954e-11	-8.17627e-12	-1.29944e-12	5.37843e-12	1.10456e-11	1.57464e-11	1.89657e-11	2.04015e-11	2.02582e-11	1.86209e-11	1.53867e-11	1.15202e-11	6.42434e-12	1.36938e-12	-3.4813e-12	-8.35863e-12	-1.20813e-11	-1.56601e-11	-1.88464e-11	-2.02829e-11	-1.99661e-11	-1.83171e-11	-1.41333e-11	-8.63488e-12	-1.25179e-12	5.84175e-12	1.25836e-11	1.80393e-11	2.18537e-11
-6.84676e-12	8.77395e-13	8.10594e-12	1.45405e-11	2.02147e-11	2.39136e-11	2.56959e-11	2.62258e-11	2.43096e-11	2.07788e-11	1.56403e-11	9.78778e-12	4.04892e-12	-1.42526e-12	-6.27061e-12	-1.15423e-11	-1.58885e-11	-1.99132e-11	-1.98007e-11	-2.08144e-11	-1.83217e-11	-1.46991e-11	-9.36772e-12	-3.49098e-12	3.49421e-12	9.39759e-12	1.47485e-11	1.77511e-11	1.95955e-11	1.91804e-11	1.71453e-11	1.36411e-11	9.5027e-12	5.09256e-12	1.9214e-13	-4.18958e-12	-8.03307e-12	-1.17025e-11	-1.40236e-11	-1.63945e-11	-1.83852e-11	-1.76653e-11	-1.50997e-11	-1.0477e-11	-3.81336e-12	3.29261e-12	1.10505e-11	1.73287e-11	2.25571e-11	2.61281e-11
-7.0843e-12	3.02344e-13	8.14018e-12	1.43491e-11	2.04177e-11	2.37631e-11	2.61156e-11	2.60841e-11	2.33971e-11	2.05839e-11	1.58593e-11	1.03514e-11	4.79726e-12	-8.15478e-13	-6.29144e-12	-1.02681e-11	-1.49412e-11	-1.7376e-11	-1.98979e-11	-1.8558e-11	-1.65235e-11	-1.29027e-11	-7.97634e-12	-1.30912e-12	4.82163e-12	1.01388e-11	1.44097e-11	1.65703e-11	1.72139e-11	1.62659e-11	1.39696e-11	1.02771e-11	6.00554e-12	1.76238e-12	-2.34046e-12	-5.93703e-12	-9.55669e-12	-1.25742e-11	-1.51795e-11	-1.72502e-11	-1.81982e-11	-1.81337e-11	-1.62165e-11	-1.23613e-11	-6.79538e-12	8.11533e-13	8.23015e-12	1.48991e-11	2.04863e-11	2.46365e-11
-6.64683e-12	9.85518e-14	7.20631e-12	1.36977e-11	1.86169e-11	2.20796e-11	2.35936e-11	2.33135e-11	2.18415e-11	1.85575e-11	1.43499e-11	9.12973e-12	3.81542e-12	-1.63034e-12	-6.8807e-12	-1.11647e-11	-1.43581e-11	-1.71002e-11	-1.90696e-11	-1.91313e-11	-1.84575e-11	-1.49575e-11	-9.49464e-12	-3.13828e-12	2.99425e-12	8.58855e-12	1.37654e-11	1.69225e-11	1.81506e-11	1.76484e-11	1.54782e-11	1.2395e-11	8.33661e-12	3.90871e-12	-5.61834e-13	-4.45861e-12	-7.69991e-12	-1.07085e-11	-1.31416e-11	-1.55498e-11	-1.6679e-11	-1.66091e-11	-1.48802e-11	-1.05791e-11	-4.3222e-12	3.05201e-12	1.02326e-11	1.70881e-11	2.24906e-11	2.64186e-11
-9.66081e-12	-3.09663e-12	3.70027e-12	1.02911e-11	1.51411e-11	1.87867e-11	2.04127e-11	2.04097e-11	1.82324e-11	1.47229e-11	1.06573e-11	5.88126e-12	5.45638e-13	-3.9249e-12	-7.95135e-12	-1.20435e-11	-1.47892e-11	-1.69132e-11	-1.79394e-11	-1.77594e-11	-1.57534e-11	-1.25607e-11	-6.14039e-12	4.89526e-13	6.64515e-12	1.28434e-11	1.75193e-11	2.09127e-11	2.15403e-11	2.06278e-11	1.79035e-11	1.39907e-11	9.1258e-12	3.99446e-12	-9.23722e-13	-5.17932e-12	-8.63201e-12	-1.14434e-11	-1.4182e-11	-1.58477e-11	-1.72824e-11	-1.73636e-11	-1.55085e-11	-1.15076e-11	-5.78365e-12	1.07541e-12	8.31817e-12	1.48042e-11	2.0347e-11	2.42271e-11
-9.64079e-12	-2.90962e-12	3.04528e-12	9.46203e-12	1.39674e-11	1.7169e-11	1.82673e-11	1.81382e-11	1.65347e-11	1.38636e-11	9.74478e-12	5.21917e-12	6.06523e-13	-4.3383e-12	-8.35942e-12	-1.20626e-11	-1.49344e-11	-1.68381e-11	-1.91166e-11	-1.89189e-11	-1.59909e-11	-1.25975e-11	-7.80079e-12	-9.13307e-13	4.98475e-12	1.15543e-11	1.73706e-11	2.06681e-11	2.21128e-11	2.17261e-11	1.95222e-11	1.58866e-11	1.06664e-11	5.05543e-12	1.76332e-13	-4.63349e-12	-9.03831e-12	-1.2674e-11	-1.55777e-11	-1.72274e-11	-1.87901e-11	-1.9326e-11	-1.70712e-11	-1.31805e-11	-7.72828e-12	-1.0504e-12	5.96321e-12	1.24954e-11	1.77114e-11	2.10799e-11
-1.13687e-11	-5.51149e-12	1.60337e-12	7.48899e-12	1.26623e-11	1.59136e-11	1.75253e-11	1.79575e-11	1.60431e-11	1.31997e-11	8.8784e-12	4.60682e-12	6.30104e-13	-3.5349e-12	-6.32323e-12	-9.39578e-12	-1.18661e-11	-1.41145e-11	-1.65173e-11	-1.65239e-11	-1.40631e-11	-9.50438e-12	-4.2245e-12	2.67365e-12	9.34086e-12	1.62568e-11	2.16663e-11	2.4891e-11	2.57264e-11	2.45421e-11	2.20664e-11	1.75621e-11	1.2104e-11	6.52497e-12	1.19977e-13	-5.18545e-12	-9.60092e-12	-1.33201e-11	-1.63589e-11	-1.84704e-11	-1.96227e-11	-1.96044e-11	-1.75486e-11	-1.33327e-11	-7.81305e-12	-1.14406e-12	5.46632e-12	1.15154e-11	1.63494e-11	1.9828e-11
-9.35382e-12	-2.71324e-12	4.2524e-12	9.68861e-12	1.39968e-11	1.73067e-11	1.82487e-11	1.72012e-11	1.45781e-11	1.06831e-11	6.79878e-12	2.15593e-12	-1.69111e-12	-5.29833e-12	-8.43305e-12	-1.15642e-11	-1.42442e-11	-1.62012e-11	-1.70835e-11	-1.64239e-11	-1.52385e-11	-1.1584e-11	-5.92221e-12	1.2193e-12	7.73553e-12	1.42127e-11	1.97075e-11	2.36604e-11	2.51816e-11	2.47487e-11	2.26567e-11	1.91614e-11	1.40282e-11	8.48123e-12	2.30361e-12	-3.3038e-12	-7.87737e-12	-1.24474e-11	-1.5948e-11	-1.78002e-11	-1.96613e-11	-1.9849e-11	-1.83759e-11	-1.50713e-11	-9.41839e-12	-2.79203e-12	3.62828e-12	9.64002e-12	1.49057e-11	1.8379e-11
-1.0595e-11	-3.79278e-12	2.79273e-12	8.76717e-12	1.35443e-11	1.68773e-11	1.818e-11	1.73314e-11	1.51826e-11	1.17885e-11	7.62172e-12	3.14585e-12	-1.15949e-12	-5.20015e-12	-8.30289e-12	-1.1006e-11	-1.44942e-11	-1.64636e-11	-1.72837e-11	-1.64465e-11	-1.39893e-11	-1.01109e-11	-4.37273e-12	2.27139e-12	9.65093e-12	1.61227e-11	2.14311e-11	2.48937e-11	2.658e-11	2.63994e-11	2.45241e-11	2.08156e-11	1.56541e-11	9.88326e-12	3.76249e-12	-2.49152e-12	-7.14502e-12	-1.20454e-11	-1.53578e-11	-1.85174e-11	-1.99042e-11	-1.94524e-11	-1.74428e-11	-1.3417e-11	-7.69128e-12	-7.9669e-13	5.3767e-12	1.12694e-11	1.55421e-11	1.8511e-11
-7.61911e-12	6.59575e-14	7.15417e-12	1.39777e-11	1.8293e-11	2.10025e-11	2.24455e-11	2.09077e-11	1.77659e-11	1.36595e-11	8.87454e-12	3.46609e-12	-1.21051e-12	-5.91375e-12	-9.29539e-12	-1.19256e-11	-1.53197e-11	-1.72714e-11	-1.73419e-11	-1.86007e-11	-1.60849e-11	-1.18584e-11	-5.70274e-12	1.39969e-12	7.19827e-12	1.46364e-11	1.93141e-11	2.28621e-11	2.46692e-11	2.43802e-11	2.25937e-11	1.95389e-11	1.53064e-11	9.65993e-12	4.38648e-12	-1.67213e-12	-7.35236e-12	-1.18957e-11	-1.58351e-11	-1.84458e-11	-2.06853e-11	-2.11341e-11	-1.92133e-11	-1.55926e-11	-1.00143e-11	-3.69166e-12	2.93825e-12	8.98375e-12	1.42086e-11	1.75469e-11
-7.2598e-12	3.47111e-13	7.71066e-12	1.40386e-11	1.92314e-11	2.26817e-11	2.39168e-11	2.30807e-11	2.05144e-11	1.6591e-11	1.14738e-11	5.57156e-12	4.72187e-13	-4.13868e-12	-8.2806e-12	-1.14242e-11	-1.45536e-11	-1.65568e-11	-1.78849e-11	-1.84368e-11	-1.69459e-11	-1.31262e-11	-7.29919e-12	-7.10134e-13	6.20222e-12	1.2706e-11	1.77017e-11	2.11697e-11	2.27459e-11	2.25261e-11	2.02903e-11	1.67452e-11	1.19372e-11	6.51627e-12	9.21293e-13	-4.50493e-12	-9.50482e-12	-1.42169e-11	-1.77176e-11	-2.04349e-11	-2.1541e-11	-2.08956e-11	-1.79587e-11	-1.27943e-11	-6.45041e-12	5.57872e-13	7.28371e-12	1.36259e-11	1.80939e-11	2.05867e-11
-4.69425e-12	3.77952e-12	1.17861e-11	1.90129e-11	2.44367e-11	2.8116e-11	2.93583e-11	2.85328e-11	2.55597e-11	2.08227e-11	1.49347e-11	8.37869e-12	2.40002e-12	-3.47028e-12	-8.00655e-12	-1.19886e-11	-1.51162e-11	-1.73947e-11	-1.8428e-11	-1.79922e-11	-1.59667e-11	-1.21629e-11	-6.71073e-12	-6.35039e-13	5.83145e-12	1.14933e-11	1.58299e-11	1.86087e-11	1.95862e-11	1.9251e-11	1.73136e-11	1.39017e-11	9.89128e-12	4.97843e-12	-1.58243e-13	-5.02669e-12	-9.45282e-12	-1.35699e-11	-1.66158e-11	-1.94467e-11	-2.09596e-11	-2.11065e-11	-1.86315e-11	-1.43144e-11	-7.89587e-12	-6.35351e-13	6.58431e-12	1.32089e-11	1.83254e-11	2.19106e-11
-4.52323e-12	3.86705e-12	1.21454e-11	1.9207e-11	2.44478e-11	2.80011e-11	2.94671e-11	2.89223e-11	2.61589e-11	2.20098e-11	1.63491e-11	9.83046e-12	3.58001e-12	-2.63313e-12	-7.96876e-12	-1.23007e-11	-1.54905e-11	-1.85275e-11	-1.99801e-11	-2.11288e-11	-1.8906e-11	-1.58803e-11	-1.11227e-11	-4.52655e-12	1.69303e-12	7.66214e-12	1.24375e-11	1.55822e-11	1.70589e-11	1.67504e-11	1.47028e-11	1.14082e-11	7.12954e-12	2.46182e-12	-2.04247e-12	-6.77946e-12	-1.09462e-11	-1.46867e-11	-1.761e-11	-2.04179e-11	-2.15524e-11	-2.02996e-11	-1.73112e-11	-1.20277e-11	-4.72992e-12	3.59464e-12	1.16385e-11	1.87196e-11	2.41505e-11	2.74373e-11
-4.88157e-12	3.52293e-12	1.11316e-11	1.906e-11	2.48426e-11	2.81561e-11	2.9544e-11	2.91946e-11	2.67846e-11	2.241e-11	1.64864e-11	9.59825e-12	2.82733e-12	-3.46398e-12	-8.78362e-12	-1.36645e-11	-1.8286e-11	-1.98593e-11	-2.14113e-11	-2.09791e-11	-1.88221e-11	-1.42829e-11	-9.43646e-12	-2.52588e-12	4.25325e-12	9.46385e-12	1.30278e-11	1.44103e-11	1.52493e-11	1.35801e-11	1.1314e-11	8.39246e-12	4.13331e-12	-8.68359e-13	-5.06534e-12	-8.69921e-12	-1.18552e-11	-1.48887e-11	-1.77676e-11	-2.00142e-11	-2.16212e-11	-2.03719e-11	-1.69323e-11	-1.18283e-11	-5.31562e-12	2.42096e-12	1.04347e-11	1.76739e-11	2.30355e-11	2.67841e-11
-3.35874e-12	4.63541e-12	1.21428e-11	1.8954e-11	2.39674e-11	2.72684e-11	2.84271e-11	2.82731e-11	2.57424e-11	2.18065e-11	1.66183e-11	1.02311e-11	3.82258e-12	-2.18451e-12	-8.17384e-12	-1.28913e-11	-1.71345e-11	-1.9889e-11	-2.16631e-11	-2.11598e-11	-1.93189e-11	-1.55543e-11	-1.08446e-11	-4.29109e-12	1.54835e-12	6.99876e-12	1.14384e-11	1.42829e-11	1.55873e-11	1.48027e-11	1.29594e-11	9.25804e-12	5.2458e-12	8.21445e-13	-3.40218e-12	-7.25099e-12	-1.09897e-11	-1.45028e-11	-1.80176e-11	-2.03778e-11	-2.15053e-11	-2.08475e-11	-1.77916e-11	-1.21422e-11	-4.40742e-12	3.97931e-12	1.22932e-11	1.9417e-11	2.52067e-11	2.8632e-11
-7.45986e-12	4.38373e-13	8.28864e-12	1.50411e-11	2.06052e-11	2.45955e-11	2.65287e-11	2.62504e-11	2.3947e-11	2.02332e-11	1.51018e-11	9.01836e-12	2.87094e-12	-3.38306e-12	-9.7099e-12	-1.52676e-11	-1.88144e-11	-2.00111e-11	-2.14636e-11	-2.15039e-11	-1.89206e-11	-1.39871e-11	-7.8936e-12	-1.9689e-12	4.64858e-12	1.17261e-11	1.53984e-11	1.76638e-11	1.74743e-11	1.61319e-11	1.30363e-11	8.72562e-12	3.66711e-12	-1.31325e-12	-5.7003e-12	-9.85642e-12	-1.3922e-11	-1.69821e-11	-1.94684e-11	-2.14805e-11	-2.16131e-11	-2.03034e-11	-1.70735e-11	-1.09054e-11	-3.48322e-12	4.12191e-12	1.22582e-11	1.91918e-11	2.45357e-11	2.82311e-11
-4.78418e-12	2.7499e-12	9.712e-12	1.55337e-11	1.9801e-11	2.26331e-11	2.37225e-11	2.28847e-11	2.04907e-11	1.67662e-11	1.20132e-11	6.91742e-12	1.24251e-12	-3.70943e-12	-8.66491e-12	-1.29436e-11	-1.64602e-11	-1.89501e-11	-2.00403e-11	-1.96738e-11	-1.66676e-11	-1.26206e-11	-6.91434e-12	-4.53182e-13	5.8108e-12	1.12346e-11	1.54184e-11	1.82079e-11	1.93417e-11	1.80953e-11	1.56835e-11	1.1197e-11	6.53641e-12	1.47435e-12	-3.40831e-12	-7.81135e-12	-1.18556e-11	-1.50915e-11	-1.76116e-11	-2.05652e-11	-2.16215e-11	-2.07222e-11	-1.83271e-11	-1.2612e-11	-5.65344e-12	2.29275e-12	1.03153e-11	1.70447e-11	2.27136e-11	2.64765e-11
-8.9155e-12	-1.96051e-12	4.9856e-12	1.13135e-11	1.61955e-11	1.98109e-11	2.12912e-11	2.1075e-11	1.91145e-11	1.57435e-11	1.12836e-11	6.09545e-12	5.44887e-13	-4.49942e-12	-9.60411e-12	-1.36714e-11	-1.72058e-11	-2.12713e-11	-2.40952e-11	-2.26185e-11	-1.94543e-11	-1.28208e-11	-6.70069e-12	3.71536e-13	8.12056e-12	1.48482e-11	1.95241e-11	2.25746e-11	2.34243e-11	2.22382e-11	1.92225e-11	1.47005e-11	8.81241e-12	2.46249e-12	-3.16624e-12	-8.21764e-12	-1.19599e-11	-1.5949e-11	-1.90589e-11	-2.06979e-11	-2.17259e-11	-2.02367e-11	-1.65023e-11	-1.10234e-11	-3.97963e-12	3.59176e-12	1.0966e-11	1.73827e-11	2.20462e-11	2.54289e-11
-7.31629e-12	-6.50844e-13	5.93999e-12	1.20885e-11	1.58603e-11	1.78699e-11	1.8533e-11	1.73754e-11	1.45373e-11	1.0708e-11	6.68514e-12	1.8913e-12	-2.27015e-12	-7.59334e-12	-1.18099e-11	-1.48344e-11	-1.6001e-11	-1.97858e-11	-2.11566e-11	-1.98629e-11	-1.62315e-11	-1.13228e-11	-5.70011e-12	2.26029e-12	9.43377e-12	1.56622e-11	2.07858e-11	2.43089e-11	2.54285e-11	2.43064e-11	2.13387e-11	1.69001e-11	1.12856e-11	5.39397e-12	-7.76546e-13	-5.84572e-12	-1.07817e-11	-1.54423e-11	-1.87386e-11	-2.13049e-11	-2.30132e-11	-2.21458e-11	-1.94274e-11	-1.46982e-11	-8.40404e-12	-1.04049e-12	6.24135e-12	1.27238e-11	1.8494e-11	2.1994e-11
-6.98362e-12	-5.17129e-13	5.87831e-12	1.1231e-11	1.53989e-11	1.82114e-11	1.93506e-11	1.87064e-11	1.67902e-11	1.32647e-11	9.33418e-12	3.80138e-12	-8.36141e-13	-4.52153e-12	-8.13409e-12	-1.26437e-11	-1.74873e-11	-1.98901e-11	-2.13142e-11	-2.1502e-11	-1.87072e-11	-1.46726e-11	-7.64829e-12	-5.65403e-13	7.41454e-12	1.45081e-11	2.00988e-11	2.40926e-11	2.56955e-11	2.54562e-11	2.28775e-11	1.85952e-11	1.31903e-11	7.07311e-12	4.53181e-13	-5.34785e-12	-1.04152e-11	-1.49995e-11	-1.90561e-11	-2.09527e-11	-2.1517e-11	-2.0456e-11	-1.68832e-11	-1.13919e-11	-4.53642e-12	2.52692e-12	8.91348e-12	1.44687e-11	1.88533e-11	2.15202e-11
-6.20864e-12	5.42069e-13	7.19863e-12	1.27681e-11	1.68613e-11	1.9514e-11	2.01842e-11	1.92682e-11	1.67445e-11	1.27447e-11	7.92601e-12	3.6864e-12	-5.76304e-13	-4.42157e-12	-8.02702e-12	-1.22506e-11	-1.49839e-11	-1.68894e-11	-1.77948e-11	-1.71512e-11	-1.49266e-11	-1.07516e-11	-4.35088e-12	3.26491e-12	9.97476e-12	1.63702e-11	2.15915e-11	2.49458e-11	2.61045e-11	2.55135e-11	2.28442e-11	1.87254e-11	1.35727e-11	7.24058e-12	8.9243e-13	-4.95479e-12	-1.01039e-11	-1.46686e-11	-1.83255e-11	-2.08901e-11	-2.18256e-11	-2.05728e-11	-1.77851e-11	-1.28534e-11	-7.60903e-12	-1.18695e-12	5.48737e-12	1.13073e-11	1.61253e-11	1.91084e-11
-3.04801e-12	3.29413e-12	9.75352e-12	1.55858e-11	1.98763e-11	2.23389e-11	2.28084e-11	2.15602e-11	1.8898e-11	1.50847e-11	1.04969e-11	5.82562e-12	1.14015e-12	-2.93604e-12	-6.66939e-12	-1.04916e-11	-1.32444e-11	-1.61641e-11	-1.72418e-11	-1.8959e-11	-1.65835e-11	-1.27051e-11	-7.50343e-12	-6.74559e-13	6.56642e-12	1.3731e-11	1.88439e-11	2.24132e-11	2.47052e-11	2.4871e-11	2.31431e-11	1.96141e-11	1.46586e-11	8.80604e-12	2.38151e-12	-3.57584e-12	-8.947e-12	-1.34087e-11	-1.69999e-11	-1.91452e-11	-1.9793e-11	-1.90926e-11	-1.66247e-11	-1.17462e-11	-5.3952e-12	1.86354e-12	8.3176e-12	1.35833e-11	1.77014e-11	2.04802e-11
-5.39587e-12	1.49162e-12	8.69352e-12	1.51849e-11	2.01663e-11	2.34762e-11	2.48144e-11	2.42199e-11	2.16891e-11	1.7803e-11	1.27249e-11	7.14772e-12	2.21888e-12	-2.26054e-12	-5.87843e-12	-1.0047e-11	-1.32368e-11	-1.57e-11	-1.65468e-11	-1.64308e-11	-1.47551e-11	-1.04434e-11	-4.61636e-12	1.79151e-12	8.56176e-12	1.44083e-11	1.88409e-11	2.16232e-11	2.30342e-11	2.22371e-11	2.00901e-11	1.64455e-11	1.18062e-11	6.80102e-12	1.42454e-12	-3.8045e-12	-8.41715e-12	-1.22109e-11	-1.53012e-11	-1.72724e-11	-1.78669e-11	-1.66052e-11	-1.36985e-11	-9.4276e-12	-4.05889e-12	2.38273e-12	8.5952e-12	1.41646e-11	1.89862e-11	2.15536e-11
-5.70791e-13	6.75723e-12	1.36802e-11	1.9811e-11	2.44869e-11	2.75037e-11	2.87051e-11	2.78548e-11	2.50664e-11	2.0667e-11	1.53598e-11	9.94597e-12	3.86961e-12	-2.03978e-12	-6.60624e-12	-9.48694e-12	-1.18418e-11	-1.55787e-11	-1.83884e-11	-1.77306e-11	-1.7238e-11	-1.39174e-11	-8.53806e-12	-1.87262e-12	4.49972e-12	1.06873e-11	1.57096e-11	1.89378e-11	2.11908e-11	2.14276e-11	1.96713e-11	1.6867e-11	1.30679e-11	8.10713e-12	2.81236e-12	-2.29589e-12	-7.23894e-12	-1.12565e-11	-1.40058e-11	-1.68118e-11	-1.82413e-11	-1.74751e-11	-1.48207e-11	-1.02602e-11	-4.23249e-12	2.39743e-12	9.30445e-12	1.52238e-11	2.11148e-11	2.43039e-11
-3.0199e-12	3.88535e-12	1.09149e-11	1.73868e-11	2.31036e-11	2.68576e-11	2.86221e-11	2.85569e-11	2.66195e-11	2.27476e-11	1.78649e-11	1.20301e-11	6.01416e-12	7.62023e-13	-3.73161e-12	-8.37446e-12	-1.18911e-11	-1.47824e-11	-1.65849e-11	-1.63712e-11	-1.55944e-11	-1.28529e-11	-7.25327e-12	-9.35994e-13	5.16634e-12	1.09933e-11	1.51026e-11	1.77197e-11	1.8898e-11	1.83923e-11	1.62133e-11	1.25936e-11	7.96318e-12	3.44468e-12	-8.16246e-13	-4.75743e-12	-7.68076e-12	-1.06396e-11	-1.33196e-11	-1.45323e-11	-1.52174e-11	-1.37389e-11	-1.08074e-11	-5.58258e-12	9.40752e-13	7.44277e-12	1.47104e-11	2.08856e-11	2.51458e-11	2.86813e-11
-4.56127e-13	6.26438e-12	1.33455e-11	1.94407e-11	2.40314e-11	2.65046e-11	2.76847e-11	2.69907e-11	2.5071e-11	2.06484e-11	1.53217e-11	1.02099e-11	5.36628e-12	-4.68504e-13	-5.40267e-12	-9.04721e-12	-1.1887e-11	-1.53362e-11	-1.70853e-11	-1.69835e-11	-1.57093e-11	-1.20015e-11	-7.68266e-12	-1.58032e-12	4.25556e-12	9.65091e-12	1.36341e-11	1.64857e-11	1.79961e-11	1.75757e-11	1.59633e-11	1.31483e-11	9.34923e-12	5.52351e-12	1.70489e-12	-2.55604e-12	-6.10997e-12	-9.44897e-12	-1.10258e-11	-1.30237e-11	-1.37514e-11	-1.40404e-11	-1.33276e-11	-8.99625e-12	-3.8265e-12	3.03434e-12	1.0739e-11	1.67187e-11	2.24089e-11	2.62322e-11
-2.50022e-12	3.98048e-12	1.09621e-11	1.71089e-11	2.25557e-11	2.58443e-11	2.70652e-11	2.74228e-11	2.62829e-11	2.31091e-11	1.83082e-11	1.28234e-11	7.34207e-12	1.63164e-12	-3.30253e-12	-8.33262e-12	-1.1796e-11	-1.53446e-11	-1.75947e-11	-1.77575e-11	-1.63643e-11	-1.34328e-11	-8.29501e-12	-2.43604e-12	3.9967e-12	9.51106e-12	1.40662e-11	1.71096e-11	1.81121e-11	1.74767e-11	1.5088e-11	1.13867e-11	6.9321e-12	2.32833e-12	-1.44232e-12	-4.85415e-12	-7.7011e-12	-1.04681e-11	-1.1894e-11	-1.36378e-11	-1.40227e-11	-1.37522e-11	-1.12612e-11	-5.6118e-12	1.03232e-12	7.44375e-12	1.50062e-11	2.18689e-11	2.66158e-11	2.99098e-11
-3.48739e-12	2.92759e-12	9.33013e-12	1.54254e-11	2.01848e-11	2.38535e-11	2.53835e-11	2.48565e-11	2.24074e-11	1.91412e-11	1.40099e-11	9.16455e-12	4.52704e-12	-7.02005e-13	-5.33064e-12	-8.86682e-12	-1.13851e-11	-1.49799e-11	-1.60328e-11	-1.57249e-11	-1.33067e-11	-9.1122e-12	-3.44329e-12	3.00366e-12	9.48791e-12	1.47074e-11	1.89144e-11	2.12366e-11	2.15729e-11	2.02501e-11	1.73676e-11	1.32363e-11	8.64677e-12	4.37874e-12	2.88338e-13	-3.97437e-12	-6.24755e-12	-9.77129e-12	-1.13428e-11	-1.27705e-11	-1.44557e-11	-1.35261e-11	-1.20227e-11	-6.4835e-12	-6.90254e-13	4.70865e-12	1.15109e-11	1.79187e-11	2.37884e-11	2.75832e-11
-4.86358e-12	1.2885e-12	7.76564e-12	1.27702e-11	1.78245e-11	2.10562e-11	2.24299e-11	2.24393e-11	2.08127e-11	1.76691e-11	1.39038e-11	9.50078e-12	4.81174e-12	3.30547e-13	-3.71189e-12	-8.22684e-12	-1.14593e-11	-1.40184e-11	-1.5828e-11	-1.66801e-11	-1.50808e-11	-1.18349e-11	-6.57808e-12	-2.60799e-13	6.27852e-12	1.21375e-11	1.71296e-11	2.03471e-11	2.09978e-11	2.05028e-11	1.75777e-11	1.36845e-11	9.14819e-12	3.68289e-12	-1.27437e-12	-5.1818e-12	-8.96489e-12	-1.19184e-11	-1.42325e-11	-1.52551e-11	-1.6585e-11	-1.59699e-11	-1.40491e-11	-9.33762e-12	-2.67751e-12	4.39117e-12	1.08204e-11	1.72122e-11	2.25632e-11	2.56031e-11
-6.16338e-12	3.84301e-14	6.23669e-12	1.195e-11	1.6514e-11	1.92981e-11	2.04089e-11	1.97167e-11	1.77703e-11	1.49181e-11	1.06625e-11	5.89171e-12	1.82262e-12	-2.04928e-12	-5.56237e-12	-8.99196e-12	-1.2617e-11	-1.45189e-11	-1.54847e-11	-1.48357e-11	-1.20978e-11	-7.43434e-12	-9.41206e-13	6.66748e-12	1.39191e-11	2.00286e-11	2.43279e-11	2.72079e-11	2.78515e-11	2.62054e-11	2.29765e-11	1.82537e-11	1.25167e-11	6.38522e-12	1.06203e-12	-3.90056e-12	-7.73872e-12	-1.08805e-11	-1.34326e-11	-1.59971e-11	-1.61334e-11	-1.60955e-11	-1.42138e-11	-9.92866e-12	-4.88858e-12	2.00601e-12	9.98595e-12	1.49514e-11	1.98139e-11	2.30918e-11
-5.70282e-12	3.24912e-13	6.43968e-12	1.12737e-11	1.51982e-11	1.74992e-11	1.80699e-11	1.72782e-11	1.51454e-11	1.17531e-11	8.31815e-12	4.64342e-12	9.11842e-13	-2.66341e-12	-6.0859e-12	-9.29523e-12	-1.19077e-11	-1.40512e-11	-1.54149e-11	-1.50537e-11	-1.29695e-11	-8.91533e-12	-3.22334e-12	3.97679e-12	1.13101e-11	1.77322e-11	2.28416e-11	2.66293e-11	2.78751e-11	2.76287e-11	2.51264e-11	2.04676e-11	1.50342e-11	9.03426e-12	2.55999e-12	-2.77564e-12	-7.1769e-12	-1.11465e-11	-1.42386e-11	-1.64478e-11	-1.71631e-11	-1.7374e-11	-1.55456e-11	-1.15216e-11	-6.15464e-12	8.48312e-13	7.95429e-12	1.36037e-11	1.84554e-11	2.20336e-11
-8.85714e-12	-3.01593e-12	3.08819e-12	8.71801e-12	1.27225e-11	1.53662e-11	1.6223e-11	1.54348e-11	1.34565e-11	9.99674e-12	5.97917e-12	1.58502e-12	-2.47341e-12	-5.99892e-12	-9.39477e-12	-1.22204e-11	-1.48844e-11	-1.68414e-11	-1.78942e-11	-1.78564e-11	-1.47063e-11	-8.97702e-12	-1.62945e-12	6.14976e-12	1.37318e-11	2.05234e-11	2.57375e-11	2.91043e-11	3.00978e-11	2.90095e-11	2.64503e-11	2.19087e-11	1.58128e-11	9.25146e-12	2.61022e-12	-3.43418e-12	-8.76802e-12	-1.29721e-11	-1.58084e-11	-1.811e-11	-1.88307e-11	-1.82457e-11	-1.56819e-11	-1.15353e-11	-6.01026e-12	3.19447e-13	6.2104e-12	1.18633e-11	1.61023e-11	1.88917e-11
-4.53833e-12	2.54278e-12	9.22777e-12	1.42696e-11	1.81959e-11	2.00723e-11	2.01954e-11	1.86363e-11	1.51783e-11	1.11163e-11	6.61915e-12	1.75426e-12	-2.57062e-12	-6.3164e-12	-1.01261e-11	-1.2886e-11	-1.46245e-11	-1.69652e-11	-1.79825e-11	-1.6767e-11	-1.34002e-11	-8.38145e-12	-2.00911e-12	5.79853e-12	1.34481e-11	1.99323e-11	2.5031e-11	2.85132e-11	3.00503e-11	2.95411e-11	2.71649e-11	2.31491e-11	1.74564e-11	1.09501e-11	4.28226e-12	-1.90424e-12	-7.29316e-12	-1.22735e-11	-1.59287e-11	-1.84079e-11	-1.93471e-11	-1.87923e-11	-1.73334e-11	-1.34071e-11	-8.00462e-12	-1.77439e-12	5.01007e-12	9.81744e-12	1.4584e-11	1.75599e-11
-6.15432e-12	5.18225e-13	6.81063e-12	1.26021e-11	1.68659e-11	1.94813e-11	1.99916e-11	1.8715e-11	1.58343e-11	1.16888e-11	6.8932e-12	1.77962e-12	-2.65717e-12	-6.625e-12	-1.00155e-11	-1.31414e-11	-1.65958e-11	-1.91479e-11	-2.05205e-11	-1.89212e-11	-1.60341e-11	-1.1232e-11	-4.10472e-12	3.40094e-12	1.11375e-11	1.77692e-11	2.30953e-11	2.65668e-11	2.8024e-11	2.77599e-11	2.52025e-11	2.11885e-11	1.58084e-11	9.24001e-12	2.80482e-12	-2.99977e-12	-8.22881e-12	-1.33744e-11	-1.6923e-11	-1.94431e-11	-2.02223e-11	-1.93087e-11	-1.64234e-11	-1.10796e-11	-4.84222e-12	1.37736e-12	7.85983e-12	1.3058e-11	1.70376e-11	1.96654e-11
-3.56746e-12	4.26327e-12	1.13462e-11	1.74751e-11	2.24335e-11	2.50417e-11	2.57973e-11	2.44993e-11	2.10306e-11	1.60733e-11	1.04357e-11	4.13733e-12	-1.83423e-12	-6.9407e-12	-1.11199e-11	-1.48462e-11	-1.76825e-11	-1.89715e-11	-1.92819e-11	-1.88266e-11	-1.50015e-11	-9.41964e-12	-2.99045e-12	4.19013e-12	1.13299e-11	1.71231e-11	2.18381e-11	2.47608e-11	2.56815e-11	2.49981e-11	2.27161e-11	1.89525e-11	1.3981e-11	7.64e-12	1.11777e-12	-4.68859e-12	-9.58546e-12	-1.41999e-11	-1.7697e-11	-2.05013e-11	-2.18259e-11	-2.12054e-11	-1.89169e-11	-1.40953e-11	-8.27898e-12	-1.54249e-12	4.47281e-12	1.04313e-11	1.48034e-11	1.80565e-11
-2.12457e-12	5.69373e-12	1.29987e-11	1.90459e-11	2.36632e-11	2.61507e-11	2.69968e-11	2.57166e-11	2.23474e-11	1.75891e-11	1.17685e-11	4.93008e-12	-1.17471e-12	-6.29895e-12	-1.12384e-11	-1.55313e-11	-1.82468e-11	-2.0854e-11	-2.16759e-11	-2.06753e-11	-1.82873e-11	-1.33556e-11	-7.05782e-12	2.77306e-13	7.47743e-12	1.36935e-11	1.8698e-11	2.20346e-11	2.34846e-11	2.32862e-11	2.12155e-11	1.78055e-11	1.30028e-11	7.70443e-12	1.81992e-12	-3.83723e-12	-9.02719e-12	-1.35244e-11	-1.71281e-11	-2.00976e-11	-2.15785e-11	-2.05939e-11	-1.75628e-11	-1.2322e-11	-4.93539e-12	2.60047e-12	9.56078e-12	1.63808e-11	2.14084e-11	2.38586e-11
-4.11005e-12	3.51463e-12	1.11286e-11	1.80588e-11	2.32552e-11	2.63572e-11	2.76119e-11	2.69268e-11	2.38969e-11	1.91954e-11	1.36271e-11	6.79574e-12	-3.60165e-15	-6.12793e-12	-1.08418e-11	-1.55344e-11	-1.87935e-11	-2.13384e-11	-2.20751e-11	-2.08044e-11	-1.73258e-11	-1.20068e-11	-5.96487e-12	9.26165e-13	7.52233e-12	1.29621e-11	1.67996e-11	1.9335e-11	2.03001e-11	1.92579e-11	1.63435e-11	1.31093e-11	8.33676e-12	3.29601e-12	-1.7554e-12	-6.64516e-12	-1.10819e-11	-1.50391e-11	-1.86499e-11	-2.05785e-11	-2.1308e-11	-2.06928e-11	-1.74433e-11	-1.19307e-11	-4.93668e-12	2.52457e-12	9.89345e-12	1.62782e-11	2.11407e-11	2.42907e-11
-6.93622e-13	7.17441e-12	1.449e-11	2.05177e-11	2.51741e-11	2.81163e-11	2.91471e-11	2.78616e-11	2.48921e-11	2.01338e-11	1.41018e-11	7.45171e-12	7.96248e-13	-5.49861e-12	-1.07205e-11	-1.53208e-11	-1.88871e-11	-2.1528e-11	-2.25098e-11	-2.16868e-11	-1.88139e-11	-1.36033e-11	-7.53824e-12	-1.07352e-12	5.23487e-12	1.068e-11	1.50699e-11	1.7822e-11	1.85331e-11	1.80434e-11	1.59336e-11	1.23299e-11	8.50422e-12	4.03901e-12	-1.68208e-12	-5.824e-12	-9.69235e-12	-1.37614e-11	-1.73456e-11	-2.0292e-11	-2.20536e-11	-2.14313e-11	-1.83133e-11	-1.3211e-11	-5.97358e-12	2.42381e-12	1.0283e-11	1.75222e-11	2.31875e-11	2.69433e-11
-4.73079e-12	2.78908e-12	1.01757e-11	1.67843e-11	2.18066e-11	2.50419e-11	2.67709e-11	2.63309e-11	2.42051e-11	2.02231e-11	1.50171e-11	8.97631e-12	2.52513e-12	-3.67558e-12	-9.24035e-12	-1.3631e-11	-1.73377e-11	-2.04688e-11	-2.1598e-11	-2.07306e-11	-1.80886e-11	-1.2997e-11	-6.77924e-12	2.53903e-13	6.48947e-12	1.21957e-11	1.66993e-11	1.92205e-11	1.99316e-11	1.90493e-11	1.57032e-11	1.15932e-11	7.13159e-12	2.09794e-12	-2.76872e-12	-7.11492e-12	-1.06404e-11	-1.35389e-11	-1.7306e-11	-1.94389e-11	-2.03158e-11	-1.94022e-11	-1.58028e-11	-1.00362e-11	-2.42571e-12	5.60398e-12	1.34365e-11	2.00113e-11	2.51207e-11	2.80558e-11
-3.47264e-12	3.34201e-12	1.0432e-11	1.6458e-11	2.11801e-11	2.40086e-11	2.51886e-11	2.4063e-11	2.17578e-11	1.75839e-11	1.25556e-11	7.02991e-12	9.6065e-13	-4.66274e-12	-9.63955e-12	-1.36749e-11	-1.70903e-11	-1.96956e-11	-2.0704e-11	-1.96537e-11	-1.63491e-11	-1.1794e-11	-5.54419e-12	1.13546e-12	7.52735e-12	1.28623e-11	1.72309e-11	1.98978e-11	2.00067e-11	1.87602e-11	1.55793e-11	1.14605e-11	6.7999e-12	2.1606e-12	-2.7487e-12	-6.57442e-12	-1.04303e-11	-1.35881e-11	-1.6833e-11	-1.95449e-11	-2.09513e-11	-2.01265e-11	-1.7973e-11	-1.28796e-11	-5.85181e-12	1.80306e-12	9.87538e-12	1.7127e-11	2.25526e-11	2.63172e-11
-5.24851e-12	1.6674e-12	8.35238e-12	1.40355e-11	1.86865e-11	2.19005e-11	2.34536e-11	2.30438e-11	2.10726e-11	1.74743e-11	1.28279e-11	7.35903e-12	1.79958e-12	-3.65151e-12	-8.64963e-12	-1.2923e-11	-1.67007e-11	-1.87377e-11	-2.00037e-11	-1.95608e-11	-1.66151e-11	-1.21399e-11	-6.31464e-12	4.68044e-13	7.43547e-12	1.35627e-11	1.8505e-11	2.13407e-11	2.20731e-11	2.06703e-11	1.77487e-11	1.36282e-11	8.23391e-12	3.12921e-12	-1.89911e-12	-6.09076e-12	-1.06785e-11	-1.32057e-11	-1.57063e-11	-1.82957e-11	-1.98317e-11	-1.97068e-11	-1.69067e-11	-1.14367e-11	-3.96661e-12	3.87478e-12	1.13893e-11	1.77599e-11	2.28284e-11	2.59464e-11
-6.60338e-12	-1.49327e-13	6.48414e-12	1.20944e-11	1.66904e-11	1.96628e-11	2.07132e-11	2.00814e-11	1.78455e-11	1.4407e-11	9.6327e-12	4.52267e-12	-7.7032e-13	-5.60857e-12	-9.63146e-12	-1.30415e-11	-1.61301e-11	-1.80586e-11	-1.83991e-11	-1.77982e-11	-1.49288e-11	-9.97755e-12	-3.22862e-12	3.89868e-12	1.08448e-11	1.68849e-11	2.11541e-11	2.39702e-11	2.46866e-11	2.33939e-11	2.01686e-11	1.54476e-11	9.49383e-12	3.302e-12	-2.18639e-12	-7.41366e-12	-1.21418e-11	-1.57295e-11	-1.84752e-11	-2.06027e-11	-2.2343e-11	-2.18042e-11	-1.85866e-11	-1.32659e-11	-6.50631e-12	1.02777e-12	8.35047e-12	1.47388e-11	2.01022e-11	2.37354e-11
-5.40918e-12	1.00046e-12	6.9678e-12	1.19741e-11	1.62006e-11	1.85229e-11	1.91185e-11	1.8222e-11	1.57481e-11	1.23007e-11	8.08776e-12	3.87657e-12	-3.71927e-13	-4.44101e-12	-8.12285e-12	-1.12718e-11	-1.42591e-11	-1.63049e-11	-1.76526e-11	-1.73039e-11	-1.46263e-11	-1.0224e-11	-4.24776e-12	3.09448e-12	9.9269e-12	1.62015e-11	2.2041e-11	2.54095e-11	2.65682e-11	2.56113e-11	2.2521e-11	1.79475e-11	1.24147e-11	6.22993e-12	-9.81481e-16	-5.57641e-12	-1.06047e-11	-1.40876e-11	-1.68298e-11	-2.04192e-11	-2.16355e-11	-2.21732e-11	-1.95525e-11	-1.48961e-11	-8.16138e-12	-8.44019e-13	6.25841e-12	1.24567e-11	1.71308e-11	2.04443e-11
-6.81379e-12	-7.04349e-13	5.42108e-12	1.11149e-11	1.53183e-11	1.79887e-11	1.919e-11	1.84339e-11	1.60186e-11	1.27364e-11	8.46128e-12	3.84508e-12	-6.05761e-14	-3.81347e-12	-7.41714e-12	-1.05803e-11	-1.34343e-11	-1.53931e-11	-1.62328e-11	-1.61203e-11	-1.41729e-11	-9.27491e-12	-2.12275e-12	5.18929e-12	1.25617e-11	1.89252e-11	2.37645e-11	2.70975e-11	2.80573e-11	2.73224e-11	2.43991e-11	1.96568e-11	1.37847e-11	6.83971e-12	5.89258e-13	-4.51189e-12	-9.40698e-12	-1.34956e-11	-1.77228e-11	-2.11204e-11	-2.08569e-11	-2.0677e-11	-1.8424e-11	-1.35047e-11	-7.612e-12	-1.10288e-12	5.86632e-12	1.18017e-11	1.60992e-11	1.88514e-11
-5.16307e-12	1.20039e-12	7.49991e-12	1.32203e-11	1.70809e-11	1.946e-11	1.97643e-11	1.85179e-11	1.54613e-11	1.16071e-11	7.21122e-12	2.60567e-12	-1.86664e-12	-5.5094e-12	-8.40786e-12	-1.11216e-11	-1.35582e-11	-1.55649e-11	-1.65307e-11	-1.62033e-11	-1.41315e-11	-9.58173e-12	-3.00866e-12	4.10975e-12	1.14769e-11	1.80126e-11	2.29337e-11	2.64017e-11	2.81484e-11	2.74722e-11	2.55294e-11	2.14336e-11	1.62401e-11	9.74454e-12	2.90789e-12	-2.83097e-12	-8.83805e-12	-1.30635e-11	-1.67755e-11	-1.95052e-11	-2.09755e-11	-1.99215e-11	-1.8841e-11	-1.48134e-11	-9.33103e-12	-2.78993e-12	3.71919e-12	9.58883e-12	1.40551e-11	1.69796e-11
-4.77e-12	1.82616e-12	8.18785e-12	1.40664e-11	1.86144e-11	2.14713e-11	2.23991e-11	2.14689e-11	1.89843e-11	1.4766e-11	9.97572e-12	4.90477e-12	4.05807e-13	-3.63663e-12	-7.19235e-12	-1.02169e-11	-1.31225e-11	-1.51381e-11	-1.63934e-11	-1.64675e-11	-1.45485e-11	-1.02314e-11	-4.20721e-12	2.61455e-12	9.87862e-12	1.65885e-11	2.24634e-11	2.58799e-11	2.67917e-11	2.6032e-11	2.41443e-11	2.01711e-11	1.54821e-11	9.6047e-12	2.76983e-12	-2.90686e-12	-8.90151e-12	-1.35177e-11	-1.66915e-11	-1.96202e-11	-1.97866e-11	-1.93508e-11	-1.59574e-11	-1.16404e-11	-6.15619e-12	3.03197e-13	5.72164e-12	1.10548e-11	1.54856e-11	1.80707e-11
-3.53139e-12	3.32234e-12	1.09683e-11	1.7616e-11	2.20859e-11	2.47776e-11	2.49203e-11	2.3672e-11	2.05267e-11	1.58945e-11	1.06885e-11	5.04559e-12	-3.89512e-13	-5.04479e-12	-8.96999e-12	-1.22894e-11	-1.53638e-11	-1.7049e-11	-1.7624e-11	-1.72557e-11	-1.45551e-11	-1.02007e-11	-4.17297e-12	2.67721e-12	9.40838e-12	1.57132e-11	2.02719e-11	2.35214e-11	2.51456e-11	2.45102e-11	2.22619e-11	1.88394e-11	1.39567e-11	8.43457e-12	2.68327e-12	-3.0769e-12	-7.67534e-12	-1.16929e-11	-1.51047e-11	-1.80352e-11	-1.94983e-11	-1.9329e-11	-1.70636e-11	-1.25245e-11	-6.81295e-12	-5.06332e-13	5.52317e-12	1.11779e-11	1.59568e-11	1.89132e-11
-1.15769e-12	5.81506e-12	1.26848e-11	1.87907e-11	2.39249e-11	2.69577e-11	2.79956e-11	2.67723e-11	2.38525e-11	1.96768e-11	1.40339e-11	8.08898e-12	2.4194e-12	-2.74747e-12	-7.00663e-12	-1.06956e-11	-1.37805e-11	-1.66044e-11	-1.82399e-11	-1.79835e-11	-1.61373e-11	-1.23105e-11	-6.54392e-12	-5.46387e-13	6.14215e-12	1.2248e-11	1.71975e-11	2.04364e-11	2.20818e-11	2.17804e-11	1.97683e-11	1.6376e-11	1.14152e-11	6.9216e-12	1.9217e-12	-2.68739e-12	-7.40662e-12	-1.10405e-11	-1.4026e-11	-1.68179e-11	-1.83486e-11	-1.81011e-11	-1.56723e-11	-1.09288e-11	-5.12492e-12	1.76789e-12	8.5186e-12	1.47311e-11	1.92116e-11	2.22e-11
-2.09157e-12	5.22402e-12	1.27954e-11	1.91251e-11	2.43641e-11	2.7722e-11	2.89891e-11	2.81175e-11	2.56666e-11	2.09368e-11	1.54501e-11	9.28851e-12	3.18727e-12	-2.37395e-12	-7.1891e-12	-1.13719e-11	-1.44462e-11	-1.70178e-11	-1.83993e-11	-1.81767e-11	-1.61742e-11	-1.15213e-11	-6.33027e-12	1.39775e-13	6.41264e-12	1.2046e-11	1.63951e-11	1.93178e-11	2.02527e-11	1.95089e-11	1.71682e-11	1.36676e-11	9.41909e-12	4.49736e-12	-2.44962e-13	-4.35845e-12	-7.69212e-12	-9.93866e-12	-1.36773e-11	-1.58475e-11	-1.60193e-11	-1.62177e-11	-1.38546e-11	-9.65469e-12	-3.66782e-12	3.14683e-12	9.88511e-12	1.63161e-11	2.11732e-11	2.44831e-11
-3.80447e-13	6.91205e-12	1.39328e-11	2.03886e-11	2.53754e-11	2.86853e-11	2.97001e-11	2.84377e-11	2.58021e-11	2.16087e-11	1.61683e-11	1.02447e-11	4.00133e-12	-1.6416e-12	-7.16019e-12	-1.12968e-11	-1.55044e-11	-1.80458e-11	-1.95037e-11	-1.93397e-11	-1.76054e-11	-1.34091e-11	-8.07949e-12	-2.06064e-12	4.21755e-12	1.00019e-11	1.45571e-11	1.71848e-11	1.84768e-11	1.77721e-11	1.59057e-11	1.25383e-11	7.90435e-12	3.71447e-12	-4.87834e-13	-4.40237e-12	-8.61356e-12	-1.20609e-11	-1.47622e-11	-1.66144e-11	-1.76956e-11	-1.77839e-11	-1.53746e-11	-1.0228e-11	-3.82365e-12	3.22193e-12	1.01059e-11	1.69312e-11	2.23194e-11	2.60894e-11
-2.94502e-12	4.65479e-12	1.22404e-11	1.85399e-11	2.33721e-11	2.66447e-11	2.81889e-11	2.7518e-11	2.53905e-11	2.14547e-11	1.63038e-11	1.02825e-11	4.25229e-12	-1.89869e-12	-7.14016e-12	-1.15681e-11	-1.52535e-11	-1.76013e-11	-1.86221e-11	-1.90408e-11	-1.69725e-11	-1.28278e-11	-6.81068e-12	-3.63732e-13	5.54676e-12	1.10913e-11	1.59218e-11	1.86259e-11	1.92553e-11	1.80551e-11	1.54515e-11	1.17092e-11	7.26357e-12	2.49283e-12	-1.97238e-12	-5.49612e-12	-8.79604e-12	-1.10355e-11	-1.32945e-11	-1.51093e-11	-1.69065e-11	-1.60746e-11	-1.37879e-11	-9.08351e-12	-2.59392e-12	4.56179e-12	1.15683e-11	1.76564e-11	2.24496e-11	2.58181e-11
-1.89648e-12	5.28588e-12	1.21592e-11	1.77943e-11	2.25377e-11	2.56256e-11	2.6596e-11	2.57066e-11	2.34601e-11	1.98298e-11	1.50217e-11	9.59728e-12	4.01474e-12	-1.6051e-12	-6.86789e-12	-1.12727e-11	-1.5221e-11	-1.75901e-11	-1.90604e-11	-1.85678e-11	-1.61709e-11	-1.17668e-11	-5.66444e-12	8.67772e-13	7.40532e-12	1.31986e-11	1.7759e-11	2.02429e-11	2.09434e-11	1.97662e-11	1.67096e-11	1.2756e-11	7.59802e-12	2.47023e-12	-2.36624e-12	-5.82248e-12	-9.32491e-12	-1.26497e-11	-1.46547e-11	-1.69101e-11	-1.80979e-11	-1.77581e-11	-1.56206e-11	-1.07315e-11	-4.07847e-12	3.22113e-12	1.01317e-11	1.72821e-11	2.26703e-11	2.61916e-11
-4.05604e-12	2.10314e-12	9.00661e-12	1.48087e-11	1.9307e-11	2.20485e-11	2.3344e-11	2.27797e-11	2.07126e-11	1.72776e-11	1.28035e-11	7.65444e-12	2.26019e-12	-2.90135e-12	-7.87637e-12	-1.23096e-11	-1.56184e-11	-1.84263e-11	-2.02998e-11	-1.94874e-11	-1.72434e-11	-1.27735e-11	-6.38871e-12	8.5405e-13	8.16609e-12	1.43874e-11	1.89728e-11	2.23928e-11	2.30399e-11	2.19143e-11	1.89732e-11	1.44689e-11	9.14038e-12	3.71949e-12	-1.66765e-12	-6.092e-12	-1.00367e-11	-1.30205e-11	-1.54429e-11	-1.70481e-11	-1.80868e-11	-1.74929e-11	-1.50108e-11	-1.03988e-11	-4.26805e-12	2.8326e-12	9.86219e-12	1.60782e-11	2.0843e-11	2.39912e-11
-4.8105e-12	2.04501e-12	8.71045e-12	1.42017e-11	1.8565e-11	2.08251e-11	2.16285e-11	2.10695e-11	1.864e-11	1.49511e-11	1.06209e-11	5.67429e-12	9.01768e-13	-3.68956e-12	-8.27024e-12	-1.25667e-11	-1.53604e-11	-1.73742e-11	-1.88231e-11	-1.84353e-11	-1.47098e-11	-9.46897e-12	-2.26885e-12	4.94726e-12	1.29148e-11	1.90597e-11	2.3908e-11	2.67294e-11	2.76732e-11	2.60643e-11	2.26348e-11	1.75123e-11	1.16615e-11	5.01495e-12	-9.26416e-13	-5.92276e-12	-1.01162e-11	-1.36524e-11	-1.65792e-11	-1.87263e-11	-1.96637e-11	-1.89828e-11	-1.62413e-11	-1.22386e-11	-6.44893e-12	4.29677e-13	7.40598e-12	1.31566e-11	1.84134e-11	2.13929e-11
-4.2629e-12	1.9105e-12	8.34324e-12	1.36409e-11	1.73984e-11	1.96816e-11	2.02914e-11	1.93523e-11	1.68606e-11	1.30562e-11	8.58567e-12	3.93572e-12	-6.30739e-13	-4.70693e-12	-8.65166e-12	-1.21079e-11	-1.53528e-11	-1.78871e-11	-1.93431e-11	-1.88381e-11	-1.59989e-11	-1.06657e-11	-3.06061e-12	4.15017e-12	1.17713e-11	1.86055e-11	2.38463e-11	2.73321e-11	2.86045e-11	2.74717e-11	2.43352e-11	1.98327e-11	1.37297e-11	6.98009e-12	6.39044e-13	-5.14422e-12	-9.97714e-12	-1.43624e-11	-1.75859e-11	-1.97188e-11	-2.07805e-11	-2.03394e-11	-1.82126e-11	-1.35597e-11	-7.50004e-12	-8.7901e-13	5.59636e-12	1.13274e-11	1.59021e-11	1.91196e-11
-5.08664e-12	1.2484e-12	7.38094e-12	1.24352e-11	1.66475e-11	1.89218e-11	1.9569e-11	1.81857e-11	1.55093e-11	1.17848e-11	7.33916e-12	2.69099e-12	-1.74403e-12	-6.03338e-12	-9.6264e-12	-1.2937e-11	-1.65904e-11	-1.8693e-11	-1.984e-11	-1.87381e-11	-1.56361e-11	-9.99024e-12	-2.13464e-12	6.05136e-12	1.40171e-11	2.06541e-11	2.54597e-11	2.88051e-11	2.99124e-11	2.85878e-11	2.53429e-11	2.03483e-11	1.43768e-11	7.5348e-12	5.72031e-13	-5.65e-12	-1.08115e-11	-1.54242e-11	-1.87632e-11	-2.07593e-11	-2.20181e-11	-2.14332e-11	-1.89066e-11	-1.46766e-11	-8.71281e-12	-1.96743e-12	3.94484e-12	9.27624e-12	1.34637e-11	1.59529e-11
-2.45892e-12	4.37528e-12	1.07547e-11	1.64325e-11	2.04192e-11	2.23276e-11	2.2115e-11	2.03392e-11	1.70819e-11	1.26593e-11	7.71624e-12	2.67016e-12	-2.11835e-12	-6.49474e-12	-1.07237e-11	-1.42332e-11	-1.65988e-11	-1.9007e-11	-1.9955e-11	-1.91959e-11	-1.5847e-11	-9.83877e-12	-1.91744e-12	6.14244e-12	1.36072e-11	2.00098e-11	2.49326e-11	2.86049e-11	2.95327e-11	2.85509e-11	2.59633e-11	2.13613e-11	1.54573e-11	8.83913e-12	2.10019e-12	-4.26395e-12	-9.61911e-12	-1.4802e-11	-1.86366e-11	-2.10412e-11	-2.2579e-11	-2.21539e-11	-2.00537e-11	-1.56531e-11	-9.75681e-12	-3.2619e-12	2.98432e-12	8.67632e-12	1.28602e-11	1.56176e-11
-2.74797e-12	4.40241e-12	1.10608e-11	1.65964e-11	2.06133e-11	2.29782e-11	2.34086e-11	2.16382e-11	1.82885e-11	1.36439e-11	8.2674e-12	3.03658e-12	-2.13207e-12	-6.85485e-12	-1.07356e-11	-1.40746e-11	-1.69607e-11	-1.94275e-11	-2.06917e-11	-2.00747e-11	-1.67666e-11	-1.12203e-11	-3.97575e-12	3.974e-12	1.15738e-11	1.80634e-11	2.34854e-11	2.68521e-11	2.8105e-11	2.74217e-11	2.47932e-11	2.04701e-11	1.46549e-11	8.36001e-12	1.68501e-12	-4.57077e-12	-1.04038e-11	-1.56772e-11	-1.96628e-11	-2.24369e-11	-2.33565e-11	-2.27307e-11	-1.96304e-11	-1.47023e-11	-8.50399e-12	-1.71598e-12	4.69366e-12	1.01494e-11	1.43493e-11	1.65649e-11
-7.68622e-13	6.4244e-12	1.3255e-11	1.93467e-11	2.40013e-11	2.66469e-11	2.72887e-11	2.57509e-11	2.26251e-11	1.7682e-11	1.12237e-11	5.41561e-12	-3.49896e-13	-5.60558e-12	-1.08311e-11	-1.44969e-11	-1.69957e-11	-1.9411e-11	-2.10873e-11	-1.96231e-11	-1.58105e-11	-1.00989e-11	-2.93787e-12	4.33687e-12	1.17093e-11	1.79182e-11	2.24112e-11	2.48542e-11	2.58726e-11	2.4731e-11	2.1543e-11	1.74153e-11	1.21756e-11	6.2111e-12	-1.15729e-13	-6.08374e-12	-1.12488e-11	-1.54671e-11	-1.8815e-11	-2.11113e-11	-2.2745e-11	-2.27196e-11	-2.00865e-11	-1.51707e-11	-8.75752e-12	-1.64089e-12	4.91442e-12	1.04288e-11	1.48063e-11	1.76845e-11
1.30487e-12	8.52987e-12	1.56341e-11	2.16529e-11	2.62898e-11	2.91645e-11	2.96961e-11	2.8098e-11	2.47803e-11	1.94731e-11	1.32937e-11	6.49257e-12	1.71066e-13	-5.47009e-12	-1.02728e-11	-1.41234e-11	-1.77555e-11	-2.05172e-11	-2.17388e-11	-1.99867e-11	-1.76396e-11	-1.2397e-11	-5.01216e-12	2.09914e-12	8.91025e-12	1.52737e-11	1.98679e-11	2.27249e-11	2.41909e-11	2.34294e-11	2.13498e-11	1.74708e-11	1.26468e-11	7.14063e-12	1.33604e-12	-4.75809e-12	-1.00688e-11	-1.52322e-11	-1.86564e-11	-2.14963e-11	-2.29346e-11	-2.19464e-11	-1.88301e-11	-1.35324e-11	-7.06594e-12	7.55616e-14	7.42135e-12	1.34242e-11	1.82991e-11	2.13994e-11
-4.28361e-13	7.05776e-12	1.43503e-11	2.09713e-11	2.58568e-11	2.92324e-11	3.01887e-11	2.90826e-11	2.60793e-11	2.11682e-11	1.51185e-11	8.50745e-12	1.61929e-12	-4.7484e-12	-1.08194e-11	-1.52243e-11	-1.87071e-11	-2.15026e-11	-2.13546e-11	-2.02971e-11	-1.75645e-11	-1.19809e-11	-5.87321e-12	1.32514e-12	7.99591e-12	1.38922e-11	1.79819e-11	2.02988e-11	2.05054e-11	1.92412e-11	1.63055e-11	1.27178e-11	7.50116e-12	2.74108e-12	-1.72235e-12	-6.80751e-12	-1.07647e-11	-1.4578e-11	-1.88673e-11	-2.07817e-11	-2.18576e-11	-2.07255e-11	-1.71563e-11	-1.19528e-11	-4.92139e-12	2.69795e-12	1.01255e-11	1.62136e-11	2.08984e-11	2.33876e-11
2.09988e-12	9.55048e-12	1.65037e-11	2.28334e-11	2.71665e-11	2.98103e-11	3.03757e-11	2.89587e-11	2.57423e-11	2.07584e-11	1.50302e-11	8.58609e-12	1.67484e-12	-4.52232e-12	-1.02612e-11	-1.4229e-11	-1.7076e-11	-1.99051e-11	-2.11587e-11	-1.96571e-11	-1.65693e-11	-1.2174e-11	-6.09476e-12	8.63778e-13	7.75482e-12	1.28322e-11	1.65418e-11	1.90843e-11	2.01222e-11	1.92488e-11	1.70023e-11	1.35194e-11	9.38104e-12	4.13956e-12	-8.90531e-13	-5.08041e-12	-8.73382e-12	-1.2135e-11	-1.52768e-11	-1.80811e-11	-1.99919e-11	-1.9915e-11	-1.75803e-11	-1.30359e-11	-6.44857e-12	1.0411e-12	8.97664e-12	1.61963e-11	2.15206e-11	2.52408e-11
-2.99485e-13	6.5507e-12	1.3289e-11	1.96151e-11	2.42484e-11	2.75441e-11	2.88965e-11	2.83215e-11	2.54408e-11	2.14214e-11	1.60752e-11	9.70569e-12	3.01115e-12	-3.22153e-12	-8.53051e-12	-1.28554e-11	-1.66616e-11	-1.98531e-11	-2.00178e-11	-1.98396e-11	-1.7544e-11	-1.25643e-11	-6.53659e-12	-8.0755e-14	6.29869e-12	1.1893e-11	1.61373e-11	1.89196e-11	1.94761e-11	1.80982e-11	1.52762e-11	1.14362e-11	6.6566e-12	2.29264e-12	-2.17612e-12	-5.2913e-12	-8.06009e-12	-1.13422e-11	-1.53563e-11	-1.85851e-11	-1.97588e-11	-1.81186e-11	-1.49597e-11	-9.61588e-12	-2.74438e-12	5.09346e-12	1.27856e-11	1.97939e-11	2.45764e-11	2.77886e-11
-6.08083e-13	6.71284e-12	1.36145e-11	1.9088e-11	2.33359e-11	2.59796e-11	2.69021e-11	2.58759e-11	2.28229e-11	1.86934e-11	1.29439e-11	7.45198e-12	2.08971e-12	-4.04883e-12	-8.87819e-12	-1.2123e-11	-1.56237e-11	-1.73302e-11	-1.85127e-11	-1.62384e-11	-1.3401e-11	-8.30768e-12	-1.83053e-12	4.08529e-12	1.02764e-11	1.57411e-11	1.93316e-11	2.19061e-11	2.19724e-11	2.03636e-11	1.74083e-11	1.30319e-11	8.22383e-12	3.31631e-12	-7.9363e-13	-4.225e-12	-9.29772e-12	-1.32531e-11	-1.57963e-11	-1.68722e-11	-1.96712e-11	-1.98821e-11	-1.70127e-11	-1.17204e-11	-5.32849e-12	2.20026e-12	9.60645e-12	1.65366e-11	2.2209e-11	2.5725e-11
-1.70183e-12	4.93874e-12	1.10713e-11	1.69303e-11	2.10715e-11	2.38893e-11	2.47745e-11	2.44802e-11	2.23864e-11	1.81965e-11	1.31736e-11	7.78998e-12	2.44547e-12	-2.8191e-12	-7.45484e-12	-1.11758e-11	-1.50637e-11	-1.6605e-11	-1.7267e-11	-1.6547e-11	-1.42781e-11	-9.59682e-12	-3.79291e-12	2.78904e-12	9.49001e-12	1.58162e-11	2.0199e-11	2.28872e-11	2.33016e-11	2.25437e-11	1.98779e-11	1.57751e-11	1.13418e-11	6.22825e-12	9.84992e-13	-4.56024e-12	-8.73768e-12	-1.1645e-11	-1.45417e-11	-1.72981e-11	-1.88039e-11	-1.848e-11	-1.60903e-11	-1.11408e-11	-4.51976e-12	3.06229e-12	1.03903e-11	1.65921e-11	2.21917e-11	2.57592e-11
-4.42094e-12	2.01357e-12	7.91163e-12	1.35859e-11	1.81374e-11	2.0767e-11	2.15118e-11	2.0578e-11	1.81823e-11	1.45431e-11	9.6693e-12	4.3017e-12	-3.97988e-13	-4.4351e-12	-8.77063e-12	-1.18059e-11	-1.47825e-11	-1.57554e-11	-1.66128e-11	-1.5399e-11	-1.14141e-11	-6.40422e-12	2.6655e-13	7.96583e-12	1.51393e-11	2.0627e-11	2.48411e-11	2.68827e-11	2.71515e-11	2.59938e-11	2.26939e-11	1.7948e-11	1.22429e-11	6.79717e-12	1.43312e-12	-3.46197e-12	-8.00001e-12	-1.12342e-11	-1.36246e-11	-1.7326e-11	-1.94216e-11	-1.93766e-11	-1.67186e-11	-1.24655e-11	-6.18549e-12	7.51734e-13	7.80797e-12	1.43278e-11	1.92257e-11	2.27879e-11
-2.75778e-12	3.60923e-12	9.62097e-12	1.4503e-11	1.81237e-11	2.03927e-11	2.06757e-11	1.94417e-11	1.66196e-11	1.30887e-11	8.5347e-12	4.45318e-12	2.01133e-13	-3.99585e-12	-6.49641e-12	-9.84251e-12	-1.18475e-11	-1.38986e-11	-1.47543e-11	-1.42848e-11	-1.14598e-11	-6.98815e-12	-3.20935e-13	6.63228e-12	1.35127e-11	1.92295e-11	2.39996e-11	2.72207e-11	2.89194e-11	2.82965e-11	2.57799e-11	2.1098e-11	1.59826e-11	1.02278e-11	4.38769e-12	-1.2961e-12	-6.74719e-12	-1.07061e-11	-1.43098e-11	-1.70147e-11	-1.91546e-11	-1.9758e-11	-1.79989e-11	-1.4284e-11	-8.409e-12	-1.35276e-12	5.54361e-12	1.19426e-11	1.68406e-11	2.04684e-11
-5.92276e-12	-1.04644e-13	6.1025e-12	1.15547e-11	1.58558e-11	1.83539e-11	1.93013e-11	1.8268e-11	1.608e-11	1.22295e-11	8.43926e-12	4.31334e-12	4.91168e-13	-3.19777e-12	-6.4071e-12	-9.69991e-12	-1.16125e-11	-1.33901e-11	-1.43985e-11	-1.36039e-11	-1.02798e-11	-5.83481e-12	1.13261e-12	8.53524e-12	1.54583e-11	2.12799e-11	2.59701e-11	2.9097e-11	3.0444e-11	2.93948e-11	2.70576e-11	2.26883e-11	1.72781e-11	1.13847e-11	4.5445e-12	-1.04337e-12	-6.60104e-12	-1.00182e-11	-1.29877e-11	-1.60905e-11	-1.77508e-11	-1.62297e-11	-1.47494e-11	-1.11056e-11	-5.68713e-12	1.41645e-13	6.59037e-12	1.22433e-11	1.63987e-11	1.91633e-11
-3.01793e-12	3.77008e-12	1.02881e-11	1.56994e-11	1.94321e-11	2.12907e-11	2.15648e-11	1.97268e-11	1.68088e-11	1.27273e-11	8.06316e-12	3.17696e-12	-1.11595e-12	-4.93989e-12	-8.53646e-12	-1.11987e-11	-1.31219e-11	-1.4578e-11	-1.52844e-11	-1.45165e-11	-1.08886e-11	-6.04215e-12	-3.80354e-13	6.9228e-12	1.42206e-11	2.06125e-11	2.51357e-11	2.88897e-11	2.94782e-11	2.89529e-11	2.66584e-11	2.29659e-11	1.79785e-11	1.22822e-11	5.89857e-12	-4.53127e-13	-4.92544e-12	-8.90571e-12	-1.29588e-11	-1.62037e-11	-1.842e-11	-1.91335e-11	-1.81293e-11	-1.47981e-11	-9.94635e-12	-3.90085e-12	2.64735e-12	8.48856e-12	1.31467e-11	1.61831e-11
-3.85766e-12	3.3851e-12	1.00257e-11	1.5501e-11	1.97363e-11	2.24014e-11	2.31498e-11	2.18341e-11	1.91186e-11	1.50016e-11	1.02113e-11	5.03907e-12	6.7511e-13	-3.59648e-12	-7.47904e-12	-9.53551e-12	-1.20432e-11	-1.43785e-11	-1.50885e-11	-1.41057e-11	-1.21067e-11	-6.7682e-12	-6.96057e-13	6.42591e-12	1.30878e-11	1.96182e-11	2.44825e-11	2.81494e-11	2.93224e-11	2.89055e-11	2.66802e-11	2.27053e-11	1.78511e-11	1.1494e-11	5.41767e-12	-5.48561e-13	-5.3193e-12	-9.81116e-12	-1.23988e-11	-1.49526e-11	-1.65579e-11	-1.63886e-11	-1.51339e-11	-1.07085e-11	-5.25272e-12	6.73753e-13	7.36406e-12	1.28855e-11	1.68118e-11	1.88818e-11
-2.05239e-12	5.17438e-12	1.26907e-11	1.88712e-11	2.34618e-11	2.63703e-11	2.65147e-11	2.51866e-11	2.17783e-11	1.69472e-11	1.13895e-11	5.74299e-12	3.94935e-13	-4.65114e-12	-7.9333e-12	-1.1036e-11	-1.3629e-11	-1.50193e-11	-1.55286e-11	-1.45119e-11	-1.21435e-11	-7.13896e-12	-6.22737e-13	5.9379e-12	1.2312e-11	1.80751e-11	2.25663e-11	2.48441e-11	2.62977e-11	2.57227e-11	2.36041e-11	2.00341e-11	1.52421e-11	9.83008e-12	4.6561e-12	-2.03459e-13	-4.95111e-12	-8.52814e-12	-1.23414e-11	-1.63235e-11	-1.76019e-11	-1.75925e-11	-1.61602e-11	-1.26495e-11	-7.45492e-12	-1.08435e-12	5.14588e-12	1.10315e-11	1.521e-11	1.84755e-11
-1.86728e-13	7.29229e-12	1.46327e-11	2.09607e-11	2.56597e-11	2.83337e-11	2.90607e-11	2.78196e-11	2.44771e-11	2.01664e-11	1.49889e-11	8.86099e-12	2.59988e-12	-2.43909e-12	-6.88121e-12	-1.08988e-11	-1.36516e-11	-1.6264e-11	-1.753e-11	-1.70872e-11	-1.49266e-11	-1.08901e-11	-5.05603e-12	1.58987e-12	8.64255e-12	1.44553e-11	1.96375e-11	2.25406e-11	2.45147e-11	2.4327e-11	2.22368e-11	1.90541e-11	1.40577e-11	8.86778e-12	4.32619e-12	-2.86459e-13	-4.79608e-12	-9.07832e-12	-1.29129e-11	-1.54401e-11	-1.73048e-11	-1.84464e-11	-1.58062e-11	-1.13168e-11	-4.23034e-12	2.2095e-12	9.14495e-12	1.54569e-11	2.05574e-11	2.35244e-11
-2.89696e-12	5.44536e-12	1.33045e-11	2.04087e-11	2.5948e-11	2.92809e-11	3.04539e-11	2.9664e-11	2.65612e-11	2.18669e-11	1.60445e-11	9.20431e-12	2.95564e-12	-2.53097e-12	-7.29639e-12	-1.16479e-11	-1.47826e-11	-1.67325e-11	-1.75189e-11	-1.65573e-11	-1.35761e-11	-8.70651e-12	-2.53667e-12	4.67589e-12	1.05171e-11	1.53405e-11	1.92437e-11	2.15606e-11	2.18311e-11	2.04035e-11	1.78425e-11	1.42442e-11	1.06459e-11	6.31387e-12	1.80247e-12	-3.38038e-12	-6.85083e-12	-1.07263e-11	-1.38788e-11	-1.60081e-11	-1.77714e-11	-1.74938e-11	-1.41857e-11	-9.37118e-12	-3.70583e-12	3.63463e-12	1.05594e-11	1.68163e-11	2.18919e-11	2.46991e-11
4.92818e-13	8.40349e-12	1.58203e-11	2.23117e-11	2.67904e-11	2.92832e-11	3.03709e-11	2.91813e-11	2.61034e-11	2.14925e-11	1.57821e-11	9.40198e-12	3.49437e-12	-2.29778e-12	-7.35452e-12	-1.17469e-11	-1.55779e-11	-1.79737e-11	-1.83515e-11	-1.75907e-11	-1.5089e-11	-1.06867e-11	-5.26289e-12	9.21158e-13	6.82454e-12	1.21719e-11	1.64215e-11	1.90777e-11	2.00944e-11	1.93346e-11	1.7319e-11	1.3774e-11	1.00228e-11	5.37999e-12	3.49903e-13	-4.08333e-12	-7.81668e-12	-1.02338e-11	-1.39511e-11	-1.6139e-11	-1.74192e-11	-1.8314e-11	-1.58674e-11	-1.08628e-11	-4.48161e-12	3.20702e-12	1.11781e-11	1.81118e-11	2.30595e-11	2.61189e-11
-3.40402e-12	4.94008e-12	1.26784e-11	1.93865e-11	2.47872e-11	2.79781e-11	2.92985e-11	2.88976e-11	2.67203e-11	2.26388e-11	1.74737e-11	1.14098e-11	5.09713e-12	-1.19062e-12	-6.73053e-12	-1.09595e-11	-1.46538e-11	-1.74119e-11	-1.81858e-11	-1.74321e-11	-1.49216e-11	-9.80332e-12	-4.07047e-12	2.70333e-12	9.11476e-12	1.45723e-11	1.84648e-11	2.06077e-11	2.07397e-11	1.88164e-11	1.64349e-11	1.21722e-11	7.25577e-12	2.42818e-12	-1.68531e-12	-5.40445e-12	-8.85892e-12	-1.21588e-11	-1.47678e-11	-1.68651e-11	-1.74596e-11	-1.71891e-11	-1.38365e-11	-8.44827e-12	-1.1842e-12	6.11185e-12	1.35624e-11	1.98922e-11	2.48629e-11	2.75618e-11
-2.59529e-12	5.55341e-12	1.25262e-11	1.86569e-11	2.33648e-11	2.59979e-11	2.67392e-11	2.56669e-11	2.28874e-11	1.8861e-11	1.35715e-11	7.83799e-12	2.51302e-12	-2.69115e-12	-7.755e-12	-1.308e-11	-1.61792e-11	-1.76796e-11	-1.82564e-11	-1.72753e-11	-1.40364e-11	-9.02479e-12	-2.42507e-12	4.57965e-12	1.08081e-11	1.62958e-11	2.03998e-11	2.25675e-11	2.25858e-11	2.08153e-11	1.77925e-11	1.30342e-11	7.99344e-12	2.69512e-12	-2.05431e-12	-6.64919e-12	-1.0427e-11	-1.28511e-11	-1.65685e-11	-1.88257e-11	-1.98714e-11	-1.88601e-11	-1.54863e-11	-1.09436e-11	-4.50905e-12	3.3501e-12	1.09428e-11	1.75798e-11	2.25258e-11	2.5976e-11
-5.17585e-12	2.39376e-12	9.86922e-12	1.60444e-11	2.03117e-11	2.34191e-11	2.44784e-11	2.41184e-11	2.17191e-11	1.80479e-11	1.31812e-11	7.98947e-12	2.46555e-12	-3.72095e-12	-8.4917e-12	-1.28077e-11	-1.61254e-11	-1.85407e-11	-1.92134e-11	-1.83797e-11	-1.56205e-11	-1.07509e-11	-3.98245e-12	3.4788e-12	1.05546e-11	1.65894e-11	2.11072e-11	2.35112e-11	2.38812e-11	2.22706e-11	1.86279e-11	1.40188e-11	8.54993e-12	3.04022e-12	-1.98099e-12	-6.48172e-12	-1.06627e-11	-1.45151e-11	-1.74278e-11	-1.8612e-11	-1.97963e-11	-1.91616e-11	-1.52016e-11	-1.03746e-11	-2.72865e-12	4.54608e-12	1.19043e-11	1.82038e-11	2.30591e-11	2.57935e-11
-5.40628e-12	2.12247e-12	8.79679e-12	1.46416e-11	1.88858e-11	2.13644e-11	2.20915e-11	2.09427e-11	1.83445e-11	1.43535e-11	9.6574e-12	5.35029e-12	2.75788e-13	-4.47542e-12	-8.95839e-12	-1.32069e-11	-1.62386e-11	-1.8645e-11	-1.89002e-11	-1.6324e-11	-1.25824e-11	-6.67014e-12	1.21425e-13	8.19019e-12	1.50954e-11	2.13434e-11	2.56179e-11	2.79615e-11	2.83155e-11	2.66267e-11	2.26909e-11	1.74352e-11	1.16608e-11	5.57202e-12	-3.01841e-13	-5.96432e-12	-9.84155e-12	-1.35607e-11	-1.66368e-11	-1.88087e-11	-1.99521e-11	-1.93743e-11	-1.66204e-11	-1.20262e-11	-5.23993e-12	1.49656e-12	8.99334e-12	1.5538e-11	2.04644e-11	2.38578e-11
-5.97423e-12	1.17971e-12	7.43481e-12	1.28408e-11	1.67742e-11	1.88762e-11	1.94967e-11	1.83746e-11	1.57763e-11	1.25102e-11	8.3878e-12	3.73074e-12	-1.01514e-12	-4.83375e-12	-9.14264e-12	-1.35439e-11	-1.61901e-11	-1.82111e-11	-2.02391e-11	-1.82402e-11	-1.50049e-11	-9.40701e-12	-1.46615e-12	6.32017e-12	1.39573e-11	2.06565e-11	2.55189e-11	2.82444e-11	2.92575e-11	2.82633e-11	2.49651e-11	1.95886e-11	1.36348e-11	7.07531e-12	1.48066e-13	-6.02955e-12	-1.12604e-11	-1.56758e-11	-1.88567e-11	-2.06592e-11	-2.15824e-11	-2.104e-11	-1.79237e-11	-1.29743e-11	-6.44914e-12	8.8421e-13	7.46083e-12	1.35596e-11	1.77648e-11	2.12381e-11
-5.80321e-12	9.13745e-13	7.12266e-12	1.25091e-11	1.65722e-11	1.90437e-11	1.9515e-11	1.83307e-11	1.5871e-11	1.20257e-11	7.94952e-12	2.96739e-12	-1.31307e-12	-6.05184e-12	-9.38374e-12	-1.28418e-11	-1.62092e-11	-1.74681e-11	-1.8155e-11	-1.69571e-11	-1.28408e-11	-6.7189e-12	9.02224e-13	8.77381e-12	1.64713e-11	2.2833e-11	2.75977e-11	3.00319e-11	3.07057e-11	2.93527e-11	2.60723e-11	2.09569e-11	1.47296e-11	7.84851e-12	5.44682e-13	-5.69333e-12	-1.07785e-11	-1.54977e-11	-1.91174e-11	-2.09909e-11	-2.1557e-11	-2.09027e-11	-1.85165e-11	-1.35298e-11	-7.26578e-12	-7.26457e-13	5.7951e-12	1.13628e-11	1.5742e-11	1.83769e-11
-4.26084e-12	2.65862e-12	8.73786e-12	1.39875e-11	1.80719e-11	1.98648e-11	1.99116e-11	1.83116e-11	1.53776e-11	1.10901e-11	6.54847e-12	1.96247e-12	-2.30735e-12	-6.19524e-12	-9.94635e-12	-1.34239e-11	-1.64254e-11	-1.82563e-11	-1.94885e-11	-1.80669e-11	-1.43253e-11	-7.97607e-12	-5.23702e-13	7.47401e-12	1.53243e-11	2.20892e-11	2.68681e-11	3.00253e-11	3.12355e-11	3.01934e-11	2.71635e-11	2.23501e-11	1.64993e-11	9.84918e-12	2.75318e-12	-4.09767e-12	-1.02327e-11	-1.51349e-11	-1.91915e-11	-2.1685e-11	-2.21427e-11	-2.14689e-11	-1.8699e-11	-1.39485e-11	-7.62767e-12	-7.65048e-13	5.67302e-12	1.10399e-11	1.51457e-11	1.75763e-11
-5.1059e-12	2.03916e-12	8.69927e-12	1.40058e-11	1.81684e-11	2.03947e-11	2.08944e-11	1.93975e-11	1.64475e-11	1.22612e-11	7.05699e-12	1.82617e-12	-2.76693e-12	-7.14865e-12	-1.0763e-11	-1.38942e-11	-1.71266e-11	-1.97e-11	-2.04775e-11	-1.84234e-11	-1.43461e-11	-8.43388e-12	-1.30481e-12	6.99133e-12	1.45716e-11	2.1134e-11	2.56021e-11	2.8507e-11	2.93708e-11	2.82612e-11	2.55013e-11	2.08478e-11	1.50556e-11	8.52273e-12	1.62924e-12	-5.12747e-12	-1.06869e-11	-1.51237e-11	-1.8127e-11	-2.13026e-11	-2.2906e-11	-2.20795e-11	-1.87287e-11	-1.34897e-11	-7.40869e-12	-5.05211e-13	5.64153e-12	1.1298e-11	1.51781e-11	1.72801e-11
-1.42658e-12	5.54262e-12	1.2558e-11	1.81612e-11	2.17802e-11	2.46868e-11	2.51759e-11	2.35031e-11	2.00753e-11	1.5555e-11	9.62787e-12	4.16257e-12	-6.54356e-13	-5.55833e-12	-1.00857e-11	-1.36059e-11	-1.64795e-11	-1.86692e-11	-1.89688e-11	-1.74353e-11	-1.40312e-11	-8.96985e-12	-1.61696e-12	6.02548e-12	1.3238e-11	1.96566e-11	2.44071e-11	2.72125e-11	2.8103e-11	2.76843e-11	2.50896e-11	2.05054e-11	1.52604e-11	9.29593e-12	2.75594e-12	-3.70057e-12	-9.24225e-12	-1.40094e-11	-1.74071e-11	-2.01687e-11	-2.13015e-11	-2.02938e-11	-1.78152e-11	-1.29226e-11	-6.42587e-12	6.09053e-13	7.00627e-12	1.2883e-11	1.66032e-11	1.89308e-11
-3.29126e-12	3.85912e-12	1.13559e-11	1.74938e-11	2.21111e-11	2.492e-11	2.56755e-11	2.46014e-11	2.144e-11	1.7085e-11	1.17369e-11	5.98383e-12	4.7794e-14	-5.25586e-12	-1.00319e-11	-1.3188e-11	-1.62392e-11	-1.8214e-11	-1.96043e-11	-1.7584e-11	-1.52866e-11	-9.6355e-12	-2.77466e-12	4.75765e-12	1.19578e-11	1.75254e-11	2.2141e-11	2.46426e-11	2.55651e-11	2.42618e-11	2.16795e-11	1.74879e-11	1.26336e-11	7.16657e-12	1.03514e-12	-4.43194e-12	-9.51532e-12	-1.36395e-11	-1.6847e-11	-1.84701e-11	-1.96419e-11	-1.88029e-11	-1.54202e-11	-1.03623e-11	-3.73598e-12	3.4979e-12	1.04689e-11	1.60738e-11	2.04229e-11	2.25977e-11
-7.84335e-13	6.70889e-12	1.35999e-11	1.97307e-11	2.42947e-11	2.71356e-11	2.79142e-11	2.65452e-11	2.32968e-11	1.89719e-11	1.33787e-11	7.17625e-12	1.59194e-12	-3.42039e-12	-9.00826e-12	-1.21021e-11	-1.5482e-11	-1.7574e-11	-1.75788e-11	-1.66385e-11	-1.37656e-11	-8.82499e-12	-2.95003e-12	3.61061e-12	9.88881e-12	1.56714e-11	1.96013e-11	2.1959e-11	2.30396e-11	2.19743e-11	1.94862e-11	1.56427e-11	1.1094e-11	5.47774e-12	2.30935e-13	-5.02653e-12	-9.83813e-12	-1.39445e-11	-1.74292e-11	-1.99315e-11	-2.09417e-11	-2.01631e-11	-1.72227e-11	-1.21009e-11	-5.20454e-12	2.59422e-12	9.74816e-12	1.55556e-11	2.04039e-11	2.32643e-11
-1.0876e-12	5.87094e-12	1.31368e-11	1.9129e-11	2.3828e-11	2.6692e-11	2.78792e-11	2.75209e-11	2.51252e-11	2.0834e-11	1.5502e-11	9.59969e-12	3.16273e-12	-2.23862e-12	-7.79452e-12	-1.1471e-11	-1.48722e-11	-1.75504e-11	-1.81503e-11	-1.75102e-11	-1.49766e-11	-1.00093e-11	-3.7489e-12	3.12615e-12	9.28178e-12	1.43112e-11	1.85999e-11	2.10838e-11	2.17895e-11	2.06035e-11	1.78667e-11	1.3961e-11	8.92736e-12	3.78359e-12	-1.24828e-12	-5.8183e-12	-9.91402e-12	-1.31553e-11	-1.60502e-11	-1.8096e-11	-1.92306e-11	-1.82939e-11	-1.49165e-11	-9.17298e-12	-2.02437e-12	5.4582e-12	1.28146e-11	1.88957e-11	2.34703e-11	2.62491e-11
-2.29326e-12	4.95483e-12	1.17162e-11	1.78967e-11	2.24234e-11	2.58736e-11	2.6789e-11	2.63046e-11	2.35607e-11	1.93797e-11	1.42555e-11	9.25912e-12	3.73165e-12	-1.82425e-12	-6.29656e-12	-1.01436e-11	-1.38787e-11	-1.54129e-11	-1.56682e-11	-1.49678e-11	-1.23329e-11	-7.87366e-12	-1.87968e-12	4.27239e-12	1.02522e-11	1.55338e-11	1.90089e-11	2.11731e-11	2.13086e-11	1.97478e-11	1.65473e-11	1.24356e-11	7.63289e-12	2.61701e-12	-1.99386e-12	-5.92439e-12	-9.84426e-12	-1.30962e-11	-1.57833e-11	-1.77492e-11	-1.84521e-11	-1.82881e-11	-1.54702e-11	-1.0487e-11	-3.68477e-12	4.02694e-12	1.15735e-11	1.78961e-11	2.26501e-11	2.61164e-11
-2.36027e-12	4.33181e-12	1.1079e-11	1.70356e-11	2.13137e-11	2.38562e-11	2.50096e-11	2.44968e-11	2.22911e-11	1.90409e-11	1.43217e-11	8.50999e-12	3.27739e-12	-1.33526e-12	-5.45585e-12	-9.11638e-12	-1.29048e-11	-1.49755e-11	-1.4863e-11	-1.42052e-11	-1.20926e-11	-8.47003e-12	-2.65191e-12	3.50372e-12	9.88139e-12	1.51364e-11	1.91497e-11	2.14649e-11	2.21369e-11	2.06116e-11	1.74413e-11	1.36263e-11	8.91768e-12	3.93555e-12	-9.54205e-13	-5.79778e-12	-1.02079e-11	-1.38844e-11	-1.67651e-11	-1.88944e-11	-1.91408e-11	-1.84972e-11	-1.56829e-11	-1.0824e-11	-3.95607e-12	3.51051e-12	1.11707e-11	1.7861e-11	2.29633e-11	2.60618e-11
-5.10781e-12	1.49368e-12	8.1236e-12	1.44657e-11	1.89978e-11	2.21016e-11	2.32923e-11	2.28683e-11	2.08456e-11	1.75883e-11	1.32954e-11	8.58686e-12	3.67934e-12	-1.02924e-12	-5.59925e-12	-8.86542e-12	-1.17017e-11	-1.35663e-11	-1.44007e-11	-1.36612e-11	-1.07047e-11	-5.08558e-12	7.82278e-13	7.36601e-12	1.34968e-11	1.93895e-11	2.32643e-11	2.54462e-11	2.56421e-11	2.38912e-11	2.02538e-11	1.53711e-11	9.69799e-12	4.38369e-12	-7.0325e-13	-5.64985e-12	-1.00138e-11	-1.32533e-11	-1.5443e-11	-1.74142e-11	-1.87779e-11	-1.79816e-11	-1.4947e-11	-1.01112e-11	-3.75307e-12	3.47192e-12	1.04891e-11	1.67779e-11	2.15409e-11	2.46838e-11
-5.45016e-12	1.2668e-12	7.35137e-12	1.25318e-11	1.66677e-11	1.91782e-11	1.98431e-11	1.90763e-11	1.70021e-11	1.36471e-11	9.66327e-12	5.42543e-12	1.17871e-12	-2.54753e-12	-5.94515e-12	-8.77078e-12	-1.15094e-11	-1.34149e-11	-1.44748e-11	-1.39538e-11	-1.08712e-11	-6.03189e-12	3.01374e-13	7.2457e-12	1.35115e-11	2.00614e-11	2.44158e-11	2.65072e-11	2.68044e-11	2.53323e-11	2.25848e-11	1.77981e-11	1.21303e-11	6.57797e-12	1.08603e-12	-4.65283e-12	-8.86757e-12	-1.27128e-11	-1.61833e-11	-1.83517e-11	-1.96052e-11	-1.96118e-11	-1.7119e-11	-1.23756e-11	-6.44732e-12	7.20833e-13	7.79128e-12	1.39185e-11	1.8328e-11	2.16201e-11
-5.82803e-12	9.3511e-13	6.53651e-12	1.22001e-11	1.66273e-11	1.92249e-11	1.98614e-11	1.9123e-11	1.71091e-11	1.36565e-11	9.83606e-12	5.34776e-12	1.09571e-12	-2.49908e-12	-5.47215e-12	-8.47542e-12	-1.1111e-11	-1.29205e-11	-1.37034e-11	-1.25961e-11	-9.46032e-12	-5.49849e-12	1.22734e-12	8.40438e-12	1.53256e-11	2.13089e-11	2.59991e-11	2.86819e-11	2.94143e-11	2.81963e-11	2.50367e-11	2.00635e-11	1.36425e-11	7.02611e-12	9.72832e-13	-4.20292e-12	-8.42122e-12	-1.26555e-11	-1.64972e-11	-1.93957e-11	-2.03348e-11	-1.93661e-11	-1.71203e-11	-1.26273e-11	-6.56052e-12	1.7598e-13	7.26775e-12	1.31143e-11	1.7172e-11	2.03736e-11
-6.06913e-12	5.90985e-13	7.34702e-12	1.23747e-11	1.65123e-11	1.83763e-11	1.87854e-11	1.73382e-11	1.46014e-11	1.11398e-11	7.26439e-12	3.17044e-12	-6.19758e-13	-3.53776e-12	-6.27458e-12	-8.91014e-12	-1.1226e-11	-1.31208e-11	-1.23333e-11	-1.20041e-11	-1.00514e-11	-4.69331e-12	1.64883e-12	8.79566e-12	1.59265e-11	2.17429e-11	2.57793e-11	2.8622e-11	2.97417e-11	2.87634e-11	2.6286e-11	2.16112e-11	1.55668e-11	9.16888e-12	2.89356e-12	-2.56285e-12	-8.04947e-12	-1.21114e-11	-1.64292e-11	-1.96545e-11	-2.15529e-11	-2.14777e-11	-1.88144e-11	-1.43037e-11	-8.72541e-12	-2.34951e-12	4.41185e-12	1.01909e-11	1.47656e-11	1.78374e-11
-4.55518e-12	2.05519e-12	8.63715e-12	1.4251e-11	1.82199e-11	2.03006e-11	2.05729e-11	1.90582e-11	1.63729e-11	1.25774e-11	8.42128e-12	3.79798e-12	-7.20522e-13	-3.83037e-12	-7.38786e-12	-1.05634e-11	-1.22167e-11	-1.4703e-11	-1.55445e-11	-1.40145e-11	-1.07881e-11	-6.9559e-12	-1.30591e-13	7.19388e-12	1.46285e-11	2.08392e-11	2.49165e-11	2.78267e-11	2.85751e-11	2.79362e-11	2.45865e-11	2.03966e-11	1.48194e-11	8.6187e-12	2.45352e-12	-3.81647e-12	-9.51625e-12	-1.4319e-11	-1.81198e-11	-2.03006e-11	-2.11048e-11	-2.13014e-11	-1.92616e-11	-1.50209e-11	-9.28625e-12	-2.72028e-12	3.92562e-12	9.41689e-12	1.37589e-11	1.65607e-11
-3.16381e-12	4.26014e-12	1.12062e-11	1.67011e-11	2.09436e-11	2.34079e-11	2.3412e-11	2.16806e-11	1.81693e-11	1.42193e-11	9.58529e-12	4.87849e-12	2.17883e-13	-3.9791e-12	-7.13158e-12	-9.96787e-12	-1.20012e-11	-1.42158e-11	-1.46292e-11	-1.32786e-11	-1.04128e-11	-5.93046e-12	1.82537e-13	6.81778e-12	1.33003e-11	1.90367e-11	2.39844e-11	2.66246e-11	2.76981e-11	2.70449e-11	2.44111e-11	2.03971e-11	1.51219e-11	9.34927e-12	3.20896e-12	-2.98998e-12	-8.43929e-12	-1.32615e-11	-1.67178e-11	-2.00426e-11	-2.19143e-11	-2.1848e-11	-1.90835e-11	-1.45017e-11	-8.83989e-12	-2.17267e-12	4.14815e-12	9.90233e-12	1.4159e-11	1.70053e-11
-2.45633e-12	5.28736e-12	1.26722e-11	1.83216e-11	2.25588e-11	2.55081e-11	2.61126e-11	2.47329e-11	2.14188e-11	1.68132e-11	1.149e-11	5.98388e-12	8.93388e-13	-3.60557e-12	-7.35136e-12	-1.09284e-11	-1.28534e-11	-1.51142e-11	-1.64032e-11	-1.64809e-11	-1.37287e-11	-9.36189e-12	-3.20449e-12	3.57997e-12	1.03946e-11	1.62802e-11	2.08443e-11	2.35875e-11	2.47551e-11	2.38053e-11	2.12e-11	1.68147e-11	1.21789e-11	6.266e-12	9.37144e-14	-5.58119e-12	-1.09666e-11	-1.53287e-11	-1.91918e-11	-2.1822e-11	-2.32514e-11	-2.27251e-11	-1.98752e-11	-1.48476e-11	-8.40242e-12	-1.35151e-12	5.5644e-12	1.13292e-11	1.57511e-11	1.82084e-11
-1.21772e-12	6.69828e-12	1.45823e-11	2.11909e-11	2.5897e-11	2.87042e-11	2.91915e-11	2.76395e-11	2.39541e-11	1.92935e-11	1.3631e-11	7.20117e-12	1.54225e-12	-3.85733e-12	-7.47166e-12	-1.18321e-11	-1.46737e-11	-1.74567e-11	-1.81951e-11	-1.6841e-11	-1.40107e-11	-9.68825e-12	-3.50953e-12	3.00847e-12	9.37904e-12	1.45364e-11	1.84538e-11	2.02573e-11	2.12384e-11	2.07292e-11	1.81167e-11	1.41702e-11	9.60904e-12	3.7938e-12	-1.22385e-12	-6.04256e-12	-1.11188e-11	-1.55112e-11	-1.93067e-11	-2.19387e-11	-2.25653e-11	-2.19767e-11	-1.97042e-11	-1.46037e-11	-8.19232e-12	-7.80809e-13	6.11201e-12	1.24524e-11	1.70679e-11	1.99994e-11
7.06292e-14	8.13229e-12	1.53591e-11	2.19304e-11	2.67324e-11	2.94597e-11	3.01814e-11	2.87964e-11	2.57914e-11	2.11094e-11	1.53404e-11	9.19828e-12	3.20718e-12	-2.63293e-12	-7.72164e-12	-1.23698e-11	-1.51137e-11	-1.76925e-11	-1.81449e-11	-1.76558e-11	-1.51773e-11	-1.11586e-11	-5.62824e-12	7.95621e-13	6.50716e-12	1.21974e-11	1.56601e-11	1.79112e-11	1.92458e-11	1.81326e-11	1.58612e-11	1.21208e-11	7.62357e-12	2.50643e-12	-2.30161e-12	-7.36723e-12	-1.21469e-11	-1.64806e-11	-2.00967e-11	-2.24836e-11	-2.3421e-11	-2.25749e-11	-1.9416e-11	-1.4319e-11	-7.0674e-12	1.18788e-12	8.48038e-12	1.50783e-11	2.01966e-11	2.3192e-11
-1.24161e-12	6.7259e-12	1.44447e-11	2.1032e-11	2.58234e-11	2.89716e-11	2.96739e-11	2.85784e-11	2.57723e-11	2.11774e-11	1.52183e-11	8.20224e-12	1.77415e-12	-4.27202e-12	-8.75854e-12	-1.31669e-11	-1.71738e-11	-1.84824e-11	-1.97467e-11	-1.93393e-11	-1.69123e-11	-1.2771e-11	-7.13765e-12	-1.09926e-12	4.27832e-12	9.40721e-12	1.31363e-11	1.51175e-11	1.53366e-11	1.41416e-11	1.10549e-11	7.67502e-12	2.87941e-12	-1.62666e-12	-6.43115e-12	-1.07631e-11	-1.4747e-11	-1.83968e-11	-2.16523e-11	-2.42257e-11	-2.50085e-11	-2.36153e-11	-1.95522e-11	-1.35707e-11	-6.13255e-12	1.92201e-12	9.91616e-12	1.68054e-11	2.15293e-11	2.48392e-11
-3.44061e-13	7.66075e-12	1.49639e-11	2.10982e-11	2.56853e-11	2.81976e-11	2.91468e-11	2.78754e-11	2.50942e-11	2.0812e-11	1.54994e-11	9.08557e-12	2.65038e-12	-3.75816e-12	-9.22701e-12	-1.31789e-11	-1.55426e-11	-1.77412e-11	-1.92577e-11	-1.89658e-11	-1.58673e-11	-1.17687e-11	-6.67531e-12	-5.90736e-13	4.64296e-12	9.17322e-12	1.29521e-11	1.51322e-11	1.53033e-11	1.37229e-11	1.08706e-11	6.77134e-12	2.24396e-12	-2.7062e-12	-7.3295e-12	-1.16171e-11	-1.54499e-11	-1.92881e-11	-2.23908e-11	-2.49855e-11	-2.57204e-11	-2.44462e-11	-2.05465e-11	-1.46751e-11	-6.73424e-12	1.65782e-12	9.71415e-12	1.68397e-11	2.2235e-11	2.55414e-11
-2.04887e-12	5.25606e-12	1.25734e-11	1.86509e-11	2.3222e-11	2.58285e-11	2.66533e-11	2.57106e-11	2.32864e-11	1.9148e-11	1.38728e-11	7.74491e-12	1.35236e-12	-4.05432e-12	-9.51962e-12	-1.4031e-11	-1.74926e-11	-1.9931e-11	-2.12716e-11	-2.00311e-11	-1.73874e-11	-1.33722e-11	-7.56122e-12	-1.99179e-12	3.81745e-12	8.9339e-12	1.24552e-11	1.45607e-11	1.46643e-11	1.29311e-11	9.73247e-12	5.40404e-12	2.35389e-13	-5.00787e-12	-9.75729e-12	-1.38797e-11	-1.75331e-11	-2.10622e-11	-2.39055e-11	-2.61947e-11	-2.66489e-11	-2.49733e-11	-2.12228e-11	-1.44224e-11	-6.52414e-12	2.03134e-12	9.84076e-12	1.66092e-11	2.19317e-11	2.54708e-11
-2.10878e-12	4.94213e-12	1.17248e-11	1.73386e-11	2.17126e-11	2.38785e-11	2.47601e-11	2.3686e-11	2.10149e-11	1.71146e-11	1.22515e-11	6.6334e-12	9.31848e-13	-3.76962e-12	-8.53859e-12	-1.26663e-11	-1.55754e-11	-1.84579e-11	-2.04895e-11	-1.96914e-11	-1.65253e-11	-1.18991e-11	-7.01894e-12	-5.75547e-13	5.39534e-12	1.08333e-11	1.51753e-11	1.72844e-11	1.73098e-11	1.52409e-11	1.15448e-11	6.8114e-12	1.22886e-12	-4.66099e-12	-9.84207e-12	-1.47762e-11	-1.9062e-11	-2.2918e-11	-2.57063e-11	-2.7967e-11	-2.87161e-11	-2.70742e-11	-2.31284e-11	-1.67969e-11	-9.02121e-12	-7.8547e-13	7.0577e-12	1.3764e-11	1.89764e-11	2.20252e-11
-2.9343e-12	3.83417e-12	1.04818e-11	1.60015e-11	1.99047e-11	2.23478e-11	2.2915e-11	2.21553e-11	1.9541e-11	1.58823e-11	1.11773e-11	6.53086e-12	1.48301e-12	-3.16694e-12	-7.51847e-12	-1.15467e-11	-1.46423e-11	-1.75213e-11	-1.84693e-11	-1.78896e-11	-1.5475e-11	-1.11508e-11	-5.48191e-12	1.5317e-12	7.86852e-12	1.3461e-11	1.73731e-11	1.942e-11	1.95343e-11	1.808e-11	1.40606e-11	8.6895e-12	2.40885e-12	-3.71015e-12	-1.00636e-11	-1.56906e-11	-2.00634e-11	-2.39478e-11	-2.71304e-11	-2.91407e-11	-2.96429e-11	-2.74698e-11	-2.35204e-11	-1.73684e-11	-9.75258e-12	-1.67849e-12	5.53407e-12	1.19242e-11	1.68399e-11	1.9862e-11
-3.46316e-12	3.14366e-12	9.22113e-12	1.44406e-11	1.82763e-11	2.01385e-11	2.04179e-11	1.89157e-11	1.62304e-11	1.27049e-11	8.34979e-12	3.59326e-12	-5.62867e-13	-4.3353e-12	-8.10418e-12	-1.17221e-11	-1.48301e-11	-1.68635e-11	-1.7927e-11	-1.73438e-11	-1.47356e-11	-9.97793e-12	-4.34277e-12	2.73123e-12	9.82833e-12	1.5316e-11	1.91677e-11	2.16783e-11	2.2075e-11	2.06242e-11	1.66706e-11	1.17933e-11	5.23908e-12	-1.8054e-12	-9.05772e-12	-1.53615e-11	-2.04129e-11	-2.51925e-11	-2.82899e-11	-3.0691e-11	-3.1353e-11	-2.98159e-11	-2.5728e-11	-1.96807e-11	-1.25161e-11	-4.88788e-12	2.37264e-12	8.72722e-12	1.3325e-11	1.61002e-11
-2.27785e-12	4.50661e-12	1.05148e-11	1.56988e-11	1.91845e-11	2.09668e-11	2.13332e-11	1.99287e-11	1.70551e-11	1.32685e-11	8.85654e-12	4.37001e-12	3.89749e-13	-3.38446e-12	-6.59734e-12	-9.63258e-12	-1.25364e-11	-1.47421e-11	-1.66173e-11	-1.6567e-11	-1.43212e-11	-1.02617e-11	-4.47018e-12	1.99808e-12	8.98682e-12	1.5146e-11	1.94436e-11	2.19079e-11	2.27966e-11	2.18291e-11	1.81277e-11	1.2737e-11	6.45459e-12	-5.98769e-13	-8.17616e-12	-1.51105e-11	-2.11656e-11	-2.597e-11	-2.97727e-11	-3.25397e-11	-3.29513e-11	-3.11619e-11	-2.72658e-11	-2.12416e-11	-1.39154e-11	-6.45413e-12	3.53416e-13	5.94771e-12	1.04229e-11	1.26777e-11
-2.99145e-12	3.12865e-12	9.62178e-12	1.48875e-11	1.87125e-11	2.0818e-11	2.11543e-11	1.97906e-11	1.70929e-11	1.29545e-11	8.00082e-12	3.47167e-12	-7.73276e-13	-4.22596e-12	-7.28252e-12	-1.00691e-11	-1.28094e-11	-1.4516e-11	-1.65849e-11	-1.63001e-11	-1.42194e-11	-9.99471e-12	-4.30627e-12	2.54924e-12	9.60371e-12	1.53827e-11	1.94121e-11	2.19919e-11	2.28238e-11	2.13624e-11	1.79967e-11	1.3194e-11	6.73219e-12	-5.07686e-13	-7.90389e-12	-1.51331e-11	-2.11437e-11	-2.65042e-11	-2.99001e-11	-3.25499e-11	-3.28797e-11	-3.09056e-11	-2.67111e-11	-2.07526e-11	-1.38581e-11	-6.82668e-12	-4.01047e-13	4.82022e-12	8.7625e-12	1.1035e-11
1.10797e-14	7.01403e-12	1.33224e-11	1.8954e-11	2.25695e-11	2.44476e-11	2.46596e-11	2.28269e-11	1.95856e-11	1.51524e-11	1.03994e-11	5.87912e-12	1.35174e-12	-3.29466e-12	-6.39563e-12	-9.61029e-12	-1.24235e-11	-1.45599e-11	-1.57602e-11	-1.60225e-11	-1.4393e-11	-1.09499e-11	-5.37515e-12	1.05049e-12	7.49921e-12	1.3447e-11	1.78511e-11	2.04256e-11	2.12629e-11	2.02953e-11	1.72298e-11	1.18729e-11	5.5443e-12	-1.22307e-12	-8.25156e-12	-1.48822e-11	-2.1566e-11	-2.70384e-11	-3.11413e-11	-3.34873e-11	-3.37798e-11	-3.1994e-11	-2.81797e-11	-2.24504e-11	-1.5776e-11	-8.72512e-12	-2.1929e-12	2.87559e-12	6.70775e-12	8.95717e-12
9.35274e-13	7.63447e-12	1.4236e-11	2.0118e-11	2.40781e-11	2.65389e-11	2.70048e-11	2.56607e-11	2.24993e-11	1.75669e-11	1.27624e-11	7.71458e-12	3.03266e-12	-1.27801e-12	-5.87467e-12	-9.22077e-12	-1.22347e-11	-1.53659e-11	-1.65661e-11	-1.66846e-11	-1.5167e-11	-1.13509e-11	-6.13316e-12	-1.00104e-13	6.14612e-12	1.19003e-11	1.62316e-11	1.8616e-11	1.9169e-11	1.80807e-11	1.5136e-11	1.09017e-11	5.27301e-12	-1.76615e-12	-8.9403e-12	-1.5681e-11	-2.16064e-11	-2.65299e-11	-2.9741e-11	-3.19041e-11	-3.18484e-11	-2.98175e-11	-2.57811e-11	-1.99949e-11	-1.33295e-11	-6.46155e-12	-5.72328e-14	4.9935e-12	8.49347e-12	1.02295e-11
1.2484e-12	8.83044e-12	1.57428e-11	2.15627e-11	2.58016e-11	2.85857e-11	2.92844e-11	2.77555e-11	2.46208e-11	2.02426e-11	1.48661e-11	9.51985e-12	3.75079e-12	-1.49956e-12	-6.05182e-12	-9.73721e-12	-1.24012e-11	-1.53814e-11	-1.68303e-11	-1.62578e-11	-1.5266e-11	-1.19046e-11	-6.68867e-12	-1.00023e-12	4.9298e-12	9.94856e-12	1.38926e-11	1.65399e-11	1.64304e-11	1.51164e-11	1.18325e-11	7.48273e-12	1.85578e-12	-4.3698e-12	-1.03893e-11	-1.63982e-11	-2.24088e-11	-2.697e-11	-3.092e-11	-3.22411e-11	-3.18266e-11	-2.99556e-11	-2.59103e-11	-1.96321e-11	-1.28458e-11	-5.97967e-12	5.16138e-14	5.34571e-12	8.95937e-12	1.1072e-11
2.88847e-12	9.82924e-12	1.68393e-11	2.31868e-11	2.75234e-11	3.00659e-11	3.05052e-11	2.9225e-11	2.6172e-11	2.17264e-11	1.62291e-11	1.00515e-11	4.07103e-12	-1.08341e-12	-5.98027e-12	-9.85396e-12	-1.33049e-11	-1.57806e-11	-1.78068e-11	-1.80283e-11	-1.6747e-11	-1.3057e-11	-8.45388e-12	-3.01768e-12	2.60504e-12	7.93999e-12	1.1678e-11	1.38564e-11	1.41944e-11	1.2582e-11	1.00975e-11	5.56831e-12	-2.66656e-14	-6.01777e-12	-1.14902e-11	-1.71722e-11	-2.20815e-11	-2.62039e-11	-2.96104e-11	-3.14608e-11	-3.14354e-11	-2.94204e-11	-2.51211e-11	-1.91857e-11	-1.27423e-11	-5.52443e-12	1.45365e-12	7.38368e-12	1.11679e-11	1.34439e-11
1.97591e-12	9.22044e-12	1.62625e-11	2.22778e-11	2.71686e-11	2.98017e-11	3.04329e-11	2.93179e-11	2.65758e-11	2.22189e-11	1.6949e-11	1.11284e-11	5.23858e-12	-6.56594e-13	-5.40957e-12	-1.00222e-11	-1.27679e-11	-1.55545e-11	-1.67405e-11	-1.74061e-11	-1.63291e-11	-1.23442e-11	-8.2278e-12	-2.28889e-12	3.44397e-12	8.14121e-12	1.16341e-11	1.32493e-11	1.29959e-11	1.12432e-11	7.93791e-12	3.3146e-12	-2.03879e-12	-7.20921e-12	-1.27083e-11	-1.80261e-11	-2.25144e-11	-2.60346e-11	-2.91303e-11	-3.07302e-11	-3.07598e-11	-2.85726e-11	-2.42697e-11	-1.84427e-11	-1.15339e-11	-3.97141e-12	3.17187e-12	8.98466e-12	1.31703e-11	1.55263e-11
1.07934e-12	7.9011e-12	1.48596e-11	2.039e-11	2.46502e-11	2.70329e-11	2.81188e-11	2.67871e-11	2.39899e-11	1.99687e-11	1.51341e-11	9.28861e-12	3.56574e-12	-1.85337e-12	-7.18722e-12	-1.04729e-11	-1.45846e-11	-1.81954e-11	-1.95627e-11	-2.01501e-11	-1.72949e-11	-1.41467e-11	-9.05509e-12	-2.96341e-12	2.97017e-12	8.00669e-12	1.15404e-11	1.32605e-11	1.29324e-11	1.08955e-11	7.10351e-12	2.55303e-12	-3.20537e-12	-8.67599e-12	-1.3953e-11	-1.87024e-11	-2.27253e-11	-2.65688e-11	-2.94744e-11	-3.10406e-11	-3.09885e-11	-2.86361e-11	-2.48288e-11	-1.88526e-11	-1.18905e-11	-4.06507e-12	2.73005e-12	8.73646e-12	1.30926e-11	1.58448e-11
-2.86201e-14	6.68834e-12	1.35883e-11	1.89356e-11	2.31213e-11	2.58148e-11	2.68652e-11	2.58834e-11	2.32976e-11	1.94221e-11	1.42641e-11	9.27489e-12	3.9446e-12	-1.20451e-12	-5.89177e-12	-9.77788e-12	-1.31382e-11	-1.62356e-11	-1.80825e-11	-1.82915e-11	-1.71772e-11	-1.32562e-11	-6.78619e-12	-5.89711e-13	5.63875e-12	1.08831e-11	1.41095e-11	1.59859e-11	1.53239e-11	1.27523e-11	8.4789e-12	3.13972e-12	-3.11073e-12	-9.17644e-12	-1.44037e-11	-1.9631e-11	-2.37462e-11	-2.69005e-11	-2.96533e-11	-3.10578e-11	-3.12634e-11	-2.90264e-11	-2.46276e-11	-1.87206e-11	-1.15898e-11	-4.21379e-12	2.46409e-12	8.17562e-12	1.28711e-11	1.54314e-11
-2.39246e-12	4.67266e-12	1.09633e-11	1.62645e-11	2.00362e-11	2.26072e-11	2.32987e-11	2.20399e-11	1.95269e-11	1.60546e-11	1.14669e-11	6.45808e-12	1.32318e-12	-3.87033e-12	-7.77066e-12	-1.16408e-11	-1.47062e-11	-1.86847e-11	-1.96363e-11	-1.92307e-11	-1.64129e-11	-1.184e-11	-5.14258e-12	1.21911e-12	7.86324e-12	1.35535e-11	1.72648e-11	1.87859e-11	1.84401e-11	1.62735e-11	1.19326e-11	5.91843e-12	-6.48212e-13	-7.5719e-12	-1.40071e-11	-1.92219e-11	-2.36836e-11	-2.74578e-11	-3.01982e-11	-3.17821e-11	-3.16128e-11	-3.00473e-11	-2.62418e-11	-2.07079e-11	-1.31258e-11	-5.2951e-12	1.76824e-12	7.33234e-12	1.20136e-11	1.48243e-11
-3.62477e-12	3.24318e-12	9.43611e-12	1.4517e-11	1.83261e-11	2.0778e-11	2.1315e-11	2.04096e-11	1.77315e-11	1.41509e-11	9.87395e-12	5.24887e-12	1.00926e-12	-3.0243e-12	-6.70614e-12	-1.07592e-11	-1.3576e-11	-1.63252e-11	-1.80922e-11	-1.82302e-11	-1.60536e-11	-1.12338e-11	-4.01765e-12	3.07767e-12	1.01801e-11	1.61066e-11	1.99423e-11	2.17476e-11	2.15652e-11	1.90771e-11	1.44769e-11	8.23173e-12	8.97708e-13	-6.60685e-12	-1.34222e-11	-1.95998e-11	-2.46832e-11	-2.88215e-11	-3.21232e-11	-3.37996e-11	-3.39855e-11	-3.24094e-11	-2.81811e-11	-2.22812e-11	-1.5543e-11	-8.29666e-12	-1.23154e-12	4.22421e-12	8.21623e-12	1.11726e-11
-3.34539e-12	2.87419e-12	9.07422e-12	1.40148e-11	1.76001e-11	1.95528e-11	1.96511e-11	1.84437e-11	1.55168e-11	1.17089e-11	7.26497e-12	3.08753e-12	-8.28784e-13	-4.31522e-12	-8.4145e-12	-1.18015e-11	-1.489e-11	-1.74279e-11	-1.76085e-11	-1.74125e-11	-1.43123e-11	-8.46749e-12	-1.91751e-12	5.63433e-12	1.26515e-11	1.84519e-11	2.2419e-11	2.46897e-11	2.46068e-11	2.23087e-11	1.79732e-11	1.15949e-11	4.06189e-12	-3.99334e-12	-1.17253e-11	-1.8736e-11	-2.43399e-11	-2.9052e-11	-3.26095e-11	-3.47317e-11	-3.51379e-11	-3.35493e-11	-2.99125e-11	-2.43946e-11	-1.73952e-11	-1.05344e-11	-3.94887e-12	1.72003e-12	6.29648e-12	8.79459e-12
-3.70728e-12	2.59401e-12	8.59865e-12	1.34202e-11	1.68296e-11	1.89174e-11	1.88344e-11	1.735e-11	1.42401e-11	1.06187e-11	6.56025e-12	2.91749e-12	-1.43226e-12	-6.05201e-12	-9.00732e-12	-1.24955e-11	-1.54402e-11	-1.74434e-11	-1.91499e-11	-1.87017e-11	-1.54966e-11	-1.04476e-11	-3.60811e-12	4.03077e-12	1.15418e-11	1.77649e-11	2.2153e-11	2.50419e-11	2.56571e-11	2.36539e-11	1.94161e-11	1.33788e-11	5.57583e-12	-2.81868e-12	-1.13962e-11	-1.88261e-11	-2.58297e-11	-3.10907e-11	-3.49058e-11	-3.74508e-11	-3.80346e-11	-3.63128e-11	-3.24664e-11	-2.69059e-11	-2.0093e-11	-1.28218e-11	-5.97521e-12	-6.20717e-13	3.34822e-12	6.1785e-12
-3.61264e-12	3.14872e-12	9.16757e-12	1.46162e-11	1.8562e-11	2.05592e-11	2.0471e-11	1.88799e-11	1.53757e-11	1.10881e-11	6.43284e-12	1.8042e-12	-2.99674e-12	-6.76739e-12	-1.06411e-11	-1.46462e-11	-1.72924e-11	-1.96171e-11	-2.02614e-11	-1.9092e-11	-1.52794e-11	-1.0067e-11	-2.65727e-12	4.65121e-12	1.20094e-11	1.81331e-11	2.24484e-11	2.48914e-11	2.50732e-11	2.31588e-11	1.90063e-11	1.29992e-11	5.42355e-12	-2.75602e-12	-1.09729e-11	-1.87332e-11	-2.59678e-11	-3.15308e-11	-3.56265e-11	-3.82621e-11	-3.88104e-11	-3.757e-11	-3.407e-11	-2.83638e-11	-2.14124e-11	-1.44218e-11	-7.99266e-12	-2.23849e-12	1.23484e-12	3.44163e-12
-1.35263e-12	5.63789e-12	1.23779e-11	1.82138e-11	2.15806e-11	2.34605e-11	2.35428e-11	2.16373e-11	1.7943e-11	1.32256e-11	7.84553e-12	2.64669e-12	-2.26972e-12	-6.65855e-12	-1.08751e-11	-1.42016e-11	-1.70859e-11	-1.95705e-11	-2.05771e-11	-1.98838e-11	-1.63216e-11	-1.06385e-11	-3.53075e-12	4.14899e-12	1.12479e-11	1.68137e-11	2.12427e-11	2.39043e-11	2.40754e-11	2.27223e-11	1.89588e-11	1.34242e-11	6.65328e-12	-1.22964e-12	-9.27243e-12	-1.74538e-11	-2.50738e-11	-3.09796e-11	-3.55852e-11	-3.88034e-11	-3.98296e-11	-3.83227e-11	-3.44141e-11	-2.92177e-11	-2.27957e-11	-1.56026e-11	-8.92476e-12	-3.04091e-12	9.99073e-13	3.50429e-12
-1.2047e-12	6.15707e-12	1.29522e-11	1.8932e-11	2.3281e-11	2.56086e-11	2.57832e-11	2.3828e-11	2.01675e-11	1.54394e-11	9.31329e-12	3.36127e-12	-2.39002e-12	-7.38992e-12	-1.16242e-11	-1.56151e-11	-1.90127e-11	-2.12309e-11	-2.25253e-11	-2.1681e-11	-1.84386e-11	-1.28336e-11	-5.9692e-12	1.12257e-12	8.27473e-12	1.43735e-11	1.86071e-11	2.06807e-11	2.07896e-11	1.94916e-11	1.55558e-11	1.0348e-11	3.71568e-12	-3.72848e-12	-1.14604e-11	-1.87181e-11	-2.58229e-11	-3.17625e-11	-3.66096e-11	-3.96822e-11	-4.03407e-11	-3.87823e-11	-3.48062e-11	-2.92226e-11	-2.2058e-11	-1.49271e-11	-7.96326e-12	-2.20909e-12	1.71721e-12	3.71261e-12
-2.23662e-13	7.52536e-12	1.4864e-11	2.07532e-11	2.48518e-11	2.70888e-11	2.76347e-11	2.56688e-11	2.1987e-11	1.69906e-11	1.09178e-11	4.58212e-12	-2.07334e-12	-7.38587e-12	-1.16859e-11	-1.58189e-11	-1.92929e-11	-2.16798e-11	-2.28126e-11	-2.18919e-11	-1.86228e-11	-1.28331e-11	-6.89775e-12	3.34353e-13	7.07973e-12	1.2793e-11	1.65559e-11	1.87627e-11	1.89391e-11	1.773e-11	1.44638e-11	9.45502e-12	3.45504e-12	-3.3745e-12	-1.076e-11	-1.77121e-11	-2.42894e-11	-3.0261e-11	-3.50495e-11	-3.81789e-11	-3.9349e-11	-3.80837e-11	-3.43226e-11	-2.82327e-11	-2.08158e-11	-1.32871e-11	-6.54346e-12	-7.78634e-13	3.48517e-12	5.71328e-12
-3.68834e-13	7.33045e-12	1.48326e-11	2.0656e-11	2.52431e-11	2.78247e-11	2.83688e-11	2.69803e-11	2.3874e-11	1.91139e-11	1.29913e-11	6.7018e-12	3.74582e-14	-6.12773e-12	-1.20318e-11	-1.61542e-11	-1.95198e-11	-2.223e-11	-2.32082e-11	-2.2387e-11	-1.93258e-11	-1.44686e-11	-7.95952e-12	-1.53033e-12	5.34117e-12	1.06566e-11	1.46593e-11	1.69584e-11	1.69909e-11	1.51885e-11	1.15759e-11	6.57249e-12	8.33628e-13	-5.37064e-12	-1.17739e-11	-1.82321e-11	-2.42055e-11	-2.96868e-11	-3.49087e-11	-3.80896e-11	-3.93591e-11	-3.7433e-11	-3.34303e-11	-2.73173e-11	-1.96571e-11	-1.16896e-11	-4.44687e-12	1.73718e-12	5.81624e-12	8.31968e-12
6.15331e-14	7.58673e-12	1.4643e-11	2.03918e-11	2.48972e-11	2.7557e-11	2.80194e-11	2.70163e-11	2.38922e-11	1.93933e-11	1.33275e-11	6.65788e-12	7.8757e-13	-5.31367e-12	-1.06475e-11	-1.58233e-11	-1.94731e-11	-2.1812e-11	-2.30816e-11	-2.21964e-11	-1.93164e-11	-1.42603e-11	-7.64817e-12	-8.31736e-13	5.18711e-12	9.92165e-12	1.37094e-11	1.53726e-11	1.55206e-11	1.36329e-11	1.03667e-11	5.54091e-12	8.9823e-14	-5.79292e-12	-1.16384e-11	-1.73897e-11	-2.26329e-11	-2.76879e-11	-3.24515e-11	-3.58243e-11	-3.73745e-11	-3.64946e-11	-3.29982e-11	-2.70504e-11	-1.92179e-11	-1.13037e-11	-3.75005e-12	2.79104e-12	7.2769e-12	9.6098e-12
-1.48341e-12	6.37752e-12	1.34995e-11	1.96018e-11	2.46561e-11	2.72395e-11	2.82419e-11	2.73028e-11	2.43936e-11	2.02197e-11	1.45111e-11	8.44005e-12	1.67268e-12	-4.63816e-12	-1.01621e-11	-1.50145e-11	-1.8604e-11	-2.14687e-11	-2.23883e-11	-2.16595e-11	-1.86586e-11	-1.37234e-11	-7.78446e-12	-1.34817e-12	4.79503e-12	9.85997e-12	1.36051e-11	1.51049e-11	1.49349e-11	1.28749e-11	9.11488e-12	4.43828e-12	-1.02879e-12	-6.74989e-12	-1.24337e-11	-1.80073e-11	-2.3096e-11	-2.79005e-11	-3.20957e-11	-3.5353e-11	-3.70152e-11	-3.58742e-11	-3.20953e-11	-2.56732e-11	-1.79686e-11	-9.75065e-12	-2.44394e-12	3.96393e-12	8.32011e-12	1.12694e-11
-2.84361e-12	4.12914e-12	1.13453e-11	1.7206e-11	2.19548e-11	2.47335e-11	2.52759e-11	2.41271e-11	2.13175e-11	1.73337e-11	1.19341e-11	6.14904e-12	1.41953e-13	-5.45835e-12	-1.05915e-11	-1.49288e-11	-1.87883e-11	-2.10899e-11	-2.20556e-11	-2.11705e-11	-1.7976e-11	-1.33872e-11	-7.40205e-12	-8.30758e-13	5.67481e-12	1.08979e-11	1.45843e-11	1.61534e-11	1.56513e-11	1.3236e-11	9.6536e-12	4.94859e-12	-5.70004e-13	-6.29998e-12	-1.19713e-11	-1.73194e-11	-2.20564e-11	-2.70474e-11	-3.13936e-11	-3.48854e-11	-3.64729e-11	-3.60034e-11	-3.25975e-11	-2.6854e-11	-1.93004e-11	-1.12281e-11	-3.62651e-12	2.58241e-12	7.52834e-12	1.0197e-11
-3.52346e-12	3.23435e-12	9.68663e-12	1.53768e-11	1.9495e-11	2.22542e-11	2.29174e-11	2.16443e-11	1.9181e-11	1.58278e-11	1.10482e-11	5.90262e-12	7.26863e-13	-4.30856e-12	-9.0189e-12	-1.28127e-11	-1.62334e-11	-1.89293e-11	-1.98933e-11	-1.89797e-11	-1.65207e-11	-1.14416e-11	-5.14914e-12	1.7792e-12	8.35405e-12	1.34332e-11	1.74146e-11	1.96764e-11	1.94176e-11	1.75015e-11	1.34093e-11	8.30639e-12	2.16607e-12	-4.05773e-12	-1.0198e-11	-1.59174e-11	-2.11215e-11	-2.6125e-11	-3.07927e-11	-3.41264e-11	-3.62947e-11	-3.61645e-11	-3.2764e-11	-2.70454e-11	-1.95859e-11	-1.17623e-11	-4.43071e-12	1.59347e-12	6.32801e-12	8.97356e-12
-4.86235e-12	1.40341e-12	7.77931e-12	1.3013e-11	1.72857e-11	1.99028e-11	2.06761e-11	1.97814e-11	1.73199e-11	1.35812e-11	9.00052e-12	4.3257e-12	-4.89452e-13	-4.91025e-12	-8.90651e-12	-1.24906e-11	-1.57248e-11	-1.77955e-11	-1.86814e-11	-1.79294e-11	-1.47652e-11	-1.02864e-11	-3.88389e-12	3.73901e-12	1.09036e-11	1.63967e-11	2.03265e-11	2.30324e-11	2.30792e-11	2.0893e-11	1.69678e-11	1.13924e-11	4.94301e-12	-1.95936e-12	-8.7143e-12	-1.50074e-11	-2.05384e-11	-2.55596e-11	-2.97974e-11	-3.3545e-11	-3.52107e-11	-3.47696e-11	-3.17919e-11	-2.64853e-11	-1.93048e-11	-1.16961e-11	-4.82812e-12	1.21204e-12	5.85421e-12	8.32745e-12
-5.7305e-12	7.25333e-13	6.9378e-12	1.18802e-11	1.59504e-11	1.80719e-11	1.84899e-11	1.74104e-11	1.47748e-11	1.11125e-11	6.92445e-12	2.35976e-12	-2.01663e-12	-6.32907e-12	-9.70715e-12	-1.25008e-11	-1.55201e-11	-1.76334e-11	-1.84393e-11	-1.75133e-11	-1.43099e-11	-9.09223e-12	-2.91173e-12	3.91891e-12	1.08792e-11	1.73084e-11	2.17445e-11	2.41165e-11	2.47406e-11	2.26948e-11	1.89774e-11	1.37963e-11	7.09467e-12	-3.3706e-13	-7.50233e-12	-1.45699e-11	-2.02697e-11	-2.5481e-11	-3.06692e-11	-3.43812e-11	-3.64465e-11	-3.62044e-11	-3.31663e-11	-2.79823e-11	-2.09421e-11	-1.36904e-11	-6.97525e-12	-1.24772e-12	3.06938e-12	5.62255e-12
-4.80986e-12	1.34577e-12	7.58844e-12	1.24189e-11	1.62901e-11	1.81896e-11	1.88812e-11	1.7434e-11	1.43437e-11	1.07897e-11	6.2819e-12	1.94991e-12	-2.23641e-12	-5.84186e-12	-9.57877e-12	-1.25199e-11	-1.49636e-11	-1.72936e-11	-1.85862e-11	-1.75181e-11	-1.45652e-11	-9.03134e-12	-2.71407e-12	4.71165e-12	1.21711e-11	1.84529e-11	2.32425e-11	2.58188e-11	2.65281e-11	2.47771e-11	2.10083e-11	1.54417e-11	8.69565e-12	1.62808e-12	-5.56917e-12	-1.25906e-11	-1.89352e-11	-2.47593e-11	-2.95353e-11	-3.32865e-11	-3.50783e-11	-3.44666e-11	-3.16062e-11	-2.64435e-11	-2.0192e-11	-1.32547e-11	-6.68699e-12	-1.18151e-12	2.7288e-12	5.18073e-12
-4.73121e-12	1.56475e-12	7.8838e-12	1.32667e-11	1.67436e-11	1.92435e-11	1.96668e-11	1.81912e-11	1.49019e-11	1.08702e-11	6.01593e-12	1.5294e-12	-2.90916e-12	-6.75087e-12	-1.01485e-11	-1.28853e-11	-1.54836e-11	-1.72469e-11	-1.83246e-11	-1.75833e-11	-1.50284e-11	-1.00807e-11	-3.43123e-12	4.23963e-12	1.14486e-11	1.82207e-11	2.30298e-11	2.52952e-11	2.60862e-11	2.46231e-11	2.10585e-11	1.58863e-11	9.57188e-12	2.43503e-12	-4.8457e-12	-1.22224e-11	-1.86398e-11	-2.42881e-11	-2.88403e-11	-3.25186e-11	-3.46177e-11	-3.39403e-11	-3.12024e-11	-2.5871e-11	-1.95253e-11	-1.26894e-11	-6.37919e-12	-5.77059e-13	3.06502e-12	5.07641e-12
-2.64528e-12	3.96155e-12	1.05382e-11	1.60472e-11	2.03075e-11	2.25409e-11	2.28097e-11	2.08633e-11	1.73254e-11	1.24036e-11	7.18882e-12	2.06991e-12	-2.69551e-12	-6.87295e-12	-1.06312e-11	-1.34302e-11	-1.59876e-11	-1.81861e-11	-1.93065e-11	-1.85918e-11	-1.55875e-11	-1.04621e-11	-3.65101e-12	3.50116e-12	1.02394e-11	1.61926e-11	2.08312e-11	2.35424e-11	2.4115e-11	2.27779e-11	1.96379e-11	1.47073e-11	8.63446e-12	1.77117e-12	-5.26088e-12	-1.19039e-11	-1.83107e-11	-2.42041e-11	-2.90903e-11	-3.19852e-11	-3.34679e-11	-3.23696e-11	-2.95908e-11	-2.49326e-11	-1.82707e-11	-1.18149e-11	-4.97716e-12	8.03659e-13	4.8543e-12	6.64365e-12
-1.2539e-12	6.05636e-12	1.27111e-11	1.86358e-11	2.30382e-11	2.50922e-11	2.53663e-11	2.37042e-11	2.03244e-11	1.54062e-11	9.7366e-12	4.0457e-12	-1.0963e-12	-5.63079e-12	-9.85264e-12	-1.3451e-11	-1.64116e-11	-1.86439e-11	-1.94889e-11	-1.90088e-11	-1.60204e-11	-1.08506e-11	-4.25626e-12	2.75557e-12	9.70523e-12	1.52693e-11	1.95314e-11	2.25873e-11	2.32806e-11	2.19737e-11	1.87911e-11	1.42228e-11	8.12336e-12	1.76277e-12	-4.82341e-12	-1.12764e-11	-1.7136e-11	-2.26155e-11	-2.68516e-11	-3.04606e-11	-3.19575e-11	-3.117e-11	-2.76789e-11	-2.25216e-11	-1.54458e-11	-8.164e-12	-1.35645e-12	4.1437e-12	8.31691e-12	1.05717e-11
-1.30137e-12	6.00356e-12	1.34453e-11	1.92883e-11	2.39073e-11	2.63415e-11	2.7081e-11	2.57067e-11	2.23534e-11	1.75063e-11	1.1334e-11	5.27721e-12	-7.42315e-13	-5.96603e-12	-1.04703e-11	-1.43014e-11	-1.76564e-11	-1.9862e-11	-2.10303e-11	-2.05253e-11	-1.75529e-11	-1.28432e-11	-6.40338e-12	4.02391e-13	7.21527e-12	1.2822e-11	1.66488e-11	1.91381e-11	1.99682e-11	1.84375e-11	1.53898e-11	1.09317e-11	5.04186e-12	-8.28443e-13	-7.08067e-12	-1.30345e-11	-1.83825e-11	-2.31888e-11	-2.68671e-11	-2.92273e-11	-3.0234e-11	-2.90308e-11	-2.51276e-11	-1.95013e-11	-1.28927e-11	-5.40306e-12	1.63897e-12	7.52459e-12	1.16054e-11	1.42243e-11
-8.26597e-13	6.97038e-12	1.43659e-11	2.09194e-11	2.55279e-11	2.82302e-11	2.86269e-11	2.73272e-11	2.43346e-11	1.90967e-11	1.32601e-11	6.87464e-12	5.74455e-13	-5.19105e-12	-1.0484e-11	-1.50647e-11	-1.81497e-11	-2.02364e-11	-2.1346e-11	-2.05088e-11	-1.73819e-11	-1.21482e-11	-6.12045e-12	6.7111e-13	7.04168e-12	1.23091e-11	1.61608e-11	1.83818e-11	1.87767e-11	1.72674e-11	1.42144e-11	9.56085e-12	4.28563e-12	-1.30579e-12	-7.10327e-12	-1.24709e-11	-1.73891e-11	-2.1547e-11	-2.50139e-11	-2.7605e-11	-2.82386e-11	-2.68667e-11	-2.31802e-11	-1.7744e-11	-1.02934e-11	-2.55151e-12	4.86e-12	1.08078e-11	1.51373e-11	1.771e-11
-1.01618e-12	6.66001e-12	1.38974e-11	2.01419e-11	2.5285e-11	2.80229e-11	2.83521e-11	2.75657e-11	2.43582e-11	1.98201e-11	1.3758e-11	7.591e-12	1.60878e-12	-4.77845e-12	-1.01816e-11	-1.44549e-11	-1.81528e-11	-2.10406e-11	-2.19282e-11	-2.09542e-11	-1.81523e-11	-1.3178e-11	-6.79143e-12	-3.76452e-13	6.06339e-12	1.14392e-11	1.498e-11	1.69665e-11	1.69742e-11	1.51984e-11	1.18239e-11	7.25208e-12	2.18468e-12	-3.10831e-12	-8.30005e-12	-1.31898e-11	-1.71878e-11	-2.08057e-11	-2.3809e-11	-2.58886e-11	-2.65559e-11	-2.52551e-11	-2.13856e-11	-1.50044e-11	-7.84512e-12	-5.45519e-13	6.87487e-12	1.32383e-11	1.77952e-11	2.08067e-11
-2.07795e-12	5.66041e-12	1.28623e-11	1.90837e-11	2.36477e-11	2.63128e-11	2.67379e-11	2.57916e-11	2.26143e-11	1.83427e-11	1.26891e-11	6.55943e-12	3.07202e-13	-5.59863e-12	-1.06838e-11	-1.56393e-11	-1.89356e-11	-2.16387e-11	-2.25032e-11	-2.16376e-11	-1.85782e-11	-1.35416e-11	-7.21016e-12	-3.72411e-13	5.88447e-12	1.13917e-11	1.49326e-11	1.71536e-11	1.72056e-11	1.53126e-11	1.14549e-11	6.75696e-12	1.54924e-12	-3.72777e-12	-9.03675e-12	-1.34735e-11	-1.7452e-11	-2.08781e-11	-2.34426e-11	-2.55808e-11	-2.59888e-11	-2.43415e-11	-2.0417e-11	-1.46202e-11	-7.62259e-12	3.9111e-13	7.84525e-12	1.41536e-11	1.86573e-11	2.19281e-11
-2.58017e-12	4.71055e-12	1.16993e-11	1.78656e-11	2.23496e-11	2.49597e-11	2.57063e-11	2.44101e-11	2.19486e-11	1.76948e-11	1.2551e-11	6.4409e-12	4.498e-13	-5.1807e-12	-1.03653e-11	-1.51503e-11	-1.86012e-11	-2.14766e-11	-2.21102e-11	-2.09284e-11	-1.76131e-11	-1.22089e-11	-5.28943e-12	1.72418e-12	8.29725e-12	1.38258e-11	1.75851e-11	1.94047e-11	1.9185e-11	1.69402e-11	1.30825e-11	7.93873e-12	2.44856e-12	-3.6882e-12	-9.31159e-12	-1.39083e-11	-1.75528e-11	-2.09167e-11	-2.34119e-11	-2.5122e-11	-2.55229e-11	-2.3865e-11	-1.97841e-11	-1.43177e-11	-6.75879e-12	1.16964e-12	8.45681e-12	1.45822e-11	1.95424e-11	2.27954e-11
-4.3969e-12	2.7002e-12	9.26617e-12	1.49546e-11	1.88933e-11	2.12973e-11	2.18219e-11	2.05399e-11	1.78084e-11	1.38033e-11	8.76609e-12	3.38606e-12	-2.02951e-12	-6.9992e-12	-1.21039e-11	-1.68302e-11	-1.9917e-11	-2.20516e-11	-2.23371e-11	-2.12671e-11	-1.70531e-11	-1.14321e-11	-4.28175e-12	3.25411e-12	1.04098e-11	1.63114e-11	2.05255e-11	2.23255e-11	2.24628e-11	2.02856e-11	1.62591e-11	1.06482e-11	4.72456e-12	-1.53832e-12	-7.636e-12	-1.24902e-11	-1.73125e-11	-2.07261e-11	-2.33812e-11	-2.47875e-11	-2.50641e-11	-2.36407e-11	-2.02118e-11	-1.4367e-11	-7.59319e-12	-1.03516e-13	7.31688e-12	1.3723e-11	1.85978e-11	2.10782e-11
-4.53141e-12	2.2193e-12	8.55789e-12	1.38644e-11	1.76628e-11	1.97968e-11	2.0094e-11	1.89257e-11	1.60379e-11	1.21891e-11	7.41655e-12	2.44507e-12	-2.39672e-12	-7.13016e-12	-1.12579e-11	-1.55064e-11	-1.87352e-11	-2.10777e-11	-2.17593e-11	-2.00818e-11	-1.64877e-11	-1.09982e-11	-3.8194e-12	4.05751e-12	1.11955e-11	1.7614e-11	2.17996e-11	2.38643e-11	2.39004e-11	2.18422e-11	1.77837e-11	1.20644e-11	5.60968e-12	-1.01558e-12	-7.41347e-12	-1.28574e-11	-1.74133e-11	-2.15303e-11	-2.45282e-11	-2.61211e-11	-2.66481e-11	-2.496e-11	-2.14689e-11	-1.5713e-11	-8.97115e-12	-1.45839e-12	5.62627e-12	1.15172e-11	1.62571e-11	1.87286e-11
-5.72463e-12	8.66202e-13	7.0467e-12	1.2117e-11	1.59811e-11	1.76603e-11	1.76466e-11	1.64659e-11	1.34964e-11	9.51259e-12	5.07757e-12	2.60645e-13	-4.57582e-12	-8.38733e-12	-1.2714e-11	-1.63994e-11	-1.93298e-11	-2.14573e-11	-2.14444e-11	-1.97367e-11	-1.60946e-11	-9.76138e-12	-1.79564e-12	6.25891e-12	1.41944e-11	2.03039e-11	2.50953e-11	2.75206e-11	2.79243e-11	2.5525e-11	2.19071e-11	1.62145e-11	9.66559e-12	1.95853e-12	-4.4962e-12	-1.08195e-11	-1.61587e-11	-2.08264e-11	-2.389e-11	-2.56161e-11	-2.61787e-11	-2.4606e-11	-2.07277e-11	-1.51334e-11	-7.98301e-12	-6.38998e-13	5.87368e-12	1.07308e-11	1.47868e-11	1.73222e-11
-5.08643e-12	1.2415e-12	7.66536e-12	1.28369e-11	1.65358e-11	1.84335e-11	1.82813e-11	1.64877e-11	1.32393e-11	8.68707e-12	4.08863e-12	-5.52438e-13	-5.32851e-12	-9.70846e-12	-1.33565e-11	-1.72196e-11	-2.02299e-11	-2.24481e-11	-2.31154e-11	-2.06919e-11	-1.60213e-11	-9.41983e-12	-1.62818e-12	6.05334e-12	1.35181e-11	1.9839e-11	2.43728e-11	2.65121e-11	2.71628e-11	2.57529e-11	2.2119e-11	1.67869e-11	1.02825e-11	3.08523e-12	-4.26123e-12	-1.11316e-11	-1.74727e-11	-2.18739e-11	-2.52591e-11	-2.73884e-11	-2.75868e-11	-2.55737e-11	-2.20595e-11	-1.66375e-11	-1.01337e-11	-2.54987e-12	3.90419e-12	9.25512e-12	1.30944e-11	1.52159e-11
-3.77677e-12	2.98282e-12	9.48306e-12	1.46954e-11	1.7984e-11	1.93932e-11	1.9154e-11	1.73711e-11	1.3778e-11	9.20092e-12	4.01629e-12	-1.00847e-12	-5.78277e-12	-9.85363e-12	-1.35852e-11	-1.69562e-11	-1.95278e-11	-2.17068e-11	-2.26442e-11	-2.08815e-11	-1.679e-11	-1.02791e-11	-2.42527e-12	5.69323e-12	1.34458e-11	1.99887e-11	2.47108e-11	2.7383e-11	2.83374e-11	2.6519e-11	2.30254e-11	1.8761e-11	1.25851e-11	5.47847e-12	-1.81115e-12	-8.47371e-12	-1.45181e-11	-1.93706e-11	-2.32815e-11	-2.58514e-11	-2.62185e-11	-2.428e-11	-2.10607e-11	-1.5374e-11	-8.6606e-12	-1.94187e-12	4.7289e-12	9.65529e-12	1.37539e-11	1.55894e-11
-3.77628e-12	3.46825e-12	9.81928e-12	1.495e-11	1.9164e-11	2.07064e-11	2.04388e-11	1.83752e-11	1.50842e-11	1.04324e-11	4.97424e-12	-5.99422e-13	-5.32043e-12	-9.58491e-12	-1.37091e-11	-1.75152e-11	-2.04741e-11	-2.23973e-11	-2.23844e-11	-2.01705e-11	-1.60275e-11	-1.0117e-11	-2.76052e-12	4.79133e-12	1.25457e-11	1.84366e-11	2.32493e-11	2.59482e-11	2.65172e-11	2.49137e-11	2.16155e-11	1.74452e-11	1.1534e-11	4.63874e-12	-2.34357e-12	-8.83027e-12	-1.46473e-11	-1.97822e-11	-2.34694e-11	-2.57354e-11	-2.61825e-11	-2.41232e-11	-2.03194e-11	-1.46505e-11	-7.48239e-12	-3.55091e-13	6.07232e-12	1.13682e-11	1.48984e-11	1.68618e-11
-1.90351e-12	4.86318e-12	1.17471e-11	1.76523e-11	2.18539e-11	2.41246e-11	2.38285e-11	2.15944e-11	1.76621e-11	1.20689e-11	6.06008e-12	1.43584e-13	-5.68054e-12	-1.062e-11	-1.53641e-11	-1.91526e-11	-2.16815e-11	-2.34271e-11	-2.4146e-11	-2.1957e-11	-1.76754e-11	-1.12196e-11	-4.50796e-12	3.21264e-12	1.06508e-11	1.68331e-11	2.0818e-11	2.30798e-11	2.37359e-11	2.24415e-11	1.94915e-11	1.5449e-11	9.94821e-12	3.73862e-12	-2.35018e-12	-8.24714e-12	-1.39984e-11	-1.87461e-11	-2.26642e-11	-2.44471e-11	-2.50825e-11	-2.36999e-11	-1.98766e-11	-1.43783e-11	-7.19057e-12	2.13832e-13	7.28606e-12	1.26565e-11	1.67605e-11	1.88927e-11
-4.00224e-13	7.07701e-12	1.42434e-11	1.9962e-11	2.41637e-11	2.6461e-11	2.66002e-11	2.46947e-11	2.09151e-11	1.55493e-11	8.89563e-12	2.48709e-12	-3.80955e-12	-9.09543e-12	-1.34736e-11	-1.73917e-11	-2.05122e-11	-2.31389e-11	-2.40247e-11	-2.17469e-11	-1.7698e-11	-1.16738e-11	-4.76327e-12	2.70864e-12	9.3954e-12	1.49417e-11	1.91274e-11	2.14727e-11	2.20328e-11	2.07846e-11	1.79732e-11	1.36945e-11	8.85091e-12	3.311e-12	-2.42963e-12	-7.98552e-12	-1.29623e-11	-1.71575e-11	-2.07843e-11	-2.28017e-11	-2.29273e-11	-2.12498e-11	-1.73893e-11	-1.18092e-11	-4.50779e-12	2.85399e-12	1.00967e-11	1.62062e-11	2.04362e-11	2.23375e-11
-1.56325e-12	6.25682e-12	1.33664e-11	1.97227e-11	2.34962e-11	2.61471e-11	2.66646e-11	2.49936e-11	2.14485e-11	1.64291e-11	1.06654e-11	4.3563e-12	-2.00783e-12	-8.10907e-12	-1.37325e-11	-1.78531e-11	-2.09558e-11	-2.28915e-11	-2.31751e-11	-2.17837e-11	-1.84223e-11	-1.26237e-11	-6.29933e-12	8.52835e-13	7.62486e-12	1.28799e-11	1.62786e-11	1.85884e-11	1.90615e-11	1.76054e-11	1.47052e-11	1.06965e-11	6.21529e-12	1.29888e-12	-3.73654e-12	-8.27103e-12	-1.25781e-11	-1.63825e-11	-1.96878e-11	-2.1723e-11	-2.17544e-11	-2.01356e-11	-1.67226e-11	-1.09578e-11	-2.81798e-12	5.33072e-12	1.27458e-11	1.87735e-11	2.29858e-11	2.52139e-11
1.5853e-13	7.31602e-12	1.41857e-11	2.01922e-11	2.42996e-11	2.69061e-11	2.72726e-11	2.58432e-11	2.2641e-11	1.76926e-11	1.18631e-11	5.41905e-12	-9.29094e-13	-6.45124e-12	-1.16838e-11	-1.59234e-11	-1.94401e-11	-2.17008e-11	-2.19543e-11	-2.06321e-11	-1.76402e-11	-1.2895e-11	-6.377e-12	3.16864e-13	6.98231e-12	1.19673e-11	1.59664e-11	1.76492e-11	1.80565e-11	1.66946e-11	1.40076e-11	9.99353e-12	5.30273e-12	6.38565e-13	-4.11264e-12	-8.22258e-12	-1.21904e-11	-1.58936e-11	-1.86712e-11	-2.07721e-11	-2.1189e-11	-1.94334e-11	-1.61057e-11	-1.0062e-11	-2.73578e-12	5.34542e-12	1.26468e-11	1.88664e-11	2.33576e-11	2.6218e-11
-4.25403e-13	6.43366e-12	1.30334e-11	1.87307e-11	2.32148e-11	2.59083e-11	2.65341e-11	2.538e-11	2.21814e-11	1.78014e-11	1.18245e-11	5.54211e-12	-5.55571e-13	-6.19673e-12	-1.15483e-11	-1.57471e-11	-1.92602e-11	-2.12527e-11	-2.15772e-11	-1.98358e-11	-1.66503e-11	-1.08641e-11	-4.50423e-12	1.91785e-12	7.82301e-12	1.32077e-11	1.6983e-11	1.87706e-11	1.90394e-11	1.73737e-11	1.43882e-11	1.01539e-11	5.54125e-12	1.01387e-12	-3.58457e-12	-7.32503e-12	-1.06107e-11	-1.42926e-11	-1.6866e-11	-1.87341e-11	-1.98207e-11	-1.88929e-11	-1.51656e-11	-8.48058e-12	-1.29111e-12	6.57337e-12	1.39618e-11	2.06628e-11	2.49799e-11	2.73643e-11
-3.05215e-12	4.11956e-12	1.07512e-11	1.65285e-11	2.06076e-11	2.34503e-11	2.42094e-11	2.3073e-11	2.01586e-11	1.62369e-11	1.11198e-11	5.36496e-12	-4.96462e-13	-6.00262e-12	-1.10416e-11	-1.51e-11	-1.80997e-11	-1.9808e-11	-2.03422e-11	-1.90751e-11	-1.53282e-11	-1.0178e-11	-3.72747e-12	2.68217e-12	8.95682e-12	1.43717e-11	1.79889e-11	2.00216e-11	2.02655e-11	1.84418e-11	1.51152e-11	1.05949e-11	5.7851e-12	1.03922e-12	-3.33006e-12	-7.17355e-12	-1.06333e-11	-1.39048e-11	-1.66079e-11	-1.87212e-11	-1.90653e-11	-1.78728e-11	-1.44368e-11	-8.90287e-12	-1.93544e-12	5.9397e-12	1.32819e-11	1.9077e-11	2.3831e-11	2.6084e-11
-3.4389e-12	3.08265e-12	9.1619e-12	1.51221e-11	1.91515e-11	2.11628e-11	2.12611e-11	1.96221e-11	1.69545e-11	1.31022e-11	8.44866e-12	3.24804e-12	-1.46231e-12	-6.10871e-12	-1.0192e-11	-1.34671e-11	-1.62287e-11	-1.80454e-11	-1.84605e-11	-1.66765e-11	-1.29669e-11	-7.82559e-12	-1.14061e-12	5.54437e-12	1.21814e-11	1.72712e-11	2.11247e-11	2.33705e-11	2.33444e-11	2.15384e-11	1.81799e-11	1.36756e-11	8.49275e-12	3.22996e-12	-1.44308e-12	-5.42157e-12	-9.57592e-12	-1.24513e-11	-1.47174e-11	-1.71078e-11	-1.81251e-11	-1.76432e-11	-1.44345e-11	-9.41397e-12	-2.74675e-12	4.90635e-12	1.18045e-11	1.77541e-11	2.22044e-11	2.50684e-11
-4.506e-12	1.9143e-12	7.83012e-12	1.27281e-11	1.6221e-11	1.85006e-11	1.90287e-11	1.79546e-11	1.54718e-11	1.19445e-11	7.47926e-12	2.93589e-12	-1.68742e-12	-5.73696e-12	-9.43479e-12	-1.26956e-11	-1.52299e-11	-1.72598e-11	-1.7785e-11	-1.64753e-11	-1.32045e-11	-7.93701e-12	-1.28578e-12	6.07777e-12	1.30932e-11	1.89504e-11	2.33936e-11	2.59592e-11	2.6212e-11	2.47399e-11	2.1369e-11	1.69322e-11	1.10619e-11	5.50241e-12	4.24391e-14	-4.3002e-12	-8.63574e-12	-1.2044e-11	-1.46103e-11	-1.68782e-11	-1.78013e-11	-1.69765e-11	-1.4347e-11	-9.5396e-12	-2.6077e-12	4.00089e-12	1.08031e-11	1.64276e-11	2.07731e-11	2.30723e-11
-5.40258e-12	9.60885e-13	6.91578e-12	1.21477e-11	1.59408e-11	1.82861e-11	1.84963e-11	1.69319e-11	1.4426e-11	1.05736e-11	5.96629e-12	1.54904e-12	-2.63551e-12	-6.36175e-12	-9.52844e-12	-1.24642e-11	-1.49612e-11	-1.65363e-11	-1.69816e-11	-1.55582e-11	-1.17651e-11	-5.98076e-12	8.07255e-13	8.00383e-12	1.44845e-11	2.04483e-11	2.49217e-11	2.72351e-11	2.73724e-11	2.5776e-11	2.23038e-11	1.74567e-11	1.13768e-11	5.48691e-12	-2.76816e-13	-5.20388e-12	-9.43816e-12	-1.27132e-11	-1.49935e-11	-1.75562e-11	-1.86783e-11	-1.76013e-11	-1.54372e-11	-1.07257e-11	-4.72641e-12	1.9639e-12	8.24565e-12	1.36872e-11	1.78018e-11	1.99411e-11
-3.97567e-12	2.40733e-12	8.5594e-12	1.31998e-11	1.67229e-11	1.8411e-11	1.85323e-11	1.71579e-11	1.43057e-11	1.01922e-11	5.45696e-12	1.22446e-12	-2.77713e-12	-6.0504e-12	-9.08564e-12	-1.16608e-11	-1.38274e-11	-1.52924e-11	-1.58958e-11	-1.46038e-11	-1.13081e-11	-6.22363e-12	5.03987e-13	7.88175e-12	1.47781e-11	2.0797e-11	2.5226e-11	2.78786e-11	2.85844e-11	2.75227e-11	2.44803e-11	1.96723e-11	1.40134e-11	7.99206e-12	2.21768e-12	-3.47677e-12	-7.81586e-12	-1.11691e-11	-1.4517e-11	-1.6712e-11	-1.76316e-11	-1.74676e-11	-1.50263e-11	-1.08656e-11	-4.90178e-12	1.57892e-12	7.50717e-12	1.25721e-11	1.65961e-11	1.88065e-11
-4.51697e-12	2.21242e-12	8.2739e-12	1.38575e-11	1.77572e-11	1.94968e-11	1.98508e-11	1.8091e-11	1.49563e-11	1.0555e-11	6.0401e-12	1.31376e-12	-2.78552e-12	-6.43005e-12	-9.78859e-12	-1.25023e-11	-1.49354e-11	-1.66952e-11	-1.67906e-11	-1.56212e-11	-1.23024e-11	-7.32981e-12	-6.75025e-13	6.64056e-12	1.40521e-11	1.99768e-11	2.43099e-11	2.71419e-11	2.75759e-11	2.62122e-11	2.34097e-11	1.86407e-11	1.32767e-11	7.32464e-12	2.16665e-12	-2.99311e-12	-7.61642e-12	-1.15096e-11	-1.49108e-11	-1.68625e-11	-1.74392e-11	-1.6888e-11	-1.5104e-11	-1.054e-11	-5.1713e-12	1.30052e-12	7.46503e-12	1.25122e-11	1.60886e-11	1.83362e-11
-2.32446e-12	4.92363e-12	1.20189e-11	1.74285e-11	2.13743e-11	2.34124e-11	2.30736e-11	2.11131e-11	1.76231e-11	1.25859e-11	7.34976e-12	2.1296e-12	-2.44575e-12	-6.71556e-12	-9.77567e-12	-1.25889e-11	-1.50273e-11	-1.65721e-11	-1.67759e-11	-1.55834e-11	-1.23623e-11	-7.06997e-12	-5.39534e-13	6.57177e-12	1.32319e-11	1.89772e-11	2.33547e-11	2.57391e-11	2.63152e-11	2.51611e-11	2.249e-11	1.85328e-11	1.34388e-11	8.26838e-12	2.80485e-12	-2.37445e-12	-6.97289e-12	-1.03652e-11	-1.34715e-11	-1.5869e-11	-1.69485e-11	-1.69302e-11	-1.40768e-11	-9.9089e-12	-4.41586e-12	1.84813e-12	7.99665e-12	1.32925e-11	1.6796e-11	1.86778e-11
-7.32355e-13	6.87456e-12	1.41315e-11	2.02197e-11	2.44497e-11	2.65321e-11	2.65256e-11	2.46343e-11	2.08335e-11	1.59384e-11	1.02972e-11	4.27237e-12	-8.9805e-13	-5.50004e-12	-9.25115e-12	-1.2583e-11	-1.53128e-11	-1.7474e-11	-1.82249e-11	-1.69471e-11	-1.40724e-11	-8.86183e-12	-2.40422e-12	4.2701e-12	1.10386e-11	1.66311e-11	2.0751e-11	2.31852e-11	2.38856e-11	2.29287e-11	2.01439e-11	1.61654e-11	1.14906e-11	6.2598e-12	1.283e-12	-3.23017e-12	-7.27971e-12	-1.11072e-11	-1.40465e-11	-1.75596e-11	-1.82483e-11	-1.62387e-11	-1.35274e-11	-9.01135e-12	-2.34058e-12	3.91274e-12	1.02282e-11	1.59718e-11	1.98785e-11	2.18188e-11
-8.24237e-13	7.15216e-12	1.42723e-11	2.0428e-11	2.49298e-11	2.73444e-11	2.73912e-11	2.56313e-11	2.17808e-11	1.68803e-11	1.09354e-11	4.45405e-12	-1.73067e-12	-6.89044e-12	-1.13841e-11	-1.4867e-11	-1.77263e-11	-1.97544e-11	-1.99599e-11	-1.87319e-11	-1.54184e-11	-1.0302e-11	-4.19963e-12	2.7749e-12	9.09218e-12	1.44236e-11	1.85453e-11	2.06419e-11	2.08912e-11	1.98721e-11	1.72294e-11	1.38318e-11	9.14988e-12	4.95112e-12	2.79851e-13	-4.1374e-12	-8.11944e-12	-1.12524e-11	-1.42574e-11	-1.62002e-11	-1.66331e-11	-1.59717e-11	-1.26689e-11	-7.16701e-12	-7.55584e-13	6.18342e-12	1.32699e-11	1.85693e-11	2.24014e-11	2.44626e-11
7.71421e-13	8.93788e-12	1.63068e-11	2.26045e-11	2.7204e-11	3.00041e-11	2.9939e-11	2.82129e-11	2.4778e-11	1.97035e-11	1.34974e-11	6.87927e-12	2.64665e-13	-5.60387e-12	-1.07032e-11	-1.47439e-11	-1.76441e-11	-1.95869e-11	-1.97036e-11	-1.82251e-11	-1.50769e-11	-1.00137e-11	-3.83854e-12	2.45209e-12	8.4443e-12	1.37206e-11	1.69684e-11	1.87417e-11	1.91153e-11	1.75509e-11	1.49242e-11	1.12424e-11	6.86597e-12	2.59261e-12	-1.23667e-12	-5.81024e-12	-9.85623e-12	-1.28932e-11	-1.41681e-11	-1.5983e-11	-1.6375e-11	-1.51293e-11	-1.21018e-11	-6.87697e-12	9.93323e-14	7.42913e-12	1.44552e-11	2.0307e-11	2.44394e-11	2.64206e-11
2.3545e-13	8.32731e-12	1.56536e-11	2.16386e-11	2.58207e-11	2.80151e-11	2.83478e-11	2.65916e-11	2.32082e-11	1.8441e-11	1.23237e-11	5.43203e-12	-1.17192e-12	-7.20565e-12	-1.25804e-11	-1.66956e-11	-1.99973e-11	-2.18939e-11	-2.2325e-11	-2.11681e-11	-1.7423e-11	-1.2191e-11	-6.52923e-12	3.06742e-13	6.48546e-12	1.11649e-11	1.50451e-11	1.71382e-11	1.72275e-11	1.61853e-11	1.40187e-11	1.03049e-11	6.2625e-12	2.19874e-12	-1.84725e-12	-5.48823e-12	-8.90183e-12	-1.15463e-11	-1.3807e-11	-1.59186e-11	-1.6808e-11	-1.58127e-11	-1.21564e-11	-6.0114e-12	6.77137e-13	8.3853e-12	1.56902e-11	2.20501e-11	2.68486e-11	2.92934e-11
-1.1585e-12	6.96e-12	1.42365e-11	2.04969e-11	2.50805e-11	2.75466e-11	2.82453e-11	2.691e-11	2.36385e-11	1.92444e-11	1.34416e-11	6.92288e-12	4.1841e-13	-5.9404e-12	-1.14963e-11	-1.61533e-11	-1.94195e-11	-2.15168e-11	-2.21114e-11	-2.06418e-11	-1.68629e-11	-1.17589e-11	-5.20891e-12	1.77273e-12	7.97631e-12	1.28903e-11	1.61842e-11	1.77355e-11	1.76437e-11	1.57346e-11	1.22944e-11	7.96774e-12	3.5345e-12	-1.0817e-12	-5.7352e-12	-9.41882e-12	-1.23901e-11	-1.51873e-11	-1.82297e-11	-1.96253e-11	-1.9575e-11	-1.65121e-11	-1.27261e-11	-6.27381e-12	3.73869e-13	8.05894e-12	1.57618e-11	2.21057e-11	2.63677e-11	2.87983e-11
-1.48664e-12	6.26771e-12	1.31765e-11	1.892e-11	2.3095e-11	2.53089e-11	2.54889e-11	2.39937e-11	2.08608e-11	1.62623e-11	1.0591e-11	4.32989e-12	-1.78023e-12	-7.41784e-12	-1.29986e-11	-1.72204e-11	-2.065e-11	-2.22802e-11	-2.20771e-11	-1.99485e-11	-1.56723e-11	-9.77776e-12	-3.17982e-12	3.74675e-12	1.00818e-11	1.49442e-11	1.87142e-11	2.01341e-11	1.9687e-11	1.76127e-11	1.41529e-11	9.54563e-12	4.70739e-12	-3.9376e-13	-5.24977e-12	-8.46975e-12	-1.08637e-11	-1.35348e-11	-1.60478e-11	-1.81594e-11	-1.84626e-11	-1.6881e-11	-1.28446e-11	-6.60728e-12	4.01003e-13	7.78054e-12	1.48563e-11	2.13459e-11	2.60112e-11	2.92251e-11
-3.46146e-12	3.85235e-12	1.05071e-11	1.61565e-11	1.97986e-11	2.21279e-11	2.26454e-11	2.12053e-11	1.8401e-11	1.4053e-11	8.96789e-12	3.46706e-12	-1.9254e-12	-7.39958e-12	-1.23178e-11	-1.65698e-11	-1.97134e-11	-2.17948e-11	-2.23271e-11	-2.06603e-11	-1.63574e-11	-1.05216e-11	-3.37295e-12	4.00303e-12	1.0505e-11	1.67424e-11	2.02388e-11	2.23834e-11	2.19683e-11	1.9791e-11	1.59635e-11	1.14077e-11	5.63336e-12	-2.68927e-13	-5.28836e-12	-9.52264e-12	-1.33839e-11	-1.66909e-11	-1.91009e-11	-2.10881e-11	-2.11639e-11	-1.8847e-11	-1.50006e-11	-8.80769e-12	-1.23453e-12	6.14323e-12	1.34055e-11	1.92361e-11	2.39173e-11	2.63106e-11
-3.84822e-12	3.31105e-12	9.51819e-12	1.4878e-11	1.8497e-11	2.02668e-11	2.05267e-11	1.87864e-11	1.59341e-11	1.18171e-11	7.09255e-12	1.70718e-12	-3.52541e-12	-8.29438e-12	-1.27489e-11	-1.66297e-11	-1.95406e-11	-2.10695e-11	-2.16196e-11	-1.9626e-11	-1.46765e-11	-7.94536e-12	-6.51086e-13	6.99313e-12	1.44846e-11	2.00025e-11	2.39803e-11	2.56808e-11	2.56032e-11	2.34579e-11	1.965e-11	1.43783e-11	8.02482e-12	1.50081e-12	-4.01778e-12	-9.21485e-12	-1.35895e-11	-1.75981e-11	-2.07187e-11	-2.19811e-11	-2.12487e-11	-1.99265e-11	-1.66735e-11	-1.03438e-11	-2.90027e-12	4.86296e-12	1.20809e-11	1.78084e-11	2.22925e-11	2.4739e-11
-4.57426e-12	2.20665e-12	8.47952e-12	1.32975e-11	1.68064e-11	1.85886e-11	1.83831e-11	1.67867e-11	1.39718e-11	1.03823e-11	5.83715e-12	1.00956e-12	-3.42545e-12	-7.56203e-12	-1.16382e-11	-1.54568e-11	-1.77638e-11	-1.98842e-11	-1.99725e-11	-1.80375e-11	-1.40845e-11	-7.59315e-12	-7.55628e-15	8.11983e-12	1.54123e-11	2.1488e-11	2.58477e-11	2.80243e-11	2.80711e-11	2.61603e-11	2.20876e-11	1.70575e-11	1.05317e-11	3.36825e-12	-3.08292e-12	-9.13442e-12	-1.4081e-11	-1.81696e-11	-2.10752e-11	-2.23696e-11	-2.25893e-11	-2.07574e-11	-1.69252e-11	-1.10574e-11	-4.21783e-12	3.14572e-12	9.80938e-12	1.52491e-11	1.93318e-11	2.14675e-11
-4.4814e-12	2.56951e-12	8.56527e-12	1.31968e-11	1.66328e-11	1.8527e-11	1.80053e-11	1.62934e-11	1.26666e-11	8.61531e-12	3.66338e-12	-9.15518e-13	-5.56902e-12	-9.72159e-12	-1.32347e-11	-1.66341e-11	-1.9291e-11	-2.10383e-11	-2.12936e-11	-1.91507e-11	-1.47519e-11	-8.12379e-12	-1.88256e-13	7.60517e-12	1.46667e-11	2.09965e-11	2.52905e-11	2.7714e-11	2.80449e-11	2.61004e-11	2.27525e-11	1.7582e-11	1.13884e-11	4.63351e-12	-1.97044e-12	-8.29194e-12	-1.33078e-11	-1.76611e-11	-2.07976e-11	-2.30264e-11	-2.34273e-11	-2.17108e-11	-1.79497e-11	-1.23927e-11	-5.5958e-12	1.47821e-12	8.11878e-12	1.36491e-11	1.76785e-11	1.94625e-11
-2.79159e-12	3.92181e-12	1.01059e-11	1.48955e-11	1.83581e-11	1.96839e-11	1.9608e-11	1.74983e-11	1.41326e-11	9.6976e-12	4.87179e-12	4.4566e-13	-4.26113e-12	-7.80974e-12	-1.14063e-11	-1.44273e-11	-1.67947e-11	-1.89329e-11	-1.99271e-11	-1.82727e-11	-1.40018e-11	-7.92613e-12	-2.67703e-13	7.51151e-12	1.46193e-11	2.0965e-11	2.5545e-11	2.83966e-11	2.86973e-11	2.75024e-11	2.44032e-11	1.91688e-11	1.28562e-11	6.35529e-12	-3.88989e-13	-7.07997e-12	-1.31599e-11	-1.78116e-11	-2.15272e-11	-2.33012e-11	-2.32065e-11	-2.14616e-11	-1.7395e-11	-1.1822e-11	-5.35195e-12	1.50712e-12	7.52596e-12	1.26691e-11	1.59843e-11	1.81236e-11
-1.3789e-12	5.46773e-12	1.18507e-11	1.71484e-11	2.04405e-11	2.21304e-11	2.1948e-11	2.00318e-11	1.62132e-11	1.1462e-11	6.03046e-12	8.42277e-13	-4.12564e-12	-8.13966e-12	-1.22905e-11	-1.59847e-11	-1.89631e-11	-2.01208e-11	-2.03973e-11	-1.94446e-11	-1.48042e-11	-8.80494e-12	-1.02217e-12	6.46395e-12	1.34705e-11	1.94023e-11	2.36128e-11	2.61091e-11	2.68415e-11	2.5254e-11	2.20109e-11	1.72988e-11	1.15049e-11	5.35924e-12	-9.2496e-13	-6.86277e-12	-1.23885e-11	-1.63598e-11	-1.92636e-11	-2.16701e-11	-2.21207e-11	-2.06458e-11	-1.71867e-11	-1.16972e-11	-5.24133e-12	1.49517e-12	8.32048e-12	1.37727e-11	1.71448e-11	1.87831e-11
3.78405e-13	7.38668e-12	1.37555e-11	1.93871e-11	2.32317e-11	2.45716e-11	2.45757e-11	2.27821e-11	1.88338e-11	1.37522e-11	8.06488e-12	2.44326e-12	-2.72361e-12	-7.45705e-12	-1.20626e-11	-1.59754e-11	-1.82823e-11	-1.99533e-11	-2.04128e-11	-1.90782e-11	-1.53473e-11	-9.63223e-12	-3.03074e-12	4.27242e-12	1.13464e-11	1.75873e-11	2.1757e-11	2.44434e-11	2.49076e-11	2.37606e-11	2.11907e-11	1.67646e-11	1.17025e-11	5.51782e-12	-5.70976e-13	-6.41464e-12	-1.14234e-11	-1.57874e-11	-1.92525e-11	-2.16838e-11	-2.24826e-11	-2.10379e-11	-1.71524e-11	-1.16771e-11	-4.96728e-12	2.17423e-12	8.32097e-12	1.35938e-11	1.75272e-11	1.9162e-11
8.7571e-14	7.72823e-12	1.47756e-11	2.0496e-11	2.47012e-11	2.70661e-11	2.71306e-11	2.52464e-11	2.14314e-11	1.63888e-11	1.07583e-11	4.34978e-12	-1.33756e-12	-6.50088e-12	-1.06357e-11	-1.43531e-11	-1.6509e-11	-1.75387e-11	-1.90037e-11	-1.80244e-11	-1.50431e-11	-9.82536e-12	-3.11374e-12	3.55526e-12	1.03077e-11	1.55592e-11	1.9617e-11	2.13885e-11	2.19486e-11	2.06098e-11	1.7436e-11	1.33332e-11	8.72942e-12	3.53412e-12	-2.08572e-12	-7.08206e-12	-1.14869e-11	-1.55346e-11	-1.82945e-11	-1.9962e-11	-2.01533e-11	-1.85682e-11	-1.49883e-11	-8.71368e-12	-2.23298e-12	5.17321e-12	1.18635e-11	1.72216e-11	2.09951e-11	2.30793e-11
1.23559e-12	8.8727e-12	1.56056e-11	2.14575e-11	2.54673e-11	2.71554e-11	2.74899e-11	2.5588e-11	2.21726e-11	1.71247e-11	1.13184e-11	4.59186e-12	-1.13812e-12	-5.93551e-12	-1.10189e-11	-1.45089e-11	-1.72706e-11	-1.91583e-11	-2.01365e-11	-1.91252e-11	-1.59077e-11	-1.06136e-11	-4.28209e-12	2.39934e-12	8.36845e-12	1.35044e-11	1.74201e-11	1.94883e-11	1.99276e-11	1.87167e-11	1.59604e-11	1.21826e-11	7.93587e-12	3.20776e-12	-1.59318e-12	-5.88253e-12	-1.00493e-11	-1.37418e-11	-1.68161e-11	-1.86932e-11	-1.91598e-11	-1.81237e-11	-1.47516e-11	-9.48057e-12	-2.49716e-12	4.38322e-12	1.15958e-11	1.74512e-11	2.14041e-11	2.39982e-11
1.046e-12	8.28343e-12	1.52207e-11	2.12999e-11	2.54625e-11	2.77758e-11	2.83981e-11	2.6958e-11	2.37967e-11	1.90295e-11	1.34007e-11	7.27464e-12	1.47717e-12	-4.05563e-12	-9.10704e-12	-1.3153e-11	-1.60231e-11	-1.81737e-11	-1.93917e-11	-1.84781e-11	-1.53476e-11	-1.07978e-11	-4.76122e-12	1.46724e-12	7.61221e-12	1.2821e-11	1.63032e-11	1.85829e-11	1.86367e-11	1.7289e-11	1.41507e-11	1.02024e-11	5.68749e-12	8.84776e-13	-3.18253e-12	-6.99226e-12	-1.06794e-11	-1.38763e-11	-1.6805e-11	-1.9119e-11	-1.96674e-11	-1.81161e-11	-1.41738e-11	-7.96663e-12	-1.2248e-12	6.05703e-12	1.31328e-11	1.90628e-11	2.35647e-11	2.62227e-11
-9.9454e-13	6.13631e-12	1.27858e-11	1.83268e-11	2.24041e-11	2.47441e-11	2.52296e-11	2.3809e-11	2.07027e-11	1.64045e-11	1.12039e-11	5.2714e-12	-1.01526e-13	-5.03214e-12	-9.43163e-12	-1.30051e-11	-1.59782e-11	-1.79849e-11	-1.8853e-11	-1.77706e-11	-1.46171e-11	-9.36382e-12	-3.35208e-12	3.10731e-12	9.26826e-12	1.42231e-11	1.77834e-11	1.9722e-11	1.99251e-11	1.84281e-11	1.49417e-11	1.08815e-11	6.32037e-12	1.95463e-12	-2.20505e-12	-5.9384e-12	-9.71083e-12	-1.26501e-11	-1.52395e-11	-1.70917e-11	-1.79278e-11	-1.67353e-11	-1.31643e-11	-7.76897e-12	-9.43651e-13	6.57977e-12	1.40304e-11	1.98201e-11	2.41514e-11	2.67383e-11
-1.67617e-12	5.05855e-12	1.1827e-11	1.69399e-11	2.11824e-11	2.31689e-11	2.3944e-11	2.27277e-11	1.99589e-11	1.58401e-11	1.09539e-11	5.74085e-12	1.65416e-13	-4.53072e-12	-8.86981e-12	-1.27311e-11	-1.60292e-11	-1.79116e-11	-1.86891e-11	-1.76067e-11	-1.43768e-11	-9.28162e-12	-3.13665e-12	3.69399e-12	9.80699e-12	1.45646e-11	1.82351e-11	1.98024e-11	2.02595e-11	1.80361e-11	1.45176e-11	1.01821e-11	5.22839e-12	2.60476e-13	-4.28112e-12	-7.87591e-12	-1.11865e-11	-1.41613e-11	-1.68449e-11	-1.85141e-11	-1.91974e-11	-1.81666e-11	-1.49455e-11	-9.3743e-12	-2.7284e-12	4.87851e-12	1.19596e-11	1.79962e-11	2.261e-11	2.52733e-11
-3.22289e-12	3.14057e-12	9.59107e-12	1.4823e-11	1.87067e-11	2.07784e-11	2.12266e-11	1.97812e-11	1.70142e-11	1.3288e-11	8.65046e-12	3.56175e-12	-1.28183e-12	-5.78256e-12	-9.53013e-12	-1.30414e-11	-1.5915e-11	-1.76073e-11	-1.80775e-11	-1.66417e-11	-1.32447e-11	-8.18157e-12	-1.8412e-12	5.47617e-12	1.18485e-11	1.7306e-11	2.18612e-11	2.43628e-11	2.40134e-11	2.22181e-11	1.85114e-11	1.32237e-11	7.61275e-12	2.46187e-12	-2.20762e-12	-6.17012e-12	-9.94255e-12	-1.29654e-11	-1.53753e-11	-1.74105e-11	-1.82981e-11	-1.71305e-11	-1.41457e-11	-9.02742e-12	-2.2856e-12	4.83992e-12	1.18944e-11	1.77587e-11	2.18271e-11	2.46609e-11
-4.50493e-12	2.09301e-12	8.22021e-12	1.33136e-11	1.66661e-11	1.85869e-11	1.89996e-11	1.7492e-11	1.45953e-11	1.08726e-11	6.72005e-12	2.25661e-12	-2.3507e-12	-6.19419e-12	-1.00395e-11	-1.29983e-11	-1.56658e-11	-1.73955e-11	-1.77981e-11	-1.6428e-11	-1.24094e-11	-7.08862e-12	-6.39892e-13	7.03807e-12	1.43306e-11	1.9328e-11	2.32508e-11	2.60828e-11	2.61473e-11	2.38706e-11	1.96665e-11	1.44801e-11	8.77498e-12	2.97395e-12	-2.31727e-12	-6.96366e-12	-1.09475e-11	-1.45938e-11	-1.75242e-11	-1.94048e-11	-2.00686e-11	-1.902e-11	-1.57403e-11	-1.07536e-11	-4.43806e-12	2.66437e-12	9.20191e-12	1.4965e-11	1.89978e-11	2.18761e-11
-5.07998e-12	1.45046e-12	7.53148e-12	1.25911e-11	1.61373e-11	1.76299e-11	1.74227e-11	1.59328e-11	1.31712e-11	9.38985e-12	4.94063e-12	5.71341e-13	-3.33787e-12	-6.79411e-12	-1.00123e-11	-1.29268e-11	-1.53705e-11	-1.70912e-11	-1.77781e-11	-1.63654e-11	-1.26167e-11	-6.76483e-12	6.04819e-14	7.59101e-12	1.46313e-11	2.03499e-11	2.43384e-11	2.70195e-11	2.72794e-11	2.51252e-11	2.17116e-11	1.70154e-11	1.08947e-11	4.66731e-12	-1.28649e-12	-6.27217e-12	-1.10749e-11	-1.47443e-11	-1.72679e-11	-1.88892e-11	-1.98461e-11	-1.88579e-11	-1.59726e-11	-1.10781e-11	-4.92962e-12	1.56174e-12	7.89323e-12	1.33454e-11	1.72575e-11	1.99404e-11
-3.34755e-12	3.19355e-12	9.27457e-12	1.41867e-11	1.72977e-11	1.8682e-11	1.78388e-11	1.58019e-11	1.21751e-11	7.89109e-12	3.40279e-12	-8.03071e-13	-4.87038e-12	-8.21648e-12	-1.05945e-11	-1.38216e-11	-1.618e-11	-1.81139e-11	-1.80903e-11	-1.64253e-11	-1.22112e-11	-6.19236e-12	1.24758e-12	8.57738e-12	1.5106e-11	2.15672e-11	2.58772e-11	2.80165e-11	2.86086e-11	2.73621e-11	2.39467e-11	1.9533e-11	1.37018e-11	7.40871e-12	7.74573e-13	-4.98027e-12	-1.01187e-11	-1.44312e-11	-1.78625e-11	-2.01979e-11	-2.10411e-11	-1.97829e-11	-1.68016e-11	-1.21914e-11	-6.3662e-12	-6.3136e-14	6.41224e-12	1.1701e-11	1.55456e-11	1.81769e-11
-3.69167e-12	3.01108e-12	9.17381e-12	1.40718e-11	1.76659e-11	1.90111e-11	1.87186e-11	1.66586e-11	1.26552e-11	7.89691e-12	3.0711e-12	-1.60905e-12	-5.84511e-12	-9.30135e-12	-1.31555e-11	-1.5887e-11	-1.70677e-11	-1.88861e-11	-1.92391e-11	-1.77801e-11	-1.3996e-11	-8.23823e-12	-1.1891e-12	6.28992e-12	1.36908e-11	1.94254e-11	2.39645e-11	2.64005e-11	2.67083e-11	2.5382e-11	2.23964e-11	1.76879e-11	1.20414e-11	6.06628e-12	-1.20222e-13	-5.79513e-12	-1.1049e-11	-1.55178e-11	-1.87449e-11	-1.99398e-11	-2.06711e-11	-1.90541e-11	-1.6254e-11	-1.10043e-11	-4.82739e-12	1.6693e-12	7.89065e-12	1.32025e-11	1.64645e-11	1.82787e-11
-2.02318e-12	5.57485e-12	1.23007e-11	1.76925e-11	2.12493e-11	2.28059e-11	2.22469e-11	2.00928e-11	1.62209e-11	1.09598e-11	5.4448e-12	1.19836e-13	-4.90137e-12	-9.22448e-12	-1.23006e-11	-1.5064e-11	-1.74456e-11	-1.9232e-11	-1.89491e-11	-1.66783e-11	-1.26259e-11	-6.83975e-12	-4.37208e-13	6.34547e-12	1.34408e-11	1.94685e-11	2.38052e-11	2.57917e-11	2.62594e-11	2.5354e-11	2.2937e-11	1.84344e-11	1.28626e-11	6.80928e-12	9.08777e-13	-4.90291e-12	-9.75892e-12	-1.39612e-11	-1.76431e-11	-2.02129e-11	-2.11005e-11	-1.96025e-11	-1.652e-11	-1.16202e-11	-5.48593e-12	8.98851e-13	7.23922e-12	1.23841e-11	1.63566e-11	1.81779e-11
-1.1311e-13	7.94322e-12	1.48254e-11	2.01887e-11	2.42749e-11	2.59222e-11	2.52228e-11	2.29123e-11	1.88042e-11	1.32607e-11	7.24829e-12	1.51299e-12	-4.19567e-12	-8.81365e-12	-1.28188e-11	-1.58896e-11	-1.92072e-11	-2.10736e-11	-2.12791e-11	-1.97776e-11	-1.5988e-11	-1.03032e-11	-2.98579e-12	4.15927e-12	1.12048e-11	1.70336e-11	2.13418e-11	2.33284e-11	2.40537e-11	2.30399e-11	1.98484e-11	1.57295e-11	1.06835e-11	5.17552e-12	-6.96561e-13	-5.90962e-12	-1.11777e-11	-1.45416e-11	-1.84526e-11	-2.03083e-11	-2.09988e-11	-1.98294e-11	-1.61358e-11	-1.03497e-11	-3.32539e-12	3.67046e-12	1.07818e-11	1.65093e-11	2.00341e-11	2.22924e-11
-8.53362e-13	7.10349e-12	1.45488e-11	2.06582e-11	2.46005e-11	2.67966e-11	2.68824e-11	2.46128e-11	2.06876e-11	1.50429e-11	8.73204e-12	2.40521e-12	-3.58234e-12	-9.04409e-12	-1.46177e-11	-1.81628e-11	-2.07824e-11	-2.23361e-11	-2.2197e-11	-2.06741e-11	-1.6437e-11	-1.06206e-11	-3.61236e-12	3.09217e-12	9.83221e-12	1.51583e-11	1.88288e-11	2.07247e-11	2.10166e-11	1.96227e-11	1.64951e-11	1.24082e-11	7.63927e-12	2.87741e-12	-2.07097e-12	-6.76178e-12	-1.10778e-11	-1.45838e-11	-1.74485e-11	-2.00645e-11	-2.07461e-11	-1.89176e-11	-1.48688e-11	-9.03644e-12	-2.05125e-12	5.57342e-12	1.25195e-11	1.81831e-11	2.2081e-11	2.40036e-11
1.45284e-12	9.68325e-12	1.71605e-11	2.3023e-11	2.71891e-11	2.94883e-11	2.91815e-11	2.71677e-11	2.32887e-11	1.78358e-11	1.13722e-11	4.4645e-12	-2.71676e-12	-8.4201e-12	-1.3205e-11	-1.75441e-11	-2.04586e-11	-2.24333e-11	-2.26566e-11	-2.02438e-11	-1.70564e-11	-1.13342e-11	-4.80025e-12	2.46915e-12	8.58925e-12	1.34073e-11	1.70209e-11	1.89861e-11	1.89405e-11	1.77864e-11	1.49164e-11	1.09734e-11	6.56861e-12	1.51898e-12	-3.08301e-12	-7.48427e-12	-1.20205e-11	-1.51783e-11	-1.82687e-11	-1.98988e-11	-2.06212e-11	-1.87892e-11	-1.45361e-11	-8.57942e-12	-8.64156e-13	7.10691e-12	1.46889e-11	2.0905e-11	2.50338e-11	2.72921e-11
-5.25534e-13	7.65869e-12	1.51945e-11	2.10571e-11	2.53298e-11	2.77746e-11	2.78551e-11	2.6026e-11	2.24969e-11	1.72377e-11	1.09979e-11	4.10794e-12	-2.73582e-12	-8.92232e-12	-1.37925e-11	-1.82879e-11	-2.13196e-11	-2.30208e-11	-2.31979e-11	-2.14104e-11	-1.72833e-11	-1.19892e-11	-5.05911e-12	1.59212e-12	7.80459e-12	1.25303e-11	1.58313e-11	1.69776e-11	1.69568e-11	1.53302e-11	1.24069e-11	8.08734e-12	4.01115e-12	-4.04323e-13	-4.4059e-12	-8.6544e-12	-1.26311e-11	-1.55296e-11	-1.83694e-11	-2.01346e-11	-2.05372e-11	-1.86005e-11	-1.39992e-11	-7.7778e-12	2.99846e-13	8.47164e-12	1.60928e-11	2.23674e-11	2.68337e-11	2.92235e-11
4.44845e-13	8.25781e-12	1.52323e-11	2.06934e-11	2.48382e-11	2.71835e-11	2.72534e-11	2.53923e-11	2.1762e-11	1.72008e-11	1.11511e-11	4.71594e-12	-1.73701e-12	-7.65173e-12	-1.27333e-11	-1.73264e-11	-2.11149e-11	-2.28569e-11	-2.22933e-11	-2.02801e-11	-1.65297e-11	-1.07879e-11	-4.50617e-12	2.29072e-12	7.85304e-12	1.26675e-11	1.60485e-11	1.77668e-11	1.72735e-11	1.52064e-11	1.20379e-11	7.92618e-12	3.2709e-12	-1.23339e-12	-5.32734e-12	-9.25965e-12	-1.30996e-11	-1.63107e-11	-1.89551e-11	-2.10063e-11	-2.10643e-11	-1.92146e-11	-1.50396e-11	-8.582e-12	-7.33505e-13	7.98008e-12	1.55515e-11	2.18616e-11	2.65784e-11	2.93039e-11
-1.49267e-12	6.27589e-12	1.30888e-11	1.86848e-11	2.25596e-11	2.48623e-11	2.52253e-11	2.34441e-11	2.0416e-11	1.6219e-11	1.06986e-11	4.75906e-12	-1.63705e-12	-7.14143e-12	-1.25286e-11	-1.70737e-11	-2.05513e-11	-2.20908e-11	-2.23532e-11	-2.06899e-11	-1.65505e-11	-1.05441e-11	-3.95679e-12	3.33038e-12	9.70094e-12	1.50448e-11	1.84311e-11	2.01369e-11	1.98231e-11	1.76973e-11	1.39568e-11	9.33354e-12	4.44023e-12	-5.73875e-13	-5.16165e-12	-9.23784e-12	-1.32039e-11	-1.62729e-11	-1.9555e-11	-2.07216e-11	-2.06269e-11	-1.84627e-11	-1.40301e-11	-7.14089e-12	9.59852e-13	9.24711e-12	1.65787e-11	2.25549e-11	2.692e-11	2.92493e-11
-2.26134e-12	4.77536e-12	1.15243e-11	1.67722e-11	2.02082e-11	2.22676e-11	2.24138e-11	2.07623e-11	1.74606e-11	1.32885e-11	8.0719e-12	2.69009e-12	-2.69527e-12	-8.03978e-12	-1.22758e-11	-1.61247e-11	-1.89947e-11	-2.07332e-11	-2.05355e-11	-1.83926e-11	-1.42141e-11	-8.28406e-12	-1.20473e-12	6.30982e-12	1.27088e-11	1.79407e-11	2.15153e-11	2.29369e-11	2.20546e-11	1.95061e-11	1.54211e-11	1.01423e-11	4.75336e-12	-1.04234e-12	-5.90546e-12	-1.05181e-11	-1.43403e-11	-1.78551e-11	-2.04037e-11	-2.20302e-11	-2.23015e-11	-2.05814e-11	-1.59499e-11	-9.2436e-12	-1.80722e-12	6.39832e-12	1.3634e-11	1.96244e-11	2.38331e-11	2.67096e-11
-2.89502e-12	3.93563e-12	9.94915e-12	1.47423e-11	1.81996e-11	2.01506e-11	2.01405e-11	1.85832e-11	1.5754e-11	1.15606e-11	6.94796e-12	1.90721e-12	-3.27565e-12	-7.51526e-12	-1.16359e-11	-1.53426e-11	-1.83618e-11	-2.01501e-11	-2.09453e-11	-1.86231e-11	-1.42687e-11	-8.54825e-12	-1.20779e-12	6.55544e-12	1.33719e-11	1.93197e-11	2.28747e-11	2.50087e-11	2.50234e-11	2.28124e-11	1.88481e-11	1.35658e-11	7.55161e-12	1.5463e-12	-3.80176e-12	-8.66665e-12	-1.33361e-11	-1.6732e-11	-1.98632e-11	-2.14951e-11	-2.15141e-11	-1.93801e-11	-1.50026e-11	-8.45619e-12	-1.13349e-12	6.47342e-12	1.33804e-11	1.8822e-11	2.28335e-11	2.5154e-11
-4.67266e-12	2.34095e-12	8.58006e-12	1.32258e-11	1.67151e-11	1.84618e-11	1.83753e-11	1.68553e-11	1.37952e-11	9.5023e-12	5.2165e-12	4.90165e-13	-4.16334e-12	-7.61603e-12	-1.09941e-11	-1.44415e-11	-1.70415e-11	-1.82204e-11	-1.84615e-11	-1.70505e-11	-1.2522e-11	-6.33975e-12	1.08065e-12	8.84388e-12	1.61932e-11	2.19492e-11	2.59465e-11	2.82261e-11	2.80011e-11	2.57901e-11	2.13959e-11	1.57761e-11	9.63932e-12	2.9359e-12	-3.55081e-12	-9.19374e-12	-1.39041e-11	-1.75806e-11	-2.09533e-11	-2.25711e-11	-2.25172e-11	-2.01239e-11	-1.53769e-11	-9.71336e-12	-3.05147e-12	4.22859e-12	1.10983e-11	1.62698e-11	1.98942e-11	2.16959e-11
-1.6648e-12	4.60274e-12	1.0483e-11	1.45017e-11	1.75025e-11	1.89899e-11	1.85268e-11	1.64632e-11	1.30372e-11	8.82599e-12	4.39098e-12	7.85391e-14	-3.95502e-12	-7.97969e-12	-1.1189e-11	-1.40235e-11	-1.64903e-11	-1.7973e-11	-1.85427e-11	-1.74515e-11	-1.33173e-11	-7.32691e-12	1.73418e-13	7.86559e-12	1.49574e-11	2.10633e-11	2.52862e-11	2.71555e-11	2.73799e-11	2.57568e-11	2.21638e-11	1.70129e-11	1.06452e-11	3.82456e-12	-2.40102e-12	-8.24823e-12	-1.32677e-11	-1.72923e-11	-2.0626e-11	-2.23485e-11	-2.25647e-11	-2.11644e-11	-1.6746e-11	-1.08551e-11	-4.22871e-12	3.13129e-12	9.49475e-12	1.45402e-11	1.83936e-11	2.01847e-11
-1.59681e-12	4.7933e-12	1.09933e-11	1.59108e-11	1.91017e-11	2.06992e-11	2.05523e-11	1.84266e-11	1.49348e-11	1.02316e-11	5.41643e-12	4.32523e-13	-3.0699e-12	-6.53325e-12	-9.90955e-12	-1.32041e-11	-1.56532e-11	-1.73224e-11	-1.79258e-11	-1.61738e-11	-1.24482e-11	-6.68516e-12	1.08873e-12	8.66011e-12	1.56613e-11	2.16464e-11	2.57539e-11	2.76818e-11	2.82792e-11	2.69084e-11	2.30311e-11	1.80614e-11	1.19496e-11	5.66891e-12	-1.04694e-12	-7.05048e-12	-1.2427e-11	-1.67501e-11	-1.97622e-11	-2.09234e-11	-2.0493e-11	-1.8796e-11	-1.46565e-11	-8.92368e-12	-2.78226e-12	3.83522e-12	9.59827e-12	1.47733e-11	1.81206e-11	1.95866e-11
2.83066e-13	7.30733e-12	1.37543e-11	1.86221e-11	2.21629e-11	2.37018e-11	2.3093e-11	2.08465e-11	1.69408e-11	1.23424e-11	7.21814e-12	2.32838e-12	-2.44058e-12	-6.50967e-12	-9.64971e-12	-1.2788e-11	-1.54022e-11	-1.70253e-11	-1.77761e-11	-1.63225e-11	-1.29789e-11	-7.35968e-12	-4.54435e-13	6.39042e-12	1.27965e-11	1.84405e-11	2.26671e-11	2.48507e-11	2.53096e-11	2.38606e-11	2.09302e-11	1.6147e-11	1.09855e-11	4.70128e-12	-1.42304e-12	-7.04999e-12	-1.16786e-11	-1.6023e-11	-1.94775e-11	-2.13777e-11	-2.13736e-11	-1.98169e-11	-1.58267e-11	-1.02643e-11	-3.8316e-12	3.18201e-12	9.72843e-12	1.46388e-11	1.81388e-11	1.9802e-11
7.24091e-13	7.36466e-12	1.39981e-11	1.95285e-11	2.34317e-11	2.50771e-11	2.4964e-11	2.27921e-11	1.91902e-11	1.43715e-11	9.25967e-12	3.83522e-12	-1.24638e-12	-5.43093e-12	-9.40231e-12	-1.24091e-11	-1.54106e-11	-1.69413e-11	-1.75483e-11	-1.63593e-11	-1.30459e-11	-8.72521e-12	-1.88924e-12	5.23272e-12	1.20669e-11	1.76737e-11	2.20334e-11	2.38831e-11	2.43899e-11	2.30724e-11	1.97121e-11	1.52345e-11	9.82601e-12	4.66447e-12	-9.4649e-13	-6.37093e-12	-1.09978e-11	-1.48892e-11	-1.78605e-11	-1.90324e-11	-1.82893e-11	-1.62744e-11	-1.25079e-11	-6.6987e-12	1.90559e-13	6.82225e-12	1.27878e-11	1.75916e-11	2.10277e-11	2.21846e-11
2.49028e-12	1.02677e-11	1.67218e-11	2.21846e-11	2.59191e-11	2.79909e-11	2.83183e-11	2.63488e-11	2.21128e-11	1.71733e-11	1.16547e-11	5.30476e-12	-4.14558e-13	-5.47485e-12	-9.16557e-12	-1.21226e-11	-1.52094e-11	-1.73884e-11	-1.80434e-11	-1.67514e-11	-1.3104e-11	-8.37478e-12	-2.36304e-12	4.18339e-12	1.0117e-11	1.53791e-11	1.91473e-11	2.08105e-11	2.12196e-11	1.97476e-11	1.68687e-11	1.30785e-11	8.24021e-12	3.01295e-12	-1.73115e-12	-6.20169e-12	-1.0118e-11	-1.41196e-11	-1.64017e-11	-1.77174e-11	-1.82089e-11	-1.65226e-11	-1.25998e-11	-7.19204e-12	-9.35163e-13	5.94699e-12	1.26959e-11	1.81854e-11	2.21224e-11	2.42297e-11
1.77312e-12	9.02298e-12	1.59904e-11	2.14408e-11	2.52392e-11	2.75029e-11	2.78143e-11	2.601e-11	2.26071e-11	1.74296e-11	1.22858e-11	6.04777e-12	4.27924e-13	-3.9911e-12	-8.62684e-12	-1.19996e-11	-1.53013e-11	-1.70629e-11	-1.74531e-11	-1.68326e-11	-1.47964e-11	-1.02626e-11	-4.60609e-12	1.6348e-12	8.07109e-12	1.34025e-11	1.71867e-11	1.93135e-11	1.97404e-11	1.84478e-11	1.57056e-11	1.17822e-11	7.1518e-12	2.21763e-12	-2.37548e-12	-6.06442e-12	-9.80133e-12	-1.30284e-11	-1.5259e-11	-1.63562e-11	-1.65937e-11	-1.48061e-11	-1.07359e-11	-4.73308e-12	2.04783e-12	9.61033e-12	1.58779e-11	2.14953e-11	2.53523e-11	2.71256e-11
1.81446e-12	9.24196e-12	1.63053e-11	2.17664e-11	2.56714e-11	2.82956e-11	2.8623e-11	2.72309e-11	2.37906e-11	1.90163e-11	1.39241e-11	7.89389e-12	2.18701e-12	-3.02072e-12	-8.12542e-12	-1.19956e-11	-1.50841e-11	-1.69256e-11	-1.76001e-11	-1.60985e-11	-1.37034e-11	-8.66335e-12	-2.7049e-12	3.90015e-12	9.63833e-12	1.43462e-11	1.75584e-11	1.90263e-11	1.87142e-11	1.67678e-11	1.37361e-11	9.34198e-12	5.03842e-12	7.57951e-13	-3.00915e-12	-7.00007e-12	-1.03693e-11	-1.23582e-11	-1.42779e-11	-1.53219e-11	-1.55487e-11	-1.43793e-11	-1.05454e-11	-4.50166e-12	1.90443e-12	9.33016e-12	1.59032e-11	2.17231e-11	2.58128e-11	2.80232e-11
1.10796e-12	8.15355e-12	1.45738e-11	2.00331e-11	2.36628e-11	2.56564e-11	2.58257e-11	2.40641e-11	2.11461e-11	1.6791e-11	1.15194e-11	5.78229e-12	1.3225e-13	-5.3295e-12	-9.43411e-12	-1.32971e-11	-1.59362e-11	-1.8014e-11	-1.84363e-11	-1.74516e-11	-1.47297e-11	-1.002e-11	-4.61399e-12	2.22375e-12	8.08451e-12	1.29718e-11	1.65801e-11	1.84761e-11	1.85583e-11	1.67896e-11	1.32392e-11	9.22345e-12	5.0549e-12	8.63245e-13	-3.17564e-12	-6.08654e-12	-8.94947e-12	-1.16614e-11	-1.42277e-11	-1.54688e-11	-1.58378e-11	-1.42438e-11	-1.0623e-11	-5.13355e-12	1.73972e-12	9.54025e-12	1.66782e-11	2.21997e-11	2.63338e-11	2.85637e-11
-6.69681e-13	6.29596e-12	1.30325e-11	1.8506e-11	2.23381e-11	2.45023e-11	2.50961e-11	2.3498e-11	2.04503e-11	1.62373e-11	1.10989e-11	5.62113e-12	5.35971e-13	-4.90801e-12	-9.40697e-12	-1.2071e-11	-1.4806e-11	-1.73794e-11	-1.80201e-11	-1.74156e-11	-1.40275e-11	-8.25737e-12	-2.18523e-12	5.20497e-12	1.15826e-11	1.66831e-11	1.98847e-11	2.12992e-11	2.0829e-11	1.82858e-11	1.44352e-11	9.62718e-12	4.96657e-12	-2.26682e-14	-4.50387e-12	-8.34735e-12	-1.0887e-11	-1.32419e-11	-1.57691e-11	-1.65786e-11	-1.64519e-11	-1.50054e-11	-1.1223e-11	-5.47413e-12	6.61961e-13	7.9509e-12	1.46608e-11	2.07276e-11	2.46006e-11	2.71271e-11
-1.05111e-12	5.91098e-12	1.16296e-11	1.66804e-11	2.01643e-11	2.15576e-11	2.1249e-11	1.96935e-11	1.65197e-11	1.23636e-11	7.80599e-12	2.54675e-12	-2.05702e-12	-5.48484e-12	-9.77064e-12	-1.32837e-11	-1.53224e-11	-1.76436e-11	-1.81795e-11	-1.65429e-11	-1.25313e-11	-6.96191e-12	-2.87588e-13	7.03866e-12	1.36757e-11	1.90195e-11	2.29263e-11	2.48559e-11	2.47233e-11	2.23346e-11	1.86777e-11	1.4303e-11	8.8928e-12	3.42928e-12	-1.52087e-12	-4.99132e-12	-8.58612e-12	-1.17652e-11	-1.40686e-11	-1.5832e-11	-1.61352e-11	-1.48539e-11	-1.15102e-11	-6.49682e-12	1.34872e-13	7.22486e-12	1.35226e-11	1.93922e-11	2.32866e-11	2.57687e-11
-3.49133e-12	3.01779e-12	9.29243e-12	1.41176e-11	1.75039e-11	1.92292e-11	1.93879e-11	1.76902e-11	1.49161e-11	1.08488e-11	6.46e-12	1.89353e-12	-2.49352e-12	-6.35654e-12	-1.05713e-11	-1.31163e-11	-1.58211e-11	-1.79699e-11	-1.83744e-11	-1.61978e-11	-1.15876e-11	-5.61494e-12	9.70561e-13	8.20266e-12	1.52927e-11	2.11179e-11	2.53586e-11	2.76276e-11	2.73297e-11	2.49694e-11	2.06392e-11	1.45877e-11	9.39423e-12	2.70857e-12	-2.39968e-12	-7.80814e-12	-1.19447e-11	-1.44648e-11	-1.63898e-11	-1.85351e-11	-1.84973e-11	-1.65996e-11	-1.28491e-11	-7.80018e-12	-1.4829e-12	5.28202e-12	1.14661e-11	1.68401e-11	2.07291e-11	2.27849e-11
-2.61688e-12	4.00593e-12	9.93241e-12	1.39351e-11	1.70798e-11	1.7981e-11	1.71821e-11	1.50937e-11	1.16694e-11	7.5222e-12	2.85626e-12	-1.19506e-12	-4.89999e-12	-8.67953e-12	-1.20256e-11	-1.44018e-11	-1.64157e-11	-1.83638e-11	-1.83952e-11	-1.62968e-11	-1.20632e-11	-5.44215e-12	1.85568e-12	9.38443e-12	1.71494e-11	2.28041e-11	2.71976e-11	2.9193e-11	2.90941e-11	2.70518e-11	2.3187e-11	1.79011e-11	1.25993e-11	6.24579e-12	-5.02044e-13	-6.1361e-12	-1.0159e-11	-1.42494e-11	-1.66967e-11	-1.82504e-11	-1.84488e-11	-1.82245e-11	-1.57086e-11	-1.03665e-11	-4.04925e-12	2.54692e-12	9.24966e-12	1.43768e-11	1.81024e-11	2.05063e-11
-3.83852e-12	2.77185e-12	8.69655e-12	1.32801e-11	1.64763e-11	1.76386e-11	1.72519e-11	1.53251e-11	1.2146e-11	7.86907e-12	3.58861e-12	-5.78176e-13	-4.19074e-12	-7.68073e-12	-1.07924e-11	-1.36819e-11	-1.70049e-11	-1.83917e-11	-1.83468e-11	-1.65077e-11	-1.2489e-11	-6.33517e-12	1.38543e-12	9.71887e-12	1.7102e-11	2.30924e-11	2.7104e-11	2.93356e-11	2.95173e-11	2.7484e-11	2.41361e-11	1.86672e-11	1.1788e-11	5.60146e-12	-3.00826e-13	-7.08951e-12	-1.19295e-11	-1.6011e-11	-1.95721e-11	-2.08754e-11	-2.05782e-11	-1.89061e-11	-1.54221e-11	-9.69812e-12	-3.26006e-12	3.15847e-12	8.86823e-12	1.35761e-11	1.6648e-11	1.83556e-11
-2.59636e-12	4.1881e-12	1.05107e-11	1.58528e-11	1.8683e-11	1.91685e-11	1.83147e-11	1.61871e-11	1.21127e-11	7.64041e-12	2.18222e-12	-2.8905e-12	-7.35216e-12	-1.16682e-11	-1.53926e-11	-1.85504e-11	-2.06282e-11	-2.16064e-11	-2.07213e-11	-1.78839e-11	-1.33856e-11	-6.36132e-12	1.74119e-12	9.43514e-12	1.65287e-11	2.17695e-11	2.64667e-11	2.81193e-11	2.82531e-11	2.65021e-11	2.30974e-11	1.80318e-11	1.24226e-11	5.56109e-12	-1.19917e-12	-6.48684e-12	-1.1199e-11	-1.57796e-11	-1.94579e-11	-2.12746e-11	-2.10609e-11	-1.92005e-11	-1.57662e-11	-1.07031e-11	-4.64868e-12	1.69702e-12	7.90594e-12	1.27524e-11	1.63678e-11	1.77078e-11
-9.17215e-13	6.3966e-12	1.25451e-11	1.76332e-11	2.13339e-11	2.29793e-11	2.26193e-11	2.02217e-11	1.56038e-11	1.07389e-11	5.39436e-12	-4.08445e-13	-5.2307e-12	-9.27136e-12	-1.28981e-11	-1.60684e-11	-1.86933e-11	-2.02364e-11	-2.03602e-11	-1.82475e-11	-1.36711e-11	-7.48527e-12	1.48287e-13	7.94704e-12	1.53035e-11	2.12175e-11	2.50852e-11	2.70433e-11	2.77384e-11	2.63019e-11	2.27355e-11	1.80873e-11	1.24497e-11	6.05896e-12	-4.58297e-14	-6.25897e-12	-1.13264e-11	-1.56015e-11	-1.85248e-11	-2.05262e-11	-2.1032e-11	-1.94931e-11	-1.61121e-11	-1.03668e-11	-3.51665e-12	3.19853e-12	9.35593e-12	1.39715e-11	1.7038e-11	1.84348e-11
-3.74937e-13	6.99572e-12	1.41461e-11	1.93549e-11	2.32102e-11	2.50173e-11	2.43624e-11	2.18831e-11	1.72136e-11	1.17039e-11	5.77854e-12	-1.78806e-13	-6.36886e-12	-1.11822e-11	-1.49333e-11	-1.82972e-11	-2.14266e-11	-2.28294e-11	-2.2875e-11	-2.05314e-11	-1.55074e-11	-8.93251e-12	-1.49258e-12	6.40743e-12	1.32274e-11	1.82071e-11	2.22648e-11	2.4072e-11	2.3767e-11	2.20889e-11	1.90714e-11	1.47447e-11	9.08936e-12	3.65604e-12	-2.20539e-12	-8.56775e-12	-1.27932e-11	-1.60433e-11	-2.02172e-11	-2.17479e-11	-2.07099e-11	-1.82207e-11	-1.47065e-11	-8.4763e-12	-1.57105e-12	5.34308e-12	1.13761e-11	1.61267e-11	1.96462e-11	2.11549e-11
1.83179e-12	9.30547e-12	1.64576e-11	2.18103e-11	2.59072e-11	2.74922e-11	2.71109e-11	2.45926e-11	2.03263e-11	1.49178e-11	8.66561e-12	1.69219e-12	-4.8407e-12	-9.76599e-12	-1.50359e-11	-1.9311e-11	-2.17103e-11	-2.35039e-11	-2.30113e-11	-2.0435e-11	-1.60806e-11	-1.00014e-11	-2.45132e-12	4.26563e-12	1.07463e-11	1.58948e-11	1.94676e-11	2.14505e-11	2.17904e-11	2.02792e-11	1.69473e-11	1.3063e-11	7.65988e-12	2.53742e-12	-3.30802e-12	-8.12672e-12	-1.24179e-11	-1.70145e-11	-1.98615e-11	-2.12731e-11	-2.13365e-11	-1.95259e-11	-1.50684e-11	-8.87549e-12	-1.54036e-12	5.91023e-12	1.29807e-11	1.8543e-11	2.21371e-11	2.34273e-11
1.5374e-12	9.17096e-12	1.61561e-11	2.15959e-11	2.59059e-11	2.80594e-11	2.79303e-11	2.6039e-11	2.26893e-11	1.70517e-11	1.00339e-11	2.72296e-12	-4.08704e-12	-1.0151e-11	-1.50887e-11	-1.89624e-11	-2.17525e-11	-2.33045e-11	-2.29131e-11	-2.05251e-11	-1.6089e-11	-9.90675e-12	-3.38164e-12	3.37084e-12	9.30442e-12	1.40638e-11	1.73844e-11	1.89179e-11	1.9105e-11	1.72955e-11	1.4294e-11	1.0438e-11	5.48966e-12	2.05552e-13	-4.26499e-12	-8.36604e-12	-1.26287e-11	-1.6069e-11	-1.89763e-11	-2.09866e-11	-2.09985e-11	-1.8035e-11	-1.36326e-11	-7.1093e-12	5.02935e-13	8.14715e-12	1.58233e-11	2.13146e-11	2.56157e-11	2.74886e-11
1.42776e-12	9.26737e-12	1.60838e-11	2.12873e-11	2.54321e-11	2.67365e-11	2.67015e-11	2.48902e-11	2.12581e-11	1.59811e-11	9.13555e-12	3.03787e-12	-3.58206e-12	-9.88758e-12	-1.52143e-11	-1.93438e-11	-2.22103e-11	-2.37356e-11	-2.34384e-11	-2.12476e-11	-1.68097e-11	-1.09845e-11	-4.26756e-12	2.60394e-12	8.69917e-12	1.32614e-11	1.62906e-11	1.78135e-11	1.77999e-11	1.58447e-11	1.26478e-11	8.10973e-12	3.80794e-12	-1.16531e-12	-5.58433e-12	-8.99616e-12	-1.32908e-11	-1.70455e-11	-1.9507e-11	-2.00962e-11	-2.01347e-11	-1.88854e-11	-1.41171e-11	-7.41435e-12	5.72702e-13	8.54732e-12	1.56977e-11	2.18604e-11	2.584e-11	2.80131e-11
[truncated: 1,408 more rows]
[truncated: 1,998 more columns]

## Sheet: Fig.3b
Bias(mV)	dI/dV(nS)	Bias(mV)	dI/dV(nS)
3	200.003	3	201.313
2.9625	201.442	2.95	201.814
2.925	201.161	2.9	203.109
2.8875	198.529	2.85	202.437
2.85	197.969	2.8	203.691
[truncated: 156 more rows]

## Sheet: Fig.3c g(r,0)
73.7101	67.3862	69.7102	75.6248	76.5753	73.6068	72.5791	74.1279	75.5732	75.7527	75.6431	76.7011	78.9097	80.5342	79.5199	77.321	78.0749	79.1535	77.1598	73.6505	74.179	76.1333	74.9402	72.6713	72.8013	74.6695	74.7958	72.7395	71.6385	73.5038	75.2262	74.8216	73.1505	71.6214	73.9107	77.2028	76.3541	73.5247	73.2743	76.6162	78.4967	78.1206	77.7303	78.4684	77.752	75.003	72.8979	74.8154	76.9302	75.9539
[truncated: 307 more rows]
[truncated: 258 more columns]

[truncated: 4 more sheets: Fig.3c g(q,0), Fig.3d a(r,0), Fig.3d a(q,0), Fig.3e]
