# Supplementary material for: Odd-parity quasiparticle interference in the superconductive surface state of UTe2
Source: Nat Phys. 2025 Sep 18;21(10):1555–62. doi: 10.1038/s41567-025-03000-w (PMC12518143; doi:10.1038/s41567-025-03000-w)
Supplement: Supplementary file 4 — Source data for Fig. 4a–i. [file 41567_2025_3000_MOESM4_ESM.xlsx]

## Sheet: Fig.4a a(r,0)
131.584	208.454	194.889	181.434	167.602	226.467	225.989	146.705	229.375	245.506	224.879	129.236	229.771	225.852	165.943	212.074	227.447	210.91	220.23	250.022	236.54	143.075	209.802	225.337	178.124	215.657	257.035	236.598	148.849	236.437	209.687	142.167	250.428	237.894	216.749	143.261	202.296	194.474	143.281	240.839	225.026	168.171	237.242	275.972	220.469	161.565	239.263	222.599	201.323	268.636
150.951	221.426	225.79	194.25	196.396	258.617	261.674	147.149	207.199	221.282	183.899	142.597	228.218	204.207	137.798	202.896	231.988	202.715	176.8	232.198	210.877	134.963	235.755	243.791	205.698	188.404	232.279	199.001	147.548	268.559	240.123	173.45	220.642	225.71	162.493	173.672	242.546	221.78	159.527	239.138	213.143	142.423	231.897	218.888	210.12	192.565	265.695	242.174	189.95	238.538
166.951	231.674	220.386	192.879	177.984	262.646	276.045	173.871	243.816	250.866	211.483	138.024	229.1	203.126	170.165	197.455	257.961	189.197	183.482	203.859	194.126	135.123	234.307	265.981	181.008	203.434	224.343	189.634	116.789	243.216	250.005	157.846	231.993	253.249	173.921	177.687	215.468	177.212	135.383	210.695	208.337	114.899	231.076	226.304	170.637	145.319	249.426	219.808	124.604	205.747
138.49	221.125	224.881	170.087	174.689	272.358	270.594	169.906	217.082	228.96	201.247	157.706	287.151	251.009	217.509	252.386	209.642	174.585	185.675	262.922	250.569	167.502	224.06	214.87	159.965	209.387	243.464	231.535	163.562	246.841	228.204	158.029	235.46	229.046	191.762	172.941	244.28	220.834	141.554	231.771	208.641	143.396	215.682	228.388	187.747	151.133	232.034	215.391	156.457	267.475
158.989	211.521	217.547	157.55	169.142	264.839	278.156	176.339	231.374	241.674	188.515	144.493	240.863	200.515	138.735	172.09	225.117	263.189	162.31	249.496	232.338	197.821	270.398	248.758	182.032	170.729	217.129	200.504	182.51	267.731	242.861	150.931	220.462	223.244	188.347	168.512	232.594	220.667	161.363	260	231.949	151.787	204.827	236.404	202.07	200.425	265.286	239.129	147.211	225.418
166.102	247.979	184.378	189.203	149.231	218.867	224.629	159.021	263.065	263.632	237.788	147.005	224.992	206.263	92.718	152.17	220.032	242.116	199.8	271.865	253.542	193.636	248.905	222.104	180.61	193.648	249.333	233.296	161.132	239.318	228.868	139.056	239.613	245.661	196.545	152.007	224.027	195.645	167.809	263.556	223.605	146.502	221.939	249.773	227.024	178.493	239.546	201.5	152.845	273.895
156.473	234.625	219.473	156.805	180.596	255.495	277.554	172.892	214.691	231.723	198.276	171.273	279.341	259.34	205.621	254.03	248.028	204.14	215.556	244.443	244.557	211.819	246.719	227.639	170.129	196.9	223.157	216.802	176.788	286.954	265.58	142.211	189.758	204.1	159.676	210.098	256.882	230.072	157.336	244.288	224.653	149.115	250.867	237.946	213.918	172.643	229.203	215.942	153.481	261.622
157.769	187.765	217.118	259.094	150.855	279.826	282.785	180.493	223.436	224.337	114.269	163.03	252.195	267.303	211.131	251.556	166.36	242.571	236.383	182.491	310.192	246.211	286.58	237.661	179.54	193.824	246.656	228.653	172.392	246.972	229.05	144.51	205.471	246.004	195.662	176.427	221.392	238.905	153.956	273.959	221.345	165.389	193.368	220.463	186.854	193.551	267.913	249.904	146.623	238.973
160.748	237.586	221.71	205.487	184.184	255.716	263.6	155.74	248.595	243.029	245.837	173.596	261.832	262.56	229.774	230.411	221.752	219.518	250.97	265.124	250.138	261.694	272.938	234.148	161.631	211.852	246.631	234.728	157.133	233.195	218.505	134.321	234.281	223.963	195.483	178.464	228.388	216.834	124.454	225.818	205.372	137.999	250.422	270.471	233.291	161.428	223.97	201.027	157.3	284.719
163.619	211.802	247.076	224.082	225.929	256.187	262.509	191.716	229.373	236.399	223.256	203.945	255.32	250.065	222.224	245.886	243.786	256.953	231.802	267.489	273.39	248.974	294.059	267.503	219.071	183.621	213.534	186.838	157.497	275.034	247.015	164.336	216.783	216.216	162.144	195.437	242.539	220.511	134.673	239.619	219.432	126.338	227.593	226.776	186.27	184.823	264.398	236.094	144.746	243.167
171.637	231.512	216.577	238.972	190.028	245.351	246.774	229.569	246.647	240.275	245.553	168.145	220.373	220.03	205.101	261.674	275.954	291.428	242.578	264.051	272.111	136.562	256.283	215.507	193.093	229.42	259.605	240.199	127.547	228.085	219.736	158.838	256.621	239.166	200.719	166.323	226.523	198.203	125.055	254.767	223.48	166.146	227.522	227.73	179.756	175.558	249.222	231.226	178.559	273.843
162.4	233.369	219.71	179.936	184.268	259.907	262.771	158.561	192.082	259.949	185.203	141.106	245.146	241.794	156.154	224.157	232.693	265.229	190.069	284.76	290.285	239.894	276.081	214.631	185.195	226.956	242.364	220.595	158.711	255.87	239.147	144.812	217.576	218.263	174.943	187.346	252.256	225.389	132.009	220.483	204.083	159.778	244.186	245.092	178.399	162.76	241.063	219.701	154.083	264.464
188.237	226.54	210.666	164.083	172.643	251.427	263.9	219.22	253.022	257.268	228.328	152.246	246.109	235.852	208.805	278.354	234.889	248.178	261.808	255.233	292.37	217.934	257.017	235.771	217.648	207.71	239.304	197.29	145.184	247.147	225.351	163.368	250.13	239.473	178.74	179.711	241.813	225.826	159.78	258.982	234.457	159.281	203.579	204.275	154.946	178.428	261.265	250.472	153.034	237.912
179.303	245.751	202.185	197.109	166.049	239.14	235.573	184.374	248.146	234.555	228.249	166.284	245.362	241.046	162.499	240.316	231.803	232.439	244.357	293.128	320.761	248.215	223.724	227.121	205.78	241.568	265.041	237.208	138.204	223.768	207.186	159.733	252.889	234.881	178.77	174.922	258.119	231.49	152.602	226.474	200.492	140.346	226.976	225.861	182.389	159.224	247.366	210.108	168.354	271.899
163.421	207.161	230.063	174.45	202.526	257.182	265.486	186.685	218.274	216.985	214.094	162.005	253.412	231.736	195.485	255.633	245.755	223.401	191.797	245.624	271.26	321.476	261.54	253.247	261.071	215.423	243.28	196.36	190.32	255.459	235.454	159.866	212.556	218.365	160.403	182.263	262.776	235.852	148.589	223.694	214.149	141.598	222.184	226.644	157.643	175.583	276.655	237.316	138.662	217.951
181.718	232.55	207.356	161.973	181.949	232.897	229.552	170.897	250.91	252.579	220.797	169.84	219.187	246.813	205.029	266.789	244.422	245.36	263.455	279.035	296.93	217.675	290.852	253.735	211.408	231.015	269.891	234.741	161.846	225.159	198.019	130.805	261.767	245.58	202.617	168.893	220.473	201.648	177.057	251.009	223.271	160.264	210.247	216.573	181.615	205.457	261.284	235.624	183.19	258.196
169.888	233.097	211.54	191.687	179.083	243.121	260.369	177.872	224.252	224.962	197.549	194.466	256.95	246.728	183.613	272.094	238.991	216.219	205.251	267.1	284.342	334.166	258.722	240.293	209.637	230.182	266.958	244.431	168.984	239.388	227.328	138.589	233.908	229.738	163.859	193.887	253.265	245.808	157.707	227.771	205.442	135.58	261.394	252.646	222.347	182.911	233.132	201.626	176.917	278.269
204.379	239.802	195.261	174.986	172.187	215.822	224.441	142.732	237.948	245.194	221.839	163.15	234.899	222.721	163.514	276.948	261.747	213.305	143.897	224.663	240.494	293.405	273.13	260.014	282.499	238.651	242.382	205.573	172.226	253.559	225.861	140.102	233.832	245.702	187.638	175.855	231.577	226.093	193.912	262.221	235.472	126.044	209.962	235.731	188.25	197.174	266.686	227.256	129.28	236.465
190.084	251.489	197.209	182.405	173.12	220.311	222.591	139.253	239.285	249.641	230.437	165.754	245.357	237.522	157.396	245.104	228.36	192.987	180.449	283.115	252.846	304.791	239.258	246.483	236.018	251.294	278.462	236.303	163.433	224.153	184.912	121.621	250.817	239.29	214.866	180.535	237.657	212.636	174.888	251.686	225.117	164.062	239.893	251.05	204.687	173.287	238.73	210.148	149.335	275.105
180.858	232.025	224.837	176.823	188.345	262.36	274.824	165.879	210.028	214.789	183.705	202.29	259.868	249.12	174.137	219.522	227.821	195.204	173.235	225.425	226.374	285.99	257.395	280.176	275.178	236.036	260.371	213.46	168.547	251.631	243.26	150.13	218.897	224.572	181.942	190.174	233.238	211.639	146.525	254.515	222.856	143.679	238.977	232.865	196.111	191.789	262.963	223.099	141.797	252.857
205.813	256.403	184.313	175.953	163.463	207.943	201.502	135.676	249.783	252.223	232.789	156.125	223.254	201.279	139.945	235.956	229.811	214.427	170.9	218.016	217.318	175.53	292.343	271.779	288.088	246.238	279.293	219.027	160.937	269.841	232.067	158.011	271.488	262.1	219.528	168.709	214.766	193.209	169.946	264.73	229.342	146.235	215.252	223.147	176.492	189.793	265.525	238.827	144.303	266.993
190.697	258.508	205.385	218.981	176.119	236.55	232.197	142.92	222.234	235.162	209.239	197.701	258.063	237.474	169.685	213.859	219.322	208.689	169.694	217.377	216.97	209.786	252.466	245.208	224.041	244.775	263.416	211.526	154.909	277.184	246.768	161.474	229.206	229.09	197.371	205.26	245.493	222.655	155.095	236.209	212.147	154.959	274.105	258.167	217.19	178.795	212.712	200.994	156.649	270.05
199.637	237.487	230.863	157.976	203.668	256.225	272.112	178.812	236.143	235.66	195.104	180.211	250.905	241.18	179.113	230.527	238.729	189.553	149.53	222.943	216.179	298.462	260.032	254.785	249.128	213.375	246.314	241.122	208.499	266.274	233.94	168.284	234.214	237.422	192.753	197.881	235.151	199.675	139.118	280.512	243.671	178.681	222.988	224.375	162.327	203.139	269.315	245.331	152.203	240.851
203.412	250.4	197.133	161.693	172.045	220.221	219.723	159.222	238.299	226.087	181.272	151.871	256.563	227.546	187.095	247.024	241.993	197.566	170.896	245.386	241.529	137.785	241.201	241.587	215.197	250.355	257.241	236.33	174.224	254.326	223.079	191.523	291.999	259.285	226.434	201.068	215.523	198.494	132.337	233.659	211.03	191.646	239.103	248.078	167.168	162.414	246.722	227.975	180.255	269.824
185.779	234.035	200.855	166.038	173.192	227.512	253.349	148.019	206.328	282.917	203.44	163.926	244.92	244.016	160.642	236.644	214.737	191.685	178.539	237.823	234.987	147.433	262.905	257.378	214.486	210.912	252.336	214.687	186.322	285.93	276	212.573	240.39	203.024	153.304	226.544	246.092	241.373	157.189	228.341	202.581	139.481	264.91	256.54	192.391	180.872	242.157	219.289	150.173	254.201
215.741	252.648	197.899	151.424	176.016	219.947	213.524	162.468	240.937	244.936	191.687	155.083	215.831	198.245	159.417	276.181	261.651	229.533	172.342	215.323	228.865	156.016	262.266	251.228	227.695	197.327	261.057	236.319	186.696	278.32	241.489	210.473	258.461	234.144	161.501	189.494	217.606	175.344	153.287	251.698	222.914	158.184	241.522	230.212	156.47	184.263	271.655	242.722	154.673	270.864
194.656	250.544	203.657	163.08	175.981	229.842	243.644	151.445	215.894	216.428	142.557	160.778	254.712	241.047	166.199	226.83	220.216	172.065	214.291	267.357	251.218	152.757	227.843	235.22	146.247	229.764	256.44	245.402	186.914	284.922	271.822	223.144	241.573	214.06	206.371	208.959	246.472	226.055	158.13	235.952	211.866	180.412	259.476	248.702	187.419	165.885	237.493	205.484	154.073	257.022
198.921	228.192	227.198	170.61	194.872	257.26	271.199	185.229	218.892	228.537	163.571	151.435	240.68	233.215	170.038	257.206	245	176.494	159.719	231.098	211.177	160.223	277.779	266.473	224.013	233.664	243.596	229.964	231.016	286.108	257.172	205.161	256.762	230.41	163.778	185.09	231.174	217.284	177.875	263.241	242.081	171.197	231.934	227.367	175.287	210.004	275.344	240.821	163.047	220.912
205.409	261.319	204.986	177.478	183.814	225.847	217.34	148.844	251.119	237.063	219.868	157.317	232.13	219.091	161.096	259.913	242.764	204.099	181.38	259.182	249.851	159.012	252.87	236.137	207.064	241.222	297.063	248.77	194.943	238.303	214.289	195.092	293.181	258.953	182.04	173.661	229.29	209.18	175.25	245.912	222.559	143.108	264.511	258.787	198.3	186.913	250.291	216.694	147.737	274.912
193.646	238.307	232.625	179.692	209.534	257.459	249.012	152.885	207.391	216.73	176.267	171.746	241.345	234.409	157.891	240.423	229.129	174.615	183.856	247.592	233.562	182.231	272.096	250.607	187.494	203.647	248.334	236.407	210.758	280.399	254.714	212.799	240.72	222.466	169.93	201.746	254.943	239.265	177.245	226.832	192.781	135.5	256.239	243.133	198.822	204.428	260.76	234.72	147.302	247.234
212.863	246.94	202.719	136.617	149.119	259.713	235.267	118.881	224.614	241.194	195.234	148.805	224.979	215.099	176.71	261.651	231.564	188.094	170.052	234.368	221.21	184.802	253.551	234.046	196.161	205.35	289.131	235.279	175.974	257.862	235.356	189.401	278.915	253.979	195.715	180.486	232.069	193.454	194.592	274.33	246.882	147.729	211.236	224.567	156.166	221.491	263.81	240.539	156.1	261.948
158.186	228.912	236.448	170.609	185.893	291.281	201.717	126.882	222.911	236.313	237.894	185.094	255.085	247.52	170.827	245.838	221.458	163.468	207.999	243.089	250.064	197.725	218.131	148.816	136.952	211.303	256.039	244.082	189.259	238.673	159.683	164.126	262.98	248.842	207.844	205.082	268.575	242.837	169.092	235.235	218.125	139.035	286.248	270.361	228.701	191.068	227.159	160.629	158.638	299.892
197.572	218.949	223.118	161.667	205.841	242.74	238.494	133.025	227.576	240.158	199.372	185.464	241.968	229.308	144.041	244.083	244.98	211.893	181.082	240.033	217.301	186.856	259.998	234.466	205.469	208.009	212.365	184.921	197.669	277.725	246.323	156.423	235.742	223.094	177.884	206.387	244.27	233.385	188.916	266.953	246.489	144.408	219.15	218.236	204.291	232.597	266.362	230.307	150.077	258.061
210.266	248.185	195.709	185.158	179.378	212.815	210.203	137.303	250.347	244.107	224.865	180.228	214.881	211.202	142.936	249.009	238.035	212.657	206.555	262.232	239.03	174.341	237.858	212.264	175.898	209.268	245.829	227.447	167.134	228.729	207.349	143.24	269.927	244.647	212.835	202.378	229.022	203.033	190.987	277.824	250.679	187.125	243.057	238.012	196.922	197.969	234.378	218.625	191.359	300.048
190.64	224.131	229.61	150.298	202.968	255.287	250.898	143.167	209.787	209.906	183.671	190.405	277.777	269.645	160.682	223.765	217.589	192.048	221.094	242.401	232.852	166.796	277.689	245.019	173.293	221.441	262.837	239.372	202.217	251.362	222.739	141.378	222.488	224.118	205.53	239.365	276.363	235.576	147.632	254.103	244.224	171.468	254.283	237.097	208.349	204.269	255.73	224.913	164.462	269.9
221.732	149.08	205.168	120.678	175.886	230.5	219.47	160.845	241.405	240.716	190.783	184.693	239.645	241.1	162.327	256.943	239.228	223.685	194.584	230.468	227.512	197.302	263.008	235.754	232.672	248.009	273.141	235.317	191.31	253.16	230.724	156.707	262.335	241.128	198.881	193.142	236.605	206.679	184.581	271.342	254.435	179.062	225.993	247.559	190.225	220.184	250.857	233.746	171.082	257.099
205.215	240.998	199.117	149.707	170.619	224.615	220.231	159.094	231.754	222.152	210.907	194.342	251.89	249.68	187.034	234.378	241.347	241.454	239.254	261.18	233.498	151.163	249.363	236.745	198.776	237.992	255.473	224.299	169.782	255.341	229.595	134.093	230.18	221.098	171.372	217.554	268.053	227.804	164.943	259.734	235.869	180.536	294.612	282.992	249.118	181.966	239.535	209.971	181.56	278.291
215.27	161.515	222.367	124.8	194.587	246.165	252.129	168.467	227.661	223.87	187.846	176.405	243.94	244.328	226.571	280.733	270.006	245.055	210.462	242.702	236.013	177.498	285.619	267.539	219.36	210.381	228.026	201.62	186.006	264.732	239.214	148.288	223.607	215.348	187.758	215.6	236.055	202.79	160.028	294.617	270.532	189.931	250.876	241.078	207.285	224.268	272.06	244.684	158.809	229.349
219.275	256.246	199.485	159.653	174.415	220.999	203.696	169.222	247.226	244.295	188.222	184.268	232.178	235.442	220.73	271.441	261.428	213.539	219.536	267.532	259.111	182.723	248.744	234.124	222.01	264.119	270.279	238.438	147.374	235.079	215.692	170.472	273.033	242.268	179.876	174.57	228.132	225.059	185.198	264.816	259.033	193.54	238.381	234.309	209.837	256.285	265.848	222.139	164.577	278.5
201.68	223.753	224.819	166.811	202.993	245.251	244.108	160.205	221.802	229.852	199.586	188.857	226.247	228.082	209.99	227.927	258.496	260.22	249.991	264.902	264.251	171.684	271.083	254.472	232.58	237.52	243.703	218.364	203.336	280.817	262.129	176.082	221.288	198.727	138.444	231.467	271.764	249.99	161.923	231.307	218.714	158.776	293.648	245.057	169.627	292.653	306.436	224.166	164.08	266.869
225.472	241.351	222.042	160.343	194.073	251.154	251.603	152.467	271.558	267.433	242.792	158.446	212.655	252.24	223.842	259.234	249.841	253.489	202.07	235.128	237.272	243.025	275.403	255.277	266.3	222.088	242.736	204.773	191.732	250.181	229.259	156.392	261.281	255.652	168.514	202.918	243.567	205.066	178.738	299.525	272.172	149.567	223.536	215.656	206.799	153.174	263.552	237.517	187.663	278.756
216.447	245.893	229.731	161.603	201.045	262.373	233.312	136.693	232.553	233.27	216.944	201.623	242.887	274.412	216.504	243.999	217.504	203.679	237.417	277.864	283.69	235.963	249.695	234.451	181.374	261.057	269.766	251.405	163.128	237.735	225.864	161.464	258.289	231.365	189.819	212.423	264.085	223.481	188.394	238.289	221.84	222.463	303.814	277.986	274.012	198.571	248.941	226.032	171.164	285.304
258.131	256.78	239.13	139.072	219.165	263.811	267.225	150.197	207.517	212.448	201.336	227.958	238.179	250.676	235.194	284.973	215.947	193.423	192.53	256.707	232.734	227.715	294.257	264.712	275.029	247.692	245.301	182.095	176.486	265.801	256.139	160.116	228.215	246.78	202.831	208.15	252.569	232.845	180.543	255.936	230.3	181.841	286.228	275.085	201.489	248.819	288.864	265.672	169.179	241.628
265.036	292.606	210.048	203.884	186.009	236.959	225.326	143.343	263.455	267.451	266.266	203.993	206.081	208.483	295.655	214.4	218.549	235.67	190.639	252.611	259.374	307.529	267.093	242.004	299.683	265.781	261.255	227.667	181.657	232.546	213.618	145.486	267.163	247.077	194.755	176.014	241.802	201.826	193.846	267.048	242.311	196.745	292.099	281.068	255.665	229.537	267.258	264.072	174.443	260.021
224.413	237.804	244.471	178.178	219.855	272.555	265.951	139.175	230.034	226.069	246.053	158.622	232.249	227.873	205.021	209.908	207.651	234.079	212.867	242.797	246.373	167.689	240.985	242.019	182.75	252.796	241.595	215.243	207.382	269.248	252.491	146.958	236.97	218.281	181.573	245.653	269.376	246.778	189.367	222.418	235.516	185.681	276.443	253.137	167.573	262.622	255.673	264.06	190.119	253.083
254.468	243.567	223.637	149.845	206.989	240.281	260.854	187.9	251.617	259.965	206.504	210.169	215.62	203.886	282.827	258.45	239.116	174.78	214.384	234.648	222.824	163.678	265.304	262.487	224.49	244.667	237.947	201.756	184.207	247.762	225.537	165.624	249.502	243.439	192.615	203.995	250.096	264.194	214.58	259.088	244.07	156.918	225.786	236.24	189.234	299.579	267.024	252.169	221.974	267.605
230	247.935	227.704	195.303	219.271	235.563	235.767	165.293	249.479	264.831	235.32	185.209	222.825	234.7	232.437	228.67	236.828	188.686	219.786	268.079	244.683	229.677	265.664	235.174	182.26	253.605	259.476	214.392	171.156	239.642	238.762	157.611	273.45	255.647	245.496	216.268	266.91	223.723	163.27	225.333	216.321	160.026	260.249	269.554	223.687	200.274	202.501	218.697	208.343	254.881
231.328	230.492	255.051	142.86	256.49	251.605	284.76	185.839	273.135	269.875	228.476	169.06	249.957	251.159	175.159	268.848	247.094	212.61	193.972	251.082	233.872	308.287	284.991	291.171	265.965	227.851	230.441	164.66	164.408	280.566	268.878	160.475	246.626	261.882	84.8842	256.629	262.826	235.856	256.142	278.172	248.416	161.403	230.939	217.757	213.615	271.382	254.6	264.286	167.629	249.301
257.996	266.642	204.864	198.399	191.562	215.589	193.749	95.7331	261.715	279.085	262.027	211.188	244.726	232.471	215.012	260.222	244.692	258.44	228.783	258.171	265.722	233.234	254.735	232.879	204.341	263.056	271.606	221.269	141.612	207.627	213.397	169.406	284.296	257.61	219.617	182.174	246.007	240.083	202.206	245.006	224.136	155.058	229.142	220.405	177.26	226.846	254.399	253.502	194.913	293.075
233.929	240.394	258.631	171.945	259.189	256.584	299.735	201.657	232.836	233.021	244.529	237.24	258.312	254.015	256.81	229.447	226.316	210.748	252.774	270.679	267.81	200.269	265.019	254.333	157.106	242.93	255.464	200.759	160.002	258.577	238.926	185.137	236.561	218.292	202.968	208.033	261.943	251.403	192.284	238.526	217.962	129.709	268.541	239.624	224.184	226.098	248.466	231.574	205.583	282.629
259.017	251.163	231.308	153.347	217.321	243.605	250.512	200.348	256.484	260.864	229.207	192.293	230.581	217.044	187.055	325.644	260.43	226.438	192.752	236.578	230.977	225.854	285.443	272.094	205.983	211.078	246.613	213.439	195.059	228.319	212.61	157.018	270.319	254.102	207.981	200.662	234.676	215.19	216.868	276.457	244.533	181.44	225.632	217.926	307.565	240.796	254.97	231.853	215.57	243.66
255.914	257.822	222.07	183.989	200.144	244.029	262.256	177.422	241.346	241.828	195.616	186.41	253.653	257.272	184.046	245.959	237.996	254.467	236.403	296.419	258.845	148.358	227.262	248.543	230.302	253.905	249.484	237.185	169.123	222.829	221.085	160.211	253.473	233.254	238.824	222.41	256.637	243.442	227.702	258.898	234.787	259.327	314.204	287.128	237.976	193.675	225.001	227.821	261.371	269.343
265.247	244.092	232.873	151.886	216.205	249.186	283.929	183.579	241.235	223.738	175.749	213.981	244.275	259.713	173.912	245.013	272.82	204.91	209.514	246.363	240.421	213.309	291.454	271.642	191.119	216.127	228.295	189.576	167.162	251.422	231.375	170.82	236.968	247.159	213.513	233.318	248.175	260.68	174.033	283.234	255.444	230.906	247.579	238.223	194.601	223.719	245.454	238.433	184.864	253.11
265.078	177.008	215.961	155.105	197.273	232.947	226.981	169.524	249.189	260.046	225.16	183.513	240.491	234.232	183.643	261.287	271.707	263.117	259.079	269.207	248.467	168.477	259.442	234.645	195.168	259.705	267.075	221.296	167.099	229.767	216.073	178.084	275.951	278.667	240.958	206.23	244.201	217.021	215.143	271.961	257.389	176.131	251.08	244.238	193.91	247.055	272.441	276.078	261.598	273.135
244.391	240.339	239.791	177.691	225.228	254.146	259.229	172.11	238.019	238.066	219.75	194.885	244.001	236.19	181.818	251.003	236.919	252.647	220.15	253.65	251.684	181.98	267.689	243.576	172.947	228.67	247.793	197.634	189.42	267.412	250.492	150.494	251.482	245.267	116.575	265.748	269.556	294.055	206.203	266.033	247.654	163.112	262.419	231.228	220.574	234.518	275.95	258.383	251.817	245.02
278.091	176.788	216.247	156.547	196.859	235.485	237.638	184.686	268.255	269.314	214.196	169.179	237.628	226.475	220.437	287.959	271.212	263.341	193.205	242.584	215.972	170.516	279.533	242.845	201.15	231.218	238.897	180.897	175.527	253.255	229.123	161.135	284.64	266.571	245.149	218.528	233.416	219.137	256.704	295.469	275.796	193.735	233.611	218.367	149.957	257.033	309.168	271.97	211.004	255.621
229.807	261.944	213.491	153.706	194.121	232.361	229.834	153.939	244.407	249.425	182.579	191.88	274.1	270.773	193.928	243.716	224.159	176.542	230.699	272.689	253.92	163.406	236.361	226.251	170.575	273.913	269.264	231.346	182.664	235.154	233.759	152.799	263.71	245.829	214.158	229.743	228.997	240.302	246.621	259.688	238.597	206.98	284.071	266.047	189.756	218.574	247.59	250.068	212.348	281.269
244.551	217.497	230.66	153.09	221.476	239.224	250.018	162.736	228.649	228.859	173.017	192.068	262.121	265.065	252.374	274.151	249.382	182.597	206.371	257.204	223.259	199.16	283.244	244.754	179.101	223.846	213.957	165.374	201.194	275.297	240.554	151.826	249.093	239.06	180.288	295.608	231.793	212.158	262.887	302.164	268.685	187.674	277.511	225.867	238.334	285.666	260.224	269.308	230.002	256.003
266.789	249.871	208.181	156.459	193.847	223.029	190.76	151.039	275.535	262.606	232.626	164.175	221.788	256.037	258.564	271.3	258.35	206.833	189.774	237.785	228.631	200.363	262.262	234.929	186.472	256.959	254.487	193.424	160.987	238.185	215.264	172.981	264.784	243.95	181.852	256.313	251.792	250.819	202.121	263.47	265.554	200.606	260.484	242.935	171.309	219.747	247.578	224.631	232.24	299.685
253.794	248.969	229.581	173.314	216.634	246.585	240.9	117.177	214.313	212.117	151.799	187.406	262.708	269.398	205.491	238.882	267.063	277.904	220.171	272.68	239.731	167.786	268.42	253.722	158.216	242.925	237.512	198.589	185.415	268.453	243.235	153.86	239.725	219.664	175.025	299.882	281.2	275.013	156.389	268.105	250.263	173.489	267.857	237.907	161.733	259.702	241.856	242.861	243.273	266.471
268.983	248.945	211.12	150.387	200.192	227.314	211.745	136.636	243.53	248.159	205.613	231.522	235.887	257.452	199.958	273.601	255.382	262.334	208.394	244.17	237.932	193.93	262.446	227.031	148.464	251.665	267.643	186.209	171.058	246.043	206.935	165.899	260.901	227.668	186.706	262.492	268.076	217.517	205.815	291.28	262.96	181.356	231.351	229.395	234.993	293.314	235.196	267.1	220.932	259.847
247.886	246.187	211.704	144.962	203.352	222.041	217.791	154.887	255.571	251.243	222.324	261.436	274.572	238.599	201.595	278.159	245.628	203.065	258.984	265.288	266.027	201.371	250.055	206.442	166.414	248.324	247.485	180.231	167.305	237.847	219.153	168.114	270.979	256.296	195.588	275.208	305.436	286.602	186.309	257.32	219.267	164.01	268.096	248.712	199.635	246.122	213.167	212.296	250.215	289.422
232.759	174.841	231.387	134.391	219.106	245.763	243.923	146.78	248.957	246.648	188.519	223.756	236.438	263.084	212.246	265.285	274.337	214.234	202.343	235.139	224.356	179.348	284.705	261.422	144.363	200.574	233.415	171.088	198.982	265.964	255.454	196.222	248.283	267.063	185.061	248.355	252.061	234.115	198.743	283.661	265.997	190.878	242.935	215.208	148.109	222.174	232.885	195.503	177.436	276.18
266.459	171.829	202.57	160.799	185.171	220.026	213.27	152.397	265.8	260.15	214.266	244.777	274.276	263.494	193.834	252.828	249.874	208.261	215.309	247.082	225.703	179.734	241.436	218.619	143.591	262.43	257.906	188.504	174.664	244.291	200.301	192.479	268.917	230.755	246.79	194.096	261.846	204.161	214.988	245.262	217.993	240.621	242.828	177.186	330.498	255.205	231.703	170.948	181.383	257.455
241.887	171.22	233.939	124.757	217.915	248.314	248.657	173.119	243.659	239.167	184.328	231.163	262.549	263.46	230.619	236.664	264.57	223.056	201.704	251.868	236.284	165.327	250.535	229.492	156.043	223.326	226.852	182.03	187.359	264.357	248.829	157.221	243.205	223.363	154.794	248.071	266.732	267.172	174.565	203.38	204.198	247.38	297.203	256.079	259.251	219.035	263.859	227.934	182.536	236.018
270.909	170.653	216.88	141.106	196.801	232.539	257.649	187.57	283.692	253.306	272.797	215.555	233.271	233.019	178.138	269.601	263.879	175.773	195.005	213.94	181.17	160.575	259.884	234.231	180.697	244.88	238.541	204.016	185.389	262.742	246.466	167.466	271.736	252.204	190.724	232.466	251.266	240.133	218.853	240.21	205.324	184.099	244.833	228.136	229.823	239.176	260.15	224.991	189.03	263.999
249.365	237.374	229.298	162.059	215.722	236.195	242.816	164.964	255.237	251.481	210.764	201.298	266.535	265.682	180.918	222.45	217.324	182.105	228.78	252.733	231.961	153.289	230.725	219.668	114.544	244.474	275.547	213.215	178.533	259.484	236.282	156.413	263.344	240.347	233.515	255.722	278.993	272.941	201.582	248.637	217.847	167.774	267.142	249.97	199.354	209.435	230.26	203.007	191.896	293.231
221.708	180.117	193.439	141.879	213.684	230.652	233.93	157.921	267.192	271.03	180.298	197.415	256.484	256.243	183.784	272.624	252.946	208.062	209.446	235.699	216.394	160.065	252.2	244.245	158.678	206.693	218.828	180.512	196.08	267.262	238.764	140.885	266.938	234.926	234.265	249.932	252.19	246.445	218.113	274.448	253.123	162.769	231.664	220.099	207.276	258.057	264.899	244.624	193.368	244.034
261.783	250.636	204.181	147.201	186.131	220.163	217.919	199.288	261.129	247.949	189.653	193.844	227.399	231.838	349.993	306.534	230.925	157.053	199.267	249.081	228.808	138.635	225.43	223.066	180.265	262.93	261.351	209.569	164.054	247.971	230.092	202.981	278.091	239.816	194.063	207.006	262.834	256.894	260.783	261.637	215.118	146.334	279.849	247.079	199.258	208.871	224.52	184.649	216.325	257.948
238.779	169.082	222.807	148.438	190.305	257.891	232.5	120.032	210.418	233.424	171.374	196.244	230.969	262.636	191.01	221.846	260.824	155.291	229.706	246.883	224.202	172.815	250.116	241.079	167.001	233.991	232.8	178.981	196.235	282.843	254.867	174.678	265.017	239.408	203.434	297.03	279.876	281.025	199.935	246.706	220.586	158.411	278.793	248.595	176.816	202.839	236.828	197.221	174.381	256.364
275.689	175.774	210.592	151.231	202.37	223.118	211.976	195.767	287.653	274.477	274.052	174.268	196.814	178.39	170.826	282.879	269.372	197.366	186.739	222.281	203.553	187.163	239.473	218.266	189.778	235.925	253.49	188.098	174.345	247.549	218.885	152.638	296.962	259.808	219.867	247.354	244.673	238.488	220.692	265.735	237.465	157.448	244.354	225.117	149.23	229.751	245.092	221.374	177.048	254.517
279.98	247.816	211.425	177.459	200.071	227.651	225.913	145.093	237.515	265.61	188.248	218.864	226.456	223.557	161.648	243.771	244.401	150.089	214.944	261.396	202.116	166.878	219.558	204.547	151.996	258.662	248.08	214.079	165.921	254.677	234.112	171.087	262.547	260.885	245.192	258.766	287.262	265.737	200.993	246.217	210.659	162.013	278.339	248.213	171.93	192.336	230.135	194.537	184.084	274.816
266.413	190.133	226.159	158.299	223.772	246.497	280.765	145.581	239.023	247.007	182.394	184.06	235.762	231.472	197.212	306.368	245.359	161.17	184.576	223.078	209.984	223.492	249.176	228.871	167.002	217.151	218.727	179.691	193.396	262.939	242.532	188.46	276.81	272.262	225.215	216.995	239.793	233.115	218.63	279.666	230.959	160.302	241.256	213.469	167.352	215.525	252.486	220.34	179.672	242.757
268.642	163.666	209.28	137.337	192.926	226.581	238.212	137.904	263.567	273.146	291.115	200.303	245.766	229.714	168.666	274.268	215.599	155.123	206.687	258.49	230.766	168.231	236.737	213.716	143.712	253.727	253.802	203.133	164.562	239.682	205.325	194.485	293.236	273.108	169.941	188.48	234.847	220.504	206.295	263.848	247.018	183.574	280.829	252.56	161.384	190.081	215.766	190.932	180.965	287.695
281.029	179.177	228.936	148.112	211.025	245.615	240.018	192.989	232.506	242.79	190.131	214.129	244.393	238.136	136.014	249.545	238.969	159.233	189.946	222.169	207.235	181.318	274.48	237.316	152.414	234.406	234.61	178.538	198.079	259.143	243.431	183.724	228.595	222.436	180.849	252.163	274.259	254.73	225.393	259.184	236.806	177.39	255.189	224.338	146.596	202.047	245.638	206.09	179.749	254.397
304.8	162.763	204.746	134.717	189.382	218	218.777	191.771	275.856	269.041	169.08	221.905	230.17	188.833	184.813	235.077	240.501	164.498	188.716	227.433	182.732	167.836	256.493	238.515	142.701	253.171	258.251	212.05	171.613	235.21	243.178	210.367	268.604	241.198	169.673	218.345	235.268	244.68	257.017	293.316	264.984	183.458	249.723	218.96	149.904	230.937	242.132	210.264	177.343	266.474
263.849	175.52	229.701	133.299	215.662	242.17	221.483	163.518	257.904	251.512	197.36	230.628	268.67	258.045	156.607	213.679	201.34	149.63	230.746	243.485	218.692	153.359	236.004	231.152	143.658	240.794	236.363	194.981	188.191	230.733	232.627	175.713	254.526	244.361	193.147	247.701	271.569	249.682	195.775	252.848	213.303	189.311	279.061	243.612	202.39	206.972	223.431	178.331	186.382	275.676
295.695	173.808	230.608	133.77	210.348	248.385	253.167	185.948	250.126	264.281	199.09	201.166	244.097	223.279	137.98	259.456	239.352	181.218	190.006	201.251	170.748	150.498	263.677	237.009	194.031	229.554	224.476	192.937	265.657	239.319	252.63	202.053	275.755	259.126	154.449	240.35	256.318	240.944	237.271	290.243	256.215	175.695	245.857	231.74	162.127	229.947	245.229	207.346	162.58	232.923
316.717	172.396	195.944	160.926	183.352	209.004	213.749	176.96	233.945	230.087	204.681	215.972	266.528	252.29	162.226	242.152	235.428	201.986	214.473	205.375	191.858	138.4	234.506	214.842	153.869	259.657	252.012	234.741	200.779	244.27	197.835	124.521	256.767	272.326	183.626	244.193	287.461	250.121	233.979	232.038	216.533	185.769	286.935	271.101	183.317	218.921	229.622	185.775	164.354	271.392
274.792	176.48	233.976	157.801	194.738	273.762	232.09	184.056	255.395	263.568	195.508	212.99	251.724	251.264	196.777	218.844	211.859	169.041	190.372	203.104	304.918	179.038	250.398	145.181	174.935	239.173	245.076	167.002	227.409	242.487	424.261	226.649	231.33	134.113	229.608	211.286	198.523	293.336	181.181	273.173	187.854	156.833	248.783	235.247	183.2	241.377	257.418	217.828	184.069	241.41
321.597	275.873	207.52	149.966	189.365	228.854	224.083	193.369	269.881	272.48	216.288	190.838	240.928	215.536	171.492	280.499	239.1	172.796	214.328	248.396	192.1	146.026	236.699	221.967	171.486	276.285	264.173	205.401	231.041	254.769	243.327	204.975	279.526	251.434	176.225	228.252	260.229	251.451	235.149	237.122	212.234	150.287	233.068	216.114	153.599	208.536	227.919	180.161	153.586	259.741
294.047	257.467	236.835	163.053	225.743	252.462	257.222	154.013	228.45	237.727	194.78	239.757	281.535	270.932	161.858	243.825	216.415	191.933	227.709	253.915	225.275	157.327	252.962	247.772	205.196	265.302	257.173	203.504	232.42	281.479	258.92	181.37	243.929	226.734	162.566	260.013	275.419	248.45	235.286	246.487	231.047	164.851	271.159	241.436	160.68	185.214	210.603	176.54	152.312	236.529
301.779	178.56	219.178	153.863	207.171	233.921	220.11	166.19	256.449	262.579	198.102	204.559	260.659	245.077	212.873	261.048	266.619	179.627	201.985	234.126	202.791	185.036	316.146	288.469	270.85	239.405	245.337	176.75	232.19	256.59	240.138	166.125	266.127	249.8	188.762	226.284	228.899	233.889	225.685	270.314	261.277	154.663	230.054	217.212	165.638	237.884	242.376	227.891	166.083	227.123
331.944	176.034	219.021	149.075	205.243	232.944	231.783	178.688	238.513	228.278	192.987	225.027	278.586	255.794	173.643	249.782	229.582	145.689	255.567	274.757	229.55	289.218	250.256	243.996	218.842	256.373	252.29	280.003	182.762	239.606	225.756	165.537	267.404	248.551	195.651	251.587	261.855	302.737	232.395	250.269	207.672	148.235	222.705	235.844	133.039	140.32	230.457	175.589	157.833	275.675
183.517	173.268	223.128	156.012	191.507	253.77	219.626	174.742	252.356	244.189	183.528	232.615	260.956	252.362	180.32	269.456	259.779	173.954	220.605	227.857	221.018	198.707	298.232	278.435	171.128	244.03	227.966	176.336	208.827	265.905	247.717	153.636	227.19	224.821	156.05	283.235	259.685	239.316	195.576	244.243	245.08	214.437	259.214	220.765	143.493	205.974	239.751	199.3	162.927	241.571
322.984	176.804	226.207	144.212	204.095	242.313	231.307	203.562	265.2	258.167	220.329	208.649	225.048	201.497	181.979	275.515	244.898	193.65	217.716	249.53	220.985	204.734	254.856	234.357	200.537	268.295	263.126	199.078	198.058	249.77	193.923	157.952	271.569	253.838	192.705	208.985	223.688	266.54	264.606	249.49	234.559	213.158	288.133	255.198	131.437	193.069	223.128	191.273	177.998	273.378
237.668	275.519	257.101	181.526	233.918	276.118	276.448	164.067	218.58	227.389	201.625	221.26	250.838	245.119	150.57	253.225	233.745	179.159	243.604	255.585	240.49	156.795	274.664	229.758	163.521	258.669	253.804	200.783	200.97	253.938	225.897	164.616	246.305	227.849	172.56	260.859	247.305	199.711	200.964	229.14	216.023	202.837	289.312	247.856	157.949	206.106	232.713	195.807	176.224	247.68
235.539	202.36	246.531	169.065	230.072	258.337	257.631	180.016	254.684	262.999	180.14	190.276	215.846	204.987	172.245	293.36	295.213	181.732	236.457	254.283	250.674	156.234	283.704	249.97	210.529	264.391	252.629	195.66	187.36	237.551	226.72	179.811	275.013	254.654	157.271	220.906	228.567	215.257	198.781	263.169	269.385	171.185	259.296	213.379	140.444	248.005	248.821	216.735	164.247	246.235
337.069	284.191	233.634	173.46	231.532	235.692	237.934	172.481	227.175	240.097	182.376	202.003	246.128	229.658	159.24	266.233	249.311	195.575	266.088	268.161	235.228	204.412	225.391	206.726	150.515	287.018	270.447	206.584	172.121	243.164	219.099	175.12	259.425	242.344	172.754	253.121	281.386	246.383	238.163	239.341	237.871	174.374	276.326	250.558	191.735	203.204	217.503	166.212	186.661	271.279
220.554	257.762	262.586	177.516	263.838	249.449	301.584	150.875	212.835	233.175	142.258	153.311	231.244	209.999	171.324	291.242	274.173	148.744	215.432	235.138	255.744	189.509	281.059	268.04	316.608	212.69	213.157	163.016	207.209	262.604	238.021	166.227	244.651	243.78	207.897	231.393	237.621	218.305	215.796	249.053	256.724	153.487	243.047	222.024	144.366	255.51	270.621	201.234	147.036	264.805
343.157	282.465	223.556	193.357	222.135	225.998	159.744	127.231	268.045	275.172	206.237	198.561	230.435	223.778	172.705	261.466	246.165	240.293	260.876	258.64	223.943	186.478	250.794	230.454	160.858	280.507	253.634	202.202	177.789	220.978	196.794	163.853	271.565	241.521	168.556	207.939	220.744	188.358	184.782	261.429	231.7	169.259	244.16	248.467	158.088	218.307	233.839	196.602	185.98	286.349
213.888	219.153	250.576	176.768	261.94	264.118	265.183	218.124	216.429	235.506	159.38	230.851	229.176	248.121	184.632	270.374	259.368	174.039	253.918	238.257	248.333	212.712	254.946	237.863	145.072	228.587	243.88	178.851	182.155	253.248	241.189	159.525	228.473	221	156.161	243.116	278.703	256.651	163.653	211.31	179.152	197.192	273.71	249.279	199.178	236.719	243.536	195.366	178.805	251.149
236.677	283.954	238.614	191.062	240.309	239.186	239.508	215.132	264.328	264.749	166.589	186.736	232.739	215.196	210.689	290.513	278.151	248.018	218.597	233.595	199.216	175.417	248.938	226.489	165.164	250.935	252.612	181.311	193.53	238.861	207.564	162.321	261.18	243.616	165.616	217.769	236.252	187.99	182.234	259.172	238.681	149.32	251.61	224.181	180.805	250.559	263.657	187.704	160.879	260.309
232.972	264.959	238.788	189.189	232.198	248.37	244.961	169.097	248.82	248.874	200.351	214.561	260.99	274.645	202.416	257.002	246.107	241.689	234.704	240.093	223.807	166.898	257.659	233.71	146.955	250.954	242.031	195.083	193.701	237.857	222.24	164.776	239.463	230.777	155.188	272.218	286.255	262.913	186.976	234.185	223.262	186.706	279.267	271.586	208.882	225.381	239.257	179.029	181.424	254.033
190.638	189.11	224.333	159.227	221.314	244.069	237.153	168.058	273.152	264.538	174.398	207.906	232.952	237.322	231.932	265.855	258.003	247.691	205.261	231.864	221.509	202.085	311.449	282.617	159.284	231.886	224.61	188.278	200.275	243.658	219.368	155.561	247.299	224.438	153.329	229.787	230.227	218.951	186.062	278.031	262.271	192.075	243.415	220.966	159.901	282.616	278.561	230.622	166.426	224.819
240.943	188.521	210.104	172.913	207.148	215.777	198.019	164.798	246.804	234.775	176.846	207.469	252.147	225.672	235.257	261.239	239.958	207.833	270.25	266.421	218.976	181.344	248.14	221.38	155.419	260.184	250.547	218.428	177.533	217.567	199.633	138.588	259.534	230.557	190.299	216.161	232.413	220.754	201.993	227.078	221.436	164.531	278.629	246.068	203.641	220.244	247.003	181.686	199.946	286.667
182.948	196.267	202.684	163.989	229.103	246.566	225.041	140.473	212.725	219.401	235.498	237.929	289.403	345.678	343.972	317.157	265.249	137.413	254.089	245.144	215.091	185.645	268.915	247.644	163.367	208.92	202.321	154.575	203.412	247.047	220.209	158.978	204.697	184.836	163.989	270.099	255.354	213.272	171.588	220.934	221.203	162.04	256.119	217.765	163.009	276.955	296.818	191.939	175.535	244.06
200.094	180.313	226.744	141.812	221.173	233.828	187.812	149.051	273.971	259.707	212.44	207.42	225.284	225.469	182.171	288.652	230.977	196.473	264.314	287.107	202.951	163.907	255.545	231.156	148.731	253.328	232.432	202.215	168.741	217.849	184.439	129.544	255.277	224.446	162.486	225.865	237.045	177.881	166.405	229.46	197.229	159.836	260.921	244.776	196.27	174.891	266.086	217.024	196.653	271.137
209.491	191.364	244.074	150.851	232.296	255.43	219.014	154.063	236.038	234.95	202.401	211.462	274.503	344.851	379.881	248.899	229.29	193.797	282.205	273.441	251.21	169.679	245.1	231.578	139.739	239.06	212.552	179.582	178.571	222.452	193.956	134.315	221.774	200.556	149.235	252.044	241.514	182.652	164.705	204.51	193.664	167.035	278.425	251.462	229.157	205.083	253.461	193.464	208.638	258.725
189.078	184.736	223.92	147.984	221.599	225.12	225.584	172.173	261.968	265.991	174.586	194.718	215.382	216.546	224.66	307.158	295.14	267.345	263.604	249.446	163.045	205.705	281.229	264.046	179.936	223.995	218.929	150.875	182.323	226.892	217.455	161.991	249.77	226.583	153.346	220.97	221.527	184.153	179.21	229.108	204.877	146.638	236.092	210.657	140.164	259.501	271.092	234.624	178.332	231.36
208.836	176.747	236.5	135.672	215.397	253.627	202.796	163.316	248.812	246.984	210.228	212.176	239.516	220.682	180.636	267.571	253.722	262.407	275.459	271.78	243.446	179.902	248.081	228.529	157.253	278.081	259.309	192.946	161.596	205.656	199.383	158.071	239.159	208.243	149.888	248.248	262.118	204.578	168.016	245.082	223.381	173.849	282.829	248.657	209.887	210.765	225.438	165.1	199.334	271.334
188.726	193.578	260.062	142.416	241.22	274.191	254.208	145.059	226.252	236.802	184.12	204.682	239.46	235.141	188.044	279.992	268.362	215.516	248.365	249.44	233.906	205.245	283.422	259.473	160.371	228.464	218.743	162.871	192.557	223.776	204.866	144.784	226.987	206.477	147.95	252.141	246.123	182.822	169.91	257.738	231.515	198.691	266.266	231.761	227.358	241.048	255.317	215.37	154.332	224.944
230.121	181.71	211.069	162.06	198.2	220.523	183.288	186.143	254.709	253.366	178.93	200.622	223.252	235.509	214.22	246.863	231.997	202.921	277.6	279.856	251.704	172.397	246.41	228.416	154.201	273.196	257.524	190.548	154.522	205.229	174.7	162.973	249.157	218.075	158.354	217.401	217.443	173.296	187.832	245.821	239.714	197.058	261.826	237.904	180.618	230.276	223.072	180.549	168.796	245.203
206.927	199.011	239.414	171.803	224.089	253.917	225.385	180.772	214.944	206.128	156.322	220.537	240.561	232.388	175.678	243.226	212.059	159.941	233.508	259.284	245.583	217.509	269.775	242.773	142.485	206.381	262.499	134.839	130.401	231.069	199.295	108.804	215.835	210.291	129.871	198.469	236.008	180.431	205.127	202.136	208.223	139.756	246.793	255.919	192.336	232.614	236.227	184.319	169.592	233.631
213.556	187.171	230.266	156.002	216.275	244.294	241.206	176.2	252.502	261.74	232.572	198.688	249.098	197.661	187.002	284.903	246.843	167.511	205.873	228.242	207.483	221.863	251.015	244.721	150.796	248.078	246.465	157.528	170.784	223.019	199.426	166.01	255.645	235.509	142.341	203.491	206.997	181.44	210.523	263.516	234.363	155.737	252.109	232.151	162.914	235.179	238.756	190.851	140.827	232.962
222.55	190.043	233.35	156.698	222.461	245.572	251.88	166.944	223.69	222.191	158.238	238.652	266.5	233.717	172.013	230.749	204.997	158.102	242.601	261.106	241.592	189.375	244.597	210.337	139.266	276.583	257.044	211.682	184.435	225.405	192.55	152.441	246.192	222.519	158.146	253.364	239.975	206.156	165.699	213.906	210.039	193.626	281.181	244.334	177.156	209.457	208.386	186.446	154.357	220.317
194.254	189.235	225.166	162.697	217.071	239.611	228.351	156.762	227.865	232.328	141.955	184.995	220.312	202.403	183.562	274.588	255.173	158.745	190.573	210.452	209.761	201.928	281.536	260.713	160.552	229.204	225.352	180.075	207.965	243.294	218.378	136.06	245.269	234.24	175.164	226.436	232.559	177.1	177.671	236.97	221.951	160.96	244.591	225.723	142.597	263.172	253.972	199.743	143.595	210.501
213.479	174.831	216.863	142.578	209.824	226.847	191.493	170.189	245.807	233.204	172.205	194.954	233.407	204.496	195.418	283.556	255.405	153.309	207.891	232.873	215.412	184.383	234.122	213.704	159.43	285.505	270.311	198.385	172.066	219.267	190.252	144.155	269.249	237.449	146.234	218.327	221.093	180.01	169.522	226.623	213.734	195.284	281.457	262.549	154.615	221.42	229.698	159.753	167.239	261.667
183.765	192.584	218.836	151.803	236.768	257.363	256.477	166.502	224.479	210.953	133.66	220.15	240.672	230.811	175.188	279.181	259.726	159.316	206.141	222.082	199.455	172.594	258.269	244.817	154.048	246.56	234.425	170.123	222.159	263.198	232.627	145.657	225.69	182.61	143.266	264.148	231.663	207.368	161.549	228.739	220.267	159.351	258.622	225.837	155.585	233.639	243.187	191.836	159.806	238.898
193.52	166.813	207.608	134.868	200.282	215.031	194.206	186.126	256.508	240.949	164.815	195.648	226.901	194.317	180.12	273.06	255.097	158.044	201.105	217.455	192.464	167.623	241.055	206.195	147.973	265.888	263.349	187.256	189.197	244.655	206.897	143.637	254.527	247.089	172.621	218.045	193.312	157.326	208.064	267.451	248.41	166.901	228.876	208.765	129.931	244.984	254.588	216.257	182.673	259.689
205.777	183.497	233.249	146.404	221.423	244.671	217.625	165.099	234.473	231.665	151.847	235.976	264.784	239.414	174.849	235.572	216.132	148.423	236.503	249.549	211.636	149.356	208.59	213.066	145.035	272.716	242.86	178.607	203.337	267.871	228.645	138.839	226.762	210.277	170.283	250.67	246.62	189.257	166.655	229.575	210.554	176.637	264.088	233.993	155.58	213.188	229.68	196.966	192.957	254.653
188.65	185.308	234.405	144.154	227.113	241.578	223.337	169.334	259.75	263.03	175.465	179.151	218.486	187.193	186.024	283.602	261.543	188.602	197.713	210.933	157.369	174.779	249.193	237.178	158.884	260.558	240.342	156.569	202.561	234.656	221.387	162.908	253.307	229.747	150.648	228.36	221.526	176.172	203.591	255.999	233.383	159.542	229.247	211.246	150.492	262.866	252.688	212.671	175.543	243.298
179.852	175.248	221.212	135.998	214.162	227.381	204.834	182.19	262.74	251.823	166.184	221.375	246.465	204.6	149.537	233.354	219.207	172.091	228.455	246.361	200.389	138.221	217.041	203.224	159.73	272.508	248.073	173.551	170.618	229.717	212.407	170.454	252.614	228.785	146.32	221.738	227.097	212.829	195.951	246.502	203.455	176.606	267.625	245.414	173.35	217.799	214.694	166.787	212.269	278.204
201.581	235.312	216.605	185.415	230.161	232.057	217.485	160.145	242.722	246.397	158.855	237.436	256.096	228.666	143.472	242.914	238.191	152.42	211.41	231.827	184.317	152.185	252.377	251.241	168.806	222.042	206.819	153.242	207.036	243.053	216.928	151.608	231.372	213.251	147.509	247.742	234.451	180.979	178.83	245.356	224.83	146.182	243.371	218.727	139.811	249.8	252.5	198.728	175.77	237.102
218.41	250.692	225.02	189.098	216.031	231.694	208.098	164.421	265.287	243.813	192.105	203.851	237.007	254.504	194.832	260.096	234.756	158.375	230.048	256.977	200.737	140.404	237.907	221.172	144.046	254.095	247.756	163	184.054	203.404	170.403	186.488	260.221	241.378	149.961	218.856	234.334	162.861	201.721	264.984	243.688	159.862	258.34	240.04	145.063	231.598	221.821	183.149	198.18	271.629
229.801	229.019	251.648	205.951	251.343	255.652	220.579	165.86	237.142	252.018	178.778	240.192	266.046	234.656	150.812	250.078	188.77	168.099	223.878	238.15	194.263	151.348	255.426	226.972	148.447	244.535	230.117	149.945	189.155	259.907	221.081	151.886	228.979	190.465	135.604	257.902	256.732	214.561	178.112	229.959	213.823	137.738	268.027	242.744	169.462	232.874	237.349	184.663	171.145	256.978
240.752	207.108	229.405	189.997	225.708	235.706	214.803	166.717	275.291	297.188	209.924	224.487	227.449	208.756	163.287	267.422	265.481	166.11	192.394	195.42	161.994	173.957	256.997	237.676	145.189	234.68	248.336	172.528	184.475	217.906	201.033	173.756	261.822	237.349	144.145	227.441	236.099	172.193	148.405	272.002	230.884	98.1833	199.473	209.584	155.452	238.222	253.468	180.932	169.525	254.395
234.129	262.564	248.057	193.957	240.246	258.733	250.976	181.606	241.235	246.06	193.203	240.926	266.688	235.282	169.485	241.308	214.857	141.578	241.642	251.369	222.778	158.037	224.881	198.825	132.73	258.421	243.169	203.226	189.629	227.776	193.338	158.977	243.017	223.254	164.826	265.067	252.603	193.059	171.379	231.661	204.706	163.851	273.396	243.002	168.972	207.799	199.18	163.959	198.643	256.89
230.596	223.929	254.404	209.27	240.886	248.076	233.503	178.971	269.213	283.815	197.049	213.249	240.125	197.124	169.404	268.921	263.513	179.765	206.915	219.75	181.809	172.421	273.861	245.807	139.128	228.841	217.219	176.279	203.592	244.552	221.689	126.297	250.281	235.925	175.46	236.232	239.06	177.167	190.162	253.643	234.142	163.56	235.912	184.813	157.797	264.981	238.601	222.331	190.161	237.365
264.599	313.698	226.888	194.858	222.084	231.732	208.432	188.653	263.057	263.386	239.833	230.115	249.448	224.054	174.581	247.218	238.332	164.163	232.594	243.332	192.58	166.247	239.686	224.081	151.761	269.724	253.718	181.657	172.996	204.345	191.921	140.747	245.959	209.488	170.346	235.769	234.548	173.484	174.363	244.344	219.394	164.392	264.582	242.394	152.06	216.866	207.85	173.678	207.791	277.823
242.756	278.089	260.649	225.928	243.634	257.39	232.585	168.68	258.574	262.756	190.219	236.974	248.772	262.64	186.417	263.831	254.837	169.551	218.451	225.5	183.203	176.703	277.648	255.768	144.268	215.56	213.929	159.978	225.751	250.518	228.595	139.045	222.415	205.654	146.127	269.584	239.874	186.417	170.273	230.382	204.792	153.384	254.608	225.361	155.182	243.045	252.351	188.272	172.619	240.474
247.694	292.619	242.94	192.875	226.423	257.757	212.541	192.974	277.792	275.632	241.676	194.011	228.662	219.525	206.136	246.715	231.443	176.237	223.652	228.42	190.226	174.371	236.042	223.557	134.156	256.373	253.31	184.508	177.811	226.42	184.066	152.773	260.931	244.466	172.493	235.203	219.451	149.095	192.996	253.86	240.54	172.619	253.344	218.857	125.378	249.126	246.331	205.919	197.692	262.349
279.341	317.353	284.298	228.142	270.213	295.105	255.678	151.941	221.452	225.994	184.197	244.44	260.791	241.274	155.894	229.335	226.825	147.196	263.021	253.995	215.09	167.285	244.685	220.69	137.684	247.62	216.82	175.633	195.588	244.5	214.1	139.551	240.058	216.948	185.89	263.513	247.103	173.207	168.668	215.568	197.646	168.917	266.552	244.149	151.238	218.933	231.061	213.974	196.739	249.458
192.049	201.483	234.784	146.857	252.148	268.29	253.414	194.3	257.152	257.104	210.887	229.459	237.663	216.139	185.686	284.712	272.455	217.682	222.098	221.346	157.292	185.381	261.781	241.195	153.138	236.031	221.548	151.887	197.39	230.379	220.358	168.991	257.826	234.537	157.523	235.763	234.631	169.934	206.601	273.254	238.607	152.228	235.565	208.901	141.074	258.079	241.106	210.758	181.28	229.99
284.38	321.639	277.241	239.778	263.766	287.692	235.378	183.04	252.274	247.964	198.555	224.637	247.533	224.645	170.244	257.649	250.811	207.167	290.626	263.024	217.914	164.076	215.446	206.413	151.161	262.926	241.999	174.101	187.272	227.973	217.949	179.657	255.44	228.959	154.383	262.66	251.068	203.779	183.095	228.807	188.363	163.931	263.25	240.61	174.737	217.666	220.429	159.239	206.3	268.365
250.45	239.397	283.745	213.16	262.87	284.308	300.44	197.074	239.088	242.198	189.346	230.039	224.638	221.073	206.517	271.931	273.476	204.175	227.297	243.79	205.515	190.646	248.322	230.838	158.402	235.688	213.085	160.216	209.585	249.453	227.698	163.221	235.716	219.864	149.269	235.829	240.21	183.853	184.489	254.8	239.495	172.578	233.456	242.129	162.825	243.356	253.918	208.154	176.297	225.081
264.585	220.786	225.603	216.971	223.056	228.736	234.705	201.295	263.07	252.583	198.102	224.987	238.152	222.398	225.432	275.908	282.736	291.78	248.075	276.509	220.128	184.695	238.342	206.132	155.459	276.754	250.833	174.39	172.987	213.061	183.579	189.623	271.453	245.365	148.911	222.481	223.92	160.494	197.595	238.184	223.358	182.35	267.437	243.848	151.004	239.255	222.767	204.433	204.352	264.744
216.755	210.521	246.891	185.977	235.953	240.582	245.466	204.27	241.581	242.037	184.76	249.895	271.927	253.343	187.082	269.509	299.386	140.405	267.962	256.729	255.37	181.214	295.017	220.027	136.13	235.76	227.207	137.707	198.454	249.055	232.449	170.882	241.43	219.11	139.439	277.721	255.78	227.576	190.516	248.311	201.045	156.727	263.969	245.429	199.392	258.452	242.685	187.428	182.837	247.704
225.281	204.933	231.612	182.826	230.042	237.532	261.224	219.093	268.097	255.805	211.616	202.942	215.581	215.739	199.112	260.632	273.359	276.599	245.244	258.377	197.605	182.064	256.102	236.234	145.877	249.836	241.124	152.59	186.452	237.979	211.216	175.231	283.019	258.244	149.465	230.008	228.039	174.036	211.629	256.224	220.947	149.683	242.117	231.62	174.474	254.826	244.984	155.855	169.278	239.094
231.438	275.324	252.151	211.427	239.806	258.409	285.317	201.123	235.186	219.657	192.91	224.76	253.153	269.347	235.373	253.632	247.576	258.961	248.958	262.017	255.693	189.529	238.575	218.484	124.496	254.399	235.952	197.138	227.888	258.185	218.993	168.671	239.152	222.553	164.261	275.675	255.575	195.072	170.612	217.102	179.315	158.621	270.167	241.006	179.546	229.356	222.503	191.033	197.24	231.492
201.138	217.265	205.1	201.729	238.865	241.661	286.231	241.631	271.014	268.655	167.506	225.994	246.296	231.058	207.303	285.122	283.535	223.021	223.45	231.704	192.678	216.417	273.194	246.687	145.014	243.72	234.264	190.955	233.053	267.173	235.914	162.689	263.029	250.838	185.849	231.134	221.839	170.293	217.021	253.962	235.429	191.23	252.788	242.123	161.786	262.509	238.78	207.849	183.911	222.012
242.651	292.4	241.395	188.927	239.033	246.896	252.825	232.246	261.574	283.388	256.418	247.414	254.059	274.067	186.412	250.397	243.886	248.137	284.491	268.364	204.916	198.175	243.266	208.261	145.303	286.373	261.164	200.095	208.644	220.506	210	168.62	264.425	237.026	147.039	237.938	238.657	193.463	186.162	225.725	202.966	202.893	315.212	290.779	199.792	209.455	215.589	186.857	204.775	260.363
206.576	222.601	224.618	194.587	254.153	260.144	294.47	227.361	247.228	283.959	286.97	247.303	238.593	216.324	164.354	277.909	268.967	239.244	263.997	246.343	200.975	251.663	299.339	268.171	145.612	224.918	212.273	166.887	239.517	234.016	218.344	161.817	245.997	225.907	152.87	283.476	249.518	194.648	193.037	228.158	209.737	203.701	260.429	245.549	160.794	192.068	237.934	147.221	222.676	223.385
226.537	195.211	222.618	172.638	218.366	224.046	290.838	258.748	266.045	259.666	273.64	257.565	248.93	244.572	207.037	264.116	246.051	254.082	267.528	252.905	210.121	220.897	278.556	256.506	153.689	258.363	249.259	192.392	196.341	218.954	171.359	183.99	283.038	259.781	170.914	243.76	220.551	181.807	208.17	239.292	234.423	195.653	275.816	261.367	181.402	270.847	259.159	239.048	228.369	254.498
230.918	273.692	251.228	186.938	234.954	263.205	271.647	226.795	246.953	238.622	335.795	283.024	278.339	291.612	193.02	239.742	239.828	238.119	257.136	248.372	224.021	186.382	272.611	265.334	151.272	237.237	220.689	217.711	228.499	250.668	207.8	164.175	239.358	197.897	190.655	269.193	242.748	179.25	190.166	231.57	213.569	178.929	264.146	231.792	259.189	284.204	276.253	232.901	187.023	236.113
180.671	175.058	241.941	141.882	206.367	274.413	233.592	160.698	256.082	281.362	195.822	185.83	236.396	224.621	173.631	274.423	258.183	174.031	208.8	260.679	186.639	148.562	273.177	236.909	152.715	223.335	230.784	166.61	165.951	254.049	201.779	132.093	249.902	232.41	144.276	204.44	254.534	173.014	164.697	278.997	271.649	108.619	220.133	243.625	200.168	226.423	262.345	168.198	204.918	235.855
216.882	204.046	256.221	165.235	235.727	269.204	277.042	211.956	231.624	244.715	347.937	283.655	257.797	242.366	249.906	242.068	236.413	209.503	265.584	247.226	215.052	177.893	254.096	246.306	176.725	276.617	252.227	187.79	224.825	241.354	216.302	165.658	241.257	233.91	158.375	280.954	258.292	189.68	183.186	219.021	191.005	199.714	270.188	211.363	154.355	309.006	268.639	164.803	203.547	237.983
257.844	232.939	245.438	219.705	239.589	245.708	275.996	209.255	261.414	276.394	342.777	283.487	259.935	284.296	257.012	270.172	260.35	240.883	234.346	216.904	197.838	221.613	285.363	274.728	199.262	235.674	223.344	169.519	211.769	229.03	214.193	188.402	259.294	238.536	142.061	242.583	229.001	181.908	197.88	263.624	231	165.896	251.647	219.584	125.565	260.22	275.457	218.913	185.934	222.661
291.185	320.014	247.78	237.19	246.522	246.751	253.473	216.994	261.84	268.97	275.824	273.554	274.284	294.365	250.838	250.058	229.764	232.429	281.04	255.074	216.941	185.977	238.658	233.314	178.482	274.822	266.638	199.258	195.205	210.192	182.728	176.608	247.476	221.29	161.585	244.286	232.002	163.722	193.492	245.099	220.558	211.014	303.08	273.363	181.241	245.931	251.383	247.821	231.212	244.796
393.201	297.636	266.05	343.349	269.189	264.349	265.689	213.771	239.599	277.733	252.56	249.913	247.483	315.37	301.546	259.636	251	219.052	257.743	225.38	218.156	206.953	253.513	247.875	165.073	221.952	234.238	177.545	224.094	247.755	235.204	178.347	239.208	213.963	151.273	253.442	225.158	205.779	197.882	243.078	212.819	165.805	258.676	239.748	213.051	276.671	279.373	227.824	179.822	238.904
303.977	325.949	235.062	214.112	229.975	242.678	267.74	232.5	256.43	263.343	308.436	246.388	237.183	284.663	325.697	247.934	238.694	257.978	250.767	218.195	240.337	269.473	225.779	249.022	182.072	261.406	268.548	180.743	186.379	190.983	192.418	203.192	283.856	239.132	153.188	179.308	213.984	162.607	149.95	245.595	196.471	118.659	249.288	245.94	176.554	219.492	258.178	245.631	204.53	264.066
250.167	296.285	266.388	234.763	240.505	271.894	260.479	173.336	226.456	227.819	200.745	283.266	276.384	294.275	243.335	248.528	243.34	227.025	243.697	228.37	262.633	264.092	259.927	220.916	118.992	249.496	244.668	175.176	206.947	234.952	216.879	199.552	254.185	236.254	152.565	243.383	215.288	173.643	181.251	213.622	192.278	170.955	254.792	249.588	207.204	251.587	258.575	276.287	216.334	261.203
241.788	201.727	228.72	185.617	225.749	238.999	244.019	229.049	259.781	260.563	220.14	226.5	232.409	317.997	278.897	278.089	248.702	200.646	242.852	227.305	216.189	208.641	218.457	234.611	186.078	268.73	268.468	175.125	198.138	205.18	178.764	189.478	291.089	263.773	156.51	218.285	199.059	150.453	205.977	242.969	233.268	189.161	257.009	229.528	275.273	266.398	244.226	274.364	213.564	281.967
278.376	309.811	248.636	223.221	232.572	270.847	261.418	220.993	234.398	234.158	236.762	240.253	271.071	334.044	306.21	251.785	260.865	229.692	256.725	239.782	243.132	240.961	241.13	238.494	157.233	270.546	251.399	186.759	202.619	225.097	222.053	200.097	261.55	219.807	159.21	258.766	246.168	181.198	177.029	222.385	233.474	186.503	265.624	248.589	295.654	267.391	233.689	235.176	198.843	239.478
221.73	219.867	265.161	186.235	259.973	268.221	261.851	205.859	248.325	258.299	199.557	245.816	246.508	267.465	245.66	279.702	294.002	267.455	226.912	237.235	233.018	260.254	272.088	260.968	180.805	221.204	208.6	140.162	219.82	230.766	219.662	196.992	269.852	238.194	174.796	271.465	239.674	169.775	178.8	228.72	221.268	181.823	264.202	247.337	259.923	262.667	242.031	199.469	182.874	251.401
294.108	236.915	238.327	236.013	239.038	235.588	241.554	230.333	249.363	245.308	177.104	253.617	270.034	282.218	235.118	236.603	249.375	306	267.29	261.483	252.554	204.744	241.028	213.249	174.001	265.576	227.646	164.297	188.786	206.852	210.077	210.484	289.831	271.251	199.305	273.402	202.406	160.027	184.563	249.019	246.078	236.973	278.949	265.368	212.387	232.397	214.937	209.777	219.874	289.595
322.414	299.544	268.487	235.253	264.829	267.86	264.551	213.838	225.394	234.305	173.169	238.469	240.203	264.006	239.89	235.924	245.084	270.268	292.18	246.254	225.088	223.808	272.82	245.046	158.58	219.625	204.759	156.637	218.035	255.3	221.853	158.794	266.855	260.088	208.862	271.17	230.136	161.969	202.203	243.316	230.761	213.5	268.379	252.081	196.355	267.518	250.185	185.192	198.479	214.146
258.276	218.759	264.085	175.516	255.508	264.661	229.242	249.636	264.12	265.009	200.266	214.448	249.472	249.131	252.41	265.337	283.116	250.712	256.583	250.255	215.433	205.189	256.224	232.704	147.881	236.744	222.346	151.014	187.14	205.976	198	189.052	288.709	258.628	190.768	227.872	210.402	170.311	225.42	252.733	232.397	207.664	250.286	283.202	204.704	256.238	233.145	201.942	192.621	246.435
286.761	263.508	314.221	254.824	266.102	278.776	249.22	195.265	243.563	230.072	179.679	251.973	255.202	241.529	187.556	233.075	254.861	255.354	227.91	236.035	267.219	206.112	272.049	237.249	138.948	227.064	212.727	165.151	216.343	231.052	202.214	158.93	249.797	227.88	213.879	291.277	250.216	221.715	190.543	217.61	196.863	222.242	275.395	267.262	208.498	252.861	245.877	173.723	200.079	258.294
258.924	220.889	255.944	189.935	248.348	261.818	250.19	197.821	284.639	279.701	189.151	231.875	234.974	246.668	196.573	273.916	278.232	318.246	256.429	227.967	216.492	220.619	292.611	261.782	155.461	246.779	236.792	174.273	203.56	217.377	183.466	163.595	276.254	267.541	185.666	251.166	224.62	186.57	219.868	265.909	222.623	222.345	266.821	248.345	161.461	279.734	247.405	205.318	208.208	247.522
282.725	283.595	289.593	243.83	281.448	298.337	265.566	191.96	251.015	252.863	277.127	271.846	261.292	255.645	182.544	246.251	236.714	233.991	285.221	253.241	231.528	200.971	230.453	227.266	161.827	271.36	246.007	194.598	215.261	235.721	187.599	149.042	241.929	229.2	201.773	252.908	235.948	199.213	211.714	235.978	252.975	148.021	292.555	266.675	175.788	247.429	219.823	214.613	242.022	256.034
279.997	281.776	279.108	278.042	284.107	289.345	238.677	202.855	255.024	261.271	225.076	264.419	252.175	223.503	196.516	283.117	275.872	230.49	232.457	209.061	181.969	216.174	249.288	241.711	179.496	246.093	227.097	157.127	249.08	261.523	240.142	160.863	257.013	241.036	214.289	247.115	225.776	199.027	229.176	265.106	234.651	174.546	227.645	216.946	203.389	266.875	240.62	225.696	193.256	227.095
282.498	326.744	262.089	227.893	255.79	271.052	232.664	203.577	268.013	260.394	228.314	256.586	260.894	221.591	189.437	256.437	251.062	266.873	256.663	248.281	190.128	169.37	238.893	223.164	157.388	269.825	248.441	170.344	215.374	236.508	208.024	171.547	249.43	217.781	146.314	266.05	243.869	184.841	217.761	259.424	246.647	194.72	249.203	245.345	244.693	232.245	229.809	215.489	231.437	274.61
289.689	284.488	313.206	268.699	260.157	270.911	258.726	160.967	230.962	225.242	224.126	263.599	245.869	253.6	190.231	266.066	256.511	270.371	269.754	245.838	207.146	186.986	254.854	236.897	172.506	238.6	221.85	160.61	219.181	241.269	216.037	162.664	211.107	190.404	137.999	242.319	229.794	217.94	216.239	257.322	252.818	186.187	238.672	223.287	284.696	287.823	263.567	212.551	216.157	248.808
266.153	244.694	259.153	228.664	266.94	255.291	222.314	198.362	261.632	266.724	204.76	240.215	228.487	237.912	189.29	263.704	250.619	180.474	210.787	248.049	174.135	125.875	255.465	212.201	145.45	261.892	262.989	177.517	203.415	234.794	195.833	188.071	263.592	244.987	142.644	210.85	210.264	174.745	247.592	256.952	252.174	158.426	251.992	251.052	202.45	261.263	239.029	214.164	221.054	282.323
282.975	263.504	278.113	251.233	279.892	277.909	229.545	198.696	239.174	241.252	214.888	262.761	241.743	210.304	185.72	224.696	225.874	212.49	266.755	257.959	210.148	184.224	254.751	236.3	176.01	252.267	227.795	151.215	237.783	258.343	231.105	175.183	245.049	208.924	156.887	267.359	251.636	221.351	234.847	213.532	216.264	159.663	295.643	262.434	216.435	244.515	245.646	234.548	228.521	248.255
252.354	227.862	256.311	199.799	256.596	254.992	242.705	219.962	271.099	268.85	216.755	228.09	216.711	220.902	233.358	282.793	268.876	224.232	238.801	212.409	176.467	201.091	247.061	237.159	191.199	255.963	237.02	147.225	217.412	233.363	203.141	173.115	245.417	231.706	153.471	219.035	209.729	225.775	246.362	261.479	248.686	204.037	241.861	242.185	194.093	253.696	262.618	244.495	204.896	242.773
238.634	226.491	273.044	185.465	263.801	277.905	258.937	211.109	246.339	251.636	193.668	256.492	257.959	248.687	197.287	240.032	215.368	190.455	301.706	266.237	229.888	181.293	236.595	197.048	184.176	261.979	238.509	196.914	226.334	237.588	202.959	177.706	230.609	212.72	165.049	253.081	242.356	206.681	224.102	249.056	233.926	199.558	283.551	244.091	207.838	225.455	203.788	184.595	241.184	259.269
239.411	249.689	256.313	218.946	275.514	270.372	246.75	205.112	258.217	270.581	179.022	248.05	242.436	262.077	236.143	269.64	249.746	155.172	236.235	238.367	186.181	200.694	253.316	236.956	141.535	229.171	216.398	170.091	232.64	247.379	214.854	170.109	226.777	209.227	160.543	235.427	224.589	179.226	255.972	281.158	248.279	195.833	241.676	213.755	174.129	286.566	258.891	254.567	211.512	229.138
234.187	196.601	226.831	168.814	220.062	229.395	211.017	225.737	266.662	265.045	191.579	240.142	246.559	223.012	214.597	253.581	238.937	179.698	269.245	266.093	208.703	185.077	224.24	204.647	164.363	259.936	237.788	177.365	191.527	205.192	173.727	172.992	249.834	242.127	167.666	228.295	233.739	168.065	208.245	236.652	239.497	233.279	298.945	274.223	203.378	212.638	198.89	217.745	230.27	261.983
218.475	220.124	233.931	200.032	237.72	242.928	238.055	213.784	248.098	249.067	194.734	241.176	242.189	238.452	218.628	277.086	262.421	160.333	254.008	240.5	184.519	208.434	251.358	237.304	145.523	236.511	222.792	150.402	252.168	245.349	218.349	149.659	218.955	208.579	170.304	269.603	236.998	207.479	190.451	236.263	211.234	212.399	256.976	234.469	185.112	238.727	231.473	236.095	206.862	223.151
260.435	237.066	280.904	239.66	236.011	243.58	242.822	213.718	274.546	262.641	156.474	215.372	218.282	224.24	220.711	252.919	228.266	147.45	255.97	259.587	207.367	198.423	246.347	213.967	148.118	273.338	261.141	201.228	208.558	219.546	172.003	167.643	265.465	242.75	187.448	238.361	220.389	159.333	237.477	253.975	241.985	200.447	273.899	242.718	209.615	232.26	220.912	214.915	243.265	247.476
257.67	273.462	277.391	237.86	265.82	271.153	258.821	200.249	223.498	226.71	170.821	247.929	235.147	226.528	189.539	235.162	224.218	157.087	276.965	259.019	223.421	199.415	248.727	219.141	139.488	237.448	224.388	191.743	242.746	247.399	200.862	146.251	231.513	220.07	202.116	283.159	245.65	169.448	191.574	219.552	224.933	203.341	286.164	263.336	222.316	244.862	237.381	207.89	225.396	242.771
244.572	212.819	218.24	206.645	221.28	217.793	205.103	198.471	251.943	257.777	184.399	222.268	226.047	195.155	220.264	274.813	261.522	174.46	251.483	237.445	183.693	215.223	248.519	241.348	168.368	251.243	239.296	181.591	224.158	223.789	181.41	131.095	242.159	220.797	171.41	253.777	233.777	181.083	243.252	263.53	256.836	195.698	231.738	239.776	147.703	237.568	214.421	208.217	220.596	266.015
255.094	280.943	234.712	232.652	229.026	241.443	200.198	197.247	251.753	241.443	173.292	247.607	242.143	211.449	177.789	248.142	223.054	160.051	285.066	265.664	203.89	176.083	225.227	212.075	157.063	264.655	244.442	171.526	221.277	244.114	201.537	170.257	255.947	231.199	162.372	281.241	255.227	196.094	187.365	233.04	199.542	208.272	277.249	259.148	172.585	215.404	225.386	187.348	249.613	259.806
203.809	207.412	209.201	200.308	215.693	215.749	203.425	212.368	264.337	261.538	175.625	220.175	209.351	192.837	182.491	278.386	259.208	168.527	233.965	224.509	173.732	208.16	265.466	237.551	152.987	236.879	218.827	166.08	229.338	243.591	195.602	185.515	250.763	232.817	155.779	252.716	241.134	176.436	226.155	255.724	237.413	182.123	237.652	212.809	193.084	278.533	264.597	192.946	195.348	221.689
251.064	207.72	225.942	182.446	233.86	218.652	195.296	208.173	263.935	261.202	191.778	243.926	237.334	210.577	175.219	242.654	233.855	183.106	285.76	258.947	194	171.739	230.116	202.175	176.83	270.065	240.131	172.284	198.643	221.62	175.493	194.755	263.867	243.328	162.623	254.361	247.918	165.248	208.535	238.499	213.698	181.261	274.956	251.07	182.386	238.694	217.871	185.926	222.35	260.068
225.168	240.635	245.198	203.586	275.89	273.479	185.343	175.474	241.914	265.495	204.589	267.566	247.003	206.948	166.281	249.49	246.878	188.482	250.432	234.172	158.806	202.53	266.761	248.804	178.345	246.239	219.499	135.345	237.56	243.772	219.809	178.998	235.62	214.499	145.78	278.176	245.781	209.184	225.524	240.523	210.652	172.953	260.896	239.706	195.127	269.224	241.286	188.009	190.846	238.082
234.277	215.784	232.705	195.262	234.567	229.012	179.846	210.025	270.09	260.292	193.088	236.386	235.299	181.862	172.757	249.147	236.43	183.062	247.478	247.389	173.096	179.009	244.155	219.802	179.863	278.426	248.096	140.868	192.936	207.452	216.214	206.95	263.437	230.415	142.579	240.697	224.977	198.311	228.991	246.801	217.505	171.115	273.586	251.132	193.095	237.629	228.858	159.312	215.725	254.987
210.841	215.247	235.153	185.756	243.736	256.534	224.023	185.072	248.641	225.414	166.606	261.642	246.751	229.018	167.643	232.323	202.309	170.426	251.866	228.925	195.096	193.814	253.575	227.23	164.546	251.804	239.169	162.914	228.124	244.884	213.755	171.57	233.631	204.648	149.793	269.258	239.795	207.342	207.276	216.987	194.518	171.644	277.933	258.724	177.166	228.341	287.663	150.302	189.334	234.734
213.793	223.403	237.189	191.104	257.086	274.122	208.295	213.155	283.808	278.936	164.219	214.264	227.007	185.115	177.121	252.227	240.57	154.214	239.788	229.895	164.873	198.444	255.577	240.267	154.294	273.143	247.134	163.708	202.335	227.548	179.313	186.785	269.077	250.041	153.824	239.56	213.339	162.385	249.127	259.233	235.538	150.53	229.255	216.978	174.993	253.966	228.824	155.529	176.903	233.108
235.766	225.596	262.814	194.531	258.59	269.487	196.453	201.326	236.771	226.143	166.076	250.441	253.819	202.242	160.413	223.137	203.523	162.356	254.515	236.784	171.596	177.183	236.577	214.745	165.056	264.558	238.187	148.812	207.059	232.694	198.124	161.916	235.554	220.904	147.888	270.906	269.126	188.61	206.129	249.556	174.5	157.085	266.203	231.873	165.559	236.46	222.899	110.383	205.306	250.417
200.399	213.332	221.264	180.259	247.508	257.776	237.336	203.662	260.513	246.365	156.342	244.488	245.585	208.23	204.998	254.003	240.347	144.18	222.152	223.126	166.629	225.555	262.967	250.762	140.647	231.628	215.019	132.559	223.254	224.038	208.519	171.699	230.882	211.896	148.403	258.057	231.458	184.321	242.014	271.337	212.62	141.039	235.027	208.954	183.58	278.977	254.293	152.765	171.441	215.639
200.246	206.007	262.78	151.452	260.435	263.893	198.426	202.853	252.446	243.904	158.089	262.344	265.576	231.666	181.138	234.135	213.223	145.643	269.285	261.693	212.512	192.487	234.178	196.881	159.237	257.439	237.468	184.286	206.782	215.262	173.369	186.218	250.478	236.233	143.33	225.214	235.22	151.692	163.126	282.995	211.155	141.461	256.574	236.699	137.054	217.203	252.418	124.378	160.726	246.516
184.41	218.204	186.9	182.751	252.947	272.391	236.346	199.663	245.276	236.408	145.956	242.904	236.92	211.501	178.551	246.833	233.568	140.054	238.039	225.594	189.277	218.758	268.534	244.258	140.964	224.886	202.638	173.902	231.06	239.042	184.621	145.1	237.38	224.653	193.986	261.618	229.73	156.813	232.049	270.494	220.351	170.547	241.768	215.072	146.708	298.111	276.971	168.95	177.106	217.855
195.884	193.069	231.055	147.208	237.806	222.416	240.083	187.541	229.938	241.666	164.97	229.441	214.34	186.793	197.472	244.968	241.626	172.669	243.124	234.378	176.548	201.787	250.528	227.028	171.641	260.666	242.105	163.878	188.983	209.382	158.543	177.046	253.38	237.281	202.887	239.958	233.292	148.864	211.474	254.327	219.07	167.521	248.282	228.306	151.487	247.553	217.222	154.107	199.7	263.109
179.528	217.547	195.835	162.167	271.243	280.113	220.808	164.281	217.865	209.425	150.999	256.013	258.592	228.095	173.776	236.229	222.055	152.37	253.134	234.392	177.421	209.706	274.953	244.091	164.668	226.706	207.341	153.898	249.419	238.896	204.142	154.205	233.966	214.178	188.598	282.463	252.177	188.717	199.041	230.677	188.969	195.23	256.288	232.42	156.944	239.349	232.668	158.686	208.309	245.964
188.509	196.493	221.429	153.763	237.314	248.448	207.35	192.237	242.543	221.022	142.207	210.038	218.189	198.268	195.2	262.474	233.758	141.755	231.47	227.527	178.451	199.603	253.754	219.39	153.984	253.258	244.799	155.698	207.973	213.584	173.376	177.604	262.32	246.029	183.539	244.073	211.632	152.76	241.819	262.369	238.526	168.553	250.836	221.471	124.455	254.835	229.35	198.435	222.417	266.139
199.974	213.473	231.276	165.755	258.987	268.915	190.398	180.989	248.691	222.833	178.806	264.108	240.137	202.942	164.493	236.26	215.779	164.538	274.803	251.437	150.241	209.555	216.224	180.686	130.612	255.939	246.885	140.883	163.194	226.459	160.471	186.669	246.825	219.317	172.1	241.203	257.384	153.405	249.117	238.641	175.646	148.527	270.424	240.046	107.012	195.267	221.113	169.406	177.639	275.654
201.329	208.46	223.618	176.838	239.33	242.198	178.007	193.496	268.055	268.176	182.024	231.835	234.185	174.48	208.81	273.839	267.268	181.462	237.743	222.852	147.156	214.449	253.38	247.697	173.865	234.574	209.061	133.817	217.981	218.601	206.589	184.455	261.638	255.35	184.425	251.883	233.256	187.195	243.815	246.21	228.078	177.328	227.272	197.707	139.615	272.37	242.07	184.583	209.463	238.781
222.462	213.371	243.786	184.854	242.436	247.165	161.639	185.977	241.564	239.948	189.192	266.958	266.86	204.703	163.213	231.73	218.433	183.778	278.757	264.026	179.444	175.491	275.408	196.14	177.613	256.455	237.96	153.333	203.376	216.258	195.244	176.944	252.888	238.118	181.878	279.217	262.697	209.217	205.615	224.537	190.74	183.74	273.329	250.072	158.697	228.285	194.759	154.692	251.849	264.224
182.203	210.167	189.949	175.177	246.985	261.195	219.773	160.049	269.854	231.634	165.458	247.12	227.343	202.734	181.781	253.028	240.095	159.076	245.091	229.087	162.773	220.319	276.455	247.062	149.581	217.295	223.909	144.18	235.069	218.803	216.653	177.407	250.247	240.545	178.053	253.853	243.515	191.492	229.46	254.293	205.888	168.071	240.413	223.997	154.186	258.484	229.362	173.749	202.396	219.889
200.863	186.569	230.067	151.089	225.85	237.382	168.119	186.959	262.898	260.798	160.46	240.962	249.937	192.243	180.618	243.996	226.02	162.05	279.283	263.5	189.103	179.361	213.035	184.558	166.779	267.932	245.709	181.917	195.559	198.228	172.289	193.691	264.646	254.802	187.903	240.317	234.325	153.043	224.66	225.549	209.666	170.919	259.829	243.383	156.035	227.907	203.025	186.597	225.306	260.391
188.599	217.407	203.683	176.456	260.943	266.097	192.688	172.258	227.601	228.423	164.296	271.982	254.513	196.094	160.375	238.465	227.76	164.162	260.007	242.159	159.545	182.949	238.786	228.226	160.929	224.454	206.331	139.748	223.474	225.338	200.781	145.529	224.197	217.194	198.399	268.994	246.735	205.447	207.325	227.181	196.126	170.93	269.857	248.75	169.841	255.63	233.543	166.37	214.865	248.98
208.058	199.712	238.254	159.033	241.218	235.405	170.889	204.642	239.872	239.639	177.188	229.024	227.547	171.224	200.839	270.131	259.816	161.727	253.038	237.173	156.614	194.78	225.515	203.765	162.879	247.731	222.815	134.75	217.366	213.017	192.147	190.864	268.138	255.29	183.096	242.209	232.564	174.508	227.318	235.938	194	146.114	254.112	235.438	159.217	247.769	215.927	179.769	240.096	271.238
182.001	218.59	198.321	164.755	270.91	286.62	230.248	181.517	226.655	215.144	170.551	266.13	257.362	224.811	179.237	234.413	216.264	163.646	261.954	241.634	206.445	200.818	226.993	199.349	153.656	245.768	227.115	167.236	251.857	242.392	188.445	155.491	232.652	222.243	228.475	297.874	277.56	189.001	205.879	220.119	195.101	187.096	276.76	255.339	184.818	245.129	222.794	190.24	233.792	232.599
168.038	185.314	189.476	148.264	222.903	254.84	200.072	197.97	256.81	253.835	153.489	227.92	219.763	197.307	208.513	244.794	231.176	148.456	226.365	219.35	180.733	221.352	273.911	242.983	149.233	244.633	230.521	163.594	226.61	209.002	177.991	191.324	246.665	245.437	214.942	204.957	242.664	127.835	192.402	268.809	235.299	168.208	248.198	213.915	175.519	273.51	233.951	203.478	220.83	242.302
172.878	182.029	189.455	158.36	206.51	242.033	173.082	135.791	255.905	236.373	132.661	248.508	252.214	199.689	170.15	222.954	208.787	151.388	265.258	239.879	179.814	190.311	232.335	206.597	147.341	260.227	237.416	170.406	222.225	207.72	158.49	239.046	243.708	220.719	185.682	315.057	304.875	163.26	217.783	252.588	184.426	181.994	278.832	252.184	144.412	239.308	219.876	194.062	248.791	252.698
177.224	202.791	189.804	163.827	240.271	257.154	213.16	198.092	259.233	253.053	173.659	253.128	247.789	187.536	188.404	248.936	232.924	148.143	235.006	218.738	156.856	231.477	251.444	234.157	164.933	242.619	220.571	139.227	261.513	234.775	218.882	193.58	239.686	237.911	226.128	259.119	266.837	231.125	266.043	276.266	232.03	170.571	246.19	229.224	168.962	271.107	244.586	186.154	200.007	198.669
196.997	193.153	237.853	155.514	228.628	245.347	170.719	195.957	249.739	236.329	148.162	249.077	261.533	194.449	170.288	225.419	204.518	145.003	258.64	246.411	175.846	184.687	215.753	178.116	168.987	263.393	244.155	164.822	223.535	215.682	181.483	203.464	244.586	255.897	221.488	275.919	273.41	169.993	248.952	255.544	209.272	202.077	291.463	256.482	161.21	237.652	220.813	171.884	223.311	221.616
184.262	213.713	186.108	180.78	245.665	255.701	217.391	186.29	220.434	218.13	154.726	253.981	239.126	198.068	173.929	234.792	217.592	144.471	242.086	216.642	155.559	194.89	239.912	207.542	135.878	222.705	210.648	164.783	229.433	223.444	183.873	237.505	244.841	244.002	212.844	277.516	257.736	208.024	225.394	258.884	223.658	205.321	245.079	215.439	138.444	273.731	242.775	194.594	202.059	195.34
205.368	187.001	214.793	163.551	209.68	219.685	172.455	215.978	261.106	263.996	169.247	228.716	223.11	169.75	194.533	250.694	243.651	163.399	252.075	234.253	153.704	187.967	230.792	218.554	179.201	270.575	247.368	169.533	190.211	200.009	167.21	219.69	269.416	254.71	183.252	247.925	249.932	159.467	249.618	252.891	232.031	200.618	256.063	235.067	131.701	254.999	237.484	209.579	216.973	220.311
198.899	217.279	208.835	187.217	245.75	268.352	198.614	174.488	224.246	228.155	185.632	254.351	248.085	188.683	168.766	233.801	218.123	169.26	263.835	245.405	168.314	189.88	250.882	239.458	183.241	244.882	219.673	133.997	235.433	227.89	193.949	168.783	219.026	216.781	207.538	279.595	259.218	228.598	215.043	206.565	194.592	204.059	252.992	235.505	172.261	274.263	236.689	217.131	258.255	259.609
197.042	210.472	215.094	177.844	242.166	247.465	193.474	193.846	255.901	250.7	159.638	227.386	213.426	154.262	192.39	265.715	251.698	165.055	243.513	224.565	149.04	187.951	236.089	218.754	163.705	248.237	235.197	137.02	224.33	231.785	178.787	189.917	252.892	243.573	142.005	227.328	219.194	191.16	241.146	250.754	217.826	169.118	247.758	230.848	137.784	270.686	237.787	185.249	240.696	262.263
206.291	214.19	236.972	175.283	253.327	270.444	212.538	180.134	238.186	223.032	176.385	264.201	251.331	206.777	173.784	227.217	203.308	162.135	274.615	245.735	181.097	183.361	217.92	188.068	158.842	250.469	227.171	171.182	245.004	248.936	212.299	183.507	238.032	211.402	157.286	266.925	260.648	196.615	197.995	222.182	201.528	198.056	258.49	231.268	151.149	233.837	227.446	184.949	235.164	230.741
204.872	213.312	221.367	189.314	238.814	254.809	169.177	188.893	269.028	271.496	180.165	225.719	207.789	160.542	197.891	272.561	261.687	154.446	232.418	215.971	143.495	208.48	259.014	238.878	146.7	237.373	220.287	155.537	226.531	211.049	191.5	202.065	256.068	226.935	143.416	249.641	231.652	177.094	261.467	253.177	215.774	165.208	224.805	207.09	186.089	281.934	249.594	211.481	219.251	214.382
229.712	225.182	263.02	198.54	254.165	268.613	164.903	188.472	239.973	236.732	183.92	247.62	230.746	160.175	175.468	247.362	218.738	166.743	262.832	242.946	158.534	181.094	226.333	200.271	172.642	258.087	236.039	115.543	158.839	226.36	175.23	136.748	266.013	228.657	112.389	235.561	252.476	174.78	175.274	246.706	162.609	137.123	252.122	228.459	122.938	203.87	206.681	157.678	203.176	271.261
199.158	226.53	196.277	203.886	250.619	265.695	236.023	194.698	242.188	233.11	177.369	246.095	232.491	202.401	209.196	264.513	246.089	147.653	232.238	217.812	162.843	226.883	247.007	221.854	145.193	220.315	207.874	153.223	270.916	253.223	213.87	175.304	232.055	216.536	140.455	260.374	241.093	203.969	240.878	242.128	186.284	151.513	244.068	221.318	187.454	264.549	235.882	143.384	194.305	218.161
215.327	210.458	240.028	192.449	229.727	242.424	193.433	200.589	251.138	253.048	157.671	244.612	246.161	208.345	192.084	249.23	237.235	147.665	268.078	256.58	194.22	191.519	227.33	178.554	163.186	268.766	245.962	187.667	222.568	217.692	159.051	206.758	253.252	244.4	149.092	246.518	231.908	178.985	239.435	226.835	210.636	170.451	267.977	230.93	176.709	248.276	225.3	182.408	237.054	245.418
200.986	215.037	211.198	191.185	238.808	251.809	182.879	202.507	243.822	226.337	152.039	251.85	241.762	205.516	189.408	242.78	233.525	134.008	249.811	227.812	178.286	216.904	257.449	225.502	148.868	257.143	233.097	164.887	270.408	246.677	175.368	154.618	230.457	207.439	169.259	264.643	245.492	160.875	229.44	240.539	191.417	169.36	250.089	218.835	173.587	276.778	247.909	166.234	211.875	235.301
222.195	217.494	251.383	192.962	241.875	259.948	245.991	243.909	277.571	276.887	164.79	217.152	235.345	160.619	207.996	245.122	236.579	151.689	244.029	227.168	155.554	211.811	231.317	207.422	165.359	304.116	262.889	156.428	233.208	217.674	179.516	189.485	260.316	232.788	139.516	223.417	211.131	164.181	243.355	242.048	209.555	169.017	249.724	237.511	167.786	260.65	226.178	153.242	239.838	263.204
210.683	231.204	231.954	188.058	273.032	294.588	230.635	193.065	234.45	227.068	152.146	264.346	261.784	216.597	181.204	227.868	218.147	157.639	253.643	233.622	168.969	203.419	242.607	220.367	158.56	190.92	160.637	154.103	269.958	257.543	184.086	161.924	228.408	204.536	173.476	275.398	242.28	176.049	206.987	220.123	186.569	198.324	258.657	242.312	194.767	258.994	244.626	154.928	223.268	242.283
202.271	222.144	205.591	196.754	245.464	261.626	235.413	230.939	277.745	253.069	143.351	219.633	213.994	193.427	206.417	250.169	245.683	136.847	230.193	213.454	164.196	207.012	246.407	215.602	123.644	187.624	195.256	150.328	242.512	240.89	171.02	182.955	254.242	223.013	157.651	225.962	181.942	146.954	258.807	219.912	228.003	183.726	217.586	197.592	173.207	282.337	244.198	210.449	228.885	249.491
194.005	208.704	211.405	175.597	240.861	262.726	201.492	207.669	253.971	247.755	179.946	268.326	243.062	180.812	178.398	222.719	202.105	158.06	263.301	235.512	172.893	187.812	213.053	182.485	160.029	271.062	241.953	164.861	241.994	245.822	175.263	172.763	232.744	212.014	177.461	266.412	242.503	155.651	208.211	218.883	201.504	206.407	253.902	223.444	127.779	245.619	216.218	195.564	241.905	239.405
190.576	198.493	206.189	173.872	222.222	237.079	201.655	200.738	298.488	268.58	181.581	245.927	246.052	170.394	205.681	256.495	252.382	159.601	221.068	197.735	138.175	226.687	248.246	239.767	168.127	229.835	211.31	138.14	256.418	236.293	194.965	185.351	230.243	212.303	181.229	253.072	231.273	159.67	254.658	263.825	203.294	180.898	233.458	219.213	158.688	262.981	241.168	183.76	235.883	234.212
203.619	193.112	230.974	166.788	219.468	242.645	212.152	211.782	245.28	255.08	158.561	262.462	256.553	159.767	163.76	251.221	233.352	171.033	259.696	239.832	151.766	192.881	231.191	209.103	186.415	262.357	232.99	144.179	213.986	207.712	188.129	186.566	235.383	205.854	151.706	260.665	244.785	156.447	217.944	225.869	179.279	216.768	275.176	242.708	138.259	227.419	220.725	190.382	257.61	240.133
186.097	212.189	203.569	169.369	255.978	282.926	197.572	182.769	235.526	232.439	187.501	252.015	233.429	166.066	187.267	253.149	239.49	155.79	239.694	224.433	157.158	242.198	258.127	233.041	156.8	226.241	212.218	148.74	254.426	238.643	181.481	166.733	224.657	207.033	156.654	256.422	236.443	138.683	230.082	254.433	213.204	187.927	241.497	215.946	143.93	281.265	251.229	210.686	225.289	231.171
224.629	195.868	230.782	172.594	220.639	242.525	208.532	204.946	262.558	269.43	204.574	249.573	234.847	164.415	184.428	231.353	212.354	154.45	273.85	257.012	180.158	198.328	229.067	191.353	183.291	258.725	236.968	145.116	217.986	217.444	161.295	211.863	240.314	222.309	139.391	234.721	226.255	148.333	249.455	244.603	222.661	201.945	260.267	239.084	151.147	233.187	222.895	253.609	261.455	235.306
205.211	228.499	212.269	200.191	258.727	262.741	204.693	190.322	203.989	223.154	201.18	255.29	234.468	166.38	173.611	239.922	212.598	165.74	250.203	218.737	145.572	207.465	252.5	222.838	160.955	232.598	208.763	129.945	257.493	241.473	214.241	173.033	220.695	178.285	162.573	272.424	248.692	192.198	240.607	243.849	195.522	198.613	246.263	231.123	180.816	262.933	237.604	196.836	240.453	212.679
203.124	201.578	240.112	166.702	236.634	276.572	214.571	216.518	274.436	259.071	187.171	241.555	190.709	143.163	204.003	257.343	245.476	145.106	237.543	236.003	138.977	212.968	235.392	203.945	162.691	261.877	242.957	132.377	221.512	223.918	181.341	203.385	255.392	224.771	145.268	231.311	218.927	185.497	258.989	237.812	192.36	179.164	249.63	236.052	165.867	249.721	234.041	195.172	266.167	259.404
229.938	234.421	266.126	194.196	274.768	308.842	225.804	197.212	227.253	213.06	180.538	265.82	251.333	204.43	181.97	239.105	213.11	159.728	268.988	247.405	194.891	215.247	230.566	196.25	163.211	244.897	225.384	170.184	268.154	248.994	200.345	187.692	228.188	195.281	167.247	285.542	248.721	177.947	234.418	221.077	179.597	188.59	261.773	240.699	169.655	258.203	250.702	218.497	255.22	223.204
219.818	202.849	228.895	184.209	221.983	236.059	268.514	244.724	268.831	248.484	185.79	227.575	217.258	175.79	212.224	248.794	223.142	126.878	250.673	242.781	160.428	201.439	227.15	199.152	157.009	261.468	245.407	183.952	249.605	229.21	163.774	194.121	247.702	231.447	162.072	239.985	223.506	152.705	287.574	258.173	227.424	161.383	232.534	217.201	197.997	270.542	239.928	239.695	248.344	222.677
230.563	196.755	211.005	191.312	203.027	219.666	223.591	222.873	252.11	240.92	195.008	256.51	250.914	182.173	182.035	221.505	195.11	141.329	266.021	247.076	179.801	179.316	209.672	193.275	165.628	261.832	233.002	164.165	247.615	238.926	170.635	176.491	230.257	251.446	146.198	278.384	270.707	184.364	236.517	231.15	156.525	198.057	268.12	263.147	184.569	254.596	245.176	213.178	246.063	237.534
246.93	213.477	208.155	229.211	197.643	218.468	244.044	234.678	277.765	254.056	174.362	232.488	214.429	170.885	200.454	246.622	235.609	144.136	235.364	228.847	149.603	229.138	244.158	220.119	147.161	227.78	206.418	149.29	290	254.483	192.973	180.042	234.747	207.847	164.142	266.256	241.284	182.313	268.399	263.833	220.224	171.917	241.071	220.129	192.975	280.193	254.108	237.466	228.863	213.22
238.523	216.591	234.958	214.253	215.598	250.761	257.107	242.124	266.524	280.764	194.94	260.744	245.529	170.517	179.802	233.451	212.5	154.22	270.121	264.509	186.337	195.345	220.093	168.577	165.948	257.188	240.41	151.515	255.428	230.422	152.375	189.943	236.789	227.279	180.053	278.12	255.205	161.993	204.834	198.03	177.689	220.101	288.383	283.405	177.399	252.76	259.927	249.791	255.012	239.371
182.133	217.109	147.487	214.019	216.901	243.71	277.108	264.534	273.651	264.065	189.521	254.162	246.957	198.889	197.195	245.471	223.307	134.171	238.464	219.273	155.473	228.705	248.865	212.113	139.859	228.792	211.772	148.484	241.31	217.719	160.949	171.72	223.79	217.906	180.977	260.696	232.038	146.78	227.027	228.093	188.589	186.945	248.161	230.937	229.816	295.503	278.9	288.579	222.092	209.039
275.958	236.08	248.62	227.118	244.545	252.048	134.827	214.335	266.996	271.358	203.108	266.501	234.263	167.981	142.202	242.07	203.287	120.73	240.525	257.333	158.337	205.343	223.319	198.196	175.804	259.299	235.623	142.421	201.89	207.023	157.821	200.855	232.426	220.682	174.035	250.272	243.472	165.96	216.386	202.267	183.841	210.797	262.684	241.52	188.988	248.602	224.706	164.045	256.554	242.493
219.927	216.894	243.515	196.004	238.134	254.039	195.038	182.454	223.94	229.91	186.112	262.185	232.516	165.986	182.99	233.139	231.276	177.487	255.607	233.772	160.037	225.893	255.986	219.133	175.075	245.444	227.738	135.346	256.155	225.582	194.431	177.404	214.309	166.861	181.654	273.89	241.705	151.176	199.505	216.711	159.284	199.293	252.124	231.695	204.306	283.848	250.019	159.896	225.792	238.372
203.568	213.901	215.313	191.159	237.14	249.234	175.729	223.542	249.095	238.811	182.562	248.501	241.391	144.8	189.556	245.235	232.606	183.834	274.279	261.487	150.855	210.292	225.513	227.796	193.642	246.23	250.061	125.37	191.09	231.426	152.031	149.652	259.697	215.202	181.457	213.419	203.024	123.104	223.914	277.525	202.001	211.149	240.675	206.756	151.104	253.541	240.991	173.182	214.04	276.101
199.237	221.297	217.806	179.726	262.762	289.379	206.344	195.27	222.104	214.829	191.535	277.987	253.936	179.427	166.93	223.733	210.586	178.82	271.204	247.587	160.214	210.086	250.003	195.692	189.181	233.94	221.963	153.132	257.571	242.705	177.624	173.861	223.843	179.191	170.94	276.567	251.923	149.435	219.339	227.459	213.863	213.261	261.475	243.997	199.918	266.681	247.689	170.798	261.158	234.699
195.71	184.308	220.824	169.814	198.433	228.214	170.746	208.68	241.128	245.03	176.596	255.798	246.638	149.75	209.896	267.526	266.141	167.135	250.029	242.709	189.971	249.279	248.21	246.887	187.572	250	231.919	141.673	215.188	216.401	176.004	230.741	267.871	222.944	196.771	245.942	221.614	162.399	278.351	246.906	250.731	210.505	233.609	224.483	191.257	266.505	242.574	168.652	254.925	256.857
192.068	212.388	210.481	174.041	251.5	251.724	160.784	170.195	219.416	204.089	184.779	278.752	268.063	174.67	167.812	223.153	253.365	211.386	275.415	243.931	181.132	224.385	235.133	223.278	208.161	256.57	237.2	153.383	261.458	252.803	204.428	217.31	241.635	198.789	176.483	296.662	270.39	177.699	235.106	216.644	187.97	218.229	261.012	249.344	175.679	250.61	230.53	147.975	235.594	245.706
202.019	202.51	220.862	185.995	221.995	249.706	194.261	208.483	243.322	249.399	183.683	226.449	214.283	162.018	227.995	269.357	259.873	183.206	241.51	230.519	195.934	262.469	253.181	247.182	219.81	224.415	239.48	157.982	261.858	243.306	220.002	231.849	262.125	239.165	145.916	240.232	230.261	206.094	279.203	267.949	241.234	235.329	225.759	226.653	174.982	277.134	249.066	177.24	204.361	228.073
193.935	205.81	219.89	173.448	243.288	259.268	207.89	211.368	230.661	214.021	147.802	257.229	246.46	185.639	188.392	237.459	201.192	201.717	279.926	270.267	231.913	220.448	218.151	216.539	210.038	217.523	213.613	191.792	250.68	252.955	198.594	224.803	246.863	233.502	155.995	269.122	272.32	231.841	246.405	230.019	204.897	210.635	274.376	260.812	175.353	231.822	218.122	139.052	244.878	231.593
179.555	221.048	173.948	188.561	255.926	238.825	211.78	203.843	236.28	211.455	135.628	243.778	237.49	178.021	213.785	271.645	239.695	154.038	224.002	233.528	259.649	275.974	287.785	306.687	208.513	205.86	217.71	181.88	258.889	237.263	215.541	221.189	250.687	232.498	175.581	255.873	235.394	206.262	272.082	270.507	272.881	269.65	243.004	219.136	178.486	257.079	217.672	146.702	221.036	221.774
166.945	214.023	150.1	183.389	243.208	280.86	199.208	222.049	256.668	262.423	155.628	261.826	262.693	174.776	200.432	235.929	246.359	183.639	260.996	248.841	262.785	238.011	245.959	235.894	229.164	218.352	199.198	156.848	238.154	224.258	208.806	233.239	245.925	219.073	155.834	265.578	260.186	226.533	267.183	257.094	214.525	237.502	264.66	230.761	196.618	254.161	249.318	129.193	253.866	240.543
141.219	236.763	82.877	196.936	273.258	294.601	237.706	232.06	279.458	243.671	169.657	262.63	246.789	199.719	226.103	254.328	246.906	160.931	250.045	231.078	201.441	260.103	267.125	256.117	216.671	244.305	214.034	201.676	246.042	220.703	214.195	207.471	224.756	196.803	166.361	274.229	250.109	218.301	290.688	261.837	196.909	143.866	254.613	204.462	152.831	252.507	255.706	143.934	171.022	228.716
194.939	207.392	195.725	192.171	220.319	242.971	188.573	232.489	259.969	263.411	172.147	261.871	253.667	194.561	212.741	250.978	229.266	159.162	271.58	264.99	201.079	223.345	241.252	235.406	230.893	289.097	270.643	218.957	222.485	201.629	183.031	255.522	252.195	242.681	170.233	250.561	266.819	215.127	242.834	249.645	281.914	205.042	263.135	261.947	197.274	245.474	230.195	180.008	267.017	251.289
190.332	236.649	166.145	213.258	258.592	281.272	190.912	218.733	243.26	246.447	191.046	274.851	260.435	229.673	212.011	245.22	229.981	165.522	240.089	233.049	226.616	245.103	270.175	233.208	174.654	251.495	226.757	207.166	278.418	261.997	235.764	223.592	247.751	213.79	190.449	287.839	267.761	233.016	249.849	253.338	279.991	215.628	257.436	253.061	203.376	277.827	253.777	193.759	247.644	235.761
206.154	188.239	229.263	158.33	217.724	240.47	195.015	238.375	272.937	274.819	165.621	260.399	250.945	158.862	233.994	242.71	246.152	170.517	244.086	237.716	214.376	250.056	270.615	242.774	211.199	288.093	267.127	239.944	232.548	226.624	198.779	253.231	264.27	249.555	152.273	201.324	223.389	176.221	272.507	256.563	232.562	197.044	265.953	257.303	207.49	267.822	240.259	182.866	279.978	268.995
217.095	241.454	208.169	224.56	257.592	284.239	196.124	196.659	232.849	204.808	184.86	278.347	260.339	188.186	198.439	239.373	233.579	180.951	253.757	269.93	202.677	267.882	270.048	235.349	197.202	248.947	230.301	240.375	281.513	267.195	221.58	212.987	226.885	208.664	219.699	294.076	246.953	228.491	244.814	223.474	208.145	204.909	259.063	270.878	219.69	267.649	257.99	192.729	254.881	252.856
201.389	229.958	188.726	212.53	246.865	284.904	188.028	227.548	265.667	269.195	172.253	243.727	233.937	184.852	222.962	249.251	224.971	159.383	256.572	231.915	176.801	256.65	270.528	255.205	242.869	262.168	270.804	203.599	229.876	223.945	245.65	253.79	269.33	246.835	205.013	257.011	238.141	138.881	256.855	237.941	256.197	225.262	233.554	239.527	231.234	260.159	252.391	233.438	267.674	252.179
210.404	229.045	220.539	198.743	258.125	299.985	214.673	193.933	229.543	220.765	191.23	269.204	259.416	193.932	198.631	231.233	211.496	191.66	255.593	244.385	196.45	238.994	252.887	274.634	259.5	257.125	261.351	235.142	278.247	269.496	276.439	228.536	237.019	248.473	214.234	284.819	269.249	194.979	245.373	245.327	224.879	288.633	257.953	283.761	243.758	269.373	229.64	209.956	273.412	249.323
188.825	196.639	214.175	164.65	229.206	252.947	209.07	235.144	267.03	265.701	182.754	229.692	213.377	153.35	238.899	262.433	253.232	175.917	239.257	241.879	172.106	277.883	275.736	255.057	211.319	241.883	279.195	206.458	284.801	254.373	316.23	258.713	269.504	253.466	185.885	279.261	262.045	195.725	288.692	280.414	241.006	201.339	218.413	251.398	159.646	273.172	262.55	199.776	257.022	301.1
180.228	209.827	189.249	173.526	247.726	265.998	149.754	202.004	259.736	267.813	209.765	264.067	268.197	150.69	189.423	245.38	246.575	216.631	288.225	264.408	170.499	231.922	252.073	228.936	214.329	260.379	245.357	219.632	289.115	214.694	258.67	251.184	240.609	220.524	197.586	314.193	290.559	275.652	253.166	237.372	199.849	273.206	262.125	297.662	255.814	243.999	242.011	207.253	258.879	235.581
162.079	224.988	147.888	177.049	273.633	255.016	167.805	201.331	259.539	246.416	188.237	256.615	244.575	179.219	220.152	273.071	261.737	188.654	230.579	238.26	157.806	258.595	280.121	233.436	188.203	237.5	271.109	212.465	263.724	232.656	411.676	327.812	224.042	227.016	186.79	267.557	268.566	271.96	276.764	261.022	231.457	261.795	249.873	230.359	227.475	284.65	266.935	201.443	227.85	226.699
173.03	195.338	183.832	161.926	229.203	251.186	143.386	208.085	239.061	233.146	172.277	279.754	272.673	190.751	195.912	221.54	207.377	202.887	282.319	261.177	190.933	208.177	237.483	211.674	236.299	267.198	247.828	177.587	248.313	252.87	307.629	297.409	246.833	245.46	199.583	286.403	280.695	215.083	250.866	235.777	228.163	241.771	275.808	264.696	196.225	247.485	247.671	201.871	285.125	248.1
173.947	217.957	165.136	180.298	253.943	254.62	165.018	209.441	262.53	242.609	169.99	245.45	243.682	163.653	227.709	257.504	233.407	167.109	241.688	234.733	175.796	276.467	285.855	234.798	223.67	251.898	227.735	169.669	309.042	290.254	267.697	249.249	253.077	265.651	201.334	269.66	257.352	182.973	275.824	243.325	209.869	199.654	250.507	268.669	230.326	276.778	259.322	224.069	241.176	222.036
172.38	196.201	177.766	167.143	225.736	243.538	141.026	232.547	259.264	259.108	197.856	256.845	248.469	173.116	221.726	237.031	225.957	193.225	280.922	270.295	166.971	217.771	230.758	225.808	229.447	259.273	246.046	172.63	245.829	260.127	209.829	260.436	264.067	253.264	211.58	265.542	259.811	207.8	256.853	245.537	207.844	212.496	284.799	265.915	194.702	253.304	241.56	195.48	261.691	252.365
157.923	214.655	130.962	186.271	244.739	256.874	172.874	204.83	237.431	218.574	174.902	266.847	246.735	195.286	238.986	254.004	235.628	170.366	248.515	233.458	179.719	260.947	251.384	232.77	187.593	239.812	236.261	201.314	288.271	273.807	242.901	253.401	262.521	236.652	213.397	270.029	246.797	216.32	267.583	274.725	219.272	201.139	248.184	264.357	221.846	288.685	259.582	298.61	251.911	217.517
176.224	203.491	164.494	189.864	219.55	227.529	181.975	217.567	233.831	218.282	131.483	261.714	255.399	193.634	218.731	235.839	208.829	169.482	265.842	254.66	194.929	231.012	238.317	193.03	223.479	288.354	274.566	218.128	260.855	274.717	244.775	255.808	275.681	257.644	199.45	250.124	243.93	344.834	269.861	243.449	215.86	218.959	259.212	252.034	213.52	254.889	238.933	212.125	287.154	260.514
165.564	217.029	149.459	183.314	252.704	269.132	179.352	196.49	216.231	183.912	138.952	247.736	237.344	192.462	220.387	240.354	213.331	160.859	257.228	238.56	196.859	265.393	265.177	213.162	184.469	251.334	218.09	214.765	301.346	286.345	259.498	208.436	229.919	251.254	196.289	265.998	236.819	307.634	255.913	251.385	209.033	194.144	262.433	257.412	250.499	281.23	251.617	179.963	225.882	240.072
163.634	190.388	166.139	161.11	218.904	223.136	140.453	246.757	262.553	249.726	137.813	230.475	224.938	153.647	232.174	242.908	238.055	173.016	264.618	246.185	172.551	234.548	233.44	212.257	198.426	267.235	267.45	206.016	240.938	225.329	290.184	227.776	258.978	243.426	298.127	242.359	228.053	170.464	260.593	230.907	181.337	207.148	295.105	260.228	212.613	249.894	250.231	166.9	254.71	276.033
130.646	192.451	125.48	137.514	247.392	256.714	129.402	146.2	234.718	177.455	126.507	253.623	258.032	146.015	150.072	246.184	228.184	162.2	248.858	234.929	200.11	262.786	252.897	218.759	180.062	257.254	229.355	209.211	290.645	266.959	198.756	196.426	232.554	282.879	202.157	271.012	252.574	193.291	250.062	248.212	190.88	226.034	239.55	256.882	207.032	270.547	282.595	274.377	259.733	235.07
159.654	200.712	150.962	166.82	231.821	233.956	187.348	232.117	255.076	231.133	134.263	227.403	221.559	178.916	222.819	236.267	206.288	145.437	244.261	247.226	175.587	245.902	234.226	180.577	188.487	284.478	266.562	199.165	272.602	268.072	209.288	264.836	237.836	305.064	171.769	230.533	220.45	325.284	260.435	236.614	243.437	208.374	232.794	250.924	248.183	238.659	222.686	252.524	275.004	257.699
186.432	226.347	177.547	194.934	256.886	273.602	187.689	204.795	228.318	187.989	162.177	266.199	250.855	200.803	207.79	224.981	200.027	169.446	260.426	237.548	202.579	257.339	248.886	194.008	206.11	271.486	228.642	170.89	343.81	249.736	284.65	203.748	221.095	227.107	187.754	264.614	246.718	156.474	253.984	247.054	209.223	231.78	238.602	224.12	209.546	254.013	240.883	243.643	262.905	226.886
188.92	210.063	186.596	191.132	229.025	228.466	150.902	271.512	273.59	243.067	159.465	229.105	226.568	151.575	231.297	248.515	240.186	171.041	241.587	232.015	192.407	252.263	243.031	218.578	232.623	280.269	278.075	172.416	240.81	191.351	223.608	220.375	245.592	263.269	230.922	213.514	196.972	194.511	277.489	253.839	244.8	246.929	231.965	235.957	189.945	254.512	237.311	246.957	302.158	253.886
199.973	240.822	177.625	222.676	259.762	268.238	154.146	208.423	230.668	194.614	169.085	262.239	240.121	141.743	200.291	237.854	208.61	190.898	262.189	241.803	140.606	244.016	250.971	222.862	226.333	278.766	261.574	288.412	222.623	205.03	189.148	194.77	202.751	231.946	176.567	251.442	241.337	211.494	245.88	233.407	249.09	259.111	241.385	254.327	206.677	248.283	248.998	203.561	295.415	244.44
195.397	235.69	174.229	214.043	255.415	266.294	170.856	220.997	245.014	243.858	153.974	220.202	230.396	146.779	229.018	242.82	216.921	173.088	248.697	238.963	146.295	254.575	238.724	211.568	209.359	291.668	257.328	188.459	262.721	232.073	203.081	236.363	228.222	219.266	163.311	220.732	190.783	205.623	258.387	230.272	224.602	217.071	230.458	224.618	208.141	268.616	258.701	262.752	297.021	270.128
196.444	252.951	174.732	215.318	288.465	296.074	170.616	194.241	232.082	192.857	178.532	274.257	267.015	164.076	191.943	220.475	185.547	184.019	260.627	243.01	177.36	229.021	246.643	194.62	269.435	263.332	244.784	161.525	271.741	281.639	200.077	202.845	230.408	206.887	183.858	255.535	224.335	182.478	236.026	231.371	214.7	239.058	237.751	208.396	184.1	262.421	267.962	244.814	263.112	226.215
207.278	217.132	216.104	198.376	236.01	239.319	142.278	241.781	266.962	256.533	157.078	225.465	218.384	142.155	238.405	243.027	237.962	170.63	247.354	237.417	167.308	238.741	240.429	224.83	259.137	278.689	272.07	223.524	263.208	235.912	155.728	243.884	257.656	224.43	164.918	208.556	202.502	187.251	294.41	253.467	242.416	237.57	258.058	220.799	197.122	262.013	239.558	233.331	276.475	244.647
207.121	236.954	202.255	213.471	261.534	277.431	154.726	207.1	219.202	209.374	177.841	256.775	224.834	129.261	203.652	235.891	207.179	198.48	274.239	241.533	153.087	238.39	241.164	219.447	215.273	266.481	279.541	267.047	303.62	267.069	171.356	205.98	228.506	202.873	180.34	250.902	233.826	181.963	244.863	231.781	220.025	284.082	271.289	263.909	170.607	257.958	259.816	244.613	246.709	214.542
188.088	224.573	175.553	200.936	247.98	262.95	170.874	229.881	255.143	226.123	150.216	223.486	180.721	145.571	238.784	247.619	229.786	171.905	241.754	240.589	153.954	266.609	246.121	246.108	224.56	275.376	293.93	227.256	255.604	216.955	184.594	251.367	266.078	223.422	173.467	236.612	219.159	149.734	300.204	262.942	213.738	256.274	239.511	222.706	186.441	259.196	247.477	234.505	250.633	225.89
181.911	242.946	147.184	215.022	269.375	278.913	159.913	195.89	229.778	177.633	171.479	246.381	241.131	160.377	198.078	212.248	189.468	187.042	246.96	228.931	175.364	253.677	252.53	264.565	259.776	247.947	246.037	192.876	304.706	256.903	183.339	209.097	222.985	203.975	191.595	266.999	239.549	203.963	253.607	235.439	215.403	228.045	235.631	203.24	171.464	247.791	265.235	223.471	252.745	232.943
186.93	236.346	162.108	210.618	261.881	250.46	147.039	249.436	264.835	229.155	138.084	226.336	225.033	155.839	229.711	237.116	211.466	146.535	246.428	240.702	189.9	257.964	244.903	235.943	214.443	271.86	258.113	226.383	269.337	255.611	175.674	249.228	256.973	223.084	185.896	218.911	200.411	208.188	300.673	261.622	252.234	225.548	243.501	201.434	171.64	255.663	238.523	212.916	259.616	246.488
203.427	253.962	180.88	225.975	283.018	298.549	155.112	212.167	221.706	172.997	161.244	261.787	251.195	148.033	204.57	216.577	179.199	175.85	271.961	243.812	188.49	265.412	254.201	203.218	205.034	252.25	272.978	219.143	291.211	281.655	203.643	219.808	221.247	201.249	207.345	276.134	272.862	191.538	254.082	226.055	198.219	242.728	272.995	266.111	205.864	260.44	242.225	215.128	240.592	208.892
189.49	229.896	180.94	198.901	262.432	236.137	175.918	233.714	257.954	215.25	145.701	219.823	187.736	126.42	252.592	239.702	218.363	165.903	253.601	247.593	167.274	252.933	231.3	207.218	203.596	271.831	257.95	162.503	256.661	245.935	180.953	262.079	261.696	211.663	175.994	221.062	217.568	195.034	302.415	268.433	192.906	216.693	237.426	250.613	222.445	261.798	234.181	191.203	259.856	224.879
174.581	235.855	147.769	203.471	270.752	298.647	178.153	216.762	242.492	182.936	169.111	245.78	234.726	174.873	214.753	218.808	199.151	173.031	224.371	218.347	193.385	259.11	250.235	201.191	179.94	230.871	210.261	174.866	290.446	271.575	257.691	215.382	231.1	184.069	206.896	238.218	225.618	210.514	257.06	262.077	172.093	237.61	246.851	209.471	222.333	253.948	228.164	176.081	245.851	210.869
165.799	203.574	147.166	186.409	223.232	235.273	192.37	261.597	262.971	234.167	149.454	233.327	242.614	165.537	222.059	228.671	201.682	153.895	237.407	225.308	178.977	249.562	238.006	187.244	206.667	249.059	224.719	172.014	253.623	258.101	190.178	283.032	231.457	247.874	201.43	241.334	189.933	224.757	276.89	260.432	220.562	205.851	273.357	257.571	239.158	253.87	231.733	173.31	264.456	234.972
187.745	218.901	181.552	195.627	243.536	257.59	176.272	231.067	224.524	186.583	155.538	261.377	242.891	173.619	212.864	231.53	185.998	160.609	251.882	233.17	195.029	272.443	262.366	222.924	196.934	256.034	218.124	197.246	290.568	255.307	159.442	206.135	227.837	233.64	213.391	234.749	211.312	177.648	287.758	252.861	175.139	237.305	272.517	241.555	235.086	263.157	236.779	160.04	242.102	216.868
190.563	218.94	194.584	192.015	250.1	219.627	171.759	223.493	282.377	208.003	166.603	197.238	207.565	136.1	193.636	249.534	187.538	169.557	246.294	230.445	141.826	208.979	243.305	158.889	161.159	282.51	249.89	199.488	229.866	209.105	136.367	227.36	283.277	204.439	198.213	205.061	192.325	168.342	255.845	246.457	177.224	252.798	284.313	283.95	201.642	241.979	231.574	168.853	272.427	229.88
186.326	223.914	166.383	208.313	239.457	248.118	164.489	247.5	258.519	212.431	164.219	233.488	223.995	154.529	247.253	251.691	217.031	164.63	231.472	217.219	170.42	280.91	255.4	243.44	177.571	223.042	207.352	190.131	265.976	251.532	178.146	250.844	254.276	216.977	177.528	213.316	226.365	228.481	287.375	267.552	180.634	245.091	244.222	227.741	178.499	266.501	252.387	121.357	237.831	222.816
191.744	224.768	178.518	202.186	242.692	247.227	159.065	237.239	248.965	195.491	159.271	253.869	258.112	165.346	204.228	213.069	189.042	172.199	252.512	262.627	154.225	243.666	237.47	208.064	228.965	258.419	249.108	195.309	236.104	241.436	226.064	249.061	242.13	213.872	179.018	243.258	243.652	203.322	236.552	217.589	226.497	259.345	268.027	242.553	281.765	260.865	209.67	167.504	271.898	240.852
182.38	216.789	163.627	196.385	231.319	238.054	167.898	253.638	267.313	212.525	154.186	226.58	219.117	146.906	230.087	232.017	191.285	160.139	227.566	228.875	158.664	264.538	248.917	255.891	228.63	251.425	219.594	181.207	276.206	233.551	196.307	267.749	278.147	247.035	151.596	229.163	202.023	176.764	285.719	239.31	219.163	228.313	251.777	239.65	251.908	284.526	252.25	154.609	239.54	213.5
200.529	234.512	182.146	215.815	249.948	260.489	155.36	216.093	218.47	191.026	194.365	254.856	242.085	156.565	203.913	212.861	173.156	175.731	240.793	223.212	164.479	249.051	250.103	187.768	198.629	240.784	248.314	191.117	314.239	276.393	174.634	227.328	219.972	249.408	165.109	267.554	231.319	168.397	256.55	224.217	194.582	253.361	257.06	293.729	233.605	290.817	250.361	153.78	231.175	213.884
192.415	231.986	191.328	192.022	271.024	350.134	123.899	268.482	252.607	211.518	195.894	223.699	164.34	170.119	228.025	222.219	181.778	164.597	249.472	226.395	143.918	253.699	235.568	212.094	223.94	259.718	240.594	196.659	233.227	256.148	187.301	243.913	241.153	237.09	216.468	246.53	196.917	146.451	264.987	245.532	232.464	285.448	286.641	312.247	253.711	263.391	224.681	152.771	254.671	238.407
191.755	219.824	178.203	202.569	234.875	252.951	154.375	243.545	256.577	247.081	198.563	229.107	233.62	137.718	230.682	248.223	230.403	167.608	225.8	240.596	147.659	270.687	263.012	193.249	183.433	239.505	209.045	208.747	287.329	264.119	179.769	215.877	213.715	245.156	160.514	232.498	224.667	178.001	288.937	259.511	234.609	229.462	233.22	248.391	236.815	285.578	248.658	150.8	222.655	204.695
205.469	226.406	201.941	206.086	245.41	255.799	162.706	185.723	266.74	244.071	185.881	275.011	209.29	141.892	184.238	221.868	298.921	197.843	253.394	260.56	165.349	229.274	259.2	220.371	174.154	232.578	193.06	196.985	317.904	291.311	208.338	199.08	167.064	177.196	161.634	231.11	233.544	186.819	266.62	245.092	194.19	269.506	254.499	260.493	244.015	287.638	253.538	178.591	234.182	210.048
214.408	228.865	218.42	209.477	249.562	264.508	165.234	204.079	225.935	210.384	195.15	260.477	241.112	161.099	185.71	217.19	205.39	185.336	273.852	243.186	147.306	238.089	254.564	221.459	177.947	231.459	216.246	202.492	305.095	273.394	188.961	181.648	220.964	227.47	223.709	235.921	220.471	180.576	255.708	250.92	234.451	250.751	241.447	272.732	233.896	276.786	247.537	142.278	248.354	207.074
227.931	138.391	247.775	247.028	230.511	217.61	238.275	208.892	160.085	264.046	240.937	180.774	227.437	219.808	159.332	187.631	245.73	231.287	163.477	243.001	215.963	126.649	268.647	257.054	231.907	183.297	231.172	201.661	195.156	275.277	253.551	180.675	243.368	239.517	221.445	167.305	224.814	180.698	159.185	287.727	264.324	220.429	256.543	224.851	284.204	320.291	281.823	241.466	152.926	229.577
[truncated: 220 more columns]

## Sheet: Fig.4b a(r,50)
130.807	212.603	194.769	181.2	163.029	227.37	229.114	148.229	221.05	242.061	216.246	125.879	229.068	227.617	166.519	207.565	230.369	209.328	221.672	254.651	244.297	143.424	206.322	226.234	184.041	222.535	264.755	244.716	146.738	238.687	215.494	150.284	247.519	241.311	214.704	134.172	196.362	191.185	134.339	240.055	229.907	169.047	231.123	275.578	215.178	156.038	240.378	230.916	197.936	268.695
140.804	218.852	219.792	193.352	188.15	252.812	258.343	142.697	202.425	222.322	186.482	137.36	232.613	210.445	135.069	205.09	245.041	210.142	177.527	234.817	212.357	128.59	231.438	243.333	197.03	189.529	236.067	205.141	147.679	275.656	247.284	172.947	223.365	234.767	170.181	168.048	240.655	219.427	154.728	237.441	219.272	157.445	225.153	220.479	210.154	197.568	265.674	248.532	203.891	247.921
152.238	222.555	213.736	199.389	171.997	256.501	273.059	174.722	239.453	246.508	208.7	129.986	222.339	202.032	173.795	209.903	270.645	199.71	184.495	199.262	192.856	133.846	237.038	264.533	185.925	207.087	229.343	190.436	115.615	240.618	252.076	153.966	232.291	251.421	169.82	171.461	219.927	184.508	133.474	212.872	214.149	113.95	224.713	224.484	166.915	143.676	244.335	216.846	129.826	212.111
126.877	215.056	218.491	164.906	169.259	267.373	268.23	164.033	210.844	230.451	200.213	149.627	279.012	251.467	221.002	253.161	216.294	183.731	188.814	264.163	253.521	167.691	225.973	223.444	171.551	217.592	253.697	239.932	156.509	248.025	232.644	161.512	235.246	234.313	190.924	165.988	242.717	222.287	137.204	231.206	213.084	139.371	210.076	230.994	184.837	149.75	238.534	225.665	157.293	271.738
149.489	204.655	213.963	156.958	161.694	265.701	283.888	174.449	227.083	237.512	180.29	135.399	238.469	207.88	146.541	191.341	227.692	263.127	163.686	253.195	242.814	203.369	270.562	250.571	181.167	174.988	224.324	208.56	173.641	267.353	244.035	144.678	218.265	225.751	187.613	160.759	235.311	221.085	160.551	254.158	233.201	148.558	195.996	228.668	197.029	201.317	266.971	241.335	157.425	229.982
158.508	245.675	184.763	187.382	151.512	217.229	228.028	165.994	258.709	261.996	234.113	137.4	220.275	209.92	100.95	157.28	227.016	240.235	201.565	274.668	259.524	205.943	252.744	228.336	194.521	191.811	251.139	232.863	161.679	240.885	233.292	137.305	235.375	246.213	193.837	149.737	230.003	202.265	160.057	261.327	225.918	139.17	211.653	241.089	218.984	171.43	235.531	198.283	157.343	278.01
149.829	236.108	217.265	159.186	177.086	255.215	279.524	170.138	210.314	230.959	202.916	161.336	274.732	259.485	204.128	256.102	248.611	210.24	215.918	241.243	247.76	218.788	252.848	234.409	175.75	194.765	226.053	219.926	177.795	285.425	264.389	142.471	187.336	206.757	166.57	210.037	255.108	229.699	151.664	242.029	231.426	163.167	251.108	238.022	212.961	175.262	227.296	215.393	153.039	261.31
148.092	167.98	217.976	260.264	152.137	280.966	339.378	189.393	214.793	273.014	121.804	155.962	246.35	267.196	230.104	228.573	185.415	231.408	254.511	175.304	315.726	254.573	278.945	260.377	180.582	192.607	242.126	243.263	164.601	249.865	231.203	139.187	203.131	247.478	194.298	171.084	218.695	237.901	147.463	276.089	213.173	154.951	186.102	216.279	189.768	193.829	260.824	247.126	145.67	244.141
156.045	240.312	225.524	208.316	186.251	262.436	276.412	163.214	246.414	247.964	252.029	173.747	260.297	268.94	247.816	221.175	217.94	223.841	261.32	261.809	250.204	286.068	277.543	237.233	166.891	212.713	248.698	235.142	154.159	235.68	223.117	129.761	231.313	226.974	195.25	176.797	228.034	213.283	118.27	222.085	204.418	134.763	238.272	261.938	221.01	162.384	229.801	207.506	154.579	272.749
156.657	211.491	253.142	228.73	216.537	255.019	269.664	193.291	227.169	241.083	226.256	199.077	255.735	252.806	228.017	241.087	241.632	281.353	230.357	259.366	268.893	259.531	295.339	272.258	223.529	185.018	220.401	188.383	156.721	280.774	251.004	160.529	210.352	216.778	161.203	192.379	238.003	213.641	126.567	235.08	219.71	124.451	228.155	229.882	190.055	181.267	258.609	227.974	135.496	240.324
158.052	225.182	211.003	246.338	182.852	241.642	248.435	245.204	239.953	242.16	244.874	164.138	221.615	225.892	211.213	259.11	266.048	311.246	258.135	254.706	260.041	126.597	248.997	220.269	196.61	232.746	265.066	238.602	125.216	234.59	230.628	162.182	251.165	240.601	190.542	165.123	224.43	195.869	120.686	256.235	228.66	168.894	227.749	232.714	182.162	175.829	250.737	232.619	175.157	267.693
150.21	226.776	216.24	184.744	178.834	257.225	264.751	165.32	193.749	251.668	181.875	145.001	241.03	237.785	171.884	217.14	236.219	284.698	191.781	277.641	293.481	227.172	263.14	212.586	193.489	230.34	248.651	225.616	154.03	256.116	241.152	141.71	217.757	223.089	176.658	180.103	249.932	217.777	122.935	223.449	209.681	163.657	238.005	245.985	173.884	162.497	243.128	222.965	146.855	261.101
180.238	229.876	204.658	171.812	167.889	242.955	258.569	209.566	251.367	254.81	236.615	147.163	246.408	245.296	215.004	269.419	233.589	242.368	265.382	257.131	295.53	218.948	255.716	238.739	217.945	218.224	253.124	202.911	141.396	247.391	227.952	158.806	244.651	242.159	179.439	181.51	245.257	230.294	157.733	261.284	236.767	158.649	205.448	209.606	161.155	175.463	264.053	251.654	149.08	239.213
168.989	237.352	199.483	195.212	165.61	233.426	234.775	192.241	249.715	235.274	228.064	160.551	240.574	242.972	165.793	239.015	231.428	230.847	245.485	283.544	313.073	244.606	225.063	227.537	212.828	247.589	274.785	242.195	133.048	226.051	213.719	159.591	249.166	238.217	172.521	173.169	262.56	238.998	148.496	231.238	207.904	142.8	227.47	225.598	179.489	154.433	250.239	212.661	169.322	271.284
149.886	201.392	228.289	172.306	198.778	257.138	266.105	183.264	212.699	216.377	217.098	160.829	247.302	239.295	197.498	252.287	238.805	213.356	187.234	246.301	273.468	309.824	253.213	248.539	267.931	224.912	250.132	203.272	196.658	255.989	238.138	157.095	212.232	220.979	163.784	176.628	261.243	234.408	143.355	226.778	221.846	142.827	220.039	230.625	153.705	173.719	284.002	244.256	136.725	218.156
167.947	224.544	205.944	155.209	178.475	233.234	235.492	172.263	241.949	249.6	216.118	166.31	220.117	252.149	220.219	262.997	239.436	249.693	263.374	268.861	305.248	224.453	293.821	254.464	220.027	244.166	278.103	240.291	163.172	227.266	201.119	127.021	261.708	248.825	199.122	164.66	224.546	206.111	184.907	252.572	227.015	157.214	205.337	218.648	185.421	210.354	266.558	241.69	177.137	254.086
159.209	227.513	209.146	190.884	174.064	243.494	262.18	177.06	225.645	229.344	205.251	192.938	254.49	249.513	184.212	261.692	229.694	219.208	214.227	264.965	289.992	350.55	262.871	244.819	208.183	239.648	278.691	254.754	162.771	235.204	226.373	134.969	241.774	237.4	167.354	192.278	261.058	250.237	153.423	225.903	207.687	135.162	254.901	249.48	217.969	180.831	235.814	201.835	175.885	273.994
193.523	232.807	191.525	179.423	166.95	214.968	223.763	142.668	243.042	254.118	229.046	158.89	234.294	224.801	172.025	261.364	250.55	198.129	138.659	224.649	245.923	313.656	271.739	262.992	301.21	249.299	253.365	209.246	170.847	253.782	225.715	134.931	233.258	246.545	185.274	177.019	239.002	234.055	189.262	259.656	236.122	118.524	209.106	244.682	192.621	192.199	266.947	227.338	123.196	234.847
173.421	243.851	195.529	181.499	172.032	218.846	223.146	139.559	234.219	248.938	230.472	167.537	248.768	242.677	154.668	229.414	219.895	180.282	174.756	275.602	253.082	314.5	240.246	255.811	245.211	252.88	283.336	239.772	163.934	226.955	189.439	119.127	247.872	241.585	213.196	181.62	242.883	217.738	172.41	255.836	229.146	158.677	236.275	253.953	206.723	173.101	236.417	212.138	141.371	266.172
169.289	224.921	224.516	177.233	185.809	261.859	277.398	166.421	207.099	220.495	191.841	202.821	259.885	251.985	166.499	209.981	223.013	179.961	166.632	219.85	230.216	291.589	257.82	293.892	300.147	246.757	262.249	216.714	167.045	257.869	247.937	141.504	224.923	239.004	190.885	183.576	236.613	215.057	143.832	251.203	224.722	141.979	234.106	233.373	192.143	189.673	256.057	219.773	131.969	247.666
194.151	250.331	183.291	174.707	159.505	206.827	208.992	134.544	252.256	256.753	234.965	155.413	225.331	203.256	136.467	230.476	229.615	212.262	166.067	216.924	223.825	186.186	290.63	271.905	314.286	261.621	280.158	212.151	156.689	269.723	236.998	161.504	274.987	270.207	226.07	170.244	221.461	200.698	158.457	259.594	228.911	140.644	215.777	229.21	178.685	180.614	258.411	229.881	132.976	264.521
179.898	254.394	202.482	219.234	171.072	234.612	231.638	137.185	229.483	244.127	225.036	193.157	261.84	238.305	156.635	213.637	221.689	213.873	163.966	215.132	218.163	221.939	251.697	248.105	241.61	247.982	262.363	210.326	157.31	285.868	251.897	169.459	229.826	237.953	210.291	206.17	248.325	225.272	154.012	239.005	216.094	154.8	277.257	264.571	219.529	175.042	210.304	198.047	148.243	267.333
188.29	232.56	234.738	167.467	207.524	262.91	278.234	177.802	238.497	240.518	198.091	176.178	245.331	237.409	173.756	224.342	237.335	184.431	151.219	221.62	220.724	327.374	250.492	256.852	255.769	221.325	247.493	250.228	213.405	266.435	237.199	170.958	239.084	250.382	202.45	196.303	232.197	194.866	137.034	282.821	245.658	175.907	223.248	225.584	159.389	197.764	261.857	235.978	145.638	237.346
191.628	246.592	199.875	159.284	177.361	222.813	231.31	157.066	241.116	232.207	180.784	150.667	259.072	223.288	191.042	235.402	237.463	190.628	168.982	242.153	238.502	136.041	249.518	248.219	231.46	259.354	262.293	241.181	177.293	253.881	231.584	211.938	296.622	267.452	229.732	199.221	216.376	201.334	129.879	238.392	218.746	189.105	237.92	244.192	159.6	156.996	237.939	230.884	163.513	262.395
176.804	229.964	203.304	165.095	175.665	230.316	261.952	146.832	216.1	305.027	213.761	153.363	241.149	241.641	148.953	227.858	215.043	189.803	173.895	235.313	227.955	143.622	272.018	260.406	222.104	210.683	267.061	226.569	189.381	291.7	285.208	232.54	243.232	205.582	164.652	223.306	242.73	236.772	151.498	226.49	205.683	143.622	263.385	256.976	196.533	173.732	240.018	214.879	146.163	259.4
203.892	249.764	197.197	154.956	170.946	224.178	219.57	162.758	255.08	257.345	198.114	144.546	215.188	199.014	156.759	272.828	258.304	225.218	174.918	218.481	234.146	150.333	261.202	255.579	232.862	202.601	270.421	250.158	187.742	282.329	249.424	224.594	254.499	231.509	159.032	188.771	219.985	177.425	146.888	241.403	213.466	150.485	245.205	240.385	156.509	181.895	270.608	240.689	152.003	272.007
183.375	247.711	205.045	161.058	177.381	231.707	245.691	152.059	217.117	221.615	145.39	154.481	257.042	243.48	165.754	225.311	226.144	169.407	216.582	268.175	253.188	150.144	226.912	243.602	161.084	233.084	264.404	254.867	191.9	280.846	270.975	245.876	242.538	219.284	211.712	202.677	245.8	223.909	152.921	230.195	210.453	178.35	262.173	253.818	190.044	162.654	239.96	213.891	151.4	251.65
188.895	224.273	226.97	168.392	193.274	259.346	277.155	182.816	214.077	230.734	158.931	142.604	245.353	238.649	176.193	255.882	245.799	176.003	158.058	237.213	219.048	157.059	277.252	267.148	219.857	237.355	250.817	247.459	233.154	280.641	253.504	215.039	261.304	234.532	165.476	181.638	231.421	220.337	179.033	261.812	240.197	169.873	235.241	233.117	180.509	206.785	269.837	234.494	156.342	217.368
194.589	261.229	204.999	174.987	180.901	229.424	218.94	151.955	254.512	244.423	220.256	153.749	232.112	219.145	151.478	258.26	243.97	201.014	171.945	255.843	245.356	152.082	246.956	232.603	204.138	245.132	298.978	254.821	206.397	240.099	224.599	204.871	286.68	258.857	171.177	172.948	236.064	213.329	172.874	241.424	222.656	141.234	270.862	260.599	200.544	185.376	250.69	215.819	144.423	274.701
186.446	240.482	226.811	178.642	201.184	253.522	242.626	144.268	209.604	223.631	182.251	164.714	242.861	235.536	154.013	240.208	229.963	171.991	173.891	246.518	232.931	185.326	267.392	249.705	191.649	197.431	243.65	238.842	210.647	281.782	261.281	231.312	240.763	228.1	178.543	200.826	257.225	237.993	174.125	225.78	196.092	128.498	253.196	247.941	196.46	200.102	258.494	229.383	139.79	244.048
205.166	141.211	202.619	131.212	152.367	254.063	232.749	115.61	221.793	248.331	196.589	150.513	237.912	229.14	177.711	256.442	230.022	183.08	166.422	235.701	230.342	184.941	250.915	236.417	192.503	199.322	275.131	227.835	174.575	255.52	230.392	197.795	281.753	259.563	202.93	178.466	235.378	200.825	198.523	277.986	249.705	143.223	208.294	229.167	158.856	221.414	259.932	236.81	152.247	253.653
152.027	222.066	229.642	174.599	176.688	281.978	199.07	119.99	220.939	235.334	231.577	189.65	264.526	258.63	164.549	243.616	220.67	178.434	207.349	253.135	249.17	197.287	219.136	162.545	149.726	206.911	245.875	236.693	190.127	238.047	161.459	159.863	262.148	249.101	207.787	203.797	267.601	239.682	168.55	230.079	214.79	134.998	284.732	274.63	225.191	198.262	229.175	163.764	154.907	288.632
189.967	221.005	217.737	161.877	195.53	240.912	237.779	124.297	226.039	245.086	199.627	184.923	238.775	226.504	138.835	247.525	252.146	217.835	182.756	244.416	221.097	187.519	256.06	239.653	203.108	206.248	214.917	187.223	196.21	276.65	249.697	158.923	234.426	228.896	182.273	212.416	249.208	240.432	180.617	259.053	241.514	140.778	218.119	218.094	200.055	227.206	263.638	227.993	142.357	257.583
198.193	244.92	193.886	179.926	176.285	212.99	213.185	135.004	250.809	248.391	223.305	177.556	218.9	216.332	141.585	250.229	243.33	213.891	206.437	266.743	249.885	167.868	236.386	213.552	205.83	210.265	247.549	228.364	172.625	226.551	211.212	144.85	269.132	245.471	207.651	206.879	237.107	208.332	181.139	269.116	244.931	183.235	235.875	233.7	191.909	198.085	235.411	220.699	183.853	292.392
183.562	226.759	224.648	147.906	198.441	252.235	253.339	143.86	205.754	211.273	183.8	189.589	279.306	269.711	158.052	219.364	222.794	200.808	221.829	244.337	237.964	165.691	274.134	244.157	177.805	225.956	264.309	248.966	196.915	251.973	226.244	135.106	230.233	234.61	213.489	241.267	278.308	230.369	142.815	253.82	243.136	165.834	246.251	237.011	203.9	210.294	252.686	227.482	158.412	258.251
216.952	143.047	199.393	117.18	168.386	229.09	219.22	150.963	231.517	236.406	186.665	183.212	240.715	247.857	170.144	256.867	245.565	239.112	202.796	232.353	239.071	201.633	257.269	238.406	245.726	254.465	277.636	236.023	195.177	255.536	235.43	156.52	260.763	244.918	201.46	201.394	240.897	212.546	172.314	261.791	247.858	174.2	225.536	251.966	190.819	216.359	245.661	229.774	163.424	246.213
199.692	245.506	193.526	146.915	162.441	222.001	219.726	155.557	225.41	220.045	202.303	186.614	244.104	243.217	181.315	234.553	245.214	255.788	240.568	268.114	242.906	152.797	254.573	243.84	207.543	235.514	258.507	223.452	172.766	256.894	231.84	130.058	224.992	223.895	171.019	221.729	270.133	229.266	153.995	246.173	224.42	182.268	300.68	283.452	248.09	186.945	236.352	202.885	171.059	267.273
206.175	158.393	217.405	126.088	188.609	243.721	251.039	156.75	218.229	219.333	182.377	172.625	248.032	249.999	240.289	276.954	272.94	250.656	215.719	248.429	250.976	174.762	287.163	268.269	226.101	219.279	238.437	209.064	178.457	261.23	234.294	144.934	222.824	220.357	188.366	211.339	237.423	201.849	155.279	286.936	261.163	181.853	240.155	234.956	205.861	227.786	269.657	242.447	156.766	222.839
208.794	255.405	197.242	148.876	170.651	221.715	207.498	162.029	234.257	235.423	184.028	176.481	234.297	243.458	211.131	269.662	269.759	248.203	223.297	271.898	265.523	191.908	260.729	249.487	252.534	277.803	282.459	248.018	147.098	232.234	213.352	166.342	268.827	240.63	175.187	167.6	222.311	212.954	176.087	263.998	256.077	192.252	227.552	230.142	207.862	253.406	256.396	217.232	162.857	275.302
199.172	230.18	222.813	164.96	200.184	245.501	243.979	152.739	215.366	229.985	202.602	189.652	228.142	229.037	212.016	240.109	271.488	295.696	262.12	266.713	265.945	178.598	274.778	259.528	256.565	242.114	251.51	223.014	200.586	279.942	259.063	169.95	214.768	197.24	138.348	225.221	265.341	240.646	156.273	227.673	217.65	157.625	280.079	238.293	173.464	278.211	289.295	218.058	163.764	256.665
221.622	246.619	222.669	157.998	191.902	254.332	253.497	147.551	263.042	262.79	231.584	155.149	214.889	259.127	247.945	258.443	254.359	259.619	205.916	239.104	247.103	264.083	275.41	258.576	254.561	228.003	244.912	205.682	188.271	250.016	227.752	149.384	251.084	246.921	161.083	197.232	245.645	204.54	172.039	296.043	265.824	139.021	217.245	213.147	197.043	137.546	256.107	230.947	190.644	274.669
206.798	246.152	231.61	157.831	200.652	265.478	234.964	130.836	226.954	232.265	208.844	193.627	244.166	285.325	236.944	244.553	226.229	214.241	247.154	278.311	286.098	250.508	241.794	232.291	203.207	260.32	269.434	242.57	163.849	234.055	223.66	161.06	258.844	232.006	184.293	210.321	261.885	217.88	189.314	235.509	223.059	210.499	291.262	267.131	243.307	190.346	248.526	227.866	165.544	271.162
250.995	263.572	237.577	145.556	216.447	261.617	269.003	142.064	195.735	212.334	201.29	224.67	245.315	251.562	258.234	291.363	228.077	209.373	191.995	259.947	246.876	210.426	289.885	260.107	303.129	260.503	255.364	181.576	168.606	260.216	252.271	150.626	224.981	243.933	200.982	198.915	245.304	224.874	178.709	252.037	224.508	175.044	284.094	271.046	198.613	243.355	274.022	255.375	176.253	236.12
263.253	301.955	212.953	207.178	187.246	238.388	229.541	135.438	256.157	266.434	271.28	211.868	209.719	206.698	287.45	222.067	229.502	253.796	193.436	257.272	263.627	340.039	268.882	242.182	321.969	265.532	256.282	219.964	176.657	228.998	214.9	138.599	265.479	248.464	189.236	173.034	244.308	200.955	184.823	260.284	239.787	192.477	286.046	269.287	232.678	218.746	255.264	252.414	174.836	250.274
215.112	237.09	242.755	177.125	214.94	271.376	262.211	131.468	220.666	221.126	257.74	156.885	232.904	228.231	216.503	220.727	216.704	226.7	215.822	240.202	245.236	166.974	235.154	235.651	176.632	260.415	244.533	216.512	205.69	259.094	244.286	144.308	236.798	222.2	184.741	247.151	272.301	245.366	187.367	218.605	231.581	174.492	272.352	252.878	174.62	251.889	246.358	247.301	193.619	248.679
240.499	238.358	226.752	153.318	207.259	244.604	265.056	183.993	240.258	251.765	205.538	201.539	219.399	213.562	303.768	252.206	249.151	194.351	227.81	253.167	229.48	158.996	261.889	272.8	262.612	246.667	240.948	196.884	181.232	239.626	215.718	158.708	249.198	246.394	190.017	208.021	248.212	264.792	212.565	256.255	240.161	147.853	216.747	231.579	182.973	280.671	259.073	241.876	206.808	256.621
218.363	245.683	229.517	190.596	221.318	238.103	236.259	159.595	245.404	266.59	243.928	191.376	222.056	217.328	265.98	234.226	248.422	213.268	216.632	273.321	248.061	219.946	259.481	229.437	172.134	246.922	260.512	206.138	166.999	231.367	223.047	151.782	274.423	252.128	239.209	219.118	265.091	219.537	156.887	225.168	217.488	149.488	259.142	263.945	226.559	202.128	199.897	214.534	193.954	249.224
223.75	233.138	250.505	149.922	246.475	253.426	280.571	173.271	260.802	270.401	242.415	170.109	252.383	257.158	188.306	270.801	263.106	229.972	198.615	252.803	243.8	324.447	291.89	291.115	268.718	227.985	230.543	159.35	158.456	275.891	264.957	151.997	246.387	261.89	98.6652	261.185	266.137	237.294	252.822	273.585	240.411	157.35	224.299	213.621	221.296	249.251	250.473	256.205	171.138	257.887
248.562	266.516	202.496	204.386	186.261	217.605	197.948	108.917	252.128	277.546	276.29	226.19	241.652	243.729	244.838	260.435	244.918	272.684	236.498	262.994	283.188	244.454	260.534	235.19	232.473	262.011	265.345	214.236	132.309	208.459	213.312	164.426	285.036	259.935	216.163	189.24	246.637	235.791	194.391	240.085	223.799	154.777	219.663	214.078	164.619	222.188	249.96	251.239	199.176	288.129
225.008	241.656	257.191	176.757	254.111	260.096	296.042	200.875	228.687	233.521	246.089	242.483	260.633	253.794	235.024	231.385	230.789	229.249	266.771	267.388	270.861	205.402	263.561	255.247	158.649	244.353	250.719	194.038	155.062	256.544	240.716	181.682	245.591	227.641	203.566	202.199	261.897	249.658	189.156	227.933	213.82	125.337	262.139	237.287	219.441	223.202	232.12	226.453	201.426	287.545
245.874	250.04	229.621	152.427	212.705	246.38	252.23	198.453	251.995	261.735	229.974	193.56	233.57	226.856	197.03	333.828	264.759	234.062	190.435	239.086	245.143	233.214	280.539	269.107	197.125	197.249	241.446	203.82	183.526	225.624	211.744	156.122	279.619	267.808	208.828	205.52	242.518	215.882	213.224	268.08	233.848	164.932	217.998	213.376	295.698	234.3	254.218	237.417	230.761	250.776
251.171	263.104	217.284	184.105	191.846	244.337	263.29	172.107	240.461	246.046	195.345	185.172	253.17	258.721	184.645	249.301	241.268	271.237	237.013	301.465	263.585	145.658	228.67	255.489	225.086	245.429	241.359	228.118	162.047	218.796	218.824	156.498	262.378	243.294	240.985	227.772	261.297	240.873	228.859	251.698	223.942	245.181	297.778	273.082	218.85	200.976	230.775	246.462	295.118	268.586
255.621	250.14	231.548	156.75	210.514	253.682	288.953	178.524	234.909	228.041	182.897	213.507	246.611	266.32	173.344	239.487	279.14	208.216	214.868	251.993	251.371	211.598	291.136	271.156	169.055	214.978	230.468	188.31	158.545	241.92	222.494	156.938	237.157	250.997	215.824	231.434	253.349	270.306	173.799	278.926	240.394	216.151	234.305	234.47	194.624	225.622	247.069	251.317	177.845	242.516
250.449	172.882	216.992	148.357	196.614	235.93	231.886	166.341	242.526	253.176	210.121	183.634	239.488	235.827	181.949	259.772	274.274	269.819	263.459	274.342	260.488	154.776	258.015	234.303	186.59	257.524	264.362	221.931	161.584	225.354	213.526	171.522	270.883	277.956	245.19	207.277	238.314	210.01	217.401	268.835	247.111	166.798	243.743	245.438	198.146	245.203	271.183	283.749	262.878	271.577
240.655	248.828	237.278	177.252	219.825	253.869	260.192	164.532	235.241	240.443	233.404	186.042	246	244.929	183.857	247.863	241.718	257.929	216.308	254.982	249.759	171.108	269.051	247.178	163.653	219.231	245.072	198.917	183.828	259.941	243.511	142.906	240.626	238.474	135.861	261.151	271.906	298.444	204.391	254.798	237.579	155.147	248.458	222.114	214.666	236.165	280.102	256.271	246.353	248.58
275.245	175.1	214.075	159.612	190.231	236.938	233.821	177.86	262.593	265.459	215.685	165.153	235.562	227.472	231.602	285.324	273.938	261.255	187.597	238.093	217.026	165.565	281.764	241.415	196.692	225.689	237.801	174.824	166.416	246.104	223.517	153.504	270.815	262.306	242.13	218.927	238.732	217.188	251.891	282.55	264.832	185.608	221.263	209.543	147.213	259.116	303.658	281.243	218.041	252.377
220.959	261.583	214.022	151.096	192.613	234.79	234.187	148.591	240.18	252.234	179.323	190.182	272.874	269.554	193.605	241.757	224.174	169.717	223.624	267.092	250.028	161.873	235.799	232.481	168.903	268.757	265.568	223.247	172.874	220.866	223.375	144.784	257.495	245.348	214.675	222.848	234.073	243.002	259.667	254.196	235.988	195.909	273.309	255.998	182.658	219.114	244.177	264.202	205.786	278.644
238.659	220.646	228.511	160.745	216.75	238.588	246.631	153.581	218.36	228.551	164.2	185.941	266.483	271.437	246.921	265.736	248.235	176.519	201.698	254.835	223.681	198.344	277.041	244.251	172.434	220.729	215.037	165.635	193.463	265.696	234.528	150.041	238.803	235.271	185.691	282.937	235.077	213.789	255.43	290.023	267.768	184.217	275.776	219.56	258.756	293.873	252.858	276.745	237.152	255.169
259.152	249.501	203.926	149.467	187.52	220.906	189.916	146.543	268.561	262.983	223.164	162.395	218.995	260.34	254.852	260.009	251.606	205.501	185.102	240.706	233.493	204.342	261.26	235.95	179.09	242.348	246.314	183.199	153.252	225.302	205.579	166.682	267.035	251.386	188.118	244.539	245.935	238.931	187.22	252.256	254.939	201.719	260.428	244.262	177.443	224.677	245.9	225.335	239.874	295.833
245.521	254.308	227.098	166.719	208.474	249.365	230.937	110.604	214.899	219.094	150.285	180.596	259.892	266.435	201.27	231.389	268.778	281.437	214.403	268.607	237.66	168.051	266.935	251.278	152.156	237.281	233.876	195.168	168.805	251.796	232.873	153.432	243.957	221.102	181.952	285.432	270.004	261.403	155.213	252.333	243.103	172.61	263.364	235.212	166.757	274.53	244.2	249.826	255.7	265.246
264.979	171.77	212.211	147.062	199.508	228.094	210.743	129.973	242.687	252.55	203.249	229.091	246.924	263.231	193.465	266.607	254.259	251.081	206.137	246.522	241.579	186.142	256.818	224.867	144.536	245.028	264.45	176.661	160.014	237.422	198.39	159.016	260.168	228.544	187.127	258.469	268.956	212.554	199.092	282.131	260.55	179.471	225.948	227.708	267.499	309.536	237.839	276.962	228.703	252.066
243.164	171.297	210.782	142.713	200.575	221.372	215.911	159.369	251.763	251.599	218.424	264.215	280.452	251.363	203.623	269.085	243.414	202.069	254.315	262.149	258.425	199.023	248.051	219.14	159.748	239.606	241.95	174.274	153.055	227.64	211.835	158.985	255.79	251.095	192.858	279.396	304.025	285.66	195.724	256.054	220.551	163.212	253.92	239.422	193.31	254.372	209.293	222.22	251.054	283.893
233.681	167.187	223.333	129.536	206.612	240.84	234.458	136.301	245.121	247.048	191.782	223.407	249.874	271.853	203.42	247.936	266.273	201.297	195.205	236.077	221.208	175.659	287.1	263.597	137.527	193.573	229.578	169.629	188.423	258.052	247.137	187.241	234.256	258.53	194.845	241.807	249.68	232.259	203.964	278.074	263.87	186.812	232.849	221.911	150.354	217.716	225.744	205.363	173.973	284.079
258.13	163.715	199.815	149.69	178.853	220.444	214.728	145.035	263.4	263.566	215.106	248.158	281.661	277.906	185.515	244.276	246.659	201.854	205.927	248.27	221.229	168.962	247.848	230.307	137.798	257.997	259.492	190.963	169.605	238.931	176.79	185.554	258.973	221.538	231.571	188.226	241.467	216.371	219.176	267.042	217.508	245.827	235.172	199.969	233.831	254.218	226.681	184.543	177.49	261.819
238.662	164.699	230.911	116.777	211.728	247.879	245.787	163.096	240.929	243.92	192.612	224.762	263.064	261.664	215.509	233.443	261.207	210.197	199.835	251.648	237.013	157.625	250.218	234.397	149.525	223.083	230.483	183.642	182.615	262.783	247.854	155.425	236.122	222.482	153.772	242.36	264.738	263.638	179.553	216.097	205.494	257.15	295.699	267.154	245.464	219.924	270.047	239.842	176.485	235.704
262.685	164.405	215.33	133.384	192.289	235	260.224	180.979	287.048	256.79	270.793	214.026	232.325	225.591	165.531	267.352	265.422	174.527	191.892	213.962	185.868	163.958	266.682	241.939	172.037	239.082	234.376	202.412	182.024	260.961	246.721	162.857	264.714	252.294	190.649	232.829	251.962	238.368	216.007	244.94	212.695	200.357	253.045	233.735	240.469	225.024	251.741	215.065	193.828	256.898
243.482	243.482	222.804	155.731	210.406	231.942	237.64	159.125	259.286	259.4	221.069	196.014	260.383	257.275	173.301	218.28	217.949	183.906	221.396	248.751	223.809	152.461	237.516	228.221	117.48	240.143	272.429	207.599	180.885	254.477	233.035	155.25	264.047	238.968	233.363	251.719	277.233	277.32	212.119	245.783	218.632	163.127	261.973	249.073	195.069	204.854	224.325	197.238	184.111	287.454
215.124	170.733	200.046	136.648	203.191	229.172	231.359	153.119	262.313	271.18	185.457	194.633	261.957	258.097	175.456	262.757	248.135	193.819	207.207	240.148	223.099	152.746	249.141	246.067	148.853	205.465	229.341	182.745	187.781	267.36	238.806	136.118	260.758	241.488	235.381	245.347	261.233	263.635	223.648	269.859	252.871	156.931	223.468	216.39	219.11	255.657	259.933	236.823	196.54	247.742
252.007	253.959	203.122	142.048	180.101	225.239	224.943	192.05	251.194	244.63	180.723	186.782	224.933	231.034	374.14	303.299	232.196	149.921	199.723	249.234	224.215	126.779	227.36	231.314	178.488	255.895	257.587	206.633	156.704	249.335	221.171	201.51	279.808	248.608	202.99	205.654	272.103	268.421	256.245	256.72	216.32	141.108	278.39	247.173	190.625	205.283	222.878	189.359	224.812	252.141
228.049	166.853	221.121	144.515	190.922	254.451	230.78	124.509	202.711	230.242	169.465	187.434	232.605	262.989	188.126	229.914	279.06	155.538	236.568	246.967	220.39	153.453	250.728	245.993	163.715	223.75	228.859	170.341	195.232	272.772	248.702	168.491	266.674	252.509	215.518	292.294	276.987	282.877	200.488	238.665	214.459	145.803	266.97	242.312	169.9	196.617	237.947	191.63	172.26	256.625
271.711	170.397	209.58	145.027	197.755	224.682	211.609	183.279	287.966	269.09	274.517	170.628	201.877	177.283	168.905	284.084	271.878	188.645	180.844	226.256	201.196	168.393	243.052	220.735	183.585	225.975	252.379	176.681	164.85	248.704	221.174	153.112	299.515	268.66	230.006	248.122	248.102	257.585	222.292	259.495	234.167	148.266	240.985	225.741	148.448	237.077	252.658	224.105	172.807	248.331
275.038	251.438	210.598	172.792	193.242	232.143	234.066	137.365	229.093	262.692	194.147	220.424	227.083	220.609	157.57	250.83	260.54	147.045	213.257	267.498	209.814	155.166	217.157	203.128	146.3	254.507	250.945	215.597	153.305	250.124	234.642	166.143	264.173	267.383	255.659	262.203	283.049	266.865	203.465	243.817	212.405	152.298	276.851	247.879	164.562	193.826	237.205	198.937	174.744	270.836
258.99	183.412	230.859	151.18	217.182	245.587	282.768	138.649	228.394	245.847	182.625	181.101	241.121	234.444	197.938	315.479	247.041	155.257	184.861	230.934	211.417	206.218	248.119	230.418	153.558	213.271	219.6	179.187	184.192	257.7	235.082	182.165	277.994	274.944	231.384	219.294	240.975	237.141	215.025	271.866	224.705	158.612	244.537	214.125	159.93	208.97	252.045	219.124	173.624	244.173
257.055	157.249	205.036	127.51	189.546	220.809	242.836	127.634	263.318	273.991	271.879	199.936	243.448	231.935	164.55	274.229	221.255	159.611	204.114	256.339	222.776	157.549	239.295	216.741	138.004	240.684	246.792	192.775	160.407	235.661	198.871	184.747	287.543	272.832	173.622	196.133	239.22	233.426	204.564	259.552	245.581	184.157	279.012	249.846	158.787	185.134	219.476	189.93	180.454	286.007
266.702	166.438	216.593	138.034	195.819	236.004	228.044	190.376	230.902	242.507	190.863	206.562	244.233	234.414	130.081	251.292	246.99	160.854	185.032	226.367	206.105	179.316	276.354	237.911	142.998	222.031	229.754	174.273	192.603	261.227	242.161	181.495	221.422	220.754	187.8	251.524	270.996	252.485	233.815	253.376	239.051	175.86	253.913	224.669	138.424	201.969	251.318	205.055	172.365	253.434
289.35	156.467	201.215	128.188	183.371	216.593	222.823	186.833	272.366	268.625	171.973	218.442	230.514	190.182	181.39	233.722	244.957	159.589	184.201	231.888	179.443	159.71	254.211	237.519	152.059	241.298	251.352	206.377	164.444	235.811	246.496	208.614	268.312	238.814	163.405	214.133	236.54	256.347	258.629	285.168	259.432	184.197	250.883	222.649	145.783	228.616	244.617	208.621	169.053	263.064
250.734	165.677	224.64	120.993	207.906	238.766	218.259	157.389	248.799	246.237	194.949	229.203	266.425	257.444	152.516	218.796	208.999	150.897	225.588	242.617	213.106	143.663	230.743	227.531	134.743	234.618	239.069	197.617	185.366	230.291	232.866	174.418	260.268	253.292	194.393	242.97	273.06	259.389	205.304	250.392	214.259	196.403	289.995	254.36	193.38	203.654	220.045	176.732	183.149	274.878
280.522	169.241	228.172	127.44	206.059	245.556	250.323	189.657	241.568	257.222	195.662	201.608	247.228	228.096	133.264	267.483	252.552	182.846	186.889	201.18	166.214	144.49	262.924	234.643	190.122	224.318	229.019	196.221	260.421	246.835	248.454	201.653	282.484	266.689	148.583	234.536	263.027	244.642	241.097	285.448	256.071	173.986	257.034	248.981	156.696	220.223	240.149	197.302	152.727	238.614
297.065	162.638	187.078	150.878	171.863	200.936	204.265	175.281	230.066	228.956	201.768	218.367	267.285	249.345	156.742	249.034	245.543	199.726	204.324	203.023	183.377	133.255	243.291	220.492	148.044	247.352	248.855	228.3	204.132	246.29	193.937	129.656	258.595	278.587	188.873	241.229	287.408	254.896	242.693	230.032	215.673	184.906	294.546	280.155	180.352	215.573	227.091	184.666	156.943	269.644
263.17	168.603	226.549	150.745	186.317	268.466	225.265	181.073	251.742	236.001	214.391	198.496	265.509	257.631	198.469	234.225	158.619	176.82	197.812	202.953	244.037	176.376	262.524	148.42	242.047	239.985	244.216	149.253	217.848	237.696	534.676	218.972	227.19	145.079	254.069	210.229	192.901	288.398	184.171	275.811	209.204	162.223	255.59	239.767	197.287	234.294	248.973	208.789	173.72	237.306
301.085	268.212	208.116	143.668	189.414	229.24	224.762	185.101	270.556	274.759	209.111	197.197	249.105	222.368	164.536	279.212	244.112	167.777	216.54	250.325	199.362	141.447	237.922	227.61	170.972	274.58	266.122	202.952	232.119	262.076	250.544	200.575	266.737	243.713	172.638	218.214	252.127	258.493	236.009	228.267	202.721	146.996	238.242	223.843	146.19	201.821	227.49	180.013	150.041	255.429
279.66	253.046	235.362	155.728	223.803	250.153	255.682	146.343	228.407	241.034	199.939	241.42	283.566	272.915	159.603	246.232	220.854	190.876	219.47	255.666	223.831	157.949	256.926	253.787	207.91	262.464	258.087	207.23	243.136	289.139	261.459	180.117	240.756	224.297	159.965	249.39	264.589	243.581	247.541	243.428	229.9	166.083	274.13	245.046	160.864	180.041	209.737	171.401	147.735	232.559
290.765	170.802	215.384	145.767	199.012	235.54	221.71	163.615	254.491	264.685	201.976	204.227	266.537	252.76	219.606	259.153	261.517	175.746	193.778	235.242	212.335	186.374	319.922	296.201	272.216	238.118	241.667	176.671	235.836	261.682	238.819	162.693	264.135	246.967	181.959	225.346	228.323	234.002	222.358	264.686	254.651	151.71	228.824	220.479	166.593	230.183	238.302	222.125	160.95	222.869
314.23	173.326	217.955	149.415	201.551	237.076	235.664	177.928	241.493	233.862	189.962	227.502	286.192	265.496	172.695	251.974	233.436	142.727	251.056	269.902	236.979	287.207	257.614	253.355	209.876	251.044	251.656	290.279	191.51	237.273	222.152	159.926	258.4	245.441	197.64	247.475	258.554	301.797	230.727	244.265	208.559	152.446	224.002	235.649	127.253	143.786	229.851	174.187	154.051	272.098
262.87	171.743	224.452	151.875	195.022	254.888	220.104	174.746	252.785	244.049	188.273	228.581	259.767	250.47	179.768	268.118	257.517	165.003	217.407	226.718	219.007	191.025	305.384	289.745	170.147	229.367	223.563	180.902	205.661	268.286	245.296	146.29	218.82	220.269	160.962	275.488	259.564	236.139	190.7	235.418	241.148	205.911	265.625	225.371	137.849	196.553	242.568	200.992	162.998	244.14
301.061	172.865	226.527	139.435	204.166	245.133	235.84	197.252	256.342	252.244	210.685	204.629	223.039	200.419	179.028	277.353	247.536	188.931	213.859	242.65	223.627	216.945	264.121	245.929	210.493	259.845	254.984	188.832	202.323	258.624	204.059	160.909	259.732	241.139	179.157	205.725	220.606	274.178	267.53	242.066	221.859	198.812	287.111	257.936	133.676	193.658	228.726	195.003	179.208	273.781
333.048	276.5	256.349	171.122	229.776	280.405	281.843	165.134	220.107	235.216	200.159	211.299	248.325	237.964	148.625	256.533	238.443	178.742	238.883	264.654	240.638	162.474	279.798	236.683	163.738	254.606	251.94	196.67	196.929	258.917	226.126	158.171	242.692	227.101	163.271	248.088	238.164	191.098	190.09	228.628	220.511	199.875	279.777	245.641	152.124	204.121	239.145	200.22	173.013	254.272
356.838	196.537	244.246	165.508	223.378	260.082	256.107	176.37	257.936	266.403	179.974	190.203	215.228	206.773	171.508	300.516	294.584	177.714	239.762	262.584	231.537	148.541	294.889	244.243	212.324	264.485	248.768	190.331	183.39	237.731	226.372	170.154	267.823	249.928	152.623	216.6	226.053	213.241	188.893	266.468	271.178	161.174	255.874	213.359	139.174	243.504	246.314	215.366	160.062	248.218
326.376	286.532	233.179	171.68	229.152	235.252	236.223	169.619	226.401	240.814	175.06	198.854	239.152	224.947	158.432	267.241	250.137	195.14	273.636	278.339	242.305	198.817	235.374	219.445	150.611	277.823	266.567	197.133	166.829	251.874	226.1	167.039	255.732	239.97	159.356	248.285	275.317	239.951	217.155	234.136	231.177	168.632	277.403	252.887	186.088	196.278	214.814	168.173	184.177	270.828
224.372	265.536	254.66	179.506	254.837	254.345	297.884	150.678	209.873	234.372	139.187	154.384	225.544	204.233	172.398	288.567	270.723	147.206	223.389	232.804	241.755	183.474	279.77	267.451	294.786	209.757	213.118	163.481	206.077	270.472	248.764	161.871	244.982	244.699	193.894	220.45	237.696	212.387	202.867	241.696	253.062	141.407	247.89	229.861	140.2	246.668	265.01	192.204	142.008	265.735
335.616	286.276	223.736	185.82	218.166	230.133	171.584	135.124	255.2	268.874	200.45	195.308	228.86	218.367	173.456	256.487	243.069	239.653	257.302	255.29	218.471	172.258	250.555	231.048	160.915	276.592	248.357	191.378	173.167	220.866	193.755	159.221	266.882	238.41	158.279	200.597	220.029	178.469	183.685	260.993	230.715	160.604	246.173	250.259	154.825	222.358	234.997	197.244	178.014	280.437
219.131	211.319	255.259	175.708	245.056	264.64	259.705	203.849	211.914	229.589	157.75	223.583	227.831	246.856	191.57	267.208	259.306	170.56	255.411	240.413	248.276	200.416	253.117	242.358	141.246	224.571	246.752	175.34	181.305	255.192	240.051	149.229	226.574	223.985	155.748	237.255	266.666	234.245	166.594	209.802	178.195	171.49	274.817	256.731	199.503	239.897	247.907	194.715	173.396	252.695
235.105	206.248	232.906	184.091	230.631	238.188	233.605	213.147	255.759	259.032	158.633	183.684	235.234	221.715	211.72	287.311	277.153	243.293	213.744	230.432	196.621	173.015	246.503	227.853	159.48	248.344	252.282	175.414	194.261	242.334	209.355	156.6	252.265	239.508	152.565	214.231	238.885	187.165	177.899	250.381	227.753	135.942	252.234	232.603	182.812	249.715	265.288	183.308	155.943	261.632
320.642	269.539	227.849	186.474	220.799	238.625	229.817	163.872	235.404	234.878	186.827	214.219	270.063	281.93	207.722	256.916	249.292	240.326	232.664	241.215	223.592	168.068	256.192	237.941	151.431	239.17	238.306	183.197	199.581	245.909	225.819	155.655	240.395	231.089	151.357	265.129	278.721	270.277	195.834	230.478	220.774	175.803	282.028	270.596	208.162	222.94	237.978	171.776	175.185	247.98
193.526	182.917	227.551	155.679	213.338	245.117	230.98	156.885	256.897	249.212	170.022	215.95	245.22	253.476	242.645	262.335	253.065	243.009	202.008	228.663	217.48	198.754	307.504	283.724	150.353	229.702	232.152	191.241	197.76	249.183	218.582	145.19	245.045	224.182	143.618	217.506	227.422	213.46	194.136	270.115	265.288	173.966	240.809	219.468	168.734	275.2	275.717	223.898	161.909	220.844
357.369	181.48	202.626	167.651	199.34	209.549	191.931	149.61	231.213	225.234	169.53	211.137	255.911	235.908	239.748	253.609	237.725	205.831	268.967	257.468	213.836	180.853	243.61	222.191	150.09	265.362	263.324	216.384	183.66	230.401	204.65	130.39	254.009	229.41	183.24	204.699	224.762	217.316	202.054	233.1	216.692	164.668	275.147	248.295	204.149	223.22	249.356	182.178	196.689	286.013
185.781	194.742	208.882	165.318	225.434	242.332	216.026	126.835	200.96	213.858	245.264	225.063	291.555	359.203	348.944	295.706	251.922	167.618	250.827	250.698	212.142	177.62	261.993	241.368	158.407	208.993	204.411	154.256	209.781	256.163	227.306	146.987	197.709	179.404	153.977	260.359	249.766	209.644	169.084	214.679	215.607	155.125	256.595	226.642	186.411	270.391	285.864	184.934	177.988	250.527
194.946	175.138	222.849	137.932	213.108	230.881	178.295	134.097	269.75	255.222	212.17	203.885	222.652	226.611	169.613	278.135	224.871	192.084	262.537	291.558	202.998	162.112	247.53	224.128	145.874	257.267	231.359	200.205	171.655	227.048	185.91	120.137	250.931	223.03	150.39	219.135	233.155	179.272	163.942	230.265	196.865	159.232	260.319	250.962	215.275	173.275	263.144	214.422	201.551	279.071
210.424	180.558	232.446	141.436	214.697	244.164	202.856	138.426	228.838	232.124	202.765	201.328	273.401	343.549	421.551	244.558	232.027	193.519	278.244	271.833	253.273	168.689	235.121	222.881	139.264	243.578	219.608	184.676	183.624	234.633	200.978	131.289	227.959	208.006	144.663	240.856	238.867	178.686	157.272	205.01	194.859	167.892	281.052	256.807	244.694	208.145	255.44	193.026	205.947	255.815
185.45	178.452	221.564	140.323	214.818	226.687	224.831	163.264	257.12	265.181	174.383	189.54	212.001	203.973	218.518	307.213	296.329	268.45	263.838	248.865	168.36	196.794	273.387	260.506	180.201	226.239	222.29	156.536	184.629	230.983	215.646	156.371	249.178	230.076	151.785	217.367	222.81	180.077	175.812	223.527	198.49	144.545	235.939	215.225	147.16	258.979	270.8	233.633	173.898	231.709
331.793	167.011	229.512	123.722	208.008	249.382	193.14	147.955	239.008	244.749	212.069	209.718	240.635	222.636	188.621	271.021	255.952	256.472	267.568	268.603	234.654	183.159	255.301	234.707	162.578	278.953	263.397	186.002	162.037	212.344	200.916	150.329	239.64	213.353	140.071	242.866	258.145	200.096	159.15	241.713	218.712	171.079	289.173	256.404	211.951	210.548	226.054	164.924	193.112	264.259
186.147	185.119	251.591	134.86	232.627	268.68	249.432	149.793	223.887	238.438	199.474	204.311	238.875	234.738	188.414	282.061	272.02	213.874	246.205	247.877	236.255	205.955	283.104	264.566	163.348	237.213	225.833	166.354	193.567	225.498	206.802	142.059	226.726	211.533	140.104	245.138	244.158	180.287	168.239	254.8	228.48	195.066	274.633	242.609	232.274	246.264	261.595	213.861	154.27	227.093
228.396	175.418	207.336	156.168	193.755	221.062	181.98	187.283	256.638	257.644	176.875	200.402	218.458	229.788	214.248	249.429	233.977	197.166	286.564	277.769	255.086	172.863	241.176	228.702	153.785	275.731	259.624	190.136	156.338	211.255	179.172	163.102	250.334	219.856	147.671	207.263	212.959	170.315	188.541	249.171	243.103	197.263	270.112	244.177	200.877	235.818	225.483	188.157	163.391	242.843
198.962	191.018	239.125	161.48	221.186	258.261	225.509	175.797	210.525	207.722	155.212	217.116	238.63	226.023	168.821	239.699	210.232	152.975	226.578	257.589	251.409	214.134	262.944	239.28	131.546	206.188	258.721	132.248	136.196	231.727	194.262	108.309	213.658	207.418	124.175	196.188	227.693	167.744	202.008	202.355	218.273	140.525	241.556	257.388	190.297	233.439	246.57	184.736	166.905	232.128
206.84	184.557	232.258	151.442	217.055	247.584	240.193	163.372	237.917	252.044	231.105	200.946	248.894	204.089	183.626	284.145	245.486	163.383	203.689	228.414	212.992	227.622	243.647	240.235	139.249	245.315	251.252	154.319	174.599	231.637	205.345	158.853	246.67	230.475	133.429	203.052	212.136	189.525	205.466	261.498	234.689	151.532	252.38	238.91	162.294	234.566	241.504	187.882	142.62	236.555
225.216	190.469	235.728	156.78	224.521	248.451	249.104	157.158	211.053	218.127	160.801	237.546	265.137	238.001	175.56	231.23	207.418	163.377	241.3	262.295	242.117	193.354	244.194	213.094	139.927	272.584	258.223	205.97	186.345	227.623	195.399	149.01	244.589	223.559	153.038	249.934	238.708	205.04	167.964	214.772	217.576	186.862	275.52	244.254	178.729	208.429	205.738	176.863	149.55	209.461
195.975	187.729	230.789	160.575	218.866	247.343	233.323	152.95	223.309	229.54	138.858	182.597	218.507	204.043	186.622	273.578	254.789	152.135	189.427	216.651	213.125	197.616	276.368	255.523	149.81	229.753	230.162	180.21	193.88	240.961	210.981	127.116	244.922	233.47	170.941	215.477	227.066	169.005	176.778	238.293	221.783	159.537	239.932	220.528	144.557	253.47	244.025	189.883	136.175	201.489
215.793	174.763	218.808	143.618	210.296	231.043	195.906	166.563	241.678	232.78	169.674	194.347	242.254	205.706	184.202	280.928	253.91	153.935	204.124	234.497	215.399	182.429	232.133	214.417	150.47	279.4	265.611	197.174	171.608	222.458	193.056	140.959	268.495	238.502	143.579	210.304	219.717	177.707	165.829	227.055	214.794	193.013	275.2	254.704	145.998	216.397	227.551	162.626	161.463	249.858
186.623	195.653	222.032	153.688	239.395	260.469	255.297	162.523	216.044	209.214	137.076	220.454	245.061	233.392	176.053	281.765	261.131	159.19	199.975	220.061	193.737	164.72	251.848	240.027	146.864	241.583	232.686	172.897	222.57	263.643	230.856	139.902	229.718	186.038	143.826	258.051	229.4	203.831	157.948	227.573	214.098	157.742	260.453	228.994	150.341	224.888	236.346	191.118	154.842	233.066
188.753	163.739	210.523	128.061	199.461	220.255	196.916	175.548	248.703	237.808	158.284	192.599	227.742	197.996	178.179	268.919	251.888	152.984	197.452	218.648	188.218	159.351	235.746	202	139.21	258.071	259.69	181.916	188.389	248.834	209.073	140.09	256.223	247.955	162.468	207.259	189.786	158.727	202.644	269.483	255.108	166.732	225.49	206.795	133.14	237.001	248.009	203.37	177.808	251.036
204.696	178.327	230.63	141.356	214.957	244.321	218.253	160.517	231.987	231.157	149.454	227.342	260.824	236.577	175.143	238.174	218.549	139.701	231.312	246.995	206.199	136.771	202.839	211.179	135.127	266.999	241.007	180.152	199.933	268.113	227.394	134.13	238.872	223.894	169.875	239.182	241.899	181.996	162.512	232.956	216.83	171.457	254.31	226.876	141.622	204.634	230.914	197.626	184.731	252.578
191.645	186.61	235.742	146.171	224.205	243.833	224.528	167.761	258.037	259.48	168.158	171.768	215.438	184.129	178.662	285.354	262.495	176.427	190.338	207.331	157.968	171.579	244.854	236.275	153.728	251.455	238.653	160.732	201.625	241.281	226.589	161.953	261.805	239.756	157.578	229.546	226.475	176.937	200.332	256.617	232.826	157.497	227.161	208.897	141.146	252.145	250.609	212.5	172.142	239.576
186.252	178.573	223.34	138.921	215.576	228.707	200.21	170.92	255.93	249.643	158.602	210.263	241.282	196.383	141.661	238.906	221.465	166.895	216.614	244.11	198.743	128.596	218.26	209.582	154.046	269.501	248.62	163.382	170.141	235.149	218.224	166.854	252.715	231.576	143.153	227.181	235.067	210.37	194.586	246.697	200.379	171.452	266.745	242.427	161.827	205.63	213.648	166.411	209.441	273.1
217.691	235.175	231.131	203.715	229.57	234.841	220.124	158.049	238.14	247.214	158	233.161	258.72	225.386	133.567	245.364	237.894	141.018	206.946	235.171	185.412	142.843	245.994	250.528	166.983	220.365	206.465	152.951	205.871	247.705	219.696	148.03	233.069	218.594	141.229	249.685	241.025	188.472	177.259	246.62	225.245	139.776	244.234	228.269	138.737	243.877	255.496	195.325	175.553	238.234
213.37	247.28	237.552	188.002	212.223	211.502	191.601	162.011	258.197	258.672	190.107	208.032	244.07	248.685	186.487	257.206	232.192	142.972	227.201	260.523	204.994	133.511	234.066	223.238	138.948	250.211	249.557	162.403	180.04	206.491	167.035	187.264	249.323	239.685	146.627	222.872	253.956	164.466	198.75	259.693	236.694	154.52	257.4	238.281	145.039	235.415	227.858	188.823	189.932	267.37
239.433	280.357	258.218	217.42	244.324	247.656	205.61	153.894	233.308	245.951	175.558	235.541	263.636	228.935	138.943	252.1	185.738	156.209	217.467	239.442	187.927	140.712	246.071	226.075	136.997	241.037	231.703	149.597	183.359	257.165	215.201	146.856	232.515	190.826	130.644	254.054	262.624	212.928	176.021	222.576	212.53	137.151	267.324	243.073	160.588	233.473	239.42	188.833	169.4	257.985
251.8	290.836	228.968	203.877	224.225	234.321	208.259	153.715	264.714	292.085	207.277	218.891	224.164	200.51	148.978	262.854	262.774	154.776	184.355	202.482	159.582	167.757	254.432	237.103	137.384	229.7	245.123	158.491	184.102	222.795	204.252	169.113	262.21	235.523	136.595	227.65	232.143	173.164	148.787	261.204	222.17	97.5973	199.311	206.757	148.71	231.852	255.581	174.986	163.121	274.493
244.204	266.812	245.079	203.898	234.984	256.637	245.211	171.145	233.982	242.369	194.557	232.423	261.244	226.578	159.398	243.96	218.068	129.135	236.359	252.403	217.85	152.586	221.366	201.354	129.572	254.37	244.362	193.186	188.78	229.63	194.017	160.316	250.169	230.135	161.401	265.985	253.803	197.329	173.143	232.385	205.622	155.945	270.064	240.73	163.817	204.93	202.826	161.663	192.163	258.101
242.56	278.577	267.97	217.533	237.205	247.595	233.568	174.565	261.646	277.777	195.732	204.943	234.432	192.896	161.432	268.656	262.158	163.425	202.985	222.503	180.76	160.548	267.961	240.86	127.353	229.192	223.992	180.798	197.42	244.049	219.515	124.275	256.853	243.411	173.233	234.251	244.884	178.464	186.007	252.368	232.641	155.044	235.866	183.789	154.33	261.093	239.914	214.958	182.277	235.32
275.251	315.797	225.846	205.527	220.577	232.618	211.231	189.326	264.156	266.884	232.301	219.841	239.152	204.862	159.597	246.523	238.82	158.714	226.524	245.65	190.83	157.742	241.841	225.498	140.759	266.589	253.099	180.485	168.149	202.423	187.793	136.224	249.966	214.624	162.62	231.976	235.525	167.385	168.995	243.744	222.528	157.456	257.026	239.445	141.921	213.834	209.874	172.658	194.57	271.799
255.533	287.762	276.472	237.088	248.043	264.858	241.042	172.289	262.728	263.72	199.263	225.444	245.083	248.394	179.088	266.511	256.988	162.31	219.618	231.276	182.436	171.465	277.43	257.171	138.864	211.983	215.144	160.658	227.037	250.293	227.747	134.446	223.686	209.027	147.306	268.708	240.977	187.707	163.108	227.586	199.395	152.365	253.104	228.75	154.164	242.768	250.742	182.158	169.426	241.86
258.383	298.5	250.974	203.537	232.762	270.91	223.415	192.672	271.362	270.978	244.033	187.915	227.241	217.243	199.888	250.728	236.483	168.475	225.125	237.334	189.768	165.744	231.564	221.616	127.873	251.193	254.151	176.734	175.176	230.083	184.042	148.111	263.425	245.144	161.224	233.877	221.258	149.102	187.577	254.585	237.084	168.043	251.756	219.313	126.776	245.481	247.897	200.955	193.557	260.515
281.815	328.001	281.486	231.967	267.767	296.01	267.399	156.65	223.459	231.008	195.734	235.462	255.415	236.967	154.85	235.738	229.041	147.143	260.636	254.737	213.956	157.997	244.447	217.116	130.581	244.969	217.367	179.072	189.636	244.897	206.646	133.915	242.975	220.456	180.513	259.012	249.059	171.935	164.21	221.024	206.143	157.866	258.573	242.432	142.336	212.303	238.025	215.09	186.955	240.853
201.598	202.405	257.831	157.854	247.385	267.204	255.299	193.502	257.57	263.042	210.441	220.33	235.538	210.637	184.199	292.033	284.11	214.942	220.687	225.859	158.621	177.127	257.289	235.388	148.037	229.333	221.006	157.049	198.061	232.961	219.916	166.86	259.45	236.508	157.956	235.789	239.371	168.165	200.989	268.861	242.776	148.381	231.231	209.966	127.087	252.888	241.425	209.797	179.203	229.273
282.094	335.043	274.178	234.924	257.768	287.627	233.614	183.35	249.984	248.579	208.086	225.609	250.994	224.77	178.03	270.368	261.977	207.483	288.014	261.969	210.135	158.443	214.829	205.879	141.819	257.191	237.449	164.461	184.091	230.766	222.987	172.035	250.74	227.732	147.22	264.161	254.121	199.242	182.537	231.128	189.987	164.165	261.549	242.089	165.953	212.146	224.457	164.599	207.87	265.018
256.55	241.695	272.627	218.904	261.127	281.701	297.966	195.491	234.624	240.941	195.821	229.002	228.923	224.676	210.327	283.695	279.014	197.619	220.247	245.182	203.949	181.849	243.805	226.177	151.639	232.68	214.719	159.705	207.126	251.326	231.343	159.245	229.517	221.155	144.973	231.029	238.771	179.192	182.728	252.021	229.319	156.188	243.166	260.666	159.913	242.264	258.162	210.219	177.436	231.344
268.063	221.159	227.359	217.275	223.247	230.324	243.05	194.447	258.242	249.103	190.318	225.301	241.714	229.434	228.278	276.759	285.452	272.228	246.972	274.98	218.538	176.769	233.444	203.738	148.23	273.655	250.31	173.41	162.968	214.831	183.025	189.649	268.866	245.952	145.046	215.95	219.803	152.68	194.42	237.728	217.11	170.59	267.335	247.942	147.445	237.479	226.244	209.805	198.809	265.53
220.135	205.878	231.954	182.585	228.305	234.677	240.589	201.253	242.495	248.768	196.439	247.599	273.839	253.173	195.192	276.26	302.945	146.009	257.207	257.369	242.869	177.161	286.674	219.749	131.038	233.743	228.851	141.666	197.276	250.439	231.162	172.701	240.09	219.223	139.708	281.887	260.832	218.645	188.034	248.429	201.967	154.157	274.461	250.588	195.152	255.594	245.865	203.219	189.423	252.207
229.919	202.779	225.405	185.874	219.124	231.673	257.378	213.642	265.808	255.582	220.495	198.661	222.63	226.285	198.474	263.116	274.221	262.695	242.265	255.094	195.212	176.665	250.228	235.553	142.896	241.847	239.71	147.29	186.913	244.545	220	170.069	274.522	250.769	139.9	238.031	239.669	170.917	201.457	252.761	213.196	141.376	251.675	247.599	179.856	251.262	250.138	156.351	171.267	249.027
237.506	284.265	259.769	213.178	239.746	261.556	294.221	219.028	235.114	224.527	205.627	224.517	260.432	258.987	246.989	261.282	252.248	241.715	237.434	256.136	249.37	190.577	239.612	219.838	123.084	255.205	237.908	199.072	228.418	259.655	219.788	170.413	240.367	220.736	156.822	281.153	263.978	197.605	167.764	215.779	180.98	156.826	273.52	250.828	176.038	226.665	226.926	201.337	196.426	243.911
198.476	211.708	208.381	191.176	235.772	243.361	292.299	240.465	273.107	276.107	171.189	229.262	250.721	240.906	208.817	292.46	293.568	220.542	220.385	238.167	198.339	210.802	270.875	244.334	139.158	243.964	239.357	202.935	234.285	277.699	242.663	164.65	266.009	250.11	181.278	227.158	222.187	170.033	211.894	250.389	232.802	187.589	255.299	249.479	174.986	266.931	244.721	201.625	189.383	234.895
250.736	296.049	235.705	192.644	228.986	243.636	254.259	234.851	264.031	294.489	279.656	246.927	259.769	287.278	191.986	257.36	252.36	255.723	279.883	259.492	201.85	192.199	241.14	209.531	143.36	281.989	258.905	194.4	213.546	227.788	214.329	160.417	261.082	234.302	141.585	233.356	235.299	176.635	174.367	224.479	211.315	191.269	309.448	287.494	188.893	216.076	224.917	187.63	202.256	269.59
200.422	216.398	218.273	182.056	250.645	274.08	325.261	225.728	254.354	302.915	319.511	249.345	243.898	226.247	173.046	289.041	280.889	242.144	254.484	244	204.567	253.243	293.669	261.191	136.351	216.862	211.959	172.555	240.886	231.774	217.539	154.481	238.114	218.855	142.52	275.75	244.543	199.526	184.892	224.321	204.904	171.999	258.892	252.189	162.716	199.285	235.737	146.843	227.341	229.553
227.656	190.875	222.702	167.306	215.048	229.771	297.336	277.671	266.83	258.339	298.52	274.231	265.447	265.132	224.437	268.778	254.093	253.234	264.569	256.401	212.19	228.957	280.333	258.347	149.695	255.022	246.779	187.35	195.632	221.849	176.78	183.045	280.427	259.659	161.542	235.043	218.852	177.612	201.362	235.134	224.191	199.756	279.352	265.921	186.778	268.184	258.101	253.967	237.886	257.573
227.874	275.102	249.688	180.322	230.879	268.812	285.946	239.167	259.597	250.674	354.681	292.931	288.678	313.552	201.858	246.754	253.881	258.238	264.662	261.567	234.543	181.859	270.094	258.462	160.176	241.138	226.197	223.489	229.98	253.577	212.491	156.218	241.489	202.937	188.686	259.178	236.947	168.396	192.371	229.457	207.055	163.772	262.377	235.398	254.122	279.247	271.519	233.692	189.904	235.759
183.159	171.683	240.485	142.544	204.618	278.958	236.623	170.037	258.164	289.32	208.797	195.574	228.657	230.303	180.272	273.903	257.86	190.531	220.329	263.954	185.487	151.355	266.441	233.221	152.309	228.219	234.55	168.337	175.582	251.831	200.206	134.515	242.59	225.081	150.632	206.708	248.259	161.565	170.763	265.443	255.997	111.481	211.315	234.819	190.477	223.932	254.223	173.444	212.172	234.882
211.5	195.838	253.832	157.175	233.316	272.14	287.361	213.295	239.753	267.053	399.958	285.112	261.814	259.077	271.704	247.21	247.487	211.88	257.299	245.352	206.879	178.231	262.125	251.774	173.419	274.805	253.693	184.156	228.312	246.879	218.971	161.064	240.061	235.045	160.163	268.983	254.13	185.419	173.142	220.726	190.926	191.997	261.82	216.079	165.148	309.406	273.887	171.093	218.263	244.702
252.927	223.776	242.533	208.038	235.214	245.027	293.805	222.506	271.202	287.821	390.037	286.077	265.75	305.795	264.709	272.406	262.228	244.932	233.286	224.141	202.42	214.969	288.059	278.732	194.685	227.281	220.629	173.822	209.052	227.581	215.683	192.809	256.771	235.91	140.192	239.579	229.721	181.356	198.621	264.537	231.022	160.964	247.938	221.734	134.001	252.962	272.742	217.337	190.775	228.697
286.382	315.29	245.539	231.509	239.759	249.708	279.083	224.681	273.451	284.342	291.162	283.511	280.672	303.062	261.326	253.848	231.577	217.118	277.228	255.939	217.306	178.752	235.798	231.372	169.35	269.712	263.099	197.299	189.75	209.234	181.248	175.884	244.336	220.476	155.19	237.459	228.532	160.796	198.679	246.605	221.52	193.189	300.54	271.499	170.644	239.85	243.495	228.591	220.836	250.771
390.497	304.426	257.714	316.158	257.533	258.402	264.228	232.264	253.366	301.139	289.449	253.021	258.244	340.996	323.243	266.298	253.343	209.542	242.099	222.977	214.93	196.584	248.114	242.288	160.349	220.223	231.608	172.787	221.251	248.443	238.246	179.699	235.792	214.55	159.447	250.597	223.398	194.249	197.101	240.083	208.248	165.454	253.835	239.726	216.354	266.912	270.032	234.797	199.497	246.541
310.959	319.643	235.778	218.874	223.151	248.517	289.645	236.864	256.21	264.772	326.253	245.317	239.845	318.733	347.201	249.489	243.364	262.22	237.224	217.884	238.525	265.862	236.722	247.747	181.864	259.036	265.672	179.262	182.108	193.134	203.54	196.589	279.507	237.242	144.757	186.295	211.868	158.395	152.977	245.684	196.891	118.738	243.298	239.269	175.363	217.374	256.647	233.75	215.302	259.761
245.197	289.713	260.643	230.14	234.937	271.333	270.091	176.156	224.199	234.43	236.161	298.137	281.678	305.069	258.245	249.149	248.085	223.886	234.099	233.283	265.338	257.67	255.1	215.38	127.028	241.732	238.865	177.271	202.162	236.738	222.454	210.827	262.399	242.319	159.122	244.566	216.071	173.18	182.625	217.896	195.702	160.081	255.282	249.582	244.096	246.013	250.494	259.098	209.974	260.399
246.086	203.738	228.58	191.086	219.714	240.207	265.86	233.684	260.651	264.002	224.243	232.084	240.643	335.402	284.991	278.143	254.518	208.912	239.6	226.855	213.088	203.239	225.797	233.823	173.788	260.259	261.51	169.11	194.016	206.029	178.516	195.094	293.361	264.787	157.715	217.211	199.537	151.415	207.689	249.364	234.326	187.761	250.705	224.795	265.821	255.864	239.424	266.792	221.313	279.723
295.285	305.488	244.736	234.422	221.125	271.842	285.148	230.674	240.959	244.49	243.337	233.525	276.575	365.099	334.066	259.519	278.654	243.988	252.819	240.057	235.447	234.086	242.083	237.414	150.482	261.102	244.119	171.51	203.499	227.3	224.046	202.247	259.215	219.409	161.036	258.082	243.884	180.257	179.353	227.579	225.242	173.303	256.721	242.305	314.359	271.812	234.946	226.998	204.498	241.767
232.921	220.207	262.378	187.988	254.92	271.305	268.762	207.377	251.166	265.497	220.5	252.18	255.392	275.924	251.102	278.907	299.221	276.745	226.648	239.502	231.185	249.254	261.005	252.659	176.579	209.928	200.188	129.335	213.429	232.115	222.907	198.635	271.15	239.276	181.245	282.802	249.42	182.185	177.118	231.029	221.41	178.872	261.649	250.429	243.136	255.263	235.911	181.374	181.867	248.991
304.929	350.02	245.575	253.374	245.468	245.669	253.632	235.193	251.929	244.425	177.5	257.309	276.792	293.336	236.348	231.311	247.263	296.705	260.062	261.959	254.37	201.384	233.41	207.755	163.849	257.075	225.858	156.84	183.688	208.765	221.924	221.25	301.933	286.397	205.028	278.222	205.77	159.961	193.678	252.501	244.545	230.44	279.856	262.928	212.744	220.865	208.787	187.864	213.204	287.032
301.709	286.316	261.878	240.535	257.738	266.909	280.498	233.659	235.463	249.489	181.525	241.925	248.134	282.557	257.775	235.03	247.632	248.833	274.411	246.057	219.95	216.203	267.77	237.921	145.812	215.585	206.986	143.462	214.633	255.314	217.767	161.867	278.048	288.982	216.877	275.797	232.86	171.351	210.329	249.342	238.208	205.939	271.401	252.554	198.114	256.064	247.41	176.549	192.74	222.624
256.289	211.366	254.903	174.001	245.625	260.297	241.194	268.566	266.181	269.089	206.172	212.441	255.027	268.448	254.925	272.721	292.082	248.111	249.719	255.299	213.243	200.681	256.783	230.357	142.787	231.782	221.003	142.444	185.345	209.944	209.646	186.507	292.853	262.786	203.221	233.282	219.209	175.487	227.681	254.346	235.487	220.689	252.738	281.611	192.115	256.007	237.471	199.495	189.168	248.118
297.029	351.309	268.572	254.797	256.094	277.047	255.815	203.725	245.523	235.494	186.448	252.915	263.299	249.056	199.297	240.076	265.018	260.473	222.035	239.949	252.129	196.979	271.952	238.284	134.223	229.211	217.459	162.587	213.959	229.596	202.245	157.964	253.193	233.335	226.912	296.364	250.16	207.027	189.769	221.119	195.684	218.585	277.039	267.588	209.665	248.668	242.148	173.607	204.665	267.858
267.382	222.765	258.546	193.159	248.06	265.77	262.032	193.7	282.741	282.71	198.026	236.516	241.848	261.334	205.566	276.957	281.769	326.048	256.682	230.555	205.418	215.289	291.066	257.291	145.752	244.074	240.259	175.323	192.72	215.835	183.376	160.639	278.848	273.768	188.656	257.704	226.91	169.274	228.114	277.3	248.138	238.066	279.398	257.967	155.526	272.637	249.137	200.404	205.361	254.859
301.53	295.847	292.058	259.425	278.961	302.693	277.23	193.041	259.329	265.828	307.059	268.602	263.22	271.354	198.761	255.421	249.532	245.094	284.545	253.369	223.066	198.034	234.059	229.507	151.977	265.747	246.837	190.627	210.387	235.795	185.345	147.595	245.129	233.098	211.674	252.973	236.02	195.892	217.529	240.313	257.429	185.638	290.119	276.914	167.854	244.978	224.408	217.072	239.085	257.163
284.588	281.659	292.189	275.609	285.059	294.803	249.735	212.473	263.284	274.231	234.338	266.316	259.834	234.122	203.695	288.362	279.232	238.656	226.79	206.482	179.486	215.659	249.94	240.099	173.415	234.803	222.455	161.753	245.229	258.221	236.551	160.32	254.6	239.764	209.782	255.62	237.167	207.078	236.419	264.07	230.125	144.633	222.811	213.971	203.215	269.577	245.231	219.554	188.002	229.476
287.967	327.062	271.418	240.594	265.132	282.41	241.486	217.549	273.887	269.27	239.097	262.323	270.513	228.821	193.444	251.298	249.782	270.28	247.226	241.407	181.273	171.018	240.176	226.16	151.603	267.804	249.901	163.214	211.104	231.406	210.793	167.21	243.881	212.479	145.479	272.751	251.828	190.021	217.892	263.258	245.792	193.154	251.852	240.18	261.593	237.82	244.432	210.742	217.935	277.571
296.385	280.441	316.621	281.519	262.714	276.415	269.271	164.557	237.463	242.916	271.22	267.264	254.916	264.259	193.828	264.635	256.768	285.328	269.34	247.409	202.17	175.499	252.685	238.93	167.175	246.125	229.332	160.888	210.363	236.216	211.315	165.927	208.876	187.586	137.15	251.076	238.27	221.346	222.095	257.191	252.575	188.724	231.615	225.869	292.712	293.643	269.797	212.331	219.646	255.405
271.89	248.751	263.239	230.89	269.289	258.216	236.529	200.504	263.708	274.71	220.521	247.068	238.451	260.821	189.974	271.093	259.257	198.704	220.297	249.965	174.41	127.774	249.607	210.391	145.249	261.04	261.349	174.024	192.807	230.699	190.457	184.545	258.772	241.645	139.7	210.996	216.636	182.695	255.064	257.993	257.552	159.345	243.199	243.028	204.812	270.298	246.855	220.264	222.674	285.352
303.625	356.433	278.823	259.026	277.827	279.893	235.916	213.34	250.911	253.437	224.91	270.171	247.292	214.82	202.577	233.271	237.359	230.046	260.189	254.893	202.345	177.516	253.092	237.708	168.844	243.602	225.488	144.631	229.972	252.604	219.979	174.421	239.586	206.331	161.818	265.216	253.555	220.032	237.377	212.199	216.55	155.257	302.563	258.924	211.791	248.957	255.209	239.693	225.779	252.934
262.205	236.001	262.95	208.596	263.852	261.931	258.003	231.17	279.268	285.082	245.376	237.312	227.869	239.135	247.745	283.677	271.56	238.782	240.342	220.747	177.827	199.686	251.566	242.554	184.867	249.386	235.186	144.949	215.166	233.899	206.463	168.129	239.209	226.701	145.764	218.606	214.099	235.103	235.433	256.326	238.831	197.771	240.687	235.943	204.16	254.275	268.457	247.236	210.714	249.018
241.104	235.972	286.983	191.915	276.886	294.179	282.371	220.467	252.34	263.859	215.226	259.319	260.402	258.07	200.288	233.593	216.63	213.084	305.243	271.023	235.853	180.623	239.538	205.093	185.928	256.06	234.994	190.573	216.531	231.816	202.06	173.454	227.688	213.217	164.076	246.476	237.038	208.407	220.4	244.188	226.386	195.397	276.141	241.298	196.599	217.557	205.318	194.949	242.781	260.579
247.4	254.156	262.732	227.458	276.547	278.088	264.923	210.287	260.298	278.115	199.71	249.949	246.668	279.403	239.897	264.301	243.655	165.752	240.35	242.58	194.706	197.78	254.777	237.395	136.687	224.849	216.02	171.837	223.775	244.541	205.359	166.875	222.928	212.203	160.379	227.661	221.971	181.629	256.879	279.766	242.882	187.117	240.588	210.909	166.715	288.803	259.98	242.975	209.87	227.427
238.187	198.06	231.661	169.433	225.642	236.842	232.508	241.678	273.816	273.208	193.523	236.043	247.415	232.719	229.042	252.174	241.056	182.799	264.556	267.282	208.23	195.709	235.277	215.326	156.491	257.404	236.725	172.389	190.55	209.916	173.961	166.418	245.666	239.713	161.828	223.475	236.11	168.699	208.685	235.885	233.176	220.108	294.619	268.965	212.402	205.771	199.2	227.665	225.304	258.992
233.057	220.243	258.902	207.134	233.057	242.187	246.064	232.033	256.189	263.606	219.988	238.275	240.796	243.187	232.773	274.435	261.843	167.504	259.77	250.279	195.554	217.236	255.717	242.436	142.54	233.644	225.041	161.289	249.395	248.62	218.901	146.676	217.61	207.325	167.621	263.612	238.402	208.772	181.523	232.557	199.759	205.225	259.267	235.518	185.559	236.904	230.797	237.681	204.784	216.956
269.688	242.604	242.867	247.975	238.281	248.679	258.854	214.615	271.107	262.611	156.24	215.916	216.652	227.723	214.98	251.018	227.698	147.151	264.56	273.354	213.001	197.049	247.743	214.032	140.419	269.247	260.655	196.426	203.209	225.294	181.842	166.306	266.237	245.708	189.296	236.331	224.406	161.489	236.853	255.59	236.214	197.176	264.397	240.24	205.32	221.582	221.182	213.838	236.945	241.861
269.914	275.144	291.681	248.762	260.526	269.089	270.703	207.873	221.185	230.709	186.62	248.428	239.604	238.025	199.956	239.725	231.752	163.99	280.479	265.986	232.903	201.755	252.202	221.896	136.065	237.982	228.749	189.213	232.144	247.515	200.498	144.383	237.378	228.451	198.278	279.954	245.826	165.962	195.403	224.596	231.535	191.761	279.178	261.123	216.05	243.763	238.378	210.927	219.514	239.105
254.732	217.044	220.4	215.995	221.181	222.262	220.991	207.265	251.789	259.584	185.246	223.433	228.014	209.57	230.39	280.029	268.908	175.118	252.484	243.033	196.053	221.491	255.263	244.75	162.021	248.505	239.863	183.18	219.295	228.323	183.452	134.842	238.827	220.258	168.552	251.271	238.029	182.555	237.178	257.772	247.378	191.646	226.847	231.461	147.616	226.852	218.829	208.286	219.86	259.016
267.277	291.04	235.904	244.773	229.897	241.276	208.258	204.271	258.453	250.411	182.96	245.602	244.039	215.679	187.051	263.604	238.34	164.396	285.014	269.366	197.971	179.124	231.847	219.911	152.966	258.831	242.277	165.386	219.489	250.032	204.244	163.357	259.762	233.124	159.939	274.085	256.279	187.76	179.975	226.889	195.3	205.483	270.693	254.962	168.593	205.234	217.925	186.731	246.45	249.189
218.133	213.177	223.781	211.415	213.129	218.355	211.301	217.072	271.269	268.82	184.021	225.01	216.886	200.575	185.435	290.052	271.048	172.994	238.244	228.563	174.118	199.645	267.184	239.809	149.314	235.351	222.412	162.729	224.296	249.76	202.323	184.464	258.012	243.013	149.021	249.087	242.034	171.628	219.869	253.699	236.01	177.668	231.482	210.145	198.332	279.133	263.67	186.564	194.208	218.2
261.961	218.296	232.969	196.703	238.19	226.123	214.979	215.583	268.375	269.494	193.658	245.762	237.926	225.707	183.499	246.746	236.606	186.264	285.428	259.253	196.25	170.839	235.016	205.33	173.612	264.787	239.088	170.348	194.15	226.687	180.755	196.675	265.98	247.103	162.399	250.588	250.913	161.84	210.634	239.781	219.396	168.368	266.503	243.624	185.517	240.134	219.073	183.747	211.681	254.936
230.839	240.411	255.275	205.309	273.953	275.939	192.477	179.834	249.296	277.043	207.319	263.194	249.724	207.251	170.687	250.947	248.602	188.379	249.869	238.694	157.954	200.986	267.734	248.745	176.721	247.413	225.375	141.597	240.617	249.36	223.397	180.336	238.119	220.609	151.148	277.399	247.548	207.044	225.727	236.334	210.774	171.202	262.331	238.645	190.732	265.888	238.94	188.446	192.006	234.009
241.73	221.817	238.231	203.403	239.531	236.538	185.4	209.635	271.987	266.525	202.498	237.647	238.978	183.251	175.095	255.092	243.511	185.254	248.121	251.903	171.182	180.585	249.361	228.494	173.165	275.309	249.687	136.819	194.808	216.819	224.568	197.207	258.758	226.025	135.681	242.706	231.284	200.448	217.976	247.181	210.215	165.729	274.365	248.355	194.795	233.387	227.757	153.075	215.404	251.057
222.459	216.948	252.538	191.681	242.555	258.758	230.774	186.759	256.044	237.018	184.445	269.316	254.619	232.24	170.861	235.331	209.054	185.391	254.404	235.971	196.691	193.885	256.198	229.892	164.215	253.57	240.561	161.084	224.768	250.424	219.864	171.839	232.218	215.546	143.622	264.357	246.709	201.113	205.058	218.892	196.14	164.123	271.103	257.658	174.97	225.675	291.549	146.972	187.687	236.025
220.98	224.989	245.995	195.607	255.063	276.957	216.239	220.798	284.57	281.306	166.162	225.532	237.917	194.589	176.718	261.194	246.693	151.321	239.444	238.507	167.366	194.907	255.093	235.487	151.743	269.168	250.455	166.11	202.374	236.46	182.371	189.18	265.75	247.084	147.883	237.476	218.079	171.118	246.892	256.379	231.107	142.791	231.607	222.888	187.969	249.42	230.087	154.281	174.152	235.314
242.591	228.261	266.279	198.744	258.698	275.45	202.544	207.357	235.8	230.122	170.24	251.776	258.459	203.695	166.585	230.226	211.033	152.135	255.396	243.963	171.237	176.345	244.337	218.965	155.182	269.088	245.432	147.578	207.606	243.695	200.826	156.967	233.495	218.148	143.675	268.622	270.262	181.676	206.61	254.833	176.64	155.219	271.639	237.927	168.596	236.156	228.533	110.433	202.376	248.235
206.72	215.488	231.514	183.861	249.433	264.387	240.26	208.894	260.444	248.943	162.638	241.795	249.329	209.617	207.927	256.911	242.047	139.903	221.213	230.634	171.993	228.159	263.476	251.942	136.274	236.215	221.658	134.877	231.181	238.12	219.313	168.742	227.741	213.138	149.805	254.199	235.184	187.217	240.364	276.814	213.205	142.004	242.134	215.715	183.628	280.421	260.297	145.151	175.099	223.564
196.256	205.77	239.643	155.333	257.857	269.683	210.51	203.073	251.897	241.493	153.389	261.778	271.995	233.769	180.788	238.684	219.646	144.805	269.989	265.223	208.805	193.941	240.118	204.361	158.195	256.312	239.368	175.137	204.685	225.681	181.087	183.409	253.212	241.12	145.054	226.949	234.343	152.781	172.709	281.659	209.942	145.724	253.382	234.729	141.012	221.056	254.613	119.454	164.945	247.212
183.873	211.374	190.546	178.774	243.972	270.823	240.801	204.787	245.183	236.678	143.976	250.416	241.97	216.557	178.436	247.101	233.94	132.062	240.96	231.794	193.129	213.529	272.948	245.124	131.905	230.495	211.895	177.886	227.608	244.319	182.941	144.702	242.161	232.787	193.598	255.697	228.259	150.364	234.857	275.825	220.881	166.471	247.211	218.107	145.993	298.958	278.241	163.935	175.165	222.016
192.484	193.235	236.929	142.102	243.646	228.674	247.833	189.55	229.528	240.297	161.414	230.102	218.576	195.796	201.799	246.573	242.348	167.21	242.631	235.808	178.08	206.521	256.283	230.779	169.894	262.372	245.464	160.211	189.623	217.209	161.656	173.196	248.028	232.201	204.904	238.286	231.522	145.939	207.274	258.928	220.365	164.796	249.342	231.067	145.478	245.604	219.108	153.478	198.451	258.594
179.88	220.274	197.033	162.26	277.233	287.391	224.389	170.05	220.892	211.662	151.008	257.772	261.343	226.451	178.591	240.339	226.2	152.645	251.337	236.615	173.598	216.254	280.508	248.518	162.775	228.825	211.364	149.839	253.052	241.966	200.777	147.816	236.252	220.348	201.425	277.612	247.293	182.923	194.652	230.339	189.973	192.908	250.853	231.633	151.361	230.967	229.186	152.463	207.59	249
181.308	194.683	209.855	150.609	236.484	253.698	211.176	184.973	239.03	219.076	139.57	213.52	223.247	204.161	192.299	264.046	234.715	134.317	233.956	236.74	176.94	197.032	254.769	221.119	146.818	251.289	245.049	147.832	207.286	217.433	173.848	175.297	265.945	252.004	183.25	238.007	216.419	159.133	238.552	261.977	236.219	165.618	243.665	214.716	123.364	255.45	230.824	187.375	218.641	266.91
193.498	210.722	224.274	159.521	259.516	273.866	199.073	182.111	249.824	225.014	179.454	265.621	244.873	215.088	169.399	238.196	221.456	166.203	283.778	259.009	154.655	208.47	217.66	177.599	126.781	252.857	241.11	134.281	165.32	222.252	157.661	186.623	252.416	228.298	169.519	235.326	249.489	146.071	248.49	244.561	180.597	148.735	259.236	230.869	102.052	202.766	225.553	158.722	178.143	272.371
194.933	198.233	222.259	167.67	229.875	236.089	172.877	191.95	266.311	270.286	180.949	235.299	241.496	181.465	209.695	276.867	264.382	177.977	242.555	225.96	152.02	213.76	254.39	244.57	168.38	232.732	211.194	135.817	217.795	219.83	204.057	186.437	267.473	261.246	184.945	251.086	234.705	193.471	245.497	247.986	233.073	172.347	220.669	193.091	136.412	273.914	246.459	180.099	206.235	246.699
218.069	207.952	239.589	180.056	235.81	243.705	165.095	178.29	235.859	238.7	183.073	260.782	268.653	202.463	163.159	239.141	223.13	174.952	273.077	261.888	172.477	174.009	272.466	211.734	177.825	252.289	235.391	142.312	202.226	221.381	198.254	174.691	258.738	241.652	180.067	274.973	263.409	212.298	200.003	225.994	188.857	176.26	266.142	242.333	151.923	228.483	196.114	156.106	250.992	260.236
178.816	203.465	187.964	169.242	237.856	259.149	215.095	153.339	243.833	227.2	166.619	244.589	230.37	203.972	179.575	257.296	238.952	160.419	250.605	234.682	164.911	217.58	272.098	242.556	148.769	222.18	230.582	144.933	233.069	223.662	215.101	182.18	260.549	243.842	176.799	254.015	245.486	190.897	225.735	252.315	204.145	163.784	233.63	221.49	147.649	257.068	232.046	162.525	204.396	227.757
196.383	179.076	221.251	145.77	213.836	230.079	173.954	178.012	257.651	248.305	156.944	239.616	254.662	195.447	175.449	245.322	224.565	161.595	280.413	264.841	187.507	175.439	211.505	181.663	165.122	268.65	248.177	173.604	191.427	201.96	176.355	194.124	266.104	258.754	188.037	236.739	235.883	155.461	224.327	227.83	210.921	162.275	250.855	230.445	152.66	228.417	208.462	179.962	237.485	268.942
183.021	201.599	205.874	160.877	242.788	254.38	185.019	166.643	219.444	230.206	164.395	260.623	255.25	187.376	162.421	246.659	227.779	154.837	260.411	241.091	156.534	178.438	238.709	218.712	150.148	227.709	210.497	139.268	218.057	228.588	196.67	151.077	224.558	219.909	198.302	270.765	249.032	207.776	208.978	230.99	196.276	163.838	267.532	248.926	168.665	254.473	236.525	170.774	223.17	264.991
203.669	189.35	229.129	150.909	228.332	230.202	171.163	195.227	230.438	231.837	180.56	228.644	233.914	168.194	202.162	272.627	260.771	154.158	244.006	231.782	149.92	193.662	227.063	204.269	150.4	244.758	222.75	125.893	220.016	220.297	202.093	184.943	268.269	253.342	182.876	252.786	245.463	184.699	226.308	241.433	192.207	141.163	252.02	240.657	160.36	251.666	219.727	179.729	249.793	279.477
176.519	208.195	193.626	159.483	257.085	277.103	232.862	178.3	218.031	210.138	171.669	261.191	256.261	224.461	177.888	234.666	217.912	162.348	263.079	245.734	200.083	200.854	229.055	197.699	151.768	240.594	224.3	165.425	252.174	246.136	188.49	154.746	235.579	221.586	235.579	308.59	287.333	196.3	211.646	227.515	201.573	182.096	277.758	258.174	187.29	244.905	228.333	186.77	239.966	239.289
159.422	176.329	185.237	137.695	218.134	255.211	201.459	188.126	247.275	242.361	146.3	226.375	223.71	205.063	202.354	237.461	222.784	138.413	227.989	225.053	176.593	214.365	270.287	239.289	140.879	244.776	234.216	165.515	224.929	215.493	180.077	186.518	249.499	239.192	218.673	208.936	241.709	125.733	204.842	273.827	238.237	164.034	243.606	212.717	177.263	270.41	234.56	203.745	220.282	245.978
169.719	179.148	190.065	151.498	207.476	242.161	172.4	145.774	252.756	235.336	128.759	246.065	251.41	198.234	170.099	224.657	209.364	142.585	265.6	244.117	176.486	189.202	234.047	205.035	141.27	265.115	242.175	168.491	222.621	214.441	157.271	233.892	242.416	221.619	187.994	308.644	296.37	155.343	222.364	262.464	202.924	169.168	270.602	246.201	138.755	232.535	221.415	199.947	252.358	263.713
179.441	202.812	194.483	161.037	240.701	258.511	209.34	197.261	254.862	252.034	170.461	253.47	251.065	186.339	188.67	251.311	234.116	142.837	226.337	217.987	157.353	228.765	249.542	230.849	156.81	239.289	227.611	153.552	265.399	245.561	219.333	189.883	240.762	239.224	205.48	253.105	256.206	235.713	276.695	286.705	232.558	169.843	247.448	235.098	165.555	266.984	244.206	184.012	210.624	207.297
188.016	184.512	227.895	149.246	217.552	236.933	174.048	191.089	251.124	239.698	141.297	257.178	270.52	191.618	168.996	229.768	208.335	137.611	248.082	243.66	162.318	178.234	215.249	178.382	158.389	256.955	241.829	158.661	226.574	224.713	181.613	203.763	248.596	253.366	204.88	269.296	263.37	172.71	250.667	257.094	216.436	201.627	290.962	254.583	154.798	234.845	219.583	178.113	225.976	226.806
182.151	208.001	187.834	175.35	240.042	253.253	217.771	183.679	220.716	222.772	152.946	261.257	245.193	203.412	170.155	231.45	211.673	134.06	241.695	220.124	150.973	185.29	237.39	202.587	130.602	221.197	212.985	167.593	225.315	221.23	177.263	238.497	256.86	247.931	205.074	267.753	257.305	211.445	227.506	264.028	224.823	214.154	243.148	213.74	137.261	272.804	242.633	197.401	208.37	202.735
208.368	186.699	214.896	166.693	208.11	223.383	180.918	223.03	269.347	270.22	171.251	230.368	229.249	178.435	195.655	249.249	242.655	157.692	248.06	234.939	158.627	186.764	234.539	215.249	173.479	267.265	243.128	165.963	185.662	203.254	169.366	220.472	274.642	258.81	179.374	242.246	253.98	162.916	249.407	255.924	235.086	199.416	256.528	236.301	127.575	256.755	235.167	210.67	211.68	219.818
199.843	212.69	214.135	184.929	240.477	263.116	193.011	176.844	229.468	240.251	183.461	250.385	246.75	183.859	165.137	238.343	223.38	161.431	255.243	243.447	162.046	187.364	250.783	234.488	171.331	240.901	218.407	131.071	230.568	227.194	186.426	168.661	228.248	220.998	199.638	284.037	267.86	233.34	216.309	210.193	198.747	207.09	258.511	244.914	166.827	265.067	234.613	233.927	264.993	264.161
196.334	207.623	216.343	175.885	239.196	250.167	197.03	187.834	257.103	253.103	155.778	233.229	218.271	158.575	186.089	262.484	249.846	160.707	242.359	229.358	144.672	183.768	238.346	223.836	156.747	245.522	235.769	130.783	226.874	231.886	180.187	189.194	259.108	243.11	136.025	228.73	224.19	196.547	233.129	246.594	210.777	172.523	255.059	238.052	136.657	265.695	238.356	186.288	239.296	268.239
207.42	214.536	238.737	175.61	252.634	275.208	226.402	175.398	243.967	228.541	179.605	264.859	252.345	207.526	167.409	225.172	200.475	164.889	276.145	251.766	175.686	176.63	216.237	187.978	156.893	251.731	231.466	169.531	241.371	251.054	202.122	189.45	239.631	210.635	149.262	270.988	264.294	192.742	198.526	229.413	216.353	197.925	267.524	239.38	152.334	234.132	235.208	193.389	231.812	233.104
207.831	214.228	227.052	188.013	239.929	255.6	165.808	189.242	271.411	277.7	174.876	223.139	211.377	165.154	188.663	264.88	252.508	145.866	230.065	221.597	144.603	202.188	254.798	231.7	142.654	238.494	223.601	155.13	225.07	217.624	188.643	207.148	254.713	221.681	145.536	253.478	237.778	193.21	260.956	254.807	220.882	166.119	234.028	216.363	197.8	280.166	250.688	212.698	216.438	216.975
238.768	228.432	273.552	204.309	253.494	268.757	162.315	188.146	244.513	246.558	180.985	242.289	234.301	154.566	174.915	249.107	223.462	154.8	256.713	242.129	151.249	178.676	228.947	202.594	157.924	251.679	227.383	108.946	165.984	231.951	172.992	142.24	257.128	212.927	108.629	235.671	251.938	175.469	181.349	243.79	162	144.813	257.146	232.806	131.871	204.707	208.557	160.799	208.778	270.125
207.214	229.213	207.092	209.371	251.044	270.786	243.172	196.378	247.972	242.066	178.117	245.824	236.163	199.544	205.289	261.926	246.039	144.343	234.039	221.347	158.8	225.902	246.435	221.679	136.336	213.256	205.645	152.156	270.418	256.439	219.047	175.225	235.45	216.723	131.611	262.561	245.487	209.361	237.777	246.74	184.73	155.715	252.958	232.339	180.708	266.47	240.816	140.306	201.65	230.444
219.834	212.031	249.622	193.818	233.224	252.013	207.449	199.794	258.558	261.137	156.665	242.697	250.297	210.883	183.887	245.254	232.533	139.974	264.354	258.585	188.886	180.561	220.405	173.951	154.772	260.389	241.466	177.276	225.093	221.439	166.734	205.531	251.512	237.878	141.816	244.27	236.382	185.939	234.407	229.613	214.315	163.343	271.77	236.007	175.815	247.822	228.368	188.561	233.022	249.622
199.894	215.678	213.097	189.054	243.718	259.792	186.812	207.264	253.78	237.634	148.552	248.97	245.185	208.577	188.261	241.61	226.468	120.314	246.878	230.837	177.304	200.181	243.208	215.015	141.923	254.411	229.529	167.502	269.255	248.486	169.925	153.172	236.898	206.979	163.759	260.464	244.654	153.374	230.379	243.143	194.239	164.742	253.503	219.369	175.82	271.655	246.866	167.241	204.196	239.721
227.212	221.597	261.438	191.607	250.054	276.016	264.411	250.174	278.986	277.035	162.506	222.183	242.09	167.07	210.438	248.802	239.73	142.703	237.249	226.133	156.688	198.391	218.673	198.178	157.423	289.235	251.857	154.55	247.322	232.054	181.947	184.558	264.839	233.491	137.721	227.656	214.483	161.448	239.047	240.423	209.841	167.787	252.62	244.084	162.052	255.207	223.41	152.293	238.752	258.888
216.681	237.737	237.854	192.491	280.208	309.055	232.049	189.698	236.857	238.438	160.98	266.832	268.18	213.269	184.761	231.094	222.297	153.941	247.296	232.65	158.381	192.702	226.915	209.347	153.371	184.15	152.612	150.566	289.647	271.618	193.57	157.148	231.594	203.002	170.065	270.999	242.651	173.2	201.237	220.349	190.369	198.61	261.27	248.8	190.79	252.653	241.644	150.779	224.462	243.78
204.53	226.576	210	196.805	254.1	279.398	252.977	228.801	282.873	257.205	135.643	225.351	222.335	198.377	196.788	249.371	238.582	127.374	229.42	218.098	158.38	189.65	233.058	201.836	115.332	181.049	180.327	144.922	254.821	253.166	168.03	175.217	255.058	226.342	154.799	224.327	187.224	145.034	257.314	219.853	223.641	184.741	221.324	197.375	172.542	275.356	242.962	214.721	228.842	250.127
194.482	210.64	213.128	175.347	245.2	271.05	211.081	211	256.332	246.608	181.498	267.431	246.713	181.444	176.541	222.907	200.089	152.757	256.847	234.638	169.72	175.381	205.252	172.748	154.547	270.964	242.97	156.925	250.797	261.295	177.372	167.932	234.358	218.825	170.756	258.57	239.657	146.554	209.869	227.513	207.352	199.197	256.188	223.783	127.61	246.682	222.709	193.487	238.792	246.414
190.122	193.702	210.563	168.821	217.862	237.75	200.957	201.262	290.795	271.195	178.46	244.09	251.014	170.732	201.616	254.695	258.696	154.267	219.32	199.333	143.608	218.831	248.199	239.823	165.134	230.548	211.069	144.097	263.352	238.595	193.332	179.724	227.948	211.686	178.934	251.303	230.454	159.603	251.334	265.443	200.847	178.409	232.615	227.565	158.243	265.816	247.898	191.129	240.222	239.197
200.71	189.932	232.534	162.615	217.089	248.254	225.078	212.261	246.862	259.779	153.892	259.903	259.316	157.663	161.767	251.695	233.913	164.616	250.357	230.741	137.824	186.136	233.775	213.733	179.032	255.487	225.308	133.73	219.032	215.326	186.166	180.59	236.434	205.25	148.282	259.251	243.616	156.231	209.761	225.579	179.265	215.721	270.2	240.822	136.3	223.015	225.14	219.588	254.678	240.1
178.089	205.721	194.059	162.326	249.611	279.479	198.059	182.483	236.149	234.612	190.069	253.401	234.383	164.372	179.335	250.181	244.03	151.043	245.962	232.448	156.521	236.381	258.03	233.713	154.774	224.1	210.637	145.946	260.52	242.474	181.777	169.119	229.808	209.246	149.835	260.841	239.993	134.857	222.93	252.127	211.227	186.911	242.518	219.697	140.148	280.071	254.567	212.844	222.994	238.065
222.161	195.688	231.665	170.62	221.236	242.89	206.539	200.151	262.45	267.654	206.45	242.615	233.328	165.555	182.136	235.184	210.623	150.681	274.376	258.707	176.154	189.555	229.805	189.245	180.346	255.001	232.968	141.042	220.604	222.473	159.741	215.326	240.678	219.466	134.992	235.262	229.754	146.973	247.416	247.705	228.581	195.757	258.579	237.635	146.6	234.375	228.544	262.851	254.902	235.014
210.218	223.18	228.689	192.757	255.47	262.402	205.735	191.138	206.928	225.375	203.437	247.033	232.514	159.117	171.784	245.346	216.642	159.503	246.5	221.665	142.787	207.014	256.286	220.561	155.292	235.879	211.564	126.748	258.692	243.903	208.701	176.707	223.007	179.541	161.924	270.844	248.037	186.43	236.844	245.686	203.341	200.851	249.993	237.443	180.499	266.147	241.78	199.825	243.516	217.175
194.343	193.683	232.544	157.345	231.928	275.821	220.263	216.687	272.099	264.551	190.068	236.712	195.637	142.591	203.206	260.78	253.26	142.53	232.832	239.26	139.284	214.014	238.787	207.567	152.341	260.353	241.916	126.155	227.149	231.545	183.84	199.865	249.376	216.78	134.028	233.516	229.536	183.936	249.009	237.985	186.137	182.778	255.325	238.249	159.802	247.897	240.691	188.555	268.081	260.223
206.027	223.326	238.629	175.379	272.949	308.19	227.548	197.266	227.64	219.779	190.261	266.905	255.347	200.324	178.54	242.229	221.617	164.098	272.282	253.748	192.739	212.851	232.233	198.122	159.334	245.758	228.512	166.623	271.933	251.466	201.084	190.302	230.438	195.158	157.34	276.839	241.481	174.693	233.259	225.265	179.34	183.099	265.445	244.386	166.01	260.947	259.882	237.895	253.605	221.822
203.136	195.107	234.287	173.385	217.19	236.39	277.632	235.04	260.711	244.085	190.301	227.247	221.398	180.154	208.918	254.275	225.727	123.129	255.969	252.908	163.297	197.732	227.251	197.515	148.994	261.997	246.402	174.824	244.421	230.993	162.79	193.836	246.605	226.239	152.272	231.829	220.777	158.579	281.291	258.556	223.481	157.643	236.946	223.64	202.842	280.224	250.236	244.736	245.924	223.062
229.014	197.122	210.751	196.421	198.765	222.575	216.404	214.748	244.145	237.512	195.768	249.192	247.759	174.23	183.971	224.915	201.185	137.415	262.138	244.365	172.206	177.516	212.937	193.085	160.962	258.687	230.879	155.273	241.197	241.419	164.932	171.669	229.831	257.037	141.882	271.595	264.951	186.345	231.735	229.882	159.645	199.794	268.794	261.185	187.704	257.755	249.685	232.149	236.411	237.213
236.252	213.223	253.109	219.525	206.257	230.183	253.88	227.932	272.009	253.539	175.183	229.625	214.232	163.954	200.052	241.532	231.104	138.507	233.368	228.684	155.462	227.314	241.045	215.021	141.782	225.657	206.959	148.34	284.705	254.66	191.584	172.709	229.157	202.427	161.776	266.861	241.291	176.159	258.042	257.336	210.868	175.98	248.849	227.218	182.608	280.194	259.014	242.646	225.511	208.197
236.336	215.672	245.58	204.96	222.84	264.81	272.198	224.904	259.594	267.638	192.814	262.069	246.617	169.151	178.749	230.907	211.319	151.637	269.336	265.018	183.179	193.179	218.841	167.384	156.519	251.032	238.824	148.664	258.293	230.237	153.638	185.987	240.307	229.18	177.487	274.755	250.765	159.257	204.598	202.469	178.28	216.424	287.997	285.216	178.13	253.392	270.231	279.53	249.699	237.002
184.323	217.367	159.456	205.297	225.58	254.54	294.986	248.413	261.023	250.919	186.759	252.629	248.037	197.072	188.606	240.606	216.809	128.045	244.634	226.182	151.87	226.12	251.214	209.083	136.45	230.503	212.327	150.543	243.818	219.839	152.686	172.192	235.35	224.51	172.666	253.56	229.02	142.215	226.672	228.731	186.542	183.176	252.537	241.769	227.219	300.589	285.953	272.297	220.648	213.634
250.155	234.218	273.873	225.487	242.765	253.028	148.792	203.975	261.765	270.416	206.326	260.728	233.857	161.566	148.256	238.169	202.463	122.791	240.97	259.421	156.974	205.347	226.065	201.81	172.314	257.356	231.691	137.892	200.882	208.163	161.653	201.938	243.301	227.85	167.089	241.085	240.427	158.848	209.963	199.004	180.454	210.129	263.639	241.484	188.525	250.739	228.784	163.985	248.126	246.502
218.79	210.49	247.424	189.945	231.787	254.336	197.34	186.601	227.417	237.35	186.009	260.511	235.546	155.877	183.62	234.72	234.325	169.98	249.578	230.382	154.709	227.81	257.463	218.852	174.131	244.31	229.085	136.161	249.835	224.945	191.604	182.125	225.635	178.186	184.521	272.918	240.914	147.232	192.874	217.836	161.669	202.737	258.684	236.428	205.929	281.846	256.262	156.764	220.378	234.33
207.263	212.561	221.453	192.006	232.765	250.201	186.567	221.526	253.622	241.96	186.66	250.855	245.033	141.556	185.462	243.321	231.19	179.72	269.85	256.256	144.516	208.259	227.507	227.981	188.212	240.5	241.037	118.79	194.275	230.912	152.893	156.022	265.548	217.648	179.406	211.007	204.702	120.689	219.155	269.318	200.494	211.261	244.487	210.866	155.934	251.564	239.567	183.973	219.094	267.085
205.365	220.02	230.817	179.002	260.394	288.492	200.169	188.839	225.861	222.208	197.297	276.124	256.108	178.655	161.563	224.037	210.078	180.003	275.525	252.501	161.002	206.245	246.098	189.26	188.057	234.962	224.819	152.508	253.752	243.898	176.746	176.731	228.884	184.539	165.996	269.002	246.141	147.195	215.411	226.156	213.354	209.287	257.302	239.928	197.816	267.141	246.802	175.838	259.428	235.151
197.887	183.437	214.025	171.805	196.764	232.721	172.871	206.669	251.463	251.865	175.03	252.809	246.567	154.646	205.416	269.145	271.564	165.77	243.917	240.534	193.538	238.469	241.82	236.96	189.522	250.063	234.717	143.316	219.444	224.308	182.584	231.562	266.309	221.124	197.015	238.403	217.312	163.271	272.258	247.037	242.049	208.311	226.905	216.173	184.048	267.417	244.769	169.461	254.102	254.444
189.065	209.725	206.155	174.89	247.383	248.687	157.233	173.8	225.501	212.447	182.179	268.785	265.877	165.761	167.566	229.363	273.873	208.472	271.292	244.443	177.156	220.111	228.823	216.925	203.568	253.978	236.546	148.492	261.676	255.816	205.752	214.47	245.21	201.391	167.79	292.544	264.107	182.416	229.558	215.8	186.619	205.27	250.806	235.36	170.737	247.463	232.218	144.145	226.48	243.767
204.766	197.325	228.623	183.208	213.456	242.636	192.734	203.945	244.339	250.946	178.682	223.384	218.738	164.686	222.192	272.462	263.233	187.509	243.035	239.093	197.497	252.033	247.721	246.916	199.416	220.888	236.209	152.771	262.569	246.349	228.386	232.54	265.883	237.09	139.855	241.021	233.941	212.207	274.495	262.629	226.908	234.687	225.932	222.88	162.057	274.607	249.291	178.78	199.662	228.215
192.986	202.121	214.373	173.573	232.679	253.752	203.231	198.914	225.404	211.359	138.86	256.502	249.768	190.546	186.748	242.756	210.28	205.254	279.291	273.817	234.346	223.135	215.229	203.379	195.544	219.008	215.363	193.992	254.011	257.704	210.355	232.869	255.046	242.146	156.626	262.73	274.559	244.589	240.775	228.633	209.698	204.483	271.382	253.974	167.628	224.454	219.498	136.233	244.346	234.781
178.642	215.881	176.435	182.401	250.695	239.37	206.518	193.458	231.542	209.43	132.644	244.653	241.787	180.426	211.773	272.013	244.259	153.593	222.349	236.888	246.461	265.533	282.857	296.573	204.357	206.761	220.307	185.801	258.46	237.5	223.369	229.954	262.863	243.484	176.67	250.265	230.809	195.463	265.031	265.95	273.38	275.059	240.153	220.326	171.81	245.661	211.47	146.295	226.895	225.032
163.712	216.006	143.663	182.252	247.738	285.731	197.197	212.861	252.429	257.246	154.671	259.166	262.559	170.433	200.631	236.088	259.891	174.62	253.954	244.487	253.018	231.776	243.618	249.756	223.088	213.379	201.313	155.952	237.643	227.138	214.71	237.578	252.908	224.991	152.912	261.677	260.596	222.768	264.874	254.431	192.595	237.808	254.642	229.624	191.18	247.301	242.767	127.999	254.92	239.831
143.943	240.029	90.6125	193.268	282.281	306.239	237.036	226.485	268.721	234.599	158.48	260.736	248.53	203.118	223.494	253.42	252.598	158.169	249.04	233.386	207.486	256.51	263.729	253.492	214.269	244.825	216.336	218.286	249.298	227.214	217.353	210.013	234.69	208.424	167.068	273.483	248.894	212.166	289.256	258.141	187.175	150.61	248.592	199.426	159.212	251.964	253.434	142.763	175.805	230.729
192.063	207.463	190.719	191.273	221.614	244.337	193.525	220.11	255.285	252.143	166.997	258.761	256.944	199.357	206.836	246.509	223.364	155.72	270.915	264.053	203.695	221.815	245.643	254.159	225.247	283.192	268.442	233.442	223.166	200.525	205.793	256.571	262.607	246.658	166.965	248.013	256.28	209.801	236.341	247.882	268.2	201.42	257.279	253.854	197.903	240.022	230.293	183.081	261.697	254.33
186.576	227.615	172.893	200.906	255.126	283.051	193.133	208.005	238.91	243.319	181.264	268.328	257.409	231.064	208.915	242.226	225.508	161.636	239.817	237.609	229.946	247.401	277.365	247.565	174.343	248.868	224.86	208.936	271.322	257.52	227.837	233.697	256.785	221.18	180.489	283.155	260.265	230.116	240.067	245.623	275.161	214.311	258.124	252.239	194.904	268.838	245.136	190.791	247.935	238.228
196.156	180.112	228.021	146.806	214.166	242.169	194.071	221.713	266.482	270.259	163.6	251.399	245.932	165.867	232.527	239.079	241.054	163.054	242.455	239.044	225.294	260.778	278.54	254.834	207.702	274.984	256.967	251.314	226.737	229.238	198.801	254.462	263.276	244.634	154.932	205.561	217.226	174.349	265.115	249.843	229.125	198.63	271.407	254.487	202.725	262.845	239.833	179.845	275.948	269.899
211.169	235.01	207.996	213.712	255.578	281.628	192.153	187.713	226.656	209.214	177.084	267.128	254.305	184.44	199.491	235.665	235.474	178.991	256.091	272.591	200.942	273.268	277.504	249.506	193.369	240.391	222.174	236.256	282.855	268.142	215.31	219.306	227.469	215.871	222.581	295.169	248.086	227.735	246.739	223.37	212.296	205.768	263.386	277.054	220.734	266.232	258.413	186.65	252.51	254.954
197.659	229.236	185.093	210.5	248.423	291.653	198.209	218.379	254.715	260.686	166.618	238.644	236.87	186.554	214.787	244.272	220.153	156.237	262.115	240.225	181.048	251.907	274.156	263.835	233.17	262.774	274.789	213.215	225.625	227.96	254.267	243.268	261.874	239.328	209.406	255.753	237.205	137.046	265.277	244.84	244.042	219.437	235.525	240.09	227.539	264.487	258.127	233.828	263.555	252.167
208.311	224.78	221.47	195.047	254.698	297.617	219.542	185.488	226.757	221.928	186.288	265.8	260.132	200.159	196.69	231.991	211.988	191.734	255.463	247.781	195.111	239.382	259.342	281.028	259.093	259.414	262.513	245.477	275.972	272.02	292.784	233.305	235.948	248.31	215.675	279.544	264.43	192.558	254.797	262.734	219.31	284.864	259.609	273.645	246.004	273.149	236.623	219.868	273.153	255.707
185.199	192.787	212.52	157.077	228.173	257.28	210.734	228.162	264.73	267.146	183.24	229.163	215.814	158.193	234.951	262.025	250.126	179.422	239.036	247.315	183.078	287.818	285.357	269.011	220.699	262.955	281.947	196.025	281.872	254.425	294.731	260.385	262.405	253.764	187.91	278.141	262.712	191.423	299.658	292.162	236.943	198.172	228.807	251.26	165.424	267.205	267.101	199.37	258.597	317.042
176.978	205.213	187.774	164.539	244.943	270.856	146.422	196.667	256.381	270.169	203.647	256.312	264.186	143.431	185.576	244.38	254.401	208.971	283.14	264.279	170.127	231.433	255.252	242.629	214.919	259.331	245.719	224.511	288.531	227.925	273.03	239.995	239.157	213.383	196.454	316.236	289.848	302.183	257.092	245.332	197.545	273.898	267.182	289.68	243.685	238.912	240.909	213.854	256.399	239.792
160.744	222.489	150.252	172.397	274.118	258.025	165.064	192.512	258.462	248.812	189.968	255.152	246.522	180.19	209.826	278.163	261.302	185.712	223.075	244.761	167.554	257.683	272.662	236.258	189.056	246.936	271.083	221.781	268.818	237.117	378.431	320.138	230.645	226.057	186.44	273.005	263.792	290.594	282.226	262.998	230.187	264.621	253.235	226.74	223.55	286.05	265.81	196.361	222.986	220.435
166.74	192.946	178.4	157.576	230.873	257.511	143.199	203.121	241.874	234.629	166.453	270.744	268.899	197.155	188.718	221.77	209.415	203.469	268.769	250.381	189.542	208.741	246.082	220.089	238.945	271.866	250.555	172.833	240.697	256.243	294.949	290.204	250.643	251.889	194.852	282.73	277.675	230.927	251.051	238.381	230.842	235.744	272.488	256.861	192.324	249.363	254.471	217.144	283.337	251.282
168.493	211.002	166.53	171.292	251.455	251.963	156.577	206.91	261.357	248.789	164.774	239.121	243.323	163.262	226.399	256.731	232.581	159.553	235.206	231.878	182.167	274.118	291.392	239.906	240.82	260.846	240.209	162.223	303.783	283.832	260.696	245.078	253.352	269.362	197.644	265.497	254.786	183.152	272.354	240.761	203.21	195.967	260.235	283.59	226.037	278.247	253.464	223.769	239.766	225.724
166.821	188.945	176.045	159.418	219.582	243.162	132.678	228.701	262.13	266.472	191.416	252.785	249.5	162.17	218.708	236.259	229.107	184.912	275.648	265.91	158.732	213.165	232.887	237.292	223.791	260.424	250.284	172.272	249.554	275.41	223.369	260.435	264.708	255.884	214.44	263.989	262.354	209.056	250.35	245.416	205.166	219.847	293.403	274.472	198.774	257.378	232.307	193.629	255.713	251.846
157.025	214.018	131.73	182.621	244.786	257.379	164.441	199.769	240.416	225.18	169.293	266.343	256.297	196.944	233.802	247.451	233.461	171.036	249.575	235.961	180.158	255.187	246.343	230.38	193.519	243.739	243.549	213.245	285.033	275.16	221.335	258.178	263.792	256.915	217.746	274.433	255.965	216.074	262.925	272.314	210.237	206.04	248.539	266.104	216.204	292.383	265.138	302.589	254.743	220.334
167.619	202.86	154.713	179.52	224.863	235.02	178.869	208.998	234.918	216.762	130.62	262.567	266.809	200.926	210.711	238.023	207.814	165.903	265.021	256.053	192.674	220.015	237.03	194.334	218.781	283.277	272.072	219.871	251.939	273.132	246.412	251.943	280.689	263.677	210.077	251.045	247.78	362.076	275.653	248.053	215.936	215.759	256.541	250.237	211.028	252.009	237.289	211.761	285.513	261.487
161.928	215.332	144.851	178.436	251.588	271.85	177.511	196.387	226.694	190.077	131.95	247.197	244.255	193.491	215.329	242.227	212.616	154.547	246.189	239.084	194.853	257.987	264.489	207.194	175.888	244.556	214.203	220.996	292.481	281.171	252.137	211.501	228.608	262.206	195.22	267.672	237.943	350.711	250.49	252.434	201.223	191.439	264.47	256.519	254.311	281.864	250.779	182.434	225.164	250.023
158.676	188.443	162.209	154.01	221.151	227.206	141.903	248.571	265.405	250.661	131.752	229.01	230.862	154.295	231.982	244.309	241.121	165.483	261.056	246.434	174.273	239.99	239.403	215.946	192.084	260.321	259.694	203.037	231.981	222.007	299.357	220.862	254.458	247.834	301.217	245.354	228.745	158.572	251.548	231.001	174.077	205.871	296.024	255.437	212.933	255.865	264.705	173.789	251.901	289.835
127.583	192.589	117.611	137.737	247.29	258.642	131.746	154.535	237.9	181.53	123.712	248.948	255.739	144.489	155.86	244.103	235.05	154.541	246.113	233.087	205.085	264.302	256.731	220.211	176.748	252.202	227.721	217.33	281.049	260.685	190.857	197.992	231.046	269.599	203.628	274.442	254.71	189.808	243.149	251.806	195.775	224.564	239.263	249.807	201.105	268.748	282.973	277.562	260.233	239.764
156.353	201.804	143.206	165.245	235.287	244.139	186.734	219.947	256.166	230.476	130.341	228.763	228.807	178.029	219.292	238.738	208.322	140.474	241.274	248.732	172.365	248.381	235.305	185.255	185.618	279.685	264.479	203.499	265.47	267.118	209.242	258.667	232.976	311.798	175.169	231.317	226.36	360.359	256.291	237.547	251.186	214.386	232.396	247.343	238.239	235.682	219.059	260.831	280.022	263.345
187.546	225.882	180.081	193.619	257.841	279.138	188.11	199.188	233.266	196.483	155.092	263.107	249.402	197.005	200.85	225.406	198.043	163.509	256.249	239.637	205.623	254.072	247.999	193.058	205.611	267.528	228.57	173.592	343.61	244.666	270.989	190.289	224.223	236.804	187.792	267.771	249.909	155.03	256.892	249.001	212.808	231.99	237.071	219.569	202.149	249.267	241.463	256.525	267.161	235.032
184.255	208.06	184.334	185.844	232.359	233.207	154.182	267.768	271.783	244.171	152.515	219.783	220.075	152.262	222.016	248.292	237.4	167.281	239.779	238.398	202.857	255.816	246.836	222.486	226.16	270.722	288.379	172.32	233.144	186.761	226.806	215.691	249.31	269.382	234.732	218.438	203.995	197.77	265.631	254.495	250.797	243.026	231.034	244	185.17	251.438	236.159	239.26	302.434	254.367
195.895	235.138	177.85	216.86	256.747	268.214	146.758	206.612	233.642	201.147	158.979	254.354	235.542	132.276	196.11	241.742	217.183	184.982	257.696	238.978	138.849	244.647	254.485	229.341	215.609	270.191	260.311	289.191	216.92	201.878	189.49	193.274	208.554	236.573	182.798	254.664	242.614	217.396	241.664	235.833	256.262	251.672	235.644	248.415	199.68	243.45	246.121	199.165	295.126	251.738
193.98	232.893	177.604	211.279	255.811	268.92	164.857	213.334	245.018	241.936	148.815	214.015	232.646	142.848	223.36	249.455	227.704	172.001	247.632	237.964	146.457	248.323	242.038	209.793	206.828	277.747	257.019	191.232	260.012	230.81	199.415	234.175	220.013	217.003	159.493	227.363	198.774	220.59	260.469	233.732	227.42	218.554	222.88	220.26	206.863	263.094	252.884	253.518	299.499	273.773
200.889	251.679	186.668	214.576	287.442	297.782	165.575	187.03	235.534	198.89	170.275	263.663	261.402	157.891	185.657	222.916	190.222	182.974	259.814	241.248	169.446	223.178	247.999	194.817	271.918	255.834	237.914	158.044	256.874	260.719	198.79	198.368	226.24	213.503	185.038	258.409	229.564	196.93	239.253	236.24	217.578	233.013	234.785	200.789	183.258	260.399	260.911	246.234	256.045	227.59
196.225	218.395	194.881	198.05	238.241	245.337	142.663	237.496	267.025	255.77	153.279	215.782	214.523	145.502	229.587	241.063	235.352	174.63	250.463	243.05	169.75	236.433	243.428	224.119	260.416	273.746	270.308	209.446	256.931	226.327	153.521	244.265	259.448	222.967	165.402	211.877	209.786	198.656	295.67	253.654	252.286	239.508	259.074	220.225	195.466	256.898	234.959	238.97	259.263	234.837
203.575	230.855	203.238	204.534	257.558	271.932	147.504	202.28	215.331	215.351	168.683	255.475	225.559	127.469	204.25	241.77	212.207	191.747	273.049	242.35	142.569	232.345	241.357	214.001	211.859	257.096	271.323	251.445	292.031	254.902	173.429	207.119	234.232	199.906	184.518	251.618	236.255	186.473	240.773	231.94	236.241	289.886	271.492	266.021	166.54	250.49	254.388	241.055	249.209	217.608
188.787	219.256	182.794	195.218	243.556	258.718	173.841	214.426	243.129	218.526	150.08	229.804	188.611	151.237	238.341	251.035	232.872	169.037	240.116	241.646	150.022	256.688	245.113	251.506	225.345	270.31	293.831	211.09	249.252	214.563	195.241	245.393	264.65	223.013	173.364	239.676	224.982	154.814	294.324	259.608	211.422	264.854	243.569	230.103	185.478	261.505	248.917	232.817	252.755	224.077
180.156	240.1	149.76	211.169	268.841	283.167	155.779	183.608	223.43	175.643	173.19	247.422	243.406	166.578	196.896	218.332	199.468	189.649	246.119	229.713	169.233	250.386	254.311	276.434	260.581	241.36	242.61	180.067	296.766	246.931	189.155	202.877	224.339	205.398	189.138	267.248	236.217	214.468	256.818	238.111	222.163	224.945	236.568	204.959	178.623	252.094	265.785	220.648	253.004	237.809
188.127	238.095	163.627	211.808	263.496	256.93	148.281	240.246	259.786	221.772	135.086	220.477	224.413	157.313	224.318	239.956	209.207	144.988	249.146	245.374	188.354	249.858	242.531	237.441	216.396	266.065	255.177	224.972	254.581	243.688	170.321	247.808	253.335	221.258	185.493	219.211	202.166	219.118	298.948	261.321	238.807	226.129	246.18	211.789	171.638	261.818	246.555	210.654	259.293	249.261
201.022	247.759	182.893	217.771	277.315	292.405	152.845	211.657	226.021	182.396	152.131	255.294	248.502	147.591	205.419	219.97	180.247	171.585	278.834	257.549	193.024	259.127	251.747	201.513	203.211	253.653	255.349	220.192	275.261	267.696	188.336	212.661	219.467	207.414	208.866	274.603	272.015	196.074	252.109	231.89	213.123	245.199	276.443	271.322	203.351	261.672	245.595	224.752	244.619	211.769
190.889	229.222	185.081	195.211	262.518	251.502	174.987	228.054	251.044	214.87	142.97	213.889	190.419	132.964	253.399	241.597	219.51	163.242	254.048	251.847	167.42	253.979	234.915	211.873	197.38	268.014	259.524	157.856	253.862	242.063	178.943	260.196	260.437	203.883	179.122	226.042	218.792	202.373	306.183	271.027	192.323	221.878	241.788	254.239	224.299	262.75	239.269	194.938	260.415	226.65
177.643	238.115	151.692	202.624	272.916	305.217	175.473	208.78	236.676	186.964	166.514	241.761	230.439	169.003	212.622	226.635	203.765	167.008	218.399	219.341	192.655	256.02	250.204	200.248	173.181	228.698	215.939	169.236	286.051	270.394	264.958	209.4	228.651	186.878	205.225	236.988	225.011	214.991	254.798	263.458	179.539	241.847	254.519	216.742	236.234	260.981	230.943	173.655	245.402	214.609
171.189	214.552	147.153	195.907	234.063	247.956	186.089	250.204	259.799	227.307	144.913	230.336	241.173	168.163	217.389	230.837	200.875	150.238	236.013	227.231	177.389	246.576	235.619	192.156	204.118	249.999	222.637	166.496	251.194	246.487	198.482	285.462	236.812	252.16	206.875	238.849	187.993	234.49	280.358	258.903	219.64	203.373	282.539	278.711	264.377	259.907	240.377	175.829	261.77	238.139
194.258	221.171	192.265	195.727	246.078	262.068	169.831	225.34	225.523	188.791	151.603	262.376	246.714	174.46	211.153	231.875	185.04	161.394	259.81	243.078	194.627	263.227	258.458	216.629	193.958	260.231	225.809	195.726	284.578	252.819	161.207	209.262	233.311	244.516	210.916	230.199	210.27	182.44	294.224	259.48	181.336	236.969	278.167	241.356	256.536	267.529	243.804	162.282	242.554	216.944
188.368	221.363	196.3	183.277	262.007	237.04	176.471	218.37	261.499	207.039	160.001	198.051	206.817	135.422	197.03	246.192	187.227	166.759	249.173	232.643	145.484	211.637	242.302	162.148	170.485	277.558	247.501	196.47	227.268	202.812	133.947	236.98	285.636	211.295	194.83	202.436	194.474	174.498	259.481	247.09	180.095	258.413	286.461	293.132	195.581	244.281	234.936	161.95	268.803	228.096
179.913	213.709	166.034	194.924	233.352	245.371	157.528	238.121	249.946	213.429	157.348	230.702	222.898	158.47	247.707	253.832	218.383	159.364	232.636	219.152	175.358	282.933	261.175	243.911	181.437	227.575	211.197	187.032	261.391	249.383	171.689	252.009	255.232	216.195	172.194	217.861	229.778	240.18	277.097	261.785	181.349	247.804	242.797	236.979	175.398	265.122	253.085	115.711	232.859	220.51
189.089	220.471	180.383	197.334	242.818	250.629	154.6	224.072	244.095	195.769	155.157	249.424	255.414	162.487	202.622	217.014	198.223	167.597	247.552	257.972	151.005	248.295	240.537	222.218	227.315	256.985	238.627	191.28	229.742	243.521	217.454	239.265	246.798	212.809	181.977	241.824	243.668	208.549	235.915	215.25	243.38	261.266	272.525	253.028	309.649	271.6	229.668	168.783	265.982	240.82
181.511	219.49	164.244	198.007	239.989	252.645	167.881	242.004	259.221	206.691	153.59	225.261	222.045	149.204	221.737	230.963	189.197	157.998	220.326	222.129	155.831	262.052	248.397	255.314	230.049	246.403	214.48	178.497	262.761	228.229	194.072	263.811	274.682	245.341	146.587	231.93	204.085	180.351	281.574	236.806	226.72	236.053	260.225	255.174	266.462	293.748	261.977	153.75	225.965	210.343
204.619	238.038	189.451	219.93	256.25	272.001	163.722	207.306	213.001	187.377	194.834	249.892	241.039	155.806	199.938	216.819	167.688	170.933	239.723	220.939	162.358	244.812	250.926	187.238	190.006	238.185	244.355	187.6	305.925	265.733	161.94	216.547	220.293	246.941	163.432	262.589	231.011	160.472	266.8	229.645	187.896	253.163	267.545	310.998	242.146	297.931	264.473	155.476	232.951	218.499
196.572	226.792	209.096	185.107	269.299	352.262	127.6	264.328	207.343	200.26	184.192	220.883	163.974	180.633	232.943	228.934	179.732	162.583	243.938	223.896	142.485	250.402	237.52	216.911	216.93	251.702	239.837	194.533	229.587	256.223	184.844	234.887	234.889	229.954	208.586	242.183	192.819	157.954	268.889	254.501	234.501	303.956	297.678	340.246	271.111	258.511	226.522	158.129	258.983	243.288
186.87	212.008	181.677	190.68	231.127	248.775	147.371	230.839	245.871	238.643	196.875	227.758	244.759	142.122	236.985	253.934	229.927	169.914	217.017	246.919	147.543	267.858	260.271	191.032	185.162	227.621	214.998	210.473	287.726	267.146	170.155	207.763	205.891	236.521	167.333	229.558	220.844	175.59	288.608	271.586	252.771	241.491	234.433	265.343	239.138	282.401	242.303	151.815	228.369	208.423
201.061	214.282	205.619	193.969	232.387	243.787	204.747	179.521	295.513	248.112	181.476	280.038	214.713	142.383	170.986	216.155	321.268	187.104	251.012	260.145	162.919	231.971	253.869	226.575	169.94	226.702	192.205	190.113	330.073	290.322	195.284	190.232	165.147	178.408	160.322	230.574	229.14	182.782	268.396	249.739	199.785	278.379	256.947	268.135	252.267	282.32	246.927	178.664	238.704	210.313
209.025	217.269	220.245	196.963	237.899	256.608	154.158	199.253	222.858	212.917	186.801	259.705	244.885	157.485	188.107	222.083	209.937	178.705	275.804	248.71	144.25	238.474	262.8	227.043	178.354	238.641	224.777	204	304.962	273.093	162.353	175.316	215.102	215.697	218.89	234.419	221.946	180.544	258.971	260.915	252.908	256.109	248.411	276.637	249.675	273.576	243.65	141.894	251.054	207.83
244.545	134.327	242.905	246.898	231.788	212.348	234.847	205.773	155.779	255.469	232.203	175.963	226.889	223.032	163.561	190.486	253.965	236.668	157.535	242.913	222.317	133.722	269.477	261.417	230.986	188.054	231.283	206.077	197.471	281.927	256.846	165.753	237.271	230.832	209.821	166.439	222.808	181.141	163.729	293.037	276.112	248.314	269.811	232.807	325.202	320.173	273.899	234.159	154.596	245.333
[truncated: 220 more columns]

## Sheet: Fig.4c a(r,100)
96.9012	168.023	152.685	135.942	133.549	173.309	176.561	114.818	162.132	191.725	158.566	99.6907	172.838	178.064	126.733	154.879	186.314	153.639	178.342	201.253	192.659	108.399	153.714	177.806	144.617	181.063	216.163	194.392	114.85	184.531	170.602	129.678	191.557	197.454	160.056	100.916	148.916	146.183	98.0867	185.477	187.64	129.244	180.467	215.526	160.837	122.008	192.125	185.218	152.891	209.085
100.348	167.711	164.237	149.493	140.356	189.15	195.778	106.889	154.667	177.662	147.312	101.85	182.642	172.605	100.004	163.077	196.288	166.968	138.94	184.208	169.573	95.8165	176.272	189.511	148.594	157.035	190.551	161.067	117.779	215.129	200.002	132.509	183.503	192.361	134.74	131.237	187.419	169.408	119.193	179.259	172.83	133.998	167.702	179.584	158.9	162.217	205.441	192.018	177.109	198.171
104.613	163.581	159.308	156.8	129.605	190.121	204.889	133.806	178.324	191.806	156.44	95.0783	166.613	160.077	136.165	182.606	208.394	163.881	148.501	151.259	145.638	105.681	189.107	196.594	154.46	171.46	181.46	150.932	103.336	188.201	191.22	124.071	186.783	189.59	129.379	134.221	172.178	146.708	105.22	171.159	163.973	92.0532	168.516	170.856	129.486	128.111	183.154	161.439	122.652	180.602
91.3769	165.272	160.11	119.81	127.942	192.591	199.08	121.829	156.895	186.609	146.948	109.833	209.569	208.34	177.593	190.355	183.443	144.165	156.367	203.819	197.024	128.489	177.098	181.25	141.332	180.491	209.735	191.276	122.87	190.812	184.047	131.624	184.445	198.924	146.758	129.33	189.643	174.196	107.322	173.802	173.578	104.021	157.734	186.177	137.803	124.264	184.182	179.693	121.984	206.427
106.049	151.96	161.003	121.153	118.175	202.707	220.787	132.723	176.679	181.325	130.948	98.5175	186.188	181.693	133.713	198.341	192.141	193.563	142.372	197.013	191.977	158.292	205.416	197.323	134.436	151.116	180.898	166.763	130.341	210.814	198.642	109.441	178.487	184.366	147.871	124.672	189.749	172.837	124.743	190.304	185.533	112.78	146.685	177.873	143.952	161.558	207.929	188.332	132.04	172.306
115.042	189.325	144.919	138.957	123.988	164.78	174.568	140.167	192.089	208.819	175.345	98.6991	164.656	171.742	100.787	133.82	197.876	178.263	163.791	211.137	200.361	167.902	192.474	189.239	161.374	149.945	198.816	176.681	135.393	186.821	187.261	106.139	177.718	199.382	143.799	125.046	182.235	162.891	118.04	199.728	185.504	101.622	161.946	181.495	160.54	132.721	180.753	149.215	125.293	213.704
112.178	187.987	168.259	125.61	138.359	196.489	218.382	128.837	163.088	182.969	159.094	117.964	212.609	210.447	153.124	201.133	194.976	167.119	172.834	189.517	197.427	173.328	195.495	186.773	140.686	151.905	183.038	170.68	141.452	218.391	208.444	108.398	142.671	165.429	132.976	167.206	201.231	178.962	116.873	190.248	192.707	150.988	197.135	194.635	160.155	144.87	167.002	160.74	117.521	202.205
112.129	133.933	167.707	224.482	117.056	216.057	251.562	148.297	165.039	240.816	101.33	118.825	188.955	210.694	195.491	168.017	153.324	173.323	214.958	135.209	242.204	200.339	206.528	215.321	138.04	161.005	191.933	206.901	121.765	194.247	186.801	105.173	161.978	192.856	149.289	133.947	170.996	165.276	113.123	216.011	169.922	113.33	144.071	167.909	135.056	155.247	196.1	186.613	111.25	196.452
119.228	194.833	179.032	160.298	150.095	205.713	218.895	133.911	184.131	204.546	194.158	138.94	195.378	213.172	201.904	161.086	171.646	173.828	209.767	202.401	197.283	249.83	212.739	188.952	137.144	170.634	199.837	180.11	121.707	180.018	174.036	99.7425	177.719	190.117	149.385	145.194	179.715	163.806	89.2	171.464	163.731	103.581	176.96	202.875	158.157	135.237	176.95	159.46	117.112	203.74
115.646	166.451	200.086	180.97	159.396	198.707	216.926	153.834	179.704	192.467	176.853	149.167	198.961	200.678	176.085	174.137	183.967	237.443	174.073	202.231	205.878	196.517	221.136	216.534	171.45	151.592	177.01	142.233	122.225	222.512	204.764	121.241	163.442	171.24	125.594	155.983	190.101	164.23	93.0516	175.166	170.894	97.4283	178.267	188.636	148.108	138.662	190.943	166.375	99.9966	184.549
113.772	172.97	165.061	194.528	147.871	183.914	189.545	208.414	179.556	198.516	183.212	134.169	171.623	179.402	168.958	197.407	205.532	246.348	216.51	185.938	189.532	90.7204	184.313	183.453	155.014	190.572	209.468	179.495	97.8381	184.504	186.548	127.055	190.735	196.107	140.486	140.467	175.02	149.201	91.4165	199.462	186.504	131.493	178.073	182.827	138.821	138.32	195.827	177.804	130.787	196.644
103.777	166.208	165.977	148.718	139.712	194.884	202.121	145.278	161.933	179.857	139.969	133.08	178.081	177.798	131.649	164.63	185.02	236.264	149.466	211.976	230.373	157.506	185.233	165.385	154.726	184.756	203.984	178.761	115.417	194.914	189.665	107.455	169.587	185.111	138.664	140.959	196.658	163.585	92.3385	173.641	166.707	128.957	178.992	200.059	129.225	132.661	189.522	174.501	106.562	194.918
125.974	175.223	155.413	137.602	126.417	186.233	198.499	153.124	191.791	198.719	175.559	113.773	188.681	194.211	168.597	194.275	186.352	181.587	197.415	205.589	226.811	169.714	193.683	194.903	168.854	191.455	204.104	159.451	105.517	190.547	182.559	118.644	187.818	193.726	139.346	149.306	199.917	181.369	119.719	200.351	187.17	119.954	163.487	169.594	125.128	133.413	205.849	191.286	115.594	181.158
122.643	181.802	155.291	144.468	136.594	175.224	177.189	162.483	191.501	193.287	171.586	124.571	178.327	183.04	132.299	183.673	190.2	173.688	191.477	212.289	226.785	185.474	171.126	178.155	171.004	201.119	219.662	186.673	102.088	174.805	170.756	124.05	188.099	195.796	125.695	143.148	208.797	189.147	110.361	178.139	167.703	113.084	177.711	180.569	135.101	119.326	198.382	164.926	130.621	204.759
105.125	153.328	175.277	130.391	150.551	200.032	206.171	140.155	161.027	169.136	170.859	125.361	186.347	192.722	153.11	193.916	180.247	153.428	139.587	202.126	206.569	237.936	187.397	189.251	207.483	191.831	200.482	156.561	155.318	194.16	189.855	120.255	167.358	178.068	136.075	137.064	207.779	180.446	113.139	174.861	178.12	113.922	167.877	188.859	112.732	139.764	222.11	185.313	103.157	164.255
117.008	168.765	161.452	110.668	137.594	184.923	187.592	134.126	176.107	196.854	156.851	131.474	168.105	193.374	182.857	197.603	191.23	196.611	205.536	210.182	242.378	175.152	228.652	205.752	171.407	208.407	218.662	183.615	126.589	175.506	160.115	94.946	200.205	202.803	150.096	132.482	181.476	161.824	156.536	195.442	184.73	119.049	158.632	170.668	145.284	174.584	213.19	187.688	129.377	185.97
115.63	176.844	160.666	142.245	133.693	186.865	202.413	132.961	171.402	185.582	161.859	151.195	194.048	194.085	142.018	191.335	165.861	177.617	166.241	206.04	228.515	281.585	201.972	188.632	154.362	197.437	229.507	197.98	121.695	176.079	175.788	101.896	192.907	198.943	130.508	154.642	210.794	195.654	120.372	172.341	164.857	110.033	189.458	199.445	161.91	152.184	183.943	153.873	133.128	204.491
133.366	170.638	147.198	140.4	123.543	169.839	174.392	108.739	190.985	202.213	177.444	120.69	179.418	175.905	136.435	186.754	190.27	138.989	106.614	176.182	193.256	256.851	201.344	210.631	239.09	211.533	204.248	160.12	130.36	195.544	181.291	99.8246	178.902	192.817	139.517	146.843	197.799	186.221	143.334	198.274	185.758	86.2081	164.355	197.826	149.284	144.684	207.274	171.459	91.3889	178.51
121.094	182.419	154.883	134.428	140.677	168.283	170.912	111.291	172.969	196.285	164.6	140.076	189.675	189.281	117.962	162.893	170.9	127.541	134.804	211.028	198.24	241.714	179.726	207.639	192.993	200.076	227.454	185.41	131.588	174.631	149.292	90.1214	186.075	197.227	160.555	151.605	193.813	170.867	136.176	202.254	188.526	119.256	180.205	201.526	155.448	145.108	184.106	163.917	100.339	194.948
120.402	170.904	175.348	137.654	143.009	206.271	216.872	129.512	156.444	175.357	156.657	157.907	202.271	199.465	122.947	156.63	168.051	126.391	129.025	169.69	185.184	229.095	190.708	231.086	238.568	211.482	206.878	166.375	127.301	206.187	201.904	103.678	184.1	202.223	157.322	140.312	191.811	170.268	118.848	190.605	177.79	109.413	176.094	188.169	140.642	152.999	195.534	166.719	93.7943	186.361
138.516	186.346	143.564	130.179	123.528	162.811	166.998	102.467	193.891	208.696	177.571	130.059	174.787	156.416	104.324	169.989	183.205	157.885	126.983	161.802	175.389	149.769	214.455	218.148	258.353	228.956	219.811	159.388	123.219	212.287	192.78	125.07	212.19	220.502	175.822	150.447	183.681	160.755	116.557	198.956	183.732	104.116	172.472	183.129	138.355	136.588	197.733	168.517	93.0948	197.328
133.122	198.325	155.858	168.553	133.937	178.141	174.824	100.704	176.81	198.802	186.477	147.984	205.208	187.218	110.262	157.811	178.02	168.741	123.734	165.17	167.175	186.815	194.962	194.055	206.879	202.706	213.809	163.121	127.949	224.122	200.02	139.25	177.855	198.355	176.972	173.383	201.841	179.871	124.284	183.54	170.622	122.531	209.31	212.674	164.191	141.169	162.258	146.388	104.907	198.669
132.76	172.053	187.052	141.508	162.46	212.984	221.949	131.707	176.837	185.307	147.762	136.939	182.338	180.466	128.661	163.722	182.91	134.173	126.152	167.112	167.761	278.631	179.249	203.058	202.059	192.482	190.143	199.432	163.699	208.643	193.273	133.822	193.711	207.29	167.951	161.85	184.991	147.643	106.824	215.657	191.01	129.688	173.295	177.019	118.067	151.765	199.632	172.917	107.251	175.049
136.782	190.038	158.862	114.679	146.472	172.442	184.253	115.406	179.884	186.778	133.909	121.456	196.509	165.883	149.508	171.135	187.71	138.025	136.459	182.286	179.624	101.129	189.817	198.608	189.459	208.095	208.851	184.596	140.822	195.097	186.922	185.922	229.395	223.738	175.71	166.483	169.393	154.082	100.265	187.039	179.736	142.489	184.321	186.676	114.558	122.313	181.54	171.14	111.277	191.582
128.16	176.959	159.574	123.748	139.491	179.373	202.635	114.785	171.888	254.481	164.931	113.072	186.8	187.145	106.938	169.779	163.498	142.602	134.046	184.564	171.428	106.059	210.745	202.683	177.508	184.827	221.296	178.439	145.443	220.528	222.39	194.23	189.133	166.205	140.344	174.515	193.336	181.971	117.205	171.918	159.483	118.946	196.088	206.222	148.642	132.336	181.993	155.431	107.657	195.155
142.067	187.246	151.999	119.374	126.293	178.119	170.753	122.4	202.34	209.109	155.714	109.317	165.776	154.928	118.699	196.686	202.374	160.58	146.886	169.845	171.054	108.508	196.675	205.784	174.409	173.708	213.054	198.439	152.133	218.962	199.913	186.536	197.54	184.029	124.054	152.587	178.379	140.499	113.02	181.149	165.074	111.907	193.947	189.529	117.975	138.18	210.203	179.06	115.405	201.627
133.48	194.36	159.203	116.71	140.663	177.184	187.71	115.927	164.815	182.554	112.368	117.342	194.582	186.743	124.356	168.533	180.141	123.14	171.098	209.769	195.026	114.75	172.952	192.314	151.131	187.326	212.008	197.486	166.42	206.303	202.061	217.039	188.725	186.594	168.136	157.733	192.531	167.288	117.857	172.434	164.833	134.14	198.531	203.268	138.704	130.478	184.26	165.517	109.402	190.438
136.693	169.732	177.603	128.063	147.191	207.117	216.457	137.037	161.612	179.246	119.573	107.445	196.313	190.03	140.339	190.933	192.545	130.846	129.594	190.493	170.002	116.585	209.653	211.866	159.893	190.074	195.403	202.604	181.287	208.035	193.147	180.414	211.932	189.787	132.926	142.521	182.859	166.365	141.249	196.983	184.182	126.364	178.361	188.052	136.924	160.881	206.213	172.536	118.478	166.145
142.941	205.867	158.513	130.559	139.747	176.845	165.17	115.785	193.383	203.383	167.099	125.979	178.862	168.835	109.448	192.289	199.757	149.475	132.939	194.72	184.956	116.413	187.063	188.591	158.791	194.251	230.594	195.026	189.131	180.843	177.054	170.703	217.563	209.003	121.357	143.347	183.901	163.576	131.795	182.548	175.329	102.214	208.067	200.63	151.06	146.243	199.712	162.171	108.876	209.778
137.121	191.061	173.337	134.053	150.945	195.663	186.824	105.703	164.715	181.592	145.173	123.338	190.472	183.303	113.925	182.499	179.272	130.743	129.852	197.172	181.381	147.696	199.933	196.113	160.431	143.294	179.576	176.058	161.706	208.549	198.413	196.97	183.933	185.02	148.064	158.726	206.124	181.248	142.08	173.234	154.209	94.6012	185.898	199.607	143.638	161.485	197.247	171.326	103.549	186.517
149.258	117.053	159.035	98.7694	136.33	182.899	171.912	92.6206	164.332	198.12	148.002	126.669	191.092	186.747	134.379	190.507	184.987	134.117	134.713	183.23	184.266	142.687	193.618	193.664	139.934	155.735	196.998	166.059	138.857	192.591	172.302	161.415	215.988	207.933	157.485	145.516	187.311	158.297	155.415	212.483	195.697	105.114	163.716	183.307	123.916	172.909	202.167	177.608	113.892	184.661
116.093	175.025	176.541	132.189	131.819	221.249	151.871	85.6429	167.253	189.695	171.925	150.99	206.835	201.803	123.694	184.163	177.131	141.534	164.454	204.452	186.777	160.499	167.407	134.756	139.289	170.396	182.864	176.701	165.055	177.6	127.999	121.49	199.16	201.985	153.68	168.047	208.018	179.918	135.281	174.743	164.926	101.967	218.984	220.477	167.659	170.235	178.266	123.069	113.7	209.756
138.909	173.891	166.016	127.358	143.523	189.88	182.793	91.3445	172.194	192.932	152.533	146.191	184.229	173.061	98.9436	190.85	201.959	165.985	149.62	195.741	173.744	146.612	196.181	196.373	151.558	171.603	163.784	144.833	156.165	215.839	200.882	127.813	180.384	181.629	146.227	178.249	203.403	186.788	134.253	189.717	181.394	103.334	167.287	175.103	146.547	173.786	201.912	170.177	106.563	192.698
144.649	192.341	151.707	132.28	138.653	166.002	161.86	102.572	188.278	203.574	167.949	144.93	168.764	169.417	104.28	188.978	200.843	159.483	173.783	212.999	201.496	127.475	179.616	170.937	169.449	174.463	196.374	174.181	152.576	173.853	165.496	116.26	201.791	195.427	152.241	178.092	192.166	161.598	134.351	198.847	189.14	135.361	178.516	180.705	141.445	163.237	184.071	165.272	135.498	217.683
134.986	180.696	170.805	108.258	148.692	193.894	193.968	108.201	150.765	164.975	138.697	146.721	219.641	213.202	119.963	165.177	179.528	161.684	181.239	199.351	191.327	129.602	206.672	191.455	139.776	184.575	209.606	196.07	147.657	191.515	173.565	95.0967	182.314	190.984	169.643	190.534	219.981	169.767	112.508	190.701	185.329	126.603	184.885	191.814	150.292	182.894	187.061	169.083	113.445	187.05
158.364	106.67	152.516	87.2827	125.651	178.269	166.344	106.307	166.908	182.426	137.815	145.677	189.435	191.769	136.823	196.701	202.815	198.548	177.122	182.517	188.961	157.966	197.842	189.857	200.046	213.482	219.281	176.122	160.044	195.288	184.737	114.851	193.25	193.874	151.258	171.899	193.497	165.987	120.452	191.934	186.989	131.49	179.602	197.146	154.345	167.254	188.506	169.996	124.061	173.823
149.6	199.245	144.234	108.454	121.196	165.702	164.381	114.968	164.948	178.043	150.361	140.258	182.561	182.645	134.569	179.994	199.905	207.978	194.924	215.362	191.936	122.535	199.055	193.372	166.348	185.555	210.402	167.563	147.03	196.724	179.804	94.8631	166.842	180.424	126.429	183.559	211.685	172.95	110.395	176.543	162.366	147.799	231.785	225.126	181.416	169.123	176.944	147.944	124.59	194.628
150.291	120.372	167.081	98.7725	139.841	191.881	190.409	110.709	160.865	170.196	136.554	132.754	197.85	201.644	191.325	207.68	216.698	188.995	183.239	202.367	203.044	129.418	215.212	207.802	172.851	187.146	191.955	164.655	132.04	200.462	180.201	111.194	172.172	175.367	149.329	164.379	189.734	150.102	119.065	206.731	189.018	128.733	174.209	181.918	163.662	187.575	200.736	178.313	126.169	161.386
153.612	119.594	154.447	103.476	132.911	173.354	159.997	120.08	170.21	185.302	135.845	138.127	181.231	194.264	158.727	208.302	221.603	188.746	184.42	213.253	204.68	150.111	205.949	208.298	224.78	223.779	227.906	186.903	125.582	173.443	160.884	126.454	203.426	195.536	131.018	131.18	167.341	151.341	129.487	199.374	195.344	139.005	163.036	176.433	157.816	194.702	187.038	154.96	119.566	203.286
153.494	190.266	171.224	121.201	150.386	191.673	186.628	112.995	158.236	180.4	153.844	142.302	181.925	181.533	166.394	195.568	220.84	259.476	215.195	211.894	203.264	151.651	215.391	207.02	211.294	194.564	207.365	170.779	156.612	210.171	195.548	122.433	158.652	156.187	107.101	168.081	203.731	173.781	120.826	170.596	165.99	124.601	202.601	190.359	151.677	200.616	201.905	155.152	125.148	183.046
164.693	193.897	171.709	117.479	143.619	201.101	194.321	108.847	194.389	206.807	169.513	120.85	165.435	194.702	206.491	195.43	209.248	195.806	178.446	189.765	194.936	226.908	212.735	210.651	187.226	187.33	189.288	154.307	145.585	192.798	177.575	109.008	184.158	188.148	114.887	153.507	194.896	154.31	128.092	227.24	205.885	98.2125	161.643	162.558	136.056	93.6236	184.853	165.415	154.705	196.556
154.147	196.883	180.702	114.917	160.576	203.435	177.927	94.2441	169.603	190.643	152.868	148.156	189.94	224.019	187.64	187.087	186.385	177.479	206.158	217.092	220.099	209.295	176.98	176.205	193.897	195.746	214.588	171.654	141.025	176.164	168.114	123.002	193.152	187.51	134.505	161.987	199.99	160.56	154.548	181.203	175.288	145.568	211.118	204.505	163.258	145.495	181.358	167.85	118.203	193.705
183.572	212.837	185.891	127.16	163.841	210.636	212.411	105.264	143.325	166.039	155.661	171.782	198.729	195.574	209.966	222.891	186.376	175.665	156.655	208.332	202.301	149.481	218.036	202.152	240.714	217.318	197.7	133.434	124.871	196.017	195.434	108.288	171.606	186.999	156.392	149.535	187.97	164.038	143.427	187.35	168.597	122.36	209.46	204.96	154.77	195.472	199.959	178.774	150.221	171.373
196.176	240.686	170.808	160.302	154.549	187.119	176.464	98.1642	190.928	216.234	208.613	177.17	162.006	154.342	239.816	170.501	191.249	206.9	161.322	201.688	204.877	289.593	209.037	196.339	247.853	200.991	193.787	155.885	133.016	173.607	164.444	98.6301	194.786	197.983	135.483	140.284	180.981	152.027	133.153	191.718	182.923	145.083	208.254	199.815	157.539	168.999	191.645	177.002	143.645	180.04
157.394	186.625	185.198	131.734	160.405	211.053	196.199	95.7134	159.572	170.26	208.248	119.727	183.187	179.254	191.981	179.4	176.233	169.741	178.076	193.118	189.696	132.477	174.851	179.443	130.541	202.228	196.255	163.066	159.132	190.128	178.937	106.643	177.614	176.347	147.501	190.582	214.818	182.902	150.316	161.649	171.163	124.862	198.44	182.679	144.529	187.331	179.394	177.21	164.619	179.619
170.509	180.848	180.628	126.486	161.823	197.437	202.142	136.652	169.894	189.294	158.306	147.185	175.054	174.229	225.906	196.688	205.447	167.076	200.118	216.422	180.208	117.809	195.466	221.896	236.394	190.094	186.3	139.666	142.997	183.263	163.785	115.377	187.58	193.219	141.205	170.82	189.575	200.673	161.419	192.933	181.379	105.516	160.609	176.433	144.79	202.514	200.906	178.73	152.11	185.025
162.187	195.561	181.929	146.332	170.549	193.539	181.469	112.276	180.185	215.339	187.553	159.148	173.78	162.826	225.704	181.21	209.919	187.872	171.682	221.914	192.536	158.328	191.274	173.37	124.239	184.997	208.462	145.84	135.586	172.526	165.536	109.738	210.833	197.65	174.196	180.496	200.137	159.55	116.521	170.728	172.335	103.568	187.848	201.552	167.725	168.467	154.656	156.656	137.226	192.536
171.267	188.913	195.852	133.857	176.527	214.675	215.986	121.921	186.218	208.045	194.754	132.865	198.308	200.927	156.475	214.041	218.904	191.729	166.056	201.853	189.297	258.379	226.001	225.051	196.302	175.506	178.922	115.762	115.937	206.157	199.161	107.389	179.013	190.889	109.041	196.758	210.155	176.09	196.943	202.932	178.442	114.384	162.627	168.482	175.436	175.432	190.042	191.954	143.509	199.036
187.771	214.35	156.856	161.878	135.356	176.718	157.867	117.33	184.702	218.605	219.605	198.797	183.888	196.914	204.951	202.473	197.639	221.323	206.053	203.356	228.045	196.876	203.034	186.422	181.876	196.806	201.207	154.615	95.8159	163.847	162.2	118.71	220.006	211.246	158.221	173.954	185.454	173.3	144.377	182.833	175.096	114.157	161.077	162.55	115.732	172.154	193.638	189.132	156.369	208.857
169.865	194.701	200.551	143.708	185.764	215.194	224.786	147.78	167.655	186.389	189.087	193.328	209.122	199.058	162.809	185.21	184.969	197.44	221.108	209.903	206.201	165.387	198.512	195.651	123.891	182.469	194.913	137.707	114.909	196.799	187.202	135.802	191.118	187.152	159.069	156.491	204.785	187.256	154.427	164.356	158.732	92.6508	194.808	190.093	159.6	178.054	162.873	167.798	151.616	222.576
181.074	195.727	179.25	118.358	158.717	199.502	190.787	148.141	186.783	204.946	181.637	158.271	185.709	182.781	169.325	250.814	215.44	183.83	151.429	185.433	195.587	185.853	210.4	211.741	140.05	144.217	178.116	144.154	131.35	176.122	164.001	114.62	215.474	215.88	153.392	171.133	194.87	163.733	159.857	201.434	175.976	103.754	162.299	165.614	216.268	178.542	203.747	183.632	203.758	191.573
194.535	218.071	166.337	141.463	146.363	187.837	199.581	130.043	183.229	201.381	149.805	148.004	194.089	196.032	144.421	194.982	190.822	221.472	184.907	236.001	198.47	109.664	172.854	201.979	170.094	177.955	185.833	162.191	124.403	163.134	161.173	115.464	202.223	203.166	185.072	187.404	205.123	180.431	187.465	189.931	168.353	171.197	208.714	205.414	148.747	175.449	188.074	209.222	256.068	199.897
190.803	199.875	181.437	133.097	156.552	206.624	225.147	139.814	175.019	182.175	149.047	168.883	195.415	207.89	134.61	178.172	220.92	156.133	177.075	201.567	194.681	155.118	216.474	207.523	110.713	165.401	178.963	139.009	114.928	181.673	163.506	111.628	182.345	191.79	171.979	180.778	204.269	211.56	140.067	207.629	173.227	150.494	167.635	185.315	149.504	183.519	198.431	205.029	138.814	174.632
181.64	132.969	172.687	109.181	156.689	188.215	182.53	125.759	183.463	198.601	148.902	154.601	186.726	182.721	139.571	195.514	221.37	205.04	212.157	212.216	200.796	110.979	191.571	184.023	133.467	193.935	202.134	160.837	128.778	168.088	161.031	125.189	196.853	214.661	181.15	177.031	179.651	157.751	172.757	205.81	183.65	122.517	182.448	188.305	154.38	193.931	214.009	219.415	201.833	200.069
184.352	205.96	183.569	135.108	166.511	201.194	199.918	128	171.882	190.37	190.532	138.739	194.727	194.887	142.48	187.463	189.17	202.139	163.308	199.702	183.654	125.14	201.59	188.217	115.804	161.099	194.256	149.5	141.87	193.357	181.922	103.27	173.565	183.879	148.831	199.354	219.78	232.05	166.362	182.354	168.422	114.373	174.661	171.706	158.044	193.413	218.698	191.3	190.045	189.33
204.475	133.185	166.781	124.472	142.243	190.51	173.987	132.894	192.441	205.402	161.043	132.018	185.949	179.258	185.779	212.237	218.312	190.422	148.403	178.908	162.814	126.366	213.513	187.123	141.479	173.217	184.51	128.159	122.659	185.141	167.416	109.868	196.027	202.188	178.348	177.853	194.134	166.087	186.767	207.376	193.122	138.765	158.783	154.089	115.026	205.882	240.504	223.611	185.405	185.137
159.283	194	167.957	112.9	153.138	181.727	179.809	109.322	180.03	206.752	132.325	154.848	212.134	203.463	148.604	183.689	178.795	123.854	165.128	204.383	185.59	127.524	178.325	180.74	133.714	198.991	211.476	161.328	133.108	157.238	159.202	103.3	189.295	194.834	160.903	164.752	190.935	192.2	228.562	186.054	175.498	138.684	195.437	191.651	132.806	179.302	186.353	211.001	152.209	204.887
175.252	173.713	177.993	134.225	162.362	191.822	185.966	113.699	160.822	183.212	119.824	144.828	212.12	214.356	186.609	192.427	191.167	129.968	152.416	195.657	165.444	148.846	200.955	186.583	126.787	170.785	168.494	126.694	145.959	199.669	177.919	113.382	169.954	175.089	149.987	202.76	202.22	176.809	195.564	210.387	202.374	138.551	207.145	167.495	220.133	237.684	190.887	212.091	203.773	191.003
195.71	196.673	155.56	110.452	140.745	170.256	142.809	108.316	199.56	213.75	159.31	121.615	166.307	199.433	190.136	184.825	191.71	153.655	143.791	186.696	178.706	160.229	196.491	188.577	128.87	178.26	189.176	130.876	117.54	166.791	150.474	121.208	206.355	206.944	144.882	181.34	180.377	177.51	132.32	183.177	186.297	155.378	190.686	182.807	137.855	176.693	192.063	165.085	192.931	222.87
186.139	137.053	173.477	121.98	153.195	195.777	168.736	81.382	163.784	177.095	117.895	136.014	206.309	204.491	155.887	169.566	206.08	215.284	162.286	206.367	174.936	136.167	200.015	188.561	112.75	179.705	187.058	143.858	119.388	184.694	172.531	121.026	187.711	177.207	152.384	197.8	209.24	180.286	133.727	174.741	177.15	130.529	184.241	178.955	125.476	229.508	187.481	192.889	207.648	200.801
197.085	129.181	166.795	109.739	150.469	185.561	159.83	93.1499	182.168	203.147	147.998	169.391	216.353	206.879	151.235	202.537	209.193	181.021	172.155	192.872	179.814	137.59	194.1	176.837	109.682	188.097	203.129	126.139	119.28	183.616	147.777	117.389	197.051	179.918	139.18	189.509	208.325	152.38	146.02	209.349	197.85	141.964	164.09	171.067	236.494	249.726	193.051	215.906	191.459	184.878
185.226	130.619	164.653	107.773	154.508	175.992	166.863	110.961	191.971	202.972	158	202.11	224.049	207.603	161.558	193.451	197.811	155.978	193.464	209.135	187.166	159.037	187.548	178.664	118.226	175.496	189.694	125.336	115.392	167.397	159.531	113.407	178.14	191.734	146.93	219.754	228.922	208.85	171.303	193.728	168.894	123.077	176.709	182.28	138.678	212.801	159.098	175.974	193.196	220.162
182.441	124.499	172.908	97.9493	152.781	194.107	178.85	103.073	188.035	194.508	156.326	164.188	219.876	215.317	162.451	172.414	206.771	142.389	150.797	187.33	160.643	134.463	220.108	209.341	99.2596	145.142	178.842	127.222	139.29	198.674	186.184	141.856	165.733	190.221	157.28	179.423	197.789	169.367	168.372	200.614	196.758	134.915	163.231	172.548	116.397	168.687	172.566	165.926	137.002	220.477
195.628	120.735	155.7	106.051	136.795	174.858	161.242	106.985	201.012	215.98	159.326	190.186	229.639	220.632	136.7	179.108	193.581	144.001	159.248	190.912	168.494	120.276	196.144	188.91	98.7819	193.606	199.505	140.481	127.834	180.826	129.314	143.608	187.292	161.988	168.241	153.211	175.973	216.223	185.63	205.241	165.131	177.765	184.372	158.661	159.562	205.585	178.363	151.621	134.778	204.442
181.224	121.22	176.981	84.5176	157.841	194.978	186.097	118.964	177.229	187.928	156.079	171.197	213.355	203.971	157.222	172.833	197.611	149.369	153.197	200.218	178.908	117.926	191.751	184.48	107.688	169.365	186.277	137.434	139.017	197.754	184.879	114.922	168.978	169.431	117.694	183.073	205.931	193.423	161.535	168.911	158.325	208.133	222.649	207.389	166.37	175.898	191.399	231.255	128.445	184.905
194.278	121.281	169.041	97.3752	143.506	192.364	201.593	131.164	214.714	202.428	199.136	175.583	182.707	167.663	117.423	200.103	210.292	127.463	150.603	166.499	143.726	130.139	211.536	196.649	119.969	180.043	181.734	148.027	143.039	203.148	188.751	118.44	195.026	197.117	140.733	181.2	203.709	178.45	163.785	190.296	168.194	168.468	199.546	181.184	195.9	163.582	195.318	152.575	160.32	191.433
188.513	137.68	169.113	114.917	157.978	177.542	175.827	118.846	199.684	214.679	176.532	148.79	196.394	189.06	129.956	162.752	172.364	143.607	166.934	195.04	165.706	116.309	185.336	181.951	94.9192	176.362	215.882	149.139	153.013	192.273	175.632	116.629	200.667	191.821	173.699	192.875	215.499	208.563	182.344	186.559	167.24	121.448	192.58	197.137	146.085	165.431	174.392	145.2	136.068	219.592
162.265	125.447	166.476	101.31	148.172	183.5	175.665	116.059	195.728	207.2	146.047	148.549	210.375	193.643	125.934	185.753	186.882	133.439	163.05	193.479	176.89	112.854	188.724	194.769	105.794	160.913	187.828	140.723	139.709	211.533	182.984	102.378	192.212	184.852	179.696	185.084	214.796	209.508	187.914	201.769	193.57	119.057	165.488	172.865	181.303	202.621	204.65	175.4	163.092	188.573
189.619	123.686	160.457	107.117	137.85	181.334	181.474	142.285	184.073	194.159	126.992	147.404	171.836	172.651	299.408	219.861	184.767	105.538	160.412	190.892	162.901	88.9965	177.892	186.271	135.426	191.231	201.302	150.81	123.582	189.656	166.357	148.736	212.85	204.719	160.422	161.793	215.672	210.291	192.641	196.955	165.62	102.125	207.622	189.606	137.899	158.836	175.701	142.354	181.128	190.964
168.537	134.153	171.48	110.821	157.478	186.572	176.28	117.099	155.064	177.813	136.067	138.83	188.502	203.717	142.561	174.96	225.469	115.725	188.062	195.437	161.529	106.233	191.957	194.531	121.079	166.766	182.092	120.938	153.429	202.605	185.762	124.269	201.67	199.863	178.686	217.983	218.879	211.992	164.396	175.645	157.664	101.237	191.854	190.124	118.779	149.805	181.275	137.475	134.127	199.734
201.327	124.532	161.306	104.706	145.265	179.762	159.862	133.749	218.947	206.69	208.564	135.289	160.24	131.206	131.19	214.951	217.601	134.254	137.937	178.749	147.564	114.708	190.194	178.772	133.918	166.444	191.193	124.244	119.735	192.425	168.208	117.083	225.995	209.438	177.506	193.544	196.259	209.202	172.244	196.439	180.257	107.531	176.078	171.194	110.429	182.393	205.47	168.447	129.329	183.054
208.168	201.601	160.3	124.022	142.887	181.066	182.06	100.062	166.768	206.674	147.344	177.428	175.677	164.84	122.657	193.024	218.678	106.895	164.587	215.861	164.573	115.069	162.815	157.201	108.681	189.098	204.692	161.571	111.381	186.276	173.46	123.283	198.114	206.411	202.365	210.396	214.356	200.717	174.765	187.74	164.155	108.269	207	195.559	113.27	151.444	182.469	149.97	122.661	204.348
190.816	133.638	176.893	109.854	158.518	196.443	212.117	100.82	165.911	189.499	142.543	147.542	198.008	182.237	149.399	241.578	192.569	111.018	146.417	187.483	160.057	143.052	192.645	184.916	105.56	163.422	173.899	136.448	137.256	201.335	178.195	141.417	211.304	206.776	181.767	179.513	190.232	179.119	171.5	200.488	166.254	114.862	184.817	171.106	116.5	153.464	198.264	163.421	137.99	186.2
188.513	113.176	154.494	87.7592	141.363	168.842	192.345	92.1436	199.402	216.745	189.794	162.121	186.458	175.154	123.824	211.296	180.953	122.853	158.08	197.195	162.273	117.68	186.167	173.158	103.311	175.485	193.851	137.89	128.529	181.852	148.992	132.03	211.366	207.413	140.73	173.068	182.194	184.767	157.86	199.481	185.148	138.017	204.175	191.117	115.35	137.704	176.037	138.405	137.964	217.08
198.371	116.237	157.36	98.4443	136.582	178.764	165.008	146.422	170.04	183.493	150.585	153.857	192.346	176.494	96.8795	195.115	195.019	123.77	137.829	184.525	154.455	140.848	211.887	185.496	100.709	161.593	183.297	130.969	151.356	207.299	187.289	148.753	159.359	166.275	153.688	188.512	210.411	185.827	204.26	185.108	180.547	132.039	191.136	182.032	98.6421	158.278	196.022	153.095	124.728	191.808
211.72	110.51	151.937	89.2376	131.842	170.801	171.972	137.951	202.894	208.132	141.067	167.508	172.47	146.035	141.19	177.945	197.144	115.352	146.95	179.983	135.439	116.813	196.639	191.006	110.502	179.701	193.873	152.845	126.775	185.993	184.669	153.485	198.082	184.549	118.608	163.92	184.66	203.535	203.258	215.296	195.26	145.127	193.007	176.932	108.316	173.166	199.508	154.363	125.286	196.807
189.41	120.551	168.498	84.8923	153.8	180.165	159.613	114.051	181.786	194.321	147.524	179.839	209.493	196.213	113.349	169.585	168.226	118.094	171.006	193.328	159.252	107.238	170.8	170.183	98.4101	177.637	198.511	147.658	142.402	180.713	175.182	131.089	200.023	205.443	145.763	182.683	211.857	202.577	180.159	191.543	163.035	155.232	229.781	214.068	137.765	158.547	168.594	131.6	139.417	214.201
203.512	122.964	170.698	92.5913	149.235	187.962	183.763	158.692	171.967	189.479	143.087	160.719	197.763	177.231	98.6022	205.695	204.701	137.247	144.44	155.99	120.005	105.132	203.49	184.783	142.63	169.363	180.118	154.677	188.051	211.332	190.426	149.233	216.311	211.115	108.387	174.097	212.677	184.139	194.415	217.874	198.63	135.24	204.847	210.528	114.702	161.002	188.941	142.553	113.515	182.09
218.633	116.252	135.208	106.878	123.755	145.483	146.375	138.739	165.281	178.921	148.713	181.779	204.613	185.92	116.598	196.874	204.653	151.809	151.926	158.126	132.011	100.531	194.037	175.162	109.394	179.673	197.704	165.489	166.249	204.831	150.64	119.494	205.286	226.203	157.185	186.3	215.758	187.895	203.503	184.518	168.383	141.837	228.667	224.401	131.002	167.36	181.095	138.139	112.344	206.984
193.424	121.827	164.855	106.861	135.895	194.278	163.399	137.691	179.867	168.696	169.151	151.114	221.033	189.786	155.992	186.265	115.563	143.086	163.005	157.344	156.305	130.227	206.487	121.382	237.408	182.181	199.577	95.4161	153.942	192.346	470.686	171.529	189.623	119.302	204.987	175.188	144.363	210.366	158.236	198.409	157.843	130.523	196.954	192.855	146.674	176.359	189.169	154.425	128.55	178.938
209.809	124.466	163.062	103.153	145.113	181.856	164.124	136.745	203.046	217.641	149.67	175.281	196.361	173.121	116.538	204.698	194.271	121.285	176.363	195.288	156.757	104.289	184.246	183.915	127.617	205.434	208.087	151.129	175.094	209.754	195.346	148.255	194.539	185.901	127.413	162.898	190.285	207.093	183.455	175.59	153.373	112.544	183.874	177.754	106.098	148.425	182.316	133.063	114.99	188.345
204.545	140.554	179.847	111.956	169.773	192.038	188.482	107.48	172.636	191.452	160.544	191.624	225.612	210.915	124.223	186.871	174.258	148.65	163.639	205.607	167.957	125.185	196.575	199.107	158.152	191.107	203.744	161.653	206.851	226.547	197.737	138.881	179.276	176.798	116.659	178.775	200.528	178.974	219.188	187.404	174.223	129.44	208.445	195.288	118.029	138.457	160.178	125.111	110.49	180.08
210.83	122.976	163.943	105.429	143.255	188.197	168.645	123	188.062	204.616	156.332	163.184	209.502	191.073	171.073	191.831	200.657	129.24	146.016	186.796	167.905	146.979	251.825	242.739	196.98	176.946	182.28	135.893	186.745	210.949	182.273	120.916	194.093	188.324	129.431	167.78	182.385	175.29	173.961	201.352	191.365	113.475	168.433	166.787	125.153	169.996	188.34	162.935	125.746	165.839
227.65	128.147	163.459	109.982	149.919	179.796	175.927	134.562	188.158	192.063	141.209	185.899	220.624	205.313	129.584	190.588	186.928	105.767	185.467	207.927	185.784	214.224	203.484	203.9	158.502	188.89	206.953	226.648	171.8	184.475	167.799	117.692	187.675	189.292	146.741	188.363	199.088	243.842	183.353	185.376	157.003	130.965	180.072	174.559	97.434	131.267	166.748	133.013	130.804	202.829
190.633	132.933	171.609	110.503	159.071	186.227	168.42	143.36	185.761	186.625	153.069	177.719	210.308	192.739	138.421	202.281	195.177	121.193	163.324	180.409	159.332	139.971	234.804	228.655	127.334	163.015	175.123	142.057	162.478	215.43	188.623	108.567	156.484	163.577	133.808	200.114	209.857	174.742	153.005	173.404	176.95	141.193	206.616	185.757	99.3291	142.926	187.745	145.601	131.216	189.177
212.151	128.967	174.503	101.393	156.165	190.909	179.242	140.716	184.664	191.558	150.362	164.737	169.876	150.56	134.401	210.301	201.066	138.316	165.661	179.783	168.981	183.888	210.676	201.585	169.199	188.265	193.742	133.31	166.821	201.352	162.771	123.224	184.138	178.786	124.252	159.842	169.101	221.012	215.33	189.487	168.028	150.269	215.381	199.113	101.995	143.409	184.541	142.974	144.051	208.684
247.88	145.131	196.001	119.762	169.767	220.246	213.67	139.879	167.03	185.218	152.771	157.148	192.781	175.887	113.466	194.356	186.955	135.292	173.976	219.496	178.102	130.084	210.292	179.231	120.416	185.221	198.016	145.051	154.67	207.101	174.732	117.298	177.332	174.529	112.414	181.052	184.312	136.034	145.937	173.906	173.909	156.063	205.751	196.761	110.007	161.814	188.632	154.01	129.637	199.791
263.357	141.645	188.315	117.905	162.035	210.201	187.164	134.198	196.27	208.789	133.68	150.904	170.178	159.193	125.331	229.176	230.226	126.178	191.056	212.947	163.747	103.434	236.472	193.706	163.176	198.671	186.063	141.111	143.338	190.591	171.658	123.597	194.678	188.795	110.4	161.072	179.953	159.159	137.778	208.474	209.192	122.156	190.499	163.39	108.721	185.319	195.121	157.374	124.915	187.858
242.977	150.901	180.588	129.473	169.579	188.696	178.243	124.793	173.847	192.793	126.252	153.969	183.042	167.297	117.774	196.202	192.48	145.097	213.361	232.272	188.54	144.342	181.766	172.004	112.175	201.032	209.751	136.224	129.864	194.326	173.362	117.933	185.508	186.527	106.548	181.182	207.089	175.292	149.292	179.347	171.086	123.199	211.957	201.851	133.765	149.814	165.116	126.733	139.998	211.332
171.957	164.78	205.45	138.794	188.178	221.151	221.73	125.48	160.904	177.466	106.523	134.731	175.887	149.936	128.369	209.449	200.912	107.811	167.495	182.153	171.458	131.92	201.428	206.618	201.969	156.734	166.743	125.698	156.823	217.884	195.672	123.136	180.353	184.503	133.629	154.121	192.882	150.397	145.626	178.028	190.126	100.148	190.827	184.859	102.875	181.082	202.557	136.37	111.042	201.936
254.808	230.933	169.106	137.655	155.441	182.624	158.73	131.114	183.665	207.069	144.054	149.72	170.646	156.222	127.638	185.483	189.723	176.911	190.855	192.138	161.802	121.431	194.035	180.325	121.133	205.159	194.523	135.191	133.572	169.687	146.036	118.064	201.675	191.402	110.415	148.051	170.758	126.569	142.036	208.788	179.896	116.808	185.27	195.706	113.377	174.982	186.878	146.833	128.777	209.73
244.464	152.623	194.952	129.599	174.166	215.778	192.202	142.742	154.66	173.236	126.345	167.668	182.519	184.676	155.975	192.099	200.465	128.279	190.615	192.738	182.581	140.437	185.06	183.253	104.395	165.551	194.974	125.844	138.794	198.554	178.316	106.331	170.506	175.625	112.269	174.916	211.926	165.516	124.697	162.632	134.678	141.85	209.081	209.636	145.546	188.767	194.778	145.301	128.04	193.584
258.157	147.55	176.084	132.277	165.486	190.385	170.302	157.161	187.86	198.264	113.729	140.589	182.539	170.745	161.283	214.76	217.262	175.858	165.873	172.906	143.458	127.39	189.495	179.943	115.325	186.35	192.415	126.445	156.066	196.78	162.838	114.334	187.55	184.572	105.861	161.848	187.99	138.391	138.966	186.442	166.304	95.0046	192.624	184.849	143.379	189.494	210.957	132.074	119.842	196.813
240.102	218.459	167.542	142.347	160.304	178.238	161.345	129.525	173.474	180.065	130.385	166.367	214.129	213.842	168.74	187.286	191.8	188.647	171.856	190.56	165.17	130.26	193.286	180.91	119.575	171.03	187.217	126.29	169.801	192.4	170.407	112.071	181.515	180.157	108.405	192.586	210.026	204.048	166.108	176.642	163.682	119.072	214.07	214.978	150.928	177.543	182.566	123.408	129.007	188.924
228.089	133.768	174.344	116.487	154.145	197.986	169.185	115.994	182.645	183.3	124.049	171.623	199.718	202.374	197.205	191.778	193.287	173.326	155.028	176.565	163.569	149.545	233.862	225.28	107.615	175.855	184.853	149.623	152.072	203.689	170.844	104.373	182.649	171.092	100.469	154.091	179.74	160.429	153.503	201.524	202.815	131.903	184.243	178.374	151.489	205.308	214.796	162.604	129.419	164.347
271.481	136.8	153.867	129.207	148.378	162.743	142.705	105.69	171.324	176.647	119.856	172.723	196.938	189.198	182.654	196.289	194.06	157.414	202.03	191.747	155.978	145.604	181.471	171.314	111.015	202.827	211.213	160.557	162.463	190.599	160.347	95.2233	190.937	180.207	128.126	149.755	168.634	160.301	142.464	194.379	170.359	124.413	204.958	200.954	155.857	182.488	190.599	134.455	148.974	217.083
144.801	147.201	163.929	128.396	167.129	190.834	155.528	87.8415	140.605	157.551	202.23	161.778	240.871	293.017	278.165	201.105	185.933	191.423	181.372	200.746	152.423	132.811	189.875	179.279	114.006	159.948	161.568	114.932	174.745	211.052	183.962	109.838	146.911	138.304	112.856	187.152	197.262	151.483	119.749	159.85	158.551	114.415	199.53	197.12	196.131	194.687	205.652	131.203	149.087	194.183
143.195	127.1	168.852	101.133	153.869	182.276	127.871	89.7094	195.462	195.6	155.212	160.632	172.531	173.11	119.419	196.658	160.602	150.062	199.489	223.062	156.039	125.525	186.573	171.835	107.256	203.364	181.637	151.052	147.213	189.086	146.457	88.2498	193.891	178.209	104.181	161.783	178.414	133.777	126.959	183.122	154.342	124.963	198.806	202.788	196.75	124.211	195.314	152.662	165.581	212.859
253.881	124.019	165.852	97.5607	146.567	180.284	139.573	93.149	165.617	177.123	152.965	145.314	220.205	266.346	353.714	176.622	169.423	158.14	206.534	216.965	191.41	135.804	165.88	162.12	103.57	186.552	184.345	141.631	150.251	189.205	157.782	100.749	181.391	171.739	105.013	173.692	185.581	127.802	122.663	160.566	149.72	128.542	214.754	210.31	197.376	173.077	186.987	142.098	157.006	196.233
137.999	129.879	171.538	100.703	157.313	183.992	168.253	118.88	186.056	201.26	127.145	143.362	164.871	144.079	161.265	229.113	233.929	201.239	205.23	190.423	129.334	139.589	203.182	199.005	134.132	176.43	175.671	126.053	151.076	190.2	163.826	117.465	189.266	181.38	114.876	161.451	178.569	133.676	137.726	173.08	147.782	111.678	180.37	174.004	132.938	198.392	211.561	172.428	148.425	178.356
249.148	125.268	173.729	90.1882	157.083	187.661	138.018	101.428	172.737	190.723	158.223	162.27	186.872	167.801	151.976	206.545	203.271	187.76	193.751	204.64	168.245	148.106	188.956	179.202	127.668	210.164	212.654	133.824	132.607	172.199	157.2	109.571	187.959	177.204	100.977	184.529	198.657	151.445	120.599	187.913	163.393	132.705	223.752	207.499	166.864	171.786	179.048	127.803	150.862	201.061
139.915	133.006	181.403	98.5818	164.056	196.456	180.956	134.651	164.406	177.781	166.939	157.157	190.083	175.493	145.493	210.971	208.306	159.438	183.094	194.115	175.514	155.198	209.331	199.307	127.076	186.841	185.742	132.508	154.091	186.528	161.143	112.663	171.662	166.892	102.776	178.892	194.774	132.96	136.155	192.663	169.673	148.994	217.363	201.923	184.136	196.207	209.018	156.665	130.075	176.718
266.784	126.73	152.026	112.063	140.842	164.033	129.503	145.95	186.165	198.254	129.813	159.19	165.06	171.09	161.295	189.518	186.945	141.475	229.571	209.412	190.898	134.372	180.572	172.669	113.441	209.322	208.784	144.437	128.455	170.076	137.052	125.499	192.355	176.657	104.909	151.789	160.398	129.383	152.282	203.656	191.405	153.647	209.435	193.497	174.666	186.727	182.768	144.418	124.544	184.307
144.227	136.157	180.878	110.208	162.609	200.325	166.686	133.981	154.48	163.195	123.211	166.922	188.765	165.273	129.793	178.497	163.483	114.841	165.834	200.915	190.919	170.049	192.131	176.496	97.471	170.737	188.488	103.305	129.242	178.2	146.991	98.9561	165.98	154.163	93.5411	164.189	165.707	124.703	156.467	153.452	182.488	119.538	192.093	203.07	141.2	182.477	202.628	140.767	130.943	182.586
154.8	138.305	180.892	113.997	162.705	199.937	176.19	119.784	169.237	188.461	174.302	162.009	188.417	154.933	138.368	214.016	189.493	120.533	155.853	182.123	163.883	177.354	181.334	185.678	99.4482	188.474	199.201	117.849	146.72	193.372	162.762	118.281	181.771	175.046	95.6685	157.875	173.507	152.148	153.11	200.664	179.896	118.313	190.894	185.796	122.981	179.536	197.865	137.066	115.159	183.21
173.072	146.42	181.028	122.908	171.371	192.981	185.038	112.951	153.488	170.413	127.071	183.284	202.243	179.628	135.118	169.694	158.765	124.981	178.877	209.758	183.726	159.772	186.152	164.122	110.563	200.359	208.299	149.917	155.993	180.843	152.155	115.455	187.566	178.918	111.952	189.267	189.334	154.237	143.318	168.206	164.487	138.958	205.729	194.454	135.418	160.582	164.915	126.709	108.734	156.4
151.59	139.55	181.253	119.545	163.789	203.163	178.08	118.229	166.915	176.974	104.695	140.656	172.984	159.096	145.08	199.113	192.574	107.774	145.687	172.557	164.067	149.171	209.921	194.586	107.327	179.452	180.258	141.128	144.129	190.937	157.208	97.6952	188.734	180.401	128.551	158.611	182.759	123.061	149.128	186.464	172.446	122.52	175.977	165.548	114.451	186.614	188.973	136	102.117	151.889
167.193	134.202	168.118	112.177	159.466	179.265	149.367	125.327	186.075	186.609	125.418	151.066	192.013	157.614	141.812	206.778	195.079	113.567	150.802	182.5	159.707	145.821	177.816	166.786	108.185	199.762	205.951	143.452	144.284	176.188	151.985	105.8	206.119	189.47	106.934	161.979	169.105	135.536	128.976	180.364	164.299	144.974	197.637	185.456	103.288	164.653	178.741	124.638	122.758	184.762
141.593	147.205	168.973	115.975	179.491	206.808	190.176	130.414	157.76	158.932	109.412	167.491	197.166	178.136	143.08	205.37	192.401	119.716	147.191	177.127	142.315	128.06	189.237	183.666	110.779	178.061	184.745	135.248	178.17	208.179	175.814	107.415	176.301	150.055	113.715	192.83	176.037	149.789	127.759	170.709	153.988	120.269	204.477	190.261	111.013	166.39	176.213	132.493	121.972	178.131
139.417	120.833	164.629	93.0766	148.604	179.252	149.36	125.236	183.647	184.299	112.665	148.929	176.744	150.931	131.213	196.082	190.938	108.797	154.363	172.595	142.43	119.082	182.275	156.844	99.227	189.441	198.282	133.903	151.007	199.064	155.636	107.037	201.254	197.859	118.068	155.52	154.249	124.376	157.536	215.352	199.691	131.674	166.218	158.216	105.262	173.328	191.959	142.434	136.217	184.402
154.91	130.125	173.272	104.022	156.042	188.672	163.312	126.312	172.637	179.85	112.699	167.194	202.833	174.855	133.04	173.871	165.115	100.751	171.023	198.473	153.935	104.566	154.755	159.731	99.1392	197.301	193.812	135.484	157.125	206.19	169.993	105.491	193.47	185.831	129.128	177.902	192.056	131.33	129.524	184.81	169.199	125.788	189.138	176.311	99.9988	155.878	178.393	150.106	134.413	195.491
146.113	138.561	179.951	111.941	162.395	194.385	166.3	129.643	190.532	196.497	119.702	126.322	171.497	136.427	131.3	213.241	200.739	122.371	142.928	161.719	121.988	134.75	192.692	187.062	117.035	182.785	180.386	126.063	161.278	201.365	179.116	128.855	206.552	191.613	124.833	175.373	185.715	135.25	155.428	200.949	177.809	126.31	171.444	161.785	101.967	181.556	199.241	154.668	141.257	178.834
146.958	141.493	174.232	113.285	167.18	179.37	149.232	120.424	191.118	196.741	113.989	158.949	185.284	144.482	102.782	180.108	171.645	124.4	160.363	194.533	149.779	97.5562	168.073	162.979	112.966	200.266	199.079	113.777	137.068	186.4	171.817	124.444	199.232	187.209	108.64	181.386	189.848	157.164	157.026	193.38	147.109	131.861	202.372	187.364	114.575	149.638	166.537	124.723	163.599	213.672
179.703	180.482	186.83	171.205	171.037	192.278	168.152	120.369	173.055	184.649	118.9	172.701	206.189	165.516	94.7124	181.351	177.709	98.577	156.987	192.249	143.401	103.559	180.947	189.522	127.051	164.166	162.651	119.067	158.85	201.181	168.966	120.361	183.86	176.516	106.582	189.463	200.42	148.91	141.226	188.091	169.159	102.613	185.179	181.728	98.422	181.983	199.442	142.099	137.68	183.965
164.399	192.812	155.582	144.767	157.716	152.716	128.168	119.003	192.384	205.173	136.88	164.746	187.933	183.5	132.1	194.037	182.038	97.1701	173.173	210.158	157.434	97.8186	180.39	167.182	101.213	186.66	196.732	126.467	140.821	163.241	129.096	148.517	190.713	188.476	109.267	177.04	206.665	123.627	155.237	200.646	174.972	114.239	192.109	179.727	108.188	182.877	188.715	144.199	142.876	202.209
193.494	222.62	205.951	178.498	176.638	188.351	142.078	110.403	172.234	185.676	130.061	171.93	205.156	166.16	96.8795	183.157	143.507	110.912	159.782	192.76	139.033	106.397	185.722	176.974	98.8002	180.271	184.861	112.954	142.378	198.753	160.509	117.662	177.889	150.947	100.507	193.494	213.251	159.744	147.837	169.079	156.079	104.488	201.046	193.152	111.973	181.196	185.016	141.679	134.174	204.017
203.18	222.09	175.047	172.217	164.934	186.226	151.107	107.662	197.724	225.461	153.33	166.809	173.909	147.65	101.627	196.616	200.671	106.156	134.189	166.588	117.714	125.477	197.439	185.486	97.3642	168.47	184.671	110.453	146.499	182.443	155.565	127.356	198.894	180.554	99.6849	176.982	184.905	134.966	134.658	186.695	158.234	86.3596	159.402	158.945	106.914	174.128	208.224	125.223	129.111	223.479
196.629	219.635	181.92	167.293	169.444	195.597	185.304	123.416	174.35	187.411	152.517	171.994	201.02	166.481	113.998	185.211	170.665	90.7608	173.884	201.614	158.555	117.406	165.376	152.714	95.9706	189.06	197.59	135.555	153.732	180.131	146.529	131.75	197.656	186.684	117.258	198.575	198.708	148.504	144.785	182.847	155.792	115.32	207.368	187.681	119.662	163.471	164.041	126.19	146.33	204.856
257.922	214.437	185.211	175.666	173.413	198.481	176.376	131.962	191.751	207.967	151.03	151.66	183.211	141.291	117.418	202.179	201.853	111.318	155.495	178.579	136.517	116.201	203.81	182.334	89.808	175.274	177.058	141.352	148.858	192.991	161.764	96.784	199.796	191.394	128.084	175.589	199.065	129.87	146.139	194.338	174.04	112.178	179.197	145.522	117.924	197.53	195.111	156.972	143.051	179.558
220.132	250.418	167.559	174.138	162.937	173.833	160.079	143.96	199.137	211.867	169.569	166.677	183.042	145.028	114.138	194.136	194.358	116.611	167.012	193.997	140.592	123.506	186.274	171.296	99.8261	198.145	200.466	133.322	139.802	160.229	143.02	101.589	201.779	175.443	118.594	181.41	184.688	124.781	129.997	193.294	168.363	115.567	189.194	182.703	100.661	167.022	170.872	132.914	143.299	207.452
206.146	229.98	222.041	192.276	184.647	212.329	184.668	138.036	194.351	197.963	169.144	167.284	196.902	177.339	137.103	201.985	198.869	116.726	165.469	187.957	134.061	132.374	209.053	194.909	100.114	159.563	171.411	122.653	177.317	197.75	170.349	103.455	171.286	162.896	118.24	201.077	196.402	139.452	127.866	172.597	146.228	115.105	190.326	182.801	115.607	176.796	190.873	135.94	139.649	189.933
208.876	239.841	192.217	167.148	172.399	212.643	177.261	145.294	195.552	203.896	186.681	151.68	175.299	163.649	145.891	195.666	191.679	122.378	177.247	187.057	140.876	120.132	176.912	168.734	94.4479	188.412	200.664	129.278	140.765	184.196	141.324	111.42	205.604	193.998	117.238	181.054	172.02	113.327	144.383	199.277	177.41	129.584	188.006	166.938	99.494	183.406	198.53	145.609	155.667	201.779
220.862	189.363	213.764	182.501	196.222	230.864	207.24	132.322	172.881	184.505	163.848	173.106	197.987	173.936	125.452	180.245	175.334	117.352	195.932	206.691	161.657	121.009	183.178	161.63	96.1549	183.602	175.274	137.356	147.456	190.208	153.859	105.366	192.272	173.797	134.652	192.145	199.944	126.455	130.164	174.142	159.506	111.352	195.323	192.947	101.908	162.221	188.485	168.441	142.052	186.154
181.969	164.196	195.543	148.761	179.851	210.416	188.192	155.248	197.814	209.359	159.931	164.603	185.491	153.226	138.69	228.154	228.388	163.327	171.883	179.452	122.432	135.199	199.807	181.721	111.267	171.451	171.54	124.78	156.539	188.875	166.16	130.629	197.479	181.435	121.729	177.01	192.047	124.194	153.533	207.643	180.129	120.303	177.225	167.666	95.7018	191.299	196.728	156.617	151.509	179.467
218.165	183.088	203.841	176.9	186.885	218.27	172.828	148.064	190.697	196.974	162.01	177.449	198.425	170.037	156.52	215.518	208.911	159.56	215.744	206.583	152.23	122.212	167.715	158.316	103.254	190.72	188.371	115.276	148.284	183.573	176.406	126.866	192.06	178.767	109.238	199.558	197.076	145.181	145.47	182.099	141.598	126.458	200.61	191.496	118.836	161.579	178.143	128.674	167.285	209.005
201.58	183.713	207.182	174.359	191.132	222.359	218.142	157.095	174.729	183.169	155.915	176.157	187.831	170.63	167.635	221.879	215.941	145.364	165.565	194.325	154.008	135.915	190.285	175.209	112.917	174.55	172.052	124.493	159.211	199.734	175.708	125.515	170.895	168.926	106.187	168.368	194.066	131.121	143.679	193.619	167.953	112.12	194.195	210.684	122.785	185.098	204.533	153.457	147.749	180.898
206.984	170.183	174.21	170.949	169.343	179.646	191.903	146.562	200.388	196.622	136.036	179.854	189.874	177.501	173.776	218.947	219.26	184.58	193.18	213.692	165.398	135.343	178.782	154.045	108.271	202.785	198.897	131.748	125.208	167.979	140.069	148.521	204.728	195.099	106.728	160.856	166.395	112.463	155.346	194.908	165.791	123.598	201.951	192.441	114.126	179.11	185.913	163.435	154.075	207.827
167.611	150.856	173.015	137.509	164.208	181.563	176.462	163.768	188.181	197.138	166.039	192.03	222.284	189.607	166.003	206.697	221.219	127.989	181.109	204.423	169.371	135.659	208.637	165.675	94.8969	172.815	179.231	110.419	151.141	193.779	171.959	142.255	180.323	164.202	108.564	209.434	211.033	153.975	156.456	195.574	155.798	117.646	210.69	201.95	140.67	195.619	189.859	164.206	158.91	198.233
172.918	147.455	167.041	141.291	153.28	180.582	192.557	164.468	201.915	199.372	175.409	153.623	183.357	179.951	153.161	212.296	213.228	188.223	184.075	191.064	148.809	134.382	189.653	180.537	106.45	175.982	185.005	107.843	152.059	203.633	175.86	129.182	204.633	188.301	98.3386	185.259	192.636	128.171	150.468	197.474	156.121	104.318	196.473	201.067	141.861	189.622	205.298	114.986	138.906	193.59
181.09	169.722	201.913	158.276	179.837	206.63	232.762	170.271	177.724	175.452	168.66	178.085	217.085	192.003	211.843	204.524	199.473	177.567	171.628	203.891	184.33	158.905	179.911	165.184	91.8596	194.25	195.249	150.206	182.82	205.422	169.339	142.419	186.12	171.661	114.288	211.663	211.396	146.916	139.125	167.404	136.857	114.07	210.504	205.437	131.661	179.714	181.596	164.664	167.862	206.068
146.283	153.514	158.441	135.366	173.382	196.588	224.567	190.901	210.194	217.084	134.711	182.664	206.326	191.364	165.329	228.72	232.509	168.882	174.001	191.176	154.731	157.358	207.449	184.513	99.8927	185.865	187.212	160.258	183.476	227.561	185.295	133.681	199.593	190.795	131.188	167.933	175.803	122.832	159.616	190.796	174.101	139.254	194.69	196.523	147.668	207.591	201.99	147.206	162.297	189.389
193.441	160.109	178.425	150.806	169.321	187.811	198.542	187.927	207.15	240.622	229.95	188.36	203.657	221.643	162.373	205.167	207.182	211.19	212.435	202.651	150.295	152.35	183.649	160.195	108.51	208.061	205.155	142.731	179.337	183.154	168.236	117.239	201.203	182.389	104.757	176.317	181.588	125.879	128.125	175.893	161.212	141.431	235.554	223.084	137.521	176.13	186.357	146.434	155.788	217.001
148.272	161.056	161.784	133.669	187.799	231.595	273.054	182.023	193.781	246.323	272.096	190.746	201.366	176.713	149.212	231.263	227.415	186.571	186.667	191.6	155.241	201.33	223.621	196.871	100.28	160.513	166.493	144.067	192.206	188.178	167.87	120.496	176.026	162.357	105.573	200.667	194.487	150.093	141.543	170.022	150.021	128.807	203.387	194.96	130.239	179.834	177.09	119.701	184.718	175.198
170.154	140.563	169.461	124.113	158.253	181.202	238.17	238.031	205.108	201.186	250.726	234.686	222.178	218.725	190.742	209.197	204.285	193.162	200.852	196.896	158.741	187.581	217.359	198.734	109.95	189.616	193.039	137.238	156.985	175.144	137.53	142.518	213.302	203.221	118.75	174.405	168.47	138.735	148.051	184.902	164.66	147.737	214.677	209.694	145.205	198.123	205.133	202.4	204.161	200.6
166.659	148.087	190.477	129.361	168.876	213.127	223.566	206.543	203.901	199.412	293.726	227.987	239.555	254.28	172.992	190.324	199.839	218.736	204.822	220.876	182.602	139.523	199.853	190.63	123.126	186.008	185.121	173.989	178.935	196.798	165.83	117.786	184.818	159.455	142.554	188.502	184.786	116.22	155.174	175.857	151.21	115.105	201.756	198.128	184.855	208.858	205.404	177.042	161.273	184.948
150.309	138.969	182.837	121.134	160.044	208.249	187.351	162.766	197.547	220.781	187.126	184.471	165.204	191.908	161.058	209.386	192.912	185.078	202.438	199.074	139.658	138.064	192.962	168.669	131.169	191.044	180.752	136.432	168.121	183.511	156.974	121.345	179.642	162.289	138.214	172.605	178.478	114.692	155.413	186.978	180.263	108.336	163.397	170.827	137.808	181.473	182.396	150.535	179.774	175.497
158.417	145.486	194.528	115.106	175.102	212.514	226.159	177.441	189.988	226.308	353.241	222.154	209.413	207.574	237.025	189.8	196.301	166.909	186.606	193.414	146.606	145.4	200.656	190.455	128.162	205.097	202.044	136.889	182.141	198.547	168.912	122.877	185.671	181.722	122.267	193.302	194.175	132.532	125.436	171.075	144.424	139.342	197.645	188.439	158.026	229.731	208.604	140.96	185.981	195.949
185.728	159.766	182.31	147.453	169.067	192.078	234.341	194.776	213.845	231.084	350.392	219.554	217.259	245.283	215.454	209.49	202.591	192.848	179.203	180.766	160.443	162.374	225.168	214.64	153.078	167.967	169.57	139.677	158.907	181.757	163.232	160.087	192.515	177.323	107.186	174.11	182.548	132.206	154.746	200.58	171.146	117.023	185.317	179.876	128.321	185.746	211.875	163.757	162.175	177.169
216.007	245.708	184.687	176.973	177.044	191.905	236.631	189.781	223.042	237.257	235.123	229.568	219.965	236.791	213.476	204.025	184.784	153.739	208.815	206.41	165.795	141.877	180.291	172.085	124.477	199.305	208.045	148.844	149.761	163.343	138.642	136.149	189.009	173.515	114.09	176.439	174.363	117.849	159.959	196.722	167.319	132.512	231.265	214.423	121.862	175.832	186.36	159.218	161.115	200.874
293.656	235.972	197.822	190.806	190.402	204.82	197.56	217.691	204.611	251.606	259.043	198.43	217.611	283.961	276.94	207.844	199.401	156.286	173.961	179.038	160.212	145.642	189.138	179.767	118.997	163.827	176.42	128.915	168.917	199.221	181.581	147.077	175.044	160.347	130.805	185.935	178.96	135.683	157.622	179.414	149.434	125.963	191.129	186.145	164.886	191.769	201.388	178.316	188.104	198.146
244.951	247.793	179.958	183.515	163.698	195.008	239.271	188.79	198.763	210.014	262.816	196.792	193.982	275.869	283.093	196.792	200.105	205.504	175.846	171.383	178.628	194.112	203.304	192.044	134.242	190.544	199.534	134.021	145.713	156.612	162.938	152.488	213.421	185.1	103.606	166.46	158.473	113.756	138.674	182.909	147.158	104.096	183.435	173.895	136.59	176.307	186.908	169.2	193.498	196.185
183.927	219.083	192.43	174.471	174.844	210.386	211.715	147.994	172.413	186.379	231.09	243.685	231.947	239.132	225.631	190.335	190.657	175.448	175.747	198.686	202.552	194.462	189.984	164.833	114.781	178.25	187.499	135.324	153.197	183.277	172.688	186.19	204.823	188.364	127.368	189.78	177.453	128.952	150.579	171.932	152.914	115.143	202.677	194.314	183.871	181.947	184.88	178.899	158.659	206.624
189.171	225.224	176.235	154.577	162.012	192.574	220.339	193.172	201.271	209.519	174.581	189.941	193.947	266.612	222.989	218.722	204.547	166.926	188.599	180.506	166.512	148.821	192.38	183.454	129.739	187.716	196.461	124.422	145.019	167.063	134.909	161.79	223.612	205.091	118.124	163.174	157.81	113.027	163.774	202.091	184.028	144.582	185.358	164.801	192.857	180.88	191.57	190.771	181.22	207.209
239.42	230.611	181.17	194.074	156.542	208.948	228.715	194.966	190.142	196.773	186.313	175.325	217.832	286.137	295.479	205.245	229.934	198.26	186.63	194.904	171.217	174.935	192.607	181.805	113.595	192.523	190.616	118.545	162.947	181.414	176.621	159.731	200.529	172.085	124.274	197.892	188.748	133.518	148.243	186.003	166.001	129.047	194.839	188.692	219.017	205.222	182.067	166.263	159.198	194.937
180.924	163.403	201.588	142.114	186.822	218.035	204.301	170.731	193.003	208.826	185.761	196.628	211.061	213.985	205.543	215.467	241.715	221.151	178.123	188.943	183.509	186.106	200.161	191.06	138.495	151.674	150.983	94.1589	159.802	189.263	172.93	161.934	208.846	183.34	145.406	219.299	207.4	147.487	140.349	184.468	170.531	138.576	199.077	198.593	168.042	182.9	181.344	126.596	146.25	196.528
316.88	260.125	188.581	220.964	188.226	190.248	204.771	185.22	197.752	191.273	134.258	204.784	216.972	231.982	188.932	179.001	193.04	216.951	193.522	208.719	195.295	170.037	178.017	154.865	116.991	188.881	179.169	113.91	135.749	160.646	176.606	181.569	248.8	240.467	161.515	214.632	163.034	127.934	163.525	205.188	182.464	173.891	212.661	200.373	157.702	160.292	163.25	130.556	160.545	225.782
207.787	208.102	195.117	181.727	184.345	206.977	217.272	208.908	182.701	196.462	147.007	188.541	204.875	227.95	225.143	181.424	193.08	169.592	192.114	197.394	162.437	168.601	206.206	178.389	101.036	158.018	164.963	103.351	160.051	201.866	162.585	135.618	221.146	238.189	179.985	212.813	188.756	141.633	174.93	197.342	184.743	147.424	209.124	203.048	148.76	184.06	195.33	127.982	144.938	177.59
201.02	158.818	188.133	142.151	173.78	199.629	192.171	225.241	208.507	215.057	163.1	166.987	204.136	218.591	202.563	220.518	234.869	186.247	186.099	198.327	160.33	159.118	201.981	177.656	103.387	171.577	174.306	102.01	144.596	171.016	170.384	143.378	235.875	214.917	177.855	186.661	176.239	139.436	174.741	206.91	179.736	176.284	191.684	215.282	136.559	191.081	194.607	143.207	143.566	192.013
229.818	270.859	201.623	189.323	184.597	215.205	199.591	176.28	190.209	185.446	153.825	196.168	218.243	195.371	181.912	190.321	207.756	200.655	162.427	194.046	179.277	153.824	207.575	181.793	97.3828	175.871	179.242	122.444	166.409	181.593	158.074	127.707	199.707	185.764	190.464	225.891	200.148	142.019	149.049	174.974	145.631	159.049	212.97	212.701	155.008	188.891	184.043	127.764	159.566	216.406
207.754	171.446	203.578	152.509	186.46	217.548	206.558	152.477	215.328	219.767	162.674	195.069	201.851	222.925	171.706	217.118	220.878	256.571	200.257	178.835	152.001	161.804	227.821	194.876	104.139	184.514	186.034	133.904	137.823	171.032	137.973	124.36	217.113	219.104	148.821	200.703	179.849	130.53	176.844	231.194	227.689	195.052	224.429	207.243	115.011	199.627	201.768	147.51	157.883	199.145
248.883	242.416	222.721	221.08	205.005	237.922	218.416	158.486	204.818	213.502	258.414	204.3	210.012	215.255	181.29	204.033	197.674	205.006	212.196	201.819	157.849	155.291	182.823	173.615	106.772	195.345	195.749	137.598	160.182	177.775	135.625	113.145	191.541	184.104	171.294	193.155	185.956	142.567	173.853	190.392	190.202	185.386	221.268	224.924	122.18	187.857	175.278	165.257	176.433	204.235
219.765	212.544	233.229	204.532	214.062	239.813	189.435	176.404	200.737	218.098	186.707	203.11	216.124	186.162	175.801	230.02	224.097	193.681	172.74	161.138	134.769	173.626	201.105	186.921	132.648	170.137	169.362	131.72	186.815	206.356	177.06	132.574	188.147	178.201	180.805	200.092	198.142	160.495	186.94	201.958	168.3	105.636	169.619	166.464	154.558	208.17	200.497	157.234	148.541	175.834
223.275	249.663	209.318	196.461	203.701	218.822	192.438	174.072	212.295	215.155	192.779	210.131	216.711	179.963	159.656	194.507	195.76	210.056	186.148	186.957	131.873	141.805	186.854	169.877	114.073	199.243	196.747	117.222	167.791	174.506	164.088	128	187.557	164.989	113.078	214.46	200.539	149.117	169.341	212.525	184.169	146.83	190.579	181.3	210.382	184.876	197.764	152.731	159.688	218.432
227.499	213.716	242.517	216.731	194.542	222.137	207.062	137.4	181.026	194.289	260.746	205.173	214.831	210.231	161.663	200.5	193.968	231.102	200.577	198.648	147.299	129.421	191.838	180.221	129.29	189.782	188.337	124.544	156.033	185.284	154.039	141.416	160.454	143.713	104.128	191.917	193.046	167.631	187.068	199.991	189.315	145.233	179.197	183.128	233.014	227.942	215.684	158.2	182.966	204.004
207.75	186.772	198.18	178.417	197.378	200.019	191.87	158.266	204.504	215.866	187.289	202.121	194.906	224.294	147.438	216.102	209.1	190.997	192.726	186.183	132.72	116.832	179.294	154.887	125.228	194.748	202.912	128.28	144.505	180.695	140.746	145.042	201.58	189.89	105.236	160.78	171.219	151.037	203.987	206.507	196.574	129.707	175.519	184.192	157.368	209.938	208.088	174.155	182.151	223.46
247.866	281.606	209.249	211.142	204.482	214.819	178.963	184.352	196.455	202.419	185.348	213.187	200.627	165.285	187.919	185.802	192.281	196.128	187.466	199.555	142.264	139.651	191.632	180.641	125.571	183.752	181.952	109.027	176.433	196.5	161.793	145.717	182.74	159.636	125.765	196.863	203.906	167.716	192.558	162.004	162.291	117.505	242.325	203.666	154.768	194.204	201.829	186.691	176.976	206.963
204.556	184.667	207.822	166.512	203.549	212.437	203.884	188.545	219.976	230.203	216.293	191.477	186.274	193.429	211.222	218.436	209.368	194.946	185.357	177.716	138.841	156.392	200.644	188.469	139.741	188.448	182.572	109.413	165.435	188.857	157.405	126.761	178.845	171.045	104.688	168.099	171.014	190.302	174.733	198.284	171.89	149.993	182.343	177.351	167.57	188.712	220.074	190.934	179.779	194.395
183.929	185.055	210.476	155.653	212.386	232.427	236.006	178.317	196.266	208.04	183.213	204	207.058	201.842	169.777	179.412	168.015	189.576	237.375	217.639	179.46	149.883	186.251	159.026	148.454	194.251	191.859	142.301	163.734	175.932	153.148	139.606	179.184	169.153	127.93	182.498	183.985	159.926	176.859	188.993	163.555	145.776	208.44	189.717	136.361	157.658	159.314	170.432	189.033	210.487
194.407	193.817	208.235	177.188	206.85	227.633	209.964	174.931	196.786	214.265	170.806	193.226	202.415	230.409	196.112	200.64	184.638	139.498	188.335	191.995	156.935	154.687	204.37	186.425	109.182	172.517	169.24	132.968	166.754	196.405	148.811	137.36	167.321	164.657	122.178	168.792	177.371	141.065	201.639	216.081	179.945	138.786	185.573	165.209	123.328	224.564	207.842	173.672	173.454	174.901
186.271	155.306	180.329	135.316	173.989	185.358	192.139	199.82	217.19	219.478	150.802	181.013	192.445	185.41	201.434	196.18	187.997	141.016	194.16	207.164	150.908	174.406	196.506	176.447	111.879	194.177	187.659	127.23	160.137	166.972	132.866	122.217	186.36	181.773	121.097	170.754	186.918	134.877	163.448	183.567	166.152	152.873	223.092	206.41	167.368	146.812	159.167	182.673	171.236	203.908
191.051	225.571	177.986	161.769	167.348	187.27	186.688	210.304	197.986	207.371	195.575	182.567	196.08	191.541	208.953	207.867	198.895	134.391	198.047	204.634	155.223	182.942	207.319	190.748	111.127	176.76	179.559	139.185	192.914	202.876	166.903	119.23	164.789	155.387	130.768	197.032	194.707	159.436	141.762	177.132	142.547	151.633	205.934	188.957	143.278	180.071	182.936	181.714	162.03	165.383
209.666	186.145	223.351	196.305	176.734	197.278	213.586	167.207	206.38	202.819	121.667	173.341	168.824	184.7	163.068	196.28	177.424	115.308	209.577	220.687	165.612	161.537	200.86	164.345	106.242	202.955	202.02	145.201	162.582	184.862	149.402	128.231	207.173	193.067	150.759	183.136	177.896	126.824	181.906	201.207	168.95	157.584	197.071	183.803	159.267	161.879	181.422	162.962	180.195	183.703
215.362	215.368	226.878	204.229	190.351	208.804	217.521	180.779	169.537	179.321	160.851	187.754	194.248	189.358	178.804	183.841	179.743	132.006	211.326	217.554	182.37	171.054	199.259	172.058	104.97	183.412	186.108	143.832	177.345	197.01	151.235	116.552	187.686	182.339	151.264	212.053	196.048	118.439	163.613	173.883	176.431	137.731	211.266	202.633	160.826	182.631	180.435	163.027	164.159	183.932
204.555	236.748	171.122	174.285	168.467	176.781	180.998	175.455	195.256	203.184	142.161	168.751	181.235	170.964	189.687	223.262	213.943	134.534	193.752	190.256	162.649	185.076	211.714	194.219	122.855	187.335	187.413	144.275	172.264	191.403	148.309	129.502	178.97	166.177	134.216	191.35	193.804	145.725	176.556	198.676	175.331	158.205	172.572	168.938	114.403	159.907	177.354	153.02	174.386	188.906
218.267	227.599	229.014	208.341	174.319	187.394	165.473	165.072	208.044	202.543	149.129	186.233	192.133	164.69	161.186	214.255	193.268	130.759	215.497	216.089	144.369	154.117	185.644	176.27	114.349	193.443	192.581	120.112	180.043	203.5	157.675	124.482	206.908	183.841	123.08	208.302	209.053	138.811	139.226	173.368	144.973	161.968	206.611	197.278	125.331	148.333	160.745	146.908	190.593	192.557
177.717	165.94	183.781	171.286	159.544	176.371	167.332	180.79	210.579	208.242	147.295	176.472	180.368	159.473	146.02	227.245	216.653	137.518	187.305	184.546	135.602	149.197	211.304	184.231	120.262	178.023	176.342	124.999	173.848	206.178	156.875	156.324	201.967	190.833	113.149	186.477	194.031	126.581	169.227	194.072	172.747	142.152	174.18	159.673	154.78	206.926	205.74	131.52	156.524	166.592
210.807	175.741	178.153	172.382	177.358	176.954	185.448	174.231	216.362	218.13	150.319	188.068	187.939	184.091	156.571	199.671	187.266	146.707	216.083	206.165	151.174	141.917	185.717	157.214	133.295	202.509	192.012	128.332	155.649	181.512	146.709	161.95	209.631	194.644	122.117	190.044	194.754	121.816	170.051	193.125	170.656	123.816	199.142	183.234	146.838	185.109	173.987	135.782	159.56	201.255
180.642	178.669	204.026	156.333	199.405	216.407	144.388	149.08	195.911	221.004	163.17	194.785	203.115	152.72	145.198	195.194	194.92	143.763	191.418	194.172	118.196	162.077	209.879	191.601	141.005	190.252	181.026	118.376	193.982	206.929	172.141	153.889	184.459	170.962	123.698	208.803	200.299	152.72	185.924	181.987	158.89	135.686	203.369	184.612	143.245	199.972	187.411	143.592	156.798	180.116
195.418	176.988	181.864	173.982	179.671	183.996	148.755	166.066	213.494	210.233	160.859	180.337	181.531	141.74	141.624	206.375	198.123	147.525	193.669	199.858	128.383	145.473	199.91	179.043	127.285	204.114	193.795	100.785	159.009	181.677	178.655	149.171	202.104	174.705	100.743	186.531	182.087	155.859	162.867	195.365	150.738	128.429	206.107	183.927	147.873	173.934	180.585	111.69	170.486	193.973
183.734	169.232	192.25	158.581	180.512	205.279	179.801	150.716	199.566	184.515	162.567	202.64	211.128	173.977	142.187	185.9	163.528	159.854	192.094	195.411	148.706	152.758	198.143	173.57	130.614	195.097	195.314	122.496	174.19	203.508	171.777	152.27	181.395	171.364	105.14	194.283	199.026	147.306	170.041	172.313	151.377	123.868	204.926	198.406	127.017	171.558	226.526	109.875	147.883	185.476
175.323	172.422	194.241	155.906	189.254	221.786	170.734	179.664	220.437	219.307	127.916	181.245	190.004	154.314	141.026	214.593	201.289	118.407	184.099	188.489	133.439	150.836	201.518	173.347	118.655	202.787	198.048	129.816	158.817	198.14	141.005	159.008	206.01	188.788	107.584	179.626	175.321	143.014	194.708	205.699	176.582	109.317	176.798	171.363	157.327	187.23	186.577	114.737	133.496	180.232
190.724	174.465	202.643	157.395	191.891	214.392	157.182	170.284	184.239	183.34	130.545	194.917	208.519	158.361	148.462	185.319	169.216	109.945	197.064	202.709	131.012	146.729	190.56	166.149	112.689	208.933	198.747	110.993	167.019	198.394	156.4	124.158	185.919	169.406	109.534	203.5	213.662	132.219	170.916	202.878	137.019	119.651	216.159	190.741	135.698	180.854	182.865	89.6436	152.113	194.294
162.173	166.38	181.554	144.243	190.397	216.786	181.471	171.636	197.467	189.538	129.26	185.684	207.086	164.68	171.988	205.03	190.949	107.558	169.036	186.452	137.251	181.806	208.711	190.542	103.206	181.69	173.437	108.423	188.455	206.161	174.69	135.412	176.583	165.387	119.846	191.152	193.067	141.797	189.426	220.55	160.555	117.557	189.444	169.968	141.725	215.056	212.624	103.785	143.85	180.37
146.22	156.716	169.979	124.149	190.401	210.111	171.452	157.338	198.278	185.586	115.582	204.986	217.847	181.445	147.566	190.26	173.042	109.864	204.265	209.392	152.847	161.201	193.523	160.443	121.703	200.021	195.895	130.269	166.832	186.7	144.902	148.846	203.986	190.981	129.567	186.189	176.294	120.959	168.037	209.141	165.336	134.745	191.273	172.936	128.918	187.256	189.981	89.3602	146.024	185.867
141.467	155.73	151.171	132.765	178.486	212.619	185.142	178.258	185.666	180.172	111.687	189.605	199.481	170.054	148.338	189.21	178.563	94.9674	183.537	190.794	148.599	165.37	217.421	184.575	96.7451	181.303	172.448	142.383	175.179	201.537	136.518	121.34	192.196	184.865	150.356	191.644	181.621	107.568	190.171	216.426	169.263	128.848	196.115	171.396	111.594	227.52	220.183	120	136.371	175.462
142.842	143.392	184.261	107.426	179.05	188.486	187.107	151.877	181.026	187.903	123.117	175.178	174.928	154.575	165.153	194.418	188.922	123.151	183.798	186.013	135.723	169.036	205.931	177.343	127.584	200.767	195.073	119.49	153.6	180.276	129.379	134.735	191.498	177.801	166.683	180.935	181.244	112.139	157.933	211.223	166.131	136.011	190.934	180.247	110.428	186.16	178.794	115.744	155.675	198.833
135.371	168.226	146.825	124.075	212.191	234.284	172.569	143.486	169.371	159.352	115.886	194.974	209.982	165.267	151.311	186.273	174.702	115.81	188.906	191.805	127.719	177.129	217.22	188.39	120.991	177.513	170.103	114.124	197.451	194.875	150.446	117.338	185.389	173.44	171.849	208.232	198.188	134.503	154.839	180.018	147.758	156.142	197.045	182.222	111.495	167.266	173.595	109.5	162.333	200.157
132.938	145.385	149.717	114.628	174.531	199.811	164.351	140.715	180.422	165.663	104.436	166.725	177.41	160.809	148.739	207.774	182.537	99.8699	180.408	188.038	134.692	150.972	201.871	166.656	110.204	190.249	190.958	109.209	164.052	179.968	134.867	139.04	210.526	196.201	146.237	178.782	172.517	127.947	182.364	209.443	176.894	136.596	183	159.935	93.2617	191.849	185.32	128.231	169.184	207.176
141.278	155.01	161.578	118.499	189.456	208.993	153.988	144.149	191.826	170.649	135.882	196.329	195.252	162.994	142.152	180.766	166.011	124.264	213.458	208.931	123.97	162.423	166.979	133.328	107.515	193.247	178.534	105.327	149.92	168.025	121.147	152.915	196.378	181.234	134.972	183.909	179.1	113.992	192.28	188.766	145.053	129.456	187.384	162.456	83.4717	176.624	173.205	113.227	153.533	200.628
143.204	141.698	168.466	117.783	166.037	184.035	123.355	145.051	197.787	201.865	133.491	178.987	194.299	139.712	163.361	210.748	197.255	129.464	185.332	177.172	120.416	168.562	205.408	184.798	130.602	176.813	165.209	108.661	169.402	180.581	153.788	157.427	213.324	205.217	149.446	188.522	188.224	157.768	192.585	200.033	176.953	141.895	170.009	145.54	103.105	205.949	199.185	131.671	168.108	197.056
161.977	153.35	175.927	136.971	169.516	182.476	121.399	128.477	181.39	180.856	135.069	193.166	207.11	148.8	130.509	190.356	172.121	126.46	203.979	203.039	122.698	139.621	204.124	175.837	135.527	192.777	185.815	99.4678	164.159	181.027	156.114	138.666	209.918	192.154	142.666	208.883	209.219	166.853	157.523	181.719	142.392	138.452	203.91	182.401	110.98	175.603	155.547	123.525	191.031	207.053
132.029	149.857	140.912	122.725	177.079	204.088	156.082	120.036	176.419	168.532	136.185	185.274	188.663	153.546	137.297	195.221	174.697	125.363	193.143	190.977	125.703	166.047	209.291	177.596	120.04	170.933	176.803	109.841	177.78	186.62	161.495	159.454	205.552	187.605	134.038	195.956	198.506	145.581	178.895	196.293	155.923	132.948	176.908	168.806	110.722	198.905	188.723	114.789	166.98	183.054
147.21	131.43	157.849	115.941	148.125	168.799	139.669	129.139	192.98	180.27	116.905	183.137	200.944	152.955	133.567	192.854	171.846	121.054	209.917	207.438	139.234	137.232	166.901	136.242	126.486	206.736	197.189	124.289	144.647	157.317	140.84	158.065	211.789	204.276	151.104	181.691	185.392	128.721	176.054	188.58	162.734	125.386	185.956	167.335	119.538	179.057	175.795	132.874	189.618	217.421
131.803	137.997	155.878	108.275	168.151	191.171	129.6	128.979	161.429	172.433	122.841	190.984	206.971	133.536	136.546	195.653	176.089	109.412	196.758	194.274	114.731	139.857	187.021	162.801	109.678	177.275	167.148	109.028	162.564	185.484	145.495	138.921	177.278	172.554	155.485	209.089	201.02	164.26	173.846	184.074	152.361	125.975	207.373	193.089	131.545	195.366	191.59	130.706	183.244	217.728
152.063	138.738	166.532	118.09	159.893	173.588	126.57	144.743	173.368	171.654	140.61	174.905	185.138	126.391	162.788	222.617	207.27	111.875	177.816	174.346	111.568	157.652	189.738	162.566	109.605	184.299	172.966	91.4574	177.979	185.979	163.02	143.824	208.66	194.894	150.478	198.492	197.141	152.929	175.465	198.91	142.422	110.536	188.69	184.914	123.233	197.334	183.386	133.67	203.315	219.991
129.312	150.297	138.468	120.591	180.599	204.78	172.948	135.401	161.556	150.816	130.413	193.407	202.56	166.828	145.721	178.987	163.239	123.603	199.19	200.172	143.705	165.47	180.821	152.448	119.477	181.937	176.619	125.679	195.546	198.312	145.757	130.438	194.098	174.4	180.712	237.218	226.855	150.969	174.288	180.922	158.183	137.134	217.516	200.081	148.356	193.732	186.102	142.105	195.942	200.665
115.599	129.457	135.686	98.5682	162.658	198.252	151.333	142.219	180.917	175.741	100.662	170.982	178.401	163.761	153.498	181.289	165.422	98.0278	175.385	177.408	134.757	160.442	213.202	177.657	106.044	186.618	184.04	129.37	178.64	183.448	139.48	151.94	204.951	183.451	180.438	178.779	177.206	95.4703	187.658	217.417	177.764	129.051	183.709	161.169	140.292	209.292	195.757	157.857	179.957	193.838
130.592	138.155	152.482	109.863	166.517	183.966	134.093	141.673	182.503	171.169	101.301	179.049	194.976	145.842	140.045	177.768	159.735	102.104	202.811	199.692	130.636	155.803	181.975	153.425	103.006	203.492	192.674	127.625	181.99	177.283	124.721	174.063	204.143	185.147	170.72	226.628	216.092	112.12	181.801	210.297	163.51	126.846	206.283	186.864	110.134	178.907	176.319	160.28	194.986	222.354
134.381	152.477	147.116	119.326	182.892	208.243	155.176	159.751	191.613	189.102	128.636	190.551	202.651	136.946	152.857	194.727	181.752	106.462	167.459	172.31	122.011	179.225	199.413	176.712	115.556	176.891	175.688	138.237	205.305	207.061	161.119	150.943	186.219	188.355	139.067	174.929	184.081	187.013	221.238	224.81	169.948	144.263	195.633	185.459	127.63	198.269	192.132	135.836	181.588	167.572
136.4	134.672	158.284	113.002	155.089	174.984	138.685	143.733	197.034	184.77	100.635	200.226	213.156	144.542	133.275	182.807	162.046	101.77	185.949	192.326	115.82	139.295	169.023	138.414	116.413	194.268	189.664	119.293	186.267	184.472	140.72	154.541	206.314	191.724	144.049	197.627	190.202	133.771	195.985	203.115	168.272	166.344	226.756	195.863	119.371	175.821	172.467	151.266	179.712	188.131
138.605	153.193	147.467	128.937	176.73	197.765	164.621	151.683	168.956	170.121	119.119	202.175	204.251	157.328	136.932	177.239	157.274	97.1256	188.834	184.048	112.308	137.463	183.798	151.15	102.378	169.902	169.173	134.033	173.314	177.068	128.941	187.963	212.497	189.576	149.331	193.782	200.422	160.84	186.627	204.009	168.816	181.794	190.077	165.031	107.986	207.213	189.833	154.253	172.387	166.077
161.368	144.604	164.465	133.596	155.938	173.573	148.357	177.137	213.289	209.956	129.774	175.248	179.602	140.732	157.371	197.466	187.063	117.375	187.653	184.326	122.842	146.384	192.848	162.252	132.357	198.959	187.521	124.005	146.957	166.998	134.873	180.844	220.747	202.584	143.141	180.022	194.381	133.571	193.58	207.769	178.563	166.059	200.449	181.585	97.5423	193.841	187.797	162.915	168.079	175.643
154.794	162.222	165.123	143.78	180.545	204.854	140.771	145.509	180.887	190.915	137.924	185.794	187.288	131.112	133.068	184.57	173.944	118.103	186.765	194.338	114.191	149.138	194.854	176.791	123.83	182.08	170.992	101.282	177.56	184.629	138.152	144.707	187.301	171.175	147.902	219.09	218.447	180.227	176.379	169.406	156.397	174.492	210.029	201.703	129.507	195.868	181.757	191.619	211.925	215.862
151.638	162.634	160.676	142.132	183	202.529	157.896	143.273	200.714	194.109	121.616	181.87	176.188	124.936	139.124	205.651	192.042	123.347	183.655	182.499	107.751	137.819	189.688	170.629	117.96	182.69	180.874	97.0411	181.545	190.337	140.448	156.14	212.648	188.023	104.826	177.778	181.168	160.665	175.367	195.48	155.994	156.11	202.531	189.678	108.24	203.216	194.138	147.483	192.051	215.723
161.138	164.928	181.621	139.698	189.199	217.286	181.504	139.266	196.16	178.525	142.516	200.002	204.144	157.362	130.187	174.809	150.364	130.931	212.918	207.531	127.179	133.728	163.527	139.606	121.231	195.4	188.049	127.895	182.989	197.891	143.56	163.119	192.139	161.32	104.268	204.563	207.23	147.693	162.788	187.944	181.031	157.109	215.426	190.122	125.906	184.375	185.988	157.879	180.948	192.519
162.986	164.314	181.38	144.165	184.466	204.043	122.109	153.934	208.604	214.856	133.13	168.896	171.718	131.806	143.779	203.688	192.822	107.872	172.707	174.424	112.603	151.021	198.633	168.918	112.556	182.395	175.349	119.687	173.835	182.287	139.504	174.528	196.132	163.508	113.276	194.115	189.567	165.013	200.688	203.167	172.553	142.536	189.771	174.151	166.721	212.373	200.469	161.749	173.734	168.666
191.609	179.751	213.956	170.473	190.901	207.549	123.416	148.463	197.228	198.853	138.764	182.6	185.162	110.797	142.765	198.345	175.683	107.994	191.406	192.401	108.719	144.463	179.916	157.108	110.156	189.183	160.513	86.6341	159.171	181.181	132.156	135.899	188.348	151.576	91.7902	192.103	192.212	144.042	171.664	181.74	128.31	143.162	200.614	179.646	132.182	170.32	159.782	126.578	183.758	200.71
167.714	177.833	173.046	164.852	193.184	219.388	190.474	158.461	197.327	190.252	142.357	185.249	194.025	147.67	162.681	201.361	187.211	111.544	176.66	177.746	119.322	174.324	193.236	165.86	103.39	159.824	159.923	119.912	202.767	206.293	164.417	149.414	182.95	165.958	97.9028	201.967	198.77	162.377	190.738	199.792	141.28	132.883	209.504	189.336	133.839	201.913	191.425	103.667	168.925	188.674
173.994	166.022	195.328	155.82	178.5	200.703	172.477	156.652	211.5	208.885	120.606	185.624	195.019	163.837	141.214	193.98	175.377	102.92	196.574	203.316	138.754	137.964	170.595	128.512	118.022	196.003	187.816	127.274	173.749	173.983	134.066	162.314	199.719	180.436	107.553	184.868	186.236	153.297	181.833	194.786	172.153	131.651	218.616	188.146	145.968	189.815	187.545	152.127	180.766	205.699
154.661	167.554	167.64	143.519	192.344	210.145	145.048	173.399	200.49	192.24	111.565	187.564	199.66	160.368	157.55	187.511	168.947	84.934	187.122	188.63	133.577	149.247	180.427	154.785	106.455	193.283	177.06	131.114	201.415	198.266	122.043	128.081	190.925	159.233	122.21	199.832	195.657	111.946	189.868	196.774	157.565	133.951	207.06	173.533	143.123	205.387	195.504	130.102	157.886	196.275
175.603	175.306	197.463	152.219	196.505	226.661	222.762	201.162	221.486	215.452	126.719	171.219	192.114	135.493	168.53	201.936	190.04	104.005	176.02	174.223	119.803	144.207	167.481	143.482	116.501	208.63	186.677	114.471	195.493	191.946	140.352	142.574	211.051	178.694	110.817	179.136	168.732	126.816	181.498	193.489	158.33	143.543	202.233	195.889	125.019	193.837	179.013	114.824	190.171	201.757
167.376	185.995	180.823	150.553	218.067	253.886	175.071	152.105	185.91	188.119	130.633	202.183	216.514	157.682	157.018	180.985	171.451	115.279	185.686	186.544	111.258	145.665	166.223	151.92	114.702	133.596	106.623	108.855	229.852	221.839	150.101	126.182	185.059	155.499	131.664	204.802	196.225	129.938	157.487	172.145	148.091	158.933	208.848	197.895	144.762	188.619	185.059	116.892	180.363	200.998
155.659	175.28	160.946	148.052	200.075	231.152	207.052	179.328	223.414	197.888	98.398	177.212	184.307	160.25	148.932	196.327	179.1	94.3317	175.294	173.394	121.206	136.207	177.362	141.484	89.3859	136.279	126.269	106.801	201.599	208.868	129.574	140.263	204.907	178.725	121.732	174.22	150.549	114.32	193.051	180.868	166.764	158.329	175.168	151.974	130.826	206.633	195.29	168.933	183.763	196.232
146.926	162.113	159.521	133.869	189.747	216.104	167.753	171.711	206.229	190.52	141.645	203.022	198.86	138.236	146.093	176.566	151.598	114.055	192.747	189.542	125.698	131.525	156.005	125.221	118.167	213.382	195.724	116.467	198.381	210.14	136.032	136.143	189.186	171.643	126.34	193.207	186.467	103.188	168.304	186.571	162.742	152.706	202.604	172.968	101.241	190.598	175.56	147.048	182.304	202.879
146.111	146.335	165.559	126.171	166.416	190.138	149.84	159.536	220.114	202.867	132.684	185.468	201.074	131.522	159.305	198.471	204.984	117.417	166.346	162.286	113.868	163.694	199.366	178.959	133.488	171.526	160.372	118.577	200.061	189.467	144.429	143.993	178.88	162.269	141.19	190.917	183.697	122.312	191.778	210.349	150.052	149.736	187.528	177.511	119.478	202.621	197.095	154.305	197.29	192.162
150.567	144.835	173.326	127.35	162.676	194.385	182.311	163.408	196.132	199.394	115.513	199.338	206.983	120.869	129.987	199.025	177.638	124.553	188.069	178.212	96.7352	144.029	184.252	162.898	130.677	191.017	172.482	92.7169	171.65	169.221	140.842	140.564	190.641	159.146	117.478	194.185	188.031	119.921	157.455	181.053	135.532	174.263	210.14	185.109	104.528	170.42	179.884	215.521	199.262	192.056
128.362	152.521	137.816	119.263	186.758	219.054	149.495	147.081	184.315	179.405	148.253	198.349	192.947	125.777	137.043	190.434	181.438	118.447	192.701	193.161	118.92	175.206	204.437	175.166	125.158	170.51	163.234	109.811	196.369	194.923	132.311	142.484	180.502	162.255	108.645	199.575	190.165	100.02	170.559	193.65	160.626	154.958	192.09	170.908	106.413	216.444	204.23	165.511	180.613	190.9
164.295	149.372	174.608	133.173	166.776	184.081	159.591	152.484	206.916	203.652	160.395	179.115	180.747	129.845	142.408	193.314	165.102	116.926	211.102	205.995	130.721	142.174	182.137	141.171	140.388	195.39	182.246	106.4	166.371	176.004	122.798	173.528	193.894	166.715	103.016	177.281	177.856	114.106	187.28	203.633	175.416	155.021	197.21	178.107	113.297	183.67	186.748	210.557	196.134	188.948
165.693	164.276	190.634	142.142	188.587	201.136	154.108	156.205	165.055	177.31	156.393	181.553	187.005	116.992	141.873	195.329	170.535	122.044	188.128	181.062	104.37	161.634	199.988	163.737	117.791	182.992	164.235	96.1617	197.614	195.753	150.851	153.547	175.328	134.485	122.469	204.831	195.72	136.778	181.957	190.016	158.129	165.056	203.281	188.021	140.654	205.843	190.901	156.051	193.898	175.093
143.716	145.842	169.851	119.335	174.08	205.625	173.84	168.215	208.389	201.032	158.04	179.919	157.433	112.747	158.873	209.697	198.204	112.976	177.084	188.3	109.763	167.55	192.273	157.802	111.748	196.332	183.866	91.3834	180.932	190.756	145.629	158.006	196.059	164.292	98.3409	177.985	184.336	141.405	185.192	191.956	133.66	154.678	200.124	187.838	119.028	191.366	196.643	141.89	211	204.587
137.488	163.354	154.166	122.852	204.817	236.03	170.876	158.209	175.701	168.723	154.855	201.951	208.18	148.052	139.343	185.917	169.264	132.339	214.221	212.18	147.231	166.823	182.356	148.622	124.962	192.708	182.563	122.259	207.405	197.883	152.932	162.946	185.745	150.609	112.157	204.085	183.716	127.611	184.655	179.788	137.982	140.439	211.454	189.425	131.775	203.485	208.951	199.481	196.918	179.419
146.818	147.456	165.023	129.244	164.943	187.745	224.486	178.947	197.394	183.088	155.114	170.052	176.005	145.258	159.635	203.762	175.419	98.2327	197.137	200.238	127.984	150.23	182.583	148.026	114.838	201.755	191.861	128.152	182.246	188.174	123.119	156.488	193.86	169.465	108.116	169.131	167.978	129.459	211.664	210.452	166.175	130.71	188.257	172.931	164.757	226.379	209.415	193.238	194.859	175.505
173.342	157.101	168.335	156.161	157.885	177.834	167.225	161.514	186.386	178.59	152.47	181.463	191.44	124.861	153.488	177.666	156.274	102.53	196.038	192.287	123.483	145.555	168.849	150.802	120.041	197.933	179.971	112.821	182.328	191.26	123.933	132.077	181.3	197.832	106.735	199.168	199.821	146.826	175.479	182.562	128.018	159.658	215.482	199.352	160.39	200.099	194.426	201.564	175.86	194.113
175.15	172.753	192.672	156.614	187.345	210.723	210.405	171.411	205.515	188.178	145.2	168.764	170.296	120.637	157.528	186.645	174.39	103.823	173.719	177.604	128.512	175.048	192.181	159.526	105.235	166.738	155.12	110.586	212.776	209.336	144.385	131.621	172.371	149.299	126.026	203.069	188.56	130.45	192.548	200.762	151.94	151.044	198.238	175.303	130.55	213.999	208.81	188.978	179.804	163.063
178.084	166.56	205.777	145.907	184.166	224.944	234.818	160.862	203.201	189.447	149.182	196.033	189.682	128.297	142.169	180.364	158.079	116.053	203.791	208.049	135.726	152.117	170.941	125.397	112.298	189.032	183.524	109.813	197.563	176.551	120.899	142.599	194.588	174.369	136.91	202.519	187.651	120.428	158.42	169.029	140.081	169.72	224.056	217.801	145.401	189.776	217.796	245.21	187.562	188.617
150.587	174.578	151.998	145.986	200.76	228.7	261.304	175.041	191.26	175.155	142.971	188.029	200.359	149.008	147.253	183.515	159.75	97.3402	192.477	185.803	112.362	171.22	202.08	155.02	107.049	174.287	162.203	113.731	182.809	176.103	106.925	139.401	189.86	174.488	122.249	190.192	180.449	106.051	178.304	183.407	142.798	148.167	204.179	189.906	168.441	230.72	227.846	186.035	178.056	171.89
186.55	178.866	204.876	167.749	190.434	201.74	150.294	148.503	202.873	205.388	164.913	188.893	173.507	119.083	139.688	173.662	152.212	109.492	191.708	204.776	119.269	164.508	186.459	153.598	130.172	195.583	175.44	100.614	152.669	162.529	127.855	160.717	203.559	181.179	128.894	176.761	182.133	123.146	160.912	162.152	135.978	169.748	204.669	183.781	148.082	190.881	184.432	137.753	182.735	201.588
166.392	156.545	185.071	140.63	173.566	198.231	145.523	155.625	177.582	182.17	141.007	196.229	192.045	110.428	151.555	185.263	182.164	124.952	190.827	185.229	114.583	180.429	203.068	166.489	140.435	184.738	174.121	102.573	182.869	178.176	141.153	149.818	181.241	141.954	142.982	206.455	189.67	105.96	145.637	168.221	124.208	165.905	209.992	181.094	155.561	210.357	204.178	118.21	169.415	185.261
165.094	165.333	174.939	154.687	176.018	193.87	157.099	169.467	202.283	184.475	154.883	189.518	191.955	110.86	141.075	193.02	175.886	142.236	207.063	198.416	106.184	160.641	185.01	171.483	141.655	176.653	172.365	92.979	163.757	171.8	120.478	146.658	202.037	167.632	136.165	165.247	157.091	90.8444	174.862	191.597	154.666	164.706	188.583	164.384	137.917	190.225	175.476	157.251	192.822	192.265
165.784	169.927	193.345	138.259	201.849	228.627	146.732	145.707	182.539	173.559	155.265	208.963	209.366	135.246	127.629	173.434	157.22	140.902	219.81	210.402	123.191	155.985	188.596	138.477	144.413	184.893	179.218	113.697	187.705	193.761	131.857	146.505	183.694	142.817	122.789	201.409	191.219	109.661	164.503	176.136	164.956	155.884	197.731	177.542	152.314	200.446	188.117	137.784	201.166	192.247
157.579	141.527	166.605	136.846	147.763	186.401	130.987	159.86	200.117	198.769	133.007	188.618	193.342	126.186	158.631	214.328	211.55	134.807	185.023	188.393	152.806	170.264	191.196	170.014	153.817	188.139	178.987	107.781	167.295	184.811	144.433	184.411	207.378	166.056	154.949	178.386	166.922	129.152	202.534	201.943	173.981	169.428	167.632	154.898	133.779	201.689	193.065	128.196	199.87	198.276
142.822	159.424	148.64	139.621	181.232	186.262	112.751	138.1	178.598	165.333	134.001	197.688	210.593	118.326	136.246	185.641	230.79	159.773	207.563	194.505	125.859	169.492	170.945	157.42	150.28	197.085	185.801	112.141	199.734	203.409	161.812	172.296	198.375	153.995	125.221	220.394	200.675	143.127	171.081	171.163	145.639	147.339	192.762	171.088	131.574	186.061	178.491	109.972	167.713	195.836
162.261	152.253	182.456	143.759	161.887	186.333	145.784	152.638	188.505	188.479	134.52	166.263	176.539	130.117	169.226	219.052	203.084	159.95	186.235	189.548	154.541	177.431	193.494	182.899	132.368	163.169	175.974	112.318	196.66	199.699	184.81	192.209	212.152	177.699	102.405	185.314	181.141	165.62	200.161	208.167	160.643	186.319	174.526	163.016	113.864	207.374	199.913	135.476	152.078	176.417
151.072	156.539	161.13	142.132	171.92	194.612	152.995	144.484	174.601	158.201	98.6598	192.226	197.227	147.36	147.865	191.439	165.741	162.638	214.03	219.629	176.543	173.373	162.714	140.659	134.075	171.381	168.436	146.918	192.747	194.998	170.941	193.552	214.823	195.555	124.835	193.786	212.41	196.296	180.755	181.06	165.131	151.509	206.01	186.364	123.225	162.298	166.783	103.927	186.733	192.611
139.988	163.605	144.146	136.082	191.292	187.207	152.158	144.975	171.729	155.528	97.4849	179.879	191.148	138.39	167.408	211.29	188.539	127.554	169.334	187.057	169.405	190.118	222.093	212.756	154.93	155.603	167.841	143.962	189.781	187.61	174.069	194.084	211.831	195.617	136.944	187.482	176.359	137.345	196.278	204.847	204.401	221.721	182.62	164.135	124.671	178.59	161.224	111.183	181.471	175.377
127.782	169.691	103.435	150.415	187.126	217.396	153.032	152.261	198.809	190.742	118.458	190.342	200.545	127.027	165.113	193.689	211.342	129.193	191.405	190.162	179.98	173.604	186.871	199.474	159.086	158.208	157.568	122.062	180.866	176.065	174.507	187.819	202.201	169.823	119.488	197.616	200.054	168.729	195.833	198.755	137.024	192.178	192.502	173.675	147.925	184.242	173.917	94.759	189.938	187.703
122.955	185.053	97.7717	144.876	222.006	245.868	171.191	169.044	195.586	168.085	112.231	197.795	200.186	158.848	180.346	200.991	199.399	126.074	192.795	185.394	161.424	188.271	202.449	183.51	161.006	181.212	161.868	183.621	189.06	186.151	166.319	169.846	186.427	162.173	127.873	209.307	193.778	149.692	211.185	187.544	132.982	142.123	179.273	151.578	140.5	193.012	186.752	111.287	151.533	170.339
139.918	160.191	137.528	140.698	178.513	190.383	154.906	155.72	200.074	180.149	127.004	193.652	201.189	161.375	159.702	194.592	165.994	121.852	206.969	202.796	153.563	165.428	192.938	201.686	161.039	212.584	205.997	194.199	173.359	155.016	190.109	199.266	215.476	184.856	132.543	185.083	188.881	151.959	174.384	197.073	192.092	157.887	193.593	188.595	156.573	177.451	178.959	142.968	195.462	202.693
141.572	171.475	144.366	139.873	204.465	231.19	153.656	148.414	178.822	176.933	129.258	198.381	201.927	178.162	170.087	185.769	169.523	124.597	185.602	193.849	169.588	192.16	218.525	193.44	134.272	184.702	169.947	156.956	201.819	200.426	166.892	202.66	204.153	169.211	127.594	217.183	199.063	169.321	178.819	182.311	203.996	170.275	204.647	187.485	148.911	195.775	183.533	144.554	189.751	192.369
143.397	138.662	181.097	108.454	169.77	192.627	152.609	158.969	210.67	199.477	130.824	182.502	183.694	138.414	185.55	195.83	188.259	124	182.661	183.277	179.786	204.229	224.442	197.443	158.679	199.393	186.826	202.182	171.13	185.42	156.066	194.838	204.989	176.484	131.144	158.284	170.256	135.364	194.489	194.386	164.153	159.428	206.49	183.389	160.568	197.229	186.897	133.803	205.087	213.873
154.635	179.949	158.712	150.347	208.999	227.552	149.637	136.827	172.877	158.316	129.543	196.353	198.422	138.415	168.125	182.891	184.16	135.473	198.395	216.884	150.358	212.713	218.431	198.525	151.328	180.345	164.368	174.219	212.057	207.763	153.936	177.867	174.131	165.348	170.296	230.635	197.528	168.772	188.901	171.99	167.987	158.292	212.163	205.586	179.964	197.748	196.71	137.585	191.884	208.115
148.704	177.541	135.907	161.472	193.495	231.835	168.215	158.544	190.644	187.732	130.8	178.281	187.288	150.875	161.916	193.651	165.704	128.012	204.513	192.528	148.091	189.839	225.329	204.589	178.456	200.76	209.452	166.882	163.357	180.768	194.238	178.339	195.282	173.126	169.58	193.473	180.421	104.692	211.833	203.769	175.466	163.175	191.533	178.712	167.606	205.37	207.575	178.356	203.305	197.673
161.594	172.012	169.871	153.274	190.665	225.346	166.594	136.438	176.065	168.518	136.968	201.23	206.903	158.944	159.934	182.456	161.578	151.015	197.69	201.266	146.785	189.366	204.943	221.254	204.748	208.14	207.531	195.001	204.431	212.827	231.295	189.853	186.948	187.656	161.461	210.761	202.543	145.841	208.292	221.835	167.244	205.726	218.997	201.986	190.969	204.994	182.913	174.847	203.469	209.052
141.213	149.466	162.648	119.005	179.298	204.363	159.788	167.234	199.071	199.533	142.542	170.088	168.748	126.442	181.446	210.267	189.084	150.403	183.336	190.822	152.269	225.609	235.124	208.907	187.178	214.305	213.732	137.006	209.447	204.028	203.116	202.931	202.15	191.627	148.734	220.009	209.708	141.919	251.478	247.13	173.469	144.763	197.074	206.142	149.762	205.09	214.339	148.73	199.532	245.907
133.7	157.918	138.378	127.314	187.483	210.207	108.589	146.723	199.707	206.251	156.05	190.798	203.894	102.77	148.101	192.578	201.747	155.254	212.123	204.806	126.457	184.832	202.076	198.606	168.833	205.762	195.417	176.58	212.609	184.192	216.728	173.062	186.841	154.352	149.216	249.305	229.009	249.956	203.207	204.967	151.345	200.702	229.11	214.984	174.676	178.224	186.084	167.83	194.437	197.115
124.8	171.382	118.697	131.348	212.506	204.085	121.601	145.667	198.277	189.483	156.008	194.332	199.3	139.234	158.126	215.459	193.441	151.335	165.675	201.762	136.763	200.636	215.295	178.808	159.234	203.302	209.601	171.231	203.933	190.185	248.051	241	180.191	166.247	144.601	214.122	203.923	234.668	220.942	212.105	169.296	194.504	200.82	167.231	162.069	217.926	209.458	144.599	170.481	165.384
123.34	147.236	127.41	121.639	175.453	198.436	107.189	152.074	197.466	178.666	128.972	199.72	206.919	155.948	145.866	177.884	159.515	159.049	196.715	192.079	140.156	168.832	198.585	177.885	193.701	223.237	201.499	127.554	172.285	198.972	208.593	211.05	203.402	195.436	147.696	209.391	205.776	178.927	191.353	193.067	173.042	171.892	208.928	183.825	152.495	189.952	197.696	180.276	213.9	208.111
124.962	159.175	125.676	125.105	194.191	193.235	108.323	160.319	200.847	194.551	122.688	180.717	193.951	124.681	180.935	201.363	176.222	121.823	173.344	176.971	144.895	211.241	235.299	185.922	212.719	205.588	192.147	113.349	221.694	220.21	183.029	185.261	191.112	207.972	146.662	201.931	195.073	136.945	201.531	186.132	145.983	149.04	210.075	218.002	167.421	215.638	194.476	165.443	185.281	177.546
124.29	144.065	128.13	122.129	167.287	185.161	96.9359	170.701	211.959	206.933	145.527	191.352	194.323	114.875	170.568	189.161	177.188	140.408	205.489	200.243	112.551	165.699	183.776	188.553	166.009	203.807	192.87	134.433	186.508	215.14	184.074	192.425	205.52	186.611	171.742	196.914	199.936	158.703	182.088	195.044	148.886	179.89	233.025	210.132	168.044	197.921	182.927	141.089	188.662	198.631
119.9	164.982	101.279	139.159	190.654	204.002	116.981	153.211	189.134	176.843	127.031	203.861	212.219	150.133	177.999	185.691	171.283	141.578	192.506	186.678	139.606	188.574	191.385	169.89	164.536	190.216	184.545	168.139	212.178	220.54	146.321	199.702	196.824	200.205	171.706	211.158	205.169	159.493	194.799	208.753	152.364	165.844	195.793	199.678	159.999	222.278	207.679	224.615	187.29	173.275
121.982	156.51	109.195	134.237	177.623	184.835	139.02	154.208	188.852	161.559	103.715	196.546	210.349	160.614	157.652	193.147	153.876	129.899	199.853	200.039	142.683	164.463	185.721	146.29	169.518	215.958	207.759	175.396	180.348	206.45	189.608	189.05	225.665	203.034	179.707	188.591	184.811	284.931	207.218	202.742	161.045	169.568	194.261	182.886	167.757	187.933	181.555	159.177	209.469	203.335
121.55	164.221	108.941	133.425	194.035	214.537	133.241	155.669	183.004	147.468	94.5542	186.245	196.18	147.124	170.816	188.729	160.432	117.373	176.695	187.077	147.571	194.973	207.186	150.755	137.652	186.063	158.639	167.761	213.72	217.975	178.468	179.852	172.437	206.629	148.509	207.588	187.377	299.369	184.293	192.638	145.229	146.254	209.628	189.078	207.498	212.37	191.5	136.218	169.923	200.369
119.948	145.929	121.568	117.141	172.903	177.049	112.051	187.676	214.709	189.849	99.592	170.101	179.125	122.848	179.515	198.212	185.103	124.458	195.027	188.503	133.465	187.589	194.194	163.554	140.986	192.289	187.716	153.156	164.449	168.887	230.632	163.847	198.235	189.881	242.846	186.311	173.77	113.006	185.919	187.11	124.162	168.403	227.776	189.634	166.392	197.717	210.364	130.743	185.576	232.942
104.32	154.438	86.6033	121.845	186.386	195.257	115.621	146.304	181.003	141.879	100.364	182.427	184.287	118.421	144.969	186.428	185.946	116.376	188.797	183.215	166.896	202.922	203.794	163.422	137.816	189.869	166.192	169.328	202.72	197.446	135.353	156.511	179.049	171.21	161.703	215.544	201.745	145.801	183.594	199.525	154.494	177.047	190.951	180.022	153.269	200.287	212.697	205.416	193.376	193.693
122.652	162.512	105.564	136.2	186.191	193.594	141.235	161.501	203.497	172.911	98.8083	174.53	180.616	139.553	167.409	192.325	157.73	111.271	181.273	190.55	130.042	187.838	187.735	140.577	145.858	208.169	194.676	169.993	195.106	206.133	158.036	191.195	183.622	236.953	148.473	175.811	171.972	289.42	191.369	190.467	194.584	180.666	178.791	179.306	174.849	180.341	167.574	196.055	209.794	211.6
146.399	176.107	142.056	149.239	202.677	219.789	141.369	152.953	187.819	153.672	115.122	198.107	196.045	146.293	158.279	175.714	147.967	128.476	197.302	190.564	156.575	191.244	189.573	141.751	170.473	207.428	174.75	135.333	254.063	189.501	187.01	142.709	176.559	187.576	142.014	209.844	196.386	115.466	197.957	190.289	166.617	177.492	186.212	159.223	154.436	186.156	186.025	205.649	204.756	199.667
140.851	165.337	136.857	145.712	186.52	184.322	122.843	199.126	216.538	188.46	117.599	162.522	167.064	123.688	165.466	198.055	176.333	135.948	179.318	183.416	164.901	191.896	199.868	167.057	179.845	204.849	212.516	134.909	170.482	142.242	169.384	159.213	194.975	205.21	188.223	169.767	160.855	152.394	190.509	203.366	194.528	197.175	176.603	192.036	138.39	194.588	187.893	175	231.129	207.274
150.484	180.851	137.713	165.851	199.013	209.129	107.16	164.5	185.065	162.35	114.756	189.497	184.335	94.1105	155.559	190.354	171.993	138.969	195.472	184.826	101.333	186.482	198.687	177.401	163.292	205.169	195.001	215.059	157.388	154.835	131.318	154.304	170.428	181.833	146.363	200.272	188.529	169.529	179.067	179.733	209.133	190.401	189.747	182.164	149.518	182.308	183.494	147.202	222.299	218.711
151.199	183.769	137.502	166.173	203.113	206.949	121.644	159.354	194.419	178.66	118.98	158.511	181.027	108.887	167.509	203.982	175.168	142.493	185.218	179.289	113.534	182.477	194.937	166.835	167.219	204.607	193.535	149.484	192.796	178.764	146.636	179.805	166.405	148.053	121.807	178.058	154.756	171.286	195.443	190.002	172.698	180.364	167.497	159.694	155.031	203.365	194.934	181.322	225.74	222.313
157.81	193.707	151.611	164.818	222.679	232.987	120.98	139.671	188.241	156.099	126.76	197.865	203.938	116.993	141.705	171.901	145.138	144.442	202.957	191.255	120.461	168.793	192.939	148.972	214.794	194.859	177.462	115.588	181.367	174.311	146.632	152.742	174.919	164.394	140.871	199.051	179.291	157.926	187.877	185.145	171.061	170.95	184.182	142.285	140.03	194.975	191.17	183.243	191.151	187.685
144.362	174.177	132.519	156.704	190.975	193.667	112.386	177.559	208.214	192.615	124.985	158.257	162.151	120.163	168.211	191.689	174.309	150.155	193.227	191.571	135.472	174.05	196.636	168.373	206.714	204.227	201.616	146.69	185.443	171.207	112.689	188.782	203.789	163.045	131.784	160.629	159.374	159.578	221.188	202.49	192.864	192.657	194.51	162.297	145.412	196.217	182.335	189.183	188.201	179.382
154.563	175.228	154.623	154.809	195.473	202.731	107.252	157.208	169.189	172.495	123.363	195.034	177.157	97.1445	161.922	188.465	164.674	142.564	210.999	190.74	105.249	177.786	188.333	162.46	164.796	193.367	197.369	176.095	205.643	187.543	132.418	159.432	186.107	144.711	146.288	194.476	183.497	149.284	179.963	179.733	197.332	225.169	220.566	203.269	128.388	182.705	188.641	176.489	191.121	177.616
147.208	167.392	145.785	148.597	185.89	193.763	134.584	154.87	185.466	162.79	128.516	179.572	151.698	124.154	178.021	200.366	174.795	139.899	180.774	184.018	116.226	185.92	198.859	192.784	179.135	201.841	218.349	148.821	182.86	165.504	151.189	178.919	203.564	163.354	139.057	185.235	173.917	121.607	218.624	202.629	156.991	214.985	187.242	175.856	138.497	204.616	191.596	175.611	190.111	171.27
136.673	182.467	115.39	158.339	206.214	215.972	113.733	133.303	170.189	131.984	137.363	192.578	193.926	130.799	149.163	170.14	156.615	154.413	191.4	181.861	124.545	187.6	197.932	213.823	199.51	185.366	181.096	125.873	218.874	183.964	143.245	147.302	176.958	155.884	145.415	209.827	177.982	172.376	198.609	186.195	178.118	166.294	186.181	151.462	148.981	191.859	199.48	161.27	190.796	193.604
143.374	184.517	122.753	163.253	204.988	197.389	113.976	174.98	202.218	162.802	111.34	165.568	174.606	127.136	164.865	190.443	152.782	122.701	192.822	193.135	144.607	185.469	193.607	181.799	177.07	202	191.977	172.524	178.255	178.686	124.728	186.799	195.742	166.046	153.427	168.495	154.212	180.889	224.557	208.486	168.172	180.842	187.628	165.684	134.143	207.547	196.196	158.689	193.149	192.573
151.922	186.133	142.112	160.066	211.381	217.8	117.104	163.48	181.466	147.134	110.902	190.964	193.683	114.463	160.728	175.918	141.308	131.119	228.904	216.294	153.7	195.617	196.098	154.403	158.007	199.512	190.464	170.078	189.568	191.928	127.684	159.593	174.69	159.22	165.039	212.407	209.502	157.412	190.157	181.707	175.545	190.153	223.233	202.953	169.319	199.761	188.843	179.456	184.966	172.14
149.151	177.511	147.184	149.431	204.682	206.578	135.211	170.461	198.318	161.369	115.551	164.667	150.269	110.753	191.829	198.564	168.661	128.349	194.615	195.959	127.909	191.044	194.267	165.893	147.634	202.403	196.06	125.111	185.583	185.037	133.448	195.371	204.742	146.479	148.836	178.407	166.332	160.106	234.923	217.212	141.605	180.142	189.001	199.997	177.545	208.536	193.067	153.158	197.482	182.083
138.952	185.278	121.079	155.655	214.24	241.411	135.616	155.587	178.725	145.641	129.893	189.655	184.373	127.726	165.692	182.704	157.3	128.103	172.133	175.09	147.962	195.172	196.489	155.534	130.437	177.999	166.394	121.237	206.066	207.382	198.557	156.431	174.955	142.508	154.341	186.877	175.249	175.117	193.643	201.408	145.49	191.806	208.717	163.518	203.133	201.897	179.825	127.267	185.037	175.977
135.581	172.844	110.922	161.13	186.018	193.295	136.958	177.044	201.903	160.627	113.291	176.672	184.963	136.336	166.107	188.757	149.8	120.55	183.172	178.179	135.027	185.902	190.304	153.987	161.515	196.781	166.807	123.926	184.286	181.838	158.533	214.508	190.67	186.928	173.924	178.504	143.022	184.686	217.907	207.239	164.706	160.788	215.537	225.332	233.749	205.142	193.044	132.178	194.568	188.584
153.995	172.086	158.962	149.145	195.298	205.12	126.152	173.477	174.735	143.354	114.479	198.917	194.906	134.623	165.977	177.376	137.19	128.105	210.517	199.847	145.452	188.806	196.791	154.954	152.194	205.647	175.833	143.193	207.901	194.131	120.815	160.347	184.204	195.621	161.875	179.711	165.074	147.75	227.846	205.588	145.526	186.921	225.605	176.352	226.726	207.352	189.446	126.505	184.327	174.829
142.452	170.065	149.472	137.827	204.141	169.555	144.931	174.546	186.409	158.724	119.254	156.649	156.081	107.547	169.919	183.223	145.331	128.07	192.139	177.361	123.573	174.655	178.048	129.14	158.777	204.708	186.679	142.525	172.484	146.085	99.5956	199.839	210.022	161.27	147.72	156.538	148.801	147.655	202.81	190.508	135.237	206.063	225.705	241.807	161.865	189.815	174.745	125.33	198.841	182.398
134.257	158.758	131.912	138.439	180.341	186.752	119.558	173.758	185.938	162.498	117.626	177.582	176.876	123.249	191.052	200.612	165.414	119.695	182.114	173.328	139.099	215.194	212.574	180.528	146.538	176.289	159.348	135.571	194.114	196.265	123.047	192.189	195.213	160.994	129.781	174.867	181.553	183.599	198.704	196.198	136.403	195.24	201.803	185.113	132.988	203.686	198.015	86.9375	172.62	168.914
145.373	167.127	140.155	151.111	183.186	190.615	110.86	156.848	186.65	144.228	120.8	186.432	193.182	118.265	155.606	175.569	160.244	125.829	190.416	198.995	119.975	191.793	190.273	184.892	174.385	202.37	175.843	147.582	161.574	182.722	157.614	172.091	201.252	157.315	143.852	186.635	190.059	165.638	178.959	171.867	200.398	198.234	215.228	193.865	276.013	218.546	184.98	131.783	190.587	188.281
137.94	173.66	124.349	150.61	195.373	203.125	124.931	174.153	193.341	146.94	125.468	169.761	172.551	119.869	162.428	184.866	144.419	130.587	164.12	165.888	120.511	195.899	199.972	189.388	187.265	190.146	162.327	135.82	192.737	179.043	142.954	195.613	209.74	183.818	120.238	182.19	157.244	137.995	212.168	187.407	173.484	191.653	207.575	204.046	222.098	234.364	210.286	117.923	161.216	157.207
162.053	187.941	152.319	170.63	204.024	213.901	133.613	154.589	164.481	141.549	151.716	190.736	189.497	117.995	151.745	169.247	124.329	129.867	186.347	172.008	117.45	182.591	193.309	136.809	143.304	189.688	186.239	136.101	224.948	201.649	109.621	156.284	172.654	192.458	124.913	201.328	176.675	116.8	205.709	180.818	141.379	190.81	220.202	245.498	200.018	227.766	207.82	117.112	175.464	177.108
171.491	185.019	185.661	157.685	212.843	265.957	100.996	190.962	148.718	142.673	145.418	168.618	128.11	150.935	179.083	186.5	136.765	127.317	183.757	171.866	104.548	184.158	193.228	166.151	164.39	194.805	187.97	146.634	172.096	195.677	138.593	173.465	187.262	168.213	161.016	179.808	140.659	134.511	208.512	211.251	174.644	252.654	237.857	279.434	229.201	194.538	170.855	122.755	192.985	193.186
139.179	159.32	139.816	137.995	179.59	186.834	108.606	170.785	186.468	176.976	155.949	174.641	190.534	112.893	183.003	203.072	173.573	142.367	166.36	179.198	108.328	211.855	207.96	160.233	146.975	161.757	158.708	165.628	216.083	211.154	121.932	159.469	155.212	166.8	137.232	175.361	165.078	130.706	217.944	223.551	203.666	203.071	183.199	215.031	188.818	215.861	184.996	118.502	182.645	162.041
160.173	163.025	169.667	147.938	175.532	167.271	222.172	138.15	250.312	194.91	138.123	225.279	164.882	111.159	158.943	157.042	292.091	136.365	202.356	199.325	130.46	180.341	202.646	171.631	139.639	178.308	155.206	137.263	252.308	231.143	138.528	144.309	127.559	132.401	120.479	173.769	174.539	137.775	205.702	202.188	164.753	225.568	208.991	213.042	211.587	213.42	186.904	138.034	181.815	167.736
160.611	162.222	174.517	145.656	178.685	196.179	109.743	153.621	167.085	161.733	137.566	201.002	198.557	114.775	154.818	178.185	167.079	130.138	218.65	204.368	105.978	188.718	210.426	179.181	142.25	186.732	174.085	154.776	227.509	215.037	121.84	136.163	166.344	157.021	167.967	178.105	173.178	137.355	199.875	207.354	216.126	200.299	204.021	212.83	216.136	207.331	184.574	110.978	188.825	172.15
184.293	99.9411	181.72	187.533	176.463	164.418	186.383	152.884	119.524	184.638	171.321	131.594	173.006	182.229	129.495	153.941	205.403	182.735	119.619	181.226	177.08	111.063	208.805	211.814	172.638	160.137	177.049	163.116	151.574	217.829	209.679	116.196	180.135	173.714	148.7	134.249	172.886	139.985	130.648	229.076	225.536	213.665	218.347	189.349	279.296	241.375	210.307	173.645	125.293	192.546
[truncated: 220 more columns]

## Sheet: Fig.4d a(r,150)
51.0537	100.617	93.3797	74.3499	87.0141	98.2782	97.889	66.5477	90.6501	117.322	85.4154	63.7049	94.3096	101.1	70.3659	88.4191	116.316	82.8074	116.449	122.228	114.725	61.704	89.4657	106.772	86.8107	119.682	135.303	117.416	75.3192	104.478	98.0676	91.6236	115.571	124.842	88.426	61.9909	86.1833	85.2513	58.1923	107.345	114.96	74.9622	111.333	123.256	85.7984	76.0277	113.396	107.866	93.4747	123.512
50.9825	97.6232	91.6135	86.028	80.7077	104.528	105.613	60.8714	93.3578	104.374	88.6425	60.3677	104.245	107.195	58.2115	102.242	115.86	101.808	86.1659	105.055	100.427	55.3819	99.9085	108.41	88.2669	106.856	115.261	92.793	80.0606	127.384	125.597	82.0108	124.218	122.863	83.8819	88.0323	114.092	102.173	77.0168	102.607	99.2712	91.5711	97.0683	112.559	88.6993	114.768	120.795	114.604	129.968	121.31
54.656	92.5829	89.4723	92.5205	77.051	104.665	113.113	79.4109	102.545	114.35	87.3642	55.291	95.0008	99.811	79.9478	122.233	114.178	102.645	96.3785	86.4367	83.3168	66.6617	114.354	102.092	99.5292	112.234	104.409	89.6358	78.4168	111.424	104.263	82.5973	118.592	110.096	78.8192	84.5028	101.991	89.0338	64.2516	104.816	91.4777	56.2979	92.9993	93.9198	76.3617	91.9629	99.8182	88.7604	94.5075	121.893
48.4321	97.5227	86.2618	61.368	75.4216	97.9455	105.583	71.756	92.1577	117.668	78.5278	66.0566	122.832	138.205	111.628	110.536	123.894	86.2301	107.371	117.312	115.512	78.9735	104.118	108.567	90.9795	119.773	132.365	115.534	81.4562	112.93	110.866	87.7904	115.885	133.894	89.0355	84.4387	112.479	102.585	70.8164	98.3932	107.783	60.0699	92.2707	116.005	76.4409	86.2014	104.928	104.476	76.6793	115.586
53.7158	83.2944	91.3412	72.2351	67.2109	116.121	127.702	80.1673	110.802	104.873	72.2892	58.5788	112.787	128.38	99.9636	173.495	128.232	104.766	106.021	115.813	113.409	98.5097	117.628	118.872	74.6922	107.141	109.751	102.886	79.0543	128.81	126.602	65.5867	119.367	115.652	90.241	79.1548	115.396	102.207	79.1043	109.493	114.825	66.146	85.2358	107.982	79.7465	103.68	121.911	110.865	88.0851	98.1971
59.3301	108.61	84.7085	76.4945	74.1206	94.5472	97.5251	95.8288	106.02	127.975	94.404	54.6267	92.0696	106.532	82.4621	85.9437	136.002	94.7607	104.057	122.072	109.728	106.892	110.149	119.879	103.019	94.2448	119.563	102.535	97.3118	109.743	115.163	65.4179	100.987	122.955	79.3121	86.7959	107.344	99.1686	67.2583	115.384	117.487	57.376	98.894	101.726	84.8959	82.423	103.398	82.4865	78.0797	124.836
63.4424	113.351	101.048	79.0251	86.6683	115.324	131.156	76.4258	97.8126	110.774	93.6269	65.9692	123.433	131.253	83.377	115.379	116.656	100.097	110.74	118.463	122.809	107.35	111.57	111.172	85.4905	95.9618	115.752	96.3642	91.0232	130.209	127.584	65.3758	86.0532	104.261	81.5219	108.567	124.312	104.286	75.4948	120.267	124.853	117.46	122.855	128.185	90.3752	99.6756	92.1524	90.0051	73.4175	124.439
65.9906	77.9592	94.2608	127.25	68.9105	118.26	138.077	91.7511	100.265	150.303	63.7129	71.6631	110.82	125.765	112.389	104.451	80.9605	96.5121	137.537	86.9391	140.48	126.489	120.294	135.944	80.1415	114.439	111.659	128.951	73.003	114.139	115.231	61.2964	104.923	115.544	84.048	83.2029	103.354	87.978	71.4018	126.517	106.845	64.0284	84.4983	98.6503	74.8018	98.046	106.285	101.441	66.705	122.508
69.4905	119.86	107.28	95.3388	94.9989	117.546	127.269	87.3922	105.109	133.69	113.924	89.568	109.681	126.214	124.079	89.9625	106.492	105.383	122.745	119.657	121.103	170.953	118.695	114.624	93.3459	108.963	127.511	104.804	78.3205	106.096	103.733	61.1393	109.926	127.464	85.6228	98.0905	108.437	97.4371	53.9928	101.643	102.148	62.2585	104.833	122.475	84.0847	90.8396	99.543	89.4294	71.3626	122.61
63.4772	99.2682	119.894	112.801	89.9957	117.28	133.917	101.579	113.977	114.921	103.477	82.6797	114.805	119.206	101.996	94.3424	105.891	159.044	99.9667	115.747	121.228	102.806	119.796	128.227	94.8753	99.5603	106.509	77.6795	75.2246	134.124	131.016	69.9734	102.807	107.608	76.9397	106.649	121.343	99.8949	52.656	98.2077	99.1311	61.6541	109.39	119.974	85.913	82.082	104.034	88.7187	58.4522	109.946
62.2161	100.327	127.131	119.513	96.9141	102.273	106.004	136.528	101.749	124.907	98.5572	88.69	101.683	109.761	105.029	116.382	123.133	141.594	140.05	100.231	106.325	50.1509	99.1411	117.607	92.4194	123.608	121.509	95.7829	58.9969	106.407	110.492	75.263	114.961	128.012	84.6294	102.333	108.83	88.6293	54.6445	117.53	117.275	79.0411	109.719	109.167	79.8103	86.8696	116.868	101.169	75.3506	107.312
53.1735	88.5111	97.7396	94.7456	86.5804	109.011	113.883	101.21	106.895	91.7566	81.1218	101.254	98.1547	96.9498	78.2533	97.8944	110.055	146.548	86.5794	125.182	138.043	76.5714	93.4447	98.7538	90.6457	114.145	125.086	99.5644	67.6905	109.077	108.458	64.7089	105.084	120.116	87.6796	92.6344	121.931	95.4351	57.6889	106.036	100.861	80.2941	104.642	126.692	71.7509	87.4736	107.391	101.287	57.7105	103.274
66.1915	99.4911	93.5509	85.9489	76.2523	110.37	116.425	89.7357	112.664	119.319	100.521	74.1853	109.238	115.847	103.929	108.03	118.234	106.764	108.128	129.458	131.409	105.331	113.523	128.927	104.6	135.148	123.593	95.9185	62.4419	111.033	113.509	70.2236	114.18	122.237	82.9377	99.7074	126.585	108.236	71.057	115.906	115.64	71.5499	104.097	108.223	75.031	78.0813	120.824	107.029	71.9538	100.177
67.5006	107.503	96.0195	79.3707	91.9125	99.0818	97.7965	112.602	108.557	126.148	96.1408	77.2881	99.0141	99.4073	84.3619	107.42	121.696	98.5478	116.962	119.331	118.988	108.823	97.988	105.378	109.295	126.668	133.365	105.294	64.8027	100.536	101.703	72.6073	108.424	124.881	66.6907	97.7463	127.795	112.891	62.0621	101.24	102.032	70.3551	109.158	112.223	75.0543	72.072	116.729	90.6965	76.7472	112.553
58.0881	92.546	101.324	76.853	88.5426	115.702	119.648	85.1624	95.3047	99.9401	107.783	76.8313	106.375	119.148	103.503	113.197	102.225	82.3661	76.7741	128.103	107.583	148.028	105.068	109.156	120.77	131.358	124.128	91.1765	94.9601	109.633	115.853	71.2061	103.157	109.605	88.6844	83.2059	126.191	103.241	73.7525	100.295	105.489	73.0701	99.5297	121.024	61.622	90.5435	129.188	101.026	58.9444	91.8063
61.721	97.2769	96.7783	58.3598	82.6548	112.35	112.025	82.6896	96.6237	116.435	82.2222	84.1449	93.8363	103.684	118.598	116.613	120.061	120.656	127.168	124.731	142.471	99.2655	135.535	131.935	100.975	140.79	127.711	104.003	77.4184	103.793	99.564	58.1098	116.6	127.735	84.0991	88.4053	115.115	95.8269	109.657	115.822	118.403	70.334	97.6622	103.822	89.6655	116.93	130.428	106.749	72.0726	99.715
60.397	102.816	94.6641	78.5608	80.2825	108.966	120.585	78.7991	97.7993	116.823	94.9001	96.1384	110.33	114.248	87.882	109.526	88.9924	113.868	93.925	120.65	132.816	165.551	117.068	108.129	93.8375	127.718	143.076	111.153	71.8611	97.3227	102.451	59.4504	117.471	129.233	78.2549	103.75	132.918	117.94	80.8089	103.207	101.917	72.6748	109.536	122.248	87.784	106.558	105.207	86.0008	76.3543	111.061
64.1317	89.7631	88.7522	80.6909	71.418	106.986	106.672	65.52	114.284	121.593	106.013	74.128	108.305	106.522	87.7768	101.909	110.73	72.6067	62.6638	105.176	112.804	161.379	106.197	126.087	140.633	144.072	124.049	91.4017	79.9342	113.764	111.62	55.6302	105.911	113.501	79.4133	101.681	125.417	111.021	87.6522	114.265	111.474	49.1029	101.032	120.683	85.5899	83.4739	118.721	92.8514	50.9494	98.5849
61.0959	101.282	95.8911	70.055	93.6279	100.357	101.878	67.2751	93.3153	116.894	88.5351	96.9433	105.843	112.365	72.4174	86.38	101.914	65.1986	80.9472	123.149	120.428	140.874	97.2072	126.208	112.183	125.715	139.773	108.373	85.4621	99.6671	87.5939	52.3526	105.824	123.727	90.6814	104.78	117.826	102.078	91.081	119.992	119.828	70.0317	104.738	120.727	85.45	97.9776	107.053	93.1851	51.4388	102.015
62.2917	98.1025	105.476	79.8928	85.1196	126.044	128.468	75.5065	90.2839	104.302	89.3006	97.8888	118.946	118.924	69.1359	91.8397	90.2699	63.825	78.7322	99.8199	117.764	142.39	105.957	137.667	142.218	145.774	124.183	94.5838	74.7267	121.191	122.647	58.4464	117.264	127.188	100.047	87.0527	118.749	102.239	84.6759	112.212	106.404	65.3038	99.9993	116.479	74.5588	97.867	110.077	91.5288	49.8129	101.767
73.0609	104.553	86.3324	70.8945	74.0479	96.6095	96.3948	58.1935	111.904	127.733	97.3472	90.3053	101.848	88.432	60.5302	97.5083	112.252	87.0213	76.2167	92.1308	106.119	95.6734	114.312	133.225	155.087	157.9	129.416	88.902	75.427	122.817	115.268	73.6437	121.789	136.985	104.046	115.643	117.005	98.7115	70.7414	115.389	112.738	59.9939	107.483	105.241	78.7306	82.4521	113.33	89.5297	50.4301	109.637
73.3992	118.202	91.9079	95.2624	81.3354	99.0268	95.6138	53.9444	96.0208	120.388	96.6451	89.458	121.281	111.346	57.9408	88.4587	102.044	93.3263	72.5711	95.8963	97.9739	130.92	117.17	114.17	141.092	132.915	136.957	94.5714	78.7604	126.261	113.309	90.8527	101.559	125.178	117.474	122.818	128.503	111.424	83.6165	104.119	101.935	76.6873	116.252	125.608	88.1034	93.2093	93.4497	79.4115	55.7497	106.538
70.4439	98.2297	110.546	94.3654	95.9666	133.033	134.348	72.2124	92.957	101.358	78.5514	82.4397	98.356	100.574	70.7145	89.1576	109.471	72.1647	86.0832	96.2256	92.3419	185.656	93.4674	120.554	120.931	138.204	107.724	122.059	91.8605	125.44	121.209	83.8672	123.923	128.049	110.474	112.906	116.665	83.6693	65.8764	120.078	110.658	70.0903	102.082	102.846	63.2203	91.5372	114.306	92.5402	61.099	91.9454
72.9267	112.139	100.676	57.8172	96.7199	104.926	109.227	63.0905	97.8216	116.346	68.7517	76.2551	104.842	86.6515	86.5644	93.6499	115.093	73.0761	89.6533	103.705	100.423	54.6221	102.814	116.729	116.621	124.548	122.119	100.331	86.645	105.819	110.698	135.302	133.277	144.264	102.347	117.979	101.708	87.8482	61.4771	109.367	112.85	82.1288	111.201	106.422	59.263	76.3218	104.735	90.06	56.3531	100.276
67.5862	105.754	94.1003	70.3706	85.7453	104.101	117.361	72.3891	102.866	145.743	91.3289	64.0354	108.983	105.889	59.8633	95.955	88.3721	79.2284	81.8307	111.705	97.8317	56.3427	117.423	116.168	106.622	125.999	134.939	102.188	85.7931	122.599	128.757	127.468	117.171	104.644	96.1431	108.01	118.995	103.313	71.2399	97.4685	90.2602	76.1937	105.171	126.256	79.6521	80.255	102.512	79.8315	61.878	107.616
71.5436	103.611	88.1911	68.1514	69.4762	107.133	97.4186	68.4764	114.09	123.871	87.9098	65.4874	92.5534	86.6239	67.6983	100.288	118.232	79.6017	96.8166	98.3761	87.7945	55.5512	104.377	122.7	90.8804	121.346	120.815	112.655	102.403	129.183	122.45	126.415	123.72	113.845	78.6097	97.3888	106.967	81.0365	67.8809	105.045	99.7269	67.1216	115.889	113.39	67.4417	81.7399	124.002	96.4639	67.6075	105.347
74.0468	117.534	92.4023	60.2752	86.6882	100.258	103.891	66.4478	93.068	115.931	66.9172	68.4225	105.258	105.474	73.3923	93.4336	108.271	63.5644	103.135	123.114	110.996	67.2833	98.6663	111.741	111.892	116.391	129.071	114.061	120.282	111.491	112.209	160.149	115.2	126.341	102.481	98.6076	112.666	90.2067	74.7561	98.6022	98.4905	78.5386	114.285	122.493	72.1779	86.7929	108.924	93.2597	58.1066	111.59
76.4937	100.129	105.953	76.9654	85.1477	125.848	127.279	77.1708	94.8967	105.11	70.3207	66.9305	121.034	116.109	78.7368	106.336	114.724	72.3439	85.3522	115.307	98.4754	64.8867	118.224	129.244	83.9485	115.188	112.404	128.004	110.493	111.601	108.581	125.889	134.547	117.082	82.0591	87.643	108.67	91.0323	89.0032	111.933	108.667	71.3774	100.499	117.319	77.2561	99.6241	119.803	93.3279	69.7062	96.6567
78.2497	123.069	93.3322	74.3784	83.9184	100.952	92.5449	65.3947	107.959	130.511	91.8091	84.3065	105.045	94.2851	59.3036	101.106	123.142	78.9716	82.0121	111.757	103.715	72.6188	110.754	121.626	95.9988	115.273	128.066	107.822	144.494	96.9064	101.632	115.219	124.992	129.152	63.7613	95.7047	105.394	92.5361	79.1051	104.566	103.979	52.586	118.798	114.951	81.4982	90.916	121.762	89.0065	61.5694	119.659
73.7273	114.007	102.414	74.1865	87.2239	115.605	108.46	61.4165	97.4397	111.195	87.1901	73.002	111.315	105.941	64.104	104.482	104.226	72.852	76.9591	123.107	107.328	90.5243	114.238	118.906	108.356	76.4137	99.4757	94.6697	94.8155	110.574	109.896	135.816	108.694	114.816	96.9309	99.9538	129.622	103.815	98.1664	100.315	90.7972	53.376	101.021	123.3	75.0898	103.688	112.679	94.5891	58.3776	109.315
76.644	77.1759	94.4024	55.3599	97.9008	92.0472	90.4956	57.9058	88.757	119.352	81.7161	87.264	111.607	111.009	76.9584	105.058	114.979	72.044	89.8089	110.948	109.879	84.1006	114.071	123.054	74.8789	94.4212	104.762	93.821	86.1286	105.64	93.3806	106.253	125.42	126.937	91.0912	98.0978	115.741	96.1408	98.7896	121.436	116.865	59.6549	101.122	110.013	69.8243	102.914	116.683	96.5882	65.0496	100.123
69.6935	103.445	98.6866	78.719	74.8435	124.076	85.4657	48.1304	94.2148	122.456	97.6115	96.2807	118.889	116.37	70.3514	107.26	108.75	75.9085	107.839	127.964	107.353	110.256	101.145	86.7127	102.31	110.29	103.931	98.9494	118.873	99.4633	77.2488	71.2247	116.678	127.858	89.5917	117.716	124.029	102.695	90.7915	105.449	100.218	59.4113	132.346	137.396	92.3376	114.801	100.248	68.167	63.2577	115.297
76.0432	103.021	98.4958	75.5762	81.2689	116.334	106.085	53.3333	104.53	116.052	89.8925	92.7959	106.635	96.1027	49.9358	108.535	118.012	91.4995	100.066	123.081	103.645	92.4502	117.763	125.694	86.3822	112.889	93.5977	81.86	101.126	126.167	121.715	80.5527	104.588	107.492	93.2147	122.271	129.949	110.231	80.4317	108.373	104.317	58.5439	98.949	107.863	76.7672	101.182	114.28	91.7552	62.267	107.598
79.4252	115.374	91.9544	72.0942	85.3131	98.4766	92.1934	58.8091	103.172	128.887	93.6461	96.5215	94.1383	95.3779	53.4579	101.25	127.013	87.2216	122.055	132.938	125.065	78.8675	103.501	104.796	105.622	114.946	117.612	95.8723	108.375	100.077	98.2002	74.4852	112.247	119.3	84.3479	126.353	119.126	93.9394	77.5028	107.822	109.14	72.7643	103.43	105.021	77.3504	107.376	108.284	88.4645	76.2448	121.149
73.8185	71.5277	98.0202	57.158	85.0848	112.531	109.621	60.2338	83.6493	96.4265	77.2534	90.3763	128.256	126.899	70.3459	94.6824	110.029	98.3515	121.879	127.006	118.103	79.0118	115.168	111.347	82.4806	118.567	124.011	113.569	86.7517	108.726	100.969	54.292	113.407	119.204	106.283	120.117	134.305	94.0279	71.3234	102.092	103.529	74.4513	106.272	119.736	84.4152	129.752	100.87	91.4181	61.5508	101.512
81.4473	58.666	87.0535	47.7551	70.7356	104.094	91.9373	59.611	90.2204	106.956	77.8403	90.6795	111.664	110.355	84.6457	116.06	132.229	128.342	125.93	108.475	109.241	95.9504	120.612	114.84	116.934	141.789	130.298	96.9817	106.925	113.102	112.242	64.0262	108.534	116.964	86.2155	117.684	119.996	95.8961	62.4327	104.732	104.545	76.6178	111.57	114.207	98.9321	99.4301	111.622	93.6697	75.2427	90.2175
82.4479	64.85	82.7647	59.2165	70.233	93.8312	89.8463	64.4305	87.6908	109.493	82.5866	79.2946	99.4325	100.002	74.6563	105.772	124.359	129.81	129.206	131.096	112.45	75.3626	114.755	109.726	96.3841	114.887	131.335	92.5076	101.185	112.934	105.294	52.1813	93.5621	113.466	71.8919	122.078	128.645	97.9098	60.8247	93.8569	87.142	93.5108	129.726	136.45	92.9926	124.075	95.8984	79.106	72.3651	105.215
80.1352	70.2991	100.074	57.9292	81.2069	117.623	110.155	59.2877	91.2539	100.283	75.4988	79.184	120.599	123.608	112.563	117.538	128.859	101.594	124.932	122.212	117.174	70.9941	112.177	117.137	96.7643	125.647	115.837	97.9705	77.8397	119.037	108.043	71.1679	102.641	103.807	92.7339	102.126	115.583	82.5507	72.6175	107.405	99.6261	66.2567	98.04	110.684	103.281	120.607	110.125	95.0308	81.276	83.8115
81.0586	68.5666	94.4438	52.9386	82.6127	105.286	94.3613	66.116	96.374	115.725	75.1655	88.0874	109.105	116.85	91.4918	122.863	136.818	116.612	120.325	123.472	114.543	87.8173	118.311	130.399	155.681	137.283	139.368	100.847	90.981	96.9475	90.3051	74.4559	115.986	123.265	73.7484	81.8772	94.4511	79.1017	73.1081	111.033	110.868	71.5518	89.2135	105.939	91.5633	114.751	101.533	78.8008	64.3544	105.21
91.3961	77.7819	102.585	66.7969	89.019	116.228	109.034	67.4119	87.5118	108.178	86.4907	88.3453	114.02	111.53	102.969	122.277	140.717	173.395	139.284	128.339	112.981	105.086	127.785	124.534	124.025	121.219	130.678	97.023	98.4303	117.05	109.928	64.5152	91.5234	96.0429	63.6788	94.8442	117.921	89.8027	73.3803	95.146	92.6701	76.7631	111.466	120.831	107.386	109.563	102.182	80.6993	72.6907	91.404
91.3511	74.0808	100.159	65.0282	82.1081	119.259	108.491	60.6442	106.979	122.801	91.9098	73.2877	96.6044	104.237	130.523	109.837	131.803	107.42	130.574	113.309	113.606	149.89	121.887	132.72	103.471	118.898	109.146	82.5379	87.7541	110.202	104.201	62.5988	103.775	108.052	59.7153	94.4603	115.663	85.0303	74.098	129.292	118.953	51.8687	90.1685	91.6226	69.2932	47.0629	98.0546	86.6373	99.366	95.941
89.2687	82.7154	108.406	63.5292	102.427	114.602	97.3361	49.3746	96.3567	123.542	84.8276	89.6095	110.472	128.563	105.482	106.364	117.327	114.442	135.077	127.617	122.844	131.061	93.8744	96.6603	148.945	103.844	130.753	84.7155	100.764	100.401	92.6219	71.2554	106.961	118.546	72.7888	96.2331	115.223	86.7307	103.153	106.453	105.168	71.3181	116.143	118.833	81.6912	90.0882	95.6564	89.1526	62.7457	100.058
102.216	91.2969	112.791	88.8939	95.3852	131.381	126.75	59.9099	81.5135	100.981	91.31	100.878	120.317	112.655	130.21	122.514	113.87	112.82	101.439	124.685	121.354	81.2875	119.438	118.573	132.829	138.714	110.856	66.6896	70.2028	110.514	114.745	58.9408	96.5658	106.817	96.0995	85.1597	109.779	90.5306	94.9084	107.223	97.3096	62.4159	111.866	118.872	96.7758	130.618	113.715	89.105	100.732	89.601
109.171	144.926	106.703	96.2571	101.822	109.58	100.969	54.7158	108.446	138.955	122.022	121.569	94.15	89.8311	153.97	101.513	129.535	130.035	111.971	128.332	122.95	206.225	124.959	128.419	131.816	114.81	113.384	79.1088	78.9039	102.196	93.4354	51.8331	105.507	120.728	68.5362	91.149	100.58	84.1901	73.7911	105.332	101.135	81.0121	109.317	110.511	76.9125	103.806	110.4	91.5173	95.5206	96.6479
86.7814	79.9208	104.264	70.9119	88.8643	120.21	106.009	51.736	85.1088	97.6039	126.363	69.7445	107.401	106.273	124.386	110.937	106.846	94.5108	120.716	118.769	109.768	83.8473	94.9934	100.713	69.8923	114.363	116.342	87.5584	93.9792	101.655	94.0263	57.3665	96.0723	105.658	88.7057	109.383	128.499	96.4991	98.4202	86.3261	90.0643	65.3191	103.016	92.3174	89.7991	107.068	99.1853	95.8841	111.931	97.1692
87.4512	100.387	108.235	79.8374	95.3541	122.176	113.437	72.5158	88.8604	109.025	96.5548	94.2665	102.521	108.776	120.872	111.135	128.992	103.475	143.53	144.401	107.294	67.6788	107.918	138.255	170.773	110.06	101.747	67.6606	91.7383	106.83	95.2915	61.7403	102.337	111.904	76.6745	111.089	109.033	111.046	93.9501	105.512	98.2072	55.1067	90.4483	97.0313	87.6672	111.602	118.847	97.226	86.1272	95.4708
91.4816	119.098	110.195	89.205	98.0779	121.011	104.432	58.6897	95.5732	131.497	99.6177	105.787	102.186	88.1101	141.612	103.091	131.985	128.291	115.418	134.503	109.679	81.8477	102.19	92.6525	65.9206	102.032	125.968	72.3411	87.5933	95.8897	93.0739	56.4118	118.293	116.664	92.073	116.498	110.269	84.2736	64.5552	95.1148	98.0593	53.4341	99.1885	118.198	90.5234	109.774	92.6257	85.7516	73.9079	111.173
104.833	122.169	115.369	103.091	92.2664	144.114	127.912	64.315	96.0538	117.661	105.192	81.2651	120.053	118.855	104.716	130.337	140.041	123.477	111.658	124.773	105.688	154.647	125.288	125.953	97.3508	102.111	103.476	61.471	63.5696	111.612	108.321	54.0635	90.9968	98.737	99.7326	109.9	126.477	95.3035	119.704	109.434	100.175	62.9924	87.6272	104.596	108.924	92.9558	112.917	113.245	101.716	116.304
107.614	133.056	93.7036	102.243	73.234	112.193	97.2345	98.9615	101.74	134.427	133.841	134.752	108.765	120.304	126.56	120.804	125.025	146.3	149.119	116.581	139.93	123.197	120.769	112.692	103.707	111.667	113.99	78.8158	53.0595	95.274	89.014	59.3942	126.651	132.043	84.7878	129.584	103.082	91.007	84.0302	104.814	103.025	62.8871	91.0099	95.4231	62.9094	104.67	114.335	108.064	94.3464	106.56
98.6726	123.915	121.353	96.2472	103.48	140.886	127.924	87.3303	91.8025	112.982	102.343	113.63	125.457	116.033	92.1948	114.17	110.196	133.172	139.472	124.729	114.764	100.722	108.679	107.268	71.8809	95.58	110.333	66.2252	62.9722	110.409	107.591	73.8928	107.451	116.671	94.5435	92.3153	121.231	104.023	102.596	90.7145	87.4228	59.5355	111.38	120.15	87.0145	113.626	82.6989	89.5007	88.6319	124.672
101.521	115.689	107.572	73.0711	90.3137	124.734	105.152	82.7088	102.667	123.481	112.54	104.888	111.734	108.086	121.586	128.416	132.943	105.691	93.3827	105.964	119.541	117.996	114.329	125.977	71.5107	80.4276	92.0289	69.1758	68.8983	103.588	95.6115	59.3937	120.558	130.208	83.1444	112.944	119.021	91.6434	93.1948	113.741	100.841	54.2768	92.2224	99.383	116.593	107.05	124.596	105.367	144.389	105.472
116.487	143.608	99.7041	87.6961	88.531	110.79	110.811	76.7914	103.412	128.156	88.9692	94.9543	111.311	109.878	89.5244	116.016	114.389	142.237	112.825	136.667	105.484	60.0997	93.2886	118.405	94.413	93.4119	107.06	81.1389	74.0457	90.6877	87.6074	64.4513	117.415	134.128	108.21	122.924	122.841	102.346	122.52	110.384	97.9591	86.5311	105.78	119.04	73.857	127.725	120.921	139.973	176.807	107.962
106.934	121.275	112.652	91.3844	91.8147	133.517	133.297	89.2037	101.568	112.16	93.4387	109.597	120.75	119.261	82.9718	100.667	131.202	88.9071	118.542	122.108	110.739	85.2048	116.737	115.344	54.1549	95.825	100.264	70.8441	63.4257	100.29	89.0661	61.8001	107.219	113.539	107.638	108.586	127.29	122.134	87.9719	115.369	97.3228	78.2387	90.3878	113.831	88.742	119.77	123.515	127.634	87.0225	92.7868
96.1273	80.6825	106.752	59.7935	99.8256	112.621	105.634	71.16	104.116	119.994	78.4837	105.679	109.238	102.926	80.8454	109.01	139.196	117.885	133.12	122.654	108.848	63.6741	104.408	107.572	69.4328	108.181	116.288	81.2245	84.8571	95.4391	89.7312	67.3624	102.308	126.855	97.1461	121.008	102.151	89.1026	110.489	119.355	105.617	74.0124	105.287	108.649	89.4097	125.328	131.134	128.99	120.334	109.478
105.54	89.6676	111.116	79.4014	97.8681	123.221	114.298	80.5497	90.7102	114.154	118.535	80.3743	116.816	114.036	86.2351	109.008	108.655	120.512	94.5107	118.534	97.0063	69.6541	108.703	101.968	58.3096	90.2392	118.249	80.4343	86.2815	105.607	98.078	53.4851	91.9376	107.167	131.519	116.129	136.091	138.724	106.956	94.6896	86.2244	67.3988	88.6329	99.5306	88.4315	125.716	128.629	108.113	120.166	105.572
112.775	77.7753	99.7865	72.4857	81.3505	118.633	97.3138	78.684	102.485	120.827	88.5756	84.748	113.271	104.917	113.133	112.587	131.4	101.154	95.3566	102.437	91.5147	75.9761	115.727	107.408	73.3189	104.12	106.833	70.4154	71.1137	103.462	91.4654	57.1062	108.46	118.732	97.3073	115.324	121.86	97.7758	106.232	119.646	109.99	81.5568	84.936	82.1275	73.8906	129.685	148.524	139.034	131.356	100.355
85.7907	106.573	101.857	69.0425	98.0113	107.298	104.836	65.0958	101.986	132.999	72.9004	101.459	124.558	113.509	86.944	108.367	111.645	67.6784	93.4227	120.362	101.549	79.2798	98.2979	101.361	83.5901	108.805	128.347	83.4158	81.2154	81.2914	82.0344	53.1854	103.62	120.625	90.8777	91.6296	119.751	115.942	163.389	103.203	98.008	75.3004	101.546	108.39	72.1287	120.446	109.171	129.073	88.7465	109.222
96.5231	103.541	106.011	92.0594	95.2937	122.332	108.542	69.0851	92.5912	110.84	66.7189	89.5418	128.583	127.055	113.045	105.411	113.496	72.5929	88.8436	113.574	89.3263	84.2457	104.433	106.672	76.5884	104.948	102.055	71.5128	86.0699	115.672	101.393	64.2269	90.1301	96.777	95.7585	107.983	142.434	116.275	119.474	116.199	116.197	84.5613	117.9	99.923	151.999	153.492	112.859	119.941	148.295	104.604
111.577	74.0402	92.542	65.4402	83.2567	103.295	79.1405	61.6927	109.045	132.638	82.1738	73.4147	94.5931	110.566	105.931	95.773	113.986	88.9364	88.8421	107.796	99.6903	96.616	107.788	115.834	71.1635	104.992	111.551	68.7976	73.3946	99.3458	85.5691	66.0786	122.241	130.88	78.6914	104.707	96.1088	99.3259	73.2076	94.9012	97.7593	94.0465	99.0485	97.1966	81.6036	109.705	115.642	89.9506	121.563	122.754
105.52	75.364	101.074	67.2132	85.4334	116.518	90.3551	45.7412	91.2336	107.692	68.5071	78.8919	125.173	117.377	94.2864	94.0995	117.13	118.355	93.6792	121.008	92.6412	89.3622	111.186	102.39	64.3937	104.01	113.459	75.8047	66.3076	103.224	95.4034	76.2392	107.536	108.956	98.3899	95.9395	124.033	86.4212	92.0444	87.0384	92.9661	77.3195	89.0414	102.367	73.0556	154.86	109.919	114.635	137.163	114.806
107.97	75.227	99.4362	64.6556	84.8821	115.343	88.0097	49.2379	101.616	121.701	76.3858	92.2113	148.71	120.28	97.7429	120.047	136.19	95.2741	119.266	112.794	100.879	78.7718	108.96	104.898	65.7808	111.331	113.795	65.1178	71.3463	108.308	84.8553	67.8216	111.032	106.877	75.827	100.607	118.836	77.1266	83.2554	119.23	114.064	94.1788	90.156	99.0259	168.058	155.652	121.97	122.599	128.107	103.151
108.884	75.8235	99.1232	61.7028	90.1339	105.635	95.3063	69.2175	111.018	129.798	81.3821	116.131	138.361	131.007	98.4205	101.326	128.22	91.2516	113.935	127.786	97.5412	101.139	103.473	107.071	64.5358	93.7756	113.391	64.7138	72.0388	93.8663	91.3144	63.289	88.0156	110.079	81.6742	129.516	124.497	107.517	121.195	107.403	96.8188	74.745	92.8831	108.911	74.6781	141.64	89.2991	104.716	113.424	131.834
106.439	73.4567	106.224	57.2726	88.3051	123.277	104.745	66.195	112.983	117.131	99.959	85.2956	151.753	123.418	104.888	91.861	127.283	76.6412	92.4755	113.593	85.5832	82.1226	125.118	123.763	51.4016	82.4477	102.879	65.1774	80.2835	117.889	106.068	87.0745	85.6252	104.32	96.661	99.4066	121.275	87.5148	112.203	104.455	106.358	72.3596	82.7074	91.4671	67.6068	101.256	96.3586	94.1799	82.9608	115.263
110.217	67.4914	92.5022	54.3297	79.0186	105.413	89.113	62.1898	116.625	136.478	85.4398	107.256	140.071	126.485	77.7816	98.7991	117.228	75.619	100.046	110.804	99.7739	65.1302	114.04	114.614	52.2298	107.053	114.557	71.5667	76.4797	99.7147	72.7567	89.3865	102.203	99.8064	80.4923	90.3756	117.914	134.955	140.129	117.474	95.3419	98.4653	119.424	76.3796	140.284	120.298	110.715	83.7522	77.4392	114.304
104.48	67.1202	100.662	45.3713	87.9589	115.029	102.72	66.6966	93.3088	105.822	96.7883	100.817	137.089	122.225	86.5995	94.1266	111.784	76.9459	92.0961	121.847	98.2818	70.1179	108.443	105.463	56.8732	95.8478	114.377	75.4871	84.2642	110.057	99.8301	62.8696	86.2211	93.5371	65.4619	105.309	123.274	106.147	119.93	96.9614	90.8575	121.873	128.973	117.11	93.6659	113.102	110.245	156.026	75.7212	112.355
107.946	69.094	104.175	55.0474	84.0584	125.401	119.554	77.7091	116.486	123.62	106.041	117.295	111.812	92.9258	63.6526	110.245	126.566	68.3357	94.6774	96.5671	81.087	73.3629	121.979	120.459	62.1737	105.424	105.784	79.7117	91.5532	119.228	104.697	63.942	104.91	112.816	75.6207	106.03	125.634	101.933	89.9291	109.672	98.7831	108.007	119.598	103.776	122.002	92.1308	115.355	76.8159	105.103	106.171
111.987	77.6908	98.8755	65.2865	91.6167	106.056	96.673	71.5475	113.765	137.117	103.594	86.8142	111.477	100.884	76.0687	90.0354	103.921	86.5838	99.3213	117.676	89.1902	64.8368	104.649	105.574	57.1454	97.3372	128.778	77.059	106.532	106.73	95.6103	65.7025	111.432	116.709	92.1252	113.764	128.573	114.259	125.516	107.195	93.8802	68.9469	100.14	115.974	82.2288	105.89	100.43	79.2508	77.328	124.95
95.9992	68.3034	97.3882	57.5571	81.0223	113.364	100.218	69.8074	106.559	115.952	84.7854	85.897	129.07	105.325	67.7392	93.0039	104.417	65.2221	99.8204	118.427	101.141	62.9828	103.366	113.538	58.1248	97.7447	106.786	79.0889	80.9055	126.026	103.545	60.988	106.181	101.146	100.021	107.645	134.38	118.9	120.898	111.787	110.767	68.7509	89.8706	105.488	115.385	126.256	123.743	97.1868	105.927	107.067
107.617	72.5787	96.6019	64.1848	82.3096	109.07	113.321	84.6852	101.786	119.467	66.1389	93.0224	100.322	95.5097	177.705	116.065	115.256	52.1116	103.348	109.404	85.3679	49.3411	105.993	114.584	76.5678	107.741	120.164	79.6227	78.5531	107.018	91.7827	82.8481	120.579	129.06	94.4068	100.844	126.188	120.51	109.741	116.446	97.7522	54.1264	117.152	108.629	73.6334	96.9987	108.482	76.339	111.597	110.43
93.6942	99.3594	103.962	69.1544	103.016	100.359	98.136	88.3175	91.357	101.492	85.2161	80.4813	118.516	130.438	83.4736	100.736	133.405	67.3348	114.397	120.074	87.2496	61.1484	109.759	111.328	67.4982	97.0506	111.393	60.3088	94.5586	111.983	102.293	70.0474	114.729	115.564	113.313	120.454	129.071	108.713	117.667	95.2174	85.4955	48.9987	97.479	113.207	59.3426	89.2819	100.918	71.4006	82.8418	117.672
110.213	69.9205	95.1868	59.7204	79.6494	109.92	88.564	73.7064	120.741	117.996	117.836	83.4149	94.2947	67.5864	74.6322	115.51	130.673	67.1889	80.4388	103.367	76.8915	58.6256	110.827	110.147	72.6243	92.3599	105.931	61.6249	65.334	112.851	92.1126	69.2587	123.444	116.301	97.2639	115.876	117.532	123.473	99.3133	113.397	106.698	61.4347	92.9652	94.3176	59.3925	101.248	124.435	89.1401	73.258	98.6023
122.479	76.5643	95.0409	68.6094	83.2804	107.051	104.029	58.6748	88.2529	123.011	81.0917	113.197	100.809	89.9322	72.8181	109.102	141.484	58.2586	98.7494	134.629	93.9993	64.8472	92.1809	90.7941	61.4249	101.749	126.84	85.1242	63.8184	102.011	90.0221	71.9488	111.618	120.971	124.237	134.215	123.163	112.458	122.785	108.814	94.2472	58.7494	114.51	115.779	55.7771	90.6455	101.908	82.3862	63.4928	115.793
103.821	75.0391	104.476	60.4922	88.2674	122.546	117.834	57.3735	93.1702	110.911	84.2432	96.1194	125.735	106.044	87.259	133.696	113.679	59.1259	92.7726	117.507	89.888	75.7417	114.82	115.322	53.8154	96.3642	105.126	78.7277	80.6165	118.663	100.8	86.8285	119.454	115.939	107.353	114.916	116.232	103.324	109.213	111.317	91.4638	64.7301	100.988	105.607	64.0246	82.877	117.013	86.2372	87.8775	103.281
104.454	62.7836	89.2408	44.3377	82.0442	98.6501	118.941	54.2217	113.93	132.548	96.5053	106.211	109.195	98.2223	74.023	123.401	112.918	70.6578	95.2213	115.712	84.8285	70.5538	107.494	103.877	61.3992	100.212	119.376	74.511	82.1963	105.491	86.0467	69.8366	113.198	116.545	87.1456	120.182	97.6109	105.224	93.7228	117.954	105.45	80.2143	107.24	109.746	61.6227	75.6514	105.073	72.1764	78.1876	118.043
112.178	59.966	84.9089	51.7693	68.4848	101.792	87.1607	81.4601	90.8075	103.018	91.5917	87.8557	116.753	99.4748	57.2687	116.617	119.162	72.7179	78.7597	116.903	87.3442	87.9349	119.914	108.178	54.9199	92.1534	114.727	75.5791	95.5732	127.741	114	95.115	86.6447	97.6296	101.895	102.73	125.877	102.434	144.842	98.4826	100.022	76.4076	108.356	115.228	51.4147	94.4678	113.711	83.1075	67.0436	107.802
120.04	56.1103	83.9479	44.0765	68.0203	100.699	94.0196	76.6271	108.947	120.692	92.057	99.4335	95.082	84.7491	90.1184	102.966	122.81	62.0491	91.5496	102.123	75.7755	66.1942	115.273	118.116	59.9739	104.426	113.757	82.1035	78.334	111.022	101.469	85.566	109.43	110.385	66.0545	96.4067	105.924	119.707	121.366	119.523	107.382	91.255	114.197	105.553	58.731	98.2846	125.893	81.9004	71.0672	104.6
109.019	68.1863	93.3453	46.1571	87.7531	100.335	82.0895	61.8535	97.536	116.805	84.019	111.443	124.28	111.166	63.1505	99.6014	100.868	71.3357	101.7	117.185	87.2623	64.819	92.0242	95.2646	55.5239	103.995	126.588	78.4433	85.1776	105.419	96.0373	75.6781	112.764	127.287	82.5217	104.865	123.726	118.792	127.14	111.07	91.6444	95.6589	134.187	136.8	71.1164	93.1402	96.3746	70.0875	79.9331	123.227
115.8	66.6127	96.8735	52.3177	80.2672	112.017	101.804	106.376	92.8547	103.802	79.3551	104.489	121.529	99.826	58.2913	117.779	125.416	80.3282	90.0301	92.2528	62.3633	60.5322	117.543	111.209	80.5344	97.7209	106.324	90.8252	95.1942	139.178	107.529	81.7102	121.063	124.013	59.2811	94.7869	129.762	103.219	124.813	125.167	116.624	84.2416	120.197	130.184	62.3894	89.634	113.683	76.0127	65.2648	98.2936
123.734	61.872	74.2587	54.4931	69.5984	78.443	80.042	84.2734	86.0644	107.648	80.1668	118.074	111.964	98.5702	65.8848	113.935	131.459	87.4949	86.4449	95.5573	69.9144	57.8682	115.986	103.986	58.7081	98.8322	120.821	86.6711	103.309	126.595	88.7214	88.314	123.742	138.487	97.8455	109.263	117.976	99.2559	139.111	118.131	105.316	87.1892	133.201	133.875	69.037	102.246	112.101	74.7782	60.1499	117.429
106.535	63.1859	92.1743	55.8123	70.936	110.942	89.6951	77.5786	87.8213	91.8345	91.6545	78.3111	140.377	102.819	96.9705	106.53	70.6758	97.043	109.895	100.418	81.2291	75.7059	127.854	77.5342	148.171	107.25	126.269	47.894	85.0817	115.279	297.805	108.771	129.362	79.5003	111.402	122.886	93.0817	118.054	109.903	96.8174	86.7898	79.7039	118.139	119.938	78.4605	101.778	108.381	86.3292	73.9479	99.6179
108.053	68.0553	93.1387	54.8476	81.2073	107.245	85.2091	73.7918	107.354	128.119	80.6	125.92	114.061	97.1261	62.8488	108.982	115.288	62.6971	114.247	108.983	86.3099	55.3093	100.533	108.284	68.1768	111.919	121.475	83.0949	96.5967	123.269	110.199	78.5317	103.105	105.696	66.8791	92.7116	107.789	125.638	105.718	102.158	87.8889	68.4198	107.674	103.094	56.615	81.2103	110.63	68.0554	67.8937	100.65
113.572	77.3283	100.881	61.002	94.1982	108.429	99.7905	58.8164	95.4177	116.171	97.4832	117.991	136.624	122.219	76.1076	102.061	100.552	87.583	92.1584	121.099	88.999	75.9797	107.201	114.621	90.4803	102.703	122.548	98.5735	140.27	129.845	106.597	78.7608	97.3828	107.226	60.0164	95.6701	117.205	99.8721	161.123	111.257	100.651	80.4155	119.182	119.474	62.4652	84.0215	91.167	68.3889	65.4662	108.375
116.684	66.9667	96.9227	58.3486	76.615	118.159	98.0434	70.0927	103.34	117.372	90.1276	102.851	121.692	102.99	99.8089	99.9754	115.313	68.4662	84.4443	110.349	97.0401	92.7994	152.935	156.308	103.286	99.7385	103.86	79.0715	116.718	129.006	102.869	66.7779	103.703	107.149	65.9279	90.6856	110.919	101.141	108.249	117.479	109.055	64.4567	90.8713	95.0317	69.2183	93.0513	114.699	87.2422	79.0384	91.9605
126.501	70.3939	90.5665	60.0975	81.5075	99.1674	92.0919	72.2078	106.686	120.476	79.8403	118.226	123.15	113.071	74.2125	106.573	112.15	56.7727	101.078	122.375	106.157	112.551	122.548	123.381	96.4389	108.954	136.986	131.531	130.123	112.45	99.4361	67.6976	101.469	113.193	80.2713	109.797	118.292	139.716	119.974	109.1	89.0155	94.5531	112.542	94.1215	59.0776	99.097	86.0263	77.4098	91.8917	114.335
110.005	88.0456	95.8946	60.2539	102.418	98.334	94.7666	90.6139	97.4258	104.711	96.9502	106.678	132.558	109.637	78.5925	104.776	106.214	62.8021	89.2293	105.965	81.6817	79.2437	134.301	133.059	70.1177	88.3945	101.645	82.6207	99.5964	129.253	105.582	60.3672	80.7855	87.7643	84.3033	106.354	131.105	91.8662	94.2289	93.5296	93.1404	84.9003	115.878	116.034	50.9313	81.7359	103.536	70.8421	84.7232	112
113.731	71.2466	99.7503	56.4508	88.2197	109.803	97.8723	72.6049	94.7575	113.238	80.6713	106.302	98.2627	85.5002	75.2099	114.88	127.21	72.3957	97.1903	100.156	93.2846	125.688	127.666	124.538	106.22	100.619	113.365	71.2306	108.224	120.61	95.3535	68.406	97.1444	100.883	63.7127	95.4215	96.9041	139.535	141.17	119.607	98.4042	90.7236	120.885	116.273	60.0036	79.2787	115.505	74.5612	90.893	121.45
135.928	76.96	112.667	60.7573	91.6322	131.825	118.526	98.5062	97.3704	114.652	91.9758	93.9252	116.036	94.0453	65.4919	105.245	110.602	74.8126	95.1357	136.669	97.9606	76.3973	113.008	98.4605	63.9594	98.3648	116.269	75.7193	94.5319	122.892	98.2702	65.5253	91.3406	98.0537	54.8544	93.2479	111.374	70.4926	91.7309	99.9455	105.592	97.8575	112.669	119.661	58.6473	101.555	110.42	88.4305	74.1339	117.862
143.088	72.8573	107.645	59.2811	86.2086	130.705	99.0038	81.1563	110.165	123.416	74.7502	96.0292	105.105	94.2293	70.6522	126.95	136.57	65.3357	119.125	132.466	92.2407	54.7772	139.55	112.782	93.1848	110.731	103.607	78.0543	88.2618	116.879	94.8786	70.7204	100.097	105.542	58.4366	90.9913	109.034	90.1709	76.2635	121.302	118.513	69.4945	107.892	95.6327	63.8579	101.82	115.934	79.7015	75.5428	102.338
130.203	82.4239	105.139	72.9731	90.9238	118.787	99.2676	68.7988	97.9629	118.627	68.6673	94.0041	109.716	96.818	66.0551	106.74	114.79	83.212	127.956	150.969	110.822	79.2358	99.8733	96.7792	63.2858	107.158	126.381	67.3439	81.1074	107.756	99.5067	64.7131	98.2967	109.377	52.1476	96.4717	115.797	91.6444	77.1419	100.424	92.1047	69.4676	120.083	125.112	70.5119	88.4736	95.641	69.9053	80.7596	123.265
134.639	89.9012	126.127	80.2289	100.682	151.343	119.128	82.9086	91.4978	96.4219	62.8985	92.0653	106.9	81.332	70.9727	111.025	111.322	56.8208	88.4815	107.711	85.9361	65.2201	105.5	113.46	94.3931	88.7984	98.8648	71.8003	90.8303	134.403	111.154	74.8756	96.7167	99.2019	63.9314	76.446	116.31	73.4763	78.2947	95.905	103.631	57.0701	108.026	111.183	57.6325	101.401	117.459	69.7213	67.4198	108.705
144.199	78.2891	93.3015	78.3803	77.5686	109.872	119.136	103.018	97.3465	120.076	73.5804	88.1452	94.0098	78.8412	69.8117	98.9351	112.289	93.1297	103.257	104.731	87.857	64.7469	106.574	103.825	63.8922	113.402	116.88	71.1993	82.591	98.8803	82.0059	65.4289	113.734	118.994	55.0387	79.5909	96.4858	63.1793	83.1996	128.321	107.87	65.402	103.719	116.953	63.1675	106.956	114.73	79.7621	70.4122	116.724
138.104	86.2626	119.757	73.5888	98.4124	142.603	104.889	73.0656	82.2603	99.0786	82.5115	95.0748	114.5	104.427	104.359	104.056	117.375	74.9397	105.97	120.749	93.6376	71.5389	96.4939	97.6644	57.6364	91.3017	115.841	66.2335	83.8662	115.426	98.1093	57.3708	95.8704	101.807	60.7073	93.2588	125.854	86.63	73.3187	91.815	77.1606	94.1694	119.622	129.361	78.6632	113.857	119.702	81.8715	71.5518	112.965
138.866	80.5537	102.369	73.2438	88.5478	118.103	90.2534	83.3016	102.932	114.626	61.2041	82.2649	106.321	95.8813	96.059	120.327	130.365	91.5141	100.334	94.8097	74.4884	69.7283	108.419	107.476	62.2934	102.955	107.86	65.1972	97.0024	119.677	93.2107	64.1445	104.209	107.197	53.4158	92.61	109.746	74.5769	80.4229	103.232	89.6725	51.4882	110.914	110.484	87.4831	109	128.89	67.5884	72.3924	107.576
136.344	85.1903	94.8224	82.4305	87.3745	101.431	80.872	80.0828	97.4564	108.923	68.397	100.666	127.348	117.873	111.721	100.15	111.467	116.259	95.5958	112.945	86.714	77.7947	104.979	98.5005	74.2964	92.2223	114.779	66.9942	117.339	114.702	94.5807	64.0433	102.868	106.486	57.8503	101.477	115.893	107.245	118.449	101.55	90.5517	61.339	122.123	130.874	76.3606	112.904	103.6	65.8977	71.3022	108.866
132.866	75.3398	103.931	68.6371	81.7984	123.993	90.1382	67.548	97.861	104.088	69.3334	102.335	121.288	118.28	126.059	100.306	110.721	86.166	88.1984	101.08	94.2037	86.4053	135.123	136.532	58.4425	103.327	110.708	88.0281	90.4284	128.557	100.54	58.7524	99.7501	95.043	49.8143	80.7989	109.373	85.4041	95.2871	113.132	117.084	70.2773	106.849	114.044	106.314	114.724	124.154	84.8492	82.7509	88.4256
157.459	78.5888	85.5763	75.4245	79.8894	90.8233	73.7165	53.7358	94.4859	106.615	56.6413	111.436	113.499	111.969	103.795	116.839	123.875	90.5815	110.627	104.476	79.4704	91.5886	98.0349	94.6752	59.5819	110.067	128.344	85.473	116.751	120.121	95.9817	54.2351	107.009	107.092	60.9093	82.8721	92.751	88.7902	74.4659	115.468	97.0993	70.4515	116.636	127.388	89.2968	115.772	108.94	74.5578	87.228	122.159
85.9141	85.0309	95.3214	77.9239	91.2403	116.888	83.6605	45.4288	70.9616	88.9124	134.63	91.6278	165.147	190.133	175.201	100.308	106.703	181.9	95.7822	124.662	75.8005	76.6453	101.768	100.363	60.3308	93.158	99.4187	60.3283	117.47	133.522	109.585	64.8945	84.7398	80.9131	61.789	96.6572	118.973	74.4741	70.0849	88.9647	85.9423	65.4464	119.252	138.155	171.332	100.683	106.485	68.8985	102.787	110.305
132.436	67.5123	92.9743	53.3694	81.1488	107.008	64.6206	43.9078	99.3867	108.618	81.2016	99.5648	99.9591	97.3323	60.2703	95.537	74.4793	86.9866	108.538	114.934	85.6113	73.5365	103.492	98.9403	57.4587	123.704	109.392	86.0174	101.624	122.464	88.5164	53.5716	116.278	111.087	54.4468	88.6866	101.136	70.2569	76.9299	113.45	94.6566	78.2653	117.131	126.379	146.373	60.964	102.397	74.4965	105.792	115.007
145.892	62.4661	88.651	50.3066	74.2126	102.975	72.8811	50.2399	88.8639	103.454	85.3926	82.1408	144.309	163.85	205.156	94.3053	88.3361	99.276	111.446	134.326	103.01	87.6999	84.4804	85.5982	57.8488	104.758	121.471	81.9963	98.6333	117.552	95.1743	62.2507	111.451	110.535	58.4675	97.4096	109.568	64.0378	78.8262	95.7294	89.8667	72.2978	122.266	131.699	121.884	112.071	93.7894	75.2975	90.0813	112.245
75.9206	68.3027	98.329	52.3447	85.3331	114.536	93.9581	66.8385	94.8825	108.941	67.4103	83.6091	95.9138	74.9866	87.093	118.969	133.794	106.401	116.399	105.604	71.3199	73.7121	110.689	114.651	74.3299	100.634	102.655	77.6455	96.0888	119.114	93.4885	70.3988	107.638	108.13	67.1984	89.887	110.203	74.3427	85.5131	102.605	83.7222	66.3101	96.8802	104.476	94.0501	108.225	116.488	87.9395	106.954	99.8085
141.44	70.6688	97.2519	51.097	90.3099	105.393	73.9668	53.7337	93.5787	114.821	88.1851	100.522	112.096	96.4941	96.4547	113.585	120.803	97.9155	103.527	115.274	88.9409	95.9055	99.3416	99.717	79.2209	119.161	133.473	73.4252	87.9369	109.38	93.2531	62.5405	111.734	114.072	57.3775	108.352	115.91	86.3169	70.7333	113.249	91.5891	80.33	126.517	127.777	99.893	108.199	102.527	73.8807	91.6375	113.564
78.3801	69.7013	95.257	56.808	84.7616	106.69	97.4232	99.91	89.5172	98.1166	101.801	94.6529	118.966	98.2861	86.7811	110.943	115.015	89.1358	102.189	117.402	96.0108	88.0724	111.958	108.944	78.3287	114.86	121.223	84.5171	99.8902	120.754	95.4497	73.7955	96.198	98.713	59.2773	96.8523	120.698	72.1917	88.5069	112.187	96.1593	91.4998	133.744	132.153	112.499	119.395	122.835	80.4367	89.7765	100.379
151.138	68.6853	84.1484	62.1237	76.8288	90.4167	64.7101	86.2354	93.5289	112.224	70.9272	100.647	93.2339	97.1837	92.1833	105.951	114.371	73.1586	140.472	115.4	102.464	83.1836	100.38	93.2068	63.8253	122.052	132.482	86.6099	85.5504	107.007	78.2288	77.2596	111.087	107.819	55.3715	85.2095	92.7433	76.0007	99.1717	131.279	116.875	94.9164	125.373	119.056	108.803	116.868	115.662	80.9465	74.0343	101.769
78.3601	72.139	103.118	55.6018	89.0082	116.004	92.8127	78.2127	84.0369	97.3543	75.9252	97.3892	111.127	87.1597	78.318	98.4183	95.2395	64.9601	89.8419	118.503	106.188	106.39	103.047	96.9302	57.0323	113.774	101.723	61.7001	101.331	103.244	81.8612	73.4517	97.7581	81.3722	51.5684	109.625	89.5715	73.5136	93.5569	86.3272	116.938	81.7932	118.305	126.229	79.063	108.879	124.996	78.4625	80.6022	107.771
92.1362	79.6328	106.402	68.9398	89.9069	122.068	95.8186	70.4891	88.1679	107.683	101.521	102.279	108.48	85.8137	80.7742	118.351	110.33	67.4647	92.3893	105.308	94.5709	106.421	100.898	112.878	56.6968	116.376	122.807	71.9314	103.206	125.698	96.9104	72.4339	103.41	101.862	54.5301	98.9243	110.778	95.596	88.984	117.293	102.456	76.3292	110.199	108.324	67.9382	106.78	125.061	73.4062	73.8871	105.156
104.045	87.227	102.668	76.1621	96.0188	108.926	99.4152	60.9303	86.4876	102.613	77.7532	110.391	117.605	99.7086	80.4818	90.932	92.0622	73.833	101.774	131.311	107.125	104.731	108.105	94.0321	66.7666	111.481	130.331	80.58	104.35	109.251	90.611	73.3495	110.463	111.275	64.6377	109.312	117.015	88.0597	99.9295	99.6889	89.4935	80.4642	111.893	116.599	77.7364	95.9093	94.8626	65.1643	58.6581	88.3874
93.5786	78.7041	106.261	69.3167	88.2872	124.391	95.3581	70.4311	92.5577	102.578	59.8674	82.2063	104.247	97.1358	87.1639	105.335	109.364	57.0616	86.5445	104.69	95.1539	87.2218	120.24	110.442	57.816	107.409	107.214	85.0337	83.892	117.261	86.5265	60.8099	111.866	105.701	74.3164	92.5188	117.402	70.1108	102.603	108.5	99.2464	72.7981	93.9822	90.5607	69.8311	105.316	112.621	72.8783	59.6035	85.942
159.418	76.9429	94.1642	65.8062	87.842	101.442	80.921	71.366	109.411	116.721	68.8292	87.1451	111.342	90.8797	86.6671	105.458	110.141	59.6738	84.5331	106.455	84.7133	92.1918	103.504	96.7594	59.2747	103.32	119.492	74.1326	99.3469	105.889	90.8778	58.4201	118.667	114.602	60.4155	99.303	102.158	81.242	79.8646	110.997	94.0186	84.7349	101.352	98.9669	56.2892	99.0369	105.606	71.1553	75.7736	105.924
80.9634	80.9467	96.6463	66.2077	97.9305	124.654	102.62	82.5947	86.3881	91.929	67.6854	93.1179	119.199	97.9794	92.8793	103.12	100.034	66.1003	81.8888	111.448	77.4126	81.3248	108.003	107.527	66.4739	96.9796	113.813	81.0575	113.559	124.435	100.406	66.9013	103.816	91.4989	72.2471	111.709	103.805	80.9849	82.9494	95.3272	79.3555	71.1872	121.594	121.827	62.4976	93.4921	97.7485	64.4653	79.4063	103.757
140.177	66.2475	96.4656	51.6875	81.7873	111.287	82.6399	67.8295	104.602	111.577	60.238	91.5373	103.255	83.0332	70.7453	102.244	105.869	55.6997	95.2062	103.518	80.3613	70.6496	110.913	92.4965	55.5201	107.023	117.329	76.7337	96.8331	120.452	87.3931	67.0929	121.982	120.788	69.6179	95.2141	96.2444	74.8173	98.3934	130.533	114.638	81.7938	92.1419	88.0122	63.1952	94.2714	114.61	72.3895	79.7275	99.1479
163.581	72.5141	99.1595	61.6027	84.6117	110.783	89.6701	78.2197	93.9146	105.946	63.581	92.0961	120.564	94.0634	77.3547	91.6739	91.8493	54.7098	96.7298	125.034	85.537	64.865	89.7573	89.1117	56.8859	108.317	120.962	75.3554	98.8738	121.486	94.6414	70.838	121.516	118.206	77.718	106.217	119.855	69.7233	82.798	107.445	95.0638	70.4852	104.756	106.091	51.4013	93.4161	103.268	84.5321	76.2379	116.94
85.8498	76.79	102.881	68.1484	85.2995	118.74	88.1841	76.988	100.661	107.967	59.3288	69.5842	106.421	73.8363	71.4203	112.549	112.847	61.6443	81.8051	95.9699	71.5261	84.5903	118.008	113.603	72.9834	98.554	98.8114	76.8289	104.045	129.165	106.501	82.7209	124.765	116.354	79.4719	104.344	119.29	77.3114	93.2464	117.996	97.9002	81.3607	93.9136	95.5832	53.7136	96.4506	120.97	79.8292	94.9747	102.338
90.7582	88.0481	104.913	75.9433	98.7533	106.759	83.1148	64.7157	103.972	117.419	60.3365	94.4729	110.113	80.1666	56.9259	95.2153	98.0322	69.027	93.4665	120.127	83.5585	60.299	96.4824	96.1418	65.1542	112.912	125.42	59.3114	88.5227	112.047	101.115	72.7691	120.578	117.318	63.7635	112.025	114.214	87.2846	104.939	115.752	78.74	81.6439	114.699	111.841	60.531	82.2611	98.6235	69.7157	98.515	127.973
126.335	106.961	119.432	115.092	97.8055	125.719	98.9242	73.7516	93.8152	100.799	66.7527	96.6788	126.922	90.35	51.6468	93.994	94.4134	51.8084	93.389	119.686	82.1223	59.3413	97.548	105.021	77.475	94.1387	100.304	75.396	96.0034	125.027	96.7708	81.9595	111.249	108.396	63.9911	105.426	127.679	81.3077	92.841	107.405	95.2199	61.2395	106.85	107.11	50.8697	103.419	117.26	75.3483	84.1644	102.818
101.392	115.197	84.8854	90.7653	86.6693	84.4581	67.2648	66.492	106.759	117.34	69.8766	101.454	107.44	101.972	70.6849	107.157	107.42	50.6174	100.842	126.321	88.8048	57.0601	105.654	98.5603	57.7608	106.24	119.437	80.9244	86.3409	97.466	75.5673	92.6697	107.312	113.502	61.3103	106.608	118.545	68.9582	94.8183	119.823	97.8093	65.9397	105.346	100.737	60.0707	106.675	120.657	79.5673	81.8418	114.808
157.114	138.586	130.837	122.055	96.4423	109.155	70.6056	62.5201	95.5529	106.572	74.0145	97.0074	124.095	90.9532	52.1206	98.645	83.4793	58.5249	89.6404	119.542	76.4698	68.7885	106.962	105.079	56.3375	99.6726	112.333	65.8367	88.8109	116.978	88.791	74.5268	103.85	90.6367	61.2212	111.536	133.821	85.6266	101.786	99.4405	82.3643	59.2468	114.069	115.639	56.2823	110.097	108.961	81.1038	84.3394	123.458
151.894	127.471	98.6605	120.451	87.3045	112.469	80.2115	56.4331	111.165	131.537	85.803	99.5	105.6	79.4804	51.7674	104.928	112.254	50.4188	73.4584	99.6972	63.6672	73.1161	113.506	108.471	52.6474	90.1698	102.872	61.8986	94.8112	116.254	90.1163	74.5933	110.792	104.805	55.3817	104.844	112.411	80.6499	104.044	97.7596	79.4377	62.8588	100.248	92.0927	57.3854	99.3231	128.949	65.1961	83.0881	125.689
162.068	143.006	96.8604	110.031	86.4798	110.008	104.51	66.8247	97.9627	109.706	90.7878	96.2096	114.565	87.8014	60.3713	102.196	97.6842	46.9934	96.54	121.157	80.718	70.2538	87.4481	82.9764	53.3662	103.179	122.919	70.0803	101.533	109.836	88.1039	92.7593	119.338	114.932	65.3535	110.383	117.478	81.4085	99.3316	106.853	85.0584	67.1692	117.741	113.01	66.5181	106.018	102.394	74.1273	86.2258	123.248
145.998	127.48	107.194	113.386	93.0735	121.538	97.8451	78.5205	105.319	116.468	93.298	86.5033	111.016	74.3988	64.2523	111.947	115.569	55.1623	90.8495	107.406	74.6442	67.1186	116.621	102.756	48.3301	102.937	105.597	83.892	90.7206	118.861	87.6174	60.1087	116.746	112.082	69.967	100.273	123.727	66.7565	93.1958	112.407	96.4855	64.189	103.903	88.3934	68.578	113.243	120.703	82.507	89.4664	100.554
172.429	150.567	92.3101	120.423	88.6807	93.6173	89.0948	83.5346	108.742	127.863	91.6939	98.0995	106.048	78.1102	64.0713	116.683	123.11	63.7203	89.5153	114.584	73.5846	78.273	107.373	95.5111	55.2852	109.304	121.537	70.5015	97.4782	98.2124	83.8386	57.9895	122.265	109.284	68.2281	109.607	110.809	70.9164	80.7837	118.556	94.4245	65.7216	103.618	105.461	52.8969	99.3901	106.895	78.5894	83.5813	119.922
152.993	139.628	113.013	121.91	96.5424	127.872	100.346	86.2174	98.8599	107.855	114.234	96.8695	123.57	93.4814	81.0376	114.257	117.789	63.6064	92.9205	116.376	71.1367	79.3327	114.381	107.974	54.6767	92.9629	106.943	71.5498	109.668	120.665	95.1948	63.7632	98.7942	94.2756	74.8661	109.68	122.271	73.9368	80.8124	98.3712	78.2125	66.9707	107.539	113.477	65.0572	96.1009	110.508	70.9828	92.3225	112.909
177.024	147.462	109.227	109.232	92.8524	124.859	108.133	85.0453	99.8299	110.985	110.866	100.08	100.175	90.3414	76.7474	112.845	118.352	69.639	106.698	109.669	78.0528	67.7275	103.646	96.6695	55.2928	109.029	121.673	71.4003	90.8237	111.212	78.5909	65.9286	120.979	117.855	66.4989	106.955	99.3162	64.4986	87.4477	118.324	97.1989	78.4282	105.018	93.6766	58.5996	99.2168	122.459	76.2868	104.525	121.389
130.002	105.603	116.556	110.239	101.287	131.867	114.046	90.2264	98.6938	110.125	106.077	94.2204	116.451	92.3315	80.3411	96.273	95.0769	70.7002	107.7	128.915	88.2242	74.5508	101.508	88.7335	54.4447	104.121	111.486	78.6969	90.1656	111.527	81.901	69.2564	114.858	105.89	74.3695	108.548	122.726	68.7889	84.0637	104.593	93.0462	61.6955	113.825	118.248	53.7552	98.4711	112.874	101.837	90.0306	117.046
131.839	106.673	113.095	114.971	97.9707	128.86	100.42	98.2159	113.527	125.87	90.2079	94.9253	109.744	81.254	81.3589	127.538	135.157	97.2658	104.904	108.484	72.4653	84.5373	119.245	107.912	66.2212	97.4204	99.6009	75.3443	97.7964	117.112	93.748	81.8341	114.862	106.344	73.1102	102.043	119.149	65.9868	89.7812	120.792	94.3592	77.3745	102.51	99.8961	54.5004	109.768	123.839	87.6828	108.692	108.892
127.402	101.357	113.125	102.043	102.206	124.526	96.3805	94.3886	107.145	119.766	94.3609	108.52	119.822	96.0098	112.811	125.563	123.65	95.6958	121.2	127.239	82.4246	75.4505	101.741	92.8085	60.7035	109.197	117.064	59.3641	99.8352	111.559	102.954	74.6829	113.641	107.517	62.2042	112.841	116.19	78.3576	90.9437	109.445	74.2775	72.8322	114.642	113.67	61.3202	94.4739	108.01	73.3805	105.297	125.832
122.818	106.946	119.525	112.81	102.585	136.989	115.203	99.1544	93.7859	99.3994	93.4758	101.227	117.899	95.7814	105.059	126.294	124.492	82.7561	95.7481	116.322	85.0989	80.0544	113.623	103.991	65.5987	101.284	106.988	78.9564	96.9765	122.918	97.4121	81.6474	98.1933	98.7774	57.7905	93.144	119.372	66.5008	89.9086	110.906	89.2106	65.6545	117.669	125.339	67.1956	110.845	125.129	81.081	101.55	108.35
121.356	101.64	101.967	105.652	98.3844	105.31	112.533	84.1636	114.795	116.64	70.6708	112.067	111.672	99.8233	98.1124	129.71	122.426	82.7814	114.335	123.053	91.7048	82.8293	101.503	85.6736	59.8675	109.349	121.039	75.6819	77.903	99.3275	79.9198	90.4946	115.999	115.375	57.0176	91.1896	94.3753	62.8226	98.9055	124.8	97.1316	67.3205	112.548	113.263	69.1476	106.005	118.223	92.9868	95.4	123.619
97.9365	82.9486	95.3978	82.418	84.4576	103.597	92.5039	106.16	106.117	117.278	110.655	119.144	140.296	104.824	111.992	111.262	112.832	86.5564	87.494	123.777	79.9247	79.4198	105.81	88.7916	49.9901	92.3574	105.293	64.8294	90.4864	114.706	95.174	95.1816	103.736	93.6366	66.6647	113.428	129.66	76.0754	108.171	114.365	87.4512	67.8434	118.624	123.556	73.4568	110.722	108.995	89.3435	106.782	113.355
145.628	79.7497	93.7239	79.1828	78.5021	108.384	105.676	99.4837	113.408	114.288	103.257	94.5013	116.975	107.464	92.701	132.519	124.264	98.8298	102.685	103.157	85.3362	77.4231	106.143	100.154	59.3833	94.052	105.997	58.4904	99.1571	132.463	108.734	80.207	118.937	108.657	54.0703	107.874	114.949	72.6677	87.4068	116.507	85.823	59.8546	113.755	118.453	85.1656	110.131	131.378	62.6502	88.9303	108.552
100.472	91.5053	112.018	82.217	99.316	124.874	144.679	107.606	102.215	101.728	113.603	116.247	143.873	111.029	147.547	122.39	117.503	98.6641	94.8075	126.765	102.972	109.953	101.126	90.5402	53.6016	114.105	126.963	85.4051	117.787	125.559	99.9469	100.648	110.563	105.501	67.7118	116.413	126.8	77.8649	95.0193	97.9591	75.0006	61.2131	122.191	125.773	76.4595	116.067	107.122	102.924	114.748	129.763
80.4131	80.2953	88.6339	70.7161	90.1757	120.216	126.734	121.796	116.551	121.271	81.3602	115.933	131.242	113.68	102.07	132.044	137.149	100.531	111.235	118.12	93.6051	92.4852	116.61	100.115	53.0342	107.828	108.626	96.6877	111.66	144.875	104.944	88.2526	115.2	111.485	73.8284	96.1137	106.86	62.3427	94.0371	110.872	97.5713	76.0391	103.992	110.084	97.1332	117.411	125.636	77.0226	108.365	108.58
103.572	89.3237	99.2068	84.2951	92.3726	106.514	116.895	116.624	122.893	147.478	143.603	111.575	121.609	120.317	109.175	121.36	125.474	138.67	120.641	122.25	80.4926	95.9109	102.523	88.7642	62.8822	113.256	123.908	80.0021	122.077	110.933	100.241	66.9535	115.495	106.331	58.9551	99.1915	105.161	67.8352	74.5545	107.613	88.6356	76.3976	134.942	134.13	74.5136	112.116	116.166	85.5379	90.4506	124.432
82.9912	91.1057	88.4765	76.5474	104.863	150.978	172.339	118.723	106.794	147.33	178.387	114.276	127.364	98.0739	107.58	134.542	136.896	112.524	103.715	113.56	86.2889	124.134	127.98	111.869	57.8839	89.0146	98.1844	93.6252	120.845	116.667	96.7094	74.7666	96.2429	89.4	60.5002	106.831	119.58	76.4554	85.7875	97.9128	81.1341	80.4071	124.99	110.495	80.883	134.279	101.332	79.2026	113.148	95.9827
94.9375	77.8569	96.1221	71.7304	85.3226	106.046	147.97	172.553	119.356	120.628	164.299	159.57	138.942	131.364	128.134	119.418	121.543	114.816	116.277	110.739	87.8482	121.129	129.456	114.699	62.2116	108.79	116.581	77.7398	100.177	103.744	78.6009	88.0564	123.407	119.995	69.3404	101.406	100.965	81.2597	85.7891	114.632	91.993	89.7787	129.504	129.68	89.1909	111.806	127.385	118.494	137.49	115.948
88.2608	78.7047	107.035	68.0296	89.9526	125.43	129.401	143.517	116.495	118.912	192.022	133.342	154.093	154.624	120.897	110.88	115.245	148.672	119.023	145.43	104.305	88.4223	110.823	103.212	74.5975	110.154	118.513	104.769	108.98	115.289	89.38	78.9509	106.007	91.8891	84.1557	105.628	112.315	59.4912	100.104	99.1202	80.5819	62.858	119.304	130.722	99.7226	117.313	114.496	98.0219	110.444	110.184
94.3627	111.49	106.623	83.367	95.0132	109.107	115.422	130.152	111.114	120.16	134.595	141.34	84.6611	133.282	115.988	113.488	105.297	151.014	148.855	107.416	77.1221	100.597	100.856	88.5811	92.65	126.255	105.933	86.9405	131.551	97.0958	94.3485	86.5794	96.7208	83.9291	102.143	113.116	93.9536	60.3043	110.977	94.0482	89.6858	81.8215	98.4014	92.4906	70.6489	108.948	90.3794	100.019	115.615	92.216
86.3216	81.0046	110.223	63.0998	97.7073	124.265	134.522	121.965	115.113	145.026	243.699	135.953	128.828	124.972	164.534	107.172	113.093	104.472	101.678	115.649	73.394	94.1553	109.969	103.839	73.9551	117.673	124.124	77.1192	114.14	121.247	97.9395	73.2916	109.492	104.375	72.4609	104.367	110.947	68.2413	71.0354	100.569	81.2086	78.9942	115.723	132.109	123.902	122.366	114.875	91.2775	124.223	119.715
99.9156	83.3936	102.153	77.6188	88.5277	116.307	140.88	137.261	127.582	141.486	239.907	128.142	136.2	142.377	141.891	120.154	115.652	120.101	105.846	112.826	96.1517	92.3508	131.116	119.817	97.5407	96.692	101.159	88.6259	93.1447	113.893	91.4678	110.607	110.36	101.7	67.3757	95.8141	112.127	71.9915	93.6114	113.113	93.0932	60.9109	102.858	112.102	100.832	102.532	125.983	91.0788	109.938	101.984
122.948	144.469	103.269	106.181	96.4669	109.107	154.541	127.615	137.113	151.699	145.602	142.621	127.703	133.371	137.2	124.616	109.053	78.8217	116.336	126.143	91.5958	88.284	99.3791	89.3953	68.7716	106.164	122.64	83.3453	93.2529	95.7759	80.3815	82.6792	108.674	103.443	65.4816	97.7104	97.806	65.5175	99.1205	117.432	92.4629	68.1399	129.886	127.51	75.979	94.8885	105.671	84.0498	86.7375	118.26
167.491	136.962	117.581	111.679	105.886	128.032	113.213	169.769	123.701	154.822	181.131	120.448	146.223	185.247	192.217	123.186	120.293	91.9668	95.1539	113.315	85.7167	83.2836	106.513	95.7128	67.5188	89.2409	99.7916	71.4133	99.5077	125.272	103.687	96.0556	98.3873	88.7864	85.0386	104.977	112.656	69.6595	100.254	97.7333	75.1472	73.1437	105.357	109.231	97.3073	105.435	116.344	101.07	150.137	124.294
144.992	145.717	104.258	122.777	90.5387	118.326	145.273	115.629	116.222	126.943	160.179	128.313	116.756	178.853	170.546	115.99	126.427	127.953	104.681	104.025	98.0382	104.264	136.838	113.307	73.4876	101.79	115.236	77.7891	95.1984	98.3324	100.282	94.9115	122.41	108.81	58.201	117.657	88.1105	63.3144	101.192	96.6009	77.7982	69.0662	98.7059	85.544	80.6002	108.467	93.1077	86.773	133.651	108.874
105.813	125.839	106.962	102.426	96.5246	122.482	122.086	99.4295	99.805	113.349	186.738	154.502	147.671	141.553	158.869	107.408	106.664	108.956	107.552	136.928	117.73	111.348	103.967	95.8723	84.8703	101.683	114.409	80.2931	92.9149	108.29	99.2832	140.916	123.151	112.528	82.6364	112.598	115.141	72.7748	104.406	101.796	88.836	67.1194	123.764	119.853	95.9315	102.347	101.774	83.1204	91.2352	128.071
112.926	119.555	104.136	101.396	89.7614	118.728	133.715	128.666	119.168	124.859	104.244	123.707	117.076	157.029	134.844	131.314	123.752	103.687	118.757	110.267	102.03	79.6511	125.863	107.338	76.0591	99.8282	109.908	68.9238	82.5064	106.605	75.5967	106.32	125.455	117.387	64.8939	90.0155	94.5831	60.2581	99.0046	124.145	105.496	85.6778	101.426	90.4649	102.09	94.3159	119.132	92.6654	115.103	109.588
148.057	133.317	102.853	125.944	83.2103	120.392	138.355	133.258	114.915	122.015	108.398	102.36	131.302	158.826	204.63	123.776	144.447	119.552	104.791	126.377	94.6822	102.258	118.358	106.294	67.1403	106.593	115.113	61.0341	102.303	110.939	106.862	97.0873	116.034	100.222	72.651	111.615	110.627	72.3486	98.1358	116.051	128.181	75.0382	114.367	115.731	71.4129	109.605	104.337	86.4886	81.5101	115.226
104.429	89.268	116.768	80.0766	99.9681	135.198	114.47	111.267	108.254	119.161	111.693	112.522	130.007	122.94	131.053	123.506	148.86	135.134	109.296	117.819	112.837	108.032	119.422	110.391	85.6632	81.9706	86.5433	53.234	93.1923	118.526	98.0937	104.987	118.839	107.245	94.2237	125.187	134.963	89.1058	91.7795	114.843	102.56	86.7634	117.173	123.133	87.7706	93.0172	106.092	64.3307	87.9875	114.091
172.062	149.898	107.565	154.812	106.588	110.128	129.018	116.502	121.077	116.542	79.3432	131.22	128.655	144.215	122.19	111.057	116.142	115.437	110.665	128.877	114.493	118.828	104.059	85.6621	62.1882	105.63	112.056	63.0553	75.8017	92.7087	103.651	120.611	159.225	157.577	102.069	124.898	95.6501	76.8552	107.795	126.628	100.665	103.937	123.483	113.649	86.8458	85.3151	100.189	60.7058	87.1777	132.79
103.839	110.529	106.21	102.142	92.6579	120.676	121.848	150.545	105.043	116.94	91.0648	114.519	132.412	139.297	157.028	108.623	117.422	84.8315	98.4219	122.165	87.8253	101.57	118.295	99.4491	50.2874	82.7075	97.3823	60.2415	85.1831	122.813	91.7145	95.9812	138.064	152.179	119.164	121.135	116.077	80.0304	115.527	116.774	101.21	77.2793	120.162	126.418	81.8943	96.2037	117.516	69.3717	80.5188	103.533
123.984	148.651	101.368	91.5194	87.696	115.499	113.387	146.674	124.536	132.623	101.79	105.703	123.728	133.532	128.566	138.701	147.422	108.777	105.824	113.105	89.3986	99.3403	120.76	102.28	55.1575	92.6127	104.606	54.7187	88.283	108.846	105.667	88.0882	150.446	141.155	126.945	115.935	104.418	83.3664	98.4276	128.052	99.7177	106.317	108.065	124.254	74.8362	107.406	128.19	73.961	84.0505	112.173
130.468	154.144	113.806	105.308	97.203	128.309	118.153	125.54	110.28	111.068	102.582	117.902	141.591	116.451	141.551	115.069	120.355	116.618	89.2438	121.179	93.581	96.0691	117.664	101.526	51.9278	100.085	112.755	69.6115	101.733	108.346	92.7769	82.6139	119.415	110.611	127.947	124.305	121.279	66.8646	88.4451	98.8466	76.56	79.5246	118.009	124.676	84.1569	109.203	104.044	69.5574	96.5147	131.652
115.554	98.4971	121.577	92.2377	104.002	138.919	120.195	95.4449	120.223	124.193	103.071	128.741	128.216	150.361	114.261	129.484	132.044	160.522	119.566	103.359	86.1167	93.2622	136.379	111.019	57.6332	106.57	105.764	78.0357	76.4544	105.358	78.5813	78.026	125.928	134.327	94.3752	117.849	107.507	80.676	111.027	150.189	139.253	125.323	136.664	121.793	66.3584	110.136	128.741	81.5996	94.4477	117.277
162.086	155.98	127.158	152.876	111.217	141.166	129.522	106.175	118.844	124.464	155.397	120.949	127.971	127.632	136.316	126.077	120.772	138.469	117.801	123.923	79.9035	97.0072	110.257	95.8607	56.3799	107.281	119.607	72.8889	95.1338	100.475	73.9192	69.9623	114.783	111.049	107.562	113.445	110.583	75.193	106.465	111.127	95.891	99.603	126.42	137.096	65.8743	111.234	101.968	92.6102	98.8729	123.529
153.753	117.61	144.209	119.752	119.7	153.291	105.334	113.861	107.127	123.807	109.022	116.188	135.304	108.472	124.346	140.82	138.437	127.074	102.313	97.5072	77.5738	113.813	126.146	112.087	79.716	92.8421	96.9077	83.622	108.99	129.809	99.9199	88.0493	104.11	100.77	129.192	120.157	130.185	95.0125	110.66	115.433	86.038	61.4811	97.3395	97.6562	84.2588	119.375	126.89	82.4751	94.6514	101.568
133.165	146.806	136.356	127.742	112.386	126.224	116.948	106.96	121.812	128.839	121.378	129.548	127.316	105.619	105.907	111.308	113.558	122.387	106.958	109.659	70.9503	96.6774	108.147	95.1195	63.692	109.444	119.23	64.8847	107.691	101.064	95.5487	75.5352	109.725	98.3056	68.6049	126.761	119.984	87.9157	103.739	135.414	102.953	83.5851	110.237	104.087	127.856	109.24	121.716	83.2931	94.9065	132.451
137.278	125.112	121.737	131.902	106.139	138.964	118.849	93.3572	102.256	112.861	200.329	115.596	139.995	124.779	112.457	115.41	109.239	150.09	112.672	125.358	80.582	77.155	112.393	102.062	83.5985	109.388	117.107	74.5863	90.1453	111.395	80.4596	95.9911	93.9526	86.8103	63.1537	109.253	118.823	98.1305	131.831	121.295	107.668	85.2168	103.721	115.345	145.017	132.248	129.857	86.1127	121.463	123.175
116.762	99.5899	103.212	101.265	98.9327	110.82	111.146	95.5863	118.061	123.542	122.861	129.831	117.798	146.001	95.0781	133.575	131.722	157.088	136.747	100.334	76.3345	89.3285	94.9981	82.2154	90.3745	105.944	117.772	70.8858	86.1414	108.359	77.7075	91.212	122.772	116.762	62.5731	91.5387	97.7796	99.0383	123.352	126.68	107.4	84.7358	90.9764	103.059	95.7458	121.243	137.4	104.73	117.915	129.944
152.12	170.491	119.113	131.285	109.756	127.055	99.3505	127.093	111.74	120.435	117.184	129.134	125.375	97.662	147.085	113.724	118.376	133.973	101.024	119.054	70.1022	90.2667	109.833	102.366	74.9351	106.64	114.021	66.7725	109.134	119.548	91.9649	101.108	106.665	94.008	76.6335	110.216	124.672	98.9933	123.143	95.3835	87.5376	67.2998	147.893	120.942	84.0142	115.114	119.282	110.062	109.716	130.332
122.616	109.049	124.463	105.565	113.51	133.423	121.193	118.695	128.696	141.257	146.875	121.297	117.723	123.97	146.37	125.347	119.769	124.133	108.654	108.087	83.8198	95.842	120.646	107.494	84.0594	113.167	109.477	65.095	100.881	119.501	89.903	75.7398	106.661	100.139	60.0413	100.183	105.706	120.572	101.776	119.73	88.6073	88.4895	100.367	98.933	105.505	102.341	139.153	114.446	124.726	114.185
108.675	110.225	115.355	101.32	118.494	135.04	139.366	113.721	116.445	119.485	121.073	121.045	123.477	115.612	117.082	107.223	97.8773	133.147	132.878	133.703	102.114	100.237	110.666	92.3215	97.0268	114.025	124.121	82.6978	96.3855	103.027	89.4834	94.0483	109.38	105.16	84.8096	105.686	114.71	97.8375	115.342	114.183	90.0081	84.8072	121.155	119.125	69.073	86.4559	95.3091	116.84	110.075	131.13
115.01	108.095	126.519	103.2	112.141	141.574	122.883	116.863	109.869	116.127	112.82	115.351	129.794	148.098	130.084	118.695	110.168	96.6935	113.588	115.481	96.4294	98.6683	127.957	112.673	74.628	103.898	102.668	81.3599	97.3509	122.762	80.8771	93.8418	93.8477	97.8673	73.2072	96.3773	112.011	85.7065	123.655	122.719	96.4404	80.9756	109.576	99.2615	73.0272	131.747	125.434	89.8509	112.935	100.133
111.388	92.4999	103.684	85.1632	99.6624	106.559	119.363	128.801	128.692	134.608	91.1276	106.909	111.771	109.56	142.847	112.407	109.898	81.859	103.398	120.223	80.2621	127.072	124.578	110.803	62.4837	109.994	114.802	75.2955	106.599	101.169	80.6969	69.8093	107.054	102.76	72.0795	103.723	114.14	86.3883	100.693	106.296	80.7043	76.31	127.372	124.443	102.719	77.2101	98.4217	110.795	101.985	125.129
122.504	129.337	100.86	97.0759	88.196	112.649	109.3	154.909	115.661	121.263	135.313	111.116	127.983	121.016	152.838	119.754	112.719	85.0714	114.731	129.575	94.9728	126.929	133.374	114.835	71.1232	100.464	108.403	96.3922	117.447	129.9	95.4716	79.4645	92.8594	87.4387	82.4437	112.383	124.409	94.2618	88.7472	100.783	73.696	85.4804	124.275	117.02	84.2562	104.859	115.364	109.706	103.354	98.2248
119.758	104.098	120.715	115.816	92.7537	118.395	137.761	104.192	118.169	116.372	73.4959	114.102	101.256	118.582	96.8745	116.381	105.175	72.7673	126.913	130.223	97.3269	110.572	125.982	98.5076	66.0283	114.489	118.544	84.8133	106.139	117.25	96.1042	77.9231	120.561	115.036	97.1301	110.136	107.873	78.6395	105.981	118.617	84.8795	101.602	114.328	109.253	98.0455	87.0965	115.72	96.257	105.302	105.67
125.123	132.785	110.668	118.68	100.702	121.56	130.428	128.266	97.544	103.854	110.08	108.342	121.597	115.645	133.238	109.58	104.047	83.6545	114.076	133.411	104.294	121.584	123.904	103.944	67.9534	108.828	116.688	85.2204	110.418	122.688	87.0296	78.5801	112.538	109.157	92.1782	124.917	121.457	63.2889	113.483	100.54	98.1739	78.7009	127.069	124.914	97.6669	103.047	102.56	96.9162	96.0017	108.72
129.204	131.955	99.7546	113.441	95.008	105.784	110.1	115.043	110.527	117.644	82.715	93.0808	108.029	106.032	126.641	138.278	133.518	79.4304	109.846	110.027	102.073	124.78	135.48	117.082	74.2301	103.621	109.377	90.2207	107.235	124.734	93.9302	103.419	100.829	90.3764	89.7797	112.938	123.435	92.7737	101.722	116.421	89.6739	110.144	101.629	94.9151	69.3066	83.8732	109.148	83.3365	109.276	100.873
140.354	134.969	142.189	139.211	99.6579	104.081	101.116	103.372	127.513	123.197	93.3303	106.396	115.999	97.4693	115.702	132.76	119.116	82.9154	124.31	133.411	79.2627	111.59	111.512	104.409	65.9248	109.115	118.482	66.1497	120.884	127.681	93.6874	76.0563	125.389	107.932	76.3091	124.968	133.357	78.5931	86.2147	101.099	80.9349	102.501	120.169	117.277	73.0014	81.1527	86.5804	89.2215	116.122	116.884
111.202	128.305	95.7512	104.336	85.3014	106.829	97.943	121.913	125.092	124.316	92.7371	102.819	118.058	95.1999	93.1123	132.54	131.581	90.4961	114.444	115.874	83.6289	88.1286	125.671	102.698	80.3658	100.821	105.206	75.5468	106.21	134.944	90.6767	110.732	119.014	111.654	73.3845	106.256	118.564	71.0397	103.094	111.434	88.8419	92.1051	99.6142	92.3639	91.2241	112.658	120.097	66.2435	101.145	98.8924
131.648	154.171	99.177	122.106	93.4677	103.563	129.765	115.759	137.274	135.111	94.0815	113.059	113.826	117.896	109.638	124.686	112.573	91.1944	124.562	126.668	85.4765	95.3883	111.397	90.3422	81.207	117.591	118.954	74.1672	102.955	110.735	89.124	110.526	124.943	115.91	72.8715	111.075	114.833	69.4942	110.667	119.616	95.9999	76.461	113.447	105.341	94.4492	109.201	106.493	72.7333	98.725	124.533
108.384	123.638	114.811	90.867	102.323	124.88	80.5691	98.7514	116.228	133.785	99.5285	107.453	125.322	81.612	98.8154	117.754	117.383	84.7268	113.414	123.535	67.5175	106.397	128.393	113.994	92.8315	110.453	108.731	80.4418	124.875	134.16	99.0286	109.05	110.209	98.1672	81.4593	117.445	124.818	83.8355	126.118	109.366	90.139	89.6362	119.959	108.27	86.2325	115.154	114.967	84.5429	104.878	108.399
121.162	137.287	124.647	118.449	95.342	109.325	93.4121	100.135	129.734	127.727	98.6935	104.618	103.931	83.8857	91.5875	129.094	121.53	92.8669	117.15	119.633	70.7786	92.6587	120.78	102.498	73.0091	111.704	113.768	56.9484	107.408	117.115	105.791	91.3615	121.201	100.566	58.8302	105.654	104.973	90.1739	97.2622	119.312	78.5522	79.8205	115.328	100.362	85.446	99.0564	110.88	60.9754	105.337	113.909
115.968	100.199	109.484	102.589	96.6308	122.448	103.615	96.487	113.915	104.774	111.584	112.919	133.923	98.4906	94.0716	112.948	96.4685	110.621	107.813	124.453	81.7281	93.5233	112.474	92.5212	85.1935	112.862	121.109	74.0488	108.47	128.772	101.066	116.213	109.386	102.95	62.1173	104.641	117.964	78.0684	117.453	105.356	90.2693	76.8662	114.738	114.232	72.0497	102.933	146.146	64.367	90.3963	109.512
111.181	103.645	118.395	102.953	103.641	131.22	103.235	112.938	125.435	127.559	74.3899	107.015	113.775	93.7535	89.5837	136.629	126.024	75.1744	108.657	114.835	80.0707	88.5451	118.918	90.5083	74.094	114.92	118.241	77.1157	99.5288	131.859	83.4388	111.484	125.802	110.949	59.8647	101.647	105.339	92.3547	121.861	128.898	100.07	68.525	103.896	96.1051	107.968	109.71	119.887	63.679	78.3376	100.912
115.704	101.145	114.311	99.1895	103.641	124.623	93.923	110.151	112.937	112.63	76.2456	115.546	130.015	92.0741	109.385	110.33	97.7651	60.8877	114.309	128.955	76.0042	99.147	109.484	91.9577	65.0526	122.035	122.883	64.032	108.577	119.563	91.5586	82.6973	116.601	101.83	67.7251	118.944	129.382	73.7176	114.916	125.648	82.2301	75.167	131.676	116.505	89.8248	108.25	110.131	55.9623	86.9692	112.241
98.8295	116.466	108.821	88.1182	109.965	137.888	103.336	110.896	112.187	107.825	81.343	113.82	136.881	100.065	113.288	122.567	111.962	66.228	96.9767	113.154	82.8561	113.175	125.285	104.445	62.6178	107.472	104.086	69.7721	122.887	139.97	101.984	91.6984	106.795	98.5134	80.474	113.206	124.105	82.8548	121.386	136.334	92.3206	82.8272	110.297	98.497	89.6066	124.508	134.554	56.7512	94.5289	106.089
82.0809	90.285	85.7504	79.3265	103.193	120.442	98.6482	92.4906	116.037	107.644	67.7406	124.646	132.83	108.675	97.5479	115.897	100.242	64.9987	113.54	124.392	81.8001	105.843	116.192	91.2111	72.7037	118.194	125.052	74.4246	109.84	117.508	88.6451	97.3981	124.863	115.408	97.1303	119.16	98.1116	75.9696	133.565	111.027	99.5583	102.011	108.33	92.3825	96.6545	125.038	101.389	49.5073	101.511	97.9475
83.6253	85.5268	93.1814	75.9025	96.2589	125.999	111.444	128.218	105.4	101.644	67.0897	108.954	128.25	102.581	100.888	109.886	100.577	52.4355	104.587	118.426	83.0198	102.153	130.143	101.226	56.3014	111.462	107.367	89.5877	108.466	129.642	75.1215	83.847	115.326	110.129	93.8557	110.132	110.531	57.6152	124.137	128.477	97.2858	81.1846	119.815	103.048	66.2913	129.267	131.275	67.0357	85.0414	104.901
78.6496	81.7243	96.3214	61.0855	101.626	107.897	104.281	95.6251	107.418	113.023	72.7258	106.346	104.787	91.3854	109.093	115.281	109.389	69.0385	104.434	109.672	77.2355	106.972	124.248	99.6726	74.5946	117.57	120.576	69.1606	102.827	116.955	80.4987	84.6279	113.948	103.055	111.672	104.462	107.497	66.2424	94.2654	132.3	92.7966	94.1265	111.46	108.237	69.706	107.035	113.413	65.2645	97.2344	115.609
77.6072	98.0073	81.9414	74.6029	121.298	144.677	97.8449	96.6415	95.4719	87.8146	68.4579	109.624	131.023	89.2476	104.678	109.94	100.692	67.466	106.118	120.112	71.0851	113.302	122.617	102.771	67.4052	103.988	106.14	67.5932	117.765	123.043	85.8586	76.9014	110.731	100.263	116.534	118.018	124.932	73.977	100.553	109.358	89.7769	106.97	122.356	112.863	64.6566	91.4886	99.1335	57.2606	99.6694	121.429
74.6372	82.8289	79.938	68.3396	95.9871	120.287	98.2899	82.0798	101.928	92.976	59.1347	95.5459	102.479	94.5696	90.9549	124.177	104.304	60.8812	104.215	109.212	77.1207	90.0968	121.419	91.2711	65.9558	108.528	111.046	62.731	104.746	116.532	79.6598	90.2152	125.379	116.91	95.0913	106.691	105.322	79.3792	113.044	131.191	99.8245	95.758	106.807	91.5345	54.8142	103.329	114.362	62.8993	102.395	121.06
76.7788	84.0101	84.3535	66.9945	100.488	118.55	87.6537	86.1998	108.799	94.2693	74.4629	101.139	112.954	85.6135	95.9744	100.998	90.7174	70.5434	113.654	128.769	75.5398	96.2652	94.6712	75.422	73.6169	108.219	96.0963	64.0155	109.649	93.7258	69.6239	98.4072	113.141	107.657	83.7936	111.107	93.6806	71.5843	113.737	104.454	87.5358	91.8723	100.159	83.7815	55.8196	121.896	98.0148	59.2622	106.98	109.148
80.8081	75.0407	97.4706	61.806	87.9496	108.481	64.7915	86.0109	104.51	107.45	75.8123	102.474	119.2	78.6981	99.9934	119.384	108.252	70.6936	105.822	104.406	73.5444	104.466	127.997	105.595	80.5661	102.318	97.9627	68.9822	101.892	117.691	88.7193	109.757	130.421	119.391	100.259	106.671	117.756	102.938	116.939	123.037	97.3295	101.407	105.082	85.806	63.9814	117.884	124.759	74.304	112.145	120.184
90.5804	84.7837	100.111	80.4058	88.9298	98.9914	65.9437	71.9224	108.11	102.282	77.1497	108.039	118.437	78.4213	82.9677	112.601	97.072	72.7196	114.696	120.723	64.2112	91.572	117.77	107.137	80.9566	113.382	116.481	53.3672	109.639	116.532	97.4713	88.9423	131.617	117.221	93.3871	123.41	128.925	102.605	99.5723	109.815	80.4195	90.6474	121.598	106.084	62.5959	103.085	94.8072	74.1312	111.127	129.401
73.3627	81.8168	78.7986	68.321	97.0681	125.039	81.3359	75.3481	97.9331	88.7733	89.1159	107.755	122.827	87.9354	82.3053	111.664	94.4999	80.2931	110.375	118.872	72.3311	98.2177	123.098	97.5308	80.3765	97.3518	102.327	63.7031	106.964	124.787	94.7015	116.506	123.092	109.417	81.9473	117.358	125.509	85.5014	111.67	114.219	87.5943	90.2746	101.295	95.6126	66.1482	122.09	120.375	62.3254	109.045	111.454
83.0895	73.5253	82.4202	73.1034	74.0084	91.2938	85.8191	70.4138	106.758	97.0638	66.5091	107.76	120.061	92.0659	80.5648	118.843	99.1804	68.9687	117.539	122.118	74.5	83.225	101.489	73.4021	75.0658	115.931	118.749	65.6634	85.3059	94.7343	84.968	105.556	131.084	123.928	96.6244	109.325	113.255	85.0991	107.269	119.628	92.189	78.0655	102.487	89.4841	75.22	109.037	116.421	75.207	117.066	136.266
70.4393	70.5766	98.5821	54.982	86.4385	109.831	65.0808	77.9751	88.5748	95.0322	71.2672	109.826	133.761	74.8822	93.9895	117.998	103.532	59.2253	108.982	120.1	60.0634	85.2166	111.061	92.1579	63.0513	104.712	100.17	67.3659	95.7952	118.578	81.6889	110.214	109.793	106.842	96.7875	119.48	125.918	103.916	114.7	112.782	90.8078	77.054	122.471	110.757	81.7105	115.445	121.578	74.6565	112.572	133.347
85.5633	79.514	92.9451	73.0907	84.8595	100.872	69.0146	83.8781	101.633	97.7629	87.3447	106.096	115.296	72.6132	106.038	141.056	124.839	63.7282	95.4383	98.1967	62.3982	102.838	125.032	100.239	62.3871	103.122	100.016	54.6853	116.042	121.427	99.9736	93.211	128.2	115.904	101.803	117.542	120.362	103.958	105.337	126.788	77.7227	73.3755	104.687	103.115	74.736	118.716	121.303	72.3801	128.791	130.487
72.2218	81.7423	73.836	71.62	92.9669	113.316	94.4317	78.2771	89.9506	78.0237	74.9596	109.051	125.259	92.1012	96.6983	103.366	91.8937	73.744	114.056	127.879	76.8403	109.852	109.32	89.044	74.3907	102.866	106.857	74.7192	115.273	123.177	83.679	94.1259	127.387	109.707	102.043	132.679	135.009	86.9711	112.946	107.131	94.6046	82.1532	128.963	116.582	94.2464	123.356	119.926	84.4214	128.419	133.83
64.0517	71.9512	72.7675	54.4799	88.9205	114.861	83.8335	85.7911	101.168	96.2892	52.8172	98.4964	108.635	98.0756	89.4019	106.611	93.0283	55.2245	101.66	104.651	79.9306	94.1345	132.646	99.5421	64.1151	108.633	108.713	77.3639	111.284	120.917	78.0664	101.238	129.325	107.437	115.03	119.99	91.3556	54.8469	133.106	125.944	92.0924	79.4005	101.839	88.5929	85.599	123.566	127.243	93.1313	116.77	117.438
78.0105	82.0148	95.084	60.0357	103.544	103.834	78.9226	113.539	93.797	89.0026	63.6682	95.2017	113.919	78.4569	93.1221	106.426	91.124	56.9688	115.167	123.548	72.2006	104.349	106.165	86.1565	61.1338	116.187	116.435	77.2634	122.249	114.467	78.3472	98.0622	137.031	120.977	128.127	118.598	113.128	60.1288	114.512	122.571	92.1373	79.9292	122.889	110.019	76.0421	112.027	108.665	97.8138	113.92	133.42
76.8874	85.49	87.4133	66.136	105.124	130.064	86.8218	102.92	105.879	104.448	76.0475	104.554	124.785	74.7158	99.4395	115.666	107.371	61.7435	95.6273	105.145	70.9875	109.561	124.188	101.958	67.1758	96.575	100.497	104.003	124.625	137.481	87.107	97.0556	110.214	112.151	70.7148	80.7786	92.5269	112.944	127.941	127.28	87.5375	106.564	120.28	114.34	83.6372	111.793	116.073	75.0214	125.546	100.018
75.0639	75.9234	81.0261	68.7303	82.6814	100.986	85.5801	84.1001	117.542	103.547	56.8375	118.271	125.72	83.7853	84.4918	109.311	90.3922	59.1663	106.555	116.381	62.1716	86.5326	101.807	81.8065	69.798	113.122	115.96	73.8861	125.325	117.738	83.2784	89.4018	131.081	106.21	78.2612	103.401	97.4624	78.5999	115.874	122.241	97.7154	113.859	134.588	115.881	77.8137	97.9217	102.828	105.37	109.544	117.77
79.9036	84.295	89.3509	71.6859	97.328	120.65	95.6428	101.198	96.5571	95.1959	70.5099	115.454	130.111	87.4631	86.7302	99.2461	85.3841	54.2114	113.442	122.2	63.2468	79.3466	110.726	85.1773	66.35	103.081	106.899	85.7705	106.844	111.708	70.1788	115.855	134.694	106.025	84.1591	106.217	119.814	92.0779	125.08	119.161	98.6827	127.913	116.762	97.9922	68.4577	119.322	113.04	91.9921	113.987	102.549
94.866	87.1642	95.8956	84.5636	89.1406	102.521	95.1461	107.557	126.934	119.803	75.6741	100.789	103.326	81.0282	99.8567	121.64	108.288	67.9965	108.145	111.251	72.0694	91.0755	122.783	92.95	81.2752	112.152	111.746	73.2808	94.3392	106.297	84.31	118.264	134.523	115.366	90.3731	101.435	110.081	86.4478	116.396	130.053	100.57	114.335	117.023	101.055	58.5351	108.885	113.35	96.3387	106.863	105.802
92.819	97.8542	97.6799	88.4146	105.959	123.409	78.2537	95.8736	105.636	110.369	79.5585	101.343	112.808	65.6365	87.9955	107.869	101.466	67.5095	106.09	123.47	59.5551	98.2816	117.191	101.525	71.4416	103.074	101.23	63.5433	108.583	118.06	76.2645	102.79	117.114	98.2245	85.9674	128.243	137.655	105.825	116.239	105.046	93.482	118.718	129.47	126.023	82.7428	111.305	107.582	119.487	133.498	136.463
90.9463	100.894	87.6146	94.2544	107.063	128.415	98.0016	86.6676	116.773	106.988	76.7454	107.725	108.342	74.8882	80.7413	124.454	111.401	76.4209	109.69	112.397	62.9452	82.2138	118.357	94.7312	72.3569	103.784	106.09	58.7664	116.921	122.184	82.2442	106.898	133.968	110.099	66.9218	107.418	111.713	102.392	104.554	119.266	85.8898	117.535	119.896	110.62	70.1103	120.046	122.772	94.516	123.011	133.628
[truncated: 76 more rows]
[truncated: 220 more columns]

## Sheet: Fig.4e a(r,200)
19.7852	42.6785	42.9043	30.1664	45.385	40.5166	36.5898	31.2543	40.0175	53.0302	34.6099	34.7064	35.2366	39.1169	26.3448	36.7562	53.736	33.3231	60.8832	53.2027	49.7426	28.2949	40.0515	45.5027	39.6008	67.213	64.6728	55.7649	45.4932	44.1326	40.3549	56.4241	55.7059	61.2009	37.9787	34.3058	41.3206	40.2524	31.8391	46.2995	54.2886	38.4133	60.0114	54.17	33.5596	40.0395	49.0971	43.4378	50.2414	55.4329
[truncated: 269 more rows]
[truncated: 220 more columns]

[truncated: 19 more sheets: Fig.4f a(r,250), Fig.4g N(q,0), Fig.4g N(q,50), Fig.4g N(q,100), Fig.4g N(q,150), Fig.4g N(q,200), Fig.4g N(q,250), Fig.4h a(q,0), Fig.4h a(q,50), Fig.4h a(q,100), Fig.4h a(q,150), Fig.4h a(q,200), Fig.4h a(q,250), Fig.4i N(q,0), Fig.4i N(q,50), Fig.4i N(q,100), Fig.4i N(q,150), Fig.4i N(q,200), Fig.4i N(q,250)]
