# Supplementary material for: Odd-parity quasiparticle interference in the superconductive surface state of UTe2
Source: Nat Phys. 2025 Sep 18;21(10):1555–62. doi: 10.1038/s41567-025-03000-w (PMC12518143; doi:10.1038/s41567-025-03000-w)
Supplement: Supplementary file 6 — Source data for Extended Data Fig. 3a–c. [file 41567_2025_3000_MOESM6_ESM.xlsx]

## Sheet: ED Fig.3a E = 0
kc*	kx	Intensity
-4.13923	-7.66242	2.14449
-4.08404	-7.66242	2.14449
-4.02885	-7.66242	2.14449
-3.97366	-7.66242	2.14449
-3.91847	-7.66242	2.14449
-3.86328	-7.66242	2.14449
-3.80809	-7.66242	2.14449
-3.7529	-7.66242	2.14449
-3.69771	-7.66242	2.14449
-3.64252	-7.66242	2.14449
-3.58733	-7.66242	2.14449
-3.53214	-7.66242	2.14449
-3.47695	-7.66242	2.14449
-3.42177	-7.66242	2.14449
-3.36658	-7.66242	2.14449
-3.31139	-7.66242	2.14449
-3.2562	-7.66242	2.14449
-3.20101	-7.66242	2.14449
-3.14582	-7.66242	2.14449
-3.09063	-7.66242	2.14449
-3.03544	-7.66242	2.14449
-2.98025	-7.66242	2.14449
-2.92506	-7.66242	2.14449
-2.86987	-7.66242	2.14449
-2.81468	-7.66242	2.14449
-2.75949	-7.66242	2.14449
-2.7043	-7.66242	2.14449
-2.64911	-7.66242	2.14449
-2.59392	-7.66242	2.14449
-2.53873	-7.66242	2.14449
-2.48354	-7.66242	2.14449
-2.42835	-7.66242	2.14449
-2.37316	-7.66242	2.14449
-2.31797	-7.66242	2.14449
-2.26278	-7.66242	2.14449
-2.20759	-7.66242	2.14449
-2.1524	-7.66242	2.14449
-2.09721	-7.66242	2.14449
-2.04202	-7.66242	2.14449
-1.98683	-7.66242	2.14449
-1.93164	-7.66242	2.14449
-1.87645	-7.66242	2.14449
-1.82126	-7.66242	2.14449
-1.76607	-7.66242	2.14449
-1.71088	-7.66242	2.14449
-1.65569	-7.66242	2.14449
-1.6005	-7.66242	2.14449
-1.54531	-7.66242	2.14449
-1.49012	-7.66242	2.14449
-1.43493	-7.66242	2.14449
-1.37974	-7.66242	2.14449
-1.32455	-7.66242	2.14449
-1.26936	-7.66242	2.14449
-1.21417	-7.66242	2.14449
-1.15898	-7.66242	2.14449
-1.1038	-7.66242	2.14449
-1.04861	-7.66242	2.14449
-0.993416	-7.66242	2.14449
-0.938226	-7.66242	2.14449
-0.883036	-7.66242	2.14449
-0.827846	-7.66242	2.14449
-0.772657	-7.66242	2.14449
-0.717467	-7.66242	2.14449
-0.662277	-7.66242	2.14449
-0.607087	-7.66242	2.14449
-0.551898	-7.66242	2.14449
-0.496708	-7.66242	2.14449
-0.441518	-7.66242	2.14449
-0.386328	-7.66242	2.14449
-0.331139	-7.66242	2.14449
-0.275949	-7.66242	2.14449
-0.220759	-7.66242	2.14449
-0.165569	-7.66242	2.14449
-0.11038	-7.66242	2.14449
-0.0551898	-7.66242	2.14449
-5.55112e-17	-7.66242	2.14449
0.0551898	-7.66242	2.14449
0.11038	-7.66242	2.14449
0.165569	-7.66242	2.14449
0.220759	-7.66242	2.14449
0.275949	-7.66242	2.14449
0.331139	-7.66242	2.14449
0.386328	-7.66242	2.14449
0.441518	-7.66242	2.14449
0.496708	-7.66242	2.14449
0.551898	-7.66242	2.14449
0.607087	-7.66242	2.14449
0.662277	-7.66242	2.14449
0.717467	-7.66242	2.14449
0.772657	-7.66242	2.14449
0.827846	-7.66242	2.14449
0.883036	-7.66242	2.14449
0.938226	-7.66242	2.14449
0.993416	-7.66242	2.14449
1.04861	-7.66242	2.14449
1.1038	-7.66242	2.14449
1.15898	-7.66242	2.14449
1.21417	-7.66242	2.14449
1.26936	-7.66242	2.14449
1.32455	-7.66242	2.14449
1.37974	-7.66242	2.14449
1.43493	-7.66242	2.14449
1.49012	-7.66242	2.14449
1.54531	-7.66242	2.14449
1.6005	-7.66242	2.14449
1.65569	-7.66242	2.14449
1.71088	-7.66242	2.14449
1.76607	-7.66242	2.14449
1.82126	-7.66242	2.14449
1.87645	-7.66242	2.14449
1.93164	-7.66242	2.14449
1.98683	-7.66242	2.14449
2.04202	-7.66242	2.14449
2.09721	-7.66242	2.14449
2.1524	-7.66242	2.14449
2.20759	-7.66242	2.14449
2.26278	-7.66242	2.14449
2.31797	-7.66242	2.14449
2.37316	-7.66242	2.14449
2.42835	-7.66242	2.14449
2.48354	-7.66242	2.14449
2.53873	-7.66242	2.14449
2.59392	-7.66242	2.14449
2.64911	-7.66242	2.14449
2.7043	-7.66242	2.14449
2.75949	-7.66242	2.14449
2.81468	-7.66242	2.14449
2.86987	-7.66242	2.14449
2.92506	-7.66242	2.14449
2.98025	-7.66242	2.14449
3.03544	-7.66242	2.14449
3.09063	-7.66242	2.14449
3.14582	-7.66242	2.14449
3.20101	-7.66242	2.14449
3.2562	-7.66242	2.14449
3.31139	-7.66242	2.14449
3.36658	-7.66242	2.14449
3.42177	-7.66242	2.14449
3.47695	-7.66242	2.14449
3.53214	-7.66242	2.14449
3.58733	-7.66242	2.14449
3.64252	-7.66242	2.14449
3.69771	-7.66242	2.14449
3.7529	-7.66242	2.14449
3.80809	-7.66242	2.14449
3.86328	-7.66242	2.14449
3.91847	-7.66242	2.14449
3.97366	-7.66242	2.14449
4.02885	-7.66242	2.14449
4.08404	-7.66242	2.14449
-4.13923	-7.56026	2.08419
-4.08404	-7.56026	2.08423
-4.02885	-7.56026	2.08434
-3.97366	-7.56026	2.08453
-3.91847	-7.56026	2.08479
-3.86328	-7.56026	2.08513
-3.80809	-7.56026	2.08553
-3.7529	-7.56026	2.08602
-3.69771	-7.56026	2.08657
-3.64252	-7.56026	2.08719
-3.58733	-7.56026	2.08789
-3.53214	-7.56026	2.08865
-3.47695	-7.56026	2.08949
-3.42177	-7.56026	2.09039
-3.36658	-7.56026	2.09135
-3.31139	-7.56026	2.09238
-3.2562	-7.56026	2.09348
-3.20101	-7.56026	2.09463
-3.14582	-7.56026	2.09585
-3.09063	-7.56026	2.09712
-3.03544	-7.56026	2.09845
-2.98025	-7.56026	2.09983
-2.92506	-7.56026	2.10127
-2.86987	-7.56026	2.10275
-2.81468	-7.56026	2.10428
-2.75949	-7.56026	2.10586
-2.7043	-7.56026	2.10748
-2.64911	-7.56026	2.10914
-2.59392	-7.56026	2.11084
-2.53873	-7.56026	2.11257
-2.48354	-7.56026	2.11433
-2.42835	-7.56026	2.11613
-2.37316	-7.56026	2.11795
-2.31797	-7.56026	2.11979
-2.26278	-7.56026	2.12165
-2.20759	-7.56026	2.12353
-2.1524	-7.56026	2.12542
-2.09721	-7.56026	2.12732
-2.04202	-7.56026	2.12923
-1.98683	-7.56026	2.13114
-1.93164	-7.56026	2.13306
-1.87645	-7.56026	2.13497
-1.82126	-7.56026	2.13687
-1.76607	-7.56026	2.13876
-1.71088	-7.56026	2.14064
-1.65569	-7.56026	2.14251
-1.6005	-7.56026	2.14435
-1.54531	-7.56026	2.14617
-1.49012	-7.56026	2.14796
-1.43493	-7.56026	2.14972
-1.37974	-7.56026	2.15144
-1.32455	-7.56026	2.15313
-1.26936	-7.56026	2.15478
-1.21417	-7.56026	2.15639
-1.15898	-7.56026	2.15794
-1.1038	-7.56026	2.15945
-1.04861	-7.56026	2.16091
-0.993416	-7.56026	2.16231
-0.938226	-7.56026	2.16365
-0.883036	-7.56026	2.16493
-0.827846	-7.56026	2.16614
-0.772657	-7.56026	2.16729
-0.717467	-7.56026	2.16837
-0.662277	-7.56026	2.16938
-0.607087	-7.56026	2.17032
-0.551898	-7.56026	2.17118
-0.496708	-7.56026	2.17197
-0.441518	-7.56026	2.17267
-0.386328	-7.56026	2.1733
-0.331139	-7.56026	2.17385
-0.275949	-7.56026	2.17431
-0.220759	-7.56026	2.17469
-0.165569	-7.56026	2.17499
-0.11038	-7.56026	2.1752
-0.0551898	-7.56026	2.17533
-5.55112e-17	-7.56026	2.17537
0.0551898	-7.56026	2.17533
0.11038	-7.56026	2.1752
0.165569	-7.56026	2.17499
0.220759	-7.56026	2.17469
0.275949	-7.56026	2.17431
0.331139	-7.56026	2.17385
0.386328	-7.56026	2.1733
0.441518	-7.56026	2.17267
0.496708	-7.56026	2.17197
0.551898	-7.56026	2.17118
0.607087	-7.56026	2.17032
0.662277	-7.56026	2.16938
0.717467	-7.56026	2.16837
0.772657	-7.56026	2.16729
0.827846	-7.56026	2.16614
0.883036	-7.56026	2.16493
0.938226	-7.56026	2.16365
0.993416	-7.56026	2.16231
1.04861	-7.56026	2.16091
1.1038	-7.56026	2.15945
1.15898	-7.56026	2.15794
1.21417	-7.56026	2.15639
1.26936	-7.56026	2.15478
1.32455	-7.56026	2.15313
1.37974	-7.56026	2.15144
1.43493	-7.56026	2.14972
1.49012	-7.56026	2.14796
1.54531	-7.56026	2.14617
1.6005	-7.56026	2.14435
1.65569	-7.56026	2.14251
1.71088	-7.56026	2.14064
1.76607	-7.56026	2.13876
1.82126	-7.56026	2.13687
1.87645	-7.56026	2.13497
1.93164	-7.56026	2.13306
1.98683	-7.56026	2.13114
2.04202	-7.56026	2.12923
2.09721	-7.56026	2.12732
2.1524	-7.56026	2.12542
2.20759	-7.56026	2.12353
2.26278	-7.56026	2.12165
2.31797	-7.56026	2.11979
2.37316	-7.56026	2.11795
2.42835	-7.56026	2.11613
2.48354	-7.56026	2.11433
2.53873	-7.56026	2.11257
2.59392	-7.56026	2.11084
2.64911	-7.56026	2.10914
2.7043	-7.56026	2.10748
2.75949	-7.56026	2.10586
2.81468	-7.56026	2.10428
2.86987	-7.56026	2.10275
2.92506	-7.56026	2.10127
2.98025	-7.56026	2.09983
3.03544	-7.56026	2.09845
3.09063	-7.56026	2.09712
3.14582	-7.56026	2.09585
3.20101	-7.56026	2.09463
3.2562	-7.56026	2.09348
3.31139	-7.56026	2.09238
3.36658	-7.56026	2.09135
3.42177	-7.56026	2.09039
3.47695	-7.56026	2.08949
3.53214	-7.56026	2.08865
3.58733	-7.56026	2.08789
3.64252	-7.56026	2.08719
3.69771	-7.56026	2.08657
3.7529	-7.56026	2.08602
3.80809	-7.56026	2.08553
3.86328	-7.56026	2.08513
3.91847	-7.56026	2.08479
3.97366	-7.56026	2.08453
4.02885	-7.56026	2.08434
4.08404	-7.56026	2.08423
-4.13923	-7.45809	2.00109
-4.08404	-7.45809	2.00115
-4.02885	-7.45809	2.00135
-3.97366	-7.45809	2.00168
-3.91847	-7.45809	2.00214
-3.86328	-7.45809	2.00273
-3.80809	-7.45809	2.00345
-3.7529	-7.45809	2.0043
-3.69771	-7.45809	2.00528
-3.64252	-7.45809	2.00639
-3.58733	-7.45809	2.00762
-3.53214	-7.45809	2.00898
-3.47695	-7.45809	2.01046
-3.42177	-7.45809	2.01206
-3.36658	-7.45809	2.01378
-3.31139	-7.45809	2.01562
-3.2562	-7.45809	2.01758
-3.20101	-7.45809	2.01965
-3.14582	-7.45809	2.02183
-3.09063	-7.45809	2.02412
-3.03544	-7.45809	2.02652
-2.98025	-7.45809	2.02902
-2.92506	-7.45809	2.03162
-2.86987	-7.45809	2.03431
-2.81468	-7.45809	2.0371
-2.75949	-7.45809	2.03998
-2.7043	-7.45809	2.04294
-2.64911	-7.45809	2.04599
-2.59392	-7.45809	2.04911
-2.53873	-7.45809	2.0523
-2.48354	-7.45809	2.05556
-2.42835	-7.45809	2.05888
-2.37316	-7.45809	2.06226
-2.31797	-7.45809	2.06569
-2.26278	-7.45809	2.06917
-2.20759	-7.45809	2.07269
-2.1524	-7.45809	2.07624
-2.09721	-7.45809	2.07983
-2.04202	-7.45809	2.08343
-1.98683	-7.45809	2.08705
-1.93164	-7.45809	2.09069
-1.87645	-7.45809	2.09432
-1.82126	-7.45809	2.09795
-1.76607	-7.45809	2.10158
-1.71088	-7.45809	2.10518
-1.65569	-7.45809	2.10876
-1.6005	-7.45809	2.11232
-1.54531	-7.45809	2.11583
-1.49012	-7.45809	2.1193
-1.43493	-7.45809	2.12272
-1.37974	-7.45809	2.12608
-1.32455	-7.45809	2.12937
-1.26936	-7.45809	2.13259
-1.21417	-7.45809	2.13573
-1.15898	-7.45809	2.13879
-1.1038	-7.45809	2.14175
-1.04861	-7.45809	2.14461
-0.993416	-7.45809	2.14737
-0.938226	-7.45809	2.15002
-0.883036	-7.45809	2.15255
-0.827846	-7.45809	2.15496
-0.772657	-7.45809	2.15724
-0.717467	-7.45809	2.15939
-0.662277	-7.45809	2.16139
-0.607087	-7.45809	2.16326
-0.551898	-7.45809	2.16498
-0.496708	-7.45809	2.16654
-0.441518	-7.45809	2.16795
-0.386328	-7.45809	2.16921
-0.331139	-7.45809	2.1703
-0.275949	-7.45809	2.17123
-0.220759	-7.45809	2.17199
-0.165569	-7.45809	2.17259
-0.11038	-7.45809	2.17301
-0.0551898	-7.45809	2.17327
-5.55112e-17	-7.45809	2.17335
0.0551898	-7.45809	2.17327
0.11038	-7.45809	2.17301
0.165569	-7.45809	2.17259
0.220759	-7.45809	2.17199
0.275949	-7.45809	2.17123
0.331139	-7.45809	2.1703
0.386328	-7.45809	2.16921
0.441518	-7.45809	2.16795
0.496708	-7.45809	2.16654
0.551898	-7.45809	2.16498
0.607087	-7.45809	2.16326
0.662277	-7.45809	2.16139
0.717467	-7.45809	2.15939
0.772657	-7.45809	2.15724
0.827846	-7.45809	2.15496
0.883036	-7.45809	2.15255
0.938226	-7.45809	2.15002
0.993416	-7.45809	2.14737
1.04861	-7.45809	2.14461
1.1038	-7.45809	2.14175
1.15898	-7.45809	2.13879
1.21417	-7.45809	2.13573
1.26936	-7.45809	2.13259
1.32455	-7.45809	2.12937
1.37974	-7.45809	2.12608
1.43493	-7.45809	2.12272
1.49012	-7.45809	2.1193
1.54531	-7.45809	2.11583
1.6005	-7.45809	2.11232
1.65569	-7.45809	2.10876
1.71088	-7.45809	2.10518
1.76607	-7.45809	2.10158
1.82126	-7.45809	2.09795
1.87645	-7.45809	2.09432
1.93164	-7.45809	2.09069
1.98683	-7.45809	2.08705
2.04202	-7.45809	2.08343
2.09721	-7.45809	2.07983
2.1524	-7.45809	2.07624
2.20759	-7.45809	2.07269
2.26278	-7.45809	2.06917
2.31797	-7.45809	2.06569
2.37316	-7.45809	2.06226
2.42835	-7.45809	2.05888
2.48354	-7.45809	2.05556
2.53873	-7.45809	2.0523
2.59392	-7.45809	2.04911
2.64911	-7.45809	2.04599
2.7043	-7.45809	2.04294
2.75949	-7.45809	2.03998
2.81468	-7.45809	2.0371
2.86987	-7.45809	2.03431
2.92506	-7.45809	2.03162
2.98025	-7.45809	2.02902
3.03544	-7.45809	2.02652
3.09063	-7.45809	2.02412
3.14582	-7.45809	2.02183
3.20101	-7.45809	2.01965
3.2562	-7.45809	2.01758
3.31139	-7.45809	2.01562
3.36658	-7.45809	2.01378
3.42177	-7.45809	2.01206
3.47695	-7.45809	2.01046
3.53214	-7.45809	2.00898
3.58733	-7.45809	2.00762
3.64252	-7.45809	2.00639
3.69771	-7.45809	2.00528
3.7529	-7.45809	2.0043
3.80809	-7.45809	2.00345
3.86328	-7.45809	2.00273
3.91847	-7.45809	2.00214
3.97366	-7.45809	2.00168
4.02885	-7.45809	2.00135
4.08404	-7.45809	2.00115
-4.13923	-7.35592	1.90324
-4.08404	-7.35592	1.90332
-4.02885	-7.35592	1.90357
-3.97366	-7.35592	1.90399
-3.91847	-7.35592	1.90458
-3.86328	-7.35592	1.90534
-3.80809	-7.35592	1.90626
-3.7529	-7.35592	1.90735
-3.69771	-7.35592	1.9086
-3.64252	-7.35592	1.91002
-3.58733	-7.35592	1.9116
-3.53214	-7.35592	1.91334
-3.47695	-7.35592	1.91525
-3.42177	-7.35592	1.91731
-3.36658	-7.35592	1.91954
-3.31139	-7.35592	1.92192
-3.2562	-7.35592	1.92446
-3.20101	-7.35592	1.92715
-3.14582	-7.35592	1.92999
-3.09063	-7.35592	1.93297
-3.03544	-7.35592	1.93611
-2.98025	-7.35592	1.93938
-2.92506	-7.35592	1.9428
-2.86987	-7.35592	1.94635
-2.81468	-7.35592	1.95003
-2.75949	-7.35592	1.95384
-2.7043	-7.35592	1.95777
-2.64911	-7.35592	1.96182
-2.59392	-7.35592	1.96598
-2.53873	-7.35592	1.97025
-2.48354	-7.35592	1.97462
-2.42835	-7.35592	1.97908
-2.37316	-7.35592	1.98364
-2.31797	-7.35592	1.98828
-2.26278	-7.35592	1.99299
-2.20759	-7.35592	1.99777
-2.1524	-7.35592	2.00261
-2.09721	-7.35592	2.0075
-2.04202	-7.35592	2.01244
-1.98683	-7.35592	2.01741
-1.93164	-7.35592	2.02241
-1.87645	-7.35592	2.02742
-1.82126	-7.35592	2.03245
-1.76607	-7.35592	2.03747
-1.71088	-7.35592	2.04247
-1.65569	-7.35592	2.04746
-1.6005	-7.35592	2.05242
-1.54531	-7.35592	2.05733
-1.49012	-7.35592	2.06219
-1.43493	-7.35592	2.06699
-1.37974	-7.35592	2.07171
-1.32455	-7.35592	2.07635
-1.26936	-7.35592	2.0809
-1.21417	-7.35592	2.08534
-1.15898	-7.35592	2.08966
-1.1038	-7.35592	2.09387
-1.04861	-7.35592	2.09794
-0.993416	-7.35592	2.10186
-0.938226	-7.35592	2.10563
-0.883036	-7.35592	2.10924
-0.827846	-7.35592	2.11268
-0.772657	-7.35592	2.11594
-0.717467	-7.35592	2.11901
-0.662277	-7.35592	2.12188
-0.607087	-7.35592	2.12456
-0.551898	-7.35592	2.12702
-0.496708	-7.35592	2.12927
-0.441518	-7.35592	2.1313
-0.386328	-7.35592	2.1331
-0.331139	-7.35592	2.13467
-0.275949	-7.35592	2.13601
-0.220759	-7.35592	2.1371
-0.165569	-7.35592	2.13796
-0.11038	-7.35592	2.13857
-0.0551898	-7.35592	2.13894
-5.55112e-17	-7.35592	2.13907
0.0551898	-7.35592	2.13894
0.11038	-7.35592	2.13857
0.165569	-7.35592	2.13796
0.220759	-7.35592	2.1371
0.275949	-7.35592	2.13601
0.331139	-7.35592	2.13467
0.386328	-7.35592	2.1331
0.441518	-7.35592	2.1313
0.496708	-7.35592	2.12927
0.551898	-7.35592	2.12702
0.607087	-7.35592	2.12456
0.662277	-7.35592	2.12188
0.717467	-7.35592	2.11901
0.772657	-7.35592	2.11594
0.827846	-7.35592	2.11268
0.883036	-7.35592	2.10924
0.938226	-7.35592	2.10563
0.993416	-7.35592	2.10186
1.04861	-7.35592	2.09794
1.1038	-7.35592	2.09387
1.15898	-7.35592	2.08966
1.21417	-7.35592	2.08534
1.26936	-7.35592	2.0809
1.32455	-7.35592	2.07635
1.37974	-7.35592	2.07171
1.43493	-7.35592	2.06699
1.49012	-7.35592	2.06219
1.54531	-7.35592	2.05733
1.6005	-7.35592	2.05242
1.65569	-7.35592	2.04746
1.71088	-7.35592	2.04247
1.76607	-7.35592	2.03747
1.82126	-7.35592	2.03245
1.87645	-7.35592	2.02742
1.93164	-7.35592	2.02241
1.98683	-7.35592	2.01741
2.04202	-7.35592	2.01244
2.09721	-7.35592	2.0075
2.1524	-7.35592	2.00261
2.20759	-7.35592	1.99777
2.26278	-7.35592	1.99299
2.31797	-7.35592	1.98828
2.37316	-7.35592	1.98364
2.42835	-7.35592	1.97908
2.48354	-7.35592	1.97462
2.53873	-7.35592	1.97025
2.59392	-7.35592	1.96598
2.64911	-7.35592	1.96182
2.7043	-7.35592	1.95777
2.75949	-7.35592	1.95384
2.81468	-7.35592	1.95003
2.86987	-7.35592	1.94635
2.92506	-7.35592	1.9428
2.98025	-7.35592	1.93938
3.03544	-7.35592	1.93611
3.09063	-7.35592	1.93297
3.14582	-7.35592	1.92999
3.20101	-7.35592	1.92715
3.2562	-7.35592	1.92446
3.31139	-7.35592	1.92192
3.36658	-7.35592	1.91954
3.42177	-7.35592	1.91731
3.47695	-7.35592	1.91525
3.53214	-7.35592	1.91334
3.58733	-7.35592	1.9116
3.64252	-7.35592	1.91002
3.69771	-7.35592	1.9086
3.7529	-7.35592	1.90735
3.80809	-7.35592	1.90626
3.86328	-7.35592	1.90534
3.91847	-7.35592	1.90458
3.97366	-7.35592	1.90399
4.02885	-7.35592	1.90357
4.08404	-7.35592	1.90332
-4.13923	-7.25376	1.7985
-4.08404	-7.25376	1.79859
-4.02885	-7.25376	1.79887
-3.97366	-7.25376	1.79933
-3.91847	-7.25376	1.79997
-3.86328	-7.25376	1.8008
-3.80809	-7.25376	1.80182
-3.7529	-7.25376	1.80302
-3.69771	-7.25376	1.8044
-3.64252	-7.25376	1.80597
-3.58733	-7.25376	1.80772
-3.53214	-7.25376	1.80965
-3.47695	-7.25376	1.81176
-3.42177	-7.25376	1.81406
-3.36658	-7.25376	1.81654
-3.31139	-7.25376	1.81919
-3.2562	-7.25376	1.82203
-3.20101	-7.25376	1.82505
-3.14582	-7.25376	1.82824
-3.09063	-7.25376	1.8316
-3.03544	-7.25376	1.83514
-2.98025	-7.25376	1.83884
-2.92506	-7.25376	1.84271
-2.86987	-7.25376	1.84675
-2.81468	-7.25376	1.85095
-2.75949	-7.25376	1.8553
-2.7043	-7.25376	1.85981
-2.64911	-7.25376	1.86446
-2.59392	-7.25376	1.86926
-2.53873	-7.25376	1.87419
-2.48354	-7.25376	1.87925
-2.42835	-7.25376	1.88444
-2.37316	-7.25376	1.88975
-2.31797	-7.25376	1.89517
-2.26278	-7.25376	1.90068
-2.20759	-7.25376	1.9063
-2.1524	-7.25376	1.912
-2.09721	-7.25376	1.91777
-2.04202	-7.25376	1.92361
-1.98683	-7.25376	1.9295
-1.93164	-7.25376	1.93544
-1.87645	-7.25376	1.94141
-1.82126	-7.25376	1.94741
-1.76607	-7.25376	1.95341
-1.71088	-7.25376	1.95941
-1.65569	-7.25376	1.9654
-1.6005	-7.25376	1.97136
-1.54531	-7.25376	1.97728
-1.49012	-7.25376	1.98315
-1.43493	-7.25376	1.98895
-1.37974	-7.25376	1.99467
-1.32455	-7.25376	2.0003
-1.26936	-7.25376	2.00582
-1.21417	-7.25376	2.01122
-1.15898	-7.25376	2.01649
-1.1038	-7.25376	2.02161
-1.04861	-7.25376	2.02658
-0.993416	-7.25376	2.03137
-0.938226	-7.25376	2.03598
-0.883036	-7.25376	2.0404
-0.827846	-7.25376	2.04461
-0.772657	-7.25376	2.04861
-0.717467	-7.25376	2.05237
-0.662277	-7.25376	2.0559
-0.607087	-7.25376	2.05918
-0.551898	-7.25376	2.06221
-0.496708	-7.25376	2.06497
-0.441518	-7.25376	2.06747
-0.386328	-7.25376	2.06968
-0.331139	-7.25376	2.07162
-0.275949	-7.25376	2.07326
-0.220759	-7.25376	2.07461
-0.165569	-7.25376	2.07567
-0.11038	-7.25376	2.07642
-0.0551898	-7.25376	2.07688
-5.55112e-17	-7.25376	2.07703
0.0551898	-7.25376	2.07688
0.11038	-7.25376	2.07642
0.165569	-7.25376	2.07567
0.220759	-7.25376	2.07461
0.275949	-7.25376	2.07326
0.331139	-7.25376	2.07162
0.386328	-7.25376	2.06968
0.441518	-7.25376	2.06747
0.496708	-7.25376	2.06497
0.551898	-7.25376	2.06221
0.607087	-7.25376	2.05918
0.662277	-7.25376	2.0559
0.717467	-7.25376	2.05237
0.772657	-7.25376	2.04861
0.827846	-7.25376	2.04461
0.883036	-7.25376	2.0404
0.938226	-7.25376	2.03598
0.993416	-7.25376	2.03137
1.04861	-7.25376	2.02658
1.1038	-7.25376	2.02161
1.15898	-7.25376	2.01649
1.21417	-7.25376	2.01122
1.26936	-7.25376	2.00582
1.32455	-7.25376	2.0003
1.37974	-7.25376	1.99467
1.43493	-7.25376	1.98895
1.49012	-7.25376	1.98315
1.54531	-7.25376	1.97728
1.6005	-7.25376	1.97136
1.65569	-7.25376	1.9654
1.71088	-7.25376	1.95941
1.76607	-7.25376	1.95341
1.82126	-7.25376	1.94741
1.87645	-7.25376	1.94141
1.93164	-7.25376	1.93544
1.98683	-7.25376	1.9295
2.04202	-7.25376	1.92361
2.09721	-7.25376	1.91777
2.1524	-7.25376	1.912
2.20759	-7.25376	1.9063
2.26278	-7.25376	1.90068
2.31797	-7.25376	1.89517
2.37316	-7.25376	1.88975
2.42835	-7.25376	1.88444
2.48354	-7.25376	1.87925
2.53873	-7.25376	1.87419
2.59392	-7.25376	1.86926
2.64911	-7.25376	1.86446
2.7043	-7.25376	1.85981
2.75949	-7.25376	1.8553
2.81468	-7.25376	1.85095
2.86987	-7.25376	1.84675
2.92506	-7.25376	1.84271
2.98025	-7.25376	1.83884
3.03544	-7.25376	1.83514
3.09063	-7.25376	1.8316
3.14582	-7.25376	1.82824
3.20101	-7.25376	1.82505
3.2562	-7.25376	1.82203
3.31139	-7.25376	1.81919
3.36658	-7.25376	1.81654
3.42177	-7.25376	1.81406
3.47695	-7.25376	1.81176
3.53214	-7.25376	1.80965
3.58733	-7.25376	1.80772
3.64252	-7.25376	1.80597
3.69771	-7.25376	1.8044
3.7529	-7.25376	1.80302
3.80809	-7.25376	1.80182
3.86328	-7.25376	1.8008
3.91847	-7.25376	1.79997
3.97366	-7.25376	1.79933
4.02885	-7.25376	1.79887
4.08404	-7.25376	1.79859
-4.13923	-7.15159	1.69339
-4.08404	-7.15159	1.69348
-4.02885	-7.15159	1.69376
-3.97366	-7.15159	1.69422
-3.91847	-7.15159	1.69487
-3.86328	-7.15159	1.6957
-3.80809	-7.15159	1.69671
-3.7529	-7.15159	1.69792
-3.69771	-7.15159	1.69931
-3.64252	-7.15159	1.70088
-3.58733	-7.15159	1.70265
-3.53214	-7.15159	1.7046
-3.47695	-7.15159	1.70674
-3.42177	-7.15159	1.70906
-3.36658	-7.15159	1.71158
-3.31139	-7.15159	1.71429
-3.2562	-7.15159	1.71718
-3.20101	-7.15159	1.72027
-3.14582	-7.15159	1.72354
-3.09063	-7.15159	1.727
-3.03544	-7.15159	1.73065
-2.98025	-7.15159	1.73448
-2.92506	-7.15159	1.7385
-2.86987	-7.15159	1.7427
-2.81468	-7.15159	1.74708
-2.75949	-7.15159	1.75164
-2.7043	-7.15159	1.75637
-2.64911	-7.15159	1.76127
-2.59392	-7.15159	1.76633
-2.53873	-7.15159	1.77156
-2.48354	-7.15159	1.77694
-2.42835	-7.15159	1.78247
-2.37316	-7.15159	1.78814
-2.31797	-7.15159	1.79394
-2.26278	-7.15159	1.79987
-2.20759	-7.15159	1.80591
-2.1524	-7.15159	1.81206
-2.09721	-7.15159	1.81831
-2.04202	-7.15159	1.82464
-1.98683	-7.15159	1.83105
-1.93164	-7.15159	1.83752
-1.87645	-7.15159	1.84404
-1.82126	-7.15159	1.8506
-1.76607	-7.15159	1.85718
-1.71088	-7.15159	1.86377
-1.65569	-7.15159	1.87036
-1.6005	-7.15159	1.87692
-1.54531	-7.15159	1.88345
-1.49012	-7.15159	1.88993
-1.43493	-7.15159	1.89635
-1.37974	-7.15159	1.90268
-1.32455	-7.15159	1.90892
-1.26936	-7.15159	1.91504
-1.21417	-7.15159	1.92104
-1.15898	-7.15159	1.9269
-1.1038	-7.15159	1.93259
-1.04861	-7.15159	1.93812
-0.993416	-7.15159	1.94345
-0.938226	-7.15159	1.94859
-0.883036	-7.15159	1.95351
-0.827846	-7.15159	1.9582
-0.772657	-7.15159	1.96266
-0.717467	-7.15159	1.96686
-0.662277	-7.15159	1.97079
-0.607087	-7.15159	1.97445
-0.551898	-7.15159	1.97783
-0.496708	-7.15159	1.98092
-0.441518	-7.15159	1.9837
-0.386328	-7.15159	1.98617
-0.331139	-7.15159	1.98833
-0.275949	-7.15159	1.99017
-0.220759	-7.15159	1.99168
-0.165569	-7.15159	1.99285
-0.11038	-7.15159	1.9937
-0.0551898	-7.15159	1.9942
-5.55112e-17	-7.15159	1.99437
0.0551898	-7.15159	1.9942
0.11038	-7.15159	1.9937
0.165569	-7.15159	1.99285
0.220759	-7.15159	1.99168
0.275949	-7.15159	1.99017
0.331139	-7.15159	1.98833
0.386328	-7.15159	1.98617
0.441518	-7.15159	1.9837
0.496708	-7.15159	1.98092
0.551898	-7.15159	1.97783
0.607087	-7.15159	1.97445
0.662277	-7.15159	1.97079
0.717467	-7.15159	1.96686
0.772657	-7.15159	1.96266
0.827846	-7.15159	1.9582
0.883036	-7.15159	1.95351
0.938226	-7.15159	1.94859
0.993416	-7.15159	1.94345
1.04861	-7.15159	1.93812
1.1038	-7.15159	1.93259
1.15898	-7.15159	1.9269
1.21417	-7.15159	1.92104
1.26936	-7.15159	1.91504
1.32455	-7.15159	1.90892
1.37974	-7.15159	1.90268
1.43493	-7.15159	1.89635
1.49012	-7.15159	1.88993
1.54531	-7.15159	1.88345
1.6005	-7.15159	1.87692
1.65569	-7.15159	1.87036
1.71088	-7.15159	1.86377
1.76607	-7.15159	1.85718
1.82126	-7.15159	1.8506
1.87645	-7.15159	1.84404
1.93164	-7.15159	1.83752
1.98683	-7.15159	1.83105
2.04202	-7.15159	1.82464
2.09721	-7.15159	1.81831
2.1524	-7.15159	1.81206
2.20759	-7.15159	1.80591
2.26278	-7.15159	1.79987
2.31797	-7.15159	1.79394
2.37316	-7.15159	1.78814
2.42835	-7.15159	1.78247
2.48354	-7.15159	1.77694
2.53873	-7.15159	1.77156
2.59392	-7.15159	1.76633
2.64911	-7.15159	1.76127
2.7043	-7.15159	1.75637
2.75949	-7.15159	1.75164
2.81468	-7.15159	1.74708
2.86987	-7.15159	1.7427
2.92506	-7.15159	1.7385
2.98025	-7.15159	1.73448
3.03544	-7.15159	1.73065
3.09063	-7.15159	1.727
3.14582	-7.15159	1.72354
3.20101	-7.15159	1.72027
3.2562	-7.15159	1.71718
3.31139	-7.15159	1.71429
3.36658	-7.15159	1.71158
3.42177	-7.15159	1.70906
3.47695	-7.15159	1.70674
3.53214	-7.15159	1.7046
3.58733	-7.15159	1.70265
3.64252	-7.15159	1.70088
3.69771	-7.15159	1.69931
3.7529	-7.15159	1.69792
3.80809	-7.15159	1.69671
3.86328	-7.15159	1.6957
3.91847	-7.15159	1.69487
3.97366	-7.15159	1.69422
4.02885	-7.15159	1.69376
4.08404	-7.15159	1.69348
-4.13923	-7.04943	1.59265
-4.08404	-7.04943	1.59274
-4.02885	-7.04943	1.59299
-3.97366	-7.04943	1.59342
-3.91847	-7.04943	1.59403
-3.86328	-7.04943	1.5948
-3.80809	-7.04943	1.59575
-3.7529	-7.04943	1.59688
-3.69771	-7.04943	1.59818
-3.64252	-7.04943	1.59965
-3.58733	-7.04943	1.60131
-3.53214	-7.04943	1.60315
-3.47695	-7.04943	1.60517
-3.42177	-7.04943	1.60738
-3.36658	-7.04943	1.60977
-3.31139	-7.04943	1.61235
-3.2562	-7.04943	1.61511
-3.20101	-7.04943	1.61807
-3.14582	-7.04943	1.62122
-3.09063	-7.04943	1.62456
-3.03544	-7.04943	1.62809
-2.98025	-7.04943	1.63181
-2.92506	-7.04943	1.63573
-2.86987	-7.04943	1.63984
-2.81468	-7.04943	1.64414
-2.75949	-7.04943	1.64863
-2.7043	-7.04943	1.6533
-2.64911	-7.04943	1.65817
-2.59392	-7.04943	1.66321
-2.53873	-7.04943	1.66843
-2.48354	-7.04943	1.67382
-2.42835	-7.04943	1.67938
-2.37316	-7.04943	1.6851
-2.31797	-7.04943	1.69097
-2.26278	-7.04943	1.69698
-2.20759	-7.04943	1.70313
-2.1524	-7.04943	1.70941
-2.09721	-7.04943	1.7158
-2.04202	-7.04943	1.72229
-1.98683	-7.04943	1.72888
-1.93164	-7.04943	1.73555
-1.87645	-7.04943	1.74228
-1.82126	-7.04943	1.74906
-1.76607	-7.04943	1.75588
-1.71088	-7.04943	1.76271
-1.65569	-7.04943	1.76956
-1.6005	-7.04943	1.77639
-1.54531	-7.04943	1.78319
-1.49012	-7.04943	1.78994
-1.43493	-7.04943	1.79664
-1.37974	-7.04943	1.80325
-1.32455	-7.04943	1.80977
-1.26936	-7.04943	1.81617
-1.21417	-7.04943	1.82245
-1.15898	-7.04943	1.82857
-1.1038	-7.04943	1.83453
-1.04861	-7.04943	1.84031
-0.993416	-7.04943	1.8459
-0.938226	-7.04943	1.85127
-0.883036	-7.04943	1.85642
-0.827846	-7.04943	1.86133
-0.772657	-7.04943	1.86599
-0.717467	-7.04943	1.87038
-0.662277	-7.04943	1.8745
-0.607087	-7.04943	1.87832
-0.551898	-7.04943	1.88185
-0.496708	-7.04943	1.88508
-0.441518	-7.04943	1.88798
-0.386328	-7.04943	1.89057
-0.331139	-7.04943	1.89282
-0.275949	-7.04943	1.89473
-0.220759	-7.04943	1.89631
-0.165569	-7.04943	1.89754
-0.11038	-7.04943	1.89842
-0.0551898	-7.04943	1.89895
-5.55112e-17	-7.04943	1.89912
0.0551898	-7.04943	1.89895
0.11038	-7.04943	1.89842
0.165569	-7.04943	1.89754
0.220759	-7.04943	1.89631
0.275949	-7.04943	1.89473
0.331139	-7.04943	1.89282
0.386328	-7.04943	1.89057
0.441518	-7.04943	1.88798
0.496708	-7.04943	1.88508
0.551898	-7.04943	1.88185
0.607087	-7.04943	1.87832
0.662277	-7.04943	1.8745
0.717467	-7.04943	1.87038
0.772657	-7.04943	1.86599
0.827846	-7.04943	1.86133
0.883036	-7.04943	1.85642
0.938226	-7.04943	1.85127
0.993416	-7.04943	1.8459
1.04861	-7.04943	1.84031
1.1038	-7.04943	1.83453
1.15898	-7.04943	1.82857
1.21417	-7.04943	1.82245
1.26936	-7.04943	1.81617
1.32455	-7.04943	1.80977
1.37974	-7.04943	1.80325
1.43493	-7.04943	1.79664
1.49012	-7.04943	1.78994
1.54531	-7.04943	1.78319
1.6005	-7.04943	1.77639
1.65569	-7.04943	1.76956
1.71088	-7.04943	1.76271
1.76607	-7.04943	1.75588
1.82126	-7.04943	1.74906
1.87645	-7.04943	1.74228
1.93164	-7.04943	1.73555
1.98683	-7.04943	1.72888
2.04202	-7.04943	1.72229
2.09721	-7.04943	1.7158
2.1524	-7.04943	1.70941
2.20759	-7.04943	1.70313
2.26278	-7.04943	1.69698
2.31797	-7.04943	1.69097
2.37316	-7.04943	1.6851
2.42835	-7.04943	1.67938
2.48354	-7.04943	1.67382
2.53873	-7.04943	1.66843
2.59392	-7.04943	1.66321
2.64911	-7.04943	1.65817
2.7043	-7.04943	1.6533
2.75949	-7.04943	1.64863
2.81468	-7.04943	1.64414
2.86987	-7.04943	1.63984
2.92506	-7.04943	1.63573
2.98025	-7.04943	1.63181
3.03544	-7.04943	1.62809
3.09063	-7.04943	1.62456
3.14582	-7.04943	1.62122
3.20101	-7.04943	1.61807
3.2562	-7.04943	1.61511
3.31139	-7.04943	1.61235
3.36658	-7.04943	1.60977
3.42177	-7.04943	1.60738
3.47695	-7.04943	1.60517
3.53214	-7.04943	1.60315
3.58733	-7.04943	1.60131
3.64252	-7.04943	1.59965
3.69771	-7.04943	1.59818
3.7529	-7.04943	1.59688
3.80809	-7.04943	1.59575
3.86328	-7.04943	1.5948
3.91847	-7.04943	1.59403
3.97366	-7.04943	1.59342
4.02885	-7.04943	1.59299
4.08404	-7.04943	1.59274
-4.13923	-6.94726	1.49929
-4.08404	-6.94726	1.49937
-4.02885	-6.94726	1.49959
-3.97366	-6.94726	1.49996
-3.91847	-6.94726	1.50049
-3.86328	-6.94726	1.50117
-3.80809	-6.94726	1.502
-3.7529	-6.94726	1.50299
-3.69771	-6.94726	1.50413
-3.64252	-6.94726	1.50543
-3.58733	-6.94726	1.5069
-3.53214	-6.94726	1.50853
-3.47695	-6.94726	1.51033
-3.42177	-6.94726	1.5123
-3.36658	-6.94726	1.51444
-3.31139	-6.94726	1.51676
-3.2562	-6.94726	1.51926
-3.20101	-6.94726	1.52195
-3.14582	-6.94726	1.52481
-3.09063	-6.94726	1.52787
-3.03544	-6.94726	1.53112
-2.98025	-6.94726	1.53456
-2.92506	-6.94726	1.53819
-2.86987	-6.94726	1.54203
-2.81468	-6.94726	1.54605
-2.75949	-6.94726	1.55028
-2.7043	-6.94726	1.5547
-2.64911	-6.94726	1.55931
-2.59392	-6.94726	1.56412
-2.53873	-6.94726	1.56911
-2.48354	-6.94726	1.5743
-2.42835	-6.94726	1.57966
-2.37316	-6.94726	1.5852
-2.31797	-6.94726	1.59091
-2.26278	-6.94726	1.59678
-2.20759	-6.94726	1.6028
-2.1524	-6.94726	1.60896
-2.09721	-6.94726	1.61526
-2.04202	-6.94726	1.62168
-1.98683	-6.94726	1.6282
-1.93164	-6.94726	1.63482
-1.87645	-6.94726	1.64152
-1.82126	-6.94726	1.64828
-1.76607	-6.94726	1.65509
-1.71088	-6.94726	1.66193
-1.65569	-6.94726	1.66878
-1.6005	-6.94726	1.67563
-1.54531	-6.94726	1.68246
-1.49012	-6.94726	1.68924
-1.43493	-6.94726	1.69597
-1.37974	-6.94726	1.70262
-1.32455	-6.94726	1.70917
-1.26936	-6.94726	1.71561
-1.21417	-6.94726	1.72192
-1.15898	-6.94726	1.72808
-1.1038	-6.94726	1.73407
-1.04861	-6.94726	1.73988
-0.993416	-6.94726	1.74549
-0.938226	-6.94726	1.75088
-0.883036	-6.94726	1.75605
-0.827846	-6.94726	1.76097
-0.772657	-6.94726	1.76563
-0.717467	-6.94726	1.77003
-0.662277	-6.94726	1.77414
-0.607087	-6.94726	1.77796
-0.551898	-6.94726	1.78149
-0.496708	-6.94726	1.7847
-0.441518	-6.94726	1.7876
-0.386328	-6.94726	1.79017
-0.331139	-6.94726	1.79241
-0.275949	-6.94726	1.79432
-0.220759	-6.94726	1.79588
-0.165569	-6.94726	1.79711
-0.11038	-6.94726	1.79798
-0.0551898	-6.94726	1.79851
-5.55112e-17	-6.94726	1.79868
0.0551898	-6.94726	1.79851
0.11038	-6.94726	1.79798
0.165569	-6.94726	1.79711
0.220759	-6.94726	1.79588
0.275949	-6.94726	1.79432
0.331139	-6.94726	1.79241
0.386328	-6.94726	1.79017
0.441518	-6.94726	1.7876
0.496708	-6.94726	1.7847
0.551898	-6.94726	1.78149
0.607087	-6.94726	1.77796
0.662277	-6.94726	1.77414
0.717467	-6.94726	1.77003
0.772657	-6.94726	1.76563
0.827846	-6.94726	1.76097
0.883036	-6.94726	1.75605
0.938226	-6.94726	1.75088
0.993416	-6.94726	1.74549
1.04861	-6.94726	1.73988
1.1038	-6.94726	1.73407
1.15898	-6.94726	1.72808
1.21417	-6.94726	1.72192
1.26936	-6.94726	1.71561
1.32455	-6.94726	1.70917
1.37974	-6.94726	1.70262
1.43493	-6.94726	1.69597
1.49012	-6.94726	1.68924
1.54531	-6.94726	1.68246
1.6005	-6.94726	1.67563
1.65569	-6.94726	1.66878
1.71088	-6.94726	1.66193
1.76607	-6.94726	1.65509
1.82126	-6.94726	1.64828
1.87645	-6.94726	1.64152
1.93164	-6.94726	1.63482
1.98683	-6.94726	1.6282
2.04202	-6.94726	1.62168
2.09721	-6.94726	1.61526
2.1524	-6.94726	1.60896
2.20759	-6.94726	1.6028
2.26278	-6.94726	1.59678
2.31797	-6.94726	1.59091
2.37316	-6.94726	1.5852
2.42835	-6.94726	1.57966
2.48354	-6.94726	1.5743
2.53873	-6.94726	1.56911
2.59392	-6.94726	1.56412
2.64911	-6.94726	1.55931
2.7043	-6.94726	1.5547
2.75949	-6.94726	1.55028
2.81468	-6.94726	1.54605
2.86987	-6.94726	1.54203
2.92506	-6.94726	1.53819
2.98025	-6.94726	1.53456
3.03544	-6.94726	1.53112
3.09063	-6.94726	1.52787
3.14582	-6.94726	1.52481
3.20101	-6.94726	1.52195
3.2562	-6.94726	1.51926
3.31139	-6.94726	1.51676
3.36658	-6.94726	1.51444
3.42177	-6.94726	1.5123
3.47695	-6.94726	1.51033
3.53214	-6.94726	1.50853
3.58733	-6.94726	1.5069
3.64252	-6.94726	1.50543
3.69771	-6.94726	1.50413
3.7529	-6.94726	1.50299
3.80809	-6.94726	1.502
3.86328	-6.94726	1.50117
3.91847	-6.94726	1.50049
3.97366	-6.94726	1.49996
4.02885	-6.94726	1.49959
4.08404	-6.94726	1.49937
-4.13923	-6.8451	1.41492
-4.08404	-6.8451	1.41498
-4.02885	-6.8451	1.41516
-3.97366	-6.8451	1.41546
-3.91847	-6.8451	1.41589
-3.86328	-6.8451	1.41644
-3.80809	-6.8451	1.41712
-3.7529	-6.8451	1.41793
-3.69771	-6.8451	1.41887
-3.64252	-6.8451	1.41994
-3.58733	-6.8451	1.42115
-3.53214	-6.8451	1.42251
-3.47695	-6.8451	1.42401
-3.42177	-6.8451	1.42567
-3.36658	-6.8451	1.42748
-3.31139	-6.8451	1.42945
-3.2562	-6.8451	1.43158
-3.20101	-6.8451	1.43389
-3.14582	-6.8451	1.43637
-3.09063	-6.8451	1.43903
-3.03544	-6.8451	1.44187
-2.98025	-6.8451	1.44491
-2.92506	-6.8451	1.44813
-2.86987	-6.8451	1.45155
-2.81468	-6.8451	1.45516
-2.75949	-6.8451	1.45898
-2.7043	-6.8451	1.463
-2.64911	-6.8451	1.46722
-2.59392	-6.8451	1.47164
-2.53873	-6.8451	1.47626
-2.48354	-6.8451	1.48109
-2.42835	-6.8451	1.4861
-2.37316	-6.8451	1.49131
-2.31797	-6.8451	1.4967
-2.26278	-6.8451	1.50227
-2.20759	-6.8451	1.50801
-2.1524	-6.8451	1.51391
-2.09721	-6.8451	1.51995
-2.04202	-6.8451	1.52614
-1.98683	-6.8451	1.53245
-1.93164	-6.8451	1.53887
-1.87645	-6.8451	1.54538
-1.82126	-6.8451	1.55197
-1.76607	-6.8451	1.55862
-1.71088	-6.8451	1.56532
-1.65569	-6.8451	1.57203
-1.6005	-6.8451	1.57875
-1.54531	-6.8451	1.58546
-1.49012	-6.8451	1.59213
-1.43493	-6.8451	1.59874
-1.37974	-6.8451	1.60528
-1.32455	-6.8451	1.61173
-1.26936	-6.8451	1.61806
-1.21417	-6.8451	1.62425
-1.15898	-6.8451	1.6303
-1.1038	-6.8451	1.63617
-1.04861	-6.8451	1.64186
-0.993416	-6.8451	1.64735
-0.938226	-6.8451	1.65263
-0.883036	-6.8451	1.65767
-0.827846	-6.8451	1.66246
-0.772657	-6.8451	1.667
-0.717467	-6.8451	1.67127
-0.662277	-6.8451	1.67527
-0.607087	-6.8451	1.67898
-0.551898	-6.8451	1.68239
-0.496708	-6.8451	1.68549
-0.441518	-6.8451	1.68829
-0.386328	-6.8451	1.69077
-0.331139	-6.8451	1.69293
-0.275949	-6.8451	1.69476
-0.220759	-6.8451	1.69627
-0.165569	-6.8451	1.69744
-0.11038	-6.8451	1.69828
-0.0551898	-6.8451	1.69879
-5.55112e-17	-6.8451	1.69896
0.0551898	-6.8451	1.69879
0.11038	-6.8451	1.69828
0.165569	-6.8451	1.69744
0.220759	-6.8451	1.69627
0.275949	-6.8451	1.69476
0.331139	-6.8451	1.69293
0.386328	-6.8451	1.69077
0.441518	-6.8451	1.68829
0.496708	-6.8451	1.68549
0.551898	-6.8451	1.68239
0.607087	-6.8451	1.67898
0.662277	-6.8451	1.67527
0.717467	-6.8451	1.67127
0.772657	-6.8451	1.667
0.827846	-6.8451	1.66246
0.883036	-6.8451	1.65767
0.938226	-6.8451	1.65263
0.993416	-6.8451	1.64735
1.04861	-6.8451	1.64186
1.1038	-6.8451	1.63617
1.15898	-6.8451	1.6303
1.21417	-6.8451	1.62425
1.26936	-6.8451	1.61806
1.32455	-6.8451	1.61173
1.37974	-6.8451	1.60528
1.43493	-6.8451	1.59874
1.49012	-6.8451	1.59213
1.54531	-6.8451	1.58546
1.6005	-6.8451	1.57875
1.65569	-6.8451	1.57203
1.71088	-6.8451	1.56532
1.76607	-6.8451	1.55862
1.82126	-6.8451	1.55197
1.87645	-6.8451	1.54538
1.93164	-6.8451	1.53887
1.98683	-6.8451	1.53245
2.04202	-6.8451	1.52614
2.09721	-6.8451	1.51995
2.1524	-6.8451	1.51391
2.20759	-6.8451	1.50801
2.26278	-6.8451	1.50227
2.31797	-6.8451	1.4967
2.37316	-6.8451	1.49131
2.42835	-6.8451	1.4861
2.48354	-6.8451	1.48109
2.53873	-6.8451	1.47626
2.59392	-6.8451	1.47164
2.64911	-6.8451	1.46722
2.7043	-6.8451	1.463
2.75949	-6.8451	1.45898
2.81468	-6.8451	1.45516
2.86987	-6.8451	1.45155
2.92506	-6.8451	1.44813
2.98025	-6.8451	1.44491
3.03544	-6.8451	1.44187
3.09063	-6.8451	1.43903
3.14582	-6.8451	1.43637
3.20101	-6.8451	1.43389
3.2562	-6.8451	1.43158
3.31139	-6.8451	1.42945
3.36658	-6.8451	1.42748
3.42177	-6.8451	1.42567
3.47695	-6.8451	1.42401
3.53214	-6.8451	1.42251
3.58733	-6.8451	1.42115
3.64252	-6.8451	1.41994
3.69771	-6.8451	1.41887
3.7529	-6.8451	1.41793
3.80809	-6.8451	1.41712
3.86328	-6.8451	1.41644
3.91847	-6.8451	1.41589
3.97366	-6.8451	1.41546
4.02885	-6.8451	1.41516
4.08404	-6.8451	1.41498
-4.13923	-6.74293	1.34015
-4.08404	-6.74293	1.34019
-4.02885	-6.74293	1.34032
-3.97366	-6.74293	1.34055
-3.91847	-6.74293	1.34086
-3.86328	-6.74293	1.34126
-3.80809	-6.74293	1.34176
-3.7529	-6.74293	1.34236
-3.69771	-6.74293	1.34306
-3.64252	-6.74293	1.34387
-3.58733	-6.74293	1.34479
-3.53214	-6.74293	1.34582
-3.47695	-6.74293	1.34697
-3.42177	-6.74293	1.34825
-3.36658	-6.74293	1.34967
-3.31139	-6.74293	1.35122
-3.2562	-6.74293	1.35292
-3.20101	-6.74293	1.35477
-3.14582	-6.74293	1.35679
-3.09063	-6.74293	1.35897
-3.03544	-6.74293	1.36132
-2.98025	-6.74293	1.36385
-2.92506	-6.74293	1.36656
-2.86987	-6.74293	1.36947
-2.81468	-6.74293	1.37258
-2.75949	-6.74293	1.37588
-2.7043	-6.74293	1.37939
-2.64911	-6.74293	1.38311
-2.59392	-6.74293	1.38704
-2.53873	-6.74293	1.39118
-2.48354	-6.74293	1.39554
-2.42835	-6.74293	1.4001
-2.37316	-6.74293	1.40487
-2.31797	-6.74293	1.40984
-2.26278	-6.74293	1.41501
-2.20759	-6.74293	1.42037
-2.1524	-6.74293	1.4259
-2.09721	-6.74293	1.43161
-2.04202	-6.74293	1.43748
-1.98683	-6.74293	1.44349
-1.93164	-6.74293	1.44963
-1.87645	-6.74293	1.45589
-1.82126	-6.74293	1.46223
-1.76607	-6.74293	1.46866
-1.71088	-6.74293	1.47514
-1.65569	-6.74293	1.48165
-1.6005	-6.74293	1.48818
-1.54531	-6.74293	1.49471
-1.49012	-6.74293	1.5012
-1.43493	-6.74293	1.50764
-1.37974	-6.74293	1.51401
-1.32455	-6.74293	1.52029
-1.26936	-6.74293	1.52645
-1.21417	-6.74293	1.53247
-1.15898	-6.74293	1.53835
-1.1038	-6.74293	1.54405
-1.04861	-6.74293	1.54956
-0.993416	-6.74293	1.55486
-0.938226	-6.74293	1.55995
-0.883036	-6.74293	1.5648
-0.827846	-6.74293	1.56941
-0.772657	-6.74293	1.57377
-0.717467	-6.74293	1.57785
-0.662277	-6.74293	1.58167
-0.607087	-6.74293	1.5852
-0.551898	-6.74293	1.58844
-0.496708	-6.74293	1.59138
-0.441518	-6.74293	1.59403
-0.386328	-6.74293	1.59638
-0.331139	-6.74293	1.59841
-0.275949	-6.74293	1.60014
-0.220759	-6.74293	1.60156
-0.165569	-6.74293	1.60266
-0.11038	-6.74293	1.60345
-0.0551898	-6.74293	1.60393
-5.55112e-17	-6.74293	1.60408
0.0551898	-6.74293	1.60393
0.11038	-6.74293	1.60345
0.165569	-6.74293	1.60266
0.220759	-6.74293	1.60156
0.275949	-6.74293	1.60014
0.331139	-6.74293	1.59841
0.386328	-6.74293	1.59638
0.441518	-6.74293	1.59403
0.496708	-6.74293	1.59138
0.551898	-6.74293	1.58844
0.607087	-6.74293	1.5852
0.662277	-6.74293	1.58167
0.717467	-6.74293	1.57785
0.772657	-6.74293	1.57377
0.827846	-6.74293	1.56941
0.883036	-6.74293	1.5648
0.938226	-6.74293	1.55995
0.993416	-6.74293	1.55486
1.04861	-6.74293	1.54956
1.1038	-6.74293	1.54405
1.15898	-6.74293	1.53835
1.21417	-6.74293	1.53247
1.26936	-6.74293	1.52645
1.32455	-6.74293	1.52029
1.37974	-6.74293	1.51401
1.43493	-6.74293	1.50764
1.49012	-6.74293	1.5012
1.54531	-6.74293	1.49471
1.6005	-6.74293	1.48818
1.65569	-6.74293	1.48165
1.71088	-6.74293	1.47514
1.76607	-6.74293	1.46866
1.82126	-6.74293	1.46223
1.87645	-6.74293	1.45589
1.93164	-6.74293	1.44963
1.98683	-6.74293	1.44349
2.04202	-6.74293	1.43748
2.09721	-6.74293	1.43161
2.1524	-6.74293	1.4259
2.20759	-6.74293	1.42037
2.26278	-6.74293	1.41501
2.31797	-6.74293	1.40984
2.37316	-6.74293	1.40487
2.42835	-6.74293	1.4001
2.48354	-6.74293	1.39554
2.53873	-6.74293	1.39118
2.59392	-6.74293	1.38704
2.64911	-6.74293	1.38311
2.7043	-6.74293	1.37939
2.75949	-6.74293	1.37588
2.81468	-6.74293	1.37258
2.86987	-6.74293	1.36947
2.92506	-6.74293	1.36656
2.98025	-6.74293	1.36385
3.03544	-6.74293	1.36132
3.09063	-6.74293	1.35897
3.14582	-6.74293	1.35679
3.20101	-6.74293	1.35477
3.2562	-6.74293	1.35292
3.31139	-6.74293	1.35122
3.36658	-6.74293	1.34967
3.42177	-6.74293	1.34825
3.47695	-6.74293	1.34697
3.53214	-6.74293	1.34582
3.58733	-6.74293	1.34479
3.64252	-6.74293	1.34387
3.69771	-6.74293	1.34306
3.7529	-6.74293	1.34236
3.80809	-6.74293	1.34176
3.86328	-6.74293	1.34126
3.91847	-6.74293	1.34086
3.97366	-6.74293	1.34055
4.02885	-6.74293	1.34032
4.08404	-6.74293	1.34019
-4.13923	-6.64076	1.27498
-4.08404	-6.64076	1.275
-4.02885	-6.64076	1.27508
-3.97366	-6.64076	1.27521
-3.91847	-6.64076	1.2754
-3.86328	-6.64076	1.27564
-3.80809	-6.64076	1.27595
-3.7529	-6.64076	1.27632
-3.69771	-6.64076	1.27675
-3.64252	-6.64076	1.27726
-3.58733	-6.64076	1.27785
-3.53214	-6.64076	1.27853
-3.47695	-6.64076	1.27929
-3.42177	-6.64076	1.28016
-3.36658	-6.64076	1.28113
-3.31139	-6.64076	1.28221
-3.2562	-6.64076	1.28342
-3.20101	-6.64076	1.28476
-3.14582	-6.64076	1.28624
-3.09063	-6.64076	1.28787
-3.03544	-6.64076	1.28966
-2.98025	-6.64076	1.29161
-2.92506	-6.64076	1.29374
-2.86987	-6.64076	1.29605
-2.81468	-6.64076	1.29856
-2.75949	-6.64076	1.30127
-2.7043	-6.64076	1.30419
-2.64911	-6.64076	1.30731
-2.59392	-6.64076	1.31066
-2.53873	-6.64076	1.31423
-2.48354	-6.64076	1.31803
-2.42835	-6.64076	1.32205
-2.37316	-6.64076	1.3263
-2.31797	-6.64076	1.33077
-2.26278	-6.64076	1.33547
-2.20759	-6.64076	1.34037
-2.1524	-6.64076	1.34549
-2.09721	-6.64076	1.3508
-2.04202	-6.64076	1.3563
-1.98683	-6.64076	1.36197
-1.93164	-6.64076	1.3678
-1.87645	-6.64076	1.37376
-1.82126	-6.64076	1.37985
-1.76607	-6.64076	1.38603
-1.71088	-6.64076	1.39229
-1.65569	-6.64076	1.39861
-1.6005	-6.64076	1.40495
-1.54531	-6.64076	1.4113
-1.49012	-6.64076	1.41763
-1.43493	-6.64076	1.42391
-1.37974	-6.64076	1.43013
-1.32455	-6.64076	1.43625
-1.26936	-6.64076	1.44226
-1.21417	-6.64076	1.44813
-1.15898	-6.64076	1.45385
-1.1038	-6.64076	1.45938
-1.04861	-6.64076	1.46472
-0.993416	-6.64076	1.46986
-0.938226	-6.64076	1.47476
-0.883036	-6.64076	1.47943
-0.827846	-6.64076	1.48385
-0.772657	-6.64076	1.48801
-0.717467	-6.64076	1.4919
-0.662277	-6.64076	1.49553
-0.607087	-6.64076	1.49887
-0.551898	-6.64076	1.50193
-0.496708	-6.64076	1.5047
-0.441518	-6.64076	1.50719
-0.386328	-6.64076	1.50939
-0.331139	-6.64076	1.51129
-0.275949	-6.64076	1.5129
-0.220759	-6.64076	1.51422
-0.165569	-6.64076	1.51525
-0.11038	-6.64076	1.51598
-0.0551898	-6.64076	1.51642
-5.55112e-17	-6.64076	1.51657
0.0551898	-6.64076	1.51642
0.11038	-6.64076	1.51598
0.165569	-6.64076	1.51525
0.220759	-6.64076	1.51422
0.275949	-6.64076	1.5129
0.331139	-6.64076	1.51129
0.386328	-6.64076	1.50939
0.441518	-6.64076	1.50719
0.496708	-6.64076	1.5047
0.551898	-6.64076	1.50193
0.607087	-6.64076	1.49887
0.662277	-6.64076	1.49553
0.717467	-6.64076	1.4919
0.772657	-6.64076	1.48801
0.827846	-6.64076	1.48385
0.883036	-6.64076	1.47943
0.938226	-6.64076	1.47476
0.993416	-6.64076	1.46986
1.04861	-6.64076	1.46472
1.1038	-6.64076	1.45938
1.15898	-6.64076	1.45385
1.21417	-6.64076	1.44813
1.26936	-6.64076	1.44226
1.32455	-6.64076	1.43625
1.37974	-6.64076	1.43013
1.43493	-6.64076	1.42391
1.49012	-6.64076	1.41763
1.54531	-6.64076	1.4113
1.6005	-6.64076	1.40495
1.65569	-6.64076	1.39861
1.71088	-6.64076	1.39229
1.76607	-6.64076	1.38603
1.82126	-6.64076	1.37985
1.87645	-6.64076	1.37376
1.93164	-6.64076	1.3678
1.98683	-6.64076	1.36197
2.04202	-6.64076	1.3563
2.09721	-6.64076	1.3508
2.1524	-6.64076	1.34549
2.20759	-6.64076	1.34037
2.26278	-6.64076	1.33547
2.31797	-6.64076	1.33077
2.37316	-6.64076	1.3263
2.42835	-6.64076	1.32205
2.48354	-6.64076	1.31803
2.53873	-6.64076	1.31423
2.59392	-6.64076	1.31066
2.64911	-6.64076	1.30731
2.7043	-6.64076	1.30419
2.75949	-6.64076	1.30127
2.81468	-6.64076	1.29856
2.86987	-6.64076	1.29605
2.92506	-6.64076	1.29374
2.98025	-6.64076	1.29161
3.03544	-6.64076	1.28966
3.09063	-6.64076	1.28787
3.14582	-6.64076	1.28624
3.20101	-6.64076	1.28476
3.2562	-6.64076	1.28342
3.31139	-6.64076	1.28221
3.36658	-6.64076	1.28113
3.42177	-6.64076	1.28016
3.47695	-6.64076	1.27929
3.53214	-6.64076	1.27853
3.58733	-6.64076	1.27785
3.64252	-6.64076	1.27726
3.69771	-6.64076	1.27675
3.7529	-6.64076	1.27632
3.80809	-6.64076	1.27595
3.86328	-6.64076	1.27564
3.91847	-6.64076	1.2754
3.97366	-6.64076	1.27521
4.02885	-6.64076	1.27508
4.08404	-6.64076	1.275
-4.13923	-6.5386	1.21905
-4.08404	-6.5386	1.21906
-4.02885	-6.5386	1.21908
-3.97366	-6.5386	1.21912
-3.91847	-6.5386	1.21917
-3.86328	-6.5386	1.21924
-3.80809	-6.5386	1.21934
-3.7529	-6.5386	1.21947
-3.69771	-6.5386	1.21962
-3.64252	-6.5386	1.21982
-3.58733	-6.5386	1.22005
-3.53214	-6.5386	1.22034
-3.47695	-6.5386	1.22069
-3.42177	-6.5386	1.2211
-3.36658	-6.5386	1.22159
-3.31139	-6.5386	1.22217
-3.2562	-6.5386	1.22284
-3.20101	-6.5386	1.22361
-3.14582	-6.5386	1.2245
-3.09063	-6.5386	1.22552
-3.03544	-6.5386	1.22668
-2.98025	-6.5386	1.22799
-2.92506	-6.5386	1.22946
-2.86987	-6.5386	1.2311
-2.81468	-6.5386	1.23293
-2.75949	-6.5386	1.23495
-2.7043	-6.5386	1.23719
-2.64911	-6.5386	1.23963
-2.59392	-6.5386	1.24231
-2.53873	-6.5386	1.24522
-2.48354	-6.5386	1.24836
-2.42835	-6.5386	1.25176
-2.37316	-6.5386	1.2554
-2.31797	-6.5386	1.25929
-2.26278	-6.5386	1.26343
-2.20759	-6.5386	1.26782
-2.1524	-6.5386	1.27244
-2.09721	-6.5386	1.27731
-2.04202	-6.5386	1.28239
-1.98683	-6.5386	1.28769
-1.93164	-6.5386	1.29318
-1.87645	-6.5386	1.29885
-1.82126	-6.5386	1.30467
-1.76607	-6.5386	1.31063
-1.71088	-6.5386	1.31669
-1.65569	-6.5386	1.32284
-1.6005	-6.5386	1.32904
-1.54531	-6.5386	1.33527
-1.49012	-6.5386	1.3415
-1.43493	-6.5386	1.3477
-1.37974	-6.5386	1.35384
-1.32455	-6.5386	1.35989
-1.26936	-6.5386	1.36582
-1.21417	-6.5386	1.37162
-1.15898	-6.5386	1.37725
-1.1038	-6.5386	1.3827
-1.04861	-6.5386	1.38794
-0.993416	-6.5386	1.39297
-0.938226	-6.5386	1.39775
-0.883036	-6.5386	1.40229
-0.827846	-6.5386	1.40658
-0.772657	-6.5386	1.41059
-0.717467	-6.5386	1.41434
-0.662277	-6.5386	1.4178
-0.607087	-6.5386	1.42099
-0.551898	-6.5386	1.4239
-0.496708	-6.5386	1.42652
-0.441518	-6.5386	1.42886
-0.386328	-6.5386	1.43092
-0.331139	-6.5386	1.4327
-0.275949	-6.5386	1.43421
-0.220759	-6.5386	1.43544
-0.165569	-6.5386	1.43639
-0.11038	-6.5386	1.43707
-0.0551898	-6.5386	1.43747
-5.55112e-17	-6.5386	1.43761
0.0551898	-6.5386	1.43747
0.11038	-6.5386	1.43707
0.165569	-6.5386	1.43639
0.220759	-6.5386	1.43544
0.275949	-6.5386	1.43421
0.331139	-6.5386	1.4327
0.386328	-6.5386	1.43092
0.441518	-6.5386	1.42886
0.496708	-6.5386	1.42652
0.551898	-6.5386	1.4239
0.607087	-6.5386	1.42099
0.662277	-6.5386	1.4178
0.717467	-6.5386	1.41434
0.772657	-6.5386	1.41059
0.827846	-6.5386	1.40658
0.883036	-6.5386	1.40229
0.938226	-6.5386	1.39775
0.993416	-6.5386	1.39297
1.04861	-6.5386	1.38794
1.1038	-6.5386	1.3827
1.15898	-6.5386	1.37725
1.21417	-6.5386	1.37162
1.26936	-6.5386	1.36582
1.32455	-6.5386	1.35989
1.37974	-6.5386	1.35384
1.43493	-6.5386	1.3477
1.49012	-6.5386	1.3415
1.54531	-6.5386	1.33527
1.6005	-6.5386	1.32904
1.65569	-6.5386	1.32284
1.71088	-6.5386	1.31669
1.76607	-6.5386	1.31063
1.82126	-6.5386	1.30467
1.87645	-6.5386	1.29885
1.93164	-6.5386	1.29318
1.98683	-6.5386	1.28769
2.04202	-6.5386	1.28239
2.09721	-6.5386	1.27731
2.1524	-6.5386	1.27244
2.20759	-6.5386	1.26782
2.26278	-6.5386	1.26343
2.31797	-6.5386	1.25929
2.37316	-6.5386	1.2554
2.42835	-6.5386	1.25176
2.48354	-6.5386	1.24836
2.53873	-6.5386	1.24522
2.59392	-6.5386	1.24231
2.64911	-6.5386	1.23963
2.7043	-6.5386	1.23719
2.75949	-6.5386	1.23495
2.81468	-6.5386	1.23293
2.86987	-6.5386	1.2311
2.92506	-6.5386	1.22946
2.98025	-6.5386	1.22799
3.03544	-6.5386	1.22668
3.09063	-6.5386	1.22552
3.14582	-6.5386	1.2245
3.20101	-6.5386	1.22361
3.2562	-6.5386	1.22284
3.31139	-6.5386	1.22217
3.36658	-6.5386	1.22159
3.42177	-6.5386	1.2211
3.47695	-6.5386	1.22069
3.53214	-6.5386	1.22034
3.58733	-6.5386	1.22005
3.64252	-6.5386	1.21982
3.69771	-6.5386	1.21962
3.7529	-6.5386	1.21947
3.80809	-6.5386	1.21934
3.86328	-6.5386	1.21924
3.91847	-6.5386	1.21917
3.97366	-6.5386	1.21912
4.02885	-6.5386	1.21908
4.08404	-6.5386	1.21906
-4.13923	-6.43643	1.17188
-4.08404	-6.43643	1.17187
-4.02885	-6.43643	1.17183
-3.97366	-6.43643	1.17177
-3.91847	-6.43643	1.17169
-3.86328	-6.43643	1.17159
-3.80809	-6.43643	1.17147
-3.7529	-6.43643	1.17134
-3.69771	-6.43643	1.17121
-3.64252	-6.43643	1.17107
-3.58733	-6.43643	1.17095
-3.53214	-6.43643	1.17083
-3.47695	-6.43643	1.17074
-3.42177	-6.43643	1.17068
-3.36658	-6.43643	1.17066
-3.31139	-6.43643	1.17069
-3.2562	-6.43643	1.17079
-3.20101	-6.43643	1.17095
-3.14582	-6.43643	1.17121
-3.09063	-6.43643	1.17157
-3.03544	-6.43643	1.17203
-2.98025	-6.43643	1.17263
-2.92506	-6.43643	1.17337
-2.86987	-6.43643	1.17427
-2.81468	-6.43643	1.17533
-2.75949	-6.43643	1.17659
-2.7043	-6.43643	1.17804
-2.64911	-6.43643	1.17971
-2.59392	-6.43643	1.1816
-2.53873	-6.43643	1.18374
-2.48354	-6.43643	1.18613
-2.42835	-6.43643	1.18878
-2.37316	-6.43643	1.1917
-2.31797	-6.43643	1.1949
-2.26278	-6.43643	1.19838
-2.20759	-6.43643	1.20214
-2.1524	-6.43643	1.20619
-2.09721	-6.43643	1.21051
-2.04202	-6.43643	1.21511
-1.98683	-6.43643	1.21997
-1.93164	-6.43643	1.22507
-1.87645	-6.43643	1.23041
-1.82126	-6.43643	1.23596
-1.76607	-6.43643	1.24169
-1.71088	-6.43643	1.24758
-1.65569	-6.43643	1.2536
-1.6005	-6.43643	1.25973
-1.54531	-6.43643	1.26591
-1.49012	-6.43643	1.27213
-1.43493	-6.43643	1.27834
-1.37974	-6.43643	1.28451
-1.32455	-6.43643	1.29061
-1.26936	-6.43643	1.2966
-1.21417	-6.43643	1.30245
-1.15898	-6.43643	1.30813
-1.1038	-6.43643	1.31363
-1.04861	-6.43643	1.3189
-0.993416	-6.43643	1.32394
-0.938226	-6.43643	1.32873
-0.883036	-6.43643	1.33326
-0.827846	-6.43643	1.33751
-0.772657	-6.43643	1.34147
-0.717467	-6.43643	1.34515
-0.662277	-6.43643	1.34854
-0.607087	-6.43643	1.35164
-0.551898	-6.43643	1.35445
-0.496708	-6.43643	1.35698
-0.441518	-6.43643	1.35922
-0.386328	-6.43643	1.36119
-0.331139	-6.43643	1.36288
-0.275949	-6.43643	1.3643
-0.220759	-6.43643	1.36546
-0.165569	-6.43643	1.36635
-0.11038	-6.43643	1.36699
-0.0551898	-6.43643	1.36737
-5.55112e-17	-6.43643	1.3675
0.0551898	-6.43643	1.36737
0.11038	-6.43643	1.36699
0.165569	-6.43643	1.36635
0.220759	-6.43643	1.36546
0.275949	-6.43643	1.3643
0.331139	-6.43643	1.36288
0.386328	-6.43643	1.36119
0.441518	-6.43643	1.35922
0.496708	-6.43643	1.35698
0.551898	-6.43643	1.35445
0.607087	-6.43643	1.35164
0.662277	-6.43643	1.34854
0.717467	-6.43643	1.34515
0.772657	-6.43643	1.34147
0.827846	-6.43643	1.33751
0.883036	-6.43643	1.33326
0.938226	-6.43643	1.32873
0.993416	-6.43643	1.32394
1.04861	-6.43643	1.3189
1.1038	-6.43643	1.31363
1.15898	-6.43643	1.30813
1.21417	-6.43643	1.30245
1.26936	-6.43643	1.2966
1.32455	-6.43643	1.29061
1.37974	-6.43643	1.28451
1.43493	-6.43643	1.27834
1.49012	-6.43643	1.27213
1.54531	-6.43643	1.26591
1.6005	-6.43643	1.25973
1.65569	-6.43643	1.2536
1.71088	-6.43643	1.24758
1.76607	-6.43643	1.24169
1.82126	-6.43643	1.23596
1.87645	-6.43643	1.23041
1.93164	-6.43643	1.22507
1.98683	-6.43643	1.21997
2.04202	-6.43643	1.21511
2.09721	-6.43643	1.21051
2.1524	-6.43643	1.20619
2.20759	-6.43643	1.20214
2.26278	-6.43643	1.19838
2.31797	-6.43643	1.1949
2.37316	-6.43643	1.1917
2.42835	-6.43643	1.18878
2.48354	-6.43643	1.18613
2.53873	-6.43643	1.18374
2.59392	-6.43643	1.1816
2.64911	-6.43643	1.17971
2.7043	-6.43643	1.17804
2.75949	-6.43643	1.17659
2.81468	-6.43643	1.17533
2.86987	-6.43643	1.17427
2.92506	-6.43643	1.17337
2.98025	-6.43643	1.17263
3.03544	-6.43643	1.17203
3.09063	-6.43643	1.17157
3.14582	-6.43643	1.17121
3.20101	-6.43643	1.17095
3.2562	-6.43643	1.17079
3.31139	-6.43643	1.17069
3.36658	-6.43643	1.17066
3.42177	-6.43643	1.17068
3.47695	-6.43643	1.17074
3.53214	-6.43643	1.17083
3.58733	-6.43643	1.17095
3.64252	-6.43643	1.17107
3.69771	-6.43643	1.17121
3.7529	-6.43643	1.17134
3.80809	-6.43643	1.17147
3.86328	-6.43643	1.17159
3.91847	-6.43643	1.17169
3.97366	-6.43643	1.17177
4.02885	-6.43643	1.17183
4.08404	-6.43643	1.17187
-4.13923	-6.33427	1.13294
-4.08404	-6.33427	1.13291
-4.02885	-6.33427	1.13282
-3.97366	-6.33427	1.13266
-3.91847	-6.33427	1.13244
-3.86328	-6.33427	1.13216
-3.80809	-6.33427	1.13184
-3.7529	-6.33427	1.13146
-3.69771	-6.33427	1.13103
-3.64252	-6.33427	1.13057
-3.58733	-6.33427	1.13007
-3.53214	-6.33427	1.12955
-3.47695	-6.33427	1.12901
-3.42177	-6.33427	1.12847
-3.36658	-6.33427	1.12793
-3.31139	-6.33427	1.1274
-3.2562	-6.33427	1.1269
-3.20101	-6.33427	1.12644
-3.14582	-6.33427	1.12603
-3.09063	-6.33427	1.12568
-3.03544	-6.33427	1.12542
-2.98025	-6.33427	1.12526
-2.92506	-6.33427	1.12521
-2.86987	-6.33427	1.12529
-2.81468	-6.33427	1.12552
-2.75949	-6.33427	1.12592
-2.7043	-6.33427	1.1265
-2.64911	-6.33427	1.12728
-2.59392	-6.33427	1.12829
-2.53873	-6.33427	1.12953
-2.48354	-6.33427	1.13103
-2.42835	-6.33427	1.1328
-2.37316	-6.33427	1.13486
-2.31797	-6.33427	1.13722
-2.26278	-6.33427	1.13988
-2.20759	-6.33427	1.14287
-2.1524	-6.33427	1.14618
-2.09721	-6.33427	1.14982
-2.04202	-6.33427	1.15378
-1.98683	-6.33427	1.15807
-1.93164	-6.33427	1.16268
-1.87645	-6.33427	1.16759
-1.82126	-6.33427	1.17278
-1.76607	-6.33427	1.17823
-1.71088	-6.33427	1.18391
-1.65569	-6.33427	1.1898
-1.6005	-6.33427	1.19586
-1.54531	-6.33427	1.20205
-1.49012	-6.33427	1.20833
[truncated: 20,501 more rows]

## Sheet: ED Fig.3a E = 50
kc*	kx	Intensity
-4.13923	-7.66242	1.04966
-4.08404	-7.66242	1.04966
-4.02885	-7.66242	1.04966
-3.97366	-7.66242	1.04966
-3.91847	-7.66242	1.04966
-3.86328	-7.66242	1.04966
-3.80809	-7.66242	1.04966
-3.7529	-7.66242	1.04966
-3.69771	-7.66242	1.04966
-3.64252	-7.66242	1.04966
-3.58733	-7.66242	1.04966
-3.53214	-7.66242	1.04966
-3.47695	-7.66242	1.04966
-3.42177	-7.66242	1.04966
-3.36658	-7.66242	1.04966
-3.31139	-7.66242	1.04966
-3.2562	-7.66242	1.04966
-3.20101	-7.66242	1.04966
-3.14582	-7.66242	1.04966
-3.09063	-7.66242	1.04966
-3.03544	-7.66242	1.04966
-2.98025	-7.66242	1.04966
-2.92506	-7.66242	1.04966
-2.86987	-7.66242	1.04966
-2.81468	-7.66242	1.04966
-2.75949	-7.66242	1.04966
-2.7043	-7.66242	1.04966
-2.64911	-7.66242	1.04966
-2.59392	-7.66242	1.04966
-2.53873	-7.66242	1.04966
-2.48354	-7.66242	1.04966
-2.42835	-7.66242	1.04966
-2.37316	-7.66242	1.04966
-2.31797	-7.66242	1.04966
-2.26278	-7.66242	1.04966
-2.20759	-7.66242	1.04966
-2.1524	-7.66242	1.04966
-2.09721	-7.66242	1.04966
-2.04202	-7.66242	1.04966
-1.98683	-7.66242	1.04966
-1.93164	-7.66242	1.04966
-1.87645	-7.66242	1.04966
-1.82126	-7.66242	1.04966
-1.76607	-7.66242	1.04966
-1.71088	-7.66242	1.04966
-1.65569	-7.66242	1.04966
-1.6005	-7.66242	1.04966
-1.54531	-7.66242	1.04966
-1.49012	-7.66242	1.04966
-1.43493	-7.66242	1.04966
-1.37974	-7.66242	1.04966
-1.32455	-7.66242	1.04966
-1.26936	-7.66242	1.04966
-1.21417	-7.66242	1.04966
-1.15898	-7.66242	1.04966
-1.1038	-7.66242	1.04966
-1.04861	-7.66242	1.04966
-0.993416	-7.66242	1.04966
-0.938226	-7.66242	1.04966
-0.883036	-7.66242	1.04966
-0.827846	-7.66242	1.04966
-0.772657	-7.66242	1.04966
-0.717467	-7.66242	1.04966
-0.662277	-7.66242	1.04966
-0.607087	-7.66242	1.04966
-0.551898	-7.66242	1.04966
-0.496708	-7.66242	1.04966
-0.441518	-7.66242	1.04966
-0.386328	-7.66242	1.04966
-0.331139	-7.66242	1.04966
-0.275949	-7.66242	1.04966
-0.220759	-7.66242	1.04966
-0.165569	-7.66242	1.04966
-0.11038	-7.66242	1.04966
-0.0551898	-7.66242	1.04966
-5.55112e-17	-7.66242	1.04966
0.0551898	-7.66242	1.04966
0.11038	-7.66242	1.04966
0.165569	-7.66242	1.04966
0.220759	-7.66242	1.04966
0.275949	-7.66242	1.04966
0.331139	-7.66242	1.04966
0.386328	-7.66242	1.04966
0.441518	-7.66242	1.04966
0.496708	-7.66242	1.04966
0.551898	-7.66242	1.04966
0.607087	-7.66242	1.04966
0.662277	-7.66242	1.04966
0.717467	-7.66242	1.04966
0.772657	-7.66242	1.04966
0.827846	-7.66242	1.04966
0.883036	-7.66242	1.04966
0.938226	-7.66242	1.04966
0.993416	-7.66242	1.04966
1.04861	-7.66242	1.04966
1.1038	-7.66242	1.04966
1.15898	-7.66242	1.04966
1.21417	-7.66242	1.04966
1.26936	-7.66242	1.04966
1.32455	-7.66242	1.04966
1.37974	-7.66242	1.04966
1.43493	-7.66242	1.04966
1.49012	-7.66242	1.04966
1.54531	-7.66242	1.04966
1.6005	-7.66242	1.04966
1.65569	-7.66242	1.04966
1.71088	-7.66242	1.04966
1.76607	-7.66242	1.04966
1.82126	-7.66242	1.04966
1.87645	-7.66242	1.04966
1.93164	-7.66242	1.04966
1.98683	-7.66242	1.04966
2.04202	-7.66242	1.04966
2.09721	-7.66242	1.04966
2.1524	-7.66242	1.04966
2.20759	-7.66242	1.04966
2.26278	-7.66242	1.04966
2.31797	-7.66242	1.04966
2.37316	-7.66242	1.04966
2.42835	-7.66242	1.04966
2.48354	-7.66242	1.04966
2.53873	-7.66242	1.04966
2.59392	-7.66242	1.04966
2.64911	-7.66242	1.04966
2.7043	-7.66242	1.04966
2.75949	-7.66242	1.04966
2.81468	-7.66242	1.04966
2.86987	-7.66242	1.04966
2.92506	-7.66242	1.04966
2.98025	-7.66242	1.04966
3.03544	-7.66242	1.04966
3.09063	-7.66242	1.04966
3.14582	-7.66242	1.04966
3.20101	-7.66242	1.04966
3.2562	-7.66242	1.04966
3.31139	-7.66242	1.04966
3.36658	-7.66242	1.04966
3.42177	-7.66242	1.04966
3.47695	-7.66242	1.04966
3.53214	-7.66242	1.04966
3.58733	-7.66242	1.04966
3.64252	-7.66242	1.04966
3.69771	-7.66242	1.04966
3.7529	-7.66242	1.04966
3.80809	-7.66242	1.04966
3.86328	-7.66242	1.04966
3.91847	-7.66242	1.04966
3.97366	-7.66242	1.04966
4.02885	-7.66242	1.04966
4.08404	-7.66242	1.04966
-4.13923	-7.56026	1.05074
-4.08404	-7.56026	1.05074
-4.02885	-7.56026	1.05073
-3.97366	-7.56026	1.05073
-3.91847	-7.56026	1.05073
-3.86328	-7.56026	1.05073
-3.80809	-7.56026	1.05072
-3.7529	-7.56026	1.05072
-3.69771	-7.56026	1.05071
-3.64252	-7.56026	1.0507
-3.58733	-7.56026	1.0507
-3.53214	-7.56026	1.05069
-3.47695	-7.56026	1.05068
-3.42177	-7.56026	1.05067
-3.36658	-7.56026	1.05066
-3.31139	-7.56026	1.05065
-3.2562	-7.56026	1.05064
-3.20101	-7.56026	1.05063
-3.14582	-7.56026	1.05061
-3.09063	-7.56026	1.0506
-3.03544	-7.56026	1.05059
-2.98025	-7.56026	1.05057
-2.92506	-7.56026	1.05056
-2.86987	-7.56026	1.05055
-2.81468	-7.56026	1.05053
-2.75949	-7.56026	1.05052
-2.7043	-7.56026	1.0505
-2.64911	-7.56026	1.05049
-2.59392	-7.56026	1.05047
-2.53873	-7.56026	1.05045
-2.48354	-7.56026	1.05044
-2.42835	-7.56026	1.05042
-2.37316	-7.56026	1.05041
-2.31797	-7.56026	1.05039
-2.26278	-7.56026	1.05038
-2.20759	-7.56026	1.05036
-2.1524	-7.56026	1.05034
-2.09721	-7.56026	1.05033
-2.04202	-7.56026	1.05031
-1.98683	-7.56026	1.0503
-1.93164	-7.56026	1.05028
-1.87645	-7.56026	1.05027
-1.82126	-7.56026	1.05026
-1.76607	-7.56026	1.05024
-1.71088	-7.56026	1.05023
-1.65569	-7.56026	1.05022
-1.6005	-7.56026	1.05021
-1.54531	-7.56026	1.05019
-1.49012	-7.56026	1.05018
-1.43493	-7.56026	1.05017
-1.37974	-7.56026	1.05016
-1.32455	-7.56026	1.05015
-1.26936	-7.56026	1.05014
-1.21417	-7.56026	1.05013
-1.15898	-7.56026	1.05012
-1.1038	-7.56026	1.05012
-1.04861	-7.56026	1.05011
-0.993416	-7.56026	1.0501
-0.938226	-7.56026	1.0501
-0.883036	-7.56026	1.05009
-0.827846	-7.56026	1.05008
-0.772657	-7.56026	1.05008
-0.717467	-7.56026	1.05007
-0.662277	-7.56026	1.05007
-0.607087	-7.56026	1.05007
-0.551898	-7.56026	1.05006
-0.496708	-7.56026	1.05006
-0.441518	-7.56026	1.05006
-0.386328	-7.56026	1.05005
-0.331139	-7.56026	1.05005
-0.275949	-7.56026	1.05005
-0.220759	-7.56026	1.05005
-0.165569	-7.56026	1.05005
-0.11038	-7.56026	1.05005
-0.0551898	-7.56026	1.05005
-5.55112e-17	-7.56026	1.05005
0.0551898	-7.56026	1.05005
0.11038	-7.56026	1.05005
0.165569	-7.56026	1.05005
0.220759	-7.56026	1.05005
0.275949	-7.56026	1.05005
0.331139	-7.56026	1.05005
0.386328	-7.56026	1.05005
0.441518	-7.56026	1.05006
0.496708	-7.56026	1.05006
0.551898	-7.56026	1.05006
0.607087	-7.56026	1.05007
0.662277	-7.56026	1.05007
0.717467	-7.56026	1.05007
0.772657	-7.56026	1.05008
0.827846	-7.56026	1.05008
0.883036	-7.56026	1.05009
0.938226	-7.56026	1.0501
0.993416	-7.56026	1.0501
1.04861	-7.56026	1.05011
1.1038	-7.56026	1.05012
1.15898	-7.56026	1.05012
1.21417	-7.56026	1.05013
1.26936	-7.56026	1.05014
1.32455	-7.56026	1.05015
1.37974	-7.56026	1.05016
1.43493	-7.56026	1.05017
1.49012	-7.56026	1.05018
1.54531	-7.56026	1.05019
1.6005	-7.56026	1.05021
1.65569	-7.56026	1.05022
1.71088	-7.56026	1.05023
1.76607	-7.56026	1.05024
1.82126	-7.56026	1.05026
1.87645	-7.56026	1.05027
1.93164	-7.56026	1.05028
1.98683	-7.56026	1.0503
2.04202	-7.56026	1.05031
2.09721	-7.56026	1.05033
2.1524	-7.56026	1.05034
2.20759	-7.56026	1.05036
2.26278	-7.56026	1.05038
2.31797	-7.56026	1.05039
2.37316	-7.56026	1.05041
2.42835	-7.56026	1.05042
2.48354	-7.56026	1.05044
2.53873	-7.56026	1.05045
2.59392	-7.56026	1.05047
2.64911	-7.56026	1.05049
2.7043	-7.56026	1.0505
2.75949	-7.56026	1.05052
2.81468	-7.56026	1.05053
2.86987	-7.56026	1.05055
2.92506	-7.56026	1.05056
2.98025	-7.56026	1.05057
3.03544	-7.56026	1.05059
3.09063	-7.56026	1.0506
3.14582	-7.56026	1.05061
3.20101	-7.56026	1.05063
3.2562	-7.56026	1.05064
3.31139	-7.56026	1.05065
3.36658	-7.56026	1.05066
3.42177	-7.56026	1.05067
3.47695	-7.56026	1.05068
3.53214	-7.56026	1.05069
3.58733	-7.56026	1.0507
3.64252	-7.56026	1.0507
3.69771	-7.56026	1.05071
3.7529	-7.56026	1.05072
3.80809	-7.56026	1.05072
3.86328	-7.56026	1.05073
3.91847	-7.56026	1.05073
3.97366	-7.56026	1.05073
4.02885	-7.56026	1.05073
4.08404	-7.56026	1.05074
-4.13923	-7.45809	1.053
-4.08404	-7.45809	1.053
-4.02885	-7.45809	1.05299
-3.97366	-7.45809	1.05299
-3.91847	-7.45809	1.05299
-3.86328	-7.45809	1.05298
-3.80809	-7.45809	1.05297
-3.7529	-7.45809	1.05296
-3.69771	-7.45809	1.05295
-3.64252	-7.45809	1.05294
-3.58733	-7.45809	1.05292
-3.53214	-7.45809	1.05291
-3.47695	-7.45809	1.05289
-3.42177	-7.45809	1.05287
-3.36658	-7.45809	1.05285
-3.31139	-7.45809	1.05283
-3.2562	-7.45809	1.05281
-3.20101	-7.45809	1.05279
-3.14582	-7.45809	1.05276
-3.09063	-7.45809	1.05274
-3.03544	-7.45809	1.05271
-2.98025	-7.45809	1.05268
-2.92506	-7.45809	1.05266
-2.86987	-7.45809	1.05263
-2.81468	-7.45809	1.0526
-2.75949	-7.45809	1.05257
-2.7043	-7.45809	1.05254
-2.64911	-7.45809	1.05251
-2.59392	-7.45809	1.05248
-2.53873	-7.45809	1.05245
-2.48354	-7.45809	1.05242
-2.42835	-7.45809	1.05239
-2.37316	-7.45809	1.05236
-2.31797	-7.45809	1.05233
-2.26278	-7.45809	1.0523
-2.20759	-7.45809	1.05227
-2.1524	-7.45809	1.05224
-2.09721	-7.45809	1.05222
-2.04202	-7.45809	1.05219
-1.98683	-7.45809	1.05217
-1.93164	-7.45809	1.05214
-1.87645	-7.45809	1.05212
-1.82126	-7.45809	1.0521
-1.76607	-7.45809	1.05208
-1.71088	-7.45809	1.05206
-1.65569	-7.45809	1.05204
-1.6005	-7.45809	1.05202
-1.54531	-7.45809	1.05201
-1.49012	-7.45809	1.052
-1.43493	-7.45809	1.05198
-1.37974	-7.45809	1.05197
-1.32455	-7.45809	1.05196
-1.26936	-7.45809	1.05196
-1.21417	-7.45809	1.05195
-1.15898	-7.45809	1.05194
-1.1038	-7.45809	1.05194
-1.04861	-7.45809	1.05194
-0.993416	-7.45809	1.05194
-0.938226	-7.45809	1.05193
-0.883036	-7.45809	1.05193
-0.827846	-7.45809	1.05194
-0.772657	-7.45809	1.05194
-0.717467	-7.45809	1.05194
-0.662277	-7.45809	1.05194
-0.607087	-7.45809	1.05194
-0.551898	-7.45809	1.05195
-0.496708	-7.45809	1.05195
-0.441518	-7.45809	1.05195
-0.386328	-7.45809	1.05195
-0.331139	-7.45809	1.05196
-0.275949	-7.45809	1.05196
-0.220759	-7.45809	1.05196
-0.165569	-7.45809	1.05196
-0.11038	-7.45809	1.05196
-0.0551898	-7.45809	1.05196
-5.55112e-17	-7.45809	1.05196
0.0551898	-7.45809	1.05196
0.11038	-7.45809	1.05196
0.165569	-7.45809	1.05196
0.220759	-7.45809	1.05196
0.275949	-7.45809	1.05196
0.331139	-7.45809	1.05196
0.386328	-7.45809	1.05195
0.441518	-7.45809	1.05195
0.496708	-7.45809	1.05195
0.551898	-7.45809	1.05195
0.607087	-7.45809	1.05194
0.662277	-7.45809	1.05194
0.717467	-7.45809	1.05194
0.772657	-7.45809	1.05194
0.827846	-7.45809	1.05194
0.883036	-7.45809	1.05193
0.938226	-7.45809	1.05193
0.993416	-7.45809	1.05194
1.04861	-7.45809	1.05194
1.1038	-7.45809	1.05194
1.15898	-7.45809	1.05194
1.21417	-7.45809	1.05195
1.26936	-7.45809	1.05196
1.32455	-7.45809	1.05196
1.37974	-7.45809	1.05197
1.43493	-7.45809	1.05198
1.49012	-7.45809	1.052
1.54531	-7.45809	1.05201
1.6005	-7.45809	1.05202
1.65569	-7.45809	1.05204
1.71088	-7.45809	1.05206
1.76607	-7.45809	1.05208
1.82126	-7.45809	1.0521
1.87645	-7.45809	1.05212
1.93164	-7.45809	1.05214
1.98683	-7.45809	1.05217
2.04202	-7.45809	1.05219
2.09721	-7.45809	1.05222
2.1524	-7.45809	1.05224
2.20759	-7.45809	1.05227
2.26278	-7.45809	1.0523
2.31797	-7.45809	1.05233
2.37316	-7.45809	1.05236
2.42835	-7.45809	1.05239
2.48354	-7.45809	1.05242
2.53873	-7.45809	1.05245
2.59392	-7.45809	1.05248
2.64911	-7.45809	1.05251
2.7043	-7.45809	1.05254
2.75949	-7.45809	1.05257
2.81468	-7.45809	1.0526
2.86987	-7.45809	1.05263
2.92506	-7.45809	1.05266
2.98025	-7.45809	1.05268
3.03544	-7.45809	1.05271
3.09063	-7.45809	1.05274
3.14582	-7.45809	1.05276
3.20101	-7.45809	1.05279
3.2562	-7.45809	1.05281
3.31139	-7.45809	1.05283
3.36658	-7.45809	1.05285
3.42177	-7.45809	1.05287
3.47695	-7.45809	1.05289
3.53214	-7.45809	1.05291
3.58733	-7.45809	1.05292
3.64252	-7.45809	1.05294
3.69771	-7.45809	1.05295
3.7529	-7.45809	1.05296
3.80809	-7.45809	1.05297
3.86328	-7.45809	1.05298
3.91847	-7.45809	1.05299
3.97366	-7.45809	1.05299
4.02885	-7.45809	1.05299
4.08404	-7.45809	1.053
-4.13923	-7.35592	1.05606
-4.08404	-7.35592	1.05606
-4.02885	-7.35592	1.05605
-3.97366	-7.35592	1.05605
-3.91847	-7.35592	1.05604
-3.86328	-7.35592	1.05604
-3.80809	-7.35592	1.05603
-3.7529	-7.35592	1.05601
-3.69771	-7.35592	1.056
-3.64252	-7.35592	1.05599
-3.58733	-7.35592	1.05597
-3.53214	-7.35592	1.05595
-3.47695	-7.35592	1.05593
-3.42177	-7.35592	1.05591
-3.36658	-7.35592	1.05589
-3.31139	-7.35592	1.05586
-3.2562	-7.35592	1.05583
-3.20101	-7.35592	1.0558
-3.14582	-7.35592	1.05577
-3.09063	-7.35592	1.05574
-3.03544	-7.35592	1.05571
-2.98025	-7.35592	1.05568
-2.92506	-7.35592	1.05564
-2.86987	-7.35592	1.05561
-2.81468	-7.35592	1.05557
-2.75949	-7.35592	1.05553
-2.7043	-7.35592	1.05549
-2.64911	-7.35592	1.05545
-2.59392	-7.35592	1.05541
-2.53873	-7.35592	1.05537
-2.48354	-7.35592	1.05533
-2.42835	-7.35592	1.05529
-2.37316	-7.35592	1.05525
-2.31797	-7.35592	1.05522
-2.26278	-7.35592	1.05518
-2.20759	-7.35592	1.05514
-2.1524	-7.35592	1.05511
-2.09721	-7.35592	1.05507
-2.04202	-7.35592	1.05504
-1.98683	-7.35592	1.05501
-1.93164	-7.35592	1.05499
-1.87645	-7.35592	1.05496
-1.82126	-7.35592	1.05494
-1.76607	-7.35592	1.05492
-1.71088	-7.35592	1.0549
-1.65569	-7.35592	1.05489
-1.6005	-7.35592	1.05488
-1.54531	-7.35592	1.05487
-1.49012	-7.35592	1.05487
-1.43493	-7.35592	1.05487
-1.37974	-7.35592	1.05487
-1.32455	-7.35592	1.05487
-1.26936	-7.35592	1.05488
-1.21417	-7.35592	1.05489
-1.15898	-7.35592	1.0549
-1.1038	-7.35592	1.05492
-1.04861	-7.35592	1.05494
-0.993416	-7.35592	1.05496
-0.938226	-7.35592	1.05498
-0.883036	-7.35592	1.055
-0.827846	-7.35592	1.05502
-0.772657	-7.35592	1.05505
-0.717467	-7.35592	1.05507
-0.662277	-7.35592	1.0551
-0.607087	-7.35592	1.05512
-0.551898	-7.35592	1.05514
-0.496708	-7.35592	1.05516
-0.441518	-7.35592	1.05518
-0.386328	-7.35592	1.0552
-0.331139	-7.35592	1.05522
-0.275949	-7.35592	1.05524
-0.220759	-7.35592	1.05525
-0.165569	-7.35592	1.05526
-0.11038	-7.35592	1.05526
-0.0551898	-7.35592	1.05527
-5.55112e-17	-7.35592	1.05527
0.0551898	-7.35592	1.05527
0.11038	-7.35592	1.05526
0.165569	-7.35592	1.05526
0.220759	-7.35592	1.05525
0.275949	-7.35592	1.05524
0.331139	-7.35592	1.05522
0.386328	-7.35592	1.0552
0.441518	-7.35592	1.05518
0.496708	-7.35592	1.05516
0.551898	-7.35592	1.05514
0.607087	-7.35592	1.05512
0.662277	-7.35592	1.0551
0.717467	-7.35592	1.05507
0.772657	-7.35592	1.05505
0.827846	-7.35592	1.05502
0.883036	-7.35592	1.055
0.938226	-7.35592	1.05498
0.993416	-7.35592	1.05496
1.04861	-7.35592	1.05494
1.1038	-7.35592	1.05492
1.15898	-7.35592	1.0549
1.21417	-7.35592	1.05489
1.26936	-7.35592	1.05488
1.32455	-7.35592	1.05487
1.37974	-7.35592	1.05487
1.43493	-7.35592	1.05487
1.49012	-7.35592	1.05487
1.54531	-7.35592	1.05487
1.6005	-7.35592	1.05488
1.65569	-7.35592	1.05489
1.71088	-7.35592	1.0549
1.76607	-7.35592	1.05492
1.82126	-7.35592	1.05494
1.87645	-7.35592	1.05496
1.93164	-7.35592	1.05499
1.98683	-7.35592	1.05501
2.04202	-7.35592	1.05504
2.09721	-7.35592	1.05507
2.1524	-7.35592	1.05511
2.20759	-7.35592	1.05514
2.26278	-7.35592	1.05518
2.31797	-7.35592	1.05522
2.37316	-7.35592	1.05525
2.42835	-7.35592	1.05529
2.48354	-7.35592	1.05533
2.53873	-7.35592	1.05537
2.59392	-7.35592	1.05541
2.64911	-7.35592	1.05545
2.7043	-7.35592	1.05549
2.75949	-7.35592	1.05553
2.81468	-7.35592	1.05557
2.86987	-7.35592	1.05561
2.92506	-7.35592	1.05564
2.98025	-7.35592	1.05568
3.03544	-7.35592	1.05571
3.09063	-7.35592	1.05574
3.14582	-7.35592	1.05577
3.20101	-7.35592	1.0558
3.2562	-7.35592	1.05583
3.31139	-7.35592	1.05586
3.36658	-7.35592	1.05589
3.42177	-7.35592	1.05591
3.47695	-7.35592	1.05593
3.53214	-7.35592	1.05595
3.58733	-7.35592	1.05597
3.64252	-7.35592	1.05599
3.69771	-7.35592	1.056
3.7529	-7.35592	1.05601
3.80809	-7.35592	1.05603
3.86328	-7.35592	1.05604
3.91847	-7.35592	1.05604
3.97366	-7.35592	1.05605
4.02885	-7.35592	1.05605
4.08404	-7.35592	1.05606
-4.13923	-7.25376	1.05948
-4.08404	-7.25376	1.05948
-4.02885	-7.25376	1.05948
-3.97366	-7.25376	1.05947
-3.91847	-7.25376	1.05947
-3.86328	-7.25376	1.05946
-3.80809	-7.25376	1.05946
-3.7529	-7.25376	1.05945
-3.69771	-7.25376	1.05944
-3.64252	-7.25376	1.05943
-3.58733	-7.25376	1.05941
-3.53214	-7.25376	1.0594
-3.47695	-7.25376	1.05939
-3.42177	-7.25376	1.05937
-3.36658	-7.25376	1.05935
-3.31139	-7.25376	1.05933
-3.2562	-7.25376	1.0593
-3.20101	-7.25376	1.05928
-3.14582	-7.25376	1.05925
-3.09063	-7.25376	1.05923
-3.03544	-7.25376	1.0592
-2.98025	-7.25376	1.05916
-2.92506	-7.25376	1.05913
-2.86987	-7.25376	1.05909
-2.81468	-7.25376	1.05906
-2.75949	-7.25376	1.05902
-2.7043	-7.25376	1.05898
-2.64911	-7.25376	1.05894
-2.59392	-7.25376	1.0589
-2.53873	-7.25376	1.05885
-2.48354	-7.25376	1.05881
-2.42835	-7.25376	1.05877
-2.37316	-7.25376	1.05873
-2.31797	-7.25376	1.05869
-2.26278	-7.25376	1.05865
-2.20759	-7.25376	1.05861
-2.1524	-7.25376	1.05857
-2.09721	-7.25376	1.05854
-2.04202	-7.25376	1.0585
-1.98683	-7.25376	1.05847
-1.93164	-7.25376	1.05845
-1.87645	-7.25376	1.05843
-1.82126	-7.25376	1.05841
-1.76607	-7.25376	1.0584
-1.71088	-7.25376	1.05839
-1.65569	-7.25376	1.05839
-1.6005	-7.25376	1.05839
-1.54531	-7.25376	1.0584
-1.49012	-7.25376	1.05841
-1.43493	-7.25376	1.05843
-1.37974	-7.25376	1.05846
-1.32455	-7.25376	1.05849
-1.26936	-7.25376	1.05852
-1.21417	-7.25376	1.05856
-1.15898	-7.25376	1.05861
-1.1038	-7.25376	1.05866
-1.04861	-7.25376	1.05871
-0.993416	-7.25376	1.05877
-0.938226	-7.25376	1.05883
-0.883036	-7.25376	1.05889
-0.827846	-7.25376	1.05895
-0.772657	-7.25376	1.05902
-0.717467	-7.25376	1.05908
-0.662277	-7.25376	1.05914
-0.607087	-7.25376	1.0592
-0.551898	-7.25376	1.05926
-0.496708	-7.25376	1.05932
-0.441518	-7.25376	1.05937
-0.386328	-7.25376	1.05942
-0.331139	-7.25376	1.05946
-0.275949	-7.25376	1.0595
-0.220759	-7.25376	1.05953
-0.165569	-7.25376	1.05955
-0.11038	-7.25376	1.05957
-0.0551898	-7.25376	1.05958
-5.55112e-17	-7.25376	1.05958
0.0551898	-7.25376	1.05958
0.11038	-7.25376	1.05957
0.165569	-7.25376	1.05955
0.220759	-7.25376	1.05953
0.275949	-7.25376	1.0595
0.331139	-7.25376	1.05946
0.386328	-7.25376	1.05942
0.441518	-7.25376	1.05937
0.496708	-7.25376	1.05932
0.551898	-7.25376	1.05926
0.607087	-7.25376	1.0592
0.662277	-7.25376	1.05914
0.717467	-7.25376	1.05908
0.772657	-7.25376	1.05902
0.827846	-7.25376	1.05895
0.883036	-7.25376	1.05889
0.938226	-7.25376	1.05883
0.993416	-7.25376	1.05877
1.04861	-7.25376	1.05871
1.1038	-7.25376	1.05866
1.15898	-7.25376	1.05861
1.21417	-7.25376	1.05856
1.26936	-7.25376	1.05852
1.32455	-7.25376	1.05849
1.37974	-7.25376	1.05846
1.43493	-7.25376	1.05843
1.49012	-7.25376	1.05841
1.54531	-7.25376	1.0584
1.6005	-7.25376	1.05839
1.65569	-7.25376	1.05839
1.71088	-7.25376	1.05839
1.76607	-7.25376	1.0584
1.82126	-7.25376	1.05841
1.87645	-7.25376	1.05843
1.93164	-7.25376	1.05845
1.98683	-7.25376	1.05847
2.04202	-7.25376	1.0585
2.09721	-7.25376	1.05854
2.1524	-7.25376	1.05857
2.20759	-7.25376	1.05861
2.26278	-7.25376	1.05865
2.31797	-7.25376	1.05869
2.37316	-7.25376	1.05873
2.42835	-7.25376	1.05877
2.48354	-7.25376	1.05881
2.53873	-7.25376	1.05885
2.59392	-7.25376	1.0589
2.64911	-7.25376	1.05894
2.7043	-7.25376	1.05898
2.75949	-7.25376	1.05902
2.81468	-7.25376	1.05906
2.86987	-7.25376	1.05909
2.92506	-7.25376	1.05913
2.98025	-7.25376	1.05916
3.03544	-7.25376	1.0592
3.09063	-7.25376	1.05923
3.14582	-7.25376	1.05925
3.20101	-7.25376	1.05928
3.2562	-7.25376	1.0593
3.31139	-7.25376	1.05933
3.36658	-7.25376	1.05935
3.42177	-7.25376	1.05937
3.47695	-7.25376	1.05939
3.53214	-7.25376	1.0594
3.58733	-7.25376	1.05941
3.64252	-7.25376	1.05943
3.69771	-7.25376	1.05944
3.7529	-7.25376	1.05945
3.80809	-7.25376	1.05946
3.86328	-7.25376	1.05946
3.91847	-7.25376	1.05947
3.97366	-7.25376	1.05947
4.02885	-7.25376	1.05948
4.08404	-7.25376	1.05948
-4.13923	-7.15159	1.06284
-4.08404	-7.15159	1.06284
-4.02885	-7.15159	1.06284
-3.97366	-7.15159	1.06284
-3.91847	-7.15159	1.06284
-3.86328	-7.15159	1.06284
-3.80809	-7.15159	1.06284
-3.7529	-7.15159	1.06284
-3.69771	-7.15159	1.06284
-3.64252	-7.15159	1.06284
-3.58733	-7.15159	1.06284
-3.53214	-7.15159	1.06284
-3.47695	-7.15159	1.06284
-3.42177	-7.15159	1.06284
-3.36658	-7.15159	1.06283
-3.31139	-7.15159	1.06283
-3.2562	-7.15159	1.06282
-3.20101	-7.15159	1.06281
-3.14582	-7.15159	1.0628
-3.09063	-7.15159	1.06278
-3.03544	-7.15159	1.06277
-2.98025	-7.15159	1.06275
-2.92506	-7.15159	1.06273
-2.86987	-7.15159	1.0627
-2.81468	-7.15159	1.06268
-2.75949	-7.15159	1.06265
-2.7043	-7.15159	1.06262
-2.64911	-7.15159	1.06258
-2.59392	-7.15159	1.06255
-2.53873	-7.15159	1.06251
-2.48354	-7.15159	1.06247
-2.42835	-7.15159	1.06244
-2.37316	-7.15159	1.0624
-2.31797	-7.15159	1.06236
-2.26278	-7.15159	1.06232
-2.20759	-7.15159	1.06228
-2.1524	-7.15159	1.06224
-2.09721	-7.15159	1.06221
-2.04202	-7.15159	1.06218
-1.98683	-7.15159	1.06215
-1.93164	-7.15159	1.06213
-1.87645	-7.15159	1.06211
-1.82126	-7.15159	1.0621
-1.76607	-7.15159	1.06209
-1.71088	-7.15159	1.06209
-1.65569	-7.15159	1.0621
-1.6005	-7.15159	1.06212
-1.54531	-7.15159	1.06214
-1.49012	-7.15159	1.06218
-1.43493	-7.15159	1.06222
-1.37974	-7.15159	1.06227
-1.32455	-7.15159	1.06233
-1.26936	-7.15159	1.0624
-1.21417	-7.15159	1.06247
-1.15898	-7.15159	1.06256
-1.1038	-7.15159	1.06265
-1.04861	-7.15159	1.06275
-0.993416	-7.15159	1.06285
-0.938226	-7.15159	1.06296
-0.883036	-7.15159	1.06307
-0.827846	-7.15159	1.06318
-0.772657	-7.15159	1.0633
-0.717467	-7.15159	1.06342
-0.662277	-7.15159	1.06353
-0.607087	-7.15159	1.06364
-0.551898	-7.15159	1.06375
-0.496708	-7.15159	1.06385
-0.441518	-7.15159	1.06394
-0.386328	-7.15159	1.06403
-0.331139	-7.15159	1.06411
-0.275949	-7.15159	1.06418
-0.220759	-7.15159	1.06423
-0.165569	-7.15159	1.06428
-0.11038	-7.15159	1.06431
-0.0551898	-7.15159	1.06433
-5.55112e-17	-7.15159	1.06434
0.0551898	-7.15159	1.06433
0.11038	-7.15159	1.06431
0.165569	-7.15159	1.06428
0.220759	-7.15159	1.06423
0.275949	-7.15159	1.06418
0.331139	-7.15159	1.06411
0.386328	-7.15159	1.06403
0.441518	-7.15159	1.06394
0.496708	-7.15159	1.06385
0.551898	-7.15159	1.06375
0.607087	-7.15159	1.06364
0.662277	-7.15159	1.06353
0.717467	-7.15159	1.06342
0.772657	-7.15159	1.0633
0.827846	-7.15159	1.06318
0.883036	-7.15159	1.06307
0.938226	-7.15159	1.06296
0.993416	-7.15159	1.06285
1.04861	-7.15159	1.06275
1.1038	-7.15159	1.06265
1.15898	-7.15159	1.06256
1.21417	-7.15159	1.06247
1.26936	-7.15159	1.0624
1.32455	-7.15159	1.06233
1.37974	-7.15159	1.06227
1.43493	-7.15159	1.06222
1.49012	-7.15159	1.06218
1.54531	-7.15159	1.06214
1.6005	-7.15159	1.06212
1.65569	-7.15159	1.0621
1.71088	-7.15159	1.06209
1.76607	-7.15159	1.06209
1.82126	-7.15159	1.0621
1.87645	-7.15159	1.06211
1.93164	-7.15159	1.06213
1.98683	-7.15159	1.06215
2.04202	-7.15159	1.06218
2.09721	-7.15159	1.06221
2.1524	-7.15159	1.06224
2.20759	-7.15159	1.06228
2.26278	-7.15159	1.06232
2.31797	-7.15159	1.06236
2.37316	-7.15159	1.0624
2.42835	-7.15159	1.06244
2.48354	-7.15159	1.06247
2.53873	-7.15159	1.06251
2.59392	-7.15159	1.06255
2.64911	-7.15159	1.06258
2.7043	-7.15159	1.06262
2.75949	-7.15159	1.06265
2.81468	-7.15159	1.06268
2.86987	-7.15159	1.0627
2.92506	-7.15159	1.06273
2.98025	-7.15159	1.06275
3.03544	-7.15159	1.06277
3.09063	-7.15159	1.06278
3.14582	-7.15159	1.0628
3.20101	-7.15159	1.06281
3.2562	-7.15159	1.06282
3.31139	-7.15159	1.06283
3.36658	-7.15159	1.06283
3.42177	-7.15159	1.06284
3.47695	-7.15159	1.06284
3.53214	-7.15159	1.06284
3.58733	-7.15159	1.06284
3.64252	-7.15159	1.06284
3.69771	-7.15159	1.06284
3.7529	-7.15159	1.06284
3.80809	-7.15159	1.06284
3.86328	-7.15159	1.06284
3.91847	-7.15159	1.06284
3.97366	-7.15159	1.06284
4.02885	-7.15159	1.06284
4.08404	-7.15159	1.06284
-4.13923	-7.04943	1.06579
-4.08404	-7.04943	1.06579
-4.02885	-7.04943	1.06579
-3.97366	-7.04943	1.0658
-3.91847	-7.04943	1.06581
-3.86328	-7.04943	1.06582
-3.80809	-7.04943	1.06583
-3.7529	-7.04943	1.06585
-3.69771	-7.04943	1.06586
-3.64252	-7.04943	1.06588
-3.58733	-7.04943	1.0659
-3.53214	-7.04943	1.06592
-3.47695	-7.04943	1.06594
-3.42177	-7.04943	1.06596
-3.36658	-7.04943	1.06598
-3.31139	-7.04943	1.066
-3.2562	-7.04943	1.06602
-3.20101	-7.04943	1.06604
-3.14582	-7.04943	1.06605
-3.09063	-7.04943	1.06606
-3.03544	-7.04943	1.06607
-2.98025	-7.04943	1.06608
-2.92506	-7.04943	1.06608
-2.86987	-7.04943	1.06608
-2.81468	-7.04943	1.06608
-2.75949	-7.04943	1.06607
-2.7043	-7.04943	1.06606
-2.64911	-7.04943	1.06604
-2.59392	-7.04943	1.06602
-2.53873	-7.04943	1.066
-2.48354	-7.04943	1.06597
-2.42835	-7.04943	1.06595
-2.37316	-7.04943	1.06591
-2.31797	-7.04943	1.06588
-2.26278	-7.04943	1.06585
-2.20759	-7.04943	1.06581
-2.1524	-7.04943	1.06578
-2.09721	-7.04943	1.06574
-2.04202	-7.04943	1.06571
-1.98683	-7.04943	1.06568
-1.93164	-7.04943	1.06566
-1.87645	-7.04943	1.06564
-1.82126	-7.04943	1.06562
-1.76607	-7.04943	1.06562
-1.71088	-7.04943	1.06562
-1.65569	-7.04943	1.06563
-1.6005	-7.04943	1.06565
-1.54531	-7.04943	1.06568
-1.49012	-7.04943	1.06572
-1.43493	-7.04943	1.06578
-1.37974	-7.04943	1.06585
-1.32455	-7.04943	1.06593
-1.26936	-7.04943	1.06602
-1.21417	-7.04943	1.06612
-1.15898	-7.04943	1.06624
-1.1038	-7.04943	1.06637
-1.04861	-7.04943	1.06651
-0.993416	-7.04943	1.06666
-0.938226	-7.04943	1.06681
-0.883036	-7.04943	1.06698
-0.827846	-7.04943	1.06714
-0.772657	-7.04943	1.06731
-0.717467	-7.04943	1.06748
-0.662277	-7.04943	1.06765
-0.607087	-7.04943	1.06782
-0.551898	-7.04943	1.06798
-0.496708	-7.04943	1.06813
-0.441518	-7.04943	1.06827
-0.386328	-7.04943	1.06841
-0.331139	-7.04943	1.06852
-0.275949	-7.04943	1.06863
-0.220759	-7.04943	1.06871
-0.165569	-7.04943	1.06878
-0.11038	-7.04943	1.06883
-0.0551898	-7.04943	1.06886
-5.55112e-17	-7.04943	1.06887
0.0551898	-7.04943	1.06886
0.11038	-7.04943	1.06883
0.165569	-7.04943	1.06878
0.220759	-7.04943	1.06871
0.275949	-7.04943	1.06863
0.331139	-7.04943	1.06852
0.386328	-7.04943	1.06841
0.441518	-7.04943	1.06827
0.496708	-7.04943	1.06813
0.551898	-7.04943	1.06798
0.607087	-7.04943	1.06782
0.662277	-7.04943	1.06765
0.717467	-7.04943	1.06748
0.772657	-7.04943	1.06731
0.827846	-7.04943	1.06714
0.883036	-7.04943	1.06698
0.938226	-7.04943	1.06681
0.993416	-7.04943	1.06666
1.04861	-7.04943	1.06651
1.1038	-7.04943	1.06637
1.15898	-7.04943	1.06624
1.21417	-7.04943	1.06612
1.26936	-7.04943	1.06602
1.32455	-7.04943	1.06593
1.37974	-7.04943	1.06585
1.43493	-7.04943	1.06578
1.49012	-7.04943	1.06572
1.54531	-7.04943	1.06568
1.6005	-7.04943	1.06565
1.65569	-7.04943	1.06563
1.71088	-7.04943	1.06562
1.76607	-7.04943	1.06562
1.82126	-7.04943	1.06562
1.87645	-7.04943	1.06564
1.93164	-7.04943	1.06566
1.98683	-7.04943	1.06568
2.04202	-7.04943	1.06571
2.09721	-7.04943	1.06574
2.1524	-7.04943	1.06578
2.20759	-7.04943	1.06581
2.26278	-7.04943	1.06585
2.31797	-7.04943	1.06588
2.37316	-7.04943	1.06591
2.42835	-7.04943	1.06595
2.48354	-7.04943	1.06597
2.53873	-7.04943	1.066
2.59392	-7.04943	1.06602
2.64911	-7.04943	1.06604
2.7043	-7.04943	1.06606
2.75949	-7.04943	1.06607
2.81468	-7.04943	1.06608
2.86987	-7.04943	1.06608
2.92506	-7.04943	1.06608
2.98025	-7.04943	1.06608
3.03544	-7.04943	1.06607
3.09063	-7.04943	1.06606
3.14582	-7.04943	1.06605
3.20101	-7.04943	1.06604
3.2562	-7.04943	1.06602
3.31139	-7.04943	1.066
3.36658	-7.04943	1.06598
3.42177	-7.04943	1.06596
3.47695	-7.04943	1.06594
3.53214	-7.04943	1.06592
3.58733	-7.04943	1.0659
3.64252	-7.04943	1.06588
3.69771	-7.04943	1.06586
3.7529	-7.04943	1.06585
3.80809	-7.04943	1.06583
3.86328	-7.04943	1.06582
3.91847	-7.04943	1.06581
3.97366	-7.04943	1.0658
4.02885	-7.04943	1.06579
4.08404	-7.04943	1.06579
-4.13923	-6.94726	1.06805
-4.08404	-6.94726	1.06805
-4.02885	-6.94726	1.06806
-3.97366	-6.94726	1.06808
-3.91847	-6.94726	1.0681
-3.86328	-6.94726	1.06812
-3.80809	-6.94726	1.06815
-3.7529	-6.94726	1.06819
-3.69771	-6.94726	1.06822
-3.64252	-6.94726	1.06827
-3.58733	-6.94726	1.06831
-3.53214	-6.94726	1.06836
-3.47695	-6.94726	1.06841
-3.42177	-6.94726	1.06847
-3.36658	-6.94726	1.06852
-3.31139	-6.94726	1.06858
-3.2562	-6.94726	1.06863
-3.20101	-6.94726	1.06868
-3.14582	-6.94726	1.06874
-3.09063	-6.94726	1.06879
-3.03544	-6.94726	1.06883
-2.98025	-6.94726	1.06888
-2.92506	-6.94726	1.06892
-2.86987	-6.94726	1.06895
-2.81468	-6.94726	1.06898
-2.75949	-6.94726	1.06901
-2.7043	-6.94726	1.06903
-2.64911	-6.94726	1.06904
-2.59392	-6.94726	1.06905
-2.53873	-6.94726	1.06905
-2.48354	-6.94726	1.06904
-2.42835	-6.94726	1.06903
-2.37316	-6.94726	1.06901
-2.31797	-6.94726	1.06899
-2.26278	-6.94726	1.06896
-2.20759	-6.94726	1.06893
-2.1524	-6.94726	1.0689
-2.09721	-6.94726	1.06886
-2.04202	-6.94726	1.06882
-1.98683	-6.94726	1.06879
-1.93164	-6.94726	1.06875
-1.87645	-6.94726	1.06872
-1.82126	-6.94726	1.06869
-1.76607	-6.94726	1.06867
-1.71088	-6.94726	1.06866
-1.65569	-6.94726	1.06866
-1.6005	-6.94726	1.06866
-1.54531	-6.94726	1.06868
-1.49012	-6.94726	1.06872
-1.43493	-6.94726	1.06876
-1.37974	-6.94726	1.06883
-1.32455	-6.94726	1.06891
-1.26936	-6.94726	1.069
-1.21417	-6.94726	1.06911
-1.15898	-6.94726	1.06924
-1.1038	-6.94726	1.06939
-1.04861	-6.94726	1.06955
-0.993416	-6.94726	1.06972
-0.938226	-6.94726	1.06991
-0.883036	-6.94726	1.07011
-0.827846	-6.94726	1.07031
-0.772657	-6.94726	1.07052
-0.717467	-6.94726	1.07074
-0.662277	-6.94726	1.07095
-0.607087	-6.94726	1.07117
-0.551898	-6.94726	1.07137
-0.496708	-6.94726	1.07157
-0.441518	-6.94726	1.07176
-0.386328	-6.94726	1.07193
-0.331139	-6.94726	1.07209
-0.275949	-6.94726	1.07222
-0.220759	-6.94726	1.07234
-0.165569	-6.94726	1.07243
-0.11038	-6.94726	1.0725
-0.0551898	-6.94726	1.07254
-5.55112e-17	-6.94726	1.07255
0.0551898	-6.94726	1.07254
0.11038	-6.94726	1.0725
0.165569	-6.94726	1.07243
0.220759	-6.94726	1.07234
0.275949	-6.94726	1.07222
0.331139	-6.94726	1.07209
0.386328	-6.94726	1.07193
0.441518	-6.94726	1.07176
0.496708	-6.94726	1.07157
0.551898	-6.94726	1.07137
0.607087	-6.94726	1.07117
0.662277	-6.94726	1.07095
0.717467	-6.94726	1.07074
0.772657	-6.94726	1.07052
0.827846	-6.94726	1.07031
0.883036	-6.94726	1.07011
0.938226	-6.94726	1.06991
0.993416	-6.94726	1.06972
1.04861	-6.94726	1.06955
1.1038	-6.94726	1.06939
1.15898	-6.94726	1.06924
1.21417	-6.94726	1.06911
1.26936	-6.94726	1.069
1.32455	-6.94726	1.06891
1.37974	-6.94726	1.06883
1.43493	-6.94726	1.06876
1.49012	-6.94726	1.06872
1.54531	-6.94726	1.06868
1.6005	-6.94726	1.06866
1.65569	-6.94726	1.06866
1.71088	-6.94726	1.06866
1.76607	-6.94726	1.06867
1.82126	-6.94726	1.06869
1.87645	-6.94726	1.06872
1.93164	-6.94726	1.06875
1.98683	-6.94726	1.06879
2.04202	-6.94726	1.06882
2.09721	-6.94726	1.06886
2.1524	-6.94726	1.0689
2.20759	-6.94726	1.06893
2.26278	-6.94726	1.06896
2.31797	-6.94726	1.06899
2.37316	-6.94726	1.06901
2.42835	-6.94726	1.06903
2.48354	-6.94726	1.06904
2.53873	-6.94726	1.06905
2.59392	-6.94726	1.06905
2.64911	-6.94726	1.06904
2.7043	-6.94726	1.06903
2.75949	-6.94726	1.06901
2.81468	-6.94726	1.06898
2.86987	-6.94726	1.06895
2.92506	-6.94726	1.06892
2.98025	-6.94726	1.06888
3.03544	-6.94726	1.06883
3.09063	-6.94726	1.06879
3.14582	-6.94726	1.06874
3.20101	-6.94726	1.06868
3.2562	-6.94726	1.06863
3.31139	-6.94726	1.06858
3.36658	-6.94726	1.06852
3.42177	-6.94726	1.06847
3.47695	-6.94726	1.06841
3.53214	-6.94726	1.06836
3.58733	-6.94726	1.06831
3.64252	-6.94726	1.06827
3.69771	-6.94726	1.06822
3.7529	-6.94726	1.06819
3.80809	-6.94726	1.06815
3.86328	-6.94726	1.06812
3.91847	-6.94726	1.0681
3.97366	-6.94726	1.06808
4.02885	-6.94726	1.06806
4.08404	-6.94726	1.06805
-4.13923	-6.8451	1.06946
-4.08404	-6.8451	1.06947
-4.02885	-6.8451	1.06948
-3.97366	-6.8451	1.06951
-3.91847	-6.8451	1.06954
-3.86328	-6.8451	1.06958
-3.80809	-6.8451	1.06963
-3.7529	-6.8451	1.06969
-3.69771	-6.8451	1.06975
-3.64252	-6.8451	1.06982
-3.58733	-6.8451	1.0699
-3.53214	-6.8451	1.06999
-3.47695	-6.8451	1.07008
-3.42177	-6.8451	1.07017
-3.36658	-6.8451	1.07027
-3.31139	-6.8451	1.07036
-3.2562	-6.8451	1.07046
-3.20101	-6.8451	1.07057
-3.14582	-6.8451	1.07067
-3.09063	-6.8451	1.07076
-3.03544	-6.8451	1.07086
-2.98025	-6.8451	1.07095
-2.92506	-6.8451	1.07104
-2.86987	-6.8451	1.07112
-2.81468	-6.8451	1.0712
-2.75949	-6.8451	1.07127
-2.7043	-6.8451	1.07133
-2.64911	-6.8451	1.07138
-2.59392	-6.8451	1.07143
-2.53873	-6.8451	1.07146
-2.48354	-6.8451	1.07149
-2.42835	-6.8451	1.0715
-2.37316	-6.8451	1.07151
-2.31797	-6.8451	1.0715
-2.26278	-6.8451	1.07149
-2.20759	-6.8451	1.07146
-2.1524	-6.8451	1.07143
-2.09721	-6.8451	1.0714
-2.04202	-6.8451	1.07135
-1.98683	-6.8451	1.0713
-1.93164	-6.8451	1.07125
-1.87645	-6.8451	1.0712
-1.82126	-6.8451	1.07115
-1.76607	-6.8451	1.0711
-1.71088	-6.8451	1.07105
-1.65569	-6.8451	1.07102
-1.6005	-6.8451	1.07099
-1.54531	-6.8451	1.07097
-1.49012	-6.8451	1.07096
-1.43493	-6.8451	1.07098
-1.37974	-6.8451	1.071
-1.32455	-6.8451	1.07105
-1.26936	-6.8451	1.07111
-1.21417	-6.8451	1.0712
-1.15898	-6.8451	1.07131
-1.1038	-6.8451	1.07143
-1.04861	-6.8451	1.07158
-0.993416	-6.8451	1.07175
-0.938226	-6.8451	1.07193
-0.883036	-6.8451	1.07213
-0.827846	-6.8451	1.07234
-0.772657	-6.8451	1.07257
-0.717467	-6.8451	1.0728
-0.662277	-6.8451	1.07304
-0.607087	-6.8451	1.07327
-0.551898	-6.8451	1.07351
-0.496708	-6.8451	1.07373
-0.441518	-6.8451	1.07395
-0.386328	-6.8451	1.07415
-0.331139	-6.8451	1.07433
-0.275949	-6.8451	1.07449
-0.220759	-6.8451	1.07462
-0.165569	-6.8451	1.07473
-0.11038	-6.8451	1.07481
-0.0551898	-6.8451	1.07486
-5.55112e-17	-6.8451	1.07487
0.0551898	-6.8451	1.07486
0.11038	-6.8451	1.07481
0.165569	-6.8451	1.07473
0.220759	-6.8451	1.07462
0.275949	-6.8451	1.07449
0.331139	-6.8451	1.07433
0.386328	-6.8451	1.07415
0.441518	-6.8451	1.07395
0.496708	-6.8451	1.07373
0.551898	-6.8451	1.07351
0.607087	-6.8451	1.07327
0.662277	-6.8451	1.07304
0.717467	-6.8451	1.0728
0.772657	-6.8451	1.07257
0.827846	-6.8451	1.07234
0.883036	-6.8451	1.07213
0.938226	-6.8451	1.07193
0.993416	-6.8451	1.07175
1.04861	-6.8451	1.07158
1.1038	-6.8451	1.07143
1.15898	-6.8451	1.07131
1.21417	-6.8451	1.0712
1.26936	-6.8451	1.07111
1.32455	-6.8451	1.07105
1.37974	-6.8451	1.071
1.43493	-6.8451	1.07098
1.49012	-6.8451	1.07096
1.54531	-6.8451	1.07097
1.6005	-6.8451	1.07099
1.65569	-6.8451	1.07102
1.71088	-6.8451	1.07105
1.76607	-6.8451	1.0711
1.82126	-6.8451	1.07115
1.87645	-6.8451	1.0712
1.93164	-6.8451	1.07125
1.98683	-6.8451	1.0713
2.04202	-6.8451	1.07135
2.09721	-6.8451	1.0714
2.1524	-6.8451	1.07143
2.20759	-6.8451	1.07146
2.26278	-6.8451	1.07149
2.31797	-6.8451	1.0715
2.37316	-6.8451	1.07151
2.42835	-6.8451	1.0715
2.48354	-6.8451	1.07149
2.53873	-6.8451	1.07146
2.59392	-6.8451	1.07143
2.64911	-6.8451	1.07138
2.7043	-6.8451	1.07133
2.75949	-6.8451	1.07127
2.81468	-6.8451	1.0712
2.86987	-6.8451	1.07112
2.92506	-6.8451	1.07104
2.98025	-6.8451	1.07095
3.03544	-6.8451	1.07086
3.09063	-6.8451	1.07076
3.14582	-6.8451	1.07067
3.20101	-6.8451	1.07057
3.2562	-6.8451	1.07046
3.31139	-6.8451	1.07036
3.36658	-6.8451	1.07027
3.42177	-6.8451	1.07017
3.47695	-6.8451	1.07008
3.53214	-6.8451	1.06999
3.58733	-6.8451	1.0699
3.64252	-6.8451	1.06982
3.69771	-6.8451	1.06975
3.7529	-6.8451	1.06969
3.80809	-6.8451	1.06963
3.86328	-6.8451	1.06958
3.91847	-6.8451	1.06954
3.97366	-6.8451	1.06951
4.02885	-6.8451	1.06948
4.08404	-6.8451	1.06947
-4.13923	-6.74293	1.06993
-4.08404	-6.74293	1.06994
-4.02885	-6.74293	1.06996
-3.97366	-6.74293	1.07
-3.91847	-6.74293	1.07004
-3.86328	-6.74293	1.0701
-3.80809	-6.74293	1.07017
-3.7529	-6.74293	1.07026
-3.69771	-6.74293	1.07035
-3.64252	-6.74293	1.07046
-3.58733	-6.74293	1.07057
-3.53214	-6.74293	1.07069
-3.47695	-6.74293	1.07083
-3.42177	-6.74293	1.07096
-3.36658	-6.74293	1.07111
-3.31139	-6.74293	1.07126
-3.2562	-6.74293	1.07141
-3.20101	-6.74293	1.07157
-3.14582	-6.74293	1.07172
-3.09063	-6.74293	1.07188
-3.03544	-6.74293	1.07204
-2.98025	-6.74293	1.07219
-2.92506	-6.74293	1.07233
-2.86987	-6.74293	1.07248
-2.81468	-6.74293	1.07261
-2.75949	-6.74293	1.07274
-2.7043	-6.74293	1.07285
-2.64911	-6.74293	1.07296
-2.59392	-6.74293	1.07305
-2.53873	-6.74293	1.07313
-2.48354	-6.74293	1.0732
-2.42835	-6.74293	1.07325
-2.37316	-6.74293	1.07329
-2.31797	-6.74293	1.07332
-2.26278	-6.74293	1.07332
-2.20759	-6.74293	1.07332
-2.1524	-6.74293	1.0733
-2.09721	-6.74293	1.07326
-2.04202	-6.74293	1.07321
-1.98683	-6.74293	1.07316
-1.93164	-6.74293	1.07309
-1.87645	-6.74293	1.07301
-1.82126	-6.74293	1.07292
-1.76607	-6.74293	1.07284
-1.71088	-6.74293	1.07275
-1.65569	-6.74293	1.07266
-1.6005	-6.74293	1.07258
-1.54531	-6.74293	1.0725
-1.49012	-6.74293	1.07243
-1.43493	-6.74293	1.07237
-1.37974	-6.74293	1.07233
-1.32455	-6.74293	1.07231
-1.26936	-6.74293	1.07231
-1.21417	-6.74293	1.07233
-1.15898	-6.74293	1.07237
-1.1038	-6.74293	1.07243
-1.04861	-6.74293	1.07252
-0.993416	-6.74293	1.07264
-0.938226	-6.74293	1.07277
-0.883036	-6.74293	1.07293
-0.827846	-6.74293	1.07311
-0.772657	-6.74293	1.0733
-0.717467	-6.74293	1.07351
-0.662277	-6.74293	1.07373
-0.607087	-6.74293	1.07395
-0.551898	-6.74293	1.07418
-0.496708	-6.74293	1.0744
-0.441518	-6.74293	1.07461
-0.386328	-6.74293	1.07482
-0.331139	-6.74293	1.075
-0.275949	-6.74293	1.07517
-0.220759	-6.74293	1.07531
-0.165569	-6.74293	1.07542
-0.11038	-6.74293	1.0755
-0.0551898	-6.74293	1.07555
-5.55112e-17	-6.74293	1.07557
0.0551898	-6.74293	1.07555
0.11038	-6.74293	1.0755
0.165569	-6.74293	1.07542
0.220759	-6.74293	1.07531
0.275949	-6.74293	1.07517
0.331139	-6.74293	1.075
0.386328	-6.74293	1.07482
0.441518	-6.74293	1.07461
0.496708	-6.74293	1.0744
0.551898	-6.74293	1.07418
0.607087	-6.74293	1.07395
0.662277	-6.74293	1.07373
0.717467	-6.74293	1.07351
0.772657	-6.74293	1.0733
0.827846	-6.74293	1.07311
0.883036	-6.74293	1.07293
0.938226	-6.74293	1.07277
0.993416	-6.74293	1.07264
1.04861	-6.74293	1.07252
1.1038	-6.74293	1.07243
1.15898	-6.74293	1.07237
1.21417	-6.74293	1.07233
1.26936	-6.74293	1.07231
1.32455	-6.74293	1.07231
1.37974	-6.74293	1.07233
1.43493	-6.74293	1.07237
1.49012	-6.74293	1.07243
1.54531	-6.74293	1.0725
1.6005	-6.74293	1.07258
1.65569	-6.74293	1.07266
1.71088	-6.74293	1.07275
1.76607	-6.74293	1.07284
1.82126	-6.74293	1.07292
1.87645	-6.74293	1.07301
1.93164	-6.74293	1.07309
1.98683	-6.74293	1.07316
2.04202	-6.74293	1.07321
2.09721	-6.74293	1.07326
2.1524	-6.74293	1.0733
2.20759	-6.74293	1.07332
2.26278	-6.74293	1.07332
2.31797	-6.74293	1.07332
2.37316	-6.74293	1.07329
2.42835	-6.74293	1.07325
2.48354	-6.74293	1.0732
2.53873	-6.74293	1.07313
2.59392	-6.74293	1.07305
2.64911	-6.74293	1.07296
2.7043	-6.74293	1.07285
2.75949	-6.74293	1.07274
2.81468	-6.74293	1.07261
2.86987	-6.74293	1.07248
2.92506	-6.74293	1.07233
2.98025	-6.74293	1.07219
3.03544	-6.74293	1.07204
3.09063	-6.74293	1.07188
3.14582	-6.74293	1.07172
3.20101	-6.74293	1.07157
3.2562	-6.74293	1.07141
3.31139	-6.74293	1.07126
3.36658	-6.74293	1.07111
3.42177	-6.74293	1.07096
3.47695	-6.74293	1.07083
3.53214	-6.74293	1.07069
3.58733	-6.74293	1.07057
3.64252	-6.74293	1.07046
3.69771	-6.74293	1.07035
3.7529	-6.74293	1.07026
3.80809	-6.74293	1.07017
3.86328	-6.74293	1.0701
3.91847	-6.74293	1.07004
3.97366	-6.74293	1.07
4.02885	-6.74293	1.06996
4.08404	-6.74293	1.06994
-4.13923	-6.64076	1.06945
-4.08404	-6.64076	1.06946
-4.02885	-6.64076	1.06949
-3.97366	-6.64076	1.06953
-3.91847	-6.64076	1.06959
-3.86328	-6.64076	1.06967
-3.80809	-6.64076	1.06976
-3.7529	-6.64076	1.06987
-3.69771	-6.64076	1.07
-3.64252	-6.64076	1.07014
-3.58733	-6.64076	1.07029
-3.53214	-6.64076	1.07046
-3.47695	-6.64076	1.07063
-3.42177	-6.64076	1.07082
-3.36658	-6.64076	1.07102
-3.31139	-6.64076	1.07122
-3.2562	-6.64076	1.07143
-3.20101	-6.64076	1.07165
-3.14582	-6.64076	1.07187
-3.09063	-6.64076	1.07209
-3.03544	-6.64076	1.07231
-2.98025	-6.64076	1.07253
-2.92506	-6.64076	1.07274
-2.86987	-6.64076	1.07296
-2.81468	-6.64076	1.07316
-2.75949	-6.64076	1.07335
-2.7043	-6.64076	1.07354
-2.64911	-6.64076	1.07371
-2.59392	-6.64076	1.07386
-2.53873	-6.64076	1.07401
-2.48354	-6.64076	1.07413
-2.42835	-6.64076	1.07424
-2.37316	-6.64076	1.07432
-2.31797	-6.64076	1.07439
-2.26278	-6.64076	1.07443
-2.20759	-6.64076	1.07446
-2.1524	-6.64076	1.07446
-2.09721	-6.64076	1.07444
-2.04202	-6.64076	1.0744
-1.98683	-6.64076	1.07434
-1.93164	-6.64076	1.07425
-1.87645	-6.64076	1.07416
-1.82126	-6.64076	1.07404
-1.76607	-6.64076	1.07392
-1.71088	-6.64076	1.07378
-1.65569	-6.64076	1.07363
-1.6005	-6.64076	1.07348
-1.54531	-6.64076	1.07333
-1.49012	-6.64076	1.07318
-1.43493	-6.64076	1.07304
-1.37974	-6.64076	1.0729
-1.32455	-6.64076	1.07278
-1.26936	-6.64076	1.07268
-1.21417	-6.64076	1.07259
-1.15898	-6.64076	1.07253
-1.1038	-6.64076	1.07249
-1.04861	-6.64076	1.07247
-0.993416	-6.64076	1.07248
-0.938226	-6.64076	1.07252
-0.883036	-6.64076	1.07259
-0.827846	-6.64076	1.07268
-0.772657	-6.64076	1.0728
-0.717467	-6.64076	1.07293
-0.662277	-6.64076	1.07308
-0.607087	-6.64076	1.07325
-0.551898	-6.64076	1.07342
-0.496708	-6.64076	1.0736
-0.441518	-6.64076	1.07378
-0.386328	-6.64076	1.07395
-0.331139	-6.64076	1.07411
-0.275949	-6.64076	1.07425
-0.220759	-6.64076	1.07438
-0.165569	-6.64076	1.07448
-0.11038	-6.64076	1.07455
-0.0551898	-6.64076	1.0746
-5.55112e-17	-6.64076	1.07461
0.0551898	-6.64076	1.0746
0.11038	-6.64076	1.07455
0.165569	-6.64076	1.07448
0.220759	-6.64076	1.07438
0.275949	-6.64076	1.07425
0.331139	-6.64076	1.07411
0.386328	-6.64076	1.07395
0.441518	-6.64076	1.07378
0.496708	-6.64076	1.0736
0.551898	-6.64076	1.07342
0.607087	-6.64076	1.07325
0.662277	-6.64076	1.07308
0.717467	-6.64076	1.07293
0.772657	-6.64076	1.0728
0.827846	-6.64076	1.07268
0.883036	-6.64076	1.07259
0.938226	-6.64076	1.07252
0.993416	-6.64076	1.07248
1.04861	-6.64076	1.07247
1.1038	-6.64076	1.07249
1.15898	-6.64076	1.07253
1.21417	-6.64076	1.07259
1.26936	-6.64076	1.07268
1.32455	-6.64076	1.07278
1.37974	-6.64076	1.0729
1.43493	-6.64076	1.07304
1.49012	-6.64076	1.07318
1.54531	-6.64076	1.07333
1.6005	-6.64076	1.07348
1.65569	-6.64076	1.07363
1.71088	-6.64076	1.07378
1.76607	-6.64076	1.07392
1.82126	-6.64076	1.07404
1.87645	-6.64076	1.07416
1.93164	-6.64076	1.07425
1.98683	-6.64076	1.07434
2.04202	-6.64076	1.0744
2.09721	-6.64076	1.07444
2.1524	-6.64076	1.07446
2.20759	-6.64076	1.07446
2.26278	-6.64076	1.07443
2.31797	-6.64076	1.07439
2.37316	-6.64076	1.07432
2.42835	-6.64076	1.07424
2.48354	-6.64076	1.07413
2.53873	-6.64076	1.07401
2.59392	-6.64076	1.07386
2.64911	-6.64076	1.07371
2.7043	-6.64076	1.07354
2.75949	-6.64076	1.07335
2.81468	-6.64076	1.07316
2.86987	-6.64076	1.07296
2.92506	-6.64076	1.07274
2.98025	-6.64076	1.07253
3.03544	-6.64076	1.07231
3.09063	-6.64076	1.07209
3.14582	-6.64076	1.07187
3.20101	-6.64076	1.07165
3.2562	-6.64076	1.07143
3.31139	-6.64076	1.07122
3.36658	-6.64076	1.07102
3.42177	-6.64076	1.07082
3.47695	-6.64076	1.07063
3.53214	-6.64076	1.07046
3.58733	-6.64076	1.07029
3.64252	-6.64076	1.07014
3.69771	-6.64076	1.07
3.7529	-6.64076	1.06987
3.80809	-6.64076	1.06976
3.86328	-6.64076	1.06967
3.91847	-6.64076	1.06959
3.97366	-6.64076	1.06953
4.02885	-6.64076	1.06949
4.08404	-6.64076	1.06946
-4.13923	-6.5386	1.06805
-4.08404	-6.5386	1.06806
-4.02885	-6.5386	1.0681
-3.97366	-6.5386	1.06815
-3.91847	-6.5386	1.06823
-3.86328	-6.5386	1.06832
-3.80809	-6.5386	1.06844
-3.7529	-6.5386	1.06858
-3.69771	-6.5386	1.06873
-3.64252	-6.5386	1.0689
-3.58733	-6.5386	1.0691
-3.53214	-6.5386	1.0693
-3.47695	-6.5386	1.06953
-3.42177	-6.5386	1.06976
-3.36658	-6.5386	1.07001
-3.31139	-6.5386	1.07027
-3.2562	-6.5386	1.07054
-3.20101	-6.5386	1.07082
-3.14582	-6.5386	1.07111
-3.09063	-6.5386	1.0714
-3.03544	-6.5386	1.07169
-2.98025	-6.5386	1.07198
-2.92506	-6.5386	1.07227
-2.86987	-6.5386	1.07256
-2.81468	-6.5386	1.07284
-2.75949	-6.5386	1.07311
-2.7043	-6.5386	1.07337
-2.64911	-6.5386	1.07362
-2.59392	-6.5386	1.07385
-2.53873	-6.5386	1.07407
-2.48354	-6.5386	1.07426
-2.42835	-6.5386	1.07443
-2.37316	-6.5386	1.07458
-2.31797	-6.5386	1.07471
-2.26278	-6.5386	1.07481
-2.20759	-6.5386	1.07488
-2.1524	-6.5386	1.07492
-2.09721	-6.5386	1.07493
-2.04202	-6.5386	1.07492
-1.98683	-6.5386	1.07487
-1.93164	-6.5386	1.07479
-1.87645	-6.5386	1.07469
-1.82126	-6.5386	1.07456
-1.76607	-6.5386	1.0744
-1.71088	-6.5386	1.07422
-1.65569	-6.5386	1.07402
-1.6005	-6.5386	1.07381
-1.54531	-6.5386	1.07358
-1.49012	-6.5386	1.07334
-1.43493	-6.5386	1.0731
-1.37974	-6.5386	1.07286
-1.32455	-6.5386	1.07262
-1.26936	-6.5386	1.07239
-1.21417	-6.5386	1.07218
-1.15898	-6.5386	1.07198
-1.1038	-6.5386	1.0718
-1.04861	-6.5386	1.07164
-0.993416	-6.5386	1.07151
-0.938226	-6.5386	1.07141
-0.883036	-6.5386	1.07134
-0.827846	-6.5386	1.0713
-0.772657	-6.5386	1.07129
-0.717467	-6.5386	1.0713
-0.662277	-6.5386	1.07134
-0.607087	-6.5386	1.0714
-0.551898	-6.5386	1.07148
-0.496708	-6.5386	1.07157
-0.441518	-6.5386	1.07167
-0.386328	-6.5386	1.07177
-0.331139	-6.5386	1.07187
-0.275949	-6.5386	1.07197
-0.220759	-6.5386	1.07205
-0.165569	-6.5386	1.07212
-0.11038	-6.5386	1.07218
-0.0551898	-6.5386	1.07221
-5.55112e-17	-6.5386	1.07222
0.0551898	-6.5386	1.07221
0.11038	-6.5386	1.07218
0.165569	-6.5386	1.07212
0.220759	-6.5386	1.07205
0.275949	-6.5386	1.07197
0.331139	-6.5386	1.07187
0.386328	-6.5386	1.07177
0.441518	-6.5386	1.07167
0.496708	-6.5386	1.07157
0.551898	-6.5386	1.07148
0.607087	-6.5386	1.0714
0.662277	-6.5386	1.07134
0.717467	-6.5386	1.0713
0.772657	-6.5386	1.07129
0.827846	-6.5386	1.0713
0.883036	-6.5386	1.07134
0.938226	-6.5386	1.07141
0.993416	-6.5386	1.07151
1.04861	-6.5386	1.07164
1.1038	-6.5386	1.0718
1.15898	-6.5386	1.07198
1.21417	-6.5386	1.07218
1.26936	-6.5386	1.07239
1.32455	-6.5386	1.07262
1.37974	-6.5386	1.07286
1.43493	-6.5386	1.0731
1.49012	-6.5386	1.07334
1.54531	-6.5386	1.07358
1.6005	-6.5386	1.07381
1.65569	-6.5386	1.07402
1.71088	-6.5386	1.07422
1.76607	-6.5386	1.0744
1.82126	-6.5386	1.07456
1.87645	-6.5386	1.07469
1.93164	-6.5386	1.07479
1.98683	-6.5386	1.07487
2.04202	-6.5386	1.07492
2.09721	-6.5386	1.07493
2.1524	-6.5386	1.07492
2.20759	-6.5386	1.07488
2.26278	-6.5386	1.07481
2.31797	-6.5386	1.07471
2.37316	-6.5386	1.07458
2.42835	-6.5386	1.07443
2.48354	-6.5386	1.07426
2.53873	-6.5386	1.07407
2.59392	-6.5386	1.07385
2.64911	-6.5386	1.07362
2.7043	-6.5386	1.07337
2.75949	-6.5386	1.07311
2.81468	-6.5386	1.07284
2.86987	-6.5386	1.07256
2.92506	-6.5386	1.07227
2.98025	-6.5386	1.07198
3.03544	-6.5386	1.07169
3.09063	-6.5386	1.0714
3.14582	-6.5386	1.07111
3.20101	-6.5386	1.07082
3.2562	-6.5386	1.07054
3.31139	-6.5386	1.07027
3.36658	-6.5386	1.07001
3.42177	-6.5386	1.06976
3.47695	-6.5386	1.06953
3.53214	-6.5386	1.0693
3.58733	-6.5386	1.0691
3.64252	-6.5386	1.0689
3.69771	-6.5386	1.06873
3.7529	-6.5386	1.06858
3.80809	-6.5386	1.06844
3.86328	-6.5386	1.06832
3.91847	-6.5386	1.06823
3.97366	-6.5386	1.06815
4.02885	-6.5386	1.0681
4.08404	-6.5386	1.06806
-4.13923	-6.43643	1.06583
-4.08404	-6.43643	1.06584
-4.02885	-6.43643	1.06588
-3.97366	-6.43643	1.06594
-3.91847	-6.43643	1.06603
-3.86328	-6.43643	1.06614
-3.80809	-6.43643	1.06628
-3.7529	-6.43643	1.06644
-3.69771	-6.43643	1.06663
-3.64252	-6.43643	1.06683
-3.58733	-6.43643	1.06706
-3.53214	-6.43643	1.06731
-3.47695	-6.43643	1.06757
-3.42177	-6.43643	1.06786
-3.36658	-6.43643	1.06816
-3.31139	-6.43643	1.06848
-3.2562	-6.43643	1.0688
-3.20101	-6.43643	1.06915
-3.14582	-6.43643	1.0695
-3.09063	-6.43643	1.06985
-3.03544	-6.43643	1.07022
-2.98025	-6.43643	1.07059
-2.92506	-6.43643	1.07095
-2.86987	-6.43643	1.07132
-2.81468	-6.43643	1.07168
-2.75949	-6.43643	1.07204
-2.7043	-6.43643	1.07238
-2.64911	-6.43643	1.07272
-2.59392	-6.43643	1.07303
-2.53873	-6.43643	1.07333
-2.48354	-6.43643	1.07361
-2.42835	-6.43643	1.07387
-2.37316	-6.43643	1.0741
-2.31797	-6.43643	1.0743
-2.26278	-6.43643	1.07447
-2.20759	-6.43643	1.07461
-2.1524	-6.43643	1.07471
-2.09721	-6.43643	1.07477
-2.04202	-6.43643	1.0748
-1.98683	-6.43643	1.07479
-1.93164	-6.43643	1.07474
-1.87645	-6.43643	1.07465
-1.82126	-6.43643	1.07452
-1.76607	-6.43643	1.07435
-1.71088	-6.43643	1.07415
-1.65569	-6.43643	1.07392
-1.6005	-6.43643	1.07365
-1.54531	-6.43643	1.07336
-1.49012	-6.43643	1.07305
-1.43493	-6.43643	1.07271
-1.37974	-6.43643	1.07237
-1.32455	-6.43643	1.07201
-1.26936	-6.43643	1.07165
-1.21417	-6.43643	1.0713
-1.15898	-6.43643	1.07095
-1.1038	-6.43643	1.07061
-1.04861	-6.43643	1.07029
-0.993416	-6.43643	1.07
-0.938226	-6.43643	1.06972
-0.883036	-6.43643	1.06948
-0.827846	-6.43643	1.06927
-0.772657	-6.43643	1.06909
-0.717467	-6.43643	1.06894
-0.662277	-6.43643	1.06883
-0.607087	-6.43643	1.06874
-0.551898	-6.43643	1.06868
-0.496708	-6.43643	1.06865
-0.441518	-6.43643	1.06863
-0.386328	-6.43643	1.06864
-0.331139	-6.43643	1.06865
-0.275949	-6.43643	1.06867
-0.220759	-6.43643	1.06869
-0.165569	-6.43643	1.06871
-0.11038	-6.43643	1.06873
-0.0551898	-6.43643	1.06874
-5.55112e-17	-6.43643	1.06875
0.0551898	-6.43643	1.06874
0.11038	-6.43643	1.06873
0.165569	-6.43643	1.06871
0.220759	-6.43643	1.06869
0.275949	-6.43643	1.06867
0.331139	-6.43643	1.06865
0.386328	-6.43643	1.06864
0.441518	-6.43643	1.06863
0.496708	-6.43643	1.06865
0.551898	-6.43643	1.06868
0.607087	-6.43643	1.06874
0.662277	-6.43643	1.06883
0.717467	-6.43643	1.06894
0.772657	-6.43643	1.06909
0.827846	-6.43643	1.06927
0.883036	-6.43643	1.06948
0.938226	-6.43643	1.06972
0.993416	-6.43643	1.07
1.04861	-6.43643	1.07029
1.1038	-6.43643	1.07061
1.15898	-6.43643	1.07095
1.21417	-6.43643	1.0713
1.26936	-6.43643	1.07165
1.32455	-6.43643	1.07201
1.37974	-6.43643	1.07237
1.43493	-6.43643	1.07271
1.49012	-6.43643	1.07305
1.54531	-6.43643	1.07336
1.6005	-6.43643	1.07365
1.65569	-6.43643	1.07392
1.71088	-6.43643	1.07415
1.76607	-6.43643	1.07435
1.82126	-6.43643	1.07452
1.87645	-6.43643	1.07465
1.93164	-6.43643	1.07474
1.98683	-6.43643	1.07479
2.04202	-6.43643	1.0748
2.09721	-6.43643	1.07477
2.1524	-6.43643	1.07471
2.20759	-6.43643	1.07461
2.26278	-6.43643	1.07447
2.31797	-6.43643	1.0743
2.37316	-6.43643	1.0741
2.42835	-6.43643	1.07387
2.48354	-6.43643	1.07361
2.53873	-6.43643	1.07333
2.59392	-6.43643	1.07303
2.64911	-6.43643	1.07272
2.7043	-6.43643	1.07238
2.75949	-6.43643	1.07204
2.81468	-6.43643	1.07168
2.86987	-6.43643	1.07132
2.92506	-6.43643	1.07095
2.98025	-6.43643	1.07059
3.03544	-6.43643	1.07022
3.09063	-6.43643	1.06985
3.14582	-6.43643	1.0695
3.20101	-6.43643	1.06915
3.2562	-6.43643	1.0688
3.31139	-6.43643	1.06848
3.36658	-6.43643	1.06816
3.42177	-6.43643	1.06786
3.47695	-6.43643	1.06757
3.53214	-6.43643	1.06731
3.58733	-6.43643	1.06706
3.64252	-6.43643	1.06683
3.69771	-6.43643	1.06663
3.7529	-6.43643	1.06644
3.80809	-6.43643	1.06628
3.86328	-6.43643	1.06614
3.91847	-6.43643	1.06603
3.97366	-6.43643	1.06594
4.02885	-6.43643	1.06588
4.08404	-6.43643	1.06584
-4.13923	-6.33427	1.0629
-4.08404	-6.33427	1.06291
-4.02885	-6.33427	1.06295
-3.97366	-6.33427	1.06302
-3.91847	-6.33427	1.06312
-3.86328	-6.33427	1.06325
-3.80809	-6.33427	1.06341
-3.7529	-6.33427	1.06359
-3.69771	-6.33427	1.0638
-3.64252	-6.33427	1.06403
-3.58733	-6.33427	1.06429
-3.53214	-6.33427	1.06457
-3.47695	-6.33427	1.06488
-3.42177	-6.33427	1.06521
-3.36658	-6.33427	1.06556
-3.31139	-6.33427	1.06592
-3.2562	-6.33427	1.06631
-3.20101	-6.33427	1.06671
-3.14582	-6.33427	1.06712
-3.09063	-6.33427	1.06754
-3.03544	-6.33427	1.06798
-2.98025	-6.33427	1.06842
-2.92506	-6.33427	1.06886
-2.86987	-6.33427	1.06931
-2.81468	-6.33427	1.06975
-2.75949	-6.33427	1.0702
-2.7043	-6.33427	1.07063
-2.64911	-6.33427	1.07105
-2.59392	-6.33427	1.07147
-2.53873	-6.33427	1.07186
-2.48354	-6.33427	1.07223
-2.42835	-6.33427	1.07258
-2.37316	-6.33427	1.0729
-2.31797	-6.33427	1.0732
-2.26278	-6.33427	1.07345
-2.20759	-6.33427	1.07367
-2.1524	-6.33427	1.07386
-2.09721	-6.33427	1.07399
-2.04202	-6.33427	1.07409
-1.98683	-6.33427	1.07413
-1.93164	-6.33427	1.07413
-1.87645	-6.33427	1.07408
-1.82126	-6.33427	1.07398
-1.76607	-6.33427	1.07383
-1.71088	-6.33427	1.07363
-1.65569	-6.33427	1.07339
-1.6005	-6.33427	1.0731
-1.54531	-6.33427	1.07276
-1.49012	-6.33427	1.07239
[truncated: 20,501 more rows]

## Sheet: ED Fig.3a E = 100
kc*	kx	Intensity
-4.13923	-7.66242	1.07552
-4.08404	-7.66242	1.07552
-4.02885	-7.66242	1.07552
-3.97366	-7.66242	1.07552
-3.91847	-7.66242	1.07552
-3.86328	-7.66242	1.07552
-3.80809	-7.66242	1.07552
-3.7529	-7.66242	1.07552
-3.69771	-7.66242	1.07552
-3.64252	-7.66242	1.07552
-3.58733	-7.66242	1.07552
-3.53214	-7.66242	1.07552
-3.47695	-7.66242	1.07552
-3.42177	-7.66242	1.07552
-3.36658	-7.66242	1.07552
-3.31139	-7.66242	1.07552
-3.2562	-7.66242	1.07552
-3.20101	-7.66242	1.07552
-3.14582	-7.66242	1.07552
-3.09063	-7.66242	1.07552
-3.03544	-7.66242	1.07552
-2.98025	-7.66242	1.07552
-2.92506	-7.66242	1.07552
-2.86987	-7.66242	1.07552
-2.81468	-7.66242	1.07552
-2.75949	-7.66242	1.07552
-2.7043	-7.66242	1.07552
-2.64911	-7.66242	1.07552
-2.59392	-7.66242	1.07552
-2.53873	-7.66242	1.07552
-2.48354	-7.66242	1.07552
-2.42835	-7.66242	1.07552
-2.37316	-7.66242	1.07552
-2.31797	-7.66242	1.07552
-2.26278	-7.66242	1.07552
-2.20759	-7.66242	1.07552
-2.1524	-7.66242	1.07552
-2.09721	-7.66242	1.07552
-2.04202	-7.66242	1.07552
-1.98683	-7.66242	1.07552
-1.93164	-7.66242	1.07552
-1.87645	-7.66242	1.07552
-1.82126	-7.66242	1.07552
-1.76607	-7.66242	1.07552
-1.71088	-7.66242	1.07552
-1.65569	-7.66242	1.07552
-1.6005	-7.66242	1.07552
-1.54531	-7.66242	1.07552
-1.49012	-7.66242	1.07552
-1.43493	-7.66242	1.07552
-1.37974	-7.66242	1.07552
-1.32455	-7.66242	1.07552
-1.26936	-7.66242	1.07552
-1.21417	-7.66242	1.07552
-1.15898	-7.66242	1.07552
-1.1038	-7.66242	1.07552
-1.04861	-7.66242	1.07552
-0.993416	-7.66242	1.07552
-0.938226	-7.66242	1.07552
-0.883036	-7.66242	1.07552
-0.827846	-7.66242	1.07552
-0.772657	-7.66242	1.07552
-0.717467	-7.66242	1.07552
-0.662277	-7.66242	1.07552
-0.607087	-7.66242	1.07552
-0.551898	-7.66242	1.07552
-0.496708	-7.66242	1.07552
-0.441518	-7.66242	1.07552
-0.386328	-7.66242	1.07552
-0.331139	-7.66242	1.07552
-0.275949	-7.66242	1.07552
-0.220759	-7.66242	1.07552
-0.165569	-7.66242	1.07552
-0.11038	-7.66242	1.07552
-0.0551898	-7.66242	1.07552
-5.55112e-17	-7.66242	1.07552
0.0551898	-7.66242	1.07552
0.11038	-7.66242	1.07552
0.165569	-7.66242	1.07552
0.220759	-7.66242	1.07552
0.275949	-7.66242	1.07552
0.331139	-7.66242	1.07552
0.386328	-7.66242	1.07552
0.441518	-7.66242	1.07552
0.496708	-7.66242	1.07552
0.551898	-7.66242	1.07552
0.607087	-7.66242	1.07552
0.662277	-7.66242	1.07552
0.717467	-7.66242	1.07552
0.772657	-7.66242	1.07552
0.827846	-7.66242	1.07552
0.883036	-7.66242	1.07552
0.938226	-7.66242	1.07552
0.993416	-7.66242	1.07552
1.04861	-7.66242	1.07552
1.1038	-7.66242	1.07552
1.15898	-7.66242	1.07552
1.21417	-7.66242	1.07552
1.26936	-7.66242	1.07552
1.32455	-7.66242	1.07552
1.37974	-7.66242	1.07552
1.43493	-7.66242	1.07552
1.49012	-7.66242	1.07552
1.54531	-7.66242	1.07552
1.6005	-7.66242	1.07552
1.65569	-7.66242	1.07552
1.71088	-7.66242	1.07552
1.76607	-7.66242	1.07552
1.82126	-7.66242	1.07552
1.87645	-7.66242	1.07552
1.93164	-7.66242	1.07552
1.98683	-7.66242	1.07552
2.04202	-7.66242	1.07552
2.09721	-7.66242	1.07552
2.1524	-7.66242	1.07552
2.20759	-7.66242	1.07552
2.26278	-7.66242	1.07552
2.31797	-7.66242	1.07552
2.37316	-7.66242	1.07552
2.42835	-7.66242	1.07552
2.48354	-7.66242	1.07552
2.53873	-7.66242	1.07552
2.59392	-7.66242	1.07552
2.64911	-7.66242	1.07552
2.7043	-7.66242	1.07552
2.75949	-7.66242	1.07552
2.81468	-7.66242	1.07552
2.86987	-7.66242	1.07552
2.92506	-7.66242	1.07552
2.98025	-7.66242	1.07552
3.03544	-7.66242	1.07552
3.09063	-7.66242	1.07552
3.14582	-7.66242	1.07552
3.20101	-7.66242	1.07552
3.2562	-7.66242	1.07552
3.31139	-7.66242	1.07552
3.36658	-7.66242	1.07552
3.42177	-7.66242	1.07552
3.47695	-7.66242	1.07552
3.53214	-7.66242	1.07552
3.58733	-7.66242	1.07552
3.64252	-7.66242	1.07552
3.69771	-7.66242	1.07552
3.7529	-7.66242	1.07552
3.80809	-7.66242	1.07552
3.86328	-7.66242	1.07552
3.91847	-7.66242	1.07552
3.97366	-7.66242	1.07552
4.02885	-7.66242	1.07552
4.08404	-7.66242	1.07552
-4.13923	-7.56026	1.07794
-4.08404	-7.56026	1.07793
-4.02885	-7.56026	1.07793
-3.97366	-7.56026	1.07792
-3.91847	-7.56026	1.07791
-3.86328	-7.56026	1.07789
-3.80809	-7.56026	1.07788
-3.7529	-7.56026	1.07786
-3.69771	-7.56026	1.07783
-3.64252	-7.56026	1.0778
-3.58733	-7.56026	1.07777
-3.53214	-7.56026	1.07774
-3.47695	-7.56026	1.0777
-3.42177	-7.56026	1.07766
-3.36658	-7.56026	1.07761
-3.31139	-7.56026	1.07757
-3.2562	-7.56026	1.07752
-3.20101	-7.56026	1.07746
-3.14582	-7.56026	1.07741
-3.09063	-7.56026	1.07735
-3.03544	-7.56026	1.07729
-2.98025	-7.56026	1.07722
-2.92506	-7.56026	1.07716
-2.86987	-7.56026	1.07709
-2.81468	-7.56026	1.07702
-2.75949	-7.56026	1.07694
-2.7043	-7.56026	1.07687
-2.64911	-7.56026	1.07679
-2.59392	-7.56026	1.07671
-2.53873	-7.56026	1.07662
-2.48354	-7.56026	1.07654
-2.42835	-7.56026	1.07645
-2.37316	-7.56026	1.07636
-2.31797	-7.56026	1.07627
-2.26278	-7.56026	1.07618
-2.20759	-7.56026	1.07609
-2.1524	-7.56026	1.076
-2.09721	-7.56026	1.0759
-2.04202	-7.56026	1.07581
-1.98683	-7.56026	1.07571
-1.93164	-7.56026	1.07562
-1.87645	-7.56026	1.07552
-1.82126	-7.56026	1.07542
-1.76607	-7.56026	1.07533
-1.71088	-7.56026	1.07523
-1.65569	-7.56026	1.07513
-1.6005	-7.56026	1.07504
-1.54531	-7.56026	1.07495
-1.49012	-7.56026	1.07485
-1.43493	-7.56026	1.07476
-1.37974	-7.56026	1.07467
-1.32455	-7.56026	1.07458
-1.26936	-7.56026	1.07449
-1.21417	-7.56026	1.07441
-1.15898	-7.56026	1.07433
-1.1038	-7.56026	1.07425
-1.04861	-7.56026	1.07417
-0.993416	-7.56026	1.07409
-0.938226	-7.56026	1.07402
-0.883036	-7.56026	1.07395
-0.827846	-7.56026	1.07389
-0.772657	-7.56026	1.07382
-0.717467	-7.56026	1.07377
-0.662277	-7.56026	1.07371
-0.607087	-7.56026	1.07366
-0.551898	-7.56026	1.07361
-0.496708	-7.56026	1.07357
-0.441518	-7.56026	1.07353
-0.386328	-7.56026	1.0735
-0.331139	-7.56026	1.07347
-0.275949	-7.56026	1.07344
-0.220759	-7.56026	1.07342
-0.165569	-7.56026	1.0734
-0.11038	-7.56026	1.07339
-0.0551898	-7.56026	1.07339
-5.55112e-17	-7.56026	1.07338
0.0551898	-7.56026	1.07339
0.11038	-7.56026	1.07339
0.165569	-7.56026	1.0734
0.220759	-7.56026	1.07342
0.275949	-7.56026	1.07344
0.331139	-7.56026	1.07347
0.386328	-7.56026	1.0735
0.441518	-7.56026	1.07353
0.496708	-7.56026	1.07357
0.551898	-7.56026	1.07361
0.607087	-7.56026	1.07366
0.662277	-7.56026	1.07371
0.717467	-7.56026	1.07377
0.772657	-7.56026	1.07382
0.827846	-7.56026	1.07389
0.883036	-7.56026	1.07395
0.938226	-7.56026	1.07402
0.993416	-7.56026	1.07409
1.04861	-7.56026	1.07417
1.1038	-7.56026	1.07425
1.15898	-7.56026	1.07433
1.21417	-7.56026	1.07441
1.26936	-7.56026	1.07449
1.32455	-7.56026	1.07458
1.37974	-7.56026	1.07467
1.43493	-7.56026	1.07476
1.49012	-7.56026	1.07485
1.54531	-7.56026	1.07495
1.6005	-7.56026	1.07504
1.65569	-7.56026	1.07513
1.71088	-7.56026	1.07523
1.76607	-7.56026	1.07533
1.82126	-7.56026	1.07542
1.87645	-7.56026	1.07552
1.93164	-7.56026	1.07562
1.98683	-7.56026	1.07571
2.04202	-7.56026	1.07581
2.09721	-7.56026	1.0759
2.1524	-7.56026	1.076
2.20759	-7.56026	1.07609
2.26278	-7.56026	1.07618
2.31797	-7.56026	1.07627
2.37316	-7.56026	1.07636
2.42835	-7.56026	1.07645
2.48354	-7.56026	1.07654
2.53873	-7.56026	1.07662
2.59392	-7.56026	1.07671
2.64911	-7.56026	1.07679
2.7043	-7.56026	1.07687
2.75949	-7.56026	1.07694
2.81468	-7.56026	1.07702
2.86987	-7.56026	1.07709
2.92506	-7.56026	1.07716
2.98025	-7.56026	1.07722
3.03544	-7.56026	1.07729
3.09063	-7.56026	1.07735
3.14582	-7.56026	1.07741
3.20101	-7.56026	1.07746
3.2562	-7.56026	1.07752
3.31139	-7.56026	1.07757
3.36658	-7.56026	1.07761
3.42177	-7.56026	1.07766
3.47695	-7.56026	1.0777
3.53214	-7.56026	1.07774
3.58733	-7.56026	1.07777
3.64252	-7.56026	1.0778
3.69771	-7.56026	1.07783
3.7529	-7.56026	1.07786
3.80809	-7.56026	1.07788
3.86328	-7.56026	1.07789
3.91847	-7.56026	1.07791
3.97366	-7.56026	1.07792
4.02885	-7.56026	1.07793
4.08404	-7.56026	1.07793
-4.13923	-7.45809	1.08041
-4.08404	-7.45809	1.08041
-4.02885	-7.45809	1.0804
-3.97366	-7.45809	1.08039
-3.91847	-7.45809	1.08037
-3.86328	-7.45809	1.08035
-3.80809	-7.45809	1.08032
-3.7529	-7.45809	1.08029
-3.69771	-7.45809	1.08025
-3.64252	-7.45809	1.08021
-3.58733	-7.45809	1.08016
-3.53214	-7.45809	1.0801
-3.47695	-7.45809	1.08004
-3.42177	-7.45809	1.07998
-3.36658	-7.45809	1.07991
-3.31139	-7.45809	1.07983
-3.2562	-7.45809	1.07975
-3.20101	-7.45809	1.07967
-3.14582	-7.45809	1.07958
-3.09063	-7.45809	1.07948
-3.03544	-7.45809	1.07938
-2.98025	-7.45809	1.07927
-2.92506	-7.45809	1.07916
-2.86987	-7.45809	1.07904
-2.81468	-7.45809	1.07892
-2.75949	-7.45809	1.07879
-2.7043	-7.45809	1.07866
-2.64911	-7.45809	1.07852
-2.59392	-7.45809	1.07838
-2.53873	-7.45809	1.07823
-2.48354	-7.45809	1.07808
-2.42835	-7.45809	1.07792
-2.37316	-7.45809	1.07776
-2.31797	-7.45809	1.0776
-2.26278	-7.45809	1.07743
-2.20759	-7.45809	1.07726
-2.1524	-7.45809	1.07708
-2.09721	-7.45809	1.07691
-2.04202	-7.45809	1.07673
-1.98683	-7.45809	1.07654
-1.93164	-7.45809	1.07636
-1.87645	-7.45809	1.07617
-1.82126	-7.45809	1.07598
-1.76607	-7.45809	1.07579
-1.71088	-7.45809	1.0756
-1.65569	-7.45809	1.07541
-1.6005	-7.45809	1.07522
-1.54531	-7.45809	1.07503
-1.49012	-7.45809	1.07484
-1.43493	-7.45809	1.07465
-1.37974	-7.45809	1.07446
-1.32455	-7.45809	1.07428
-1.26936	-7.45809	1.0741
-1.21417	-7.45809	1.07392
-1.15898	-7.45809	1.07374
-1.1038	-7.45809	1.07357
-1.04861	-7.45809	1.07341
-0.993416	-7.45809	1.07325
-0.938226	-7.45809	1.07309
-0.883036	-7.45809	1.07294
-0.827846	-7.45809	1.0728
-0.772657	-7.45809	1.07267
-0.717467	-7.45809	1.07254
-0.662277	-7.45809	1.07242
-0.607087	-7.45809	1.07231
-0.551898	-7.45809	1.0722
-0.496708	-7.45809	1.07211
-0.441518	-7.45809	1.07202
-0.386328	-7.45809	1.07195
-0.331139	-7.45809	1.07188
-0.275949	-7.45809	1.07182
-0.220759	-7.45809	1.07178
-0.165569	-7.45809	1.07174
-0.11038	-7.45809	1.07172
-0.0551898	-7.45809	1.0717
-5.55112e-17	-7.45809	1.07169
0.0551898	-7.45809	1.0717
0.11038	-7.45809	1.07172
0.165569	-7.45809	1.07174
0.220759	-7.45809	1.07178
0.275949	-7.45809	1.07182
0.331139	-7.45809	1.07188
0.386328	-7.45809	1.07195
0.441518	-7.45809	1.07202
0.496708	-7.45809	1.07211
0.551898	-7.45809	1.0722
0.607087	-7.45809	1.07231
0.662277	-7.45809	1.07242
0.717467	-7.45809	1.07254
0.772657	-7.45809	1.07267
0.827846	-7.45809	1.0728
0.883036	-7.45809	1.07294
0.938226	-7.45809	1.07309
0.993416	-7.45809	1.07325
1.04861	-7.45809	1.07341
1.1038	-7.45809	1.07357
1.15898	-7.45809	1.07374
1.21417	-7.45809	1.07392
1.26936	-7.45809	1.0741
1.32455	-7.45809	1.07428
1.37974	-7.45809	1.07446
1.43493	-7.45809	1.07465
1.49012	-7.45809	1.07484
1.54531	-7.45809	1.07503
1.6005	-7.45809	1.07522
1.65569	-7.45809	1.07541
1.71088	-7.45809	1.0756
1.76607	-7.45809	1.07579
1.82126	-7.45809	1.07598
1.87645	-7.45809	1.07617
1.93164	-7.45809	1.07636
1.98683	-7.45809	1.07654
2.04202	-7.45809	1.07673
2.09721	-7.45809	1.07691
2.1524	-7.45809	1.07708
2.20759	-7.45809	1.07726
2.26278	-7.45809	1.07743
2.31797	-7.45809	1.0776
2.37316	-7.45809	1.07776
2.42835	-7.45809	1.07792
2.48354	-7.45809	1.07808
2.53873	-7.45809	1.07823
2.59392	-7.45809	1.07838
2.64911	-7.45809	1.07852
2.7043	-7.45809	1.07866
2.75949	-7.45809	1.07879
2.81468	-7.45809	1.07892
2.86987	-7.45809	1.07904
2.92506	-7.45809	1.07916
2.98025	-7.45809	1.07927
3.03544	-7.45809	1.07938
3.09063	-7.45809	1.07948
3.14582	-7.45809	1.07958
3.20101	-7.45809	1.07967
3.2562	-7.45809	1.07975
3.31139	-7.45809	1.07983
3.36658	-7.45809	1.07991
3.42177	-7.45809	1.07998
3.47695	-7.45809	1.08004
3.53214	-7.45809	1.0801
3.58733	-7.45809	1.08016
3.64252	-7.45809	1.08021
3.69771	-7.45809	1.08025
3.7529	-7.45809	1.08029
3.80809	-7.45809	1.08032
3.86328	-7.45809	1.08035
3.91847	-7.45809	1.08037
3.97366	-7.45809	1.08039
4.02885	-7.45809	1.0804
4.08404	-7.45809	1.08041
-4.13923	-7.35592	1.08271
-4.08404	-7.35592	1.08271
-4.02885	-7.35592	1.0827
-3.97366	-7.35592	1.08269
-3.91847	-7.35592	1.08267
-3.86328	-7.35592	1.08264
-3.80809	-7.35592	1.08261
-3.7529	-7.35592	1.08258
-3.69771	-7.35592	1.08254
-3.64252	-7.35592	1.08249
-3.58733	-7.35592	1.08244
-3.53214	-7.35592	1.08238
-3.47695	-7.35592	1.08231
-3.42177	-7.35592	1.08224
-3.36658	-7.35592	1.08216
-3.31139	-7.35592	1.08208
-3.2562	-7.35592	1.08199
-3.20101	-7.35592	1.08189
-3.14582	-7.35592	1.08179
-3.09063	-7.35592	1.08168
-3.03544	-7.35592	1.08156
-2.98025	-7.35592	1.08143
-2.92506	-7.35592	1.0813
-2.86987	-7.35592	1.08116
-2.81468	-7.35592	1.08101
-2.75949	-7.35592	1.08086
-2.7043	-7.35592	1.08069
-2.64911	-7.35592	1.08052
-2.59392	-7.35592	1.08034
-2.53873	-7.35592	1.08016
-2.48354	-7.35592	1.07996
-2.42835	-7.35592	1.07976
-2.37316	-7.35592	1.07955
-2.31797	-7.35592	1.07934
-2.26278	-7.35592	1.07911
-2.20759	-7.35592	1.07888
-2.1524	-7.35592	1.07865
-2.09721	-7.35592	1.0784
-2.04202	-7.35592	1.07816
-1.98683	-7.35592	1.0779
-1.93164	-7.35592	1.07764
-1.87645	-7.35592	1.07738
-1.82126	-7.35592	1.07711
-1.76607	-7.35592	1.07684
-1.71088	-7.35592	1.07656
-1.65569	-7.35592	1.07629
-1.6005	-7.35592	1.07601
-1.54531	-7.35592	1.07573
-1.49012	-7.35592	1.07544
-1.43493	-7.35592	1.07516
-1.37974	-7.35592	1.07488
-1.32455	-7.35592	1.07461
-1.26936	-7.35592	1.07433
-1.21417	-7.35592	1.07406
-1.15898	-7.35592	1.07379
-1.1038	-7.35592	1.07353
-1.04861	-7.35592	1.07327
-0.993416	-7.35592	1.07302
-0.938226	-7.35592	1.07278
-0.883036	-7.35592	1.07255
-0.827846	-7.35592	1.07232
-0.772657	-7.35592	1.07211
-0.717467	-7.35592	1.07191
-0.662277	-7.35592	1.07172
-0.607087	-7.35592	1.07154
-0.551898	-7.35592	1.07137
-0.496708	-7.35592	1.07122
-0.441518	-7.35592	1.07108
-0.386328	-7.35592	1.07096
-0.331139	-7.35592	1.07085
-0.275949	-7.35592	1.07076
-0.220759	-7.35592	1.07069
-0.165569	-7.35592	1.07063
-0.11038	-7.35592	1.07059
-0.0551898	-7.35592	1.07056
-5.55112e-17	-7.35592	1.07055
0.0551898	-7.35592	1.07056
0.11038	-7.35592	1.07059
0.165569	-7.35592	1.07063
0.220759	-7.35592	1.07069
0.275949	-7.35592	1.07076
0.331139	-7.35592	1.07085
0.386328	-7.35592	1.07096
0.441518	-7.35592	1.07108
0.496708	-7.35592	1.07122
0.551898	-7.35592	1.07137
0.607087	-7.35592	1.07154
0.662277	-7.35592	1.07172
0.717467	-7.35592	1.07191
0.772657	-7.35592	1.07211
0.827846	-7.35592	1.07232
0.883036	-7.35592	1.07255
0.938226	-7.35592	1.07278
0.993416	-7.35592	1.07302
1.04861	-7.35592	1.07327
1.1038	-7.35592	1.07353
1.15898	-7.35592	1.07379
1.21417	-7.35592	1.07406
1.26936	-7.35592	1.07433
1.32455	-7.35592	1.07461
1.37974	-7.35592	1.07488
1.43493	-7.35592	1.07516
1.49012	-7.35592	1.07544
1.54531	-7.35592	1.07573
1.6005	-7.35592	1.07601
1.65569	-7.35592	1.07629
1.71088	-7.35592	1.07656
1.76607	-7.35592	1.07684
1.82126	-7.35592	1.07711
1.87645	-7.35592	1.07738
1.93164	-7.35592	1.07764
1.98683	-7.35592	1.0779
2.04202	-7.35592	1.07816
2.09721	-7.35592	1.0784
2.1524	-7.35592	1.07865
2.20759	-7.35592	1.07888
2.26278	-7.35592	1.07911
2.31797	-7.35592	1.07934
2.37316	-7.35592	1.07955
2.42835	-7.35592	1.07976
2.48354	-7.35592	1.07996
2.53873	-7.35592	1.08016
2.59392	-7.35592	1.08034
2.64911	-7.35592	1.08052
2.7043	-7.35592	1.08069
2.75949	-7.35592	1.08086
2.81468	-7.35592	1.08101
2.86987	-7.35592	1.08116
2.92506	-7.35592	1.0813
2.98025	-7.35592	1.08143
3.03544	-7.35592	1.08156
3.09063	-7.35592	1.08168
3.14582	-7.35592	1.08179
3.20101	-7.35592	1.08189
3.2562	-7.35592	1.08199
3.31139	-7.35592	1.08208
3.36658	-7.35592	1.08216
3.42177	-7.35592	1.08224
3.47695	-7.35592	1.08231
3.53214	-7.35592	1.08238
3.58733	-7.35592	1.08244
3.64252	-7.35592	1.08249
3.69771	-7.35592	1.08254
3.7529	-7.35592	1.08258
3.80809	-7.35592	1.08261
3.86328	-7.35592	1.08264
3.91847	-7.35592	1.08267
3.97366	-7.35592	1.08269
4.02885	-7.35592	1.0827
4.08404	-7.35592	1.08271
-4.13923	-7.25376	1.08458
-4.08404	-7.25376	1.08458
-4.02885	-7.25376	1.08458
-3.97366	-7.25376	1.08457
-3.91847	-7.25376	1.08455
-3.86328	-7.25376	1.08453
-3.80809	-7.25376	1.08451
-3.7529	-7.25376	1.08448
-3.69771	-7.25376	1.08445
-3.64252	-7.25376	1.08441
-3.58733	-7.25376	1.08437
-3.53214	-7.25376	1.08432
-3.47695	-7.25376	1.08426
-3.42177	-7.25376	1.0842
-3.36658	-7.25376	1.08413
-3.31139	-7.25376	1.08406
-3.2562	-7.25376	1.08398
-3.20101	-7.25376	1.08389
-3.14582	-7.25376	1.0838
-3.09063	-7.25376	1.0837
-3.03544	-7.25376	1.08358
-2.98025	-7.25376	1.08347
-2.92506	-7.25376	1.08334
-2.86987	-7.25376	1.0832
-2.81468	-7.25376	1.08305
-2.75949	-7.25376	1.0829
-2.7043	-7.25376	1.08273
-2.64911	-7.25376	1.08255
-2.59392	-7.25376	1.08237
-2.53873	-7.25376	1.08217
-2.48354	-7.25376	1.08196
-2.42835	-7.25376	1.08174
-2.37316	-7.25376	1.08151
-2.31797	-7.25376	1.08127
-2.26278	-7.25376	1.08102
-2.20759	-7.25376	1.08076
-2.1524	-7.25376	1.08049
-2.09721	-7.25376	1.0802
-2.04202	-7.25376	1.07991
-1.98683	-7.25376	1.07961
-1.93164	-7.25376	1.0793
-1.87645	-7.25376	1.07898
-1.82126	-7.25376	1.07865
-1.76607	-7.25376	1.07832
-1.71088	-7.25376	1.07798
-1.65569	-7.25376	1.07763
-1.6005	-7.25376	1.07728
-1.54531	-7.25376	1.07692
-1.49012	-7.25376	1.07656
-1.43493	-7.25376	1.0762
-1.37974	-7.25376	1.07584
-1.32455	-7.25376	1.07548
-1.26936	-7.25376	1.07512
-1.21417	-7.25376	1.07476
-1.15898	-7.25376	1.0744
-1.1038	-7.25376	1.07405
-1.04861	-7.25376	1.07371
-0.993416	-7.25376	1.07337
-0.938226	-7.25376	1.07305
-0.883036	-7.25376	1.07273
-0.827846	-7.25376	1.07243
-0.772657	-7.25376	1.07213
-0.717467	-7.25376	1.07186
-0.662277	-7.25376	1.07159
-0.607087	-7.25376	1.07135
-0.551898	-7.25376	1.07112
-0.496708	-7.25376	1.07091
-0.441518	-7.25376	1.07072
-0.386328	-7.25376	1.07055
-0.331139	-7.25376	1.0704
-0.275949	-7.25376	1.07027
-0.220759	-7.25376	1.07016
-0.165569	-7.25376	1.07008
-0.11038	-7.25376	1.07002
-0.0551898	-7.25376	1.06999
-5.55112e-17	-7.25376	1.06997
0.0551898	-7.25376	1.06999
0.11038	-7.25376	1.07002
0.165569	-7.25376	1.07008
0.220759	-7.25376	1.07016
0.275949	-7.25376	1.07027
0.331139	-7.25376	1.0704
0.386328	-7.25376	1.07055
0.441518	-7.25376	1.07072
0.496708	-7.25376	1.07091
0.551898	-7.25376	1.07112
0.607087	-7.25376	1.07135
0.662277	-7.25376	1.07159
0.717467	-7.25376	1.07186
0.772657	-7.25376	1.07213
0.827846	-7.25376	1.07243
0.883036	-7.25376	1.07273
0.938226	-7.25376	1.07305
0.993416	-7.25376	1.07337
1.04861	-7.25376	1.07371
1.1038	-7.25376	1.07405
1.15898	-7.25376	1.0744
1.21417	-7.25376	1.07476
1.26936	-7.25376	1.07512
1.32455	-7.25376	1.07548
1.37974	-7.25376	1.07584
1.43493	-7.25376	1.0762
1.49012	-7.25376	1.07656
1.54531	-7.25376	1.07692
1.6005	-7.25376	1.07728
1.65569	-7.25376	1.07763
1.71088	-7.25376	1.07798
1.76607	-7.25376	1.07832
1.82126	-7.25376	1.07865
1.87645	-7.25376	1.07898
1.93164	-7.25376	1.0793
1.98683	-7.25376	1.07961
2.04202	-7.25376	1.07991
2.09721	-7.25376	1.0802
2.1524	-7.25376	1.08049
2.20759	-7.25376	1.08076
2.26278	-7.25376	1.08102
2.31797	-7.25376	1.08127
2.37316	-7.25376	1.08151
2.42835	-7.25376	1.08174
2.48354	-7.25376	1.08196
2.53873	-7.25376	1.08217
2.59392	-7.25376	1.08237
2.64911	-7.25376	1.08255
2.7043	-7.25376	1.08273
2.75949	-7.25376	1.0829
2.81468	-7.25376	1.08305
2.86987	-7.25376	1.0832
2.92506	-7.25376	1.08334
2.98025	-7.25376	1.08347
3.03544	-7.25376	1.08358
3.09063	-7.25376	1.0837
3.14582	-7.25376	1.0838
3.20101	-7.25376	1.08389
3.2562	-7.25376	1.08398
3.31139	-7.25376	1.08406
3.36658	-7.25376	1.08413
3.42177	-7.25376	1.0842
3.47695	-7.25376	1.08426
3.53214	-7.25376	1.08432
3.58733	-7.25376	1.08437
3.64252	-7.25376	1.08441
3.69771	-7.25376	1.08445
3.7529	-7.25376	1.08448
3.80809	-7.25376	1.08451
3.86328	-7.25376	1.08453
3.91847	-7.25376	1.08455
3.97366	-7.25376	1.08457
4.02885	-7.25376	1.08458
4.08404	-7.25376	1.08458
-4.13923	-7.15159	1.08582
-4.08404	-7.15159	1.08582
-4.02885	-7.15159	1.08582
-3.97366	-7.15159	1.08582
-3.91847	-7.15159	1.08581
-3.86328	-7.15159	1.0858
-3.80809	-7.15159	1.08579
-3.7529	-7.15159	1.08578
-3.69771	-7.15159	1.08576
-3.64252	-7.15159	1.08574
-3.58733	-7.15159	1.08572
-3.53214	-7.15159	1.08569
-3.47695	-7.15159	1.08566
-3.42177	-7.15159	1.08563
-3.36658	-7.15159	1.08559
-3.31139	-7.15159	1.08554
-3.2562	-7.15159	1.08549
-3.20101	-7.15159	1.08543
-3.14582	-7.15159	1.08537
-3.09063	-7.15159	1.08529
-3.03544	-7.15159	1.08521
-2.98025	-7.15159	1.08512
-2.92506	-7.15159	1.08502
-2.86987	-7.15159	1.08491
-2.81468	-7.15159	1.08479
-2.75949	-7.15159	1.08466
-2.7043	-7.15159	1.08452
-2.64911	-7.15159	1.08437
-2.59392	-7.15159	1.0842
-2.53873	-7.15159	1.08402
-2.48354	-7.15159	1.08382
-2.42835	-7.15159	1.08362
-2.37316	-7.15159	1.08339
-2.31797	-7.15159	1.08316
-2.26278	-7.15159	1.08291
-2.20759	-7.15159	1.08264
-2.1524	-7.15159	1.08236
-2.09721	-7.15159	1.08207
-2.04202	-7.15159	1.08176
-1.98683	-7.15159	1.08144
-1.93164	-7.15159	1.08111
-1.87645	-7.15159	1.08076
-1.82126	-7.15159	1.0804
-1.76607	-7.15159	1.08002
-1.71088	-7.15159	1.07964
-1.65569	-7.15159	1.07925
-1.6005	-7.15159	1.07884
-1.54531	-7.15159	1.07843
-1.49012	-7.15159	1.07801
-1.43493	-7.15159	1.07759
-1.37974	-7.15159	1.07716
-1.32455	-7.15159	1.07673
-1.26936	-7.15159	1.0763
-1.21417	-7.15159	1.07587
-1.15898	-7.15159	1.07544
-1.1038	-7.15159	1.07501
-1.04861	-7.15159	1.07459
-0.993416	-7.15159	1.07418
-0.938226	-7.15159	1.07377
-0.883036	-7.15159	1.07338
-0.827846	-7.15159	1.073
-0.772657	-7.15159	1.07264
-0.717467	-7.15159	1.07229
-0.662277	-7.15159	1.07196
-0.607087	-7.15159	1.07165
-0.551898	-7.15159	1.07136
-0.496708	-7.15159	1.07109
-0.441518	-7.15159	1.07085
-0.386328	-7.15159	1.07063
-0.331139	-7.15159	1.07044
-0.275949	-7.15159	1.07028
-0.220759	-7.15159	1.07014
-0.165569	-7.15159	1.07003
-0.11038	-7.15159	1.06996
-0.0551898	-7.15159	1.06991
-5.55112e-17	-7.15159	1.0699
0.0551898	-7.15159	1.06991
0.11038	-7.15159	1.06996
0.165569	-7.15159	1.07003
0.220759	-7.15159	1.07014
0.275949	-7.15159	1.07028
0.331139	-7.15159	1.07044
0.386328	-7.15159	1.07063
0.441518	-7.15159	1.07085
0.496708	-7.15159	1.07109
0.551898	-7.15159	1.07136
0.607087	-7.15159	1.07165
0.662277	-7.15159	1.07196
0.717467	-7.15159	1.07229
0.772657	-7.15159	1.07264
0.827846	-7.15159	1.073
0.883036	-7.15159	1.07338
0.938226	-7.15159	1.07377
0.993416	-7.15159	1.07418
1.04861	-7.15159	1.07459
1.1038	-7.15159	1.07501
1.15898	-7.15159	1.07544
1.21417	-7.15159	1.07587
1.26936	-7.15159	1.0763
1.32455	-7.15159	1.07673
1.37974	-7.15159	1.07716
1.43493	-7.15159	1.07759
1.49012	-7.15159	1.07801
1.54531	-7.15159	1.07843
1.6005	-7.15159	1.07884
1.65569	-7.15159	1.07925
1.71088	-7.15159	1.07964
1.76607	-7.15159	1.08002
1.82126	-7.15159	1.0804
1.87645	-7.15159	1.08076
1.93164	-7.15159	1.08111
1.98683	-7.15159	1.08144
2.04202	-7.15159	1.08176
2.09721	-7.15159	1.08207
2.1524	-7.15159	1.08236
2.20759	-7.15159	1.08264
2.26278	-7.15159	1.08291
2.31797	-7.15159	1.08316
2.37316	-7.15159	1.08339
2.42835	-7.15159	1.08362
2.48354	-7.15159	1.08382
2.53873	-7.15159	1.08402
2.59392	-7.15159	1.0842
2.64911	-7.15159	1.08437
2.7043	-7.15159	1.08452
2.75949	-7.15159	1.08466
2.81468	-7.15159	1.08479
2.86987	-7.15159	1.08491
2.92506	-7.15159	1.08502
2.98025	-7.15159	1.08512
3.03544	-7.15159	1.08521
3.09063	-7.15159	1.08529
3.14582	-7.15159	1.08537
3.20101	-7.15159	1.08543
3.2562	-7.15159	1.08549
3.31139	-7.15159	1.08554
3.36658	-7.15159	1.08559
3.42177	-7.15159	1.08563
3.47695	-7.15159	1.08566
3.53214	-7.15159	1.08569
3.58733	-7.15159	1.08572
3.64252	-7.15159	1.08574
3.69771	-7.15159	1.08576
3.7529	-7.15159	1.08578
3.80809	-7.15159	1.08579
3.86328	-7.15159	1.0858
3.91847	-7.15159	1.08581
3.97366	-7.15159	1.08582
4.02885	-7.15159	1.08582
4.08404	-7.15159	1.08582
-4.13923	-7.04943	1.08627
-4.08404	-7.04943	1.08627
-4.02885	-7.04943	1.08627
-3.97366	-7.04943	1.08628
-3.91847	-7.04943	1.08628
-3.86328	-7.04943	1.08629
-3.80809	-7.04943	1.08629
-3.7529	-7.04943	1.0863
-3.69771	-7.04943	1.08631
-3.64252	-7.04943	1.08632
-3.58733	-7.04943	1.08632
-3.53214	-7.04943	1.08633
-3.47695	-7.04943	1.08633
-3.42177	-7.04943	1.08634
-3.36658	-7.04943	1.08634
-3.31139	-7.04943	1.08633
-3.2562	-7.04943	1.08632
-3.20101	-7.04943	1.08631
-3.14582	-7.04943	1.08629
-3.09063	-7.04943	1.08627
-3.03544	-7.04943	1.08623
-2.98025	-7.04943	1.08619
-2.92506	-7.04943	1.08614
-2.86987	-7.04943	1.08608
-2.81468	-7.04943	1.08601
-2.75949	-7.04943	1.08593
-2.7043	-7.04943	1.08583
-2.64911	-7.04943	1.08572
-2.59392	-7.04943	1.0856
-2.53873	-7.04943	1.08546
-2.48354	-7.04943	1.08531
-2.42835	-7.04943	1.08514
-2.37316	-7.04943	1.08495
-2.31797	-7.04943	1.08475
-2.26278	-7.04943	1.08453
-2.20759	-7.04943	1.08429
-2.1524	-7.04943	1.08403
-2.09721	-7.04943	1.08376
-2.04202	-7.04943	1.08346
-1.98683	-7.04943	1.08315
-1.93164	-7.04943	1.08282
-1.87645	-7.04943	1.08247
-1.82126	-7.04943	1.0821
-1.76607	-7.04943	1.08172
-1.71088	-7.04943	1.08132
-1.65569	-7.04943	1.0809
-1.6005	-7.04943	1.08048
-1.54531	-7.04943	1.08003
-1.49012	-7.04943	1.07958
-1.43493	-7.04943	1.07911
-1.37974	-7.04943	1.07864
-1.32455	-7.04943	1.07816
-1.26936	-7.04943	1.07768
-1.21417	-7.04943	1.07719
-1.15898	-7.04943	1.0767
-1.1038	-7.04943	1.07622
-1.04861	-7.04943	1.07573
-0.993416	-7.04943	1.07526
-0.938226	-7.04943	1.07479
-0.883036	-7.04943	1.07433
-0.827846	-7.04943	1.07389
-0.772657	-7.04943	1.07346
-0.717467	-7.04943	1.07305
-0.662277	-7.04943	1.07266
-0.607087	-7.04943	1.07229
-0.551898	-7.04943	1.07194
-0.496708	-7.04943	1.07162
-0.441518	-7.04943	1.07133
-0.386328	-7.04943	1.07107
-0.331139	-7.04943	1.07084
-0.275949	-7.04943	1.07065
-0.220759	-7.04943	1.07048
-0.165569	-7.04943	1.07036
-0.11038	-7.04943	1.07027
-0.0551898	-7.04943	1.07021
-5.55112e-17	-7.04943	1.07019
0.0551898	-7.04943	1.07021
0.11038	-7.04943	1.07027
0.165569	-7.04943	1.07036
0.220759	-7.04943	1.07048
0.275949	-7.04943	1.07065
0.331139	-7.04943	1.07084
0.386328	-7.04943	1.07107
0.441518	-7.04943	1.07133
0.496708	-7.04943	1.07162
0.551898	-7.04943	1.07194
0.607087	-7.04943	1.07229
0.662277	-7.04943	1.07266
0.717467	-7.04943	1.07305
0.772657	-7.04943	1.07346
0.827846	-7.04943	1.07389
0.883036	-7.04943	1.07433
0.938226	-7.04943	1.07479
0.993416	-7.04943	1.07526
1.04861	-7.04943	1.07573
1.1038	-7.04943	1.07622
1.15898	-7.04943	1.0767
1.21417	-7.04943	1.07719
1.26936	-7.04943	1.07768
1.32455	-7.04943	1.07816
1.37974	-7.04943	1.07864
1.43493	-7.04943	1.07911
1.49012	-7.04943	1.07958
1.54531	-7.04943	1.08003
1.6005	-7.04943	1.08048
1.65569	-7.04943	1.0809
1.71088	-7.04943	1.08132
1.76607	-7.04943	1.08172
1.82126	-7.04943	1.0821
1.87645	-7.04943	1.08247
1.93164	-7.04943	1.08282
1.98683	-7.04943	1.08315
2.04202	-7.04943	1.08346
2.09721	-7.04943	1.08376
2.1524	-7.04943	1.08403
2.20759	-7.04943	1.08429
2.26278	-7.04943	1.08453
2.31797	-7.04943	1.08475
2.37316	-7.04943	1.08495
2.42835	-7.04943	1.08514
2.48354	-7.04943	1.08531
2.53873	-7.04943	1.08546
2.59392	-7.04943	1.0856
2.64911	-7.04943	1.08572
2.7043	-7.04943	1.08583
2.75949	-7.04943	1.08593
2.81468	-7.04943	1.08601
2.86987	-7.04943	1.08608
2.92506	-7.04943	1.08614
2.98025	-7.04943	1.08619
3.03544	-7.04943	1.08623
3.09063	-7.04943	1.08627
3.14582	-7.04943	1.08629
3.20101	-7.04943	1.08631
3.2562	-7.04943	1.08632
3.31139	-7.04943	1.08633
3.36658	-7.04943	1.08634
3.42177	-7.04943	1.08634
3.47695	-7.04943	1.08633
3.53214	-7.04943	1.08633
3.58733	-7.04943	1.08632
3.64252	-7.04943	1.08632
3.69771	-7.04943	1.08631
3.7529	-7.04943	1.0863
3.80809	-7.04943	1.08629
3.86328	-7.04943	1.08629
3.91847	-7.04943	1.08628
3.97366	-7.04943	1.08628
4.02885	-7.04943	1.08627
4.08404	-7.04943	1.08627
-4.13923	-6.94726	1.08582
-4.08404	-6.94726	1.08582
-4.02885	-6.94726	1.08583
-3.97366	-6.94726	1.08584
-3.91847	-6.94726	1.08586
-3.86328	-6.94726	1.08588
-3.80809	-6.94726	1.08591
-3.7529	-6.94726	1.08594
-3.69771	-6.94726	1.08598
-3.64252	-6.94726	1.08602
-3.58733	-6.94726	1.08606
-3.53214	-6.94726	1.08611
-3.47695	-6.94726	1.08615
-3.42177	-6.94726	1.0862
-3.36658	-6.94726	1.08625
-3.31139	-6.94726	1.08629
-3.2562	-6.94726	1.08634
-3.20101	-6.94726	1.08638
-3.14582	-6.94726	1.08642
-3.09063	-6.94726	1.08645
-3.03544	-6.94726	1.08648
-2.98025	-6.94726	1.0865
-2.92506	-6.94726	1.08652
-2.86987	-6.94726	1.08652
-2.81468	-6.94726	1.08652
-2.75949	-6.94726	1.0865
-2.7043	-6.94726	1.08647
-2.64911	-6.94726	1.08643
-2.59392	-6.94726	1.08637
-2.53873	-6.94726	1.0863
-2.48354	-6.94726	1.08621
-2.42835	-6.94726	1.0861
-2.37316	-6.94726	1.08598
-2.31797	-6.94726	1.08583
-2.26278	-6.94726	1.08566
-2.20759	-6.94726	1.08548
-2.1524	-6.94726	1.08527
-2.09721	-6.94726	1.08503
-2.04202	-6.94726	1.08478
-1.98683	-6.94726	1.0845
-1.93164	-6.94726	1.0842
-1.87645	-6.94726	1.08388
-1.82126	-6.94726	1.08353
-1.76607	-6.94726	1.08316
-1.71088	-6.94726	1.08277
-1.65569	-6.94726	1.08236
-1.6005	-6.94726	1.08193
-1.54531	-6.94726	1.08149
-1.49012	-6.94726	1.08102
-1.43493	-6.94726	1.08054
-1.37974	-6.94726	1.08005
-1.32455	-6.94726	1.07954
-1.26936	-6.94726	1.07903
-1.21417	-6.94726	1.0785
-1.15898	-6.94726	1.07798
-1.1038	-6.94726	1.07745
-1.04861	-6.94726	1.07692
-0.993416	-6.94726	1.0764
-0.938226	-6.94726	1.07588
-0.883036	-6.94726	1.07537
-0.827846	-6.94726	1.07487
-0.772657	-6.94726	1.07439
-0.717467	-6.94726	1.07393
-0.662277	-6.94726	1.07349
-0.607087	-6.94726	1.07307
-0.551898	-6.94726	1.07268
-0.496708	-6.94726	1.07231
-0.441518	-6.94726	1.07198
-0.386328	-6.94726	1.07168
-0.331139	-6.94726	1.07142
-0.275949	-6.94726	1.07119
-0.220759	-6.94726	1.07101
-0.165569	-6.94726	1.07086
-0.11038	-6.94726	1.07076
-0.0551898	-6.94726	1.07069
-5.55112e-17	-6.94726	1.07067
0.0551898	-6.94726	1.07069
0.11038	-6.94726	1.07076
0.165569	-6.94726	1.07086
0.220759	-6.94726	1.07101
0.275949	-6.94726	1.07119
0.331139	-6.94726	1.07142
0.386328	-6.94726	1.07168
0.441518	-6.94726	1.07198
0.496708	-6.94726	1.07231
0.551898	-6.94726	1.07268
0.607087	-6.94726	1.07307
0.662277	-6.94726	1.07349
0.717467	-6.94726	1.07393
0.772657	-6.94726	1.07439
0.827846	-6.94726	1.07487
0.883036	-6.94726	1.07537
0.938226	-6.94726	1.07588
0.993416	-6.94726	1.0764
1.04861	-6.94726	1.07692
1.1038	-6.94726	1.07745
1.15898	-6.94726	1.07798
1.21417	-6.94726	1.0785
1.26936	-6.94726	1.07903
1.32455	-6.94726	1.07954
1.37974	-6.94726	1.08005
1.43493	-6.94726	1.08054
1.49012	-6.94726	1.08102
1.54531	-6.94726	1.08149
1.6005	-6.94726	1.08193
1.65569	-6.94726	1.08236
1.71088	-6.94726	1.08277
1.76607	-6.94726	1.08316
1.82126	-6.94726	1.08353
1.87645	-6.94726	1.08388
1.93164	-6.94726	1.0842
1.98683	-6.94726	1.0845
2.04202	-6.94726	1.08478
2.09721	-6.94726	1.08503
2.1524	-6.94726	1.08527
2.20759	-6.94726	1.08548
2.26278	-6.94726	1.08566
2.31797	-6.94726	1.08583
2.37316	-6.94726	1.08598
2.42835	-6.94726	1.0861
2.48354	-6.94726	1.08621
2.53873	-6.94726	1.0863
2.59392	-6.94726	1.08637
2.64911	-6.94726	1.08643
2.7043	-6.94726	1.08647
2.75949	-6.94726	1.0865
2.81468	-6.94726	1.08652
2.86987	-6.94726	1.08652
2.92506	-6.94726	1.08652
2.98025	-6.94726	1.0865
3.03544	-6.94726	1.08648
3.09063	-6.94726	1.08645
3.14582	-6.94726	1.08642
3.20101	-6.94726	1.08638
3.2562	-6.94726	1.08634
3.31139	-6.94726	1.08629
3.36658	-6.94726	1.08625
3.42177	-6.94726	1.0862
3.47695	-6.94726	1.08615
3.53214	-6.94726	1.08611
3.58733	-6.94726	1.08606
3.64252	-6.94726	1.08602
3.69771	-6.94726	1.08598
3.7529	-6.94726	1.08594
3.80809	-6.94726	1.08591
3.86328	-6.94726	1.08588
3.91847	-6.94726	1.08586
3.97366	-6.94726	1.08584
4.02885	-6.94726	1.08583
4.08404	-6.94726	1.08582
-4.13923	-6.8451	1.08444
-4.08404	-6.8451	1.08444
-4.02885	-6.8451	1.08446
-3.97366	-6.8451	1.08448
-3.91847	-6.8451	1.08451
-3.86328	-6.8451	1.08455
-3.80809	-6.8451	1.0846
-3.7529	-6.8451	1.08466
-3.69771	-6.8451	1.08473
-3.64252	-6.8451	1.0848
-3.58733	-6.8451	1.08488
-3.53214	-6.8451	1.08497
-3.47695	-6.8451	1.08506
-3.42177	-6.8451	1.08515
-3.36658	-6.8451	1.08525
-3.31139	-6.8451	1.08535
-3.2562	-6.8451	1.08546
-3.20101	-6.8451	1.08556
-3.14582	-6.8451	1.08566
-3.09063	-6.8451	1.08576
-3.03544	-6.8451	1.08586
-2.98025	-6.8451	1.08595
-2.92506	-6.8451	1.08604
-2.86987	-6.8451	1.08612
-2.81468	-6.8451	1.08619
-2.75949	-6.8451	1.08626
-2.7043	-6.8451	1.08631
-2.64911	-6.8451	1.08634
-2.59392	-6.8451	1.08637
-2.53873	-6.8451	1.08637
-2.48354	-6.8451	1.08636
-2.42835	-6.8451	1.08634
-2.37316	-6.8451	1.08629
-2.31797	-6.8451	1.08622
-2.26278	-6.8451	1.08612
-2.20759	-6.8451	1.08601
-2.1524	-6.8451	1.08587
-2.09721	-6.8451	1.0857
-2.04202	-6.8451	1.08551
-1.98683	-6.8451	1.08529
-1.93164	-6.8451	1.08504
-1.87645	-6.8451	1.08477
-1.82126	-6.8451	1.08447
-1.76607	-6.8451	1.08414
-1.71088	-6.8451	1.08379
-1.65569	-6.8451	1.0834
-1.6005	-6.8451	1.083
-1.54531	-6.8451	1.08257
-1.49012	-6.8451	1.08211
-1.43493	-6.8451	1.08164
-1.37974	-6.8451	1.08115
-1.32455	-6.8451	1.08064
-1.26936	-6.8451	1.08011
-1.21417	-6.8451	1.07958
-1.15898	-6.8451	1.07903
-1.1038	-6.8451	1.07848
-1.04861	-6.8451	1.07792
-0.993416	-6.8451	1.07737
-0.938226	-6.8451	1.07681
-0.883036	-6.8451	1.07627
-0.827846	-6.8451	1.07574
-0.772657	-6.8451	1.07521
-0.717467	-6.8451	1.07471
-0.662277	-6.8451	1.07423
-0.607087	-6.8451	1.07377
-0.551898	-6.8451	1.07334
-0.496708	-6.8451	1.07294
-0.441518	-6.8451	1.07258
-0.386328	-6.8451	1.07225
-0.331139	-6.8451	1.07196
-0.275949	-6.8451	1.07171
-0.220759	-6.8451	1.0715
-0.165569	-6.8451	1.07133
-0.11038	-6.8451	1.07122
-0.0551898	-6.8451	1.07115
-5.55112e-17	-6.8451	1.07112
0.0551898	-6.8451	1.07115
0.11038	-6.8451	1.07122
0.165569	-6.8451	1.07133
0.220759	-6.8451	1.0715
0.275949	-6.8451	1.07171
0.331139	-6.8451	1.07196
0.386328	-6.8451	1.07225
0.441518	-6.8451	1.07258
0.496708	-6.8451	1.07294
0.551898	-6.8451	1.07334
0.607087	-6.8451	1.07377
0.662277	-6.8451	1.07423
0.717467	-6.8451	1.07471
0.772657	-6.8451	1.07521
0.827846	-6.8451	1.07574
0.883036	-6.8451	1.07627
0.938226	-6.8451	1.07681
0.993416	-6.8451	1.07737
1.04861	-6.8451	1.07792
1.1038	-6.8451	1.07848
1.15898	-6.8451	1.07903
1.21417	-6.8451	1.07958
1.26936	-6.8451	1.08011
1.32455	-6.8451	1.08064
1.37974	-6.8451	1.08115
1.43493	-6.8451	1.08164
1.49012	-6.8451	1.08211
1.54531	-6.8451	1.08257
1.6005	-6.8451	1.083
1.65569	-6.8451	1.0834
1.71088	-6.8451	1.08379
1.76607	-6.8451	1.08414
1.82126	-6.8451	1.08447
1.87645	-6.8451	1.08477
1.93164	-6.8451	1.08504
1.98683	-6.8451	1.08529
2.04202	-6.8451	1.08551
2.09721	-6.8451	1.0857
2.1524	-6.8451	1.08587
2.20759	-6.8451	1.08601
2.26278	-6.8451	1.08612
2.31797	-6.8451	1.08622
2.37316	-6.8451	1.08629
2.42835	-6.8451	1.08634
2.48354	-6.8451	1.08636
2.53873	-6.8451	1.08637
2.59392	-6.8451	1.08637
2.64911	-6.8451	1.08634
2.7043	-6.8451	1.08631
2.75949	-6.8451	1.08626
2.81468	-6.8451	1.08619
2.86987	-6.8451	1.08612
2.92506	-6.8451	1.08604
2.98025	-6.8451	1.08595
3.03544	-6.8451	1.08586
3.09063	-6.8451	1.08576
3.14582	-6.8451	1.08566
3.20101	-6.8451	1.08556
3.2562	-6.8451	1.08546
3.31139	-6.8451	1.08535
3.36658	-6.8451	1.08525
3.42177	-6.8451	1.08515
3.47695	-6.8451	1.08506
3.53214	-6.8451	1.08497
3.58733	-6.8451	1.08488
3.64252	-6.8451	1.0848
3.69771	-6.8451	1.08473
3.7529	-6.8451	1.08466
3.80809	-6.8451	1.0846
3.86328	-6.8451	1.08455
3.91847	-6.8451	1.08451
3.97366	-6.8451	1.08448
4.02885	-6.8451	1.08446
4.08404	-6.8451	1.08444
-4.13923	-6.74293	1.08216
-4.08404	-6.74293	1.08217
-4.02885	-6.74293	1.08219
-3.97366	-6.74293	1.08222
-3.91847	-6.74293	1.08227
-3.86328	-6.74293	1.08233
-3.80809	-6.74293	1.0824
-3.7529	-6.74293	1.08248
-3.69771	-6.74293	1.08258
-3.64252	-6.74293	1.08269
-3.58733	-6.74293	1.0828
-3.53214	-6.74293	1.08293
-3.47695	-6.74293	1.08306
-3.42177	-6.74293	1.08321
-3.36658	-6.74293	1.08336
-3.31139	-6.74293	1.08351
-3.2562	-6.74293	1.08367
-3.20101	-6.74293	1.08384
-3.14582	-6.74293	1.08401
-3.09063	-6.74293	1.08418
-3.03544	-6.74293	1.08435
-2.98025	-6.74293	1.08451
-2.92506	-6.74293	1.08468
-2.86987	-6.74293	1.08484
-2.81468	-6.74293	1.08499
-2.75949	-6.74293	1.08514
-2.7043	-6.74293	1.08527
-2.64911	-6.74293	1.0854
-2.59392	-6.74293	1.08551
-2.53873	-6.74293	1.0856
-2.48354	-6.74293	1.08568
-2.42835	-6.74293	1.08574
-2.37316	-6.74293	1.08578
-2.31797	-6.74293	1.0858
-2.26278	-6.74293	1.08579
-2.20759	-6.74293	1.08576
-2.1524	-6.74293	1.08571
-2.09721	-6.74293	1.08562
-2.04202	-6.74293	1.08551
-1.98683	-6.74293	1.08537
-1.93164	-6.74293	1.08519
-1.87645	-6.74293	1.08499
-1.82126	-6.74293	1.08475
-1.76607	-6.74293	1.08448
-1.71088	-6.74293	1.08418
-1.65569	-6.74293	1.08385
-1.6005	-6.74293	1.08348
-1.54531	-6.74293	1.08309
-1.49012	-6.74293	1.08267
-1.43493	-6.74293	1.08222
-1.37974	-6.74293	1.08175
-1.32455	-6.74293	1.08125
-1.26936	-6.74293	1.08074
-1.21417	-6.74293	1.0802
-1.15898	-6.74293	1.07966
-1.1038	-6.74293	1.0791
-1.04861	-6.74293	1.07853
-0.993416	-6.74293	1.07796
-0.938226	-6.74293	1.07739
-0.883036	-6.74293	1.07682
-0.827846	-6.74293	1.07626
-0.772657	-6.74293	1.07571
-0.717467	-6.74293	1.07518
-0.662277	-6.74293	1.07467
-0.607087	-6.74293	1.07418
-0.551898	-6.74293	1.07372
-0.496708	-6.74293	1.07329
-0.441518	-6.74293	1.0729
-0.386328	-6.74293	1.07255
-0.331139	-6.74293	1.07223
-0.275949	-6.74293	1.07196
-0.220759	-6.74293	1.07174
-0.165569	-6.74293	1.07156
-0.11038	-6.74293	1.07143
-0.0551898	-6.74293	1.07136
-5.55112e-17	-6.74293	1.07133
0.0551898	-6.74293	1.07136
0.11038	-6.74293	1.07143
0.165569	-6.74293	1.07156
0.220759	-6.74293	1.07174
0.275949	-6.74293	1.07196
0.331139	-6.74293	1.07223
0.386328	-6.74293	1.07255
0.441518	-6.74293	1.0729
0.496708	-6.74293	1.07329
0.551898	-6.74293	1.07372
0.607087	-6.74293	1.07418
0.662277	-6.74293	1.07467
0.717467	-6.74293	1.07518
0.772657	-6.74293	1.07571
0.827846	-6.74293	1.07626
0.883036	-6.74293	1.07682
0.938226	-6.74293	1.07739
0.993416	-6.74293	1.07796
1.04861	-6.74293	1.07853
1.1038	-6.74293	1.0791
1.15898	-6.74293	1.07966
1.21417	-6.74293	1.0802
1.26936	-6.74293	1.08074
1.32455	-6.74293	1.08125
1.37974	-6.74293	1.08175
1.43493	-6.74293	1.08222
1.49012	-6.74293	1.08267
1.54531	-6.74293	1.08309
1.6005	-6.74293	1.08348
1.65569	-6.74293	1.08385
1.71088	-6.74293	1.08418
1.76607	-6.74293	1.08448
1.82126	-6.74293	1.08475
1.87645	-6.74293	1.08499
1.93164	-6.74293	1.08519
1.98683	-6.74293	1.08537
2.04202	-6.74293	1.08551
2.09721	-6.74293	1.08562
2.1524	-6.74293	1.08571
2.20759	-6.74293	1.08576
2.26278	-6.74293	1.08579
2.31797	-6.74293	1.0858
2.37316	-6.74293	1.08578
2.42835	-6.74293	1.08574
2.48354	-6.74293	1.08568
2.53873	-6.74293	1.0856
2.59392	-6.74293	1.08551
2.64911	-6.74293	1.0854
2.7043	-6.74293	1.08527
2.75949	-6.74293	1.08514
2.81468	-6.74293	1.08499
2.86987	-6.74293	1.08484
2.92506	-6.74293	1.08468
2.98025	-6.74293	1.08451
3.03544	-6.74293	1.08435
3.09063	-6.74293	1.08418
3.14582	-6.74293	1.08401
3.20101	-6.74293	1.08384
3.2562	-6.74293	1.08367
3.31139	-6.74293	1.08351
3.36658	-6.74293	1.08336
3.42177	-6.74293	1.08321
3.47695	-6.74293	1.08306
3.53214	-6.74293	1.08293
3.58733	-6.74293	1.0828
3.64252	-6.74293	1.08269
3.69771	-6.74293	1.08258
3.7529	-6.74293	1.08248
3.80809	-6.74293	1.0824
3.86328	-6.74293	1.08233
3.91847	-6.74293	1.08227
3.97366	-6.74293	1.08222
4.02885	-6.74293	1.08219
4.08404	-6.74293	1.08217
-4.13923	-6.64076	1.07908
-4.08404	-6.64076	1.07909
-4.02885	-6.64076	1.07911
-3.97366	-6.64076	1.07915
-3.91847	-6.64076	1.07921
-3.86328	-6.64076	1.07929
-3.80809	-6.64076	1.07938
-3.7529	-6.64076	1.07948
-3.69771	-6.64076	1.07961
-3.64252	-6.64076	1.07974
-3.58733	-6.64076	1.07989
-3.53214	-6.64076	1.08006
-3.47695	-6.64076	1.08023
-3.42177	-6.64076	1.08042
-3.36658	-6.64076	1.08062
-3.31139	-6.64076	1.08083
-3.2562	-6.64076	1.08104
-3.20101	-6.64076	1.08127
-3.14582	-6.64076	1.08149
-3.09063	-6.64076	1.08173
-3.03544	-6.64076	1.08197
-2.98025	-6.64076	1.08221
-2.92506	-6.64076	1.08244
-2.86987	-6.64076	1.08268
-2.81468	-6.64076	1.08292
-2.75949	-6.64076	1.08314
-2.7043	-6.64076	1.08336
-2.64911	-6.64076	1.08358
-2.59392	-6.64076	1.08378
-2.53873	-6.64076	1.08396
-2.48354	-6.64076	1.08413
-2.42835	-6.64076	1.08429
-2.37316	-6.64076	1.08442
-2.31797	-6.64076	1.08453
-2.26278	-6.64076	1.08462
-2.20759	-6.64076	1.08468
-2.1524	-6.64076	1.08472
-2.09721	-6.64076	1.08472
-2.04202	-6.64076	1.0847
-1.98683	-6.64076	1.08464
-1.93164	-6.64076	1.08455
-1.87645	-6.64076	1.08442
-1.82126	-6.64076	1.08426
-1.76607	-6.64076	1.08407
-1.71088	-6.64076	1.08383
-1.65569	-6.64076	1.08356
-1.6005	-6.64076	1.08326
-1.54531	-6.64076	1.08292
-1.49012	-6.64076	1.08254
-1.43493	-6.64076	1.08214
-1.37974	-6.64076	1.0817
-1.32455	-6.64076	1.08123
-1.26936	-6.64076	1.08074
-1.21417	-6.64076	1.08023
-1.15898	-6.64076	1.07969
-1.1038	-6.64076	1.07914
-1.04861	-6.64076	1.07857
-0.993416	-6.64076	1.078
-0.938226	-6.64076	1.07742
-0.883036	-6.64076	1.07684
-0.827846	-6.64076	1.07627
-0.772657	-6.64076	1.07571
-0.717467	-6.64076	1.07515
-0.662277	-6.64076	1.07462
-0.607087	-6.64076	1.07411
-0.551898	-6.64076	1.07363
-0.496708	-6.64076	1.07318
-0.441518	-6.64076	1.07276
-0.386328	-6.64076	1.07239
-0.331139	-6.64076	1.07206
-0.275949	-6.64076	1.07177
-0.220759	-6.64076	1.07153
-0.165569	-6.64076	1.07134
-0.11038	-6.64076	1.07121
-0.0551898	-6.64076	1.07112
-5.55112e-17	-6.64076	1.0711
0.0551898	-6.64076	1.07112
0.11038	-6.64076	1.07121
0.165569	-6.64076	1.07134
0.220759	-6.64076	1.07153
0.275949	-6.64076	1.07177
0.331139	-6.64076	1.07206
0.386328	-6.64076	1.07239
0.441518	-6.64076	1.07276
0.496708	-6.64076	1.07318
0.551898	-6.64076	1.07363
0.607087	-6.64076	1.07411
0.662277	-6.64076	1.07462
0.717467	-6.64076	1.07515
0.772657	-6.64076	1.07571
0.827846	-6.64076	1.07627
0.883036	-6.64076	1.07684
0.938226	-6.64076	1.07742
0.993416	-6.64076	1.078
1.04861	-6.64076	1.07857
1.1038	-6.64076	1.07914
1.15898	-6.64076	1.07969
1.21417	-6.64076	1.08023
1.26936	-6.64076	1.08074
1.32455	-6.64076	1.08123
1.37974	-6.64076	1.0817
1.43493	-6.64076	1.08214
1.49012	-6.64076	1.08254
1.54531	-6.64076	1.08292
1.6005	-6.64076	1.08326
1.65569	-6.64076	1.08356
1.71088	-6.64076	1.08383
1.76607	-6.64076	1.08407
1.82126	-6.64076	1.08426
1.87645	-6.64076	1.08442
1.93164	-6.64076	1.08455
1.98683	-6.64076	1.08464
2.04202	-6.64076	1.0847
2.09721	-6.64076	1.08472
2.1524	-6.64076	1.08472
2.20759	-6.64076	1.08468
2.26278	-6.64076	1.08462
2.31797	-6.64076	1.08453
2.37316	-6.64076	1.08442
2.42835	-6.64076	1.08429
2.48354	-6.64076	1.08413
2.53873	-6.64076	1.08396
2.59392	-6.64076	1.08378
2.64911	-6.64076	1.08358
2.7043	-6.64076	1.08336
2.75949	-6.64076	1.08314
2.81468	-6.64076	1.08292
2.86987	-6.64076	1.08268
2.92506	-6.64076	1.08244
2.98025	-6.64076	1.08221
3.03544	-6.64076	1.08197
3.09063	-6.64076	1.08173
3.14582	-6.64076	1.08149
3.20101	-6.64076	1.08127
3.2562	-6.64076	1.08104
3.31139	-6.64076	1.08083
3.36658	-6.64076	1.08062
3.42177	-6.64076	1.08042
3.47695	-6.64076	1.08023
3.53214	-6.64076	1.08006
3.58733	-6.64076	1.07989
3.64252	-6.64076	1.07974
3.69771	-6.64076	1.07961
3.7529	-6.64076	1.07948
3.80809	-6.64076	1.07938
3.86328	-6.64076	1.07929
3.91847	-6.64076	1.07921
3.97366	-6.64076	1.07915
4.02885	-6.64076	1.07911
4.08404	-6.64076	1.07909
-4.13923	-6.5386	1.07531
-4.08404	-6.5386	1.07532
-4.02885	-6.5386	1.07535
-3.97366	-6.5386	1.0754
-3.91847	-6.5386	1.07547
-3.86328	-6.5386	1.07556
-3.80809	-6.5386	1.07566
-3.7529	-6.5386	1.07579
-3.69771	-6.5386	1.07593
-3.64252	-6.5386	1.07609
-3.58733	-6.5386	1.07627
-3.53214	-6.5386	1.07647
-3.47695	-6.5386	1.07668
-3.42177	-6.5386	1.0769
-3.36658	-6.5386	1.07714
-3.31139	-6.5386	1.0774
-3.2562	-6.5386	1.07766
-3.20101	-6.5386	1.07794
-3.14582	-6.5386	1.07822
-3.09063	-6.5386	1.07851
-3.03544	-6.5386	1.07881
-2.98025	-6.5386	1.07912
-2.92506	-6.5386	1.07942
-2.86987	-6.5386	1.07973
-2.81468	-6.5386	1.08004
-2.75949	-6.5386	1.08034
-2.7043	-6.5386	1.08065
-2.64911	-6.5386	1.08094
-2.59392	-6.5386	1.08122
-2.53873	-6.5386	1.0815
-2.48354	-6.5386	1.08176
-2.42835	-6.5386	1.082
-2.37316	-6.5386	1.08223
-2.31797	-6.5386	1.08243
-2.26278	-6.5386	1.08262
-2.20759	-6.5386	1.08277
-2.1524	-6.5386	1.0829
-2.09721	-6.5386	1.083
-2.04202	-6.5386	1.08306
-1.98683	-6.5386	1.0831
-1.93164	-6.5386	1.08309
-1.87645	-6.5386	1.08305
-1.82126	-6.5386	1.08298
-1.76607	-6.5386	1.08286
-1.71088	-6.5386	1.0827
-1.65569	-6.5386	1.0825
-1.6005	-6.5386	1.08226
-1.54531	-6.5386	1.08198
-1.49012	-6.5386	1.08167
-1.43493	-6.5386	1.08131
-1.37974	-6.5386	1.08092
-1.32455	-6.5386	1.08049
-1.26936	-6.5386	1.08003
-1.21417	-6.5386	1.07954
-1.15898	-6.5386	1.07903
-1.1038	-6.5386	1.07849
-1.04861	-6.5386	1.07794
-0.993416	-6.5386	1.07737
-0.938226	-6.5386	1.07679
-0.883036	-6.5386	1.07621
-0.827846	-6.5386	1.07563
-0.772657	-6.5386	1.07506
-0.717467	-6.5386	1.07449
-0.662277	-6.5386	1.07394
-0.607087	-6.5386	1.07342
-0.551898	-6.5386	1.07292
-0.496708	-6.5386	1.07245
-0.441518	-6.5386	1.07202
-0.386328	-6.5386	1.07162
-0.331139	-6.5386	1.07127
-0.275949	-6.5386	1.07097
-0.220759	-6.5386	1.07072
-0.165569	-6.5386	1.07052
-0.11038	-6.5386	1.07038
-0.0551898	-6.5386	1.07029
-5.55112e-17	-6.5386	1.07026
0.0551898	-6.5386	1.07029
0.11038	-6.5386	1.07038
0.165569	-6.5386	1.07052
0.220759	-6.5386	1.07072
0.275949	-6.5386	1.07097
0.331139	-6.5386	1.07127
0.386328	-6.5386	1.07162
0.441518	-6.5386	1.07202
0.496708	-6.5386	1.07245
0.551898	-6.5386	1.07292
0.607087	-6.5386	1.07342
0.662277	-6.5386	1.07394
0.717467	-6.5386	1.07449
0.772657	-6.5386	1.07506
0.827846	-6.5386	1.07563
0.883036	-6.5386	1.07621
0.938226	-6.5386	1.07679
0.993416	-6.5386	1.07737
1.04861	-6.5386	1.07794
1.1038	-6.5386	1.07849
1.15898	-6.5386	1.07903
1.21417	-6.5386	1.07954
1.26936	-6.5386	1.08003
1.32455	-6.5386	1.08049
1.37974	-6.5386	1.08092
1.43493	-6.5386	1.08131
1.49012	-6.5386	1.08167
1.54531	-6.5386	1.08198
1.6005	-6.5386	1.08226
1.65569	-6.5386	1.0825
1.71088	-6.5386	1.0827
1.76607	-6.5386	1.08286
1.82126	-6.5386	1.08298
1.87645	-6.5386	1.08305
1.93164	-6.5386	1.08309
1.98683	-6.5386	1.0831
2.04202	-6.5386	1.08306
2.09721	-6.5386	1.083
2.1524	-6.5386	1.0829
2.20759	-6.5386	1.08277
2.26278	-6.5386	1.08262
2.31797	-6.5386	1.08243
2.37316	-6.5386	1.08223
2.42835	-6.5386	1.082
2.48354	-6.5386	1.08176
2.53873	-6.5386	1.0815
2.59392	-6.5386	1.08122
2.64911	-6.5386	1.08094
2.7043	-6.5386	1.08065
2.75949	-6.5386	1.08034
2.81468	-6.5386	1.08004
2.86987	-6.5386	1.07973
2.92506	-6.5386	1.07942
2.98025	-6.5386	1.07912
3.03544	-6.5386	1.07881
3.09063	-6.5386	1.07851
3.14582	-6.5386	1.07822
3.20101	-6.5386	1.07794
3.2562	-6.5386	1.07766
3.31139	-6.5386	1.0774
3.36658	-6.5386	1.07714
3.42177	-6.5386	1.0769
3.47695	-6.5386	1.07668
3.53214	-6.5386	1.07647
3.58733	-6.5386	1.07627
3.64252	-6.5386	1.07609
3.69771	-6.5386	1.07593
3.7529	-6.5386	1.07579
3.80809	-6.5386	1.07566
3.86328	-6.5386	1.07556
3.91847	-6.5386	1.07547
3.97366	-6.5386	1.0754
4.02885	-6.5386	1.07535
4.08404	-6.5386	1.07532
-4.13923	-6.43643	1.07101
-4.08404	-6.43643	1.07102
-4.02885	-6.43643	1.07105
-3.97366	-6.43643	1.07111
-3.91847	-6.43643	1.07119
-3.86328	-6.43643	1.07128
-3.80809	-6.43643	1.0714
-3.7529	-6.43643	1.07155
-3.69771	-6.43643	1.07171
-3.64252	-6.43643	1.07189
-3.58733	-6.43643	1.07209
-3.53214	-6.43643	1.07231
-3.47695	-6.43643	1.07255
-3.42177	-6.43643	1.07281
-3.36658	-6.43643	1.07308
-3.31139	-6.43643	1.07337
-3.2562	-6.43643	1.07367
-3.20101	-6.43643	1.07399
-3.14582	-6.43643	1.07432
-3.09063	-6.43643	1.07466
-3.03544	-6.43643	1.07501
-2.98025	-6.43643	1.07537
-2.92506	-6.43643	1.07574
-2.86987	-6.43643	1.07611
-2.81468	-6.43643	1.07648
-2.75949	-6.43643	1.07685
-2.7043	-6.43643	1.07722
-2.64911	-6.43643	1.07759
-2.59392	-6.43643	1.07795
-2.53873	-6.43643	1.07831
-2.48354	-6.43643	1.07865
-2.42835	-6.43643	1.07897
-2.37316	-6.43643	1.07929
-2.31797	-6.43643	1.07958
-2.26278	-6.43643	1.07985
-2.20759	-6.43643	1.08009
-2.1524	-6.43643	1.08031
-2.09721	-6.43643	1.0805
-2.04202	-6.43643	1.08065
-1.98683	-6.43643	1.08078
-1.93164	-6.43643	1.08086
-1.87645	-6.43643	1.0809
-1.82126	-6.43643	1.08091
-1.76607	-6.43643	1.08087
-1.71088	-6.43643	1.08079
-1.65569	-6.43643	1.08066
-1.6005	-6.43643	1.08049
-1.54531	-6.43643	1.08028
-1.49012	-6.43643	1.08002
-1.43493	-6.43643	1.07972
-1.37974	-6.43643	1.07937
-1.32455	-6.43643	1.07899
-1.26936	-6.43643	1.07857
-1.21417	-6.43643	1.07811
-1.15898	-6.43643	1.07762
-1.1038	-6.43643	1.07711
-1.04861	-6.43643	1.07657
-0.993416	-6.43643	1.07601
-0.938226	-6.43643	1.07544
-0.883036	-6.43643	1.07486
-0.827846	-6.43643	1.07427
-0.772657	-6.43643	1.07369
-0.717467	-6.43643	1.07311
-0.662277	-6.43643	1.07255
-0.607087	-6.43643	1.07201
-0.551898	-6.43643	1.07149
-0.496708	-6.43643	1.07101
-0.441518	-6.43643	1.07056
-0.386328	-6.43643	1.07015
-0.331139	-6.43643	1.06978
-0.275949	-6.43643	1.06947
-0.220759	-6.43643	1.06921
-0.165569	-6.43643	1.069
-0.11038	-6.43643	1.06885
-0.0551898	-6.43643	1.06876
-5.55112e-17	-6.43643	1.06873
0.0551898	-6.43643	1.06876
0.11038	-6.43643	1.06885
0.165569	-6.43643	1.069
0.220759	-6.43643	1.06921
0.275949	-6.43643	1.06947
0.331139	-6.43643	1.06978
0.386328	-6.43643	1.07015
0.441518	-6.43643	1.07056
0.496708	-6.43643	1.07101
0.551898	-6.43643	1.07149
0.607087	-6.43643	1.07201
0.662277	-6.43643	1.07255
0.717467	-6.43643	1.07311
0.772657	-6.43643	1.07369
0.827846	-6.43643	1.07427
0.883036	-6.43643	1.07486
0.938226	-6.43643	1.07544
0.993416	-6.43643	1.07601
1.04861	-6.43643	1.07657
1.1038	-6.43643	1.07711
1.15898	-6.43643	1.07762
1.21417	-6.43643	1.07811
1.26936	-6.43643	1.07857
1.32455	-6.43643	1.07899
1.37974	-6.43643	1.07937
1.43493	-6.43643	1.07972
1.49012	-6.43643	1.08002
1.54531	-6.43643	1.08028
1.6005	-6.43643	1.08049
1.65569	-6.43643	1.08066
1.71088	-6.43643	1.08079
1.76607	-6.43643	1.08087
1.82126	-6.43643	1.08091
1.87645	-6.43643	1.0809
1.93164	-6.43643	1.08086
1.98683	-6.43643	1.08078
2.04202	-6.43643	1.08065
2.09721	-6.43643	1.0805
2.1524	-6.43643	1.08031
2.20759	-6.43643	1.08009
2.26278	-6.43643	1.07985
2.31797	-6.43643	1.07958
2.37316	-6.43643	1.07929
2.42835	-6.43643	1.07897
2.48354	-6.43643	1.07865
2.53873	-6.43643	1.07831
2.59392	-6.43643	1.07795
2.64911	-6.43643	1.07759
2.7043	-6.43643	1.07722
2.75949	-6.43643	1.07685
2.81468	-6.43643	1.07648
2.86987	-6.43643	1.07611
2.92506	-6.43643	1.07574
2.98025	-6.43643	1.07537
3.03544	-6.43643	1.07501
3.09063	-6.43643	1.07466
3.14582	-6.43643	1.07432
3.20101	-6.43643	1.07399
3.2562	-6.43643	1.07367
3.31139	-6.43643	1.07337
3.36658	-6.43643	1.07308
3.42177	-6.43643	1.07281
3.47695	-6.43643	1.07255
3.53214	-6.43643	1.07231
3.58733	-6.43643	1.07209
3.64252	-6.43643	1.07189
3.69771	-6.43643	1.07171
3.7529	-6.43643	1.07155
3.80809	-6.43643	1.0714
3.86328	-6.43643	1.07128
3.91847	-6.43643	1.07119
3.97366	-6.43643	1.07111
4.02885	-6.43643	1.07105
4.08404	-6.43643	1.07102
-4.13923	-6.33427	1.06635
-4.08404	-6.33427	1.06636
-4.02885	-6.33427	1.06639
-3.97366	-6.33427	1.06645
-3.91847	-6.33427	1.06653
-3.86328	-6.33427	1.06664
-3.80809	-6.33427	1.06677
-3.7529	-6.33427	1.06692
-3.69771	-6.33427	1.06709
-3.64252	-6.33427	1.06729
-3.58733	-6.33427	1.06751
-3.53214	-6.33427	1.06775
-3.47695	-6.33427	1.068
-3.42177	-6.33427	1.06828
-3.36658	-6.33427	1.06858
-3.31139	-6.33427	1.0689
-3.2562	-6.33427	1.06923
-3.20101	-6.33427	1.06958
-3.14582	-6.33427	1.06995
-3.09063	-6.33427	1.07033
-3.03544	-6.33427	1.07072
-2.98025	-6.33427	1.07112
-2.92506	-6.33427	1.07153
-2.86987	-6.33427	1.07196
-2.81468	-6.33427	1.07238
-2.75949	-6.33427	1.07281
-2.7043	-6.33427	1.07324
-2.64911	-6.33427	1.07367
-2.59392	-6.33427	1.0741
-2.53873	-6.33427	1.07452
-2.48354	-6.33427	1.07493
-2.42835	-6.33427	1.07533
-2.37316	-6.33427	1.07572
-2.31797	-6.33427	1.07609
-2.26278	-6.33427	1.07644
-2.20759	-6.33427	1.07676
-2.1524	-6.33427	1.07706
-2.09721	-6.33427	1.07733
-2.04202	-6.33427	1.07757
-1.98683	-6.33427	1.07777
-1.93164	-6.33427	1.07794
-1.87645	-6.33427	1.07806
-1.82126	-6.33427	1.07814
-1.76607	-6.33427	1.07818
-1.71088	-6.33427	1.07817
-1.65569	-6.33427	1.07812
-1.6005	-6.33427	1.07801
-1.54531	-6.33427	1.07786
-1.49012	-6.33427	1.07766
[truncated: 20,501 more rows]

## Sheet: ED Fig.3a E = 150
kc*	kx	Intensity
-4.13923	-7.66242	1.12253
-4.08404	-7.66242	1.12253
-4.02885	-7.66242	1.12253
-3.97366	-7.66242	1.12253
-3.91847	-7.66242	1.12253
-3.86328	-7.66242	1.12253
-3.80809	-7.66242	1.12253
-3.7529	-7.66242	1.12253
-3.69771	-7.66242	1.12253
-3.64252	-7.66242	1.12253
-3.58733	-7.66242	1.12253
-3.53214	-7.66242	1.12253
-3.47695	-7.66242	1.12253
-3.42177	-7.66242	1.12253
-3.36658	-7.66242	1.12253
-3.31139	-7.66242	1.12253
-3.2562	-7.66242	1.12253
-3.20101	-7.66242	1.12253
-3.14582	-7.66242	1.12253
-3.09063	-7.66242	1.12253
-3.03544	-7.66242	1.12253
-2.98025	-7.66242	1.12253
-2.92506	-7.66242	1.12253
-2.86987	-7.66242	1.12253
-2.81468	-7.66242	1.12253
-2.75949	-7.66242	1.12253
-2.7043	-7.66242	1.12253
-2.64911	-7.66242	1.12253
-2.59392	-7.66242	1.12253
-2.53873	-7.66242	1.12253
-2.48354	-7.66242	1.12253
-2.42835	-7.66242	1.12253
-2.37316	-7.66242	1.12253
-2.31797	-7.66242	1.12253
-2.26278	-7.66242	1.12253
-2.20759	-7.66242	1.12253
-2.1524	-7.66242	1.12253
-2.09721	-7.66242	1.12253
-2.04202	-7.66242	1.12253
-1.98683	-7.66242	1.12253
-1.93164	-7.66242	1.12253
-1.87645	-7.66242	1.12253
-1.82126	-7.66242	1.12253
-1.76607	-7.66242	1.12253
-1.71088	-7.66242	1.12253
-1.65569	-7.66242	1.12253
-1.6005	-7.66242	1.12253
-1.54531	-7.66242	1.12253
-1.49012	-7.66242	1.12253
-1.43493	-7.66242	1.12253
-1.37974	-7.66242	1.12253
-1.32455	-7.66242	1.12253
-1.26936	-7.66242	1.12253
-1.21417	-7.66242	1.12253
-1.15898	-7.66242	1.12253
-1.1038	-7.66242	1.12253
-1.04861	-7.66242	1.12253
-0.993416	-7.66242	1.12253
-0.938226	-7.66242	1.12253
-0.883036	-7.66242	1.12253
-0.827846	-7.66242	1.12253
-0.772657	-7.66242	1.12253
-0.717467	-7.66242	1.12253
-0.662277	-7.66242	1.12253
-0.607087	-7.66242	1.12253
-0.551898	-7.66242	1.12253
-0.496708	-7.66242	1.12253
-0.441518	-7.66242	1.12253
-0.386328	-7.66242	1.12253
-0.331139	-7.66242	1.12253
-0.275949	-7.66242	1.12253
-0.220759	-7.66242	1.12253
-0.165569	-7.66242	1.12253
-0.11038	-7.66242	1.12253
-0.0551898	-7.66242	1.12253
-5.55112e-17	-7.66242	1.12253
0.0551898	-7.66242	1.12253
0.11038	-7.66242	1.12253
0.165569	-7.66242	1.12253
0.220759	-7.66242	1.12253
0.275949	-7.66242	1.12253
0.331139	-7.66242	1.12253
0.386328	-7.66242	1.12253
0.441518	-7.66242	1.12253
0.496708	-7.66242	1.12253
0.551898	-7.66242	1.12253
0.607087	-7.66242	1.12253
0.662277	-7.66242	1.12253
0.717467	-7.66242	1.12253
0.772657	-7.66242	1.12253
0.827846	-7.66242	1.12253
0.883036	-7.66242	1.12253
0.938226	-7.66242	1.12253
0.993416	-7.66242	1.12253
1.04861	-7.66242	1.12253
1.1038	-7.66242	1.12253
1.15898	-7.66242	1.12253
1.21417	-7.66242	1.12253
1.26936	-7.66242	1.12253
1.32455	-7.66242	1.12253
1.37974	-7.66242	1.12253
1.43493	-7.66242	1.12253
1.49012	-7.66242	1.12253
1.54531	-7.66242	1.12253
1.6005	-7.66242	1.12253
1.65569	-7.66242	1.12253
1.71088	-7.66242	1.12253
1.76607	-7.66242	1.12253
1.82126	-7.66242	1.12253
1.87645	-7.66242	1.12253
1.93164	-7.66242	1.12253
1.98683	-7.66242	1.12253
2.04202	-7.66242	1.12253
2.09721	-7.66242	1.12253
2.1524	-7.66242	1.12253
2.20759	-7.66242	1.12253
2.26278	-7.66242	1.12253
2.31797	-7.66242	1.12253
2.37316	-7.66242	1.12253
2.42835	-7.66242	1.12253
2.48354	-7.66242	1.12253
2.53873	-7.66242	1.12253
2.59392	-7.66242	1.12253
2.64911	-7.66242	1.12253
2.7043	-7.66242	1.12253
2.75949	-7.66242	1.12253
2.81468	-7.66242	1.12253
2.86987	-7.66242	1.12253
2.92506	-7.66242	1.12253
2.98025	-7.66242	1.12253
3.03544	-7.66242	1.12253
3.09063	-7.66242	1.12253
3.14582	-7.66242	1.12253
3.20101	-7.66242	1.12253
3.2562	-7.66242	1.12253
3.31139	-7.66242	1.12253
3.36658	-7.66242	1.12253
3.42177	-7.66242	1.12253
3.47695	-7.66242	1.12253
3.53214	-7.66242	1.12253
3.58733	-7.66242	1.12253
3.64252	-7.66242	1.12253
3.69771	-7.66242	1.12253
3.7529	-7.66242	1.12253
3.80809	-7.66242	1.12253
3.86328	-7.66242	1.12253
3.91847	-7.66242	1.12253
3.97366	-7.66242	1.12253
4.02885	-7.66242	1.12253
4.08404	-7.66242	1.12253
-4.13923	-7.56026	1.12182
-4.08404	-7.56026	1.12182
-4.02885	-7.56026	1.12182
-3.97366	-7.56026	1.12182
-3.91847	-7.56026	1.12183
-3.86328	-7.56026	1.12183
-3.80809	-7.56026	1.12184
-3.7529	-7.56026	1.12184
-3.69771	-7.56026	1.12185
-3.64252	-7.56026	1.12186
-3.58733	-7.56026	1.12187
-3.53214	-7.56026	1.12188
-3.47695	-7.56026	1.12189
-3.42177	-7.56026	1.1219
-3.36658	-7.56026	1.12191
-3.31139	-7.56026	1.12193
-3.2562	-7.56026	1.12194
-3.20101	-7.56026	1.12195
-3.14582	-7.56026	1.12197
-3.09063	-7.56026	1.12198
-3.03544	-7.56026	1.122
-2.98025	-7.56026	1.12201
-2.92506	-7.56026	1.12203
-2.86987	-7.56026	1.12205
-2.81468	-7.56026	1.12207
-2.75949	-7.56026	1.12208
-2.7043	-7.56026	1.1221
-2.64911	-7.56026	1.12212
-2.59392	-7.56026	1.12214
-2.53873	-7.56026	1.12216
-2.48354	-7.56026	1.12217
-2.42835	-7.56026	1.12219
-2.37316	-7.56026	1.12221
-2.31797	-7.56026	1.12223
-2.26278	-7.56026	1.12225
-2.20759	-7.56026	1.12227
-2.1524	-7.56026	1.12228
-2.09721	-7.56026	1.1223
-2.04202	-7.56026	1.12232
-1.98683	-7.56026	1.12234
-1.93164	-7.56026	1.12235
-1.87645	-7.56026	1.12237
-1.82126	-7.56026	1.12239
-1.76607	-7.56026	1.1224
-1.71088	-7.56026	1.12242
-1.65569	-7.56026	1.12243
-1.6005	-7.56026	1.12245
-1.54531	-7.56026	1.12246
-1.49012	-7.56026	1.12247
-1.43493	-7.56026	1.12249
-1.37974	-7.56026	1.1225
-1.32455	-7.56026	1.12251
-1.26936	-7.56026	1.12252
-1.21417	-7.56026	1.12253
-1.15898	-7.56026	1.12254
-1.1038	-7.56026	1.12255
-1.04861	-7.56026	1.12256
-0.993416	-7.56026	1.12257
-0.938226	-7.56026	1.12258
-0.883036	-7.56026	1.12259
-0.827846	-7.56026	1.12259
-0.772657	-7.56026	1.1226
-0.717467	-7.56026	1.12261
-0.662277	-7.56026	1.12261
-0.607087	-7.56026	1.12262
-0.551898	-7.56026	1.12262
-0.496708	-7.56026	1.12263
-0.441518	-7.56026	1.12263
-0.386328	-7.56026	1.12263
-0.331139	-7.56026	1.12264
-0.275949	-7.56026	1.12264
-0.220759	-7.56026	1.12264
-0.165569	-7.56026	1.12264
-0.11038	-7.56026	1.12265
-0.0551898	-7.56026	1.12265
-5.55112e-17	-7.56026	1.12265
0.0551898	-7.56026	1.12265
0.11038	-7.56026	1.12265
0.165569	-7.56026	1.12264
0.220759	-7.56026	1.12264
0.275949	-7.56026	1.12264
0.331139	-7.56026	1.12264
0.386328	-7.56026	1.12263
0.441518	-7.56026	1.12263
0.496708	-7.56026	1.12263
0.551898	-7.56026	1.12262
0.607087	-7.56026	1.12262
0.662277	-7.56026	1.12261
0.717467	-7.56026	1.12261
0.772657	-7.56026	1.1226
0.827846	-7.56026	1.12259
0.883036	-7.56026	1.12259
0.938226	-7.56026	1.12258
0.993416	-7.56026	1.12257
1.04861	-7.56026	1.12256
1.1038	-7.56026	1.12255
1.15898	-7.56026	1.12254
1.21417	-7.56026	1.12253
1.26936	-7.56026	1.12252
1.32455	-7.56026	1.12251
1.37974	-7.56026	1.1225
1.43493	-7.56026	1.12249
1.49012	-7.56026	1.12247
1.54531	-7.56026	1.12246
1.6005	-7.56026	1.12245
1.65569	-7.56026	1.12243
1.71088	-7.56026	1.12242
1.76607	-7.56026	1.1224
1.82126	-7.56026	1.12239
1.87645	-7.56026	1.12237
1.93164	-7.56026	1.12235
1.98683	-7.56026	1.12234
2.04202	-7.56026	1.12232
2.09721	-7.56026	1.1223
2.1524	-7.56026	1.12228
2.20759	-7.56026	1.12227
2.26278	-7.56026	1.12225
2.31797	-7.56026	1.12223
2.37316	-7.56026	1.12221
2.42835	-7.56026	1.12219
2.48354	-7.56026	1.12217
2.53873	-7.56026	1.12216
2.59392	-7.56026	1.12214
2.64911	-7.56026	1.12212
2.7043	-7.56026	1.1221
2.75949	-7.56026	1.12208
2.81468	-7.56026	1.12207
2.86987	-7.56026	1.12205
2.92506	-7.56026	1.12203
2.98025	-7.56026	1.12201
3.03544	-7.56026	1.122
3.09063	-7.56026	1.12198
3.14582	-7.56026	1.12197
3.20101	-7.56026	1.12195
3.2562	-7.56026	1.12194
3.31139	-7.56026	1.12193
3.36658	-7.56026	1.12191
3.42177	-7.56026	1.1219
3.47695	-7.56026	1.12189
3.53214	-7.56026	1.12188
3.58733	-7.56026	1.12187
3.64252	-7.56026	1.12186
3.69771	-7.56026	1.12185
3.7529	-7.56026	1.12184
3.80809	-7.56026	1.12184
3.86328	-7.56026	1.12183
3.91847	-7.56026	1.12183
3.97366	-7.56026	1.12182
4.02885	-7.56026	1.12182
4.08404	-7.56026	1.12182
-4.13923	-7.45809	1.12047
-4.08404	-7.45809	1.12047
-4.02885	-7.45809	1.12048
-3.97366	-7.45809	1.12048
-3.91847	-7.45809	1.12049
-3.86328	-7.45809	1.1205
-3.80809	-7.45809	1.12051
-3.7529	-7.45809	1.12053
-3.69771	-7.45809	1.12055
-3.64252	-7.45809	1.12057
-3.58733	-7.45809	1.12059
-3.53214	-7.45809	1.12062
-3.47695	-7.45809	1.12064
-3.42177	-7.45809	1.12067
-3.36658	-7.45809	1.1207
-3.31139	-7.45809	1.12073
-3.2562	-7.45809	1.12077
-3.20101	-7.45809	1.1208
-3.14582	-7.45809	1.12084
-3.09063	-7.45809	1.12088
-3.03544	-7.45809	1.12091
-2.98025	-7.45809	1.12095
-2.92506	-7.45809	1.12099
-2.86987	-7.45809	1.12104
-2.81468	-7.45809	1.12108
-2.75949	-7.45809	1.12112
-2.7043	-7.45809	1.12116
-2.64911	-7.45809	1.1212
-2.59392	-7.45809	1.12125
-2.53873	-7.45809	1.12129
-2.48354	-7.45809	1.12133
-2.42835	-7.45809	1.12137
-2.37316	-7.45809	1.12142
-2.31797	-7.45809	1.12146
-2.26278	-7.45809	1.1215
-2.20759	-7.45809	1.12154
-2.1524	-7.45809	1.12158
-2.09721	-7.45809	1.12162
-2.04202	-7.45809	1.12165
-1.98683	-7.45809	1.12169
-1.93164	-7.45809	1.12172
-1.87645	-7.45809	1.12176
-1.82126	-7.45809	1.12179
-1.76607	-7.45809	1.12182
-1.71088	-7.45809	1.12185
-1.65569	-7.45809	1.12188
-1.6005	-7.45809	1.12191
-1.54531	-7.45809	1.12193
-1.49012	-7.45809	1.12195
-1.43493	-7.45809	1.12198
-1.37974	-7.45809	1.122
-1.32455	-7.45809	1.12202
-1.26936	-7.45809	1.12204
-1.21417	-7.45809	1.12205
-1.15898	-7.45809	1.12207
-1.1038	-7.45809	1.12208
-1.04861	-7.45809	1.1221
-0.993416	-7.45809	1.12211
-0.938226	-7.45809	1.12212
-0.883036	-7.45809	1.12213
-0.827846	-7.45809	1.12214
-0.772657	-7.45809	1.12215
-0.717467	-7.45809	1.12216
-0.662277	-7.45809	1.12216
-0.607087	-7.45809	1.12217
-0.551898	-7.45809	1.12217
-0.496708	-7.45809	1.12218
-0.441518	-7.45809	1.12218
-0.386328	-7.45809	1.12218
-0.331139	-7.45809	1.12219
-0.275949	-7.45809	1.12219
-0.220759	-7.45809	1.12219
-0.165569	-7.45809	1.12219
-0.11038	-7.45809	1.12219
-0.0551898	-7.45809	1.12219
-5.55112e-17	-7.45809	1.12219
0.0551898	-7.45809	1.12219
0.11038	-7.45809	1.12219
0.165569	-7.45809	1.12219
0.220759	-7.45809	1.12219
0.275949	-7.45809	1.12219
0.331139	-7.45809	1.12219
0.386328	-7.45809	1.12218
0.441518	-7.45809	1.12218
0.496708	-7.45809	1.12218
0.551898	-7.45809	1.12217
0.607087	-7.45809	1.12217
0.662277	-7.45809	1.12216
0.717467	-7.45809	1.12216
0.772657	-7.45809	1.12215
0.827846	-7.45809	1.12214
0.883036	-7.45809	1.12213
0.938226	-7.45809	1.12212
0.993416	-7.45809	1.12211
1.04861	-7.45809	1.1221
1.1038	-7.45809	1.12208
1.15898	-7.45809	1.12207
1.21417	-7.45809	1.12205
1.26936	-7.45809	1.12204
1.32455	-7.45809	1.12202
1.37974	-7.45809	1.122
1.43493	-7.45809	1.12198
1.49012	-7.45809	1.12195
1.54531	-7.45809	1.12193
1.6005	-7.45809	1.12191
1.65569	-7.45809	1.12188
1.71088	-7.45809	1.12185
1.76607	-7.45809	1.12182
1.82126	-7.45809	1.12179
1.87645	-7.45809	1.12176
1.93164	-7.45809	1.12172
1.98683	-7.45809	1.12169
2.04202	-7.45809	1.12165
2.09721	-7.45809	1.12162
2.1524	-7.45809	1.12158
2.20759	-7.45809	1.12154
2.26278	-7.45809	1.1215
2.31797	-7.45809	1.12146
2.37316	-7.45809	1.12142
2.42835	-7.45809	1.12137
2.48354	-7.45809	1.12133
2.53873	-7.45809	1.12129
2.59392	-7.45809	1.12125
2.64911	-7.45809	1.1212
2.7043	-7.45809	1.12116
2.75949	-7.45809	1.12112
2.81468	-7.45809	1.12108
2.86987	-7.45809	1.12104
2.92506	-7.45809	1.12099
2.98025	-7.45809	1.12095
3.03544	-7.45809	1.12091
3.09063	-7.45809	1.12088
3.14582	-7.45809	1.12084
3.20101	-7.45809	1.1208
3.2562	-7.45809	1.12077
3.31139	-7.45809	1.12073
3.36658	-7.45809	1.1207
3.42177	-7.45809	1.12067
3.47695	-7.45809	1.12064
3.53214	-7.45809	1.12062
3.58733	-7.45809	1.12059
3.64252	-7.45809	1.12057
3.69771	-7.45809	1.12055
3.7529	-7.45809	1.12053
3.80809	-7.45809	1.12051
3.86328	-7.45809	1.1205
3.91847	-7.45809	1.12049
3.97366	-7.45809	1.12048
4.02885	-7.45809	1.12048
4.08404	-7.45809	1.12047
-4.13923	-7.35592	1.11845
-4.08404	-7.35592	1.11845
-4.02885	-7.35592	1.11846
-3.97366	-7.35592	1.11847
-3.91847	-7.35592	1.11849
-3.86328	-7.35592	1.11851
-3.80809	-7.35592	1.11853
-3.7529	-7.35592	1.11856
-3.69771	-7.35592	1.11859
-3.64252	-7.35592	1.11863
-3.58733	-7.35592	1.11867
-3.53214	-7.35592	1.11871
-3.47695	-7.35592	1.11876
-3.42177	-7.35592	1.11881
-3.36658	-7.35592	1.11886
-3.31139	-7.35592	1.11892
-3.2562	-7.35592	1.11898
-3.20101	-7.35592	1.11904
-3.14582	-7.35592	1.11911
-3.09063	-7.35592	1.11917
-3.03544	-7.35592	1.11924
-2.98025	-7.35592	1.11931
-2.92506	-7.35592	1.11938
-2.86987	-7.35592	1.11945
-2.81468	-7.35592	1.11953
-2.75949	-7.35592	1.1196
-2.7043	-7.35592	1.11968
-2.64911	-7.35592	1.11975
-2.59392	-7.35592	1.11983
-2.53873	-7.35592	1.1199
-2.48354	-7.35592	1.11997
-2.42835	-7.35592	1.12005
-2.37316	-7.35592	1.12012
-2.31797	-7.35592	1.12019
-2.26278	-7.35592	1.12026
-2.20759	-7.35592	1.12032
-2.1524	-7.35592	1.12039
-2.09721	-7.35592	1.12045
-2.04202	-7.35592	1.12051
-1.98683	-7.35592	1.12057
-1.93164	-7.35592	1.12063
-1.87645	-7.35592	1.12068
-1.82126	-7.35592	1.12073
-1.76607	-7.35592	1.12078
-1.71088	-7.35592	1.12082
-1.65569	-7.35592	1.12087
-1.6005	-7.35592	1.12091
-1.54531	-7.35592	1.12094
-1.49012	-7.35592	1.12098
-1.43493	-7.35592	1.12101
-1.37974	-7.35592	1.12104
-1.32455	-7.35592	1.12106
-1.26936	-7.35592	1.12108
-1.21417	-7.35592	1.1211
-1.15898	-7.35592	1.12112
-1.1038	-7.35592	1.12114
-1.04861	-7.35592	1.12115
-0.993416	-7.35592	1.12116
-0.938226	-7.35592	1.12117
-0.883036	-7.35592	1.12118
-0.827846	-7.35592	1.12119
-0.772657	-7.35592	1.12119
-0.717467	-7.35592	1.1212
-0.662277	-7.35592	1.1212
-0.607087	-7.35592	1.1212
-0.551898	-7.35592	1.12121
-0.496708	-7.35592	1.12121
-0.441518	-7.35592	1.12121
-0.386328	-7.35592	1.12121
-0.331139	-7.35592	1.12121
-0.275949	-7.35592	1.12121
-0.220759	-7.35592	1.1212
-0.165569	-7.35592	1.1212
-0.11038	-7.35592	1.1212
-0.0551898	-7.35592	1.1212
-5.55112e-17	-7.35592	1.1212
0.0551898	-7.35592	1.1212
0.11038	-7.35592	1.1212
0.165569	-7.35592	1.1212
0.220759	-7.35592	1.1212
0.275949	-7.35592	1.12121
0.331139	-7.35592	1.12121
0.386328	-7.35592	1.12121
0.441518	-7.35592	1.12121
0.496708	-7.35592	1.12121
0.551898	-7.35592	1.12121
0.607087	-7.35592	1.1212
0.662277	-7.35592	1.1212
0.717467	-7.35592	1.1212
0.772657	-7.35592	1.12119
0.827846	-7.35592	1.12119
0.883036	-7.35592	1.12118
0.938226	-7.35592	1.12117
0.993416	-7.35592	1.12116
1.04861	-7.35592	1.12115
1.1038	-7.35592	1.12114
1.15898	-7.35592	1.12112
1.21417	-7.35592	1.1211
1.26936	-7.35592	1.12108
1.32455	-7.35592	1.12106
1.37974	-7.35592	1.12104
1.43493	-7.35592	1.12101
1.49012	-7.35592	1.12098
1.54531	-7.35592	1.12094
1.6005	-7.35592	1.12091
1.65569	-7.35592	1.12087
1.71088	-7.35592	1.12082
1.76607	-7.35592	1.12078
1.82126	-7.35592	1.12073
1.87645	-7.35592	1.12068
1.93164	-7.35592	1.12063
1.98683	-7.35592	1.12057
2.04202	-7.35592	1.12051
2.09721	-7.35592	1.12045
2.1524	-7.35592	1.12039
2.20759	-7.35592	1.12032
2.26278	-7.35592	1.12026
2.31797	-7.35592	1.12019
2.37316	-7.35592	1.12012
2.42835	-7.35592	1.12005
2.48354	-7.35592	1.11997
2.53873	-7.35592	1.1199
2.59392	-7.35592	1.11983
2.64911	-7.35592	1.11975
2.7043	-7.35592	1.11968
2.75949	-7.35592	1.1196
2.81468	-7.35592	1.11953
2.86987	-7.35592	1.11945
2.92506	-7.35592	1.11938
2.98025	-7.35592	1.11931
3.03544	-7.35592	1.11924
3.09063	-7.35592	1.11917
3.14582	-7.35592	1.11911
3.20101	-7.35592	1.11904
3.2562	-7.35592	1.11898
3.31139	-7.35592	1.11892
3.36658	-7.35592	1.11886
3.42177	-7.35592	1.11881
3.47695	-7.35592	1.11876
3.53214	-7.35592	1.11871
3.58733	-7.35592	1.11867
3.64252	-7.35592	1.11863
3.69771	-7.35592	1.11859
3.7529	-7.35592	1.11856
3.80809	-7.35592	1.11853
3.86328	-7.35592	1.11851
3.91847	-7.35592	1.11849
3.97366	-7.35592	1.11847
4.02885	-7.35592	1.11846
4.08404	-7.35592	1.11845
-4.13923	-7.25376	1.11574
-4.08404	-7.25376	1.11575
-4.02885	-7.25376	1.11576
-3.97366	-7.25376	1.11577
-3.91847	-7.25376	1.1158
-3.86328	-7.25376	1.11583
-3.80809	-7.25376	1.11586
-3.7529	-7.25376	1.11591
-3.69771	-7.25376	1.11595
-3.64252	-7.25376	1.11601
-3.58733	-7.25376	1.11607
-3.53214	-7.25376	1.11614
-3.47695	-7.25376	1.11621
-3.42177	-7.25376	1.11629
-3.36658	-7.25376	1.11637
-3.31139	-7.25376	1.11645
-3.2562	-7.25376	1.11654
-3.20101	-7.25376	1.11664
-3.14582	-7.25376	1.11674
-3.09063	-7.25376	1.11684
-3.03544	-7.25376	1.11694
-2.98025	-7.25376	1.11705
-2.92506	-7.25376	1.11716
-2.86987	-7.25376	1.11727
-2.81468	-7.25376	1.11738
-2.75949	-7.25376	1.11749
-2.7043	-7.25376	1.11761
-2.64911	-7.25376	1.11772
-2.59392	-7.25376	1.11783
-2.53873	-7.25376	1.11794
-2.48354	-7.25376	1.11806
-2.42835	-7.25376	1.11817
-2.37316	-7.25376	1.11827
-2.31797	-7.25376	1.11838
-2.26278	-7.25376	1.11848
-2.20759	-7.25376	1.11858
-2.1524	-7.25376	1.11868
-2.09721	-7.25376	1.11877
-2.04202	-7.25376	1.11886
-1.98683	-7.25376	1.11895
-1.93164	-7.25376	1.11903
-1.87645	-7.25376	1.11911
-1.82126	-7.25376	1.11918
-1.76607	-7.25376	1.11925
-1.71088	-7.25376	1.11931
-1.65569	-7.25376	1.11937
-1.6005	-7.25376	1.11943
-1.54531	-7.25376	1.11948
-1.49012	-7.25376	1.11952
-1.43493	-7.25376	1.11956
-1.37974	-7.25376	1.1196
-1.32455	-7.25376	1.11963
-1.26936	-7.25376	1.11965
-1.21417	-7.25376	1.11968
-1.15898	-7.25376	1.1197
-1.1038	-7.25376	1.11971
-1.04861	-7.25376	1.11972
-0.993416	-7.25376	1.11973
-0.938226	-7.25376	1.11974
-0.883036	-7.25376	1.11974
-0.827846	-7.25376	1.11974
-0.772657	-7.25376	1.11974
-0.717467	-7.25376	1.11974
-0.662277	-7.25376	1.11974
-0.607087	-7.25376	1.11973
-0.551898	-7.25376	1.11973
-0.496708	-7.25376	1.11972
-0.441518	-7.25376	1.11972
-0.386328	-7.25376	1.11971
-0.331139	-7.25376	1.1197
-0.275949	-7.25376	1.1197
-0.220759	-7.25376	1.11969
-0.165569	-7.25376	1.11969
-0.11038	-7.25376	1.11969
-0.0551898	-7.25376	1.11969
-5.55112e-17	-7.25376	1.11969
0.0551898	-7.25376	1.11969
0.11038	-7.25376	1.11969
0.165569	-7.25376	1.11969
0.220759	-7.25376	1.11969
0.275949	-7.25376	1.1197
0.331139	-7.25376	1.1197
0.386328	-7.25376	1.11971
0.441518	-7.25376	1.11972
0.496708	-7.25376	1.11972
0.551898	-7.25376	1.11973
0.607087	-7.25376	1.11973
0.662277	-7.25376	1.11974
0.717467	-7.25376	1.11974
0.772657	-7.25376	1.11974
0.827846	-7.25376	1.11974
0.883036	-7.25376	1.11974
0.938226	-7.25376	1.11974
0.993416	-7.25376	1.11973
1.04861	-7.25376	1.11972
1.1038	-7.25376	1.11971
1.15898	-7.25376	1.1197
1.21417	-7.25376	1.11968
1.26936	-7.25376	1.11965
1.32455	-7.25376	1.11963
1.37974	-7.25376	1.1196
1.43493	-7.25376	1.11956
1.49012	-7.25376	1.11952
1.54531	-7.25376	1.11948
1.6005	-7.25376	1.11943
1.65569	-7.25376	1.11937
1.71088	-7.25376	1.11931
1.76607	-7.25376	1.11925
1.82126	-7.25376	1.11918
1.87645	-7.25376	1.11911
1.93164	-7.25376	1.11903
1.98683	-7.25376	1.11895
2.04202	-7.25376	1.11886
2.09721	-7.25376	1.11877
2.1524	-7.25376	1.11868
2.20759	-7.25376	1.11858
2.26278	-7.25376	1.11848
2.31797	-7.25376	1.11838
2.37316	-7.25376	1.11827
2.42835	-7.25376	1.11817
2.48354	-7.25376	1.11806
2.53873	-7.25376	1.11794
2.59392	-7.25376	1.11783
2.64911	-7.25376	1.11772
2.7043	-7.25376	1.11761
2.75949	-7.25376	1.11749
2.81468	-7.25376	1.11738
2.86987	-7.25376	1.11727
2.92506	-7.25376	1.11716
2.98025	-7.25376	1.11705
3.03544	-7.25376	1.11694
3.09063	-7.25376	1.11684
3.14582	-7.25376	1.11674
3.20101	-7.25376	1.11664
3.2562	-7.25376	1.11654
3.31139	-7.25376	1.11645
3.36658	-7.25376	1.11637
3.42177	-7.25376	1.11629
3.47695	-7.25376	1.11621
3.53214	-7.25376	1.11614
3.58733	-7.25376	1.11607
3.64252	-7.25376	1.11601
3.69771	-7.25376	1.11595
3.7529	-7.25376	1.11591
3.80809	-7.25376	1.11586
3.86328	-7.25376	1.11583
3.91847	-7.25376	1.1158
3.97366	-7.25376	1.11577
4.02885	-7.25376	1.11576
4.08404	-7.25376	1.11575
-4.13923	-7.15159	1.11235
-4.08404	-7.15159	1.11235
-4.02885	-7.15159	1.11237
-3.97366	-7.15159	1.11239
-3.91847	-7.15159	1.11242
-3.86328	-7.15159	1.11246
-3.80809	-7.15159	1.11251
-3.7529	-7.15159	1.11257
-3.69771	-7.15159	1.11264
-3.64252	-7.15159	1.11271
-3.58733	-7.15159	1.1128
-3.53214	-7.15159	1.11289
-3.47695	-7.15159	1.11299
-3.42177	-7.15159	1.11309
-3.36658	-7.15159	1.11321
-3.31139	-7.15159	1.11333
-3.2562	-7.15159	1.11345
-3.20101	-7.15159	1.11358
-3.14582	-7.15159	1.11372
-3.09063	-7.15159	1.11386
-3.03544	-7.15159	1.114
-2.98025	-7.15159	1.11415
-2.92506	-7.15159	1.1143
-2.86987	-7.15159	1.11445
-2.81468	-7.15159	1.11461
-2.75949	-7.15159	1.11477
-2.7043	-7.15159	1.11492
-2.64911	-7.15159	1.11508
-2.59392	-7.15159	1.11524
-2.53873	-7.15159	1.11539
-2.48354	-7.15159	1.11555
-2.42835	-7.15159	1.1157
-2.37316	-7.15159	1.11585
-2.31797	-7.15159	1.116
-2.26278	-7.15159	1.11614
-2.20759	-7.15159	1.11628
-2.1524	-7.15159	1.11642
-2.09721	-7.15159	1.11655
-2.04202	-7.15159	1.11667
-1.98683	-7.15159	1.11679
-1.93164	-7.15159	1.1169
-1.87645	-7.15159	1.11701
-1.82126	-7.15159	1.11711
-1.76607	-7.15159	1.1172
-1.71088	-7.15159	1.11729
-1.65569	-7.15159	1.11737
-1.6005	-7.15159	1.11744
-1.54531	-7.15159	1.1175
-1.49012	-7.15159	1.11756
-1.43493	-7.15159	1.11761
-1.37974	-7.15159	1.11766
-1.32455	-7.15159	1.1177
-1.26936	-7.15159	1.11773
-1.21417	-7.15159	1.11775
-1.15898	-7.15159	1.11777
-1.1038	-7.15159	1.11779
-1.04861	-7.15159	1.11779
-0.993416	-7.15159	1.1178
-0.938226	-7.15159	1.1178
-0.883036	-7.15159	1.1178
-0.827846	-7.15159	1.11779
-0.772657	-7.15159	1.11778
-0.717467	-7.15159	1.11777
-0.662277	-7.15159	1.11776
-0.607087	-7.15159	1.11775
-0.551898	-7.15159	1.11773
-0.496708	-7.15159	1.11772
-0.441518	-7.15159	1.1177
-0.386328	-7.15159	1.11769
-0.331139	-7.15159	1.11768
-0.275949	-7.15159	1.11767
-0.220759	-7.15159	1.11766
-0.165569	-7.15159	1.11765
-0.11038	-7.15159	1.11765
-0.0551898	-7.15159	1.11764
-5.55112e-17	-7.15159	1.11764
0.0551898	-7.15159	1.11764
0.11038	-7.15159	1.11765
0.165569	-7.15159	1.11765
0.220759	-7.15159	1.11766
0.275949	-7.15159	1.11767
0.331139	-7.15159	1.11768
0.386328	-7.15159	1.11769
0.441518	-7.15159	1.1177
0.496708	-7.15159	1.11772
0.551898	-7.15159	1.11773
0.607087	-7.15159	1.11775
0.662277	-7.15159	1.11776
0.717467	-7.15159	1.11777
0.772657	-7.15159	1.11778
0.827846	-7.15159	1.11779
0.883036	-7.15159	1.1178
0.938226	-7.15159	1.1178
0.993416	-7.15159	1.1178
1.04861	-7.15159	1.11779
1.1038	-7.15159	1.11779
1.15898	-7.15159	1.11777
1.21417	-7.15159	1.11775
1.26936	-7.15159	1.11773
1.32455	-7.15159	1.1177
1.37974	-7.15159	1.11766
1.43493	-7.15159	1.11761
1.49012	-7.15159	1.11756
1.54531	-7.15159	1.1175
1.6005	-7.15159	1.11744
1.65569	-7.15159	1.11737
1.71088	-7.15159	1.11729
1.76607	-7.15159	1.1172
1.82126	-7.15159	1.11711
1.87645	-7.15159	1.11701
1.93164	-7.15159	1.1169
1.98683	-7.15159	1.11679
2.04202	-7.15159	1.11667
2.09721	-7.15159	1.11655
2.1524	-7.15159	1.11642
2.20759	-7.15159	1.11628
2.26278	-7.15159	1.11614
2.31797	-7.15159	1.116
2.37316	-7.15159	1.11585
2.42835	-7.15159	1.1157
2.48354	-7.15159	1.11555
2.53873	-7.15159	1.11539
2.59392	-7.15159	1.11524
2.64911	-7.15159	1.11508
2.7043	-7.15159	1.11492
2.75949	-7.15159	1.11477
2.81468	-7.15159	1.11461
2.86987	-7.15159	1.11445
2.92506	-7.15159	1.1143
2.98025	-7.15159	1.11415
3.03544	-7.15159	1.114
3.09063	-7.15159	1.11386
3.14582	-7.15159	1.11372
3.20101	-7.15159	1.11358
3.2562	-7.15159	1.11345
3.31139	-7.15159	1.11333
3.36658	-7.15159	1.11321
3.42177	-7.15159	1.11309
3.47695	-7.15159	1.11299
3.53214	-7.15159	1.11289
3.58733	-7.15159	1.1128
3.64252	-7.15159	1.11271
3.69771	-7.15159	1.11264
3.7529	-7.15159	1.11257
3.80809	-7.15159	1.11251
3.86328	-7.15159	1.11246
3.91847	-7.15159	1.11242
3.97366	-7.15159	1.11239
4.02885	-7.15159	1.11237
4.08404	-7.15159	1.11235
-4.13923	-7.04943	1.10829
-4.08404	-7.04943	1.1083
-4.02885	-7.04943	1.10832
-3.97366	-7.04943	1.10835
-3.91847	-7.04943	1.10839
-3.86328	-7.04943	1.10844
-3.80809	-7.04943	1.10851
-3.7529	-7.04943	1.10858
-3.69771	-7.04943	1.10867
-3.64252	-7.04943	1.10876
-3.58733	-7.04943	1.10887
-3.53214	-7.04943	1.10899
-3.47695	-7.04943	1.10911
-3.42177	-7.04943	1.10925
-3.36658	-7.04943	1.10939
-3.31139	-7.04943	1.10955
-3.2562	-7.04943	1.10971
-3.20101	-7.04943	1.10988
-3.14582	-7.04943	1.11005
-3.09063	-7.04943	1.11023
-3.03544	-7.04943	1.11042
-2.98025	-7.04943	1.11061
-2.92506	-7.04943	1.11081
-2.86987	-7.04943	1.111
-2.81468	-7.04943	1.11121
-2.75949	-7.04943	1.11141
-2.7043	-7.04943	1.11162
-2.64911	-7.04943	1.11182
-2.59392	-7.04943	1.11203
-2.53873	-7.04943	1.11223
-2.48354	-7.04943	1.11243
-2.42835	-7.04943	1.11263
-2.37316	-7.04943	1.11283
-2.31797	-7.04943	1.11303
-2.26278	-7.04943	1.11321
-2.20759	-7.04943	1.1134
-2.1524	-7.04943	1.11357
-2.09721	-7.04943	1.11375
-2.04202	-7.04943	1.11391
-1.98683	-7.04943	1.11407
-1.93164	-7.04943	1.11421
-1.87645	-7.04943	1.11435
-1.82126	-7.04943	1.11449
-1.76607	-7.04943	1.11461
-1.71088	-7.04943	1.11472
-1.65569	-7.04943	1.11482
-1.6005	-7.04943	1.11492
-1.54531	-7.04943	1.115
-1.49012	-7.04943	1.11507
-1.43493	-7.04943	1.11514
-1.37974	-7.04943	1.11519
-1.32455	-7.04943	1.11524
-1.26936	-7.04943	1.11528
-1.21417	-7.04943	1.1153
-1.15898	-7.04943	1.11533
-1.1038	-7.04943	1.11534
-1.04861	-7.04943	1.11535
-0.993416	-7.04943	1.11535
-0.938226	-7.04943	1.11534
-0.883036	-7.04943	1.11533
-0.827846	-7.04943	1.11532
-0.772657	-7.04943	1.1153
-0.717467	-7.04943	1.11528
-0.662277	-7.04943	1.11526
-0.607087	-7.04943	1.11523
-0.551898	-7.04943	1.11521
-0.496708	-7.04943	1.11518
-0.441518	-7.04943	1.11516
-0.386328	-7.04943	1.11514
-0.331139	-7.04943	1.11512
-0.275949	-7.04943	1.1151
-0.220759	-7.04943	1.11508
-0.165569	-7.04943	1.11507
-0.11038	-7.04943	1.11506
-0.0551898	-7.04943	1.11506
-5.55112e-17	-7.04943	1.11506
0.0551898	-7.04943	1.11506
0.11038	-7.04943	1.11506
0.165569	-7.04943	1.11507
0.220759	-7.04943	1.11508
0.275949	-7.04943	1.1151
0.331139	-7.04943	1.11512
0.386328	-7.04943	1.11514
0.441518	-7.04943	1.11516
0.496708	-7.04943	1.11518
0.551898	-7.04943	1.11521
0.607087	-7.04943	1.11523
0.662277	-7.04943	1.11526
0.717467	-7.04943	1.11528
0.772657	-7.04943	1.1153
0.827846	-7.04943	1.11532
0.883036	-7.04943	1.11533
0.938226	-7.04943	1.11534
0.993416	-7.04943	1.11535
1.04861	-7.04943	1.11535
1.1038	-7.04943	1.11534
1.15898	-7.04943	1.11533
1.21417	-7.04943	1.1153
1.26936	-7.04943	1.11528
1.32455	-7.04943	1.11524
1.37974	-7.04943	1.11519
1.43493	-7.04943	1.11514
1.49012	-7.04943	1.11507
1.54531	-7.04943	1.115
1.6005	-7.04943	1.11492
1.65569	-7.04943	1.11482
1.71088	-7.04943	1.11472
1.76607	-7.04943	1.11461
1.82126	-7.04943	1.11449
1.87645	-7.04943	1.11435
1.93164	-7.04943	1.11421
1.98683	-7.04943	1.11407
2.04202	-7.04943	1.11391
2.09721	-7.04943	1.11375
2.1524	-7.04943	1.11357
2.20759	-7.04943	1.1134
2.26278	-7.04943	1.11321
2.31797	-7.04943	1.11303
2.37316	-7.04943	1.11283
2.42835	-7.04943	1.11263
2.48354	-7.04943	1.11243
2.53873	-7.04943	1.11223
2.59392	-7.04943	1.11203
2.64911	-7.04943	1.11182
2.7043	-7.04943	1.11162
2.75949	-7.04943	1.11141
2.81468	-7.04943	1.11121
2.86987	-7.04943	1.111
2.92506	-7.04943	1.11081
2.98025	-7.04943	1.11061
3.03544	-7.04943	1.11042
3.09063	-7.04943	1.11023
3.14582	-7.04943	1.11005
3.20101	-7.04943	1.10988
3.2562	-7.04943	1.10971
3.31139	-7.04943	1.10955
3.36658	-7.04943	1.10939
3.42177	-7.04943	1.10925
3.47695	-7.04943	1.10911
3.53214	-7.04943	1.10899
3.58733	-7.04943	1.10887
3.64252	-7.04943	1.10876
3.69771	-7.04943	1.10867
3.7529	-7.04943	1.10858
3.80809	-7.04943	1.10851
3.86328	-7.04943	1.10844
3.91847	-7.04943	1.10839
3.97366	-7.04943	1.10835
4.02885	-7.04943	1.10832
4.08404	-7.04943	1.1083
-4.13923	-6.94726	1.10364
-4.08404	-6.94726	1.10365
-4.02885	-6.94726	1.10367
-3.97366	-6.94726	1.1037
-3.91847	-6.94726	1.10375
-3.86328	-6.94726	1.10382
-3.80809	-6.94726	1.10389
-3.7529	-6.94726	1.10398
-3.69771	-6.94726	1.10409
-3.64252	-6.94726	1.10421
-3.58733	-6.94726	1.10433
-3.53214	-6.94726	1.10448
-3.47695	-6.94726	1.10463
-3.42177	-6.94726	1.10479
-3.36658	-6.94726	1.10497
-3.31139	-6.94726	1.10516
-3.2562	-6.94726	1.10535
-3.20101	-6.94726	1.10556
-3.14582	-6.94726	1.10577
-3.09063	-6.94726	1.10599
-3.03544	-6.94726	1.10622
-2.98025	-6.94726	1.10646
-2.92506	-6.94726	1.1067
-2.86987	-6.94726	1.10694
-2.81468	-6.94726	1.10719
-2.75949	-6.94726	1.10744
-2.7043	-6.94726	1.1077
-2.64911	-6.94726	1.10795
-2.59392	-6.94726	1.10821
-2.53873	-6.94726	1.10846
-2.48354	-6.94726	1.10871
-2.42835	-6.94726	1.10896
-2.37316	-6.94726	1.10921
-2.31797	-6.94726	1.10945
-2.26278	-6.94726	1.10969
-2.20759	-6.94726	1.10992
-2.1524	-6.94726	1.11014
-2.09721	-6.94726	1.11036
-2.04202	-6.94726	1.11057
-1.98683	-6.94726	1.11076
-1.93164	-6.94726	1.11095
-1.87645	-6.94726	1.11113
-1.82126	-6.94726	1.11129
-1.76607	-6.94726	1.11145
-1.71088	-6.94726	1.11159
-1.65569	-6.94726	1.11172
-1.6005	-6.94726	1.11183
-1.54531	-6.94726	1.11194
-1.49012	-6.94726	1.11203
-1.43493	-6.94726	1.11211
-1.37974	-6.94726	1.11218
-1.32455	-6.94726	1.11224
-1.26936	-6.94726	1.11228
-1.21417	-6.94726	1.11231
-1.15898	-6.94726	1.11234
-1.1038	-6.94726	1.11235
-1.04861	-6.94726	1.11235
-0.993416	-6.94726	1.11235
-0.938226	-6.94726	1.11234
-0.883036	-6.94726	1.11232
-0.827846	-6.94726	1.1123
-0.772657	-6.94726	1.11227
-0.717467	-6.94726	1.11224
-0.662277	-6.94726	1.11221
-0.607087	-6.94726	1.11217
-0.551898	-6.94726	1.11214
-0.496708	-6.94726	1.1121
-0.441518	-6.94726	1.11207
-0.386328	-6.94726	1.11203
-0.331139	-6.94726	1.112
-0.275949	-6.94726	1.11198
-0.220759	-6.94726	1.11196
-0.165569	-6.94726	1.11194
-0.11038	-6.94726	1.11192
-0.0551898	-6.94726	1.11192
-5.55112e-17	-6.94726	1.11191
0.0551898	-6.94726	1.11192
0.11038	-6.94726	1.11192
0.165569	-6.94726	1.11194
0.220759	-6.94726	1.11196
0.275949	-6.94726	1.11198
0.331139	-6.94726	1.112
0.386328	-6.94726	1.11203
0.441518	-6.94726	1.11207
0.496708	-6.94726	1.1121
0.551898	-6.94726	1.11214
0.607087	-6.94726	1.11217
0.662277	-6.94726	1.11221
0.717467	-6.94726	1.11224
0.772657	-6.94726	1.11227
0.827846	-6.94726	1.1123
0.883036	-6.94726	1.11232
0.938226	-6.94726	1.11234
0.993416	-6.94726	1.11235
1.04861	-6.94726	1.11235
1.1038	-6.94726	1.11235
1.15898	-6.94726	1.11234
1.21417	-6.94726	1.11231
1.26936	-6.94726	1.11228
1.32455	-6.94726	1.11224
1.37974	-6.94726	1.11218
1.43493	-6.94726	1.11211
1.49012	-6.94726	1.11203
1.54531	-6.94726	1.11194
1.6005	-6.94726	1.11183
1.65569	-6.94726	1.11172
1.71088	-6.94726	1.11159
1.76607	-6.94726	1.11145
1.82126	-6.94726	1.11129
1.87645	-6.94726	1.11113
1.93164	-6.94726	1.11095
1.98683	-6.94726	1.11076
2.04202	-6.94726	1.11057
2.09721	-6.94726	1.11036
2.1524	-6.94726	1.11014
2.20759	-6.94726	1.10992
2.26278	-6.94726	1.10969
2.31797	-6.94726	1.10945
2.37316	-6.94726	1.10921
2.42835	-6.94726	1.10896
2.48354	-6.94726	1.10871
2.53873	-6.94726	1.10846
2.59392	-6.94726	1.10821
2.64911	-6.94726	1.10795
2.7043	-6.94726	1.1077
2.75949	-6.94726	1.10744
2.81468	-6.94726	1.10719
2.86987	-6.94726	1.10694
2.92506	-6.94726	1.1067
2.98025	-6.94726	1.10646
3.03544	-6.94726	1.10622
3.09063	-6.94726	1.10599
3.14582	-6.94726	1.10577
3.20101	-6.94726	1.10556
3.2562	-6.94726	1.10535
3.31139	-6.94726	1.10516
3.36658	-6.94726	1.10497
3.42177	-6.94726	1.10479
3.47695	-6.94726	1.10463
3.53214	-6.94726	1.10448
3.58733	-6.94726	1.10433
3.64252	-6.94726	1.10421
3.69771	-6.94726	1.10409
3.7529	-6.94726	1.10398
3.80809	-6.94726	1.10389
3.86328	-6.94726	1.10382
3.91847	-6.94726	1.10375
3.97366	-6.94726	1.1037
4.02885	-6.94726	1.10367
4.08404	-6.94726	1.10365
-4.13923	-6.8451	1.09846
-4.08404	-6.8451	1.09847
-4.02885	-6.8451	1.0985
-3.97366	-6.8451	1.09854
-3.91847	-6.8451	1.09859
-3.86328	-6.8451	1.09867
-3.80809	-6.8451	1.09876
-3.7529	-6.8451	1.09886
-3.69771	-6.8451	1.09898
-3.64252	-6.8451	1.09912
-3.58733	-6.8451	1.09927
-3.53214	-6.8451	1.09943
-3.47695	-6.8451	1.09961
-3.42177	-6.8451	1.0998
-3.36658	-6.8451	1.1
-3.31139	-6.8451	1.10022
-3.2562	-6.8451	1.10045
-3.20101	-6.8451	1.10069
-3.14582	-6.8451	1.10094
-3.09063	-6.8451	1.1012
-3.03544	-6.8451	1.10146
-2.98025	-6.8451	1.10174
-2.92506	-6.8451	1.10202
-2.86987	-6.8451	1.10231
-2.81468	-6.8451	1.10261
-2.75949	-6.8451	1.1029
-2.7043	-6.8451	1.1032
-2.64911	-6.8451	1.10351
-2.59392	-6.8451	1.10381
-2.53873	-6.8451	1.10411
-2.48354	-6.8451	1.10442
-2.42835	-6.8451	1.10472
-2.37316	-6.8451	1.10501
-2.31797	-6.8451	1.1053
-2.26278	-6.8451	1.10559
-2.20759	-6.8451	1.10587
-2.1524	-6.8451	1.10614
-2.09721	-6.8451	1.1064
-2.04202	-6.8451	1.10665
-1.98683	-6.8451	1.10689
-1.93164	-6.8451	1.10711
-1.87645	-6.8451	1.10733
-1.82126	-6.8451	1.10753
-1.76607	-6.8451	1.10772
-1.71088	-6.8451	1.10789
-1.65569	-6.8451	1.10805
-1.6005	-6.8451	1.10819
-1.54531	-6.8451	1.10832
-1.49012	-6.8451	1.10843
-1.43493	-6.8451	1.10853
-1.37974	-6.8451	1.10861
-1.32455	-6.8451	1.10868
-1.26936	-6.8451	1.10873
-1.21417	-6.8451	1.10877
-1.15898	-6.8451	1.10879
-1.1038	-6.8451	1.10881
-1.04861	-6.8451	1.10881
-0.993416	-6.8451	1.1088
-0.938226	-6.8451	1.10878
-0.883036	-6.8451	1.10876
-0.827846	-6.8451	1.10873
-0.772657	-6.8451	1.10869
-0.717467	-6.8451	1.10864
-0.662277	-6.8451	1.1086
-0.607087	-6.8451	1.10855
-0.551898	-6.8451	1.1085
-0.496708	-6.8451	1.10845
-0.441518	-6.8451	1.10841
-0.386328	-6.8451	1.10836
-0.331139	-6.8451	1.10832
-0.275949	-6.8451	1.10829
-0.220759	-6.8451	1.10826
-0.165569	-6.8451	1.10823
-0.11038	-6.8451	1.10822
-0.0551898	-6.8451	1.10821
-5.55112e-17	-6.8451	1.1082
0.0551898	-6.8451	1.10821
0.11038	-6.8451	1.10822
0.165569	-6.8451	1.10823
0.220759	-6.8451	1.10826
0.275949	-6.8451	1.10829
0.331139	-6.8451	1.10832
0.386328	-6.8451	1.10836
0.441518	-6.8451	1.10841
0.496708	-6.8451	1.10845
0.551898	-6.8451	1.1085
0.607087	-6.8451	1.10855
0.662277	-6.8451	1.1086
0.717467	-6.8451	1.10864
0.772657	-6.8451	1.10869
0.827846	-6.8451	1.10873
0.883036	-6.8451	1.10876
0.938226	-6.8451	1.10878
0.993416	-6.8451	1.1088
1.04861	-6.8451	1.10881
1.1038	-6.8451	1.10881
1.15898	-6.8451	1.10879
1.21417	-6.8451	1.10877
1.26936	-6.8451	1.10873
1.32455	-6.8451	1.10868
1.37974	-6.8451	1.10861
1.43493	-6.8451	1.10853
1.49012	-6.8451	1.10843
1.54531	-6.8451	1.10832
1.6005	-6.8451	1.10819
1.65569	-6.8451	1.10805
1.71088	-6.8451	1.10789
1.76607	-6.8451	1.10772
1.82126	-6.8451	1.10753
1.87645	-6.8451	1.10733
1.93164	-6.8451	1.10711
1.98683	-6.8451	1.10689
2.04202	-6.8451	1.10665
2.09721	-6.8451	1.1064
2.1524	-6.8451	1.10614
2.20759	-6.8451	1.10587
2.26278	-6.8451	1.10559
2.31797	-6.8451	1.1053
2.37316	-6.8451	1.10501
2.42835	-6.8451	1.10472
2.48354	-6.8451	1.10442
2.53873	-6.8451	1.10411
2.59392	-6.8451	1.10381
2.64911	-6.8451	1.10351
2.7043	-6.8451	1.1032
2.75949	-6.8451	1.1029
2.81468	-6.8451	1.10261
2.86987	-6.8451	1.10231
2.92506	-6.8451	1.10202
2.98025	-6.8451	1.10174
3.03544	-6.8451	1.10146
3.09063	-6.8451	1.1012
3.14582	-6.8451	1.10094
3.20101	-6.8451	1.10069
3.2562	-6.8451	1.10045
3.31139	-6.8451	1.10022
3.36658	-6.8451	1.1
3.42177	-6.8451	1.0998
3.47695	-6.8451	1.09961
3.53214	-6.8451	1.09943
3.58733	-6.8451	1.09927
3.64252	-6.8451	1.09912
3.69771	-6.8451	1.09898
3.7529	-6.8451	1.09886
3.80809	-6.8451	1.09876
3.86328	-6.8451	1.09867
3.91847	-6.8451	1.09859
3.97366	-6.8451	1.09854
4.02885	-6.8451	1.0985
4.08404	-6.8451	1.09847
-4.13923	-6.74293	1.09287
-4.08404	-6.74293	1.09288
-4.02885	-6.74293	1.0929
-3.97366	-6.74293	1.09295
-3.91847	-6.74293	1.09301
-3.86328	-6.74293	1.09309
-3.80809	-6.74293	1.09319
-3.7529	-6.74293	1.09331
-3.69771	-6.74293	1.09344
-3.64252	-6.74293	1.09359
-3.58733	-6.74293	1.09376
-3.53214	-6.74293	1.09394
-3.47695	-6.74293	1.09414
-3.42177	-6.74293	1.09436
-3.36658	-6.74293	1.09458
-3.31139	-6.74293	1.09483
-3.2562	-6.74293	1.09508
-3.20101	-6.74293	1.09535
-3.14582	-6.74293	1.09563
-3.09063	-6.74293	1.09593
-3.03544	-6.74293	1.09623
-2.98025	-6.74293	1.09654
-2.92506	-6.74293	1.09686
-2.86987	-6.74293	1.09719
-2.81468	-6.74293	1.09752
-2.75949	-6.74293	1.09786
-2.7043	-6.74293	1.09821
-2.64911	-6.74293	1.09855
-2.59392	-6.74293	1.0989
-2.53873	-6.74293	1.09925
-2.48354	-6.74293	1.0996
-2.42835	-6.74293	1.09994
-2.37316	-6.74293	1.10029
-2.31797	-6.74293	1.10062
-2.26278	-6.74293	1.10095
-2.20759	-6.74293	1.10128
-2.1524	-6.74293	1.10159
-2.09721	-6.74293	1.1019
-2.04202	-6.74293	1.10219
-1.98683	-6.74293	1.10247
-1.93164	-6.74293	1.10274
-1.87645	-6.74293	1.10299
-1.82126	-6.74293	1.10323
-1.76607	-6.74293	1.10345
-1.71088	-6.74293	1.10365
-1.65569	-6.74293	1.10384
-1.6005	-6.74293	1.10401
-1.54531	-6.74293	1.10416
-1.49012	-6.74293	1.10429
-1.43493	-6.74293	1.1044
-1.37974	-6.74293	1.1045
-1.32455	-6.74293	1.10458
-1.26936	-6.74293	1.10464
-1.21417	-6.74293	1.10468
-1.15898	-6.74293	1.10471
-1.1038	-6.74293	1.10472
-1.04861	-6.74293	1.10472
-0.993416	-6.74293	1.1047
-0.938226	-6.74293	1.10468
-0.883036	-6.74293	1.10464
-0.827846	-6.74293	1.1046
-0.772657	-6.74293	1.10454
-0.717467	-6.74293	1.10449
-0.662277	-6.74293	1.10443
-0.607087	-6.74293	1.10437
-0.551898	-6.74293	1.1043
-0.496708	-6.74293	1.10424
-0.441518	-6.74293	1.10418
-0.386328	-6.74293	1.10412
-0.331139	-6.74293	1.10407
-0.275949	-6.74293	1.10402
-0.220759	-6.74293	1.10399
-0.165569	-6.74293	1.10396
-0.11038	-6.74293	1.10393
-0.0551898	-6.74293	1.10392
-5.55112e-17	-6.74293	1.10391
0.0551898	-6.74293	1.10392
0.11038	-6.74293	1.10393
0.165569	-6.74293	1.10396
0.220759	-6.74293	1.10399
0.275949	-6.74293	1.10402
0.331139	-6.74293	1.10407
0.386328	-6.74293	1.10412
0.441518	-6.74293	1.10418
0.496708	-6.74293	1.10424
0.551898	-6.74293	1.1043
0.607087	-6.74293	1.10437
0.662277	-6.74293	1.10443
0.717467	-6.74293	1.10449
0.772657	-6.74293	1.10454
0.827846	-6.74293	1.1046
0.883036	-6.74293	1.10464
0.938226	-6.74293	1.10468
0.993416	-6.74293	1.1047
1.04861	-6.74293	1.10472
1.1038	-6.74293	1.10472
1.15898	-6.74293	1.10471
1.21417	-6.74293	1.10468
1.26936	-6.74293	1.10464
1.32455	-6.74293	1.10458
1.37974	-6.74293	1.1045
1.43493	-6.74293	1.1044
1.49012	-6.74293	1.10429
1.54531	-6.74293	1.10416
1.6005	-6.74293	1.10401
1.65569	-6.74293	1.10384
1.71088	-6.74293	1.10365
1.76607	-6.74293	1.10345
1.82126	-6.74293	1.10323
1.87645	-6.74293	1.10299
1.93164	-6.74293	1.10274
1.98683	-6.74293	1.10247
2.04202	-6.74293	1.10219
2.09721	-6.74293	1.1019
2.1524	-6.74293	1.10159
2.20759	-6.74293	1.10128
2.26278	-6.74293	1.10095
2.31797	-6.74293	1.10062
2.37316	-6.74293	1.10029
2.42835	-6.74293	1.09994
2.48354	-6.74293	1.0996
2.53873	-6.74293	1.09925
2.59392	-6.74293	1.0989
2.64911	-6.74293	1.09855
2.7043	-6.74293	1.09821
2.75949	-6.74293	1.09786
2.81468	-6.74293	1.09752
2.86987	-6.74293	1.09719
2.92506	-6.74293	1.09686
2.98025	-6.74293	1.09654
3.03544	-6.74293	1.09623
3.09063	-6.74293	1.09593
3.14582	-6.74293	1.09563
3.20101	-6.74293	1.09535
3.2562	-6.74293	1.09508
3.31139	-6.74293	1.09483
3.36658	-6.74293	1.09458
3.42177	-6.74293	1.09436
3.47695	-6.74293	1.09414
3.53214	-6.74293	1.09394
3.58733	-6.74293	1.09376
3.64252	-6.74293	1.09359
3.69771	-6.74293	1.09344
3.7529	-6.74293	1.09331
3.80809	-6.74293	1.09319
3.86328	-6.74293	1.09309
3.91847	-6.74293	1.09301
3.97366	-6.74293	1.09295
4.02885	-6.74293	1.0929
4.08404	-6.74293	1.09288
-4.13923	-6.64076	1.08697
-4.08404	-6.64076	1.08698
-4.02885	-6.64076	1.08701
-3.97366	-6.64076	1.08706
-3.91847	-6.64076	1.08713
-3.86328	-6.64076	1.08721
-3.80809	-6.64076	1.08732
-3.7529	-6.64076	1.08745
-3.69771	-6.64076	1.08759
-3.64252	-6.64076	1.08775
-3.58733	-6.64076	1.08793
-3.53214	-6.64076	1.08813
-3.47695	-6.64076	1.08834
-3.42177	-6.64076	1.08858
-3.36658	-6.64076	1.08882
-3.31139	-6.64076	1.08909
-3.2562	-6.64076	1.08937
-3.20101	-6.64076	1.08966
-3.14582	-6.64076	1.08996
-3.09063	-6.64076	1.09028
-3.03544	-6.64076	1.09061
-2.98025	-6.64076	1.09096
-2.92506	-6.64076	1.09131
-2.86987	-6.64076	1.09167
-2.81468	-6.64076	1.09204
-2.75949	-6.64076	1.09241
-2.7043	-6.64076	1.09279
-2.64911	-6.64076	1.09318
-2.59392	-6.64076	1.09356
-2.53873	-6.64076	1.09395
-2.48354	-6.64076	1.09434
-2.42835	-6.64076	1.09473
-2.37316	-6.64076	1.09511
-2.31797	-6.64076	1.09549
-2.26278	-6.64076	1.09586
-2.20759	-6.64076	1.09623
-2.1524	-6.64076	1.09658
-2.09721	-6.64076	1.09693
-2.04202	-6.64076	1.09726
-1.98683	-6.64076	1.09758
-1.93164	-6.64076	1.09788
-1.87645	-6.64076	1.09817
-1.82126	-6.64076	1.09844
-1.76607	-6.64076	1.09869
-1.71088	-6.64076	1.09892
-1.65569	-6.64076	1.09914
-1.6005	-6.64076	1.09933
-1.54531	-6.64076	1.0995
-1.49012	-6.64076	1.09965
-1.43493	-6.64076	1.09977
-1.37974	-6.64076	1.09988
-1.32455	-6.64076	1.09997
-1.26936	-6.64076	1.10003
-1.21417	-6.64076	1.10008
-1.15898	-6.64076	1.1001
-1.1038	-6.64076	1.10011
-1.04861	-6.64076	1.1001
-0.993416	-6.64076	1.10008
-0.938226	-6.64076	1.10004
-0.883036	-6.64076	1.09999
-0.827846	-6.64076	1.09993
-0.772657	-6.64076	1.09987
-0.717467	-6.64076	1.09979
-0.662277	-6.64076	1.09971
-0.607087	-6.64076	1.09963
-0.551898	-6.64076	1.09955
-0.496708	-6.64076	1.09947
-0.441518	-6.64076	1.0994
-0.386328	-6.64076	1.09932
-0.331139	-6.64076	1.09926
-0.275949	-6.64076	1.0992
-0.220759	-6.64076	1.09915
-0.165569	-6.64076	1.09911
-0.11038	-6.64076	1.09908
-0.0551898	-6.64076	1.09907
-5.55112e-17	-6.64076	1.09906
0.0551898	-6.64076	1.09907
0.11038	-6.64076	1.09908
0.165569	-6.64076	1.09911
0.220759	-6.64076	1.09915
0.275949	-6.64076	1.0992
0.331139	-6.64076	1.09926
0.386328	-6.64076	1.09932
0.441518	-6.64076	1.0994
0.496708	-6.64076	1.09947
0.551898	-6.64076	1.09955
0.607087	-6.64076	1.09963
0.662277	-6.64076	1.09971
0.717467	-6.64076	1.09979
0.772657	-6.64076	1.09987
0.827846	-6.64076	1.09993
0.883036	-6.64076	1.09999
0.938226	-6.64076	1.10004
0.993416	-6.64076	1.10008
1.04861	-6.64076	1.1001
1.1038	-6.64076	1.10011
1.15898	-6.64076	1.1001
1.21417	-6.64076	1.10008
1.26936	-6.64076	1.10003
1.32455	-6.64076	1.09997
1.37974	-6.64076	1.09988
1.43493	-6.64076	1.09977
1.49012	-6.64076	1.09965
1.54531	-6.64076	1.0995
1.6005	-6.64076	1.09933
1.65569	-6.64076	1.09914
1.71088	-6.64076	1.09892
1.76607	-6.64076	1.09869
1.82126	-6.64076	1.09844
1.87645	-6.64076	1.09817
1.93164	-6.64076	1.09788
1.98683	-6.64076	1.09758
2.04202	-6.64076	1.09726
2.09721	-6.64076	1.09693
2.1524	-6.64076	1.09658
2.20759	-6.64076	1.09623
2.26278	-6.64076	1.09586
2.31797	-6.64076	1.09549
2.37316	-6.64076	1.09511
2.42835	-6.64076	1.09473
2.48354	-6.64076	1.09434
2.53873	-6.64076	1.09395
2.59392	-6.64076	1.09356
2.64911	-6.64076	1.09318
2.7043	-6.64076	1.09279
2.75949	-6.64076	1.09241
2.81468	-6.64076	1.09204
2.86987	-6.64076	1.09167
2.92506	-6.64076	1.09131
2.98025	-6.64076	1.09096
3.03544	-6.64076	1.09061
3.09063	-6.64076	1.09028
3.14582	-6.64076	1.08996
3.20101	-6.64076	1.08966
3.2562	-6.64076	1.08937
3.31139	-6.64076	1.08909
3.36658	-6.64076	1.08882
3.42177	-6.64076	1.08858
3.47695	-6.64076	1.08834
3.53214	-6.64076	1.08813
3.58733	-6.64076	1.08793
3.64252	-6.64076	1.08775
3.69771	-6.64076	1.08759
3.7529	-6.64076	1.08745
3.80809	-6.64076	1.08732
3.86328	-6.64076	1.08721
3.91847	-6.64076	1.08713
3.97366	-6.64076	1.08706
4.02885	-6.64076	1.08701
4.08404	-6.64076	1.08698
-4.13923	-6.5386	1.0809
-4.08404	-6.5386	1.08091
-4.02885	-6.5386	1.08094
-3.97366	-6.5386	1.08099
-3.91847	-6.5386	1.08106
-3.86328	-6.5386	1.08115
-3.80809	-6.5386	1.08126
-3.7529	-6.5386	1.08139
-3.69771	-6.5386	1.08154
-3.64252	-6.5386	1.08171
-3.58733	-6.5386	1.0819
-3.53214	-6.5386	1.08211
-3.47695	-6.5386	1.08234
-3.42177	-6.5386	1.08258
-3.36658	-6.5386	1.08284
-3.31139	-6.5386	1.08312
-3.2562	-6.5386	1.08341
-3.20101	-6.5386	1.08372
-3.14582	-6.5386	1.08405
-3.09063	-6.5386	1.08439
-3.03544	-6.5386	1.08474
-2.98025	-6.5386	1.0851
-2.92506	-6.5386	1.08548
-2.86987	-6.5386	1.08587
-2.81468	-6.5386	1.08626
-2.75949	-6.5386	1.08666
-2.7043	-6.5386	1.08707
-2.64911	-6.5386	1.08749
-2.59392	-6.5386	1.08791
-2.53873	-6.5386	1.08833
-2.48354	-6.5386	1.08875
-2.42835	-6.5386	1.08917
-2.37316	-6.5386	1.08959
-2.31797	-6.5386	1.09
-2.26278	-6.5386	1.09041
-2.20759	-6.5386	1.09081
-2.1524	-6.5386	1.0912
-2.09721	-6.5386	1.09158
-2.04202	-6.5386	1.09194
-1.98683	-6.5386	1.09229
-1.93164	-6.5386	1.09263
-1.87645	-6.5386	1.09295
-1.82126	-6.5386	1.09324
-1.76607	-6.5386	1.09352
-1.71088	-6.5386	1.09378
-1.65569	-6.5386	1.09401
-1.6005	-6.5386	1.09422
-1.54531	-6.5386	1.09441
-1.49012	-6.5386	1.09457
-1.43493	-6.5386	1.09471
-1.37974	-6.5386	1.09482
-1.32455	-6.5386	1.09491
-1.26936	-6.5386	1.09497
-1.21417	-6.5386	1.09501
-1.15898	-6.5386	1.09503
-1.1038	-6.5386	1.09503
-1.04861	-6.5386	1.09501
-0.993416	-6.5386	1.09498
-0.938226	-6.5386	1.09492
-0.883036	-6.5386	1.09486
-0.827846	-6.5386	1.09478
-0.772657	-6.5386	1.09469
-0.717467	-6.5386	1.0946
-0.662277	-6.5386	1.0945
-0.607087	-6.5386	1.09439
-0.551898	-6.5386	1.09429
-0.496708	-6.5386	1.09419
-0.441518	-6.5386	1.09409
-0.386328	-6.5386	1.094
-0.331139	-6.5386	1.09392
-0.275949	-6.5386	1.09385
-0.220759	-6.5386	1.09379
-0.165569	-6.5386	1.09374
-0.11038	-6.5386	1.0937
-0.0551898	-6.5386	1.09368
-5.55112e-17	-6.5386	1.09367
0.0551898	-6.5386	1.09368
0.11038	-6.5386	1.0937
0.165569	-6.5386	1.09374
0.220759	-6.5386	1.09379
0.275949	-6.5386	1.09385
0.331139	-6.5386	1.09392
0.386328	-6.5386	1.094
0.441518	-6.5386	1.09409
0.496708	-6.5386	1.09419
0.551898	-6.5386	1.09429
0.607087	-6.5386	1.09439
0.662277	-6.5386	1.0945
0.717467	-6.5386	1.0946
0.772657	-6.5386	1.09469
0.827846	-6.5386	1.09478
0.883036	-6.5386	1.09486
0.938226	-6.5386	1.09492
0.993416	-6.5386	1.09498
1.04861	-6.5386	1.09501
1.1038	-6.5386	1.09503
1.15898	-6.5386	1.09503
1.21417	-6.5386	1.09501
1.26936	-6.5386	1.09497
1.32455	-6.5386	1.09491
1.37974	-6.5386	1.09482
1.43493	-6.5386	1.09471
1.49012	-6.5386	1.09457
1.54531	-6.5386	1.09441
1.6005	-6.5386	1.09422
1.65569	-6.5386	1.09401
1.71088	-6.5386	1.09378
1.76607	-6.5386	1.09352
1.82126	-6.5386	1.09324
1.87645	-6.5386	1.09295
1.93164	-6.5386	1.09263
1.98683	-6.5386	1.09229
2.04202	-6.5386	1.09194
2.09721	-6.5386	1.09158
2.1524	-6.5386	1.0912
2.20759	-6.5386	1.09081
2.26278	-6.5386	1.09041
2.31797	-6.5386	1.09
2.37316	-6.5386	1.08959
2.42835	-6.5386	1.08917
2.48354	-6.5386	1.08875
2.53873	-6.5386	1.08833
2.59392	-6.5386	1.08791
2.64911	-6.5386	1.08749
2.7043	-6.5386	1.08707
2.75949	-6.5386	1.08666
2.81468	-6.5386	1.08626
2.86987	-6.5386	1.08587
2.92506	-6.5386	1.08548
2.98025	-6.5386	1.0851
3.03544	-6.5386	1.08474
3.09063	-6.5386	1.08439
3.14582	-6.5386	1.08405
3.20101	-6.5386	1.08372
3.2562	-6.5386	1.08341
3.31139	-6.5386	1.08312
3.36658	-6.5386	1.08284
3.42177	-6.5386	1.08258
3.47695	-6.5386	1.08234
3.53214	-6.5386	1.08211
3.58733	-6.5386	1.0819
3.64252	-6.5386	1.08171
3.69771	-6.5386	1.08154
3.7529	-6.5386	1.08139
3.80809	-6.5386	1.08126
3.86328	-6.5386	1.08115
3.91847	-6.5386	1.08106
3.97366	-6.5386	1.08099
4.02885	-6.5386	1.08094
4.08404	-6.5386	1.08091
-4.13923	-6.43643	1.07478
-4.08404	-6.43643	1.07479
-4.02885	-6.43643	1.07482
-3.97366	-6.43643	1.07487
-3.91847	-6.43643	1.07494
-3.86328	-6.43643	1.07503
-3.80809	-6.43643	1.07515
-3.7529	-6.43643	1.07528
-3.69771	-6.43643	1.07544
-3.64252	-6.43643	1.07561
-3.58733	-6.43643	1.0758
-3.53214	-6.43643	1.07601
-3.47695	-6.43643	1.07625
-3.42177	-6.43643	1.0765
-3.36658	-6.43643	1.07677
-3.31139	-6.43643	1.07705
-3.2562	-6.43643	1.07736
-3.20101	-6.43643	1.07768
-3.14582	-6.43643	1.07801
-3.09063	-6.43643	1.07836
-3.03544	-6.43643	1.07873
-2.98025	-6.43643	1.07911
-2.92506	-6.43643	1.0795
-2.86987	-6.43643	1.0799
-2.81468	-6.43643	1.08032
-2.75949	-6.43643	1.08074
-2.7043	-6.43643	1.08117
-2.64911	-6.43643	1.08161
-2.59392	-6.43643	1.08205
-2.53873	-6.43643	1.0825
-2.48354	-6.43643	1.08294
-2.42835	-6.43643	1.08339
-2.37316	-6.43643	1.08383
-2.31797	-6.43643	1.08427
-2.26278	-6.43643	1.08471
-2.20759	-6.43643	1.08513
-2.1524	-6.43643	1.08555
-2.09721	-6.43643	1.08596
-2.04202	-6.43643	1.08635
-1.98683	-6.43643	1.08672
-1.93164	-6.43643	1.08708
-1.87645	-6.43643	1.08742
-1.82126	-6.43643	1.08774
-1.76607	-6.43643	1.08804
-1.71088	-6.43643	1.08831
-1.65569	-6.43643	1.08856
-1.6005	-6.43643	1.08878
-1.54531	-6.43643	1.08898
-1.49012	-6.43643	1.08915
-1.43493	-6.43643	1.08929
-1.37974	-6.43643	1.0894
-1.32455	-6.43643	1.08948
-1.26936	-6.43643	1.08954
-1.21417	-6.43643	1.08958
-1.15898	-6.43643	1.08958
-1.1038	-6.43643	1.08957
-1.04861	-6.43643	1.08953
-0.993416	-6.43643	1.08947
-0.938226	-6.43643	1.0894
-0.883036	-6.43643	1.0893
-0.827846	-6.43643	1.0892
-0.772657	-6.43643	1.08908
-0.717467	-6.43643	1.08896
-0.662277	-6.43643	1.08883
-0.607087	-6.43643	1.0887
-0.551898	-6.43643	1.08857
-0.496708	-6.43643	1.08844
-0.441518	-6.43643	1.08832
-0.386328	-6.43643	1.08821
-0.331139	-6.43643	1.08811
-0.275949	-6.43643	1.08801
-0.220759	-6.43643	1.08794
-0.165569	-6.43643	1.08788
-0.11038	-6.43643	1.08783
-0.0551898	-6.43643	1.0878
-5.55112e-17	-6.43643	1.08779
0.0551898	-6.43643	1.0878
0.11038	-6.43643	1.08783
0.165569	-6.43643	1.08788
0.220759	-6.43643	1.08794
0.275949	-6.43643	1.08801
0.331139	-6.43643	1.08811
0.386328	-6.43643	1.08821
0.441518	-6.43643	1.08832
0.496708	-6.43643	1.08844
0.551898	-6.43643	1.08857
0.607087	-6.43643	1.0887
0.662277	-6.43643	1.08883
0.717467	-6.43643	1.08896
0.772657	-6.43643	1.08908
0.827846	-6.43643	1.0892
0.883036	-6.43643	1.0893
0.938226	-6.43643	1.0894
0.993416	-6.43643	1.08947
1.04861	-6.43643	1.08953
1.1038	-6.43643	1.08957
1.15898	-6.43643	1.08958
1.21417	-6.43643	1.08958
1.26936	-6.43643	1.08954
1.32455	-6.43643	1.08948
1.37974	-6.43643	1.0894
1.43493	-6.43643	1.08929
1.49012	-6.43643	1.08915
1.54531	-6.43643	1.08898
1.6005	-6.43643	1.08878
1.65569	-6.43643	1.08856
1.71088	-6.43643	1.08831
1.76607	-6.43643	1.08804
1.82126	-6.43643	1.08774
1.87645	-6.43643	1.08742
1.93164	-6.43643	1.08708
1.98683	-6.43643	1.08672
2.04202	-6.43643	1.08635
2.09721	-6.43643	1.08596
2.1524	-6.43643	1.08555
2.20759	-6.43643	1.08513
2.26278	-6.43643	1.08471
2.31797	-6.43643	1.08427
2.37316	-6.43643	1.08383
2.42835	-6.43643	1.08339
2.48354	-6.43643	1.08294
2.53873	-6.43643	1.0825
2.59392	-6.43643	1.08205
2.64911	-6.43643	1.08161
2.7043	-6.43643	1.08117
2.75949	-6.43643	1.08074
2.81468	-6.43643	1.08032
2.86987	-6.43643	1.0799
2.92506	-6.43643	1.0795
2.98025	-6.43643	1.07911
3.03544	-6.43643	1.07873
3.09063	-6.43643	1.07836
3.14582	-6.43643	1.07801
3.20101	-6.43643	1.07768
3.2562	-6.43643	1.07736
3.31139	-6.43643	1.07705
3.36658	-6.43643	1.07677
3.42177	-6.43643	1.0765
3.47695	-6.43643	1.07625
3.53214	-6.43643	1.07601
3.58733	-6.43643	1.0758
3.64252	-6.43643	1.07561
3.69771	-6.43643	1.07544
3.7529	-6.43643	1.07528
3.80809	-6.43643	1.07515
3.86328	-6.43643	1.07503
3.91847	-6.43643	1.07494
3.97366	-6.43643	1.07487
4.02885	-6.43643	1.07482
4.08404	-6.43643	1.07479
-4.13923	-6.33427	1.06872
-4.08404	-6.33427	1.06873
-4.02885	-6.33427	1.06876
-3.97366	-6.33427	1.06882
-3.91847	-6.33427	1.06889
-3.86328	-6.33427	1.06898
-3.80809	-6.33427	1.06909
-3.7529	-6.33427	1.06923
-3.69771	-6.33427	1.06938
-3.64252	-6.33427	1.06956
-3.58733	-6.33427	1.06975
-3.53214	-6.33427	1.06996
-3.47695	-6.33427	1.0702
-3.42177	-6.33427	1.07045
-3.36658	-6.33427	1.07072
-3.31139	-6.33427	1.07101
-3.2562	-6.33427	1.07131
-3.20101	-6.33427	1.07164
-3.14582	-6.33427	1.07198
-3.09063	-6.33427	1.07234
-3.03544	-6.33427	1.07271
-2.98025	-6.33427	1.0731
-2.92506	-6.33427	1.0735
-2.86987	-6.33427	1.07391
-2.81468	-6.33427	1.07434
-2.75949	-6.33427	1.07477
-2.7043	-6.33427	1.07521
-2.64911	-6.33427	1.07566
-2.59392	-6.33427	1.07612
-2.53873	-6.33427	1.07658
-2.48354	-6.33427	1.07705
-2.42835	-6.33427	1.07751
-2.37316	-6.33427	1.07797
-2.31797	-6.33427	1.07843
-2.26278	-6.33427	1.07888
-2.20759	-6.33427	1.07933
-2.1524	-6.33427	1.07977
-2.09721	-6.33427	1.08019
-2.04202	-6.33427	1.0806
-1.98683	-6.33427	1.08099
-1.93164	-6.33427	1.08137
-1.87645	-6.33427	1.08172
-1.82126	-6.33427	1.08206
-1.76607	-6.33427	1.08237
-1.71088	-6.33427	1.08265
-1.65569	-6.33427	1.0829
-1.6005	-6.33427	1.08313
-1.54531	-6.33427	1.08333
-1.49012	-6.33427	1.08349
[truncated: 20,501 more rows]

## Sheet: ED Fig.3a E = 200
kc*	kx	Intensity
-4.13923	-7.66242	1.14285
-4.08404	-7.66242	1.14285
-4.02885	-7.66242	1.14285
-3.97366	-7.66242	1.14285
-3.91847	-7.66242	1.14285
-3.86328	-7.66242	1.14285
-3.80809	-7.66242	1.14285
-3.7529	-7.66242	1.14285
-3.69771	-7.66242	1.14285
-3.64252	-7.66242	1.14285
-3.58733	-7.66242	1.14285
-3.53214	-7.66242	1.14285
-3.47695	-7.66242	1.14285
-3.42177	-7.66242	1.14285
-3.36658	-7.66242	1.14285
-3.31139	-7.66242	1.14285
-3.2562	-7.66242	1.14285
-3.20101	-7.66242	1.14285
-3.14582	-7.66242	1.14285
-3.09063	-7.66242	1.14285
-3.03544	-7.66242	1.14285
-2.98025	-7.66242	1.14285
-2.92506	-7.66242	1.14285
-2.86987	-7.66242	1.14285
-2.81468	-7.66242	1.14285
-2.75949	-7.66242	1.14285
-2.7043	-7.66242	1.14285
-2.64911	-7.66242	1.14285
-2.59392	-7.66242	1.14285
-2.53873	-7.66242	1.14285
-2.48354	-7.66242	1.14285
-2.42835	-7.66242	1.14285
-2.37316	-7.66242	1.14285
-2.31797	-7.66242	1.14285
-2.26278	-7.66242	1.14285
-2.20759	-7.66242	1.14285
-2.1524	-7.66242	1.14285
-2.09721	-7.66242	1.14285
-2.04202	-7.66242	1.14285
-1.98683	-7.66242	1.14285
-1.93164	-7.66242	1.14285
-1.87645	-7.66242	1.14285
-1.82126	-7.66242	1.14285
-1.76607	-7.66242	1.14285
-1.71088	-7.66242	1.14285
-1.65569	-7.66242	1.14285
-1.6005	-7.66242	1.14285
-1.54531	-7.66242	1.14285
-1.49012	-7.66242	1.14285
-1.43493	-7.66242	1.14285
-1.37974	-7.66242	1.14285
-1.32455	-7.66242	1.14285
-1.26936	-7.66242	1.14285
-1.21417	-7.66242	1.14285
-1.15898	-7.66242	1.14285
-1.1038	-7.66242	1.14285
-1.04861	-7.66242	1.14285
-0.993416	-7.66242	1.14285
-0.938226	-7.66242	1.14285
-0.883036	-7.66242	1.14285
-0.827846	-7.66242	1.14285
-0.772657	-7.66242	1.14285
-0.717467	-7.66242	1.14285
-0.662277	-7.66242	1.14285
-0.607087	-7.66242	1.14285
-0.551898	-7.66242	1.14285
-0.496708	-7.66242	1.14285
-0.441518	-7.66242	1.14285
-0.386328	-7.66242	1.14285
-0.331139	-7.66242	1.14285
-0.275949	-7.66242	1.14285
-0.220759	-7.66242	1.14285
-0.165569	-7.66242	1.14285
-0.11038	-7.66242	1.14285
-0.0551898	-7.66242	1.14285
-5.55112e-17	-7.66242	1.14285
0.0551898	-7.66242	1.14285
0.11038	-7.66242	1.14285
0.165569	-7.66242	1.14285
0.220759	-7.66242	1.14285
0.275949	-7.66242	1.14285
0.331139	-7.66242	1.14285
0.386328	-7.66242	1.14285
0.441518	-7.66242	1.14285
0.496708	-7.66242	1.14285
0.551898	-7.66242	1.14285
0.607087	-7.66242	1.14285
0.662277	-7.66242	1.14285
0.717467	-7.66242	1.14285
0.772657	-7.66242	1.14285
0.827846	-7.66242	1.14285
0.883036	-7.66242	1.14285
0.938226	-7.66242	1.14285
0.993416	-7.66242	1.14285
1.04861	-7.66242	1.14285
1.1038	-7.66242	1.14285
1.15898	-7.66242	1.14285
1.21417	-7.66242	1.14285
1.26936	-7.66242	1.14285
1.32455	-7.66242	1.14285
1.37974	-7.66242	1.14285
1.43493	-7.66242	1.14285
1.49012	-7.66242	1.14285
1.54531	-7.66242	1.14285
1.6005	-7.66242	1.14285
1.65569	-7.66242	1.14285
1.71088	-7.66242	1.14285
1.76607	-7.66242	1.14285
1.82126	-7.66242	1.14285
1.87645	-7.66242	1.14285
1.93164	-7.66242	1.14285
1.98683	-7.66242	1.14285
2.04202	-7.66242	1.14285
2.09721	-7.66242	1.14285
2.1524	-7.66242	1.14285
2.20759	-7.66242	1.14285
2.26278	-7.66242	1.14285
2.31797	-7.66242	1.14285
2.37316	-7.66242	1.14285
2.42835	-7.66242	1.14285
2.48354	-7.66242	1.14285
2.53873	-7.66242	1.14285
2.59392	-7.66242	1.14285
2.64911	-7.66242	1.14285
2.7043	-7.66242	1.14285
2.75949	-7.66242	1.14285
2.81468	-7.66242	1.14285
2.86987	-7.66242	1.14285
2.92506	-7.66242	1.14285
2.98025	-7.66242	1.14285
3.03544	-7.66242	1.14285
3.09063	-7.66242	1.14285
3.14582	-7.66242	1.14285
3.20101	-7.66242	1.14285
3.2562	-7.66242	1.14285
3.31139	-7.66242	1.14285
3.36658	-7.66242	1.14285
3.42177	-7.66242	1.14285
3.47695	-7.66242	1.14285
3.53214	-7.66242	1.14285
3.58733	-7.66242	1.14285
3.64252	-7.66242	1.14285
3.69771	-7.66242	1.14285
3.7529	-7.66242	1.14285
3.80809	-7.66242	1.14285
3.86328	-7.66242	1.14285
3.91847	-7.66242	1.14285
3.97366	-7.66242	1.14285
4.02885	-7.66242	1.14285
4.08404	-7.66242	1.14285
-4.13923	-7.56026	1.14078
-4.08404	-7.56026	1.14078
-4.02885	-7.56026	1.14078
-3.97366	-7.56026	1.14079
-3.91847	-7.56026	1.1408
-3.86328	-7.56026	1.14081
-3.80809	-7.56026	1.14083
-3.7529	-7.56026	1.14085
-3.69771	-7.56026	1.14087
-3.64252	-7.56026	1.14089
-3.58733	-7.56026	1.14092
-3.53214	-7.56026	1.14095
-3.47695	-7.56026	1.14098
-3.42177	-7.56026	1.14101
-3.36658	-7.56026	1.14105
-3.31139	-7.56026	1.14109
-3.2562	-7.56026	1.14113
-3.20101	-7.56026	1.14117
-3.14582	-7.56026	1.14122
-3.09063	-7.56026	1.14127
-3.03544	-7.56026	1.14132
-2.98025	-7.56026	1.14137
-2.92506	-7.56026	1.14142
-2.86987	-7.56026	1.14148
-2.81468	-7.56026	1.14153
-2.75949	-7.56026	1.14159
-2.7043	-7.56026	1.14165
-2.64911	-7.56026	1.14171
-2.59392	-7.56026	1.14177
-2.53873	-7.56026	1.14183
-2.48354	-7.56026	1.1419
-2.42835	-7.56026	1.14196
-2.37316	-7.56026	1.14203
-2.31797	-7.56026	1.14209
-2.26278	-7.56026	1.14216
-2.20759	-7.56026	1.14222
-2.1524	-7.56026	1.14229
-2.09721	-7.56026	1.14236
-2.04202	-7.56026	1.14242
-1.98683	-7.56026	1.14249
-1.93164	-7.56026	1.14255
-1.87645	-7.56026	1.14262
-1.82126	-7.56026	1.14269
-1.76607	-7.56026	1.14275
-1.71088	-7.56026	1.14281
-1.65569	-7.56026	1.14288
-1.6005	-7.56026	1.14294
-1.54531	-7.56026	1.143
-1.49012	-7.56026	1.14306
-1.43493	-7.56026	1.14312
-1.37974	-7.56026	1.14318
-1.32455	-7.56026	1.14323
-1.26936	-7.56026	1.14329
-1.21417	-7.56026	1.14334
-1.15898	-7.56026	1.14339
-1.1038	-7.56026	1.14344
-1.04861	-7.56026	1.14349
-0.993416	-7.56026	1.14353
-0.938226	-7.56026	1.14357
-0.883036	-7.56026	1.14362
-0.827846	-7.56026	1.14365
-0.772657	-7.56026	1.14369
-0.717467	-7.56026	1.14373
-0.662277	-7.56026	1.14376
-0.607087	-7.56026	1.14379
-0.551898	-7.56026	1.14382
-0.496708	-7.56026	1.14384
-0.441518	-7.56026	1.14386
-0.386328	-7.56026	1.14388
-0.331139	-7.56026	1.1439
-0.275949	-7.56026	1.14391
-0.220759	-7.56026	1.14393
-0.165569	-7.56026	1.14394
-0.11038	-7.56026	1.14394
-0.0551898	-7.56026	1.14395
-5.55112e-17	-7.56026	1.14395
0.0551898	-7.56026	1.14395
0.11038	-7.56026	1.14394
0.165569	-7.56026	1.14394
0.220759	-7.56026	1.14393
0.275949	-7.56026	1.14391
0.331139	-7.56026	1.1439
0.386328	-7.56026	1.14388
0.441518	-7.56026	1.14386
0.496708	-7.56026	1.14384
0.551898	-7.56026	1.14382
0.607087	-7.56026	1.14379
0.662277	-7.56026	1.14376
0.717467	-7.56026	1.14373
0.772657	-7.56026	1.14369
0.827846	-7.56026	1.14365
0.883036	-7.56026	1.14362
0.938226	-7.56026	1.14357
0.993416	-7.56026	1.14353
1.04861	-7.56026	1.14349
1.1038	-7.56026	1.14344
1.15898	-7.56026	1.14339
1.21417	-7.56026	1.14334
1.26936	-7.56026	1.14329
1.32455	-7.56026	1.14323
1.37974	-7.56026	1.14318
1.43493	-7.56026	1.14312
1.49012	-7.56026	1.14306
1.54531	-7.56026	1.143
1.6005	-7.56026	1.14294
1.65569	-7.56026	1.14288
1.71088	-7.56026	1.14281
1.76607	-7.56026	1.14275
1.82126	-7.56026	1.14269
1.87645	-7.56026	1.14262
1.93164	-7.56026	1.14255
1.98683	-7.56026	1.14249
2.04202	-7.56026	1.14242
2.09721	-7.56026	1.14236
2.1524	-7.56026	1.14229
2.20759	-7.56026	1.14222
2.26278	-7.56026	1.14216
2.31797	-7.56026	1.14209
2.37316	-7.56026	1.14203
2.42835	-7.56026	1.14196
2.48354	-7.56026	1.1419
2.53873	-7.56026	1.14183
2.59392	-7.56026	1.14177
2.64911	-7.56026	1.14171
2.7043	-7.56026	1.14165
2.75949	-7.56026	1.14159
2.81468	-7.56026	1.14153
2.86987	-7.56026	1.14148
2.92506	-7.56026	1.14142
2.98025	-7.56026	1.14137
3.03544	-7.56026	1.14132
3.09063	-7.56026	1.14127
3.14582	-7.56026	1.14122
3.20101	-7.56026	1.14117
3.2562	-7.56026	1.14113
3.31139	-7.56026	1.14109
3.36658	-7.56026	1.14105
3.42177	-7.56026	1.14101
3.47695	-7.56026	1.14098
3.53214	-7.56026	1.14095
3.58733	-7.56026	1.14092
3.64252	-7.56026	1.14089
3.69771	-7.56026	1.14087
3.7529	-7.56026	1.14085
3.80809	-7.56026	1.14083
3.86328	-7.56026	1.14081
3.91847	-7.56026	1.1408
3.97366	-7.56026	1.14079
4.02885	-7.56026	1.14078
4.08404	-7.56026	1.14078
-4.13923	-7.45809	1.13777
-4.08404	-7.45809	1.13777
-4.02885	-7.45809	1.13778
-3.97366	-7.45809	1.13779
-3.91847	-7.45809	1.13781
-3.86328	-7.45809	1.13784
-3.80809	-7.45809	1.13787
-3.7529	-7.45809	1.13791
-3.69771	-7.45809	1.13795
-3.64252	-7.45809	1.138
-3.58733	-7.45809	1.13805
-3.53214	-7.45809	1.13811
-3.47695	-7.45809	1.13817
-3.42177	-7.45809	1.13824
-3.36658	-7.45809	1.13832
-3.31139	-7.45809	1.1384
-3.2562	-7.45809	1.13848
-3.20101	-7.45809	1.13857
-3.14582	-7.45809	1.13866
-3.09063	-7.45809	1.13875
-3.03544	-7.45809	1.13885
-2.98025	-7.45809	1.13896
-2.92506	-7.45809	1.13906
-2.86987	-7.45809	1.13917
-2.81468	-7.45809	1.13929
-2.75949	-7.45809	1.1394
-2.7043	-7.45809	1.13952
-2.64911	-7.45809	1.13964
-2.59392	-7.45809	1.13977
-2.53873	-7.45809	1.13989
-2.48354	-7.45809	1.14002
-2.42835	-7.45809	1.14015
-2.37316	-7.45809	1.14028
-2.31797	-7.45809	1.14041
-2.26278	-7.45809	1.14054
-2.20759	-7.45809	1.14067
-2.1524	-7.45809	1.1408
-2.09721	-7.45809	1.14094
-2.04202	-7.45809	1.14107
-1.98683	-7.45809	1.1412
-1.93164	-7.45809	1.14133
-1.87645	-7.45809	1.14146
-1.82126	-7.45809	1.14159
-1.76607	-7.45809	1.14172
-1.71088	-7.45809	1.14184
-1.65569	-7.45809	1.14197
-1.6005	-7.45809	1.14209
-1.54531	-7.45809	1.14221
-1.49012	-7.45809	1.14232
-1.43493	-7.45809	1.14244
-1.37974	-7.45809	1.14255
-1.32455	-7.45809	1.14266
-1.26936	-7.45809	1.14276
-1.21417	-7.45809	1.14287
-1.15898	-7.45809	1.14297
-1.1038	-7.45809	1.14306
-1.04861	-7.45809	1.14315
-0.993416	-7.45809	1.14324
-0.938226	-7.45809	1.14332
-0.883036	-7.45809	1.1434
-0.827846	-7.45809	1.14348
-0.772657	-7.45809	1.14355
-0.717467	-7.45809	1.14362
-0.662277	-7.45809	1.14368
-0.607087	-7.45809	1.14373
-0.551898	-7.45809	1.14379
-0.496708	-7.45809	1.14383
-0.441518	-7.45809	1.14388
-0.386328	-7.45809	1.14391
-0.331139	-7.45809	1.14395
-0.275949	-7.45809	1.14398
-0.220759	-7.45809	1.144
-0.165569	-7.45809	1.14402
-0.11038	-7.45809	1.14403
-0.0551898	-7.45809	1.14404
-5.55112e-17	-7.45809	1.14404
0.0551898	-7.45809	1.14404
0.11038	-7.45809	1.14403
0.165569	-7.45809	1.14402
0.220759	-7.45809	1.144
0.275949	-7.45809	1.14398
0.331139	-7.45809	1.14395
0.386328	-7.45809	1.14391
0.441518	-7.45809	1.14388
0.496708	-7.45809	1.14383
0.551898	-7.45809	1.14379
0.607087	-7.45809	1.14373
0.662277	-7.45809	1.14368
0.717467	-7.45809	1.14362
0.772657	-7.45809	1.14355
0.827846	-7.45809	1.14348
0.883036	-7.45809	1.1434
0.938226	-7.45809	1.14332
0.993416	-7.45809	1.14324
1.04861	-7.45809	1.14315
1.1038	-7.45809	1.14306
1.15898	-7.45809	1.14297
1.21417	-7.45809	1.14287
1.26936	-7.45809	1.14276
1.32455	-7.45809	1.14266
1.37974	-7.45809	1.14255
1.43493	-7.45809	1.14244
1.49012	-7.45809	1.14232
1.54531	-7.45809	1.14221
1.6005	-7.45809	1.14209
1.65569	-7.45809	1.14197
1.71088	-7.45809	1.14184
1.76607	-7.45809	1.14172
1.82126	-7.45809	1.14159
1.87645	-7.45809	1.14146
1.93164	-7.45809	1.14133
1.98683	-7.45809	1.1412
2.04202	-7.45809	1.14107
2.09721	-7.45809	1.14094
2.1524	-7.45809	1.1408
2.20759	-7.45809	1.14067
2.26278	-7.45809	1.14054
2.31797	-7.45809	1.14041
2.37316	-7.45809	1.14028
2.42835	-7.45809	1.14015
2.48354	-7.45809	1.14002
2.53873	-7.45809	1.13989
2.59392	-7.45809	1.13977
2.64911	-7.45809	1.13964
2.7043	-7.45809	1.13952
2.75949	-7.45809	1.1394
2.81468	-7.45809	1.13929
2.86987	-7.45809	1.13917
2.92506	-7.45809	1.13906
2.98025	-7.45809	1.13896
3.03544	-7.45809	1.13885
3.09063	-7.45809	1.13875
3.14582	-7.45809	1.13866
3.20101	-7.45809	1.13857
3.2562	-7.45809	1.13848
3.31139	-7.45809	1.1384
3.36658	-7.45809	1.13832
3.42177	-7.45809	1.13824
3.47695	-7.45809	1.13817
3.53214	-7.45809	1.13811
3.58733	-7.45809	1.13805
3.64252	-7.45809	1.138
3.69771	-7.45809	1.13795
3.7529	-7.45809	1.13791
3.80809	-7.45809	1.13787
3.86328	-7.45809	1.13784
3.91847	-7.45809	1.13781
3.97366	-7.45809	1.13779
4.02885	-7.45809	1.13778
4.08404	-7.45809	1.13777
-4.13923	-7.35592	1.13387
-4.08404	-7.35592	1.13388
-4.02885	-7.35592	1.13389
-3.97366	-7.35592	1.13391
-3.91847	-7.35592	1.13394
-3.86328	-7.35592	1.13398
-3.80809	-7.35592	1.13403
-3.7529	-7.35592	1.13409
-3.69771	-7.35592	1.13415
-3.64252	-7.35592	1.13422
-3.58733	-7.35592	1.1343
-3.53214	-7.35592	1.13439
-3.47695	-7.35592	1.13449
-3.42177	-7.35592	1.13459
-3.36658	-7.35592	1.1347
-3.31139	-7.35592	1.13482
-3.2562	-7.35592	1.13494
-3.20101	-7.35592	1.13508
-3.14582	-7.35592	1.13521
-3.09063	-7.35592	1.13536
-3.03544	-7.35592	1.13551
-2.98025	-7.35592	1.13566
-2.92506	-7.35592	1.13582
-2.86987	-7.35592	1.13599
-2.81468	-7.35592	1.13616
-2.75949	-7.35592	1.13633
-2.7043	-7.35592	1.13651
-2.64911	-7.35592	1.13669
-2.59392	-7.35592	1.13687
-2.53873	-7.35592	1.13706
-2.48354	-7.35592	1.13725
-2.42835	-7.35592	1.13744
-2.37316	-7.35592	1.13764
-2.31797	-7.35592	1.13783
-2.26278	-7.35592	1.13803
-2.20759	-7.35592	1.13822
-2.1524	-7.35592	1.13842
-2.09721	-7.35592	1.13861
-2.04202	-7.35592	1.13881
-1.98683	-7.35592	1.139
-1.93164	-7.35592	1.1392
-1.87645	-7.35592	1.13939
-1.82126	-7.35592	1.13958
-1.76607	-7.35592	1.13977
-1.71088	-7.35592	1.13995
-1.65569	-7.35592	1.14013
-1.6005	-7.35592	1.14031
-1.54531	-7.35592	1.14049
-1.49012	-7.35592	1.14066
-1.43493	-7.35592	1.14082
-1.37974	-7.35592	1.14099
-1.32455	-7.35592	1.14114
-1.26936	-7.35592	1.1413
-1.21417	-7.35592	1.14145
-1.15898	-7.35592	1.14159
-1.1038	-7.35592	1.14173
-1.04861	-7.35592	1.14186
-0.993416	-7.35592	1.14198
-0.938226	-7.35592	1.1421
-0.883036	-7.35592	1.14222
-0.827846	-7.35592	1.14232
-0.772657	-7.35592	1.14242
-0.717467	-7.35592	1.14252
-0.662277	-7.35592	1.14261
-0.607087	-7.35592	1.14269
-0.551898	-7.35592	1.14276
-0.496708	-7.35592	1.14283
-0.441518	-7.35592	1.14289
-0.386328	-7.35592	1.14294
-0.331139	-7.35592	1.14299
-0.275949	-7.35592	1.14303
-0.220759	-7.35592	1.14306
-0.165569	-7.35592	1.14309
-0.11038	-7.35592	1.1431
-0.0551898	-7.35592	1.14312
-5.55112e-17	-7.35592	1.14312
0.0551898	-7.35592	1.14312
0.11038	-7.35592	1.1431
0.165569	-7.35592	1.14309
0.220759	-7.35592	1.14306
0.275949	-7.35592	1.14303
0.331139	-7.35592	1.14299
0.386328	-7.35592	1.14294
0.441518	-7.35592	1.14289
0.496708	-7.35592	1.14283
0.551898	-7.35592	1.14276
0.607087	-7.35592	1.14269
0.662277	-7.35592	1.14261
0.717467	-7.35592	1.14252
0.772657	-7.35592	1.14242
0.827846	-7.35592	1.14232
0.883036	-7.35592	1.14222
0.938226	-7.35592	1.1421
0.993416	-7.35592	1.14198
1.04861	-7.35592	1.14186
1.1038	-7.35592	1.14173
1.15898	-7.35592	1.14159
1.21417	-7.35592	1.14145
1.26936	-7.35592	1.1413
1.32455	-7.35592	1.14114
1.37974	-7.35592	1.14099
1.43493	-7.35592	1.14082
1.49012	-7.35592	1.14066
1.54531	-7.35592	1.14049
1.6005	-7.35592	1.14031
1.65569	-7.35592	1.14013
1.71088	-7.35592	1.13995
1.76607	-7.35592	1.13977
1.82126	-7.35592	1.13958
1.87645	-7.35592	1.13939
1.93164	-7.35592	1.1392
1.98683	-7.35592	1.139
2.04202	-7.35592	1.13881
2.09721	-7.35592	1.13861
2.1524	-7.35592	1.13842
2.20759	-7.35592	1.13822
2.26278	-7.35592	1.13803
2.31797	-7.35592	1.13783
2.37316	-7.35592	1.13764
2.42835	-7.35592	1.13744
2.48354	-7.35592	1.13725
2.53873	-7.35592	1.13706
2.59392	-7.35592	1.13687
2.64911	-7.35592	1.13669
2.7043	-7.35592	1.13651
2.75949	-7.35592	1.13633
2.81468	-7.35592	1.13616
2.86987	-7.35592	1.13599
2.92506	-7.35592	1.13582
2.98025	-7.35592	1.13566
3.03544	-7.35592	1.13551
3.09063	-7.35592	1.13536
3.14582	-7.35592	1.13521
3.20101	-7.35592	1.13508
3.2562	-7.35592	1.13494
3.31139	-7.35592	1.13482
3.36658	-7.35592	1.1347
3.42177	-7.35592	1.13459
3.47695	-7.35592	1.13449
3.53214	-7.35592	1.13439
3.58733	-7.35592	1.1343
3.64252	-7.35592	1.13422
3.69771	-7.35592	1.13415
3.7529	-7.35592	1.13409
3.80809	-7.35592	1.13403
3.86328	-7.35592	1.13398
3.91847	-7.35592	1.13394
3.97366	-7.35592	1.13391
4.02885	-7.35592	1.13389
4.08404	-7.35592	1.13388
-4.13923	-7.25376	1.12918
-4.08404	-7.25376	1.12919
-4.02885	-7.25376	1.1292
-3.97366	-7.25376	1.12923
-3.91847	-7.25376	1.12927
-3.86328	-7.25376	1.12932
-3.80809	-7.25376	1.12939
-3.7529	-7.25376	1.12946
-3.69771	-7.25376	1.12954
-3.64252	-7.25376	1.12964
-3.58733	-7.25376	1.12975
-3.53214	-7.25376	1.12986
-3.47695	-7.25376	1.12999
-3.42177	-7.25376	1.13013
-3.36658	-7.25376	1.13027
-3.31139	-7.25376	1.13043
-3.2562	-7.25376	1.13059
-3.20101	-7.25376	1.13077
-3.14582	-7.25376	1.13095
-3.09063	-7.25376	1.13114
-3.03544	-7.25376	1.13133
-2.98025	-7.25376	1.13154
-2.92506	-7.25376	1.13175
-2.86987	-7.25376	1.13197
-2.81468	-7.25376	1.13219
-2.75949	-7.25376	1.13242
-2.7043	-7.25376	1.13266
-2.64911	-7.25376	1.1329
-2.59392	-7.25376	1.13314
-2.53873	-7.25376	1.13339
-2.48354	-7.25376	1.13364
-2.42835	-7.25376	1.13389
-2.37316	-7.25376	1.13414
-2.31797	-7.25376	1.1344
-2.26278	-7.25376	1.13466
-2.20759	-7.25376	1.13491
-2.1524	-7.25376	1.13517
-2.09721	-7.25376	1.13543
-2.04202	-7.25376	1.13568
-1.98683	-7.25376	1.13594
-1.93164	-7.25376	1.13619
-1.87645	-7.25376	1.13644
-1.82126	-7.25376	1.13669
-1.76607	-7.25376	1.13693
-1.71088	-7.25376	1.13717
-1.65569	-7.25376	1.13741
-1.6005	-7.25376	1.13764
-1.54531	-7.25376	1.13786
-1.49012	-7.25376	1.13808
-1.43493	-7.25376	1.1383
-1.37974	-7.25376	1.13851
-1.32455	-7.25376	1.13871
-1.26936	-7.25376	1.13891
-1.21417	-7.25376	1.1391
-1.15898	-7.25376	1.13928
-1.1038	-7.25376	1.13945
-1.04861	-7.25376	1.13962
-0.993416	-7.25376	1.13978
-0.938226	-7.25376	1.13993
-0.883036	-7.25376	1.14007
-0.827846	-7.25376	1.14021
-0.772657	-7.25376	1.14033
-0.717467	-7.25376	1.14045
-0.662277	-7.25376	1.14056
-0.607087	-7.25376	1.14066
-0.551898	-7.25376	1.14076
-0.496708	-7.25376	1.14084
-0.441518	-7.25376	1.14091
-0.386328	-7.25376	1.14098
-0.331139	-7.25376	1.14104
-0.275949	-7.25376	1.14109
-0.220759	-7.25376	1.14113
-0.165569	-7.25376	1.14116
-0.11038	-7.25376	1.14118
-0.0551898	-7.25376	1.14119
-5.55112e-17	-7.25376	1.1412
0.0551898	-7.25376	1.14119
0.11038	-7.25376	1.14118
0.165569	-7.25376	1.14116
0.220759	-7.25376	1.14113
0.275949	-7.25376	1.14109
0.331139	-7.25376	1.14104
0.386328	-7.25376	1.14098
0.441518	-7.25376	1.14091
0.496708	-7.25376	1.14084
0.551898	-7.25376	1.14076
0.607087	-7.25376	1.14066
0.662277	-7.25376	1.14056
0.717467	-7.25376	1.14045
0.772657	-7.25376	1.14033
0.827846	-7.25376	1.14021
0.883036	-7.25376	1.14007
0.938226	-7.25376	1.13993
0.993416	-7.25376	1.13978
1.04861	-7.25376	1.13962
1.1038	-7.25376	1.13945
1.15898	-7.25376	1.13928
1.21417	-7.25376	1.1391
1.26936	-7.25376	1.13891
1.32455	-7.25376	1.13871
1.37974	-7.25376	1.13851
1.43493	-7.25376	1.1383
1.49012	-7.25376	1.13808
1.54531	-7.25376	1.13786
1.6005	-7.25376	1.13764
1.65569	-7.25376	1.13741
1.71088	-7.25376	1.13717
1.76607	-7.25376	1.13693
1.82126	-7.25376	1.13669
1.87645	-7.25376	1.13644
1.93164	-7.25376	1.13619
1.98683	-7.25376	1.13594
2.04202	-7.25376	1.13568
2.09721	-7.25376	1.13543
2.1524	-7.25376	1.13517
2.20759	-7.25376	1.13491
2.26278	-7.25376	1.13466
2.31797	-7.25376	1.1344
2.37316	-7.25376	1.13414
2.42835	-7.25376	1.13389
2.48354	-7.25376	1.13364
2.53873	-7.25376	1.13339
2.59392	-7.25376	1.13314
2.64911	-7.25376	1.1329
2.7043	-7.25376	1.13266
2.75949	-7.25376	1.13242
2.81468	-7.25376	1.13219
2.86987	-7.25376	1.13197
2.92506	-7.25376	1.13175
2.98025	-7.25376	1.13154
3.03544	-7.25376	1.13133
3.09063	-7.25376	1.13114
3.14582	-7.25376	1.13095
3.20101	-7.25376	1.13077
3.2562	-7.25376	1.13059
3.31139	-7.25376	1.13043
3.36658	-7.25376	1.13027
3.42177	-7.25376	1.13013
3.47695	-7.25376	1.12999
3.53214	-7.25376	1.12986
3.58733	-7.25376	1.12975
3.64252	-7.25376	1.12964
3.69771	-7.25376	1.12954
3.7529	-7.25376	1.12946
3.80809	-7.25376	1.12939
3.86328	-7.25376	1.12932
3.91847	-7.25376	1.12927
3.97366	-7.25376	1.12923
4.02885	-7.25376	1.1292
4.08404	-7.25376	1.12919
-4.13923	-7.15159	1.12378
-4.08404	-7.15159	1.12379
-4.02885	-7.15159	1.12381
-3.97366	-7.15159	1.12384
-3.91847	-7.15159	1.12389
-3.86328	-7.15159	1.12395
-3.80809	-7.15159	1.12403
-3.7529	-7.15159	1.12412
-3.69771	-7.15159	1.12422
-3.64252	-7.15159	1.12434
-3.58733	-7.15159	1.12447
-3.53214	-7.15159	1.12461
-3.47695	-7.15159	1.12477
-3.42177	-7.15159	1.12494
-3.36658	-7.15159	1.12511
-3.31139	-7.15159	1.1253
-3.2562	-7.15159	1.12551
-3.20101	-7.15159	1.12572
-3.14582	-7.15159	1.12594
-3.09063	-7.15159	1.12617
-3.03544	-7.15159	1.12642
-2.98025	-7.15159	1.12667
-2.92506	-7.15159	1.12693
-2.86987	-7.15159	1.12719
-2.81468	-7.15159	1.12747
-2.75949	-7.15159	1.12775
-2.7043	-7.15159	1.12804
-2.64911	-7.15159	1.12833
-2.59392	-7.15159	1.12863
-2.53873	-7.15159	1.12893
-2.48354	-7.15159	1.12924
-2.42835	-7.15159	1.12954
-2.37316	-7.15159	1.12986
-2.31797	-7.15159	1.13017
-2.26278	-7.15159	1.13048
-2.20759	-7.15159	1.1308
-2.1524	-7.15159	1.13111
-2.09721	-7.15159	1.13143
-2.04202	-7.15159	1.13174
-1.98683	-7.15159	1.13205
-1.93164	-7.15159	1.13236
-1.87645	-7.15159	1.13266
-1.82126	-7.15159	1.13296
-1.76607	-7.15159	1.13326
-1.71088	-7.15159	1.13355
-1.65569	-7.15159	1.13383
-1.6005	-7.15159	1.13411
-1.54531	-7.15159	1.13438
-1.49012	-7.15159	1.13465
-1.43493	-7.15159	1.1349
-1.37974	-7.15159	1.13515
-1.32455	-7.15159	1.13539
-1.26936	-7.15159	1.13563
-1.21417	-7.15159	1.13585
-1.15898	-7.15159	1.13607
-1.1038	-7.15159	1.13627
-1.04861	-7.15159	1.13647
-0.993416	-7.15159	1.13666
-0.938226	-7.15159	1.13683
-0.883036	-7.15159	1.137
-0.827846	-7.15159	1.13716
-0.772657	-7.15159	1.13731
-0.717467	-7.15159	1.13744
-0.662277	-7.15159	1.13757
-0.607087	-7.15159	1.13769
-0.551898	-7.15159	1.13779
-0.496708	-7.15159	1.13789
-0.441518	-7.15159	1.13798
-0.386328	-7.15159	1.13805
-0.331139	-7.15159	1.13812
-0.275949	-7.15159	1.13817
-0.220759	-7.15159	1.13822
-0.165569	-7.15159	1.13825
-0.11038	-7.15159	1.13828
-0.0551898	-7.15159	1.13829
-5.55112e-17	-7.15159	1.1383
0.0551898	-7.15159	1.13829
0.11038	-7.15159	1.13828
0.165569	-7.15159	1.13825
0.220759	-7.15159	1.13822
0.275949	-7.15159	1.13817
0.331139	-7.15159	1.13812
0.386328	-7.15159	1.13805
0.441518	-7.15159	1.13798
0.496708	-7.15159	1.13789
0.551898	-7.15159	1.13779
0.607087	-7.15159	1.13769
0.662277	-7.15159	1.13757
0.717467	-7.15159	1.13744
0.772657	-7.15159	1.13731
0.827846	-7.15159	1.13716
0.883036	-7.15159	1.137
0.938226	-7.15159	1.13683
0.993416	-7.15159	1.13666
1.04861	-7.15159	1.13647
1.1038	-7.15159	1.13627
1.15898	-7.15159	1.13607
1.21417	-7.15159	1.13585
1.26936	-7.15159	1.13563
1.32455	-7.15159	1.13539
1.37974	-7.15159	1.13515
1.43493	-7.15159	1.1349
1.49012	-7.15159	1.13465
1.54531	-7.15159	1.13438
1.6005	-7.15159	1.13411
1.65569	-7.15159	1.13383
1.71088	-7.15159	1.13355
1.76607	-7.15159	1.13326
1.82126	-7.15159	1.13296
1.87645	-7.15159	1.13266
1.93164	-7.15159	1.13236
1.98683	-7.15159	1.13205
2.04202	-7.15159	1.13174
2.09721	-7.15159	1.13143
2.1524	-7.15159	1.13111
2.20759	-7.15159	1.1308
2.26278	-7.15159	1.13048
2.31797	-7.15159	1.13017
2.37316	-7.15159	1.12986
2.42835	-7.15159	1.12954
2.48354	-7.15159	1.12924
2.53873	-7.15159	1.12893
2.59392	-7.15159	1.12863
2.64911	-7.15159	1.12833
2.7043	-7.15159	1.12804
2.75949	-7.15159	1.12775
2.81468	-7.15159	1.12747
2.86987	-7.15159	1.12719
2.92506	-7.15159	1.12693
2.98025	-7.15159	1.12667
3.03544	-7.15159	1.12642
3.09063	-7.15159	1.12617
3.14582	-7.15159	1.12594
3.20101	-7.15159	1.12572
3.2562	-7.15159	1.12551
3.31139	-7.15159	1.1253
3.36658	-7.15159	1.12511
3.42177	-7.15159	1.12494
3.47695	-7.15159	1.12477
3.53214	-7.15159	1.12461
3.58733	-7.15159	1.12447
3.64252	-7.15159	1.12434
3.69771	-7.15159	1.12422
3.7529	-7.15159	1.12412
3.80809	-7.15159	1.12403
3.86328	-7.15159	1.12395
3.91847	-7.15159	1.12389
3.97366	-7.15159	1.12384
4.02885	-7.15159	1.12381
4.08404	-7.15159	1.12379
-4.13923	-7.04943	1.11778
-4.08404	-7.04943	1.11779
-4.02885	-7.04943	1.11782
-3.97366	-7.04943	1.11786
-3.91847	-7.04943	1.11791
-3.86328	-7.04943	1.11799
-3.80809	-7.04943	1.11807
-3.7529	-7.04943	1.11818
-3.69771	-7.04943	1.1183
-3.64252	-7.04943	1.11843
-3.58733	-7.04943	1.11858
-3.53214	-7.04943	1.11875
-3.47695	-7.04943	1.11893
-3.42177	-7.04943	1.11912
-3.36658	-7.04943	1.11933
-3.31139	-7.04943	1.11955
-3.2562	-7.04943	1.11978
-3.20101	-7.04943	1.12003
-3.14582	-7.04943	1.12029
-3.09063	-7.04943	1.12056
-3.03544	-7.04943	1.12084
-2.98025	-7.04943	1.12113
-2.92506	-7.04943	1.12144
-2.86987	-7.04943	1.12175
-2.81468	-7.04943	1.12207
-2.75949	-7.04943	1.12239
-2.7043	-7.04943	1.12273
-2.64911	-7.04943	1.12307
-2.59392	-7.04943	1.12342
-2.53873	-7.04943	1.12377
-2.48354	-7.04943	1.12413
-2.42835	-7.04943	1.12449
-2.37316	-7.04943	1.12485
-2.31797	-7.04943	1.12522
-2.26278	-7.04943	1.12558
-2.20759	-7.04943	1.12595
-2.1524	-7.04943	1.12632
-2.09721	-7.04943	1.12668
-2.04202	-7.04943	1.12704
-1.98683	-7.04943	1.1274
-1.93164	-7.04943	1.12776
-1.87645	-7.04943	1.12811
-1.82126	-7.04943	1.12846
-1.76607	-7.04943	1.1288
-1.71088	-7.04943	1.12914
-1.65569	-7.04943	1.12946
-1.6005	-7.04943	1.12978
-1.54531	-7.04943	1.1301
-1.49012	-7.04943	1.1304
-1.43493	-7.04943	1.13069
-1.37974	-7.04943	1.13098
-1.32455	-7.04943	1.13125
-1.26936	-7.04943	1.13152
-1.21417	-7.04943	1.13177
-1.15898	-7.04943	1.13201
-1.1038	-7.04943	1.13224
-1.04861	-7.04943	1.13246
-0.993416	-7.04943	1.13267
-0.938226	-7.04943	1.13287
-0.883036	-7.04943	1.13305
-0.827846	-7.04943	1.13323
-0.772657	-7.04943	1.13339
-0.717467	-7.04943	1.13354
-0.662277	-7.04943	1.13368
-0.607087	-7.04943	1.1338
-0.551898	-7.04943	1.13392
-0.496708	-7.04943	1.13402
-0.441518	-7.04943	1.13412
-0.386328	-7.04943	1.1342
-0.331139	-7.04943	1.13427
-0.275949	-7.04943	1.13433
-0.220759	-7.04943	1.13438
-0.165569	-7.04943	1.13442
-0.11038	-7.04943	1.13444
-0.0551898	-7.04943	1.13446
-5.55112e-17	-7.04943	1.13446
0.0551898	-7.04943	1.13446
0.11038	-7.04943	1.13444
0.165569	-7.04943	1.13442
0.220759	-7.04943	1.13438
0.275949	-7.04943	1.13433
0.331139	-7.04943	1.13427
0.386328	-7.04943	1.1342
0.441518	-7.04943	1.13412
0.496708	-7.04943	1.13402
0.551898	-7.04943	1.13392
0.607087	-7.04943	1.1338
0.662277	-7.04943	1.13368
0.717467	-7.04943	1.13354
0.772657	-7.04943	1.13339
0.827846	-7.04943	1.13323
0.883036	-7.04943	1.13305
0.938226	-7.04943	1.13287
0.993416	-7.04943	1.13267
1.04861	-7.04943	1.13246
1.1038	-7.04943	1.13224
1.15898	-7.04943	1.13201
1.21417	-7.04943	1.13177
1.26936	-7.04943	1.13152
1.32455	-7.04943	1.13125
1.37974	-7.04943	1.13098
1.43493	-7.04943	1.13069
1.49012	-7.04943	1.1304
1.54531	-7.04943	1.1301
1.6005	-7.04943	1.12978
1.65569	-7.04943	1.12946
1.71088	-7.04943	1.12914
1.76607	-7.04943	1.1288
1.82126	-7.04943	1.12846
1.87645	-7.04943	1.12811
1.93164	-7.04943	1.12776
1.98683	-7.04943	1.1274
2.04202	-7.04943	1.12704
2.09721	-7.04943	1.12668
2.1524	-7.04943	1.12632
2.20759	-7.04943	1.12595
2.26278	-7.04943	1.12558
2.31797	-7.04943	1.12522
2.37316	-7.04943	1.12485
2.42835	-7.04943	1.12449
2.48354	-7.04943	1.12413
2.53873	-7.04943	1.12377
2.59392	-7.04943	1.12342
2.64911	-7.04943	1.12307
2.7043	-7.04943	1.12273
2.75949	-7.04943	1.12239
2.81468	-7.04943	1.12207
2.86987	-7.04943	1.12175
2.92506	-7.04943	1.12144
2.98025	-7.04943	1.12113
3.03544	-7.04943	1.12084
3.09063	-7.04943	1.12056
3.14582	-7.04943	1.12029
3.20101	-7.04943	1.12003
3.2562	-7.04943	1.11978
3.31139	-7.04943	1.11955
3.36658	-7.04943	1.11933
3.42177	-7.04943	1.11912
3.47695	-7.04943	1.11893
3.53214	-7.04943	1.11875
3.58733	-7.04943	1.11858
3.64252	-7.04943	1.11843
3.69771	-7.04943	1.1183
3.7529	-7.04943	1.11818
3.80809	-7.04943	1.11807
3.86328	-7.04943	1.11799
3.91847	-7.04943	1.11791
3.97366	-7.04943	1.11786
4.02885	-7.04943	1.11782
4.08404	-7.04943	1.11779
-4.13923	-6.94726	1.11131
-4.08404	-6.94726	1.11132
-4.02885	-6.94726	1.11135
-3.97366	-6.94726	1.11139
-3.91847	-6.94726	1.11146
-3.86328	-6.94726	1.11154
-3.80809	-6.94726	1.11163
-3.7529	-6.94726	1.11175
-3.69771	-6.94726	1.11188
-3.64252	-6.94726	1.11203
-3.58733	-6.94726	1.1122
-3.53214	-6.94726	1.11239
-3.47695	-6.94726	1.11259
-3.42177	-6.94726	1.1128
-3.36658	-6.94726	1.11303
-3.31139	-6.94726	1.11328
-3.2562	-6.94726	1.11354
-3.20101	-6.94726	1.11382
-3.14582	-6.94726	1.11411
-3.09063	-6.94726	1.11441
-3.03544	-6.94726	1.11472
-2.98025	-6.94726	1.11505
-2.92506	-6.94726	1.11539
-2.86987	-6.94726	1.11574
-2.81468	-6.94726	1.1161
-2.75949	-6.94726	1.11646
-2.7043	-6.94726	1.11684
-2.64911	-6.94726	1.11722
-2.59392	-6.94726	1.11761
-2.53873	-6.94726	1.11801
-2.48354	-6.94726	1.11841
-2.42835	-6.94726	1.11881
-2.37316	-6.94726	1.11922
-2.31797	-6.94726	1.11963
-2.26278	-6.94726	1.12004
-2.20759	-6.94726	1.12046
-2.1524	-6.94726	1.12087
-2.09721	-6.94726	1.12128
-2.04202	-6.94726	1.12168
-1.98683	-6.94726	1.12209
-1.93164	-6.94726	1.12248
-1.87645	-6.94726	1.12288
-1.82126	-6.94726	1.12326
-1.76607	-6.94726	1.12364
-1.71088	-6.94726	1.12402
-1.65569	-6.94726	1.12438
-1.6005	-6.94726	1.12474
-1.54531	-6.94726	1.12508
-1.49012	-6.94726	1.12541
-1.43493	-6.94726	1.12574
-1.37974	-6.94726	1.12605
-1.32455	-6.94726	1.12635
-1.26936	-6.94726	1.12664
-1.21417	-6.94726	1.12691
-1.15898	-6.94726	1.12717
-1.1038	-6.94726	1.12742
-1.04861	-6.94726	1.12766
-0.993416	-6.94726	1.12788
-0.938226	-6.94726	1.12809
-0.883036	-6.94726	1.12829
-0.827846	-6.94726	1.12847
-0.772657	-6.94726	1.12864
-0.717467	-6.94726	1.1288
-0.662277	-6.94726	1.12894
-0.607087	-6.94726	1.12908
-0.551898	-6.94726	1.12919
-0.496708	-6.94726	1.1293
-0.441518	-6.94726	1.1294
-0.386328	-6.94726	1.12948
-0.331139	-6.94726	1.12955
-0.275949	-6.94726	1.12961
-0.220759	-6.94726	1.12966
-0.165569	-6.94726	1.1297
-0.11038	-6.94726	1.12973
-0.0551898	-6.94726	1.12975
-5.55112e-17	-6.94726	1.12975
0.0551898	-6.94726	1.12975
0.11038	-6.94726	1.12973
0.165569	-6.94726	1.1297
0.220759	-6.94726	1.12966
0.275949	-6.94726	1.12961
0.331139	-6.94726	1.12955
0.386328	-6.94726	1.12948
0.441518	-6.94726	1.1294
0.496708	-6.94726	1.1293
0.551898	-6.94726	1.12919
0.607087	-6.94726	1.12908
0.662277	-6.94726	1.12894
0.717467	-6.94726	1.1288
0.772657	-6.94726	1.12864
0.827846	-6.94726	1.12847
0.883036	-6.94726	1.12829
0.938226	-6.94726	1.12809
0.993416	-6.94726	1.12788
1.04861	-6.94726	1.12766
1.1038	-6.94726	1.12742
1.15898	-6.94726	1.12717
1.21417	-6.94726	1.12691
1.26936	-6.94726	1.12664
1.32455	-6.94726	1.12635
1.37974	-6.94726	1.12605
1.43493	-6.94726	1.12574
1.49012	-6.94726	1.12541
1.54531	-6.94726	1.12508
1.6005	-6.94726	1.12474
1.65569	-6.94726	1.12438
1.71088	-6.94726	1.12402
1.76607	-6.94726	1.12364
1.82126	-6.94726	1.12326
1.87645	-6.94726	1.12288
1.93164	-6.94726	1.12248
1.98683	-6.94726	1.12209
2.04202	-6.94726	1.12168
2.09721	-6.94726	1.12128
2.1524	-6.94726	1.12087
2.20759	-6.94726	1.12046
2.26278	-6.94726	1.12004
2.31797	-6.94726	1.11963
2.37316	-6.94726	1.11922
2.42835	-6.94726	1.11881
2.48354	-6.94726	1.11841
2.53873	-6.94726	1.11801
2.59392	-6.94726	1.11761
2.64911	-6.94726	1.11722
2.7043	-6.94726	1.11684
2.75949	-6.94726	1.11646
2.81468	-6.94726	1.1161
2.86987	-6.94726	1.11574
2.92506	-6.94726	1.11539
2.98025	-6.94726	1.11505
3.03544	-6.94726	1.11472
3.09063	-6.94726	1.11441
3.14582	-6.94726	1.11411
3.20101	-6.94726	1.11382
3.2562	-6.94726	1.11354
3.31139	-6.94726	1.11328
3.36658	-6.94726	1.11303
3.42177	-6.94726	1.1128
3.47695	-6.94726	1.11259
3.53214	-6.94726	1.11239
3.58733	-6.94726	1.1122
3.64252	-6.94726	1.11203
3.69771	-6.94726	1.11188
3.7529	-6.94726	1.11175
3.80809	-6.94726	1.11163
3.86328	-6.94726	1.11154
3.91847	-6.94726	1.11146
3.97366	-6.94726	1.11139
4.02885	-6.94726	1.11135
4.08404	-6.94726	1.11132
-4.13923	-6.8451	1.1045
-4.08404	-6.8451	1.10451
-4.02885	-6.8451	1.10454
-3.97366	-6.8451	1.10458
-3.91847	-6.8451	1.10465
-3.86328	-6.8451	1.10474
-3.80809	-6.8451	1.10484
-3.7529	-6.8451	1.10497
-3.69771	-6.8451	1.10511
-3.64252	-6.8451	1.10527
-3.58733	-6.8451	1.10545
-3.53214	-6.8451	1.10565
-3.47695	-6.8451	1.10587
-3.42177	-6.8451	1.1061
-3.36658	-6.8451	1.10635
-3.31139	-6.8451	1.10662
-3.2562	-6.8451	1.1069
-3.20101	-6.8451	1.1072
-3.14582	-6.8451	1.10751
-3.09063	-6.8451	1.10784
-3.03544	-6.8451	1.10818
-2.98025	-6.8451	1.10853
-2.92506	-6.8451	1.1089
-2.86987	-6.8451	1.10928
-2.81468	-6.8451	1.10967
-2.75949	-6.8451	1.11007
-2.7043	-6.8451	1.11048
-2.64911	-6.8451	1.11089
-2.59392	-6.8451	1.11132
-2.53873	-6.8451	1.11175
-2.48354	-6.8451	1.11219
-2.42835	-6.8451	1.11263
-2.37316	-6.8451	1.11307
-2.31797	-6.8451	1.11352
-2.26278	-6.8451	1.11397
-2.20759	-6.8451	1.11442
-2.1524	-6.8451	1.11487
-2.09721	-6.8451	1.11531
-2.04202	-6.8451	1.11575
-1.98683	-6.8451	1.11619
-1.93164	-6.8451	1.11663
-1.87645	-6.8451	1.11705
-1.82126	-6.8451	1.11747
-1.76607	-6.8451	1.11788
-1.71088	-6.8451	1.11828
-1.65569	-6.8451	1.11868
-1.6005	-6.8451	1.11906
-1.54531	-6.8451	1.11943
-1.49012	-6.8451	1.11978
-1.43493	-6.8451	1.12013
-1.37974	-6.8451	1.12046
-1.32455	-6.8451	1.12078
-1.26936	-6.8451	1.12108
-1.21417	-6.8451	1.12137
-1.15898	-6.8451	1.12164
-1.1038	-6.8451	1.1219
-1.04861	-6.8451	1.12214
-0.993416	-6.8451	1.12237
-0.938226	-6.8451	1.12259
-0.883036	-6.8451	1.12279
-0.827846	-6.8451	1.12297
-0.772657	-6.8451	1.12314
-0.717467	-6.8451	1.1233
-0.662277	-6.8451	1.12345
-0.607087	-6.8451	1.12358
-0.551898	-6.8451	1.12369
-0.496708	-6.8451	1.1238
-0.441518	-6.8451	1.12389
-0.386328	-6.8451	1.12397
-0.331139	-6.8451	1.12404
-0.275949	-6.8451	1.1241
-0.220759	-6.8451	1.12415
-0.165569	-6.8451	1.12418
-0.11038	-6.8451	1.12421
-0.0551898	-6.8451	1.12423
-5.55112e-17	-6.8451	1.12423
0.0551898	-6.8451	1.12423
0.11038	-6.8451	1.12421
0.165569	-6.8451	1.12418
0.220759	-6.8451	1.12415
0.275949	-6.8451	1.1241
0.331139	-6.8451	1.12404
0.386328	-6.8451	1.12397
0.441518	-6.8451	1.12389
0.496708	-6.8451	1.1238
0.551898	-6.8451	1.12369
0.607087	-6.8451	1.12358
0.662277	-6.8451	1.12345
0.717467	-6.8451	1.1233
0.772657	-6.8451	1.12314
0.827846	-6.8451	1.12297
0.883036	-6.8451	1.12279
0.938226	-6.8451	1.12259
0.993416	-6.8451	1.12237
1.04861	-6.8451	1.12214
1.1038	-6.8451	1.1219
1.15898	-6.8451	1.12164
1.21417	-6.8451	1.12137
1.26936	-6.8451	1.12108
1.32455	-6.8451	1.12078
1.37974	-6.8451	1.12046
1.43493	-6.8451	1.12013
1.49012	-6.8451	1.11978
1.54531	-6.8451	1.11943
1.6005	-6.8451	1.11906
1.65569	-6.8451	1.11868
1.71088	-6.8451	1.11828
1.76607	-6.8451	1.11788
1.82126	-6.8451	1.11747
1.87645	-6.8451	1.11705
1.93164	-6.8451	1.11663
1.98683	-6.8451	1.11619
2.04202	-6.8451	1.11575
2.09721	-6.8451	1.11531
2.1524	-6.8451	1.11487
2.20759	-6.8451	1.11442
2.26278	-6.8451	1.11397
2.31797	-6.8451	1.11352
2.37316	-6.8451	1.11307
2.42835	-6.8451	1.11263
2.48354	-6.8451	1.11219
2.53873	-6.8451	1.11175
2.59392	-6.8451	1.11132
2.64911	-6.8451	1.11089
2.7043	-6.8451	1.11048
2.75949	-6.8451	1.11007
2.81468	-6.8451	1.10967
2.86987	-6.8451	1.10928
2.92506	-6.8451	1.1089
2.98025	-6.8451	1.10853
3.03544	-6.8451	1.10818
3.09063	-6.8451	1.10784
3.14582	-6.8451	1.10751
3.20101	-6.8451	1.1072
3.2562	-6.8451	1.1069
3.31139	-6.8451	1.10662
3.36658	-6.8451	1.10635
3.42177	-6.8451	1.1061
3.47695	-6.8451	1.10587
3.53214	-6.8451	1.10565
3.58733	-6.8451	1.10545
3.64252	-6.8451	1.10527
3.69771	-6.8451	1.10511
3.7529	-6.8451	1.10497
3.80809	-6.8451	1.10484
3.86328	-6.8451	1.10474
3.91847	-6.8451	1.10465
3.97366	-6.8451	1.10458
4.02885	-6.8451	1.10454
4.08404	-6.8451	1.10451
-4.13923	-6.74293	1.09747
-4.08404	-6.74293	1.09748
-4.02885	-6.74293	1.09751
-3.97366	-6.74293	1.09756
-3.91847	-6.74293	1.09763
-3.86328	-6.74293	1.09772
-3.80809	-6.74293	1.09783
-3.7529	-6.74293	1.09796
-3.69771	-6.74293	1.09811
-3.64252	-6.74293	1.09828
-3.58733	-6.74293	1.09847
-3.53214	-6.74293	1.09868
-3.47695	-6.74293	1.0989
-3.42177	-6.74293	1.09915
-3.36658	-6.74293	1.09941
-3.31139	-6.74293	1.09969
-3.2562	-6.74293	1.09999
-3.20101	-6.74293	1.1003
-3.14582	-6.74293	1.10063
-3.09063	-6.74293	1.10098
-3.03544	-6.74293	1.10134
-2.98025	-6.74293	1.10171
-2.92506	-6.74293	1.1021
-2.86987	-6.74293	1.1025
-2.81468	-6.74293	1.10291
-2.75949	-6.74293	1.10334
-2.7043	-6.74293	1.10377
-2.64911	-6.74293	1.10421
-2.59392	-6.74293	1.10466
-2.53873	-6.74293	1.10512
-2.48354	-6.74293	1.10558
-2.42835	-6.74293	1.10605
-2.37316	-6.74293	1.10653
-2.31797	-6.74293	1.107
-2.26278	-6.74293	1.10748
-2.20759	-6.74293	1.10795
-2.1524	-6.74293	1.10843
-2.09721	-6.74293	1.1089
-2.04202	-6.74293	1.10937
-1.98683	-6.74293	1.10984
-1.93164	-6.74293	1.1103
-1.87645	-6.74293	1.11075
-1.82126	-6.74293	1.11119
-1.76607	-6.74293	1.11162
-1.71088	-6.74293	1.11204
-1.65569	-6.74293	1.11245
-1.6005	-6.74293	1.11285
-1.54531	-6.74293	1.11324
-1.49012	-6.74293	1.11361
-1.43493	-6.74293	1.11397
-1.37974	-6.74293	1.11431
-1.32455	-6.74293	1.11463
-1.26936	-6.74293	1.11494
-1.21417	-6.74293	1.11523
-1.15898	-6.74293	1.11551
-1.1038	-6.74293	1.11577
-1.04861	-6.74293	1.11601
-0.993416	-6.74293	1.11624
-0.938226	-6.74293	1.11645
-0.883036	-6.74293	1.11665
-0.827846	-6.74293	1.11683
-0.772657	-6.74293	1.11699
-0.717467	-6.74293	1.11714
-0.662277	-6.74293	1.11728
-0.607087	-6.74293	1.1174
-0.551898	-6.74293	1.11751
-0.496708	-6.74293	1.1176
-0.441518	-6.74293	1.11769
-0.386328	-6.74293	1.11776
-0.331139	-6.74293	1.11782
-0.275949	-6.74293	1.11788
-0.220759	-6.74293	1.11792
-0.165569	-6.74293	1.11795
-0.11038	-6.74293	1.11797
-0.0551898	-6.74293	1.11799
-5.55112e-17	-6.74293	1.11799
0.0551898	-6.74293	1.11799
0.11038	-6.74293	1.11797
0.165569	-6.74293	1.11795
0.220759	-6.74293	1.11792
0.275949	-6.74293	1.11788
0.331139	-6.74293	1.11782
0.386328	-6.74293	1.11776
0.441518	-6.74293	1.11769
0.496708	-6.74293	1.1176
0.551898	-6.74293	1.11751
0.607087	-6.74293	1.1174
0.662277	-6.74293	1.11728
0.717467	-6.74293	1.11714
0.772657	-6.74293	1.11699
0.827846	-6.74293	1.11683
0.883036	-6.74293	1.11665
0.938226	-6.74293	1.11645
0.993416	-6.74293	1.11624
1.04861	-6.74293	1.11601
1.1038	-6.74293	1.11577
1.15898	-6.74293	1.11551
1.21417	-6.74293	1.11523
1.26936	-6.74293	1.11494
1.32455	-6.74293	1.11463
1.37974	-6.74293	1.11431
1.43493	-6.74293	1.11397
1.49012	-6.74293	1.11361
1.54531	-6.74293	1.11324
1.6005	-6.74293	1.11285
1.65569	-6.74293	1.11245
1.71088	-6.74293	1.11204
1.76607	-6.74293	1.11162
1.82126	-6.74293	1.11119
1.87645	-6.74293	1.11075
1.93164	-6.74293	1.1103
1.98683	-6.74293	1.10984
2.04202	-6.74293	1.10937
2.09721	-6.74293	1.1089
2.1524	-6.74293	1.10843
2.20759	-6.74293	1.10795
2.26278	-6.74293	1.10748
2.31797	-6.74293	1.107
2.37316	-6.74293	1.10653
2.42835	-6.74293	1.10605
2.48354	-6.74293	1.10558
2.53873	-6.74293	1.10512
2.59392	-6.74293	1.10466
2.64911	-6.74293	1.10421
2.7043	-6.74293	1.10377
2.75949	-6.74293	1.10334
2.81468	-6.74293	1.10291
2.86987	-6.74293	1.1025
2.92506	-6.74293	1.1021
2.98025	-6.74293	1.10171
3.03544	-6.74293	1.10134
3.09063	-6.74293	1.10098
3.14582	-6.74293	1.10063
3.20101	-6.74293	1.1003
3.2562	-6.74293	1.09999
3.31139	-6.74293	1.09969
3.36658	-6.74293	1.09941
3.42177	-6.74293	1.09915
3.47695	-6.74293	1.0989
3.53214	-6.74293	1.09868
3.58733	-6.74293	1.09847
3.64252	-6.74293	1.09828
3.69771	-6.74293	1.09811
3.7529	-6.74293	1.09796
3.80809	-6.74293	1.09783
3.86328	-6.74293	1.09772
3.91847	-6.74293	1.09763
3.97366	-6.74293	1.09756
4.02885	-6.74293	1.09751
4.08404	-6.74293	1.09748
-4.13923	-6.64076	1.09036
-4.08404	-6.64076	1.09037
-4.02885	-6.64076	1.0904
-3.97366	-6.64076	1.09045
-3.91847	-6.64076	1.09052
-3.86328	-6.64076	1.09062
-3.80809	-6.64076	1.09073
-3.7529	-6.64076	1.09086
-3.69771	-6.64076	1.09102
-3.64252	-6.64076	1.09119
-3.58733	-6.64076	1.09138
-3.53214	-6.64076	1.0916
-3.47695	-6.64076	1.09183
-3.42177	-6.64076	1.09208
-3.36658	-6.64076	1.09235
-3.31139	-6.64076	1.09263
-3.2562	-6.64076	1.09294
-3.20101	-6.64076	1.09326
-3.14582	-6.64076	1.0936
-3.09063	-6.64076	1.09396
-3.03544	-6.64076	1.09433
-2.98025	-6.64076	1.09471
-2.92506	-6.64076	1.09511
-2.86987	-6.64076	1.09553
-2.81468	-6.64076	1.09595
-2.75949	-6.64076	1.09639
-2.7043	-6.64076	1.09684
-2.64911	-6.64076	1.0973
-2.59392	-6.64076	1.09777
-2.53873	-6.64076	1.09825
-2.48354	-6.64076	1.09873
-2.42835	-6.64076	1.09922
-2.37316	-6.64076	1.09971
-2.31797	-6.64076	1.1002
-2.26278	-6.64076	1.1007
-2.20759	-6.64076	1.10119
-2.1524	-6.64076	1.10168
-2.09721	-6.64076	1.10218
-2.04202	-6.64076	1.10266
-1.98683	-6.64076	1.10314
-1.93164	-6.64076	1.10362
-1.87645	-6.64076	1.10408
-1.82126	-6.64076	1.10454
-1.76607	-6.64076	1.10499
-1.71088	-6.64076	1.10542
-1.65569	-6.64076	1.10584
-1.6005	-6.64076	1.10625
-1.54531	-6.64076	1.10664
-1.49012	-6.64076	1.10701
-1.43493	-6.64076	1.10737
-1.37974	-6.64076	1.10771
-1.32455	-6.64076	1.10803
-1.26936	-6.64076	1.10834
-1.21417	-6.64076	1.10863
-1.15898	-6.64076	1.1089
-1.1038	-6.64076	1.10915
-1.04861	-6.64076	1.10938
-0.993416	-6.64076	1.1096
-0.938226	-6.64076	1.10979
-0.883036	-6.64076	1.10997
-0.827846	-6.64076	1.11014
-0.772657	-6.64076	1.11029
-0.717467	-6.64076	1.11042
-0.662277	-6.64076	1.11054
-0.607087	-6.64076	1.11065
-0.551898	-6.64076	1.11074
-0.496708	-6.64076	1.11082
-0.441518	-6.64076	1.11089
-0.386328	-6.64076	1.11095
-0.331139	-6.64076	1.111
-0.275949	-6.64076	1.11104
-0.220759	-6.64076	1.11108
-0.165569	-6.64076	1.1111
-0.11038	-6.64076	1.11112
-0.0551898	-6.64076	1.11113
-5.55112e-17	-6.64076	1.11113
0.0551898	-6.64076	1.11113
0.11038	-6.64076	1.11112
0.165569	-6.64076	1.1111
0.220759	-6.64076	1.11108
0.275949	-6.64076	1.11104
0.331139	-6.64076	1.111
0.386328	-6.64076	1.11095
0.441518	-6.64076	1.11089
0.496708	-6.64076	1.11082
0.551898	-6.64076	1.11074
0.607087	-6.64076	1.11065
0.662277	-6.64076	1.11054
0.717467	-6.64076	1.11042
0.772657	-6.64076	1.11029
0.827846	-6.64076	1.11014
0.883036	-6.64076	1.10997
0.938226	-6.64076	1.10979
0.993416	-6.64076	1.1096
1.04861	-6.64076	1.10938
1.1038	-6.64076	1.10915
1.15898	-6.64076	1.1089
1.21417	-6.64076	1.10863
1.26936	-6.64076	1.10834
1.32455	-6.64076	1.10803
1.37974	-6.64076	1.10771
1.43493	-6.64076	1.10737
1.49012	-6.64076	1.10701
1.54531	-6.64076	1.10664
1.6005	-6.64076	1.10625
1.65569	-6.64076	1.10584
1.71088	-6.64076	1.10542
1.76607	-6.64076	1.10499
1.82126	-6.64076	1.10454
1.87645	-6.64076	1.10408
1.93164	-6.64076	1.10362
1.98683	-6.64076	1.10314
2.04202	-6.64076	1.10266
2.09721	-6.64076	1.10218
2.1524	-6.64076	1.10168
2.20759	-6.64076	1.10119
2.26278	-6.64076	1.1007
2.31797	-6.64076	1.1002
2.37316	-6.64076	1.09971
2.42835	-6.64076	1.09922
2.48354	-6.64076	1.09873
2.53873	-6.64076	1.09825
2.59392	-6.64076	1.09777
2.64911	-6.64076	1.0973
2.7043	-6.64076	1.09684
2.75949	-6.64076	1.09639
2.81468	-6.64076	1.09595
2.86987	-6.64076	1.09553
2.92506	-6.64076	1.09511
2.98025	-6.64076	1.09471
3.03544	-6.64076	1.09433
3.09063	-6.64076	1.09396
3.14582	-6.64076	1.0936
3.20101	-6.64076	1.09326
3.2562	-6.64076	1.09294
3.31139	-6.64076	1.09263
3.36658	-6.64076	1.09235
3.42177	-6.64076	1.09208
3.47695	-6.64076	1.09183
3.53214	-6.64076	1.0916
3.58733	-6.64076	1.09138
3.64252	-6.64076	1.09119
3.69771	-6.64076	1.09102
3.7529	-6.64076	1.09086
3.80809	-6.64076	1.09073
3.86328	-6.64076	1.09062
3.91847	-6.64076	1.09052
3.97366	-6.64076	1.09045
4.02885	-6.64076	1.0904
4.08404	-6.64076	1.09037
-4.13923	-6.5386	1.08329
-4.08404	-6.5386	1.08331
-4.02885	-6.5386	1.08334
-3.97366	-6.5386	1.08339
-3.91847	-6.5386	1.08346
-3.86328	-6.5386	1.08355
-3.80809	-6.5386	1.08366
-3.7529	-6.5386	1.0838
-3.69771	-6.5386	1.08395
-3.64252	-6.5386	1.08412
-3.58733	-6.5386	1.08432
-3.53214	-6.5386	1.08453
-3.47695	-6.5386	1.08476
-3.42177	-6.5386	1.08501
-3.36658	-6.5386	1.08528
-3.31139	-6.5386	1.08557
-3.2562	-6.5386	1.08588
-3.20101	-6.5386	1.0862
-3.14582	-6.5386	1.08655
-3.09063	-6.5386	1.08691
-3.03544	-6.5386	1.08728
-2.98025	-6.5386	1.08767
-2.92506	-6.5386	1.08808
-2.86987	-6.5386	1.0885
-2.81468	-6.5386	1.08893
-2.75949	-6.5386	1.08937
-2.7043	-6.5386	1.08983
-2.64911	-6.5386	1.0903
-2.59392	-6.5386	1.09077
-2.53873	-6.5386	1.09126
-2.48354	-6.5386	1.09175
-2.42835	-6.5386	1.09224
-2.37316	-6.5386	1.09275
-2.31797	-6.5386	1.09325
-2.26278	-6.5386	1.09375
-2.20759	-6.5386	1.09426
-2.1524	-6.5386	1.09476
-2.09721	-6.5386	1.09526
-2.04202	-6.5386	1.09576
-1.98683	-6.5386	1.09624
-1.93164	-6.5386	1.09672
-1.87645	-6.5386	1.0972
-1.82126	-6.5386	1.09766
-1.76607	-6.5386	1.0981
-1.71088	-6.5386	1.09854
-1.65569	-6.5386	1.09896
-1.6005	-6.5386	1.09936
-1.54531	-6.5386	1.09975
-1.49012	-6.5386	1.10012
-1.43493	-6.5386	1.10047
-1.37974	-6.5386	1.1008
-1.32455	-6.5386	1.10111
-1.26936	-6.5386	1.1014
-1.21417	-6.5386	1.10167
-1.15898	-6.5386	1.10192
-1.1038	-6.5386	1.10216
-1.04861	-6.5386	1.10237
-0.993416	-6.5386	1.10256
-0.938226	-6.5386	1.10273
-0.883036	-6.5386	1.10289
-0.827846	-6.5386	1.10303
-0.772657	-6.5386	1.10315
-0.717467	-6.5386	1.10326
-0.662277	-6.5386	1.10335
-0.607087	-6.5386	1.10344
-0.551898	-6.5386	1.10351
-0.496708	-6.5386	1.10356
-0.441518	-6.5386	1.10361
-0.386328	-6.5386	1.10365
-0.331139	-6.5386	1.10369
-0.275949	-6.5386	1.10371
-0.220759	-6.5386	1.10373
-0.165569	-6.5386	1.10375
-0.11038	-6.5386	1.10376
-0.0551898	-6.5386	1.10377
-5.55112e-17	-6.5386	1.10377
0.0551898	-6.5386	1.10377
0.11038	-6.5386	1.10376
0.165569	-6.5386	1.10375
0.220759	-6.5386	1.10373
0.275949	-6.5386	1.10371
0.331139	-6.5386	1.10369
0.386328	-6.5386	1.10365
0.441518	-6.5386	1.10361
0.496708	-6.5386	1.10356
0.551898	-6.5386	1.10351
0.607087	-6.5386	1.10344
0.662277	-6.5386	1.10335
0.717467	-6.5386	1.10326
0.772657	-6.5386	1.10315
0.827846	-6.5386	1.10303
0.883036	-6.5386	1.10289
0.938226	-6.5386	1.10273
0.993416	-6.5386	1.10256
1.04861	-6.5386	1.10237
1.1038	-6.5386	1.10216
1.15898	-6.5386	1.10192
1.21417	-6.5386	1.10167
1.26936	-6.5386	1.1014
1.32455	-6.5386	1.10111
1.37974	-6.5386	1.1008
1.43493	-6.5386	1.10047
1.49012	-6.5386	1.10012
1.54531	-6.5386	1.09975
1.6005	-6.5386	1.09936
1.65569	-6.5386	1.09896
1.71088	-6.5386	1.09854
1.76607	-6.5386	1.0981
1.82126	-6.5386	1.09766
1.87645	-6.5386	1.0972
1.93164	-6.5386	1.09672
1.98683	-6.5386	1.09624
2.04202	-6.5386	1.09576
2.09721	-6.5386	1.09526
2.1524	-6.5386	1.09476
2.20759	-6.5386	1.09426
2.26278	-6.5386	1.09375
2.31797	-6.5386	1.09325
2.37316	-6.5386	1.09275
2.42835	-6.5386	1.09224
2.48354	-6.5386	1.09175
2.53873	-6.5386	1.09126
2.59392	-6.5386	1.09077
2.64911	-6.5386	1.0903
2.7043	-6.5386	1.08983
2.75949	-6.5386	1.08937
2.81468	-6.5386	1.08893
2.86987	-6.5386	1.0885
2.92506	-6.5386	1.08808
2.98025	-6.5386	1.08767
3.03544	-6.5386	1.08728
3.09063	-6.5386	1.08691
3.14582	-6.5386	1.08655
3.20101	-6.5386	1.0862
3.2562	-6.5386	1.08588
3.31139	-6.5386	1.08557
3.36658	-6.5386	1.08528
3.42177	-6.5386	1.08501
3.47695	-6.5386	1.08476
3.53214	-6.5386	1.08453
3.58733	-6.5386	1.08432
3.64252	-6.5386	1.08412
3.69771	-6.5386	1.08395
3.7529	-6.5386	1.0838
3.80809	-6.5386	1.08366
3.86328	-6.5386	1.08355
3.91847	-6.5386	1.08346
3.97366	-6.5386	1.08339
4.02885	-6.5386	1.08334
4.08404	-6.5386	1.08331
-4.13923	-6.43643	1.07639
-4.08404	-6.43643	1.0764
-4.02885	-6.43643	1.07643
-3.97366	-6.43643	1.07648
-3.91847	-6.43643	1.07655
-3.86328	-6.43643	1.07664
-3.80809	-6.43643	1.07675
-3.7529	-6.43643	1.07688
-3.69771	-6.43643	1.07703
-3.64252	-6.43643	1.0772
-3.58733	-6.43643	1.07739
-3.53214	-6.43643	1.0776
-3.47695	-6.43643	1.07783
-3.42177	-6.43643	1.07807
-3.36658	-6.43643	1.07834
-3.31139	-6.43643	1.07863
-3.2562	-6.43643	1.07893
-3.20101	-6.43643	1.07925
-3.14582	-6.43643	1.07959
-3.09063	-6.43643	1.07995
-3.03544	-6.43643	1.08032
-2.98025	-6.43643	1.08071
-2.92506	-6.43643	1.08111
-2.86987	-6.43643	1.08153
-2.81468	-6.43643	1.08196
-2.75949	-6.43643	1.0824
-2.7043	-6.43643	1.08286
-2.64911	-6.43643	1.08332
-2.59392	-6.43643	1.0838
-2.53873	-6.43643	1.08429
-2.48354	-6.43643	1.08478
-2.42835	-6.43643	1.08527
-2.37316	-6.43643	1.08578
-2.31797	-6.43643	1.08628
-2.26278	-6.43643	1.08679
-2.20759	-6.43643	1.08729
-2.1524	-6.43643	1.08779
-2.09721	-6.43643	1.08829
-2.04202	-6.43643	1.08879
-1.98683	-6.43643	1.08927
-1.93164	-6.43643	1.08975
-1.87645	-6.43643	1.09022
-1.82126	-6.43643	1.09067
-1.76607	-6.43643	1.09111
-1.71088	-6.43643	1.09154
-1.65569	-6.43643	1.09195
-1.6005	-6.43643	1.09234
-1.54531	-6.43643	1.09271
-1.49012	-6.43643	1.09307
-1.43493	-6.43643	1.0934
-1.37974	-6.43643	1.09371
-1.32455	-6.43643	1.094
-1.26936	-6.43643	1.09426
-1.21417	-6.43643	1.09451
-1.15898	-6.43643	1.09473
-1.1038	-6.43643	1.09493
-1.04861	-6.43643	1.09511
-0.993416	-6.43643	1.09527
-0.938226	-6.43643	1.0954
-0.883036	-6.43643	1.09552
-0.827846	-6.43643	1.09563
-0.772657	-6.43643	1.09571
-0.717467	-6.43643	1.09579
-0.662277	-6.43643	1.09585
-0.607087	-6.43643	1.09589
-0.551898	-6.43643	1.09593
-0.496708	-6.43643	1.09596
-0.441518	-6.43643	1.09598
-0.386328	-6.43643	1.09599
-0.331139	-6.43643	1.096
-0.275949	-6.43643	1.09601
-0.220759	-6.43643	1.09601
-0.165569	-6.43643	1.09601
-0.11038	-6.43643	1.09601
-0.0551898	-6.43643	1.09601
-5.55112e-17	-6.43643	1.09601
0.0551898	-6.43643	1.09601
0.11038	-6.43643	1.09601
0.165569	-6.43643	1.09601
0.220759	-6.43643	1.09601
0.275949	-6.43643	1.09601
0.331139	-6.43643	1.096
0.386328	-6.43643	1.09599
0.441518	-6.43643	1.09598
0.496708	-6.43643	1.09596
0.551898	-6.43643	1.09593
0.607087	-6.43643	1.09589
0.662277	-6.43643	1.09585
0.717467	-6.43643	1.09579
0.772657	-6.43643	1.09571
0.827846	-6.43643	1.09563
0.883036	-6.43643	1.09552
0.938226	-6.43643	1.0954
0.993416	-6.43643	1.09527
1.04861	-6.43643	1.09511
1.1038	-6.43643	1.09493
1.15898	-6.43643	1.09473
1.21417	-6.43643	1.09451
1.26936	-6.43643	1.09426
1.32455	-6.43643	1.094
1.37974	-6.43643	1.09371
1.43493	-6.43643	1.0934
1.49012	-6.43643	1.09307
1.54531	-6.43643	1.09271
1.6005	-6.43643	1.09234
1.65569	-6.43643	1.09195
1.71088	-6.43643	1.09154
1.76607	-6.43643	1.09111
1.82126	-6.43643	1.09067
1.87645	-6.43643	1.09022
1.93164	-6.43643	1.08975
1.98683	-6.43643	1.08927
2.04202	-6.43643	1.08879
2.09721	-6.43643	1.08829
2.1524	-6.43643	1.08779
2.20759	-6.43643	1.08729
2.26278	-6.43643	1.08679
2.31797	-6.43643	1.08628
2.37316	-6.43643	1.08578
2.42835	-6.43643	1.08527
2.48354	-6.43643	1.08478
2.53873	-6.43643	1.08429
2.59392	-6.43643	1.0838
2.64911	-6.43643	1.08332
2.7043	-6.43643	1.08286
2.75949	-6.43643	1.0824
2.81468	-6.43643	1.08196
2.86987	-6.43643	1.08153
2.92506	-6.43643	1.08111
2.98025	-6.43643	1.08071
3.03544	-6.43643	1.08032
3.09063	-6.43643	1.07995
3.14582	-6.43643	1.07959
3.20101	-6.43643	1.07925
3.2562	-6.43643	1.07893
3.31139	-6.43643	1.07863
3.36658	-6.43643	1.07834
3.42177	-6.43643	1.07807
3.47695	-6.43643	1.07783
3.53214	-6.43643	1.0776
3.58733	-6.43643	1.07739
3.64252	-6.43643	1.0772
3.69771	-6.43643	1.07703
3.7529	-6.43643	1.07688
3.80809	-6.43643	1.07675
3.86328	-6.43643	1.07664
3.91847	-6.43643	1.07655
3.97366	-6.43643	1.07648
4.02885	-6.43643	1.07643
4.08404	-6.43643	1.0764
-4.13923	-6.33427	1.06974
-4.08404	-6.33427	1.06975
-4.02885	-6.33427	1.06978
-3.97366	-6.33427	1.06982
-3.91847	-6.33427	1.06989
-3.86328	-6.33427	1.06998
-3.80809	-6.33427	1.07009
-3.7529	-6.33427	1.07021
-3.69771	-6.33427	1.07036
-3.64252	-6.33427	1.07052
-3.58733	-6.33427	1.0707
-3.53214	-6.33427	1.07091
-3.47695	-6.33427	1.07113
-3.42177	-6.33427	1.07137
-3.36658	-6.33427	1.07163
-3.31139	-6.33427	1.0719
-3.2562	-6.33427	1.0722
-3.20101	-6.33427	1.07251
-3.14582	-6.33427	1.07284
-3.09063	-6.33427	1.07319
-3.03544	-6.33427	1.07355
-2.98025	-6.33427	1.07393
-2.92506	-6.33427	1.07433
-2.86987	-6.33427	1.07474
-2.81468	-6.33427	1.07516
-2.75949	-6.33427	1.0756
-2.7043	-6.33427	1.07605
-2.64911	-6.33427	1.07651
-2.59392	-6.33427	1.07698
-2.53873	-6.33427	1.07746
-2.48354	-6.33427	1.07794
-2.42835	-6.33427	1.07843
-2.37316	-6.33427	1.07893
-2.31797	-6.33427	1.07943
-2.26278	-6.33427	1.07992
-2.20759	-6.33427	1.08042
-2.1524	-6.33427	1.08092
-2.09721	-6.33427	1.08141
-2.04202	-6.33427	1.08189
-1.98683	-6.33427	1.08237
-1.93164	-6.33427	1.08284
-1.87645	-6.33427	1.08329
-1.82126	-6.33427	1.08373
-1.76607	-6.33427	1.08415
-1.71088	-6.33427	1.08456
-1.65569	-6.33427	1.08495
-1.6005	-6.33427	1.08532
-1.54531	-6.33427	1.08567
-1.49012	-6.33427	1.08599
[truncated: 20,501 more rows]

## Sheet: ED Fig.3a E = 250
kc*	kx	Intensity
-4.13923	-7.66242	1.1529
-4.08404	-7.66242	1.1529
-4.02885	-7.66242	1.1529
-3.97366	-7.66242	1.1529
-3.91847	-7.66242	1.1529
-3.86328	-7.66242	1.1529
-3.80809	-7.66242	1.1529
-3.7529	-7.66242	1.1529
-3.69771	-7.66242	1.1529
-3.64252	-7.66242	1.1529
-3.58733	-7.66242	1.1529
-3.53214	-7.66242	1.1529
-3.47695	-7.66242	1.1529
-3.42177	-7.66242	1.1529
-3.36658	-7.66242	1.1529
-3.31139	-7.66242	1.1529
-3.2562	-7.66242	1.1529
-3.20101	-7.66242	1.1529
-3.14582	-7.66242	1.1529
-3.09063	-7.66242	1.1529
-3.03544	-7.66242	1.1529
-2.98025	-7.66242	1.1529
-2.92506	-7.66242	1.1529
-2.86987	-7.66242	1.1529
-2.81468	-7.66242	1.1529
-2.75949	-7.66242	1.1529
-2.7043	-7.66242	1.1529
-2.64911	-7.66242	1.1529
-2.59392	-7.66242	1.1529
-2.53873	-7.66242	1.1529
-2.48354	-7.66242	1.1529
-2.42835	-7.66242	1.1529
-2.37316	-7.66242	1.1529
-2.31797	-7.66242	1.1529
-2.26278	-7.66242	1.1529
-2.20759	-7.66242	1.1529
-2.1524	-7.66242	1.1529
-2.09721	-7.66242	1.1529
-2.04202	-7.66242	1.1529
-1.98683	-7.66242	1.1529
-1.93164	-7.66242	1.1529
-1.87645	-7.66242	1.1529
-1.82126	-7.66242	1.1529
-1.76607	-7.66242	1.1529
-1.71088	-7.66242	1.1529
-1.65569	-7.66242	1.1529
-1.6005	-7.66242	1.1529
-1.54531	-7.66242	1.1529
-1.49012	-7.66242	1.1529
-1.43493	-7.66242	1.1529
-1.37974	-7.66242	1.1529
-1.32455	-7.66242	1.1529
-1.26936	-7.66242	1.1529
-1.21417	-7.66242	1.1529
-1.15898	-7.66242	1.1529
-1.1038	-7.66242	1.1529
-1.04861	-7.66242	1.1529
-0.993416	-7.66242	1.1529
-0.938226	-7.66242	1.1529
-0.883036	-7.66242	1.1529
-0.827846	-7.66242	1.1529
-0.772657	-7.66242	1.1529
-0.717467	-7.66242	1.1529
-0.662277	-7.66242	1.1529
-0.607087	-7.66242	1.1529
-0.551898	-7.66242	1.1529
-0.496708	-7.66242	1.1529
-0.441518	-7.66242	1.1529
-0.386328	-7.66242	1.1529
-0.331139	-7.66242	1.1529
-0.275949	-7.66242	1.1529
-0.220759	-7.66242	1.1529
-0.165569	-7.66242	1.1529
-0.11038	-7.66242	1.1529
-0.0551898	-7.66242	1.1529
-5.55112e-17	-7.66242	1.1529
0.0551898	-7.66242	1.1529
0.11038	-7.66242	1.1529
0.165569	-7.66242	1.1529
0.220759	-7.66242	1.1529
0.275949	-7.66242	1.1529
0.331139	-7.66242	1.1529
0.386328	-7.66242	1.1529
0.441518	-7.66242	1.1529
0.496708	-7.66242	1.1529
0.551898	-7.66242	1.1529
0.607087	-7.66242	1.1529
0.662277	-7.66242	1.1529
0.717467	-7.66242	1.1529
0.772657	-7.66242	1.1529
0.827846	-7.66242	1.1529
0.883036	-7.66242	1.1529
0.938226	-7.66242	1.1529
0.993416	-7.66242	1.1529
1.04861	-7.66242	1.1529
1.1038	-7.66242	1.1529
1.15898	-7.66242	1.1529
1.21417	-7.66242	1.1529
1.26936	-7.66242	1.1529
1.32455	-7.66242	1.1529
1.37974	-7.66242	1.1529
1.43493	-7.66242	1.1529
1.49012	-7.66242	1.1529
1.54531	-7.66242	1.1529
1.6005	-7.66242	1.1529
1.65569	-7.66242	1.1529
1.71088	-7.66242	1.1529
1.76607	-7.66242	1.1529
1.82126	-7.66242	1.1529
1.87645	-7.66242	1.1529
1.93164	-7.66242	1.1529
1.98683	-7.66242	1.1529
2.04202	-7.66242	1.1529
2.09721	-7.66242	1.1529
2.1524	-7.66242	1.1529
2.20759	-7.66242	1.1529
2.26278	-7.66242	1.1529
2.31797	-7.66242	1.1529
2.37316	-7.66242	1.1529
2.42835	-7.66242	1.1529
2.48354	-7.66242	1.1529
2.53873	-7.66242	1.1529
2.59392	-7.66242	1.1529
2.64911	-7.66242	1.1529
2.7043	-7.66242	1.1529
2.75949	-7.66242	1.1529
2.81468	-7.66242	1.1529
2.86987	-7.66242	1.1529
2.92506	-7.66242	1.1529
2.98025	-7.66242	1.1529
3.03544	-7.66242	1.1529
3.09063	-7.66242	1.1529
3.14582	-7.66242	1.1529
3.20101	-7.66242	1.1529
3.2562	-7.66242	1.1529
3.31139	-7.66242	1.1529
3.36658	-7.66242	1.1529
3.42177	-7.66242	1.1529
3.47695	-7.66242	1.1529
3.53214	-7.66242	1.1529
3.58733	-7.66242	1.1529
3.64252	-7.66242	1.1529
3.69771	-7.66242	1.1529
3.7529	-7.66242	1.1529
3.80809	-7.66242	1.1529
3.86328	-7.66242	1.1529
3.91847	-7.66242	1.1529
3.97366	-7.66242	1.1529
4.02885	-7.66242	1.1529
4.08404	-7.66242	1.1529
-4.13923	-7.56026	1.15015
-4.08404	-7.56026	1.15016
-4.02885	-7.56026	1.15016
-3.97366	-7.56026	1.15017
-3.91847	-7.56026	1.15018
-3.86328	-7.56026	1.1502
-3.80809	-7.56026	1.15022
-3.7529	-7.56026	1.15025
-3.69771	-7.56026	1.15027
-3.64252	-7.56026	1.15031
-3.58733	-7.56026	1.15034
-3.53214	-7.56026	1.15038
-3.47695	-7.56026	1.15042
-3.42177	-7.56026	1.15047
-3.36658	-7.56026	1.15052
-3.31139	-7.56026	1.15057
-3.2562	-7.56026	1.15062
-3.20101	-7.56026	1.15068
-3.14582	-7.56026	1.15074
-3.09063	-7.56026	1.1508
-3.03544	-7.56026	1.15087
-2.98025	-7.56026	1.15094
-2.92506	-7.56026	1.15101
-2.86987	-7.56026	1.15108
-2.81468	-7.56026	1.15116
-2.75949	-7.56026	1.15123
-2.7043	-7.56026	1.15131
-2.64911	-7.56026	1.15139
-2.59392	-7.56026	1.15148
-2.53873	-7.56026	1.15156
-2.48354	-7.56026	1.15165
-2.42835	-7.56026	1.15173
-2.37316	-7.56026	1.15182
-2.31797	-7.56026	1.15191
-2.26278	-7.56026	1.152
-2.20759	-7.56026	1.15209
-2.1524	-7.56026	1.15218
-2.09721	-7.56026	1.15227
-2.04202	-7.56026	1.15236
-1.98683	-7.56026	1.15245
-1.93164	-7.56026	1.15254
-1.87645	-7.56026	1.15263
-1.82126	-7.56026	1.15272
-1.76607	-7.56026	1.15281
-1.71088	-7.56026	1.1529
-1.65569	-7.56026	1.15298
-1.6005	-7.56026	1.15307
-1.54531	-7.56026	1.15315
-1.49012	-7.56026	1.15324
-1.43493	-7.56026	1.15332
-1.37974	-7.56026	1.1534
-1.32455	-7.56026	1.15347
-1.26936	-7.56026	1.15355
-1.21417	-7.56026	1.15362
-1.15898	-7.56026	1.15369
-1.1038	-7.56026	1.15376
-1.04861	-7.56026	1.15383
-0.993416	-7.56026	1.15389
-0.938226	-7.56026	1.15395
-0.883036	-7.56026	1.15401
-0.827846	-7.56026	1.15406
-0.772657	-7.56026	1.15412
-0.717467	-7.56026	1.15416
-0.662277	-7.56026	1.15421
-0.607087	-7.56026	1.15425
-0.551898	-7.56026	1.15429
-0.496708	-7.56026	1.15432
-0.441518	-7.56026	1.15436
-0.386328	-7.56026	1.15438
-0.331139	-7.56026	1.15441
-0.275949	-7.56026	1.15443
-0.220759	-7.56026	1.15445
-0.165569	-7.56026	1.15446
-0.11038	-7.56026	1.15447
-0.0551898	-7.56026	1.15447
-5.55112e-17	-7.56026	1.15448
0.0551898	-7.56026	1.15447
0.11038	-7.56026	1.15447
0.165569	-7.56026	1.15446
0.220759	-7.56026	1.15445
0.275949	-7.56026	1.15443
0.331139	-7.56026	1.15441
0.386328	-7.56026	1.15438
0.441518	-7.56026	1.15436
0.496708	-7.56026	1.15432
0.551898	-7.56026	1.15429
0.607087	-7.56026	1.15425
0.662277	-7.56026	1.15421
0.717467	-7.56026	1.15416
0.772657	-7.56026	1.15412
0.827846	-7.56026	1.15406
0.883036	-7.56026	1.15401
0.938226	-7.56026	1.15395
0.993416	-7.56026	1.15389
1.04861	-7.56026	1.15383
1.1038	-7.56026	1.15376
1.15898	-7.56026	1.15369
1.21417	-7.56026	1.15362
1.26936	-7.56026	1.15355
1.32455	-7.56026	1.15347
1.37974	-7.56026	1.1534
1.43493	-7.56026	1.15332
1.49012	-7.56026	1.15324
1.54531	-7.56026	1.15315
1.6005	-7.56026	1.15307
1.65569	-7.56026	1.15298
1.71088	-7.56026	1.1529
1.76607	-7.56026	1.15281
1.82126	-7.56026	1.15272
1.87645	-7.56026	1.15263
1.93164	-7.56026	1.15254
1.98683	-7.56026	1.15245
2.04202	-7.56026	1.15236
2.09721	-7.56026	1.15227
2.1524	-7.56026	1.15218
2.20759	-7.56026	1.15209
2.26278	-7.56026	1.152
2.31797	-7.56026	1.15191
2.37316	-7.56026	1.15182
2.42835	-7.56026	1.15173
2.48354	-7.56026	1.15165
2.53873	-7.56026	1.15156
2.59392	-7.56026	1.15148
2.64911	-7.56026	1.15139
2.7043	-7.56026	1.15131
2.75949	-7.56026	1.15123
2.81468	-7.56026	1.15116
2.86987	-7.56026	1.15108
2.92506	-7.56026	1.15101
2.98025	-7.56026	1.15094
3.03544	-7.56026	1.15087
3.09063	-7.56026	1.1508
3.14582	-7.56026	1.15074
3.20101	-7.56026	1.15068
3.2562	-7.56026	1.15062
3.31139	-7.56026	1.15057
3.36658	-7.56026	1.15052
3.42177	-7.56026	1.15047
3.47695	-7.56026	1.15042
3.53214	-7.56026	1.15038
3.58733	-7.56026	1.15034
3.64252	-7.56026	1.15031
3.69771	-7.56026	1.15027
3.7529	-7.56026	1.15025
3.80809	-7.56026	1.15022
3.86328	-7.56026	1.1502
3.91847	-7.56026	1.15018
3.97366	-7.56026	1.15017
4.02885	-7.56026	1.15016
4.08404	-7.56026	1.15016
-4.13923	-7.45809	1.14632
-4.08404	-7.45809	1.14632
-4.02885	-7.45809	1.14634
-3.97366	-7.45809	1.14635
-3.91847	-7.45809	1.14638
-3.86328	-7.45809	1.14641
-3.80809	-7.45809	1.14645
-3.7529	-7.45809	1.1465
-3.69771	-7.45809	1.14656
-3.64252	-7.45809	1.14662
-3.58733	-7.45809	1.14669
-3.53214	-7.45809	1.14676
-3.47695	-7.45809	1.14684
-3.42177	-7.45809	1.14693
-3.36658	-7.45809	1.14703
-3.31139	-7.45809	1.14713
-3.2562	-7.45809	1.14724
-3.20101	-7.45809	1.14735
-3.14582	-7.45809	1.14747
-3.09063	-7.45809	1.14759
-3.03544	-7.45809	1.14772
-2.98025	-7.45809	1.14786
-2.92506	-7.45809	1.148
-2.86987	-7.45809	1.14814
-2.81468	-7.45809	1.14829
-2.75949	-7.45809	1.14844
-2.7043	-7.45809	1.1486
-2.64911	-7.45809	1.14876
-2.59392	-7.45809	1.14892
-2.53873	-7.45809	1.14909
-2.48354	-7.45809	1.14926
-2.42835	-7.45809	1.14943
-2.37316	-7.45809	1.1496
-2.31797	-7.45809	1.14978
-2.26278	-7.45809	1.14995
-2.20759	-7.45809	1.15013
-2.1524	-7.45809	1.15031
-2.09721	-7.45809	1.15048
-2.04202	-7.45809	1.15066
-1.98683	-7.45809	1.15084
-1.93164	-7.45809	1.15102
-1.87645	-7.45809	1.1512
-1.82126	-7.45809	1.15137
-1.76607	-7.45809	1.15155
-1.71088	-7.45809	1.15172
-1.65569	-7.45809	1.15189
-1.6005	-7.45809	1.15206
-1.54531	-7.45809	1.15223
-1.49012	-7.45809	1.15239
-1.43493	-7.45809	1.15255
-1.37974	-7.45809	1.15271
-1.32455	-7.45809	1.15286
-1.26936	-7.45809	1.15301
-1.21417	-7.45809	1.15315
-1.15898	-7.45809	1.15329
-1.1038	-7.45809	1.15342
-1.04861	-7.45809	1.15355
-0.993416	-7.45809	1.15368
-0.938226	-7.45809	1.1538
-0.883036	-7.45809	1.15391
-0.827846	-7.45809	1.15402
-0.772657	-7.45809	1.15412
-0.717467	-7.45809	1.15422
-0.662277	-7.45809	1.15431
-0.607087	-7.45809	1.15439
-0.551898	-7.45809	1.15446
-0.496708	-7.45809	1.15453
-0.441518	-7.45809	1.15459
-0.386328	-7.45809	1.15465
-0.331139	-7.45809	1.1547
-0.275949	-7.45809	1.15474
-0.220759	-7.45809	1.15477
-0.165569	-7.45809	1.1548
-0.11038	-7.45809	1.15481
-0.0551898	-7.45809	1.15483
-5.55112e-17	-7.45809	1.15483
0.0551898	-7.45809	1.15483
0.11038	-7.45809	1.15481
0.165569	-7.45809	1.1548
0.220759	-7.45809	1.15477
0.275949	-7.45809	1.15474
0.331139	-7.45809	1.1547
0.386328	-7.45809	1.15465
0.441518	-7.45809	1.15459
0.496708	-7.45809	1.15453
0.551898	-7.45809	1.15446
0.607087	-7.45809	1.15439
0.662277	-7.45809	1.15431
0.717467	-7.45809	1.15422
0.772657	-7.45809	1.15412
0.827846	-7.45809	1.15402
0.883036	-7.45809	1.15391
0.938226	-7.45809	1.1538
0.993416	-7.45809	1.15368
1.04861	-7.45809	1.15355
1.1038	-7.45809	1.15342
1.15898	-7.45809	1.15329
1.21417	-7.45809	1.15315
1.26936	-7.45809	1.15301
1.32455	-7.45809	1.15286
1.37974	-7.45809	1.15271
1.43493	-7.45809	1.15255
1.49012	-7.45809	1.15239
1.54531	-7.45809	1.15223
1.6005	-7.45809	1.15206
1.65569	-7.45809	1.15189
1.71088	-7.45809	1.15172
1.76607	-7.45809	1.15155
1.82126	-7.45809	1.15137
1.87645	-7.45809	1.1512
1.93164	-7.45809	1.15102
1.98683	-7.45809	1.15084
2.04202	-7.45809	1.15066
2.09721	-7.45809	1.15048
2.1524	-7.45809	1.15031
2.20759	-7.45809	1.15013
2.26278	-7.45809	1.14995
2.31797	-7.45809	1.14978
2.37316	-7.45809	1.1496
2.42835	-7.45809	1.14943
2.48354	-7.45809	1.14926
2.53873	-7.45809	1.14909
2.59392	-7.45809	1.14892
2.64911	-7.45809	1.14876
2.7043	-7.45809	1.1486
2.75949	-7.45809	1.14844
2.81468	-7.45809	1.14829
2.86987	-7.45809	1.14814
2.92506	-7.45809	1.148
2.98025	-7.45809	1.14786
3.03544	-7.45809	1.14772
3.09063	-7.45809	1.14759
3.14582	-7.45809	1.14747
3.20101	-7.45809	1.14735
3.2562	-7.45809	1.14724
3.31139	-7.45809	1.14713
3.36658	-7.45809	1.14703
3.42177	-7.45809	1.14693
3.47695	-7.45809	1.14684
3.53214	-7.45809	1.14676
3.58733	-7.45809	1.14669
3.64252	-7.45809	1.14662
3.69771	-7.45809	1.14656
3.7529	-7.45809	1.1465
3.80809	-7.45809	1.14645
3.86328	-7.45809	1.14641
3.91847	-7.45809	1.14638
3.97366	-7.45809	1.14635
4.02885	-7.45809	1.14634
4.08404	-7.45809	1.14632
-4.13923	-7.35592	1.1415
-4.08404	-7.35592	1.14151
-4.02885	-7.35592	1.14152
-3.97366	-7.35592	1.14155
-3.91847	-7.35592	1.14159
-3.86328	-7.35592	1.14164
-3.80809	-7.35592	1.1417
-3.7529	-7.35592	1.14176
-3.69771	-7.35592	1.14184
-3.64252	-7.35592	1.14194
-3.58733	-7.35592	1.14204
-3.53214	-7.35592	1.14215
-3.47695	-7.35592	1.14227
-3.42177	-7.35592	1.1424
-3.36658	-7.35592	1.14253
-3.31139	-7.35592	1.14268
-3.2562	-7.35592	1.14284
-3.20101	-7.35592	1.143
-3.14582	-7.35592	1.14318
-3.09063	-7.35592	1.14336
-3.03544	-7.35592	1.14355
-2.98025	-7.35592	1.14375
-2.92506	-7.35592	1.14395
-2.86987	-7.35592	1.14416
-2.81468	-7.35592	1.14438
-2.75949	-7.35592	1.1446
-2.7043	-7.35592	1.14483
-2.64911	-7.35592	1.14506
-2.59392	-7.35592	1.1453
-2.53873	-7.35592	1.14554
-2.48354	-7.35592	1.14579
-2.42835	-7.35592	1.14604
-2.37316	-7.35592	1.14629
-2.31797	-7.35592	1.14655
-2.26278	-7.35592	1.14681
-2.20759	-7.35592	1.14707
-2.1524	-7.35592	1.14733
-2.09721	-7.35592	1.14759
-2.04202	-7.35592	1.14785
-1.98683	-7.35592	1.14811
-1.93164	-7.35592	1.14837
-1.87645	-7.35592	1.14863
-1.82126	-7.35592	1.14889
-1.76607	-7.35592	1.14915
-1.71088	-7.35592	1.1494
-1.65569	-7.35592	1.14965
-1.6005	-7.35592	1.1499
-1.54531	-7.35592	1.15014
-1.49012	-7.35592	1.15038
-1.43493	-7.35592	1.15061
-1.37974	-7.35592	1.15084
-1.32455	-7.35592	1.15106
-1.26936	-7.35592	1.15128
-1.21417	-7.35592	1.15149
-1.15898	-7.35592	1.1517
-1.1038	-7.35592	1.15189
-1.04861	-7.35592	1.15208
-0.993416	-7.35592	1.15226
-0.938226	-7.35592	1.15244
-0.883036	-7.35592	1.1526
-0.827846	-7.35592	1.15276
-0.772657	-7.35592	1.15291
-0.717467	-7.35592	1.15305
-0.662277	-7.35592	1.15318
-0.607087	-7.35592	1.15329
-0.551898	-7.35592	1.1534
-0.496708	-7.35592	1.15351
-0.441518	-7.35592	1.1536
-0.386328	-7.35592	1.15368
-0.331139	-7.35592	1.15374
-0.275949	-7.35592	1.1538
-0.220759	-7.35592	1.15385
-0.165569	-7.35592	1.15389
-0.11038	-7.35592	1.15392
-0.0551898	-7.35592	1.15393
-5.55112e-17	-7.35592	1.15394
0.0551898	-7.35592	1.15393
0.11038	-7.35592	1.15392
0.165569	-7.35592	1.15389
0.220759	-7.35592	1.15385
0.275949	-7.35592	1.1538
0.331139	-7.35592	1.15374
0.386328	-7.35592	1.15368
0.441518	-7.35592	1.1536
0.496708	-7.35592	1.15351
0.551898	-7.35592	1.1534
0.607087	-7.35592	1.15329
0.662277	-7.35592	1.15318
0.717467	-7.35592	1.15305
0.772657	-7.35592	1.15291
0.827846	-7.35592	1.15276
0.883036	-7.35592	1.1526
0.938226	-7.35592	1.15244
0.993416	-7.35592	1.15226
1.04861	-7.35592	1.15208
1.1038	-7.35592	1.15189
1.15898	-7.35592	1.1517
1.21417	-7.35592	1.15149
1.26936	-7.35592	1.15128
1.32455	-7.35592	1.15106
1.37974	-7.35592	1.15084
1.43493	-7.35592	1.15061
1.49012	-7.35592	1.15038
1.54531	-7.35592	1.15014
1.6005	-7.35592	1.1499
1.65569	-7.35592	1.14965
1.71088	-7.35592	1.1494
1.76607	-7.35592	1.14915
1.82126	-7.35592	1.14889
1.87645	-7.35592	1.14863
1.93164	-7.35592	1.14837
1.98683	-7.35592	1.14811
2.04202	-7.35592	1.14785
2.09721	-7.35592	1.14759
2.1524	-7.35592	1.14733
2.20759	-7.35592	1.14707
2.26278	-7.35592	1.14681
2.31797	-7.35592	1.14655
2.37316	-7.35592	1.14629
2.42835	-7.35592	1.14604
2.48354	-7.35592	1.14579
2.53873	-7.35592	1.14554
2.59392	-7.35592	1.1453
2.64911	-7.35592	1.14506
2.7043	-7.35592	1.14483
2.75949	-7.35592	1.1446
2.81468	-7.35592	1.14438
2.86987	-7.35592	1.14416
2.92506	-7.35592	1.14395
2.98025	-7.35592	1.14375
3.03544	-7.35592	1.14355
3.09063	-7.35592	1.14336
3.14582	-7.35592	1.14318
3.20101	-7.35592	1.143
3.2562	-7.35592	1.14284
3.31139	-7.35592	1.14268
3.36658	-7.35592	1.14253
3.42177	-7.35592	1.1424
3.47695	-7.35592	1.14227
3.53214	-7.35592	1.14215
3.58733	-7.35592	1.14204
3.64252	-7.35592	1.14194
3.69771	-7.35592	1.14184
3.7529	-7.35592	1.14176
3.80809	-7.35592	1.1417
3.86328	-7.35592	1.14164
3.91847	-7.35592	1.14159
3.97366	-7.35592	1.14155
4.02885	-7.35592	1.14152
4.08404	-7.35592	1.14151
-4.13923	-7.25376	1.13583
-4.08404	-7.25376	1.13583
-4.02885	-7.25376	1.13585
-3.97366	-7.25376	1.13589
-3.91847	-7.25376	1.13594
-3.86328	-7.25376	1.136
-3.80809	-7.25376	1.13607
-3.7529	-7.25376	1.13616
-3.69771	-7.25376	1.13626
-3.64252	-7.25376	1.13638
-3.58733	-7.25376	1.13651
-3.53214	-7.25376	1.13665
-3.47695	-7.25376	1.1368
-3.42177	-7.25376	1.13697
-3.36658	-7.25376	1.13715
-3.31139	-7.25376	1.13734
-3.2562	-7.25376	1.13754
-3.20101	-7.25376	1.13775
-3.14582	-7.25376	1.13797
-3.09063	-7.25376	1.13821
-3.03544	-7.25376	1.13845
-2.98025	-7.25376	1.1387
-2.92506	-7.25376	1.13896
-2.86987	-7.25376	1.13924
-2.81468	-7.25376	1.13951
-2.75949	-7.25376	1.1398
-2.7043	-7.25376	1.1401
-2.64911	-7.25376	1.1404
-2.59392	-7.25376	1.1407
-2.53873	-7.25376	1.14102
-2.48354	-7.25376	1.14133
-2.42835	-7.25376	1.14166
-2.37316	-7.25376	1.14198
-2.31797	-7.25376	1.14231
-2.26278	-7.25376	1.14265
-2.20759	-7.25376	1.14298
-2.1524	-7.25376	1.14332
-2.09721	-7.25376	1.14365
-2.04202	-7.25376	1.14399
-1.98683	-7.25376	1.14433
-1.93164	-7.25376	1.14467
-1.87645	-7.25376	1.145
-1.82126	-7.25376	1.14533
-1.76607	-7.25376	1.14566
-1.71088	-7.25376	1.14599
-1.65569	-7.25376	1.14631
-1.6005	-7.25376	1.14663
-1.54531	-7.25376	1.14694
-1.49012	-7.25376	1.14725
-1.43493	-7.25376	1.14755
-1.37974	-7.25376	1.14784
-1.32455	-7.25376	1.14813
-1.26936	-7.25376	1.14841
-1.21417	-7.25376	1.14868
-1.15898	-7.25376	1.14894
-1.1038	-7.25376	1.1492
-1.04861	-7.25376	1.14944
-0.993416	-7.25376	1.14967
-0.938226	-7.25376	1.14989
-0.883036	-7.25376	1.15011
-0.827846	-7.25376	1.15031
-0.772657	-7.25376	1.15049
-0.717467	-7.25376	1.15067
-0.662277	-7.25376	1.15084
-0.607087	-7.25376	1.15099
-0.551898	-7.25376	1.15113
-0.496708	-7.25376	1.15126
-0.441518	-7.25376	1.15137
-0.386328	-7.25376	1.15147
-0.331139	-7.25376	1.15156
-0.275949	-7.25376	1.15164
-0.220759	-7.25376	1.1517
-0.165569	-7.25376	1.15175
-0.11038	-7.25376	1.15178
-0.0551898	-7.25376	1.1518
-5.55112e-17	-7.25376	1.15181
0.0551898	-7.25376	1.1518
0.11038	-7.25376	1.15178
0.165569	-7.25376	1.15175
0.220759	-7.25376	1.1517
0.275949	-7.25376	1.15164
0.331139	-7.25376	1.15156
0.386328	-7.25376	1.15147
0.441518	-7.25376	1.15137
0.496708	-7.25376	1.15126
0.551898	-7.25376	1.15113
0.607087	-7.25376	1.15099
0.662277	-7.25376	1.15084
0.717467	-7.25376	1.15067
0.772657	-7.25376	1.15049
0.827846	-7.25376	1.15031
0.883036	-7.25376	1.15011
0.938226	-7.25376	1.14989
0.993416	-7.25376	1.14967
1.04861	-7.25376	1.14944
1.1038	-7.25376	1.1492
1.15898	-7.25376	1.14894
1.21417	-7.25376	1.14868
1.26936	-7.25376	1.14841
1.32455	-7.25376	1.14813
1.37974	-7.25376	1.14784
1.43493	-7.25376	1.14755
1.49012	-7.25376	1.14725
1.54531	-7.25376	1.14694
1.6005	-7.25376	1.14663
1.65569	-7.25376	1.14631
1.71088	-7.25376	1.14599
1.76607	-7.25376	1.14566
1.82126	-7.25376	1.14533
1.87645	-7.25376	1.145
1.93164	-7.25376	1.14467
1.98683	-7.25376	1.14433
2.04202	-7.25376	1.14399
2.09721	-7.25376	1.14365
2.1524	-7.25376	1.14332
2.20759	-7.25376	1.14298
2.26278	-7.25376	1.14265
2.31797	-7.25376	1.14231
2.37316	-7.25376	1.14198
2.42835	-7.25376	1.14166
2.48354	-7.25376	1.14133
2.53873	-7.25376	1.14102
2.59392	-7.25376	1.1407
2.64911	-7.25376	1.1404
2.7043	-7.25376	1.1401
2.75949	-7.25376	1.1398
2.81468	-7.25376	1.13951
2.86987	-7.25376	1.13924
2.92506	-7.25376	1.13896
2.98025	-7.25376	1.1387
3.03544	-7.25376	1.13845
3.09063	-7.25376	1.13821
3.14582	-7.25376	1.13797
3.20101	-7.25376	1.13775
3.2562	-7.25376	1.13754
3.31139	-7.25376	1.13734
3.36658	-7.25376	1.13715
3.42177	-7.25376	1.13697
3.47695	-7.25376	1.1368
3.53214	-7.25376	1.13665
3.58733	-7.25376	1.13651
3.64252	-7.25376	1.13638
3.69771	-7.25376	1.13626
3.7529	-7.25376	1.13616
3.80809	-7.25376	1.13607
3.86328	-7.25376	1.136
3.91847	-7.25376	1.13594
3.97366	-7.25376	1.13589
4.02885	-7.25376	1.13585
4.08404	-7.25376	1.13583
-4.13923	-7.15159	1.12943
-4.08404	-7.15159	1.12944
-4.02885	-7.15159	1.12946
-3.97366	-7.15159	1.12951
-3.91847	-7.15159	1.12956
-3.86328	-7.15159	1.12964
-3.80809	-7.15159	1.12973
-3.7529	-7.15159	1.12983
-3.69771	-7.15159	1.12995
-3.64252	-7.15159	1.13009
-3.58733	-7.15159	1.13024
-3.53214	-7.15159	1.13041
-3.47695	-7.15159	1.13059
-3.42177	-7.15159	1.13079
-3.36658	-7.15159	1.131
-3.31139	-7.15159	1.13123
-3.2562	-7.15159	1.13146
-3.20101	-7.15159	1.13172
-3.14582	-7.15159	1.13198
-3.09063	-7.15159	1.13226
-3.03544	-7.15159	1.13255
-2.98025	-7.15159	1.13285
-2.92506	-7.15159	1.13316
-2.86987	-7.15159	1.13349
-2.81468	-7.15159	1.13382
-2.75949	-7.15159	1.13416
-2.7043	-7.15159	1.13452
-2.64911	-7.15159	1.13488
-2.59392	-7.15159	1.13524
-2.53873	-7.15159	1.13562
-2.48354	-7.15159	1.136
-2.42835	-7.15159	1.13638
-2.37316	-7.15159	1.13677
-2.31797	-7.15159	1.13717
-2.26278	-7.15159	1.13757
-2.20759	-7.15159	1.13797
-2.1524	-7.15159	1.13837
-2.09721	-7.15159	1.13878
-2.04202	-7.15159	1.13918
-1.98683	-7.15159	1.13958
-1.93164	-7.15159	1.13999
-1.87645	-7.15159	1.14039
-1.82126	-7.15159	1.14079
-1.76607	-7.15159	1.14118
-1.71088	-7.15159	1.14157
-1.65569	-7.15159	1.14196
-1.6005	-7.15159	1.14234
-1.54531	-7.15159	1.14271
-1.49012	-7.15159	1.14308
-1.43493	-7.15159	1.14344
-1.37974	-7.15159	1.14379
-1.32455	-7.15159	1.14413
-1.26936	-7.15159	1.14446
-1.21417	-7.15159	1.14478
-1.15898	-7.15159	1.14509
-1.1038	-7.15159	1.14539
-1.04861	-7.15159	1.14568
-0.993416	-7.15159	1.14596
-0.938226	-7.15159	1.14622
-0.883036	-7.15159	1.14647
-0.827846	-7.15159	1.14671
-0.772657	-7.15159	1.14693
-0.717467	-7.15159	1.14714
-0.662277	-7.15159	1.14734
-0.607087	-7.15159	1.14752
-0.551898	-7.15159	1.14768
-0.496708	-7.15159	1.14783
-0.441518	-7.15159	1.14797
-0.386328	-7.15159	1.14809
-0.331139	-7.15159	1.14819
-0.275949	-7.15159	1.14828
-0.220759	-7.15159	1.14835
-0.165569	-7.15159	1.14841
-0.11038	-7.15159	1.14845
-0.0551898	-7.15159	1.14847
-5.55112e-17	-7.15159	1.14848
0.0551898	-7.15159	1.14847
0.11038	-7.15159	1.14845
0.165569	-7.15159	1.14841
0.220759	-7.15159	1.14835
0.275949	-7.15159	1.14828
0.331139	-7.15159	1.14819
0.386328	-7.15159	1.14809
0.441518	-7.15159	1.14797
0.496708	-7.15159	1.14783
0.551898	-7.15159	1.14768
0.607087	-7.15159	1.14752
0.662277	-7.15159	1.14734
0.717467	-7.15159	1.14714
0.772657	-7.15159	1.14693
0.827846	-7.15159	1.14671
0.883036	-7.15159	1.14647
0.938226	-7.15159	1.14622
0.993416	-7.15159	1.14596
1.04861	-7.15159	1.14568
1.1038	-7.15159	1.14539
1.15898	-7.15159	1.14509
1.21417	-7.15159	1.14478
1.26936	-7.15159	1.14446
1.32455	-7.15159	1.14413
1.37974	-7.15159	1.14379
1.43493	-7.15159	1.14344
1.49012	-7.15159	1.14308
1.54531	-7.15159	1.14271
1.6005	-7.15159	1.14234
1.65569	-7.15159	1.14196
1.71088	-7.15159	1.14157
1.76607	-7.15159	1.14118
1.82126	-7.15159	1.14079
1.87645	-7.15159	1.14039
1.93164	-7.15159	1.13999
1.98683	-7.15159	1.13958
2.04202	-7.15159	1.13918
2.09721	-7.15159	1.13878
2.1524	-7.15159	1.13837
2.20759	-7.15159	1.13797
2.26278	-7.15159	1.13757
2.31797	-7.15159	1.13717
2.37316	-7.15159	1.13677
2.42835	-7.15159	1.13638
2.48354	-7.15159	1.136
2.53873	-7.15159	1.13562
2.59392	-7.15159	1.13524
2.64911	-7.15159	1.13488
2.7043	-7.15159	1.13452
2.75949	-7.15159	1.13416
2.81468	-7.15159	1.13382
2.86987	-7.15159	1.13349
2.92506	-7.15159	1.13316
2.98025	-7.15159	1.13285
3.03544	-7.15159	1.13255
3.09063	-7.15159	1.13226
3.14582	-7.15159	1.13198
3.20101	-7.15159	1.13172
3.2562	-7.15159	1.13146
3.31139	-7.15159	1.13123
3.36658	-7.15159	1.131
3.42177	-7.15159	1.13079
3.47695	-7.15159	1.13059
3.53214	-7.15159	1.13041
3.58733	-7.15159	1.13024
3.64252	-7.15159	1.13009
3.69771	-7.15159	1.12995
3.7529	-7.15159	1.12983
3.80809	-7.15159	1.12973
3.86328	-7.15159	1.12964
3.91847	-7.15159	1.12956
3.97366	-7.15159	1.12951
4.02885	-7.15159	1.12946
4.08404	-7.15159	1.12944
-4.13923	-7.04943	1.12247
-4.08404	-7.04943	1.12248
-4.02885	-7.04943	1.12251
-3.97366	-7.04943	1.12256
-3.91847	-7.04943	1.12262
-3.86328	-7.04943	1.1227
-3.80809	-7.04943	1.1228
-3.7529	-7.04943	1.12292
-3.69771	-7.04943	1.12306
-3.64252	-7.04943	1.12321
-3.58733	-7.04943	1.12338
-3.53214	-7.04943	1.12357
-3.47695	-7.04943	1.12378
-3.42177	-7.04943	1.124
-3.36658	-7.04943	1.12424
-3.31139	-7.04943	1.12449
-3.2562	-7.04943	1.12476
-3.20101	-7.04943	1.12505
-3.14582	-7.04943	1.12535
-3.09063	-7.04943	1.12566
-3.03544	-7.04943	1.12599
-2.98025	-7.04943	1.12633
-2.92506	-7.04943	1.12669
-2.86987	-7.04943	1.12705
-2.81468	-7.04943	1.12743
-2.75949	-7.04943	1.12782
-2.7043	-7.04943	1.12822
-2.64911	-7.04943	1.12863
-2.59392	-7.04943	1.12905
-2.53873	-7.04943	1.12947
-2.48354	-7.04943	1.1299
-2.42835	-7.04943	1.13034
-2.37316	-7.04943	1.13079
-2.31797	-7.04943	1.13124
-2.26278	-7.04943	1.13169
-2.20759	-7.04943	1.13215
-2.1524	-7.04943	1.13261
-2.09721	-7.04943	1.13307
-2.04202	-7.04943	1.13353
-1.98683	-7.04943	1.13399
-1.93164	-7.04943	1.13445
-1.87645	-7.04943	1.1349
-1.82126	-7.04943	1.13536
-1.76607	-7.04943	1.1358
-1.71088	-7.04943	1.13625
-1.65569	-7.04943	1.13669
-1.6005	-7.04943	1.13712
-1.54531	-7.04943	1.13754
-1.49012	-7.04943	1.13796
-1.43493	-7.04943	1.13836
-1.37974	-7.04943	1.13876
-1.32455	-7.04943	1.13915
-1.26936	-7.04943	1.13952
-1.21417	-7.04943	1.13989
-1.15898	-7.04943	1.14024
-1.1038	-7.04943	1.14058
-1.04861	-7.04943	1.1409
-0.993416	-7.04943	1.14121
-0.938226	-7.04943	1.14151
-0.883036	-7.04943	1.14179
-0.827846	-7.04943	1.14205
-0.772657	-7.04943	1.1423
-0.717467	-7.04943	1.14254
-0.662277	-7.04943	1.14275
-0.607087	-7.04943	1.14295
-0.551898	-7.04943	1.14314
-0.496708	-7.04943	1.14331
-0.441518	-7.04943	1.14346
-0.386328	-7.04943	1.14359
-0.331139	-7.04943	1.1437
-0.275949	-7.04943	1.1438
-0.220759	-7.04943	1.14388
-0.165569	-7.04943	1.14394
-0.11038	-7.04943	1.14399
-0.0551898	-7.04943	1.14401
-5.55112e-17	-7.04943	1.14402
0.0551898	-7.04943	1.14401
0.11038	-7.04943	1.14399
0.165569	-7.04943	1.14394
0.220759	-7.04943	1.14388
0.275949	-7.04943	1.1438
0.331139	-7.04943	1.1437
0.386328	-7.04943	1.14359
0.441518	-7.04943	1.14346
0.496708	-7.04943	1.14331
0.551898	-7.04943	1.14314
0.607087	-7.04943	1.14295
0.662277	-7.04943	1.14275
0.717467	-7.04943	1.14254
0.772657	-7.04943	1.1423
0.827846	-7.04943	1.14205
0.883036	-7.04943	1.14179
0.938226	-7.04943	1.14151
0.993416	-7.04943	1.14121
1.04861	-7.04943	1.1409
1.1038	-7.04943	1.14058
1.15898	-7.04943	1.14024
1.21417	-7.04943	1.13989
1.26936	-7.04943	1.13952
1.32455	-7.04943	1.13915
1.37974	-7.04943	1.13876
1.43493	-7.04943	1.13836
1.49012	-7.04943	1.13796
1.54531	-7.04943	1.13754
1.6005	-7.04943	1.13712
1.65569	-7.04943	1.13669
1.71088	-7.04943	1.13625
1.76607	-7.04943	1.1358
1.82126	-7.04943	1.13536
1.87645	-7.04943	1.1349
1.93164	-7.04943	1.13445
1.98683	-7.04943	1.13399
2.04202	-7.04943	1.13353
2.09721	-7.04943	1.13307
2.1524	-7.04943	1.13261
2.20759	-7.04943	1.13215
2.26278	-7.04943	1.13169
2.31797	-7.04943	1.13124
2.37316	-7.04943	1.13079
2.42835	-7.04943	1.13034
2.48354	-7.04943	1.1299
2.53873	-7.04943	1.12947
2.59392	-7.04943	1.12905
2.64911	-7.04943	1.12863
2.7043	-7.04943	1.12822
2.75949	-7.04943	1.12782
2.81468	-7.04943	1.12743
2.86987	-7.04943	1.12705
2.92506	-7.04943	1.12669
2.98025	-7.04943	1.12633
3.03544	-7.04943	1.12599
3.09063	-7.04943	1.12566
3.14582	-7.04943	1.12535
3.20101	-7.04943	1.12505
3.2562	-7.04943	1.12476
3.31139	-7.04943	1.12449
3.36658	-7.04943	1.12424
3.42177	-7.04943	1.124
3.47695	-7.04943	1.12378
3.53214	-7.04943	1.12357
3.58733	-7.04943	1.12338
3.64252	-7.04943	1.12321
3.69771	-7.04943	1.12306
3.7529	-7.04943	1.12292
3.80809	-7.04943	1.1228
3.86328	-7.04943	1.1227
3.91847	-7.04943	1.12262
3.97366	-7.04943	1.12256
4.02885	-7.04943	1.12251
4.08404	-7.04943	1.12248
-4.13923	-6.94726	1.1151
-4.08404	-6.94726	1.11511
-4.02885	-6.94726	1.11514
-3.97366	-6.94726	1.11519
-3.91847	-6.94726	1.11526
-3.86328	-6.94726	1.11535
-3.80809	-6.94726	1.11546
-3.7529	-6.94726	1.11559
-3.69771	-6.94726	1.11574
-3.64252	-6.94726	1.1159
-3.58733	-6.94726	1.11609
-3.53214	-6.94726	1.11629
-3.47695	-6.94726	1.11652
-3.42177	-6.94726	1.11676
-3.36658	-6.94726	1.11702
-3.31139	-6.94726	1.11729
-3.2562	-6.94726	1.11758
-3.20101	-6.94726	1.1179
-3.14582	-6.94726	1.11822
-3.09063	-6.94726	1.11856
-3.03544	-6.94726	1.11892
-2.98025	-6.94726	1.11929
-2.92506	-6.94726	1.11968
-2.86987	-6.94726	1.12008
-2.81468	-6.94726	1.12049
-2.75949	-6.94726	1.12092
-2.7043	-6.94726	1.12135
-2.64911	-6.94726	1.1218
-2.59392	-6.94726	1.12226
-2.53873	-6.94726	1.12272
-2.48354	-6.94726	1.1232
-2.42835	-6.94726	1.12368
-2.37316	-6.94726	1.12416
-2.31797	-6.94726	1.12466
-2.26278	-6.94726	1.12516
-2.20759	-6.94726	1.12566
-2.1524	-6.94726	1.12616
-2.09721	-6.94726	1.12666
-2.04202	-6.94726	1.12717
-1.98683	-6.94726	1.12767
-1.93164	-6.94726	1.12817
-1.87645	-6.94726	1.12867
-1.82126	-6.94726	1.12917
-1.76607	-6.94726	1.12966
-1.71088	-6.94726	1.13015
-1.65569	-6.94726	1.13063
-1.6005	-6.94726	1.1311
-1.54531	-6.94726	1.13156
-1.49012	-6.94726	1.13201
-1.43493	-6.94726	1.13245
-1.37974	-6.94726	1.13289
-1.32455	-6.94726	1.13331
-1.26936	-6.94726	1.13371
-1.21417	-6.94726	1.13411
-1.15898	-6.94726	1.13448
-1.1038	-6.94726	1.13485
-1.04861	-6.94726	1.1352
-0.993416	-6.94726	1.13553
-0.938226	-6.94726	1.13585
-0.883036	-6.94726	1.13615
-0.827846	-6.94726	1.13644
-0.772657	-6.94726	1.1367
-0.717467	-6.94726	1.13695
-0.662277	-6.94726	1.13718
-0.607087	-6.94726	1.1374
-0.551898	-6.94726	1.13759
-0.496708	-6.94726	1.13777
-0.441518	-6.94726	1.13793
-0.386328	-6.94726	1.13807
-0.331139	-6.94726	1.13819
-0.275949	-6.94726	1.13829
-0.220759	-6.94726	1.13838
-0.165569	-6.94726	1.13844
-0.11038	-6.94726	1.13849
-0.0551898	-6.94726	1.13852
-5.55112e-17	-6.94726	1.13853
0.0551898	-6.94726	1.13852
0.11038	-6.94726	1.13849
0.165569	-6.94726	1.13844
0.220759	-6.94726	1.13838
0.275949	-6.94726	1.13829
0.331139	-6.94726	1.13819
0.386328	-6.94726	1.13807
0.441518	-6.94726	1.13793
0.496708	-6.94726	1.13777
0.551898	-6.94726	1.13759
0.607087	-6.94726	1.1374
0.662277	-6.94726	1.13718
0.717467	-6.94726	1.13695
0.772657	-6.94726	1.1367
0.827846	-6.94726	1.13644
0.883036	-6.94726	1.13615
0.938226	-6.94726	1.13585
0.993416	-6.94726	1.13553
1.04861	-6.94726	1.1352
1.1038	-6.94726	1.13485
1.15898	-6.94726	1.13448
1.21417	-6.94726	1.13411
1.26936	-6.94726	1.13371
1.32455	-6.94726	1.13331
1.37974	-6.94726	1.13289
1.43493	-6.94726	1.13245
1.49012	-6.94726	1.13201
1.54531	-6.94726	1.13156
1.6005	-6.94726	1.1311
1.65569	-6.94726	1.13063
1.71088	-6.94726	1.13015
1.76607	-6.94726	1.12966
1.82126	-6.94726	1.12917
1.87645	-6.94726	1.12867
1.93164	-6.94726	1.12817
1.98683	-6.94726	1.12767
2.04202	-6.94726	1.12717
2.09721	-6.94726	1.12666
2.1524	-6.94726	1.12616
2.20759	-6.94726	1.12566
2.26278	-6.94726	1.12516
2.31797	-6.94726	1.12466
2.37316	-6.94726	1.12416
2.42835	-6.94726	1.12368
2.48354	-6.94726	1.1232
2.53873	-6.94726	1.12272
2.59392	-6.94726	1.12226
2.64911	-6.94726	1.1218
2.7043	-6.94726	1.12135
2.75949	-6.94726	1.12092
2.81468	-6.94726	1.12049
2.86987	-6.94726	1.12008
2.92506	-6.94726	1.11968
2.98025	-6.94726	1.11929
3.03544	-6.94726	1.11892
3.09063	-6.94726	1.11856
3.14582	-6.94726	1.11822
3.20101	-6.94726	1.1179
3.2562	-6.94726	1.11758
3.31139	-6.94726	1.11729
3.36658	-6.94726	1.11702
3.42177	-6.94726	1.11676
3.47695	-6.94726	1.11652
3.53214	-6.94726	1.11629
3.58733	-6.94726	1.11609
3.64252	-6.94726	1.1159
3.69771	-6.94726	1.11574
3.7529	-6.94726	1.11559
3.80809	-6.94726	1.11546
3.86328	-6.94726	1.11535
3.91847	-6.94726	1.11526
3.97366	-6.94726	1.11519
4.02885	-6.94726	1.11514
4.08404	-6.94726	1.11511
-4.13923	-6.8451	1.10747
-4.08404	-6.8451	1.10749
-4.02885	-6.8451	1.10752
-3.97366	-6.8451	1.10757
-3.91847	-6.8451	1.10764
-3.86328	-6.8451	1.10773
-3.80809	-6.8451	1.10785
-3.7529	-6.8451	1.10798
-3.69771	-6.8451	1.10814
-3.64252	-6.8451	1.10831
-3.58733	-6.8451	1.10851
-3.53214	-6.8451	1.10872
-3.47695	-6.8451	1.10896
-3.42177	-6.8451	1.10921
-3.36658	-6.8451	1.10948
-3.31139	-6.8451	1.10977
-3.2562	-6.8451	1.11008
-3.20101	-6.8451	1.11041
-3.14582	-6.8451	1.11075
-3.09063	-6.8451	1.11111
-3.03544	-6.8451	1.11149
-2.98025	-6.8451	1.11189
-2.92506	-6.8451	1.11229
-2.86987	-6.8451	1.11272
-2.81468	-6.8451	1.11315
-2.75949	-6.8451	1.1136
-2.7043	-6.8451	1.11407
-2.64911	-6.8451	1.11454
-2.59392	-6.8451	1.11502
-2.53873	-6.8451	1.11552
-2.48354	-6.8451	1.11602
-2.42835	-6.8451	1.11653
-2.37316	-6.8451	1.11705
-2.31797	-6.8451	1.11758
-2.26278	-6.8451	1.1181
-2.20759	-6.8451	1.11864
-2.1524	-6.8451	1.11917
-2.09721	-6.8451	1.11971
-2.04202	-6.8451	1.12025
-1.98683	-6.8451	1.12078
-1.93164	-6.8451	1.12131
-1.87645	-6.8451	1.12185
-1.82126	-6.8451	1.12237
-1.76607	-6.8451	1.12289
-1.71088	-6.8451	1.12341
-1.65569	-6.8451	1.12391
-1.6005	-6.8451	1.12441
-1.54531	-6.8451	1.1249
-1.49012	-6.8451	1.12538
-1.43493	-6.8451	1.12584
-1.37974	-6.8451	1.12629
-1.32455	-6.8451	1.12674
-1.26936	-6.8451	1.12716
-1.21417	-6.8451	1.12757
-1.15898	-6.8451	1.12797
-1.1038	-6.8451	1.12835
-1.04861	-6.8451	1.12871
-0.993416	-6.8451	1.12905
-0.938226	-6.8451	1.12938
-0.883036	-6.8451	1.12969
-0.827846	-6.8451	1.12999
-0.772657	-6.8451	1.13026
-0.717467	-6.8451	1.13051
-0.662277	-6.8451	1.13075
-0.607087	-6.8451	1.13097
-0.551898	-6.8451	1.13117
-0.496708	-6.8451	1.13135
-0.441518	-6.8451	1.13151
-0.386328	-6.8451	1.13165
-0.331139	-6.8451	1.13177
-0.275949	-6.8451	1.13188
-0.220759	-6.8451	1.13196
-0.165569	-6.8451	1.13203
-0.11038	-6.8451	1.13208
-0.0551898	-6.8451	1.1321
-5.55112e-17	-6.8451	1.13211
0.0551898	-6.8451	1.1321
0.11038	-6.8451	1.13208
0.165569	-6.8451	1.13203
0.220759	-6.8451	1.13196
0.275949	-6.8451	1.13188
0.331139	-6.8451	1.13177
0.386328	-6.8451	1.13165
0.441518	-6.8451	1.13151
0.496708	-6.8451	1.13135
0.551898	-6.8451	1.13117
0.607087	-6.8451	1.13097
0.662277	-6.8451	1.13075
0.717467	-6.8451	1.13051
0.772657	-6.8451	1.13026
0.827846	-6.8451	1.12999
0.883036	-6.8451	1.12969
0.938226	-6.8451	1.12938
0.993416	-6.8451	1.12905
1.04861	-6.8451	1.12871
1.1038	-6.8451	1.12835
1.15898	-6.8451	1.12797
1.21417	-6.8451	1.12757
1.26936	-6.8451	1.12716
1.32455	-6.8451	1.12674
1.37974	-6.8451	1.12629
1.43493	-6.8451	1.12584
1.49012	-6.8451	1.12538
1.54531	-6.8451	1.1249
1.6005	-6.8451	1.12441
1.65569	-6.8451	1.12391
1.71088	-6.8451	1.12341
1.76607	-6.8451	1.12289
1.82126	-6.8451	1.12237
1.87645	-6.8451	1.12185
1.93164	-6.8451	1.12131
1.98683	-6.8451	1.12078
2.04202	-6.8451	1.12025
2.09721	-6.8451	1.11971
2.1524	-6.8451	1.11917
2.20759	-6.8451	1.11864
2.26278	-6.8451	1.1181
2.31797	-6.8451	1.11758
2.37316	-6.8451	1.11705
2.42835	-6.8451	1.11653
2.48354	-6.8451	1.11602
2.53873	-6.8451	1.11552
2.59392	-6.8451	1.11502
2.64911	-6.8451	1.11454
2.7043	-6.8451	1.11407
2.75949	-6.8451	1.1136
2.81468	-6.8451	1.11315
2.86987	-6.8451	1.11272
2.92506	-6.8451	1.11229
2.98025	-6.8451	1.11189
3.03544	-6.8451	1.11149
3.09063	-6.8451	1.11111
3.14582	-6.8451	1.11075
3.20101	-6.8451	1.11041
3.2562	-6.8451	1.11008
3.31139	-6.8451	1.10977
3.36658	-6.8451	1.10948
3.42177	-6.8451	1.10921
3.47695	-6.8451	1.10896
3.53214	-6.8451	1.10872
3.58733	-6.8451	1.10851
3.64252	-6.8451	1.10831
3.69771	-6.8451	1.10814
3.7529	-6.8451	1.10798
3.80809	-6.8451	1.10785
3.86328	-6.8451	1.10773
3.91847	-6.8451	1.10764
3.97366	-6.8451	1.10757
4.02885	-6.8451	1.10752
4.08404	-6.8451	1.10749
-4.13923	-6.74293	1.09974
-4.08404	-6.74293	1.09975
-4.02885	-6.74293	1.09978
-3.97366	-6.74293	1.09983
-3.91847	-6.74293	1.09991
-3.86328	-6.74293	1.1
-3.80809	-6.74293	1.10012
-3.7529	-6.74293	1.10026
-3.69771	-6.74293	1.10041
-3.64252	-6.74293	1.10059
-3.58733	-6.74293	1.10079
-3.53214	-6.74293	1.10101
-3.47695	-6.74293	1.10125
-3.42177	-6.74293	1.10151
-3.36658	-6.74293	1.10179
-3.31139	-6.74293	1.10209
-3.2562	-6.74293	1.10241
-3.20101	-6.74293	1.10274
-3.14582	-6.74293	1.1031
-3.09063	-6.74293	1.10347
-3.03544	-6.74293	1.10386
-2.98025	-6.74293	1.10426
-2.92506	-6.74293	1.10468
-2.86987	-6.74293	1.10512
-2.81468	-6.74293	1.10557
-2.75949	-6.74293	1.10603
-2.7043	-6.74293	1.10651
-2.64911	-6.74293	1.107
-2.59392	-6.74293	1.1075
-2.53873	-6.74293	1.10801
-2.48354	-6.74293	1.10854
-2.42835	-6.74293	1.10907
-2.37316	-6.74293	1.1096
-2.31797	-6.74293	1.11015
-2.26278	-6.74293	1.11069
-2.20759	-6.74293	1.11125
-2.1524	-6.74293	1.1118
-2.09721	-6.74293	1.11236
-2.04202	-6.74293	1.11291
-1.98683	-6.74293	1.11347
-1.93164	-6.74293	1.11402
-1.87645	-6.74293	1.11457
-1.82126	-6.74293	1.11511
-1.76607	-6.74293	1.11565
-1.71088	-6.74293	1.11618
-1.65569	-6.74293	1.1167
-1.6005	-6.74293	1.11721
-1.54531	-6.74293	1.11771
-1.49012	-6.74293	1.1182
-1.43493	-6.74293	1.11867
-1.37974	-6.74293	1.11914
-1.32455	-6.74293	1.11958
-1.26936	-6.74293	1.12001
-1.21417	-6.74293	1.12043
-1.15898	-6.74293	1.12083
-1.1038	-6.74293	1.12121
-1.04861	-6.74293	1.12157
-0.993416	-6.74293	1.12192
-0.938226	-6.74293	1.12224
-0.883036	-6.74293	1.12255
-0.827846	-6.74293	1.12284
-0.772657	-6.74293	1.12311
-0.717467	-6.74293	1.12336
-0.662277	-6.74293	1.12359
-0.607087	-6.74293	1.12381
-0.551898	-6.74293	1.124
-0.496708	-6.74293	1.12417
-0.441518	-6.74293	1.12433
-0.386328	-6.74293	1.12447
-0.331139	-6.74293	1.12458
-0.275949	-6.74293	1.12468
-0.220759	-6.74293	1.12477
-0.165569	-6.74293	1.12483
-0.11038	-6.74293	1.12487
-0.0551898	-6.74293	1.1249
-5.55112e-17	-6.74293	1.12491
0.0551898	-6.74293	1.1249
0.11038	-6.74293	1.12487
0.165569	-6.74293	1.12483
0.220759	-6.74293	1.12477
0.275949	-6.74293	1.12468
0.331139	-6.74293	1.12458
0.386328	-6.74293	1.12447
0.441518	-6.74293	1.12433
0.496708	-6.74293	1.12417
0.551898	-6.74293	1.124
0.607087	-6.74293	1.12381
0.662277	-6.74293	1.12359
0.717467	-6.74293	1.12336
0.772657	-6.74293	1.12311
0.827846	-6.74293	1.12284
0.883036	-6.74293	1.12255
0.938226	-6.74293	1.12224
0.993416	-6.74293	1.12192
1.04861	-6.74293	1.12157
1.1038	-6.74293	1.12121
1.15898	-6.74293	1.12083
1.21417	-6.74293	1.12043
1.26936	-6.74293	1.12001
1.32455	-6.74293	1.11958
1.37974	-6.74293	1.11914
1.43493	-6.74293	1.11867
1.49012	-6.74293	1.1182
1.54531	-6.74293	1.11771
1.6005	-6.74293	1.11721
1.65569	-6.74293	1.1167
1.71088	-6.74293	1.11618
1.76607	-6.74293	1.11565
1.82126	-6.74293	1.11511
1.87645	-6.74293	1.11457
1.93164	-6.74293	1.11402
1.98683	-6.74293	1.11347
2.04202	-6.74293	1.11291
2.09721	-6.74293	1.11236
2.1524	-6.74293	1.1118
2.20759	-6.74293	1.11125
2.26278	-6.74293	1.11069
2.31797	-6.74293	1.11015
2.37316	-6.74293	1.1096
2.42835	-6.74293	1.10907
2.48354	-6.74293	1.10854
2.53873	-6.74293	1.10801
2.59392	-6.74293	1.1075
2.64911	-6.74293	1.107
2.7043	-6.74293	1.10651
2.75949	-6.74293	1.10603
2.81468	-6.74293	1.10557
2.86987	-6.74293	1.10512
2.92506	-6.74293	1.10468
2.98025	-6.74293	1.10426
3.03544	-6.74293	1.10386
3.09063	-6.74293	1.10347
3.14582	-6.74293	1.1031
3.20101	-6.74293	1.10274
3.2562	-6.74293	1.10241
3.31139	-6.74293	1.10209
3.36658	-6.74293	1.10179
3.42177	-6.74293	1.10151
3.47695	-6.74293	1.10125
3.53214	-6.74293	1.10101
3.58733	-6.74293	1.10079
3.64252	-6.74293	1.10059
3.69771	-6.74293	1.10041
3.7529	-6.74293	1.10026
3.80809	-6.74293	1.10012
3.86328	-6.74293	1.1
3.91847	-6.74293	1.09991
3.97366	-6.74293	1.09983
4.02885	-6.74293	1.09978
4.08404	-6.74293	1.09975
-4.13923	-6.64076	1.09203
-4.08404	-6.64076	1.09204
-4.02885	-6.64076	1.09207
-3.97366	-6.64076	1.09212
-3.91847	-6.64076	1.0922
-3.86328	-6.64076	1.09229
-3.80809	-6.64076	1.09241
-3.7529	-6.64076	1.09255
-3.69771	-6.64076	1.0927
-3.64252	-6.64076	1.09288
-3.58733	-6.64076	1.09308
-3.53214	-6.64076	1.0933
-3.47695	-6.64076	1.09354
-3.42177	-6.64076	1.0938
-3.36658	-6.64076	1.09408
-3.31139	-6.64076	1.09438
-3.2562	-6.64076	1.0947
-3.20101	-6.64076	1.09504
-3.14582	-6.64076	1.09539
-3.09063	-6.64076	1.09576
-3.03544	-6.64076	1.09616
-2.98025	-6.64076	1.09656
-2.92506	-6.64076	1.09699
-2.86987	-6.64076	1.09743
-2.81468	-6.64076	1.09788
-2.75949	-6.64076	1.09835
-2.7043	-6.64076	1.09884
-2.64911	-6.64076	1.09933
-2.59392	-6.64076	1.09984
-2.53873	-6.64076	1.10036
-2.48354	-6.64076	1.10089
-2.42835	-6.64076	1.10142
-2.37316	-6.64076	1.10197
-2.31797	-6.64076	1.10252
-2.26278	-6.64076	1.10307
-2.20759	-6.64076	1.10363
-2.1524	-6.64076	1.1042
-2.09721	-6.64076	1.10476
-2.04202	-6.64076	1.10532
-1.98683	-6.64076	1.10588
-1.93164	-6.64076	1.10644
-1.87645	-6.64076	1.10699
-1.82126	-6.64076	1.10754
-1.76607	-6.64076	1.10808
-1.71088	-6.64076	1.10862
-1.65569	-6.64076	1.10914
-1.6005	-6.64076	1.10965
-1.54531	-6.64076	1.11015
-1.49012	-6.64076	1.11064
-1.43493	-6.64076	1.11111
-1.37974	-6.64076	1.11156
-1.32455	-6.64076	1.11201
-1.26936	-6.64076	1.11243
-1.21417	-6.64076	1.11284
-1.15898	-6.64076	1.11322
-1.1038	-6.64076	1.11359
-1.04861	-6.64076	1.11395
-0.993416	-6.64076	1.11428
-0.938226	-6.64076	1.11459
-0.883036	-6.64076	1.11488
-0.827846	-6.64076	1.11516
-0.772657	-6.64076	1.11541
-0.717467	-6.64076	1.11564
-0.662277	-6.64076	1.11586
-0.607087	-6.64076	1.11606
-0.551898	-6.64076	1.11624
-0.496708	-6.64076	1.1164
-0.441518	-6.64076	1.11654
-0.386328	-6.64076	1.11666
-0.331139	-6.64076	1.11677
-0.275949	-6.64076	1.11686
-0.220759	-6.64076	1.11693
-0.165569	-6.64076	1.11699
-0.11038	-6.64076	1.11703
-0.0551898	-6.64076	1.11706
-5.55112e-17	-6.64076	1.11706
0.0551898	-6.64076	1.11706
0.11038	-6.64076	1.11703
0.165569	-6.64076	1.11699
0.220759	-6.64076	1.11693
0.275949	-6.64076	1.11686
0.331139	-6.64076	1.11677
0.386328	-6.64076	1.11666
0.441518	-6.64076	1.11654
0.496708	-6.64076	1.1164
0.551898	-6.64076	1.11624
0.607087	-6.64076	1.11606
0.662277	-6.64076	1.11586
0.717467	-6.64076	1.11564
0.772657	-6.64076	1.11541
0.827846	-6.64076	1.11516
0.883036	-6.64076	1.11488
0.938226	-6.64076	1.11459
0.993416	-6.64076	1.11428
1.04861	-6.64076	1.11395
1.1038	-6.64076	1.11359
1.15898	-6.64076	1.11322
1.21417	-6.64076	1.11284
1.26936	-6.64076	1.11243
1.32455	-6.64076	1.11201
1.37974	-6.64076	1.11156
1.43493	-6.64076	1.11111
1.49012	-6.64076	1.11064
1.54531	-6.64076	1.11015
1.6005	-6.64076	1.10965
1.65569	-6.64076	1.10914
1.71088	-6.64076	1.10862
1.76607	-6.64076	1.10808
1.82126	-6.64076	1.10754
1.87645	-6.64076	1.10699
1.93164	-6.64076	1.10644
1.98683	-6.64076	1.10588
2.04202	-6.64076	1.10532
2.09721	-6.64076	1.10476
2.1524	-6.64076	1.1042
2.20759	-6.64076	1.10363
2.26278	-6.64076	1.10307
2.31797	-6.64076	1.10252
2.37316	-6.64076	1.10197
2.42835	-6.64076	1.10142
2.48354	-6.64076	1.10089
2.53873	-6.64076	1.10036
2.59392	-6.64076	1.09984
2.64911	-6.64076	1.09933
2.7043	-6.64076	1.09884
2.75949	-6.64076	1.09835
2.81468	-6.64076	1.09788
2.86987	-6.64076	1.09743
2.92506	-6.64076	1.09699
2.98025	-6.64076	1.09656
3.03544	-6.64076	1.09616
3.09063	-6.64076	1.09576
3.14582	-6.64076	1.09539
3.20101	-6.64076	1.09504
3.2562	-6.64076	1.0947
3.31139	-6.64076	1.09438
3.36658	-6.64076	1.09408
3.42177	-6.64076	1.0938
3.47695	-6.64076	1.09354
3.53214	-6.64076	1.0933
3.58733	-6.64076	1.09308
3.64252	-6.64076	1.09288
3.69771	-6.64076	1.0927
3.7529	-6.64076	1.09255
3.80809	-6.64076	1.09241
3.86328	-6.64076	1.09229
3.91847	-6.64076	1.0922
3.97366	-6.64076	1.09212
4.02885	-6.64076	1.09207
4.08404	-6.64076	1.09204
-4.13923	-6.5386	1.08447
-4.08404	-6.5386	1.08448
-4.02885	-6.5386	1.08451
-3.97366	-6.5386	1.08456
-3.91847	-6.5386	1.08464
-3.86328	-6.5386	1.08473
-3.80809	-6.5386	1.08484
-3.7529	-6.5386	1.08498
-3.69771	-6.5386	1.08513
-3.64252	-6.5386	1.08531
-3.58733	-6.5386	1.0855
-3.53214	-6.5386	1.08572
-3.47695	-6.5386	1.08595
-3.42177	-6.5386	1.08621
-3.36658	-6.5386	1.08648
-3.31139	-6.5386	1.08678
-3.2562	-6.5386	1.08709
-3.20101	-6.5386	1.08742
-3.14582	-6.5386	1.08777
-3.09063	-6.5386	1.08814
-3.03544	-6.5386	1.08853
-2.98025	-6.5386	1.08893
-2.92506	-6.5386	1.08935
-2.86987	-6.5386	1.08979
-2.81468	-6.5386	1.09024
-2.75949	-6.5386	1.0907
-2.7043	-6.5386	1.09118
-2.64911	-6.5386	1.09168
-2.59392	-6.5386	1.09218
-2.53873	-6.5386	1.0927
-2.48354	-6.5386	1.09322
-2.42835	-6.5386	1.09375
-2.37316	-6.5386	1.0943
-2.31797	-6.5386	1.09484
-2.26278	-6.5386	1.0954
-2.20759	-6.5386	1.09595
-2.1524	-6.5386	1.09651
-2.09721	-6.5386	1.09707
-2.04202	-6.5386	1.09763
-1.98683	-6.5386	1.09819
-1.93164	-6.5386	1.09874
-1.87645	-6.5386	1.09929
-1.82126	-6.5386	1.09983
-1.76607	-6.5386	1.10036
-1.71088	-6.5386	1.10088
-1.65569	-6.5386	1.10139
-1.6005	-6.5386	1.10189
-1.54531	-6.5386	1.10238
-1.49012	-6.5386	1.10285
-1.43493	-6.5386	1.1033
-1.37974	-6.5386	1.10374
-1.32455	-6.5386	1.10416
-1.26936	-6.5386	1.10457
-1.21417	-6.5386	1.10495
-1.15898	-6.5386	1.10531
-1.1038	-6.5386	1.10566
-1.04861	-6.5386	1.10598
-0.993416	-6.5386	1.10629
-0.938226	-6.5386	1.10657
-0.883036	-6.5386	1.10684
-0.827846	-6.5386	1.10708
-0.772657	-6.5386	1.10731
-0.717467	-6.5386	1.10752
-0.662277	-6.5386	1.10771
-0.607087	-6.5386	1.10788
-0.551898	-6.5386	1.10803
-0.496708	-6.5386	1.10817
-0.441518	-6.5386	1.10829
-0.386328	-6.5386	1.10839
-0.331139	-6.5386	1.10848
-0.275949	-6.5386	1.10856
-0.220759	-6.5386	1.10862
-0.165569	-6.5386	1.10867
-0.11038	-6.5386	1.1087
-0.0551898	-6.5386	1.10872
-5.55112e-17	-6.5386	1.10873
0.0551898	-6.5386	1.10872
0.11038	-6.5386	1.1087
0.165569	-6.5386	1.10867
0.220759	-6.5386	1.10862
0.275949	-6.5386	1.10856
0.331139	-6.5386	1.10848
0.386328	-6.5386	1.10839
0.441518	-6.5386	1.10829
0.496708	-6.5386	1.10817
0.551898	-6.5386	1.10803
0.607087	-6.5386	1.10788
0.662277	-6.5386	1.10771
0.717467	-6.5386	1.10752
0.772657	-6.5386	1.10731
0.827846	-6.5386	1.10708
0.883036	-6.5386	1.10684
0.938226	-6.5386	1.10657
0.993416	-6.5386	1.10629
1.04861	-6.5386	1.10598
1.1038	-6.5386	1.10566
1.15898	-6.5386	1.10531
1.21417	-6.5386	1.10495
1.26936	-6.5386	1.10457
1.32455	-6.5386	1.10416
1.37974	-6.5386	1.10374
1.43493	-6.5386	1.1033
1.49012	-6.5386	1.10285
1.54531	-6.5386	1.10238
1.6005	-6.5386	1.10189
1.65569	-6.5386	1.10139
1.71088	-6.5386	1.10088
1.76607	-6.5386	1.10036
1.82126	-6.5386	1.09983
1.87645	-6.5386	1.09929
1.93164	-6.5386	1.09874
1.98683	-6.5386	1.09819
2.04202	-6.5386	1.09763
2.09721	-6.5386	1.09707
2.1524	-6.5386	1.09651
2.20759	-6.5386	1.09595
2.26278	-6.5386	1.0954
2.31797	-6.5386	1.09484
2.37316	-6.5386	1.0943
2.42835	-6.5386	1.09375
2.48354	-6.5386	1.09322
2.53873	-6.5386	1.0927
2.59392	-6.5386	1.09218
2.64911	-6.5386	1.09168
2.7043	-6.5386	1.09118
2.75949	-6.5386	1.0907
2.81468	-6.5386	1.09024
2.86987	-6.5386	1.08979
2.92506	-6.5386	1.08935
2.98025	-6.5386	1.08893
3.03544	-6.5386	1.08853
3.09063	-6.5386	1.08814
3.14582	-6.5386	1.08777
3.20101	-6.5386	1.08742
3.2562	-6.5386	1.08709
3.31139	-6.5386	1.08678
3.36658	-6.5386	1.08648
3.42177	-6.5386	1.08621
3.47695	-6.5386	1.08595
3.53214	-6.5386	1.08572
3.58733	-6.5386	1.0855
3.64252	-6.5386	1.08531
3.69771	-6.5386	1.08513
3.7529	-6.5386	1.08498
3.80809	-6.5386	1.08484
3.86328	-6.5386	1.08473
3.91847	-6.5386	1.08464
3.97366	-6.5386	1.08456
4.02885	-6.5386	1.08451
4.08404	-6.5386	1.08448
-4.13923	-6.43643	1.07718
-4.08404	-6.43643	1.07719
-4.02885	-6.43643	1.07721
-3.97366	-6.43643	1.07726
-3.91847	-6.43643	1.07733
-3.86328	-6.43643	1.07742
-3.80809	-6.43643	1.07753
-3.7529	-6.43643	1.07766
-3.69771	-6.43643	1.07781
-3.64252	-6.43643	1.07798
-3.58733	-6.43643	1.07817
-3.53214	-6.43643	1.07837
-3.47695	-6.43643	1.0786
-3.42177	-6.43643	1.07885
-3.36658	-6.43643	1.07911
-3.31139	-6.43643	1.0794
-3.2562	-6.43643	1.0797
-3.20101	-6.43643	1.08002
-3.14582	-6.43643	1.08036
-3.09063	-6.43643	1.08072
-3.03544	-6.43643	1.08109
-2.98025	-6.43643	1.08149
-2.92506	-6.43643	1.0819
-2.86987	-6.43643	1.08232
-2.81468	-6.43643	1.08276
-2.75949	-6.43643	1.08321
-2.7043	-6.43643	1.08368
-2.64911	-6.43643	1.08416
-2.59392	-6.43643	1.08466
-2.53873	-6.43643	1.08516
-2.48354	-6.43643	1.08567
-2.42835	-6.43643	1.0862
-2.37316	-6.43643	1.08673
-2.31797	-6.43643	1.08726
-2.26278	-6.43643	1.0878
-2.20759	-6.43643	1.08835
-2.1524	-6.43643	1.08889
-2.09721	-6.43643	1.08944
-2.04202	-6.43643	1.08998
-1.98683	-6.43643	1.09052
-1.93164	-6.43643	1.09106
-1.87645	-6.43643	1.09159
-1.82126	-6.43643	1.09211
-1.76607	-6.43643	1.09262
-1.71088	-6.43643	1.09312
-1.65569	-6.43643	1.09361
-1.6005	-6.43643	1.09409
-1.54531	-6.43643	1.09455
-1.49012	-6.43643	1.09499
-1.43493	-6.43643	1.09542
-1.37974	-6.43643	1.09582
-1.32455	-6.43643	1.09621
-1.26936	-6.43643	1.09658
-1.21417	-6.43643	1.09693
-1.15898	-6.43643	1.09726
-1.1038	-6.43643	1.09756
-1.04861	-6.43643	1.09785
-0.993416	-6.43643	1.09811
-0.938226	-6.43643	1.09836
-0.883036	-6.43643	1.09858
-0.827846	-6.43643	1.09879
-0.772657	-6.43643	1.09897
-0.717467	-6.43643	1.09914
-0.662277	-6.43643	1.09929
-0.607087	-6.43643	1.09942
-0.551898	-6.43643	1.09954
-0.496708	-6.43643	1.09965
-0.441518	-6.43643	1.09973
-0.386328	-6.43643	1.09981
-0.331139	-6.43643	1.09988
-0.275949	-6.43643	1.09993
-0.220759	-6.43643	1.09997
-0.165569	-6.43643	1.10001
-0.11038	-6.43643	1.10003
-0.0551898	-6.43643	1.10004
-5.55112e-17	-6.43643	1.10005
0.0551898	-6.43643	1.10004
0.11038	-6.43643	1.10003
0.165569	-6.43643	1.10001
0.220759	-6.43643	1.09997
0.275949	-6.43643	1.09993
0.331139	-6.43643	1.09988
0.386328	-6.43643	1.09981
0.441518	-6.43643	1.09973
0.496708	-6.43643	1.09965
0.551898	-6.43643	1.09954
0.607087	-6.43643	1.09942
0.662277	-6.43643	1.09929
0.717467	-6.43643	1.09914
0.772657	-6.43643	1.09897
0.827846	-6.43643	1.09879
0.883036	-6.43643	1.09858
0.938226	-6.43643	1.09836
0.993416	-6.43643	1.09811
1.04861	-6.43643	1.09785
1.1038	-6.43643	1.09756
1.15898	-6.43643	1.09726
1.21417	-6.43643	1.09693
1.26936	-6.43643	1.09658
1.32455	-6.43643	1.09621
1.37974	-6.43643	1.09582
1.43493	-6.43643	1.09542
1.49012	-6.43643	1.09499
1.54531	-6.43643	1.09455
1.6005	-6.43643	1.09409
1.65569	-6.43643	1.09361
1.71088	-6.43643	1.09312
1.76607	-6.43643	1.09262
1.82126	-6.43643	1.09211
1.87645	-6.43643	1.09159
1.93164	-6.43643	1.09106
1.98683	-6.43643	1.09052
2.04202	-6.43643	1.08998
2.09721	-6.43643	1.08944
2.1524	-6.43643	1.08889
2.20759	-6.43643	1.08835
2.26278	-6.43643	1.0878
2.31797	-6.43643	1.08726
2.37316	-6.43643	1.08673
2.42835	-6.43643	1.0862
2.48354	-6.43643	1.08567
2.53873	-6.43643	1.08516
2.59392	-6.43643	1.08466
2.64911	-6.43643	1.08416
2.7043	-6.43643	1.08368
2.75949	-6.43643	1.08321
2.81468	-6.43643	1.08276
2.86987	-6.43643	1.08232
2.92506	-6.43643	1.0819
2.98025	-6.43643	1.08149
3.03544	-6.43643	1.08109
3.09063	-6.43643	1.08072
3.14582	-6.43643	1.08036
3.20101	-6.43643	1.08002
3.2562	-6.43643	1.0797
3.31139	-6.43643	1.0794
3.36658	-6.43643	1.07911
3.42177	-6.43643	1.07885
3.47695	-6.43643	1.0786
3.53214	-6.43643	1.07837
3.58733	-6.43643	1.07817
3.64252	-6.43643	1.07798
3.69771	-6.43643	1.07781
3.7529	-6.43643	1.07766
3.80809	-6.43643	1.07753
3.86328	-6.43643	1.07742
3.91847	-6.43643	1.07733
3.97366	-6.43643	1.07726
4.02885	-6.43643	1.07721
4.08404	-6.43643	1.07719
-4.13923	-6.33427	1.07023
-4.08404	-6.33427	1.07024
-4.02885	-6.33427	1.07027
-3.97366	-6.33427	1.07031
-3.91847	-6.33427	1.07038
-3.86328	-6.33427	1.07046
-3.80809	-6.33427	1.07057
-3.7529	-6.33427	1.07069
-3.69771	-6.33427	1.07083
-3.64252	-6.33427	1.07099
-3.58733	-6.33427	1.07117
-3.53214	-6.33427	1.07137
-3.47695	-6.33427	1.07158
-3.42177	-6.33427	1.07181
-3.36658	-6.33427	1.07207
-3.31139	-6.33427	1.07234
-3.2562	-6.33427	1.07263
-3.20101	-6.33427	1.07293
-3.14582	-6.33427	1.07326
-3.09063	-6.33427	1.0736
-3.03544	-6.33427	1.07396
-2.98025	-6.33427	1.07434
-2.92506	-6.33427	1.07473
-2.86987	-6.33427	1.07514
-2.81468	-6.33427	1.07556
-2.75949	-6.33427	1.076
-2.7043	-6.33427	1.07645
-2.64911	-6.33427	1.07692
-2.59392	-6.33427	1.07739
-2.53873	-6.33427	1.07788
-2.48354	-6.33427	1.07837
-2.42835	-6.33427	1.07888
-2.37316	-6.33427	1.07939
-2.31797	-6.33427	1.07991
-2.26278	-6.33427	1.08043
-2.20759	-6.33427	1.08095
-2.1524	-6.33427	1.08147
-2.09721	-6.33427	1.082
-2.04202	-6.33427	1.08252
-1.98683	-6.33427	1.08304
-1.93164	-6.33427	1.08355
-1.87645	-6.33427	1.08405
-1.82126	-6.33427	1.08454
-1.76607	-6.33427	1.08503
-1.71088	-6.33427	1.0855
-1.65569	-6.33427	1.08595
-1.6005	-6.33427	1.08639
-1.54531	-6.33427	1.08682
-1.49012	-6.33427	1.08722
[truncated: 20,501 more rows]

## Sheet: ED Fig.3b E =0
kc*	kx	Intensity
-4.13923	-7.66242	2.14449
-4.08404	-7.66242	2.13902
-4.02885	-7.66242	2.12266
-3.97366	-7.66242	2.09565
-3.91847	-7.66242	2.05834
-3.86328	-7.66242	2.01127
-3.80809	-7.66242	1.95512
-3.7529	-7.66242	1.89077
-3.69771	-7.66242	1.8193
-3.64252	-7.66242	1.74202
-3.58733	-7.66242	1.66051
-3.53214	-7.66242	1.57664
-3.47695	-7.66242	1.49264
-3.42177	-7.66242	1.41111
-3.36658	-7.66242	1.33498
-3.31139	-7.66242	1.26745
-3.2562	-7.66242	1.2118
-3.20101	-7.66242	1.17103
-3.14582	-7.66242	1.14753
-3.09063	-7.66242	1.14276
-3.03544	-7.66242	1.15701
-2.98025	-7.66242	1.18939
-2.92506	-7.66242	1.23795
-2.86987	-7.66242	1.29993
-2.81468	-7.66242	1.37217
-2.75949	-7.66242	1.45139
-2.7043	-7.66242	1.5345
-2.64911	-7.66242	1.61874
-2.59392	-7.66242	1.70169
-2.53873	-7.66242	1.7813
-2.48354	-7.66242	1.85585
-2.42835	-7.66242	1.92391
-2.37316	-7.66242	1.98428
-2.31797	-7.66242	2.03599
-2.26278	-7.66242	2.07825
-2.20759	-7.66242	2.11047
-2.1524	-7.66242	2.13219
-2.09721	-7.66242	2.14312
-2.04202	-7.66242	2.14312
-1.98683	-7.66242	2.13219
-1.93164	-7.66242	2.11047
-1.87645	-7.66242	2.07825
-1.82126	-7.66242	2.03599
-1.76607	-7.66242	1.98428
-1.71088	-7.66242	1.92391
-1.65569	-7.66242	1.85585
-1.6005	-7.66242	1.7813
-1.54531	-7.66242	1.70169
-1.49012	-7.66242	1.61874
-1.43493	-7.66242	1.5345
-1.37974	-7.66242	1.45139
-1.32455	-7.66242	1.37217
-1.26936	-7.66242	1.29993
-1.21417	-7.66242	1.23795
-1.15898	-7.66242	1.18939
-1.1038	-7.66242	1.15701
-1.04861	-7.66242	1.14276
-0.993416	-7.66242	1.14753
-0.938226	-7.66242	1.17103
-0.883036	-7.66242	1.2118
-0.827846	-7.66242	1.26745
-0.772657	-7.66242	1.33498
-0.717467	-7.66242	1.41111
-0.662277	-7.66242	1.49264
-0.607087	-7.66242	1.57664
-0.551898	-7.66242	1.66051
-0.496708	-7.66242	1.74202
-0.441518	-7.66242	1.8193
-0.386328	-7.66242	1.89077
-0.331139	-7.66242	1.95512
-0.275949	-7.66242	2.01127
-0.220759	-7.66242	2.05834
-0.165569	-7.66242	2.09565
-0.11038	-7.66242	2.12266
-0.0551898	-7.66242	2.13902
-5.55112e-17	-7.66242	2.14449
0.0551898	-7.66242	2.13902
0.11038	-7.66242	2.12266
0.165569	-7.66242	2.09565
0.220759	-7.66242	2.05834
0.275949	-7.66242	2.01127
0.331139	-7.66242	1.95512
0.386328	-7.66242	1.89077
0.441518	-7.66242	1.8193
0.496708	-7.66242	1.74202
0.551898	-7.66242	1.66051
0.607087	-7.66242	1.57664
0.662277	-7.66242	1.49264
0.717467	-7.66242	1.41111
0.772657	-7.66242	1.33498
0.827846	-7.66242	1.26745
0.883036	-7.66242	1.2118
0.938226	-7.66242	1.17103
0.993416	-7.66242	1.14753
1.04861	-7.66242	1.14276
1.1038	-7.66242	1.15701
1.15898	-7.66242	1.18939
1.21417	-7.66242	1.23795
1.26936	-7.66242	1.29993
1.32455	-7.66242	1.37217
1.37974	-7.66242	1.45139
1.43493	-7.66242	1.5345
1.49012	-7.66242	1.61874
1.54531	-7.66242	1.70169
1.6005	-7.66242	1.7813
1.65569	-7.66242	1.85585
1.71088	-7.66242	1.92391
1.76607	-7.66242	1.98428
1.82126	-7.66242	2.03599
1.87645	-7.66242	2.07825
1.93164	-7.66242	2.11047
1.98683	-7.66242	2.13219
2.04202	-7.66242	2.14312
2.09721	-7.66242	2.14312
2.1524	-7.66242	2.13219
2.20759	-7.66242	2.11047
2.26278	-7.66242	2.07825
2.31797	-7.66242	2.03599
2.37316	-7.66242	1.98428
2.42835	-7.66242	1.92391
2.48354	-7.66242	1.85585
2.53873	-7.66242	1.7813
2.59392	-7.66242	1.70169
2.64911	-7.66242	1.61874
2.7043	-7.66242	1.5345
2.75949	-7.66242	1.45139
2.81468	-7.66242	1.37217
2.86987	-7.66242	1.29993
2.92506	-7.66242	1.23795
2.98025	-7.66242	1.18939
3.03544	-7.66242	1.15701
3.09063	-7.66242	1.14276
3.14582	-7.66242	1.14753
3.20101	-7.66242	1.17103
3.2562	-7.66242	1.2118
3.31139	-7.66242	1.26745
3.36658	-7.66242	1.33498
3.42177	-7.66242	1.41111
3.47695	-7.66242	1.49264
3.53214	-7.66242	1.57664
3.58733	-7.66242	1.66051
3.64252	-7.66242	1.74202
3.69771	-7.66242	1.8193
3.7529	-7.66242	1.89077
3.80809	-7.66242	1.95512
3.86328	-7.66242	2.01127
3.91847	-7.66242	2.05834
3.97366	-7.66242	2.09565
4.02885	-7.66242	2.12266
4.08404	-7.66242	2.13902
-4.13923	-7.56026	2.08419
-4.08404	-7.56026	2.07902
-4.02885	-7.56026	2.06355
-3.97366	-7.56026	2.038
-3.91847	-7.56026	2.00271
-3.86328	-7.56026	1.95819
-3.80809	-7.56026	1.90508
-3.7529	-7.56026	1.84423
-3.69771	-7.56026	1.77665
-3.64252	-7.56026	1.70359
-3.58733	-7.56026	1.62656
-3.53214	-7.56026	1.54732
-3.47695	-7.56026	1.468
-3.42177	-7.56026	1.39105
-3.36658	-7.56026	1.31925
-3.31139	-7.56026	1.2556
-3.2562	-7.56026	1.20319
-3.20101	-7.56026	1.16482
-3.14582	-7.56026	1.14278
-3.09063	-7.56026	1.13844
-3.03544	-7.56026	1.15215
-2.98025	-7.56026	1.18314
-2.92506	-7.56026	1.22966
-2.86987	-7.56026	1.28921
-2.81468	-7.56026	1.35886
-2.75949	-7.56026	1.43556
-2.7043	-7.56026	1.51638
-2.64911	-7.56026	1.59865
-2.59392	-7.56026	1.68005
-2.53873	-7.56026	1.75856
-2.48354	-7.56026	1.83247
-2.42835	-7.56026	1.90032
-2.37316	-7.56026	1.96091
-2.31797	-7.56026	2.01324
-2.26278	-7.56026	2.05648
-2.20759	-7.56026	2.08998
-2.1524	-7.56026	2.11326
-2.09721	-7.56026	2.12596
-2.04202	-7.56026	2.12789
-1.98683	-7.56026	2.11899
-1.93164	-7.56026	2.09934
-1.87645	-7.56026	2.0692
-1.82126	-7.56026	2.02894
-1.76607	-7.56026	1.97912
-1.71088	-7.56026	1.92047
-1.65569	-7.56026	1.85392
-1.6005	-7.56026	1.78062
-1.54531	-7.56026	1.70196
-1.49012	-7.56026	1.61965
-1.43493	-7.56026	1.53573
-1.37974	-7.56026	1.4526
-1.32455	-7.56026	1.37308
-1.26936	-7.56026	1.30034
-1.21417	-7.56026	1.23773
-1.15898	-7.56026	1.18858
-1.1038	-7.56026	1.15578
-1.04861	-7.56026	1.14143
-0.993416	-7.56026	1.14651
-0.938226	-7.56026	1.17079
-0.883036	-7.56026	1.21281
-0.827846	-7.56026	1.27016
-0.772657	-7.56026	1.33975
-0.717467	-7.56026	1.41823
-0.662277	-7.56026	1.50231
-0.607087	-7.56026	1.58895
-0.551898	-7.56026	1.67548
-0.496708	-7.56026	1.75961
-0.441518	-7.56026	1.83939
-0.386328	-7.56026	1.91319
-0.331139	-7.56026	1.97966
-0.275949	-7.56026	2.03767
-0.220759	-7.56026	2.08632
-0.165569	-7.56026	2.12488
-0.11038	-7.56026	2.1528
-0.0551898	-7.56026	2.16971
-5.55112e-17	-7.56026	2.17537
0.0551898	-7.56026	2.16971
0.11038	-7.56026	2.1528
0.165569	-7.56026	2.12488
0.220759	-7.56026	2.08632
0.275949	-7.56026	2.03767
0.331139	-7.56026	1.97966
0.386328	-7.56026	1.91319
0.441518	-7.56026	1.83939
0.496708	-7.56026	1.75961
0.551898	-7.56026	1.67548
0.607087	-7.56026	1.58895
0.662277	-7.56026	1.50231
0.717467	-7.56026	1.41823
0.772657	-7.56026	1.33975
0.827846	-7.56026	1.27016
0.883036	-7.56026	1.21281
0.938226	-7.56026	1.17079
0.993416	-7.56026	1.14651
1.04861	-7.56026	1.14143
1.1038	-7.56026	1.15578
1.15898	-7.56026	1.18858
1.21417	-7.56026	1.23773
1.26936	-7.56026	1.30034
1.32455	-7.56026	1.37308
1.37974	-7.56026	1.4526
1.43493	-7.56026	1.53573
1.49012	-7.56026	1.61965
1.54531	-7.56026	1.70196
1.6005	-7.56026	1.78062
1.65569	-7.56026	1.85392
1.71088	-7.56026	1.92047
1.76607	-7.56026	1.97912
1.82126	-7.56026	2.02894
1.87645	-7.56026	2.0692
1.93164	-7.56026	2.09934
1.98683	-7.56026	2.11899
2.04202	-7.56026	2.12789
2.09721	-7.56026	2.12596
2.1524	-7.56026	2.11326
2.20759	-7.56026	2.08998
2.26278	-7.56026	2.05648
2.31797	-7.56026	2.01324
2.37316	-7.56026	1.96091
2.42835	-7.56026	1.90032
2.48354	-7.56026	1.83247
2.53873	-7.56026	1.75856
2.59392	-7.56026	1.68005
2.64911	-7.56026	1.59865
2.7043	-7.56026	1.51638
2.75949	-7.56026	1.43556
2.81468	-7.56026	1.35886
2.86987	-7.56026	1.28921
2.92506	-7.56026	1.22966
2.98025	-7.56026	1.18314
3.03544	-7.56026	1.15215
3.09063	-7.56026	1.13844
3.14582	-7.56026	1.14278
3.20101	-7.56026	1.16482
3.2562	-7.56026	1.20319
3.31139	-7.56026	1.2556
3.36658	-7.56026	1.31925
3.42177	-7.56026	1.39105
3.47695	-7.56026	1.468
3.53214	-7.56026	1.54732
3.58733	-7.56026	1.62656
3.64252	-7.56026	1.70359
3.69771	-7.56026	1.77665
3.7529	-7.56026	1.84423
3.80809	-7.56026	1.90508
3.86328	-7.56026	1.95819
3.91847	-7.56026	2.00271
3.97366	-7.56026	2.038
4.02885	-7.56026	2.06355
4.08404	-7.56026	2.07902
-4.13923	-7.45809	2.00109
-4.08404	-7.45809	1.99629
-4.02885	-7.45809	1.98196
-3.97366	-7.45809	1.95829
-3.91847	-7.45809	1.9256
-3.86328	-7.45809	1.88437
-3.80809	-7.45809	1.83521
-3.7529	-7.45809	1.7789
-3.69771	-7.45809	1.7164
-3.64252	-7.45809	1.64887
-3.58733	-7.45809	1.57773
-3.53214	-7.45809	1.50464
-3.47695	-7.45809	1.43155
-3.42177	-7.45809	1.36075
-3.36658	-7.45809	1.29478
-3.31139	-7.45809	1.23639
-3.2562	-7.45809	1.18837
-3.20101	-7.45809	1.15328
-3.14582	-7.45809	1.13319
-3.09063	-7.45809	1.12936
-3.03544	-7.45809	1.14215
-2.98025	-7.45809	1.17093
-2.92506	-7.45809	1.21421
-2.86987	-7.45809	1.26978
-2.81468	-7.45809	1.33505
-2.75949	-7.45809	1.40726
-2.7043	-7.45809	1.48373
-2.64911	-7.45809	1.56198
-2.59392	-7.45809	1.63979
-2.53873	-7.45809	1.71523
-2.48354	-7.45809	1.78663
-2.42835	-7.45809	1.85258
-2.37316	-7.45809	1.91185
-2.31797	-7.45809	1.96344
-2.26278	-7.45809	2.0065
-2.20759	-7.45809	2.04036
-2.1524	-7.45809	2.06449
-2.09721	-7.45809	2.0785
-2.04202	-7.45809	2.08214
-1.98683	-7.45809	2.07531
-1.93164	-7.45809	2.05804
-1.87645	-7.45809	2.03051
-1.82126	-7.45809	1.99306
-1.76607	-7.45809	1.94618
-1.71088	-7.45809	1.89053
-1.65569	-7.45809	1.82699
-1.6005	-7.45809	1.75665
-1.54531	-7.45809	1.68085
-1.49012	-7.45809	1.60123
-1.43493	-7.45809	1.51979
-1.37974	-7.45809	1.43888
-1.32455	-7.45809	1.36127
-1.26936	-7.45809	1.2901
-1.21417	-7.45809	1.22873
-1.15898	-7.45809	1.18047
-1.1038	-7.45809	1.14826
-1.04861	-7.45809	1.13423
-0.993416	-7.45809	1.13945
-0.938226	-7.45809	1.16373
-0.883036	-7.45809	1.20571
-0.827846	-7.45809	1.26302
-0.772657	-7.45809	1.33264
-0.717467	-7.45809	1.41124
-0.662277	-7.45809	1.49555
-0.607087	-7.45809	1.58254
-0.551898	-7.45809	1.6695
-0.496708	-7.45809	1.75413
-0.441518	-7.45809	1.83445
-0.386328	-7.45809	1.90881
-0.331139	-7.45809	1.97582
-0.275949	-7.45809	2.03434
-0.220759	-7.45809	2.08343
-0.165569	-7.45809	2.12236
-0.11038	-7.45809	2.15056
-0.0551898	-7.45809	2.16764
-5.55112e-17	-7.45809	2.17335
0.0551898	-7.45809	2.16764
0.11038	-7.45809	2.15056
0.165569	-7.45809	2.12236
0.220759	-7.45809	2.08343
0.275949	-7.45809	2.03434
0.331139	-7.45809	1.97582
0.386328	-7.45809	1.90881
0.441518	-7.45809	1.83445
0.496708	-7.45809	1.75413
0.551898	-7.45809	1.6695
0.607087	-7.45809	1.58254
0.662277	-7.45809	1.49555
0.717467	-7.45809	1.41124
0.772657	-7.45809	1.33264
0.827846	-7.45809	1.26302
0.883036	-7.45809	1.20571
0.938226	-7.45809	1.16373
0.993416	-7.45809	1.13945
1.04861	-7.45809	1.13423
1.1038	-7.45809	1.14826
1.15898	-7.45809	1.18047
1.21417	-7.45809	1.22873
1.26936	-7.45809	1.2901
1.32455	-7.45809	1.36127
1.37974	-7.45809	1.43888
1.43493	-7.45809	1.51979
1.49012	-7.45809	1.60123
1.54531	-7.45809	1.68085
1.6005	-7.45809	1.75665
1.65569	-7.45809	1.82699
1.71088	-7.45809	1.89053
1.76607	-7.45809	1.94618
1.82126	-7.45809	1.99306
1.87645	-7.45809	2.03051
1.93164	-7.45809	2.05804
1.98683	-7.45809	2.07531
2.04202	-7.45809	2.08214
2.09721	-7.45809	2.0785
2.1524	-7.45809	2.06449
2.20759	-7.45809	2.04036
2.26278	-7.45809	2.0065
2.31797	-7.45809	1.96344
2.37316	-7.45809	1.91185
2.42835	-7.45809	1.85258
2.48354	-7.45809	1.78663
2.53873	-7.45809	1.71523
2.59392	-7.45809	1.63979
2.64911	-7.45809	1.56198
2.7043	-7.45809	1.48373
2.75949	-7.45809	1.40726
2.81468	-7.45809	1.33505
2.86987	-7.45809	1.26978
2.92506	-7.45809	1.21421
2.98025	-7.45809	1.17093
3.03544	-7.45809	1.14215
3.09063	-7.45809	1.12936
3.14582	-7.45809	1.13319
3.20101	-7.45809	1.15328
3.2562	-7.45809	1.18837
3.31139	-7.45809	1.23639
3.36658	-7.45809	1.29478
3.42177	-7.45809	1.36075
3.47695	-7.45809	1.43155
3.53214	-7.45809	1.50464
3.58733	-7.45809	1.57773
3.64252	-7.45809	1.64887
3.69771	-7.45809	1.7164
3.7529	-7.45809	1.7789
3.80809	-7.45809	1.83521
3.86328	-7.45809	1.88437
3.91847	-7.45809	1.9256
3.97366	-7.45809	1.95829
4.02885	-7.45809	1.98196
4.08404	-7.45809	1.99629
-4.13923	-7.35592	1.90324
-4.08404	-7.35592	1.89887
-4.02885	-7.35592	1.88584
-3.97366	-7.35592	1.86431
-3.91847	-7.35592	1.8346
-3.86328	-7.35592	1.79713
-3.80809	-7.35592	1.75248
-3.7529	-7.35592	1.70138
-3.69771	-7.35592	1.64471
-3.64252	-7.35592	1.58356
-3.58733	-7.35592	1.51923
-3.53214	-7.35592	1.45324
-3.47695	-7.35592	1.38738
-3.42177	-7.35592	1.3237
-3.36658	-7.35592	1.26451
-3.31139	-7.35592	1.21223
-3.2562	-7.35592	1.16932
-3.20101	-7.35592	1.13804
-3.14582	-7.35592	1.12017
-3.09063	-7.35592	1.11687
-3.03544	-7.35592	1.12847
-2.98025	-7.35592	1.15449
-2.92506	-7.35592	1.19366
-2.86987	-7.35592	1.24414
-2.81468	-7.35592	1.3037
-2.75949	-7.35592	1.36993
-2.7043	-7.35592	1.44045
-2.64911	-7.35592	1.513
-2.59392	-7.35592	1.58554
-2.53873	-7.35592	1.65625
-2.48354	-7.35592	1.72356
-2.42835	-7.35592	1.78608
-2.37316	-7.35592	1.84264
-2.31797	-7.35592	1.89223
-2.26278	-7.35592	1.934
-2.20759	-7.35592	1.96728
-2.1524	-7.35592	1.9915
-2.09721	-7.35592	2.00624
-2.04202	-7.35592	2.01123
-1.98683	-7.35592	2.00631
-1.93164	-7.35592	1.99147
-1.87645	-7.35592	1.96685
-1.82126	-7.35592	1.9327
-1.76607	-7.35592	1.88948
-1.71088	-7.35592	1.83778
-1.65569	-7.35592	1.77842
-1.6005	-7.35592	1.7124
-1.54531	-7.35592	1.641
-1.49012	-7.35592	1.56579
-1.43493	-7.35592	1.48865
-1.37974	-7.35592	1.41186
-1.32455	-7.35592	1.33808
-1.26936	-7.35592	1.27032
-1.21417	-7.35592	1.21182
-1.15898	-7.35592	1.16577
-1.1038	-7.35592	1.13504
-1.04861	-7.35592	1.1217
-0.993416	-7.35592	1.12685
-0.938226	-7.35592	1.15037
-0.883036	-7.35592	1.19103
-0.827846	-7.35592	1.24662
-0.772657	-7.35592	1.31427
-0.717467	-7.35592	1.39082
-0.662277	-7.35592	1.47309
-0.607087	-7.35592	1.55813
-0.551898	-7.35592	1.6433
-0.496708	-7.35592	1.72632
-0.441518	-7.35592	1.80521
-0.386328	-7.35592	1.87833
-0.331139	-7.35592	1.9443
-0.275949	-7.35592	2.00195
-0.220759	-7.35592	2.05035
-0.165569	-7.35592	2.08874
-0.11038	-7.35592	2.11657
-0.0551898	-7.35592	2.13342
-5.55112e-17	-7.35592	2.13907
0.0551898	-7.35592	2.13342
0.11038	-7.35592	2.11657
0.165569	-7.35592	2.08874
0.220759	-7.35592	2.05035
0.275949	-7.35592	2.00195
0.331139	-7.35592	1.9443
0.386328	-7.35592	1.87833
0.441518	-7.35592	1.80521
0.496708	-7.35592	1.72632
0.551898	-7.35592	1.6433
0.607087	-7.35592	1.55813
0.662277	-7.35592	1.47309
0.717467	-7.35592	1.39082
0.772657	-7.35592	1.31427
0.827846	-7.35592	1.24662
0.883036	-7.35592	1.19103
0.938226	-7.35592	1.15037
0.993416	-7.35592	1.12685
1.04861	-7.35592	1.1217
1.1038	-7.35592	1.13504
1.15898	-7.35592	1.16577
1.21417	-7.35592	1.21182
1.26936	-7.35592	1.27032
1.32455	-7.35592	1.33808
1.37974	-7.35592	1.41186
1.43493	-7.35592	1.48865
1.49012	-7.35592	1.56579
1.54531	-7.35592	1.641
1.6005	-7.35592	1.7124
1.65569	-7.35592	1.77842
1.71088	-7.35592	1.83778
1.76607	-7.35592	1.88948
1.82126	-7.35592	1.9327
1.87645	-7.35592	1.96685
1.93164	-7.35592	1.99147
1.98683	-7.35592	2.00631
2.04202	-7.35592	2.01123
2.09721	-7.35592	2.00624
2.1524	-7.35592	1.9915
2.20759	-7.35592	1.96728
2.26278	-7.35592	1.934
2.31797	-7.35592	1.89223
2.37316	-7.35592	1.84264
2.42835	-7.35592	1.78608
2.48354	-7.35592	1.72356
2.53873	-7.35592	1.65625
2.59392	-7.35592	1.58554
2.64911	-7.35592	1.513
2.7043	-7.35592	1.44045
2.75949	-7.35592	1.36993
2.81468	-7.35592	1.3037
2.86987	-7.35592	1.24414
2.92506	-7.35592	1.19366
2.98025	-7.35592	1.15449
3.03544	-7.35592	1.12847
3.09063	-7.35592	1.11687
3.14582	-7.35592	1.12017
3.20101	-7.35592	1.13804
3.2562	-7.35592	1.16932
3.31139	-7.35592	1.21223
3.36658	-7.35592	1.26451
3.42177	-7.35592	1.3237
3.47695	-7.35592	1.38738
3.53214	-7.35592	1.45324
3.58733	-7.35592	1.51923
3.64252	-7.35592	1.58356
3.69771	-7.35592	1.64471
3.7529	-7.35592	1.70138
3.80809	-7.35592	1.75248
3.86328	-7.35592	1.79713
3.91847	-7.35592	1.8346
3.97366	-7.35592	1.86431
4.02885	-7.35592	1.88584
4.08404	-7.35592	1.89887
-4.13923	-7.25376	1.7985
-4.08404	-7.25376	1.79459
-4.02885	-7.25376	1.78293
-3.97366	-7.25376	1.76367
-3.91847	-7.25376	1.7371
-3.86328	-7.25376	1.70362
-3.80809	-7.25376	1.66376
-3.7529	-7.25376	1.61818
-3.69771	-7.25376	1.56771
-3.64252	-7.25376	1.51334
-3.58733	-7.25376	1.45623
-3.53214	-7.25376	1.39779
-3.47695	-7.25376	1.3396
-3.42177	-7.25376	1.2835
-3.36658	-7.25376	1.23148
-3.31139	-7.25376	1.18566
-3.2562	-7.25376	1.14815
-3.20101	-7.25376	1.12087
-3.14582	-7.25376	1.10533
-3.09063	-7.25376	1.10254
-3.03544	-7.25376	1.11279
-2.98025	-7.25376	1.13572
-2.92506	-7.25376	1.17033
-2.86987	-7.25376	1.21509
-2.81468	-7.25376	1.26814
-2.75949	-7.25376	1.32745
-2.7043	-7.25376	1.39095
-2.64911	-7.25376	1.45665
-2.59392	-7.25376	1.52272
-2.53873	-7.25376	1.5875
-2.48354	-7.25376	1.6495
-2.42835	-7.25376	1.70742
-2.37316	-7.25376	1.76015
-2.31797	-7.25376	1.8067
-2.26278	-7.25376	1.84624
-2.20759	-7.25376	1.87809
-2.1524	-7.25376	1.90169
-2.09721	-7.25376	1.91659
-2.04202	-7.25376	1.92249
-1.98683	-7.25376	1.91921
-1.93164	-7.25376	1.9067
-1.87645	-7.25376	1.88503
-1.82126	-7.25376	1.85443
-1.76607	-7.25376	1.81528
-1.71088	-7.25376	1.76813
-1.65569	-7.25376	1.71369
-1.6005	-7.25376	1.65293
-1.54531	-7.25376	1.58703
-1.49012	-7.25376	1.51744
-1.43493	-7.25376	1.44595
-1.37974	-7.25376	1.3747
-1.32455	-7.25376	1.30617
-1.26936	-7.25376	1.2432
-1.21417	-7.25376	1.1888
-1.15898	-7.25376	1.14597
-1.1038	-7.25376	1.11737
-1.04861	-7.25376	1.10499
-0.993416	-7.25376	1.10987
-0.938226	-7.25376	1.13198
-0.883036	-7.25376	1.17024
-0.827846	-7.25376	1.22268
-0.772657	-7.25376	1.28666
-0.717467	-7.25376	1.35927
-0.662277	-7.25376	1.43754
-0.607087	-7.25376	1.51866
-0.551898	-7.25376	1.60009
-0.496708	-7.25376	1.67963
-0.441518	-7.25376	1.75536
-0.386328	-7.25376	1.82565
-0.331139	-7.25376	1.88915
-0.275949	-7.25376	1.9447
-0.220759	-7.25376	1.99138
-0.165569	-7.25376	2.02843
-0.11038	-7.25376	2.0553
-0.0551898	-7.25376	2.07158
-5.55112e-17	-7.25376	2.07703
0.0551898	-7.25376	2.07158
0.11038	-7.25376	2.0553
0.165569	-7.25376	2.02843
0.220759	-7.25376	1.99138
0.275949	-7.25376	1.9447
0.331139	-7.25376	1.88915
0.386328	-7.25376	1.82565
0.441518	-7.25376	1.75536
0.496708	-7.25376	1.67963
0.551898	-7.25376	1.60009
0.607087	-7.25376	1.51866
0.662277	-7.25376	1.43754
0.717467	-7.25376	1.35927
0.772657	-7.25376	1.28666
0.827846	-7.25376	1.22268
0.883036	-7.25376	1.17024
0.938226	-7.25376	1.13198
0.993416	-7.25376	1.10987
1.04861	-7.25376	1.10499
1.1038	-7.25376	1.11737
1.15898	-7.25376	1.14597
1.21417	-7.25376	1.1888
1.26936	-7.25376	1.2432
1.32455	-7.25376	1.30617
1.37974	-7.25376	1.3747
1.43493	-7.25376	1.44595
1.49012	-7.25376	1.51744
1.54531	-7.25376	1.58703
1.6005	-7.25376	1.65293
1.65569	-7.25376	1.71369
1.71088	-7.25376	1.76813
1.76607	-7.25376	1.81528
1.82126	-7.25376	1.85443
1.87645	-7.25376	1.88503
1.93164	-7.25376	1.9067
1.98683	-7.25376	1.91921
2.04202	-7.25376	1.92249
2.09721	-7.25376	1.91659
2.1524	-7.25376	1.90169
2.20759	-7.25376	1.87809
2.26278	-7.25376	1.84624
2.31797	-7.25376	1.8067
2.37316	-7.25376	1.76015
2.42835	-7.25376	1.70742
2.48354	-7.25376	1.6495
2.53873	-7.25376	1.5875
2.59392	-7.25376	1.52272
2.64911	-7.25376	1.45665
2.7043	-7.25376	1.39095
2.75949	-7.25376	1.32745
2.81468	-7.25376	1.26814
2.86987	-7.25376	1.21509
2.92506	-7.25376	1.17033
2.98025	-7.25376	1.13572
3.03544	-7.25376	1.11279
3.09063	-7.25376	1.10254
3.14582	-7.25376	1.10533
3.20101	-7.25376	1.12087
3.2562	-7.25376	1.14815
3.31139	-7.25376	1.18566
3.36658	-7.25376	1.23148
3.42177	-7.25376	1.2835
3.47695	-7.25376	1.3396
3.53214	-7.25376	1.39779
3.58733	-7.25376	1.45623
3.64252	-7.25376	1.51334
3.69771	-7.25376	1.56771
3.7529	-7.25376	1.61818
3.80809	-7.25376	1.66376
3.86328	-7.25376	1.70362
3.91847	-7.25376	1.7371
3.97366	-7.25376	1.76367
4.02885	-7.25376	1.78293
4.08404	-7.25376	1.79459
-4.13923	-7.15159	1.69339
-4.08404	-7.15159	1.68995
-4.02885	-7.15159	1.67966
-3.97366	-7.15159	1.66269
-3.91847	-7.15159	1.63928
-3.86328	-7.15159	1.60982
-3.80809	-7.15159	1.57478
-3.7529	-7.15159	1.53476
-3.69771	-7.15159	1.49053
-3.64252	-7.15159	1.44297
-3.58733	-7.15159	1.39313
-3.53214	-7.15159	1.34226
-3.47695	-7.15159	1.29176
-3.42177	-7.15159	1.24322
-3.36658	-7.15159	1.19835
-3.31139	-7.15159	1.15895
-3.2562	-7.15159	1.12679
-3.20101	-7.15159	1.10344
-3.14582	-7.15159	1.09019
-3.09063	-7.15159	1.08786
-3.03544	-7.15159	1.09671
-2.98025	-7.15159	1.11648
-2.92506	-7.15159	1.14639
-2.86987	-7.15159	1.18521
-2.81468	-7.15159	1.23145
-2.75949	-7.15159	1.28341
-2.7043	-7.15159	1.33937
-2.64911	-7.15159	1.3976
-2.59392	-7.15159	1.4565
-2.53873	-7.15159	1.51458
-2.48354	-7.15159	1.57049
-2.42835	-7.15159	1.62303
-2.37316	-7.15159	1.67114
-2.31797	-7.15159	1.7139
-2.26278	-7.15159	1.7505
-2.20759	-7.15159	1.78028
-2.1524	-7.15159	1.80267
-2.09721	-7.15159	1.81723
-2.04202	-7.15159	1.82364
-1.98683	-7.15159	1.82168
-1.93164	-7.15159	1.81129
-1.87645	-7.15159	1.79249
-1.82126	-7.15159	1.76546
-1.76607	-7.15159	1.73054
-1.71088	-7.15159	1.6882
-1.65569	-7.15159	1.6391
-1.6005	-7.15159	1.58411
-1.54531	-7.15159	1.52433
-1.49012	-7.15159	1.4611
-1.43493	-7.15159	1.39607
-1.37974	-7.15159	1.33122
-1.32455	-7.15159	1.26884
-1.26936	-7.15159	1.21151
-1.21417	-7.15159	1.16199
-1.15898	-7.15159	1.12299
-1.1038	-7.15159	1.09693
-1.04861	-7.15159	1.08563
-0.993416	-7.15159	1.09007
-0.938226	-7.15159	1.11028
-0.883036	-7.15159	1.14537
-0.827846	-7.15159	1.19361
-0.772657	-7.15159	1.25269
-0.717467	-7.15159	1.31997
-0.662277	-7.15159	1.39276
-0.607087	-7.15159	1.46844
-0.551898	-7.15159	1.54465
-0.496708	-7.15159	1.61928
-0.441518	-7.15159	1.69049
-0.386328	-7.15159	1.75672
-0.331139	-7.15159	1.81663
-0.275949	-7.15159	1.86912
-0.220759	-7.15159	1.91326
-0.165569	-7.15159	1.94834
-0.11038	-7.15159	1.97378
-0.0551898	-7.15159	1.98921
-5.55112e-17	-7.15159	1.99437
0.0551898	-7.15159	1.98921
0.11038	-7.15159	1.97378
0.165569	-7.15159	1.94834
0.220759	-7.15159	1.91326
0.275949	-7.15159	1.86912
0.331139	-7.15159	1.81663
0.386328	-7.15159	1.75672
0.441518	-7.15159	1.69049
0.496708	-7.15159	1.61928
0.551898	-7.15159	1.54465
0.607087	-7.15159	1.46844
0.662277	-7.15159	1.39276
0.717467	-7.15159	1.31997
0.772657	-7.15159	1.25269
0.827846	-7.15159	1.19361
0.883036	-7.15159	1.14537
0.938226	-7.15159	1.11028
0.993416	-7.15159	1.09007
1.04861	-7.15159	1.08563
1.1038	-7.15159	1.09693
1.15898	-7.15159	1.12299
1.21417	-7.15159	1.16199
1.26936	-7.15159	1.21151
1.32455	-7.15159	1.26884
1.37974	-7.15159	1.33122
1.43493	-7.15159	1.39607
1.49012	-7.15159	1.4611
1.54531	-7.15159	1.52433
1.6005	-7.15159	1.58411
1.65569	-7.15159	1.6391
1.71088	-7.15159	1.6882
1.76607	-7.15159	1.73054
1.82126	-7.15159	1.76546
1.87645	-7.15159	1.79249
1.93164	-7.15159	1.81129
1.98683	-7.15159	1.82168
2.04202	-7.15159	1.82364
2.09721	-7.15159	1.81723
2.1524	-7.15159	1.80267
2.20759	-7.15159	1.78028
2.26278	-7.15159	1.7505
2.31797	-7.15159	1.7139
2.37316	-7.15159	1.67114
2.42835	-7.15159	1.62303
2.48354	-7.15159	1.57049
2.53873	-7.15159	1.51458
2.59392	-7.15159	1.4565
2.64911	-7.15159	1.3976
2.7043	-7.15159	1.33937
2.75949	-7.15159	1.28341
2.81468	-7.15159	1.23145
2.86987	-7.15159	1.18521
2.92506	-7.15159	1.14639
2.98025	-7.15159	1.11648
3.03544	-7.15159	1.09671
3.09063	-7.15159	1.08786
3.14582	-7.15159	1.09019
3.20101	-7.15159	1.10344
3.2562	-7.15159	1.12679
3.31139	-7.15159	1.15895
3.36658	-7.15159	1.19835
3.42177	-7.15159	1.24322
3.47695	-7.15159	1.29176
3.53214	-7.15159	1.34226
3.58733	-7.15159	1.39313
3.64252	-7.15159	1.44297
3.69771	-7.15159	1.49053
3.7529	-7.15159	1.53476
3.80809	-7.15159	1.57478
3.86328	-7.15159	1.60982
3.91847	-7.15159	1.63928
3.97366	-7.15159	1.66269
4.02885	-7.15159	1.67966
4.08404	-7.15159	1.68995
-4.13923	-7.04943	1.59265
-4.08404	-7.04943	1.58965
-4.02885	-7.04943	1.58071
-3.97366	-7.04943	1.56596
-3.91847	-7.04943	1.54564
-3.86328	-7.04943	1.52007
-3.80809	-7.04943	1.48972
-3.7529	-7.04943	1.45511
-3.69771	-7.04943	1.41693
-3.64252	-7.04943	1.37597
-3.58733	-7.04943	1.33317
-3.53214	-7.04943	1.2896
-3.47695	-7.04943	1.2465
-3.42177	-7.04943	1.2052
-3.36658	-7.04943	1.16716
-3.31139	-7.04943	1.13387
-3.2562	-7.04943	1.10677
-3.20101	-7.04943	1.08715
-3.14582	-7.04943	1.07604
-3.09063	-7.04943	1.07411
-3.03544	-7.04943	1.08159
-2.98025	-7.04943	1.0983
-2.92506	-7.04943	1.12363
-2.86987	-7.04943	1.15664
-2.81468	-7.04943	1.19612
-2.75949	-7.04943	1.24074
-2.7043	-7.04943	1.28904
-2.64911	-7.04943	1.33961
-2.59392	-7.04943	1.39106
-2.53873	-7.04943	1.4421
-2.48354	-7.04943	1.49152
-2.42835	-7.04943	1.53823
-2.37316	-7.04943	1.58127
-2.31797	-7.04943	1.61976
-2.26278	-7.04943	1.65296
-2.20759	-7.04943	1.68022
-2.1524	-7.04943	1.70098
-2.09721	-7.04943	1.71482
-2.04202	-7.04943	1.7214
-1.98683	-7.04943	1.72049
-1.93164	-7.04943	1.71199
-1.87645	-7.04943	1.6959
-1.82126	-7.04943	1.67236
-1.76607	-7.04943	1.64163
-1.71088	-7.04943	1.60415
-1.65569	-7.04943	1.5605
-1.6005	-7.04943	1.51148
-1.54531	-7.04943	1.45806
-1.49012	-7.04943	1.4015
-1.43493	-7.04943	1.3433
-1.37974	-7.04943	1.28524
-1.32455	-7.04943	1.2294
-1.26936	-7.04943	1.1781
-1.21417	-7.04943	1.13378
-1.15898	-7.04943	1.09887
-1.1038	-7.04943	1.0755
-1.04861	-7.04943	1.06529
-0.993416	-7.04943	1.06916
-0.938226	-7.04943	1.08717
-0.883036	-7.04943	1.11862
-0.827846	-7.04943	1.16204
-0.772657	-7.04943	1.21545
-0.717467	-7.04943	1.27655
-0.662277	-7.04943	1.34293
-0.607087	-7.04943	1.41222
-0.551898	-7.04943	1.48223
-0.496708	-7.04943	1.55101
-0.441518	-7.04943	1.61681
-0.386328	-7.04943	1.67814
-0.331139	-7.04943	1.73372
-0.275949	-7.04943	1.78249
-0.220759	-7.04943	1.82356
-0.165569	-7.04943	1.85622
-0.11038	-7.04943	1.87993
-0.0551898	-7.04943	1.89431
-5.55112e-17	-7.04943	1.89912
0.0551898	-7.04943	1.89431
0.11038	-7.04943	1.87993
0.165569	-7.04943	1.85622
0.220759	-7.04943	1.82356
0.275949	-7.04943	1.78249
0.331139	-7.04943	1.73372
0.386328	-7.04943	1.67814
0.441518	-7.04943	1.61681
0.496708	-7.04943	1.55101
0.551898	-7.04943	1.48223
0.607087	-7.04943	1.41222
0.662277	-7.04943	1.34293
0.717467	-7.04943	1.27655
0.772657	-7.04943	1.21545
0.827846	-7.04943	1.16204
0.883036	-7.04943	1.11862
0.938226	-7.04943	1.08717
0.993416	-7.04943	1.06916
1.04861	-7.04943	1.06529
1.1038	-7.04943	1.0755
1.15898	-7.04943	1.09887
1.21417	-7.04943	1.13378
1.26936	-7.04943	1.1781
1.32455	-7.04943	1.2294
1.37974	-7.04943	1.28524
1.43493	-7.04943	1.3433
1.49012	-7.04943	1.4015
1.54531	-7.04943	1.45806
1.6005	-7.04943	1.51148
1.65569	-7.04943	1.5605
1.71088	-7.04943	1.60415
1.76607	-7.04943	1.64163
1.82126	-7.04943	1.67236
1.87645	-7.04943	1.6959
1.93164	-7.04943	1.71199
1.98683	-7.04943	1.72049
2.04202	-7.04943	1.7214
2.09721	-7.04943	1.71482
2.1524	-7.04943	1.70098
2.20759	-7.04943	1.68022
2.26278	-7.04943	1.65296
2.31797	-7.04943	1.61976
2.37316	-7.04943	1.58127
2.42835	-7.04943	1.53823
2.48354	-7.04943	1.49152
2.53873	-7.04943	1.4421
2.59392	-7.04943	1.39106
2.64911	-7.04943	1.33961
2.7043	-7.04943	1.28904
2.75949	-7.04943	1.24074
2.81468	-7.04943	1.19612
2.86987	-7.04943	1.15664
2.92506	-7.04943	1.12363
2.98025	-7.04943	1.0983
3.03544	-7.04943	1.08159
3.09063	-7.04943	1.07411
3.14582	-7.04943	1.07604
3.20101	-7.04943	1.08715
3.2562	-7.04943	1.10677
3.31139	-7.04943	1.13387
3.36658	-7.04943	1.16716
3.42177	-7.04943	1.2052
3.47695	-7.04943	1.2465
3.53214	-7.04943	1.2896
3.58733	-7.04943	1.33317
3.64252	-7.04943	1.37597
3.69771	-7.04943	1.41693
3.7529	-7.04943	1.45511
3.80809	-7.04943	1.48972
3.86328	-7.04943	1.52007
3.91847	-7.04943	1.54564
3.97366	-7.04943	1.56596
4.02885	-7.04943	1.58071
4.08404	-7.04943	1.58965
-4.13923	-6.94726	1.49929
-4.08404	-6.94726	1.49672
-4.02885	-6.94726	1.48905
-3.97366	-6.94726	1.47641
-3.91847	-6.94726	1.45901
-3.86328	-6.94726	1.43716
-3.80809	-6.94726	1.41125
-3.7529	-6.94726	1.38176
-3.69771	-6.94726	1.34931
-3.64252	-6.94726	1.31459
-3.58733	-6.94726	1.27841
-3.53214	-6.94726	1.24171
-3.47695	-6.94726	1.20553
-3.42177	-6.94726	1.17099
-3.36658	-6.94726	1.13929
-3.31139	-6.94726	1.11165
-3.2562	-6.94726	1.0892
-3.20101	-6.94726	1.073
-3.14582	-6.94726	1.06384
-3.09063	-6.94726	1.06227
-3.03544	-6.94726	1.06847
-2.98025	-6.94726	1.08232
-2.92506	-6.94726	1.10336
-2.86987	-6.94726	1.13088
-2.81468	-6.94726	1.16394
-2.75949	-6.94726	1.20147
-2.7043	-6.94726	1.24234
-2.64911	-6.94726	1.28537
-2.59392	-6.94726	1.32941
-2.53873	-6.94726	1.37335
-2.48354	-6.94726	1.41617
-2.42835	-6.94726	1.45689
-2.37316	-6.94726	1.49464
-2.31797	-6.94726	1.52863
-2.26278	-6.94726	1.55817
-2.20759	-6.94726	1.58264
-2.1524	-6.94726	1.60153
-2.09721	-6.94726	1.61439
-2.04202	-6.94726	1.6209
-1.98683	-6.94726	1.62082
-1.93164	-6.94726	1.61401
-1.87645	-6.94726	1.60045
-1.82126	-6.94726	1.58024
-1.76607	-6.94726	1.5536
-1.71088	-6.94726	1.52089
-1.65569	-6.94726	1.48263
-1.6005	-6.94726	1.43953
-1.54531	-6.94726	1.39247
-1.49012	-6.94726	1.34258
-1.43493	-6.94726	1.29121
-1.37974	-6.94726	1.23996
-1.32455	-6.94726	1.19068
-1.26936	-6.94726	1.14541
-1.21417	-6.94726	1.1063
-1.15898	-6.94726	1.07545
-1.1038	-6.94726	1.05473
-1.04861	-6.94726	1.04555
-0.993416	-6.94726	1.04873
-0.938226	-6.94726	1.06441
-0.883036	-6.94726	1.09201
-0.827846	-6.94726	1.13037
-0.772657	-6.94726	1.1778
-0.717467	-6.94726	1.23233
-0.662277	-6.94726	1.29187
-0.607087	-6.94726	1.35429
-0.551898	-6.94726	1.41763
-0.496708	-6.94726	1.48006
-0.441518	-6.94726	1.53998
-0.386328	-6.94726	1.59597
-0.331139	-6.94726	1.64683
-0.275949	-6.94726	1.69153
-0.220759	-6.94726	1.72922
-0.165569	-6.94726	1.75922
-0.11038	-6.94726	1.78102
-0.0551898	-6.94726	1.79425
-5.55112e-17	-6.94726	1.79868
0.0551898	-6.94726	1.79425
0.11038	-6.94726	1.78102
0.165569	-6.94726	1.75922
0.220759	-6.94726	1.72922
0.275949	-6.94726	1.69153
0.331139	-6.94726	1.64683
0.386328	-6.94726	1.59597
0.441518	-6.94726	1.53998
0.496708	-6.94726	1.48006
0.551898	-6.94726	1.41763
0.607087	-6.94726	1.35429
0.662277	-6.94726	1.29187
0.717467	-6.94726	1.23233
0.772657	-6.94726	1.1778
0.827846	-6.94726	1.13037
0.883036	-6.94726	1.09201
0.938226	-6.94726	1.06441
0.993416	-6.94726	1.04873
1.04861	-6.94726	1.04555
1.1038	-6.94726	1.05473
1.15898	-6.94726	1.07545
1.21417	-6.94726	1.1063
1.26936	-6.94726	1.14541
1.32455	-6.94726	1.19068
1.37974	-6.94726	1.23996
1.43493	-6.94726	1.29121
1.49012	-6.94726	1.34258
1.54531	-6.94726	1.39247
1.6005	-6.94726	1.43953
1.65569	-6.94726	1.48263
1.71088	-6.94726	1.52089
1.76607	-6.94726	1.5536
1.82126	-6.94726	1.58024
1.87645	-6.94726	1.60045
1.93164	-6.94726	1.61401
1.98683	-6.94726	1.62082
2.04202	-6.94726	1.6209
2.09721	-6.94726	1.61439
2.1524	-6.94726	1.60153
2.20759	-6.94726	1.58264
2.26278	-6.94726	1.55817
2.31797	-6.94726	1.52863
2.37316	-6.94726	1.49464
2.42835	-6.94726	1.45689
2.48354	-6.94726	1.41617
2.53873	-6.94726	1.37335
2.59392	-6.94726	1.32941
2.64911	-6.94726	1.28537
2.7043	-6.94726	1.24234
2.75949	-6.94726	1.20147
2.81468	-6.94726	1.16394
2.86987	-6.94726	1.13088
2.92506	-6.94726	1.10336
2.98025	-6.94726	1.08232
3.03544	-6.94726	1.06847
3.09063	-6.94726	1.06227
3.14582	-6.94726	1.06384
3.20101	-6.94726	1.073
3.2562	-6.94726	1.0892
3.31139	-6.94726	1.11165
3.36658	-6.94726	1.13929
3.42177	-6.94726	1.17099
3.47695	-6.94726	1.20553
3.53214	-6.94726	1.24171
3.58733	-6.94726	1.27841
3.64252	-6.94726	1.31459
3.69771	-6.94726	1.34931
3.7529	-6.94726	1.38176
3.80809	-6.94726	1.41125
3.86328	-6.94726	1.43716
3.91847	-6.94726	1.45901
3.97366	-6.94726	1.47641
4.02885	-6.94726	1.48905
4.08404	-6.94726	1.49672
-4.13923	-6.8451	1.41492
-4.08404	-6.8451	1.41275
-4.02885	-6.8451	1.40627
-3.97366	-6.8451	1.39561
-3.91847	-6.8451	1.38095
-3.86328	-6.8451	1.36256
-3.80809	-6.8451	1.34079
-3.7529	-6.8451	1.31609
-3.69771	-6.8451	1.28896
-3.64252	-6.8451	1.26003
-3.58733	-6.8451	1.22999
-3.53214	-6.8451	1.19963
-3.47695	-6.8451	1.1698
-3.42177	-6.8451	1.14145
-3.36658	-6.8451	1.11553
-3.31139	-6.8451	1.093
-3.2562	-6.8451	1.07477
-3.20101	-6.8451	1.06165
-3.14582	-6.8451	1.05426
-3.09063	-6.8451	1.053
-3.03544	-6.8451	1.05805
-2.98025	-6.8451	1.06931
-2.92506	-6.8451	1.08643
-2.86987	-6.8451	1.10889
-2.81468	-6.8451	1.13599
-2.75949	-6.8451	1.16689
-2.7043	-6.8451	1.20071
-2.64911	-6.8451	1.23652
-2.59392	-6.8451	1.27339
-2.53873	-6.8451	1.3104
-2.48354	-6.8451	1.34669
-2.42835	-6.8451	1.38143
-2.37316	-6.8451	1.41386
-2.31797	-6.8451	1.44328
-2.26278	-6.8451	1.46904
-2.20759	-6.8451	1.4906
-2.1524	-6.8451	1.50745
-2.09721	-6.8451	1.51919
-2.04202	-6.8451	1.52548
-1.98683	-6.8451	1.52607
-1.93164	-6.8451	1.52081
-1.87645	-6.8451	1.50964
-1.82126	-6.8451	1.49261
-1.76607	-6.8451	1.46991
-1.71088	-6.8451	1.44182
-1.65569	-6.8451	1.40881
-1.6005	-6.8451	1.37148
-1.54531	-6.8451	1.33062
-1.49012	-6.8451	1.28722
-1.43493	-6.8451	1.24248
-1.37974	-6.8451	1.19783
-1.32455	-6.8451	1.15487
-1.26936	-6.8451	1.1154
-1.21417	-6.8451	1.08126
-1.15898	-6.8451	1.05426
-1.1038	-6.8451	1.03601
-1.04861	-6.8451	1.02773
-0.993416	-6.8451	1.03017
-0.938226	-6.8451	1.04348
-0.883036	-6.8451	1.06726
-0.827846	-6.8451	1.10055
-0.772657	-6.8451	1.14201
-0.717467	-6.8451	1.18996
-0.662277	-6.8451	1.2426
-0.607087	-6.8451	1.29808
-0.551898	-6.8451	1.35463
-0.496708	-6.8451	1.41061
-0.441518	-6.8451	1.46451
-0.386328	-6.8451	1.51504
-0.331139	-6.8451	1.56104
-0.275949	-6.8451	1.60155
-0.220759	-6.8451	1.63577
-0.165569	-6.8451	1.66305
-0.11038	-6.8451	1.68288
-0.0551898	-6.8451	1.69492
-5.55112e-17	-6.8451	1.69896
0.0551898	-6.8451	1.69492
0.11038	-6.8451	1.68288
0.165569	-6.8451	1.66305
0.220759	-6.8451	1.63577
0.275949	-6.8451	1.60155
0.331139	-6.8451	1.56104
0.386328	-6.8451	1.51504
0.441518	-6.8451	1.46451
0.496708	-6.8451	1.41061
0.551898	-6.8451	1.35463
0.607087	-6.8451	1.29808
0.662277	-6.8451	1.2426
0.717467	-6.8451	1.18996
0.772657	-6.8451	1.14201
0.827846	-6.8451	1.10055
0.883036	-6.8451	1.06726
0.938226	-6.8451	1.04348
0.993416	-6.8451	1.03017
1.04861	-6.8451	1.02773
1.1038	-6.8451	1.03601
1.15898	-6.8451	1.05426
1.21417	-6.8451	1.08126
1.26936	-6.8451	1.1154
1.32455	-6.8451	1.15487
1.37974	-6.8451	1.19783
1.43493	-6.8451	1.24248
1.49012	-6.8451	1.28722
1.54531	-6.8451	1.33062
1.6005	-6.8451	1.37148
1.65569	-6.8451	1.40881
1.71088	-6.8451	1.44182
1.76607	-6.8451	1.46991
1.82126	-6.8451	1.49261
1.87645	-6.8451	1.50964
1.93164	-6.8451	1.52081
1.98683	-6.8451	1.52607
2.04202	-6.8451	1.52548
2.09721	-6.8451	1.51919
2.1524	-6.8451	1.50745
2.20759	-6.8451	1.4906
2.26278	-6.8451	1.46904
2.31797	-6.8451	1.44328
2.37316	-6.8451	1.41386
2.42835	-6.8451	1.38143
2.48354	-6.8451	1.34669
2.53873	-6.8451	1.3104
2.59392	-6.8451	1.27339
2.64911	-6.8451	1.23652
2.7043	-6.8451	1.20071
2.75949	-6.8451	1.16689
2.81468	-6.8451	1.13599
2.86987	-6.8451	1.10889
2.92506	-6.8451	1.08643
2.98025	-6.8451	1.06931
3.03544	-6.8451	1.05805
3.09063	-6.8451	1.053
3.14582	-6.8451	1.05426
3.20101	-6.8451	1.06165
3.2562	-6.8451	1.07477
3.31139	-6.8451	1.093
3.36658	-6.8451	1.11553
3.42177	-6.8451	1.14145
3.47695	-6.8451	1.1698
3.53214	-6.8451	1.19963
3.58733	-6.8451	1.22999
3.64252	-6.8451	1.26003
3.69771	-6.8451	1.28896
3.7529	-6.8451	1.31609
3.80809	-6.8451	1.34079
3.86328	-6.8451	1.36256
3.91847	-6.8451	1.38095
3.97366	-6.8451	1.39561
4.02885	-6.8451	1.40627
4.08404	-6.8451	1.41275
-4.13923	-6.74293	1.34015
-4.08404	-6.74293	1.33835
-4.02885	-6.74293	1.33298
-3.97366	-6.74293	1.32414
-3.91847	-6.74293	1.31201
-3.86328	-6.74293	1.29682
-3.80809	-6.74293	1.27888
-3.7529	-6.74293	1.25858
-3.69771	-6.74293	1.23635
-3.64252	-6.74293	1.21273
-3.58733	-6.74293	1.1883
-3.53214	-6.74293	1.16371
-3.47695	-6.74293	1.13966
-3.42177	-6.74293	1.1169
-3.36658	-6.74293	1.09618
-3.31139	-6.74293	1.07825
-3.2562	-6.74293	1.0638
-3.20101	-6.74293	1.05344
-3.14582	-6.74293	1.04763
-3.09063	-6.74293	1.04668
-3.03544	-6.74293	1.05072
-2.98025	-6.74293	1.05966
-2.92506	-6.74293	1.07329
-2.86987	-6.74293	1.09118
-2.81468	-6.74293	1.11283
-2.75949	-6.74293	1.13763
-2.7043	-6.74293	1.16489
-2.64911	-6.74293	1.1939
-2.59392	-6.74293	1.22395
-2.53873	-6.74293	1.2543
-2.48354	-6.74293	1.28425
-2.42835	-6.74293	1.31312
-2.37316	-6.74293	1.34028
-2.31797	-6.74293	1.36512
-2.26278	-6.74293	1.38709
-2.20759	-6.74293	1.40567
-2.1524	-6.74293	1.42042
-2.09721	-6.74293	1.43095
-2.04202	-6.74293	1.43693
-1.98683	-6.74293	1.4381
-1.93164	-6.74293	1.43429
-1.87645	-6.74293	1.42541
-1.82126	-6.74293	1.41147
-1.76607	-6.74293	1.39259
-1.71088	-6.74293	1.36899
-1.65569	-6.74293	1.34106
-1.6005	-6.74293	1.30931
-1.54531	-6.74293	1.27442
-1.49012	-6.74293	1.23725
-1.43493	-6.74293	1.19886
-1.37974	-6.74293	1.16047
-1.32455	-6.74293	1.12348
-1.26936	-6.74293	1.08944
-1.21417	-6.74293	1.05992
-1.15898	-6.74293	1.03646
-1.1038	-6.74293	1.02044
-1.04861	-6.74293	1.01292
-0.993416	-6.74293	1.01456
-0.938226	-6.74293	1.02555
-0.883036	-6.74293	1.04563
-0.827846	-6.74293	1.07405
-0.772657	-6.74293	1.10974
-0.717467	-6.74293	1.15132
-0.662277	-6.74293	1.19726
-0.607087	-6.74293	1.24598
-0.551898	-6.74293	1.2959
-0.496708	-6.74293	1.34554
-0.441518	-6.74293	1.39354
-0.386328	-6.74293	1.43868
-0.331139	-6.74293	1.47991
-0.275949	-6.74293	1.5163
-0.220759	-6.74293	1.54709
-0.165569	-6.74293	1.57167
-0.11038	-6.74293	1.58957
-0.0551898	-6.74293	1.60044
-5.55112e-17	-6.74293	1.60408
0.0551898	-6.74293	1.60044
0.11038	-6.74293	1.58957
0.165569	-6.74293	1.57167
0.220759	-6.74293	1.54709
0.275949	-6.74293	1.5163
0.331139	-6.74293	1.47991
0.386328	-6.74293	1.43868
0.441518	-6.74293	1.39354
0.496708	-6.74293	1.34554
0.551898	-6.74293	1.2959
0.607087	-6.74293	1.24598
0.662277	-6.74293	1.19726
0.717467	-6.74293	1.15132
0.772657	-6.74293	1.10974
0.827846	-6.74293	1.07405
0.883036	-6.74293	1.04563
0.938226	-6.74293	1.02555
0.993416	-6.74293	1.01456
1.04861	-6.74293	1.01292
1.1038	-6.74293	1.02044
1.15898	-6.74293	1.03646
1.21417	-6.74293	1.05992
1.26936	-6.74293	1.08944
1.32455	-6.74293	1.12348
1.37974	-6.74293	1.16047
1.43493	-6.74293	1.19886
1.49012	-6.74293	1.23725
1.54531	-6.74293	1.27442
1.6005	-6.74293	1.30931
1.65569	-6.74293	1.34106
1.71088	-6.74293	1.36899
1.76607	-6.74293	1.39259
1.82126	-6.74293	1.41147
1.87645	-6.74293	1.42541
1.93164	-6.74293	1.43429
1.98683	-6.74293	1.4381
2.04202	-6.74293	1.43693
2.09721	-6.74293	1.43095
2.1524	-6.74293	1.42042
2.20759	-6.74293	1.40567
2.26278	-6.74293	1.38709
2.31797	-6.74293	1.36512
2.37316	-6.74293	1.34028
2.42835	-6.74293	1.31312
2.48354	-6.74293	1.28425
2.53873	-6.74293	1.2543
2.59392	-6.74293	1.22395
2.64911	-6.74293	1.1939
2.7043	-6.74293	1.16489
2.75949	-6.74293	1.13763
2.81468	-6.74293	1.11283
2.86987	-6.74293	1.09118
2.92506	-6.74293	1.07329
2.98025	-6.74293	1.05966
3.03544	-6.74293	1.05072
3.09063	-6.74293	1.04668
3.14582	-6.74293	1.04763
3.20101	-6.74293	1.05344
3.2562	-6.74293	1.0638
3.31139	-6.74293	1.07825
3.36658	-6.74293	1.09618
3.42177	-6.74293	1.1169
3.47695	-6.74293	1.13966
3.53214	-6.74293	1.16371
3.58733	-6.74293	1.1883
3.64252	-6.74293	1.21273
3.69771	-6.74293	1.23635
3.7529	-6.74293	1.25858
3.80809	-6.74293	1.27888
3.86328	-6.74293	1.29682
3.91847	-6.74293	1.31201
3.97366	-6.74293	1.32414
4.02885	-6.74293	1.33298
4.08404	-6.74293	1.33835
-4.13923	-6.64076	1.27498
-4.08404	-6.64076	1.27351
-4.02885	-6.64076	1.26916
-3.97366	-6.64076	1.26199
-3.91847	-6.64076	1.25218
-3.86328	-6.64076	1.23991
-3.80809	-6.64076	1.22547
-3.7529	-6.64076	1.20918
-3.69771	-6.64076	1.19141
-3.64252	-6.64076	1.17261
-3.58733	-6.64076	1.15326
-3.53214	-6.64076	1.13388
-3.47695	-6.64076	1.11503
-3.42177	-6.64076	1.09728
-3.36658	-6.64076	1.08122
-3.31139	-6.64076	1.0674
-3.2562	-6.64076	1.05632
-3.20101	-6.64076	1.04843
-3.14582	-6.64076	1.04406
-3.09063	-6.64076	1.04342
-3.03544	-6.64076	1.04659
-2.98025	-6.64076	1.05353
-2.92506	-6.64076	1.06405
-2.86987	-6.64076	1.07788
-2.81468	-6.64076	1.09463
-2.75949	-6.64076	1.11385
-2.7043	-6.64076	1.13507
-2.64911	-6.64076	1.15775
-2.59392	-6.64076	1.18136
-2.53873	-6.64076	1.20535
-2.48354	-6.64076	1.2292
-2.42835	-6.64076	1.25236
-2.37316	-6.64076	1.27434
-2.31797	-6.64076	1.29464
-2.26278	-6.64076	1.3128
-2.20759	-6.64076	1.32838
-2.1524	-6.64076	1.34098
-2.09721	-6.64076	1.35025
-2.04202	-6.64076	1.35586
-1.98683	-6.64076	1.35757
-1.93164	-6.64076	1.35516
-1.87645	-6.64076	1.34853
-1.82126	-6.64076	1.33761
-1.76607	-6.64076	1.32248
-1.71088	-6.64076	1.30329
-1.65569	-6.64076	1.28033
-1.6005	-6.64076	1.254
-1.54531	-6.64076	1.22489
-1.49012	-6.64076	1.19371
-1.43493	-6.64076	1.16136
-1.37974	-6.64076	1.12888
-1.32455	-6.64076	1.09748
-1.26936	-6.64076	1.06846
-1.21417	-6.64076	1.04317
-1.15898	-6.64076	1.02291
-1.1038	-6.64076	1.00886
-1.04861	-6.64076	1.00193
-0.993416	-6.64076	1.00273
-0.938226	-6.64076	1.01149
-0.883036	-6.64076	1.02804
-0.827846	-6.64076	1.05185
-0.772657	-6.64076	1.08208
-0.717467	-6.64076	1.11762
-0.662277	-6.64076	1.1572
-0.607087	-6.64076	1.19947
-0.551898	-6.64076	1.24305
-0.496708	-6.64076	1.28663
-0.441518	-6.64076	1.32897
-0.386328	-6.64076	1.36895
-0.331139	-6.64076	1.40559
-0.275949	-6.64076	1.43802
-0.220759	-6.64076	1.46552
-0.165569	-6.64076	1.48752
-0.11038	-6.64076	1.50355
-0.0551898	-6.64076	1.5133
-5.55112e-17	-6.64076	1.51657
0.0551898	-6.64076	1.5133
0.11038	-6.64076	1.50355
0.165569	-6.64076	1.48752
0.220759	-6.64076	1.46552
0.275949	-6.64076	1.43802
0.331139	-6.64076	1.40559
0.386328	-6.64076	1.36895
0.441518	-6.64076	1.32897
0.496708	-6.64076	1.28663
0.551898	-6.64076	1.24305
0.607087	-6.64076	1.19947
0.662277	-6.64076	1.1572
0.717467	-6.64076	1.11762
0.772657	-6.64076	1.08208
0.827846	-6.64076	1.05185
0.883036	-6.64076	1.02804
0.938226	-6.64076	1.01149
0.993416	-6.64076	1.00273
1.04861	-6.64076	1.00193
1.1038	-6.64076	1.00886
1.15898	-6.64076	1.02291
1.21417	-6.64076	1.04317
1.26936	-6.64076	1.06846
1.32455	-6.64076	1.09748
1.37974	-6.64076	1.12888
1.43493	-6.64076	1.16136
1.49012	-6.64076	1.19371
1.54531	-6.64076	1.22489
1.6005	-6.64076	1.254
1.65569	-6.64076	1.28033
1.71088	-6.64076	1.30329
1.76607	-6.64076	1.32248
1.82126	-6.64076	1.33761
1.87645	-6.64076	1.34853
1.93164	-6.64076	1.35516
1.98683	-6.64076	1.35757
2.04202	-6.64076	1.35586
2.09721	-6.64076	1.35025
2.1524	-6.64076	1.34098
2.20759	-6.64076	1.32838
2.26278	-6.64076	1.3128
2.31797	-6.64076	1.29464
2.37316	-6.64076	1.27434
2.42835	-6.64076	1.25236
2.48354	-6.64076	1.2292
2.53873	-6.64076	1.20535
2.59392	-6.64076	1.18136
2.64911	-6.64076	1.15775
2.7043	-6.64076	1.13507
2.75949	-6.64076	1.11385
2.81468	-6.64076	1.09463
2.86987	-6.64076	1.07788
2.92506	-6.64076	1.06405
2.98025	-6.64076	1.05353
3.03544	-6.64076	1.04659
3.09063	-6.64076	1.04342
3.14582	-6.64076	1.04406
3.20101	-6.64076	1.04843
3.2562	-6.64076	1.05632
3.31139	-6.64076	1.0674
3.36658	-6.64076	1.08122
3.42177	-6.64076	1.09728
3.47695	-6.64076	1.11503
3.53214	-6.64076	1.13388
3.58733	-6.64076	1.15326
3.64252	-6.64076	1.17261
3.69771	-6.64076	1.19141
3.7529	-6.64076	1.20918
3.80809	-6.64076	1.22547
3.86328	-6.64076	1.23991
3.91847	-6.64076	1.25218
3.97366	-6.64076	1.26199
4.02885	-6.64076	1.26916
4.08404	-6.64076	1.27351
-4.13923	-6.5386	1.21905
-4.08404	-6.5386	1.2179
-4.02885	-6.5386	1.21445
-3.97366	-6.5386	1.20881
-3.91847	-6.5386	1.20108
-3.86328	-6.5386	1.19146
-3.80809	-6.5386	1.18018
-3.7529	-6.5386	1.1675
-3.69771	-6.5386	1.15376
-3.64252	-6.5386	1.13929
-3.58733	-6.5386	1.1245
-3.53214	-6.5386	1.10978
-3.47695	-6.5386	1.09557
-3.42177	-6.5386	1.08229
-3.36658	-6.5386	1.07037
-3.31139	-6.5386	1.0602
-3.2562	-6.5386	1.05214
-3.20101	-6.5386	1.04647
-3.14582	-6.5386	1.04341
-3.09063	-6.5386	1.0431
-3.03544	-6.5386	1.04558
-2.98025	-6.5386	1.0508
-2.92506	-6.5386	1.05862
-2.86987	-6.5386	1.06885
-2.81468	-6.5386	1.08122
-2.75949	-6.5386	1.09541
-2.7043	-6.5386	1.11109
-2.64911	-6.5386	1.1279
-2.59392	-6.5386	1.14548
-2.53873	-6.5386	1.16344
-2.48354	-6.5386	1.18141
-2.42835	-6.5386	1.19902
-2.37316	-6.5386	1.21589
-2.31797	-6.5386	1.23167
-2.26278	-6.5386	1.246
-2.20759	-6.5386	1.25853
-2.1524	-6.5386	1.26892
-2.09721	-6.5386	1.27686
-2.04202	-6.5386	1.28206
-1.98683	-6.5386	1.28426
-1.93164	-6.5386	1.28324
-1.87645	-6.5386	1.27885
-1.82126	-6.5386	1.27097
-1.76607	-6.5386	1.2596
-1.71088	-6.5386	1.24481
-1.65569	-6.5386	1.22678
-1.6005	-6.5386	1.20582
-1.54531	-6.5386	1.18236
-1.49012	-6.5386	1.15699
-1.43493	-6.5386	1.13044
-1.37974	-6.5386	1.10358
-1.32455	-6.5386	1.07742
-1.26936	-6.5386	1.05306
-1.21417	-6.5386	1.03163
-1.15898	-6.5386	1.01424
-1.1038	-6.5386	1.00189
-1.04861	-6.5386	0.99539
-0.993416	-6.5386	0.995307
-0.938226	-6.5386	1.0019
-0.883036	-6.5386	1.01511
-0.827846	-6.5386	1.03459
-0.772657	-6.5386	1.05969
-0.717467	-6.5386	1.08955
-0.662277	-6.5386	1.12314
-0.607087	-6.5386	1.15932
-0.551898	-6.5386	1.19692
-0.496708	-6.5386	1.23476
-0.441518	-6.5386	1.27174
-0.386328	-6.5386	1.30684
-0.331139	-6.5386	1.33913
-0.275949	-6.5386	1.36781
-0.220759	-6.5386	1.3922
-0.165569	-6.5386	1.41174
-0.11038	-6.5386	1.42601
-0.0551898	-6.5386	1.4347
-5.55112e-17	-6.5386	1.43761
0.0551898	-6.5386	1.4347
0.11038	-6.5386	1.42601
0.165569	-6.5386	1.41174
0.220759	-6.5386	1.3922
0.275949	-6.5386	1.36781
0.331139	-6.5386	1.33913
0.386328	-6.5386	1.30684
0.441518	-6.5386	1.27174
0.496708	-6.5386	1.23476
0.551898	-6.5386	1.19692
0.607087	-6.5386	1.15932
0.662277	-6.5386	1.12314
0.717467	-6.5386	1.08955
0.772657	-6.5386	1.05969
0.827846	-6.5386	1.03459
0.883036	-6.5386	1.01511
0.938226	-6.5386	1.0019
0.993416	-6.5386	0.995307
1.04861	-6.5386	0.99539
1.1038	-6.5386	1.00189
1.15898	-6.5386	1.01424
1.21417	-6.5386	1.03163
1.26936	-6.5386	1.05306
1.32455	-6.5386	1.07742
1.37974	-6.5386	1.10358
1.43493	-6.5386	1.13044
1.49012	-6.5386	1.15699
1.54531	-6.5386	1.18236
1.6005	-6.5386	1.20582
1.65569	-6.5386	1.22678
1.71088	-6.5386	1.24481
1.76607	-6.5386	1.2596
1.82126	-6.5386	1.27097
1.87645	-6.5386	1.27885
1.93164	-6.5386	1.28324
1.98683	-6.5386	1.28426
2.04202	-6.5386	1.28206
2.09721	-6.5386	1.27686
2.1524	-6.5386	1.26892
2.20759	-6.5386	1.25853
2.26278	-6.5386	1.246
2.31797	-6.5386	1.23167
2.37316	-6.5386	1.21589
2.42835	-6.5386	1.19902
2.48354	-6.5386	1.18141
2.53873	-6.5386	1.16344
2.59392	-6.5386	1.14548
2.64911	-6.5386	1.1279
2.7043	-6.5386	1.11109
2.75949	-6.5386	1.09541
2.81468	-6.5386	1.08122
2.86987	-6.5386	1.06885
2.92506	-6.5386	1.05862
2.98025	-6.5386	1.0508
3.03544	-6.5386	1.04558
3.09063	-6.5386	1.0431
3.14582	-6.5386	1.04341
3.20101	-6.5386	1.04647
3.2562	-6.5386	1.05214
3.31139	-6.5386	1.0602
3.36658	-6.5386	1.07037
3.42177	-6.5386	1.08229
3.47695	-6.5386	1.09557
3.53214	-6.5386	1.10978
3.58733	-6.5386	1.1245
3.64252	-6.5386	1.13929
3.69771	-6.5386	1.15376
3.7529	-6.5386	1.1675
3.80809	-6.5386	1.18018
3.86328	-6.5386	1.19146
3.91847	-6.5386	1.20108
3.97366	-6.5386	1.20881
4.02885	-6.5386	1.21445
4.08404	-6.5386	1.2179
-4.13923	-6.43643	1.17188
-4.08404	-6.43643	1.171
-4.02885	-6.43643	1.16837
-3.97366	-6.43643	1.16407
-3.91847	-6.43643	1.15821
-3.86328	-6.43643	1.15095
-3.80809	-6.43643	1.14247
-3.7529	-6.43643	1.13301
-3.69771	-6.43643	1.12283
-3.64252	-6.43643	1.11221
-3.58733	-6.43643	1.10145
-3.53214	-6.43643	1.09086
-3.47695	-6.43643	1.08075
-3.42177	-6.43643	1.07143
-3.36658	-6.43643	1.06317
-3.31139	-6.43643	1.05624
-3.2562	-6.43643	1.05086
-3.20101	-6.43643	1.04719
-3.14582	-6.43643	1.04536
-3.09063	-6.43643	1.04543
-3.03544	-6.43643	1.04738
-2.98025	-6.43643	1.05117
-2.92506	-6.43643	1.05668
-2.86987	-6.43643	1.06377
-2.81468	-6.43643	1.07225
-2.75949	-6.43643	1.08192
-2.7043	-6.43643	1.09257
-2.64911	-6.43643	1.10397
-2.59392	-6.43643	1.11591
-2.53873	-6.43643	1.12815
-2.48354	-6.43643	1.14048
-2.42835	-6.43643	1.15268
-2.37316	-6.43643	1.16452
-2.31797	-6.43643	1.17578
-2.26278	-6.43643	1.18622
-2.20759	-6.43643	1.19561
-2.1524	-6.43643	1.20368
-2.09721	-6.43643	1.21019
-2.04202	-6.43643	1.21488
-1.98683	-6.43643	1.21751
-1.93164	-6.43643	1.21786
-1.87645	-6.43643	1.21571
-1.82126	-6.43643	1.21092
-1.76607	-6.43643	1.20338
-1.71088	-6.43643	1.19307
-1.65569	-6.43643	1.18004
-1.6005	-6.43643	1.16448
-1.54531	-6.43643	1.14668
-1.49012	-6.43643	1.12706
-1.43493	-6.43643	1.10618
-1.37974	-6.43643	1.08475
-1.32455	-6.43643	1.06358
-1.26936	-6.43643	1.04358
-1.21417	-6.43643	1.0257
-1.15898	-6.43643	1.01088
-1.1038	-6.43643	1
-1.04861	-6.43643	0.993784
-0.993416	-6.43643	0.992763
-0.938226	-6.43643	0.997241
-0.883036	-6.43643	1.00727
-0.827846	-6.43643	1.02263
-0.772657	-6.43643	1.0429
-0.717467	-6.43643	1.06741
-0.662277	-6.43643	1.09536
-0.607087	-6.43643	1.12581
-0.551898	-6.43643	1.15775
-0.496708	-6.43643	1.19018
-0.441518	-6.43643	1.2221
-0.386328	-6.43643	1.25258
-0.331139	-6.43643	1.28077
-0.275949	-6.43643	1.30592
-0.220759	-6.43643	1.32738
-0.165569	-6.43643	1.34462
-0.11038	-6.43643	1.35723
-0.0551898	-6.43643	1.36491
-5.55112e-17	-6.43643	1.3675
0.0551898	-6.43643	1.36491
0.11038	-6.43643	1.35723
0.165569	-6.43643	1.34462
0.220759	-6.43643	1.32738
0.275949	-6.43643	1.30592
0.331139	-6.43643	1.28077
0.386328	-6.43643	1.25258
0.441518	-6.43643	1.2221
0.496708	-6.43643	1.19018
0.551898	-6.43643	1.15775
0.607087	-6.43643	1.12581
0.662277	-6.43643	1.09536
0.717467	-6.43643	1.06741
0.772657	-6.43643	1.0429
0.827846	-6.43643	1.02263
0.883036	-6.43643	1.00727
0.938226	-6.43643	0.997241
0.993416	-6.43643	0.992763
1.04861	-6.43643	0.993784
1.1038	-6.43643	1
1.15898	-6.43643	1.01088
1.21417	-6.43643	1.0257
1.26936	-6.43643	1.04358
1.32455	-6.43643	1.06358
1.37974	-6.43643	1.08475
1.43493	-6.43643	1.10618
1.49012	-6.43643	1.12706
1.54531	-6.43643	1.14668
1.6005	-6.43643	1.16448
1.65569	-6.43643	1.18004
1.71088	-6.43643	1.19307
1.76607	-6.43643	1.20338
1.82126	-6.43643	1.21092
1.87645	-6.43643	1.21571
1.93164	-6.43643	1.21786
1.98683	-6.43643	1.21751
2.04202	-6.43643	1.21488
2.09721	-6.43643	1.21019
2.1524	-6.43643	1.20368
2.20759	-6.43643	1.19561
2.26278	-6.43643	1.18622
2.31797	-6.43643	1.17578
2.37316	-6.43643	1.16452
2.42835	-6.43643	1.15268
2.48354	-6.43643	1.14048
2.53873	-6.43643	1.12815
2.59392	-6.43643	1.11591
2.64911	-6.43643	1.10397
2.7043	-6.43643	1.09257
2.75949	-6.43643	1.08192
2.81468	-6.43643	1.07225
2.86987	-6.43643	1.06377
2.92506	-6.43643	1.05668
2.98025	-6.43643	1.05117
3.03544	-6.43643	1.04738
3.09063	-6.43643	1.04543
3.14582	-6.43643	1.04536
3.20101	-6.43643	1.04719
3.2562	-6.43643	1.05086
3.31139	-6.43643	1.05624
3.36658	-6.43643	1.06317
3.42177	-6.43643	1.07143
3.47695	-6.43643	1.08075
3.53214	-6.43643	1.09086
3.58733	-6.43643	1.10145
3.64252	-6.43643	1.11221
3.69771	-6.43643	1.12283
3.7529	-6.43643	1.13301
3.80809	-6.43643	1.14247
3.86328	-6.43643	1.15095
3.91847	-6.43643	1.15821
3.97366	-6.43643	1.16407
4.02885	-6.43643	1.16837
4.08404	-6.43643	1.171
-4.13923	-6.33427	1.13294
-4.08404	-6.33427	1.1323
-4.02885	-6.33427	1.13038
-3.97366	-6.33427	1.12725
-3.91847	-6.33427	1.12301
-3.86328	-6.33427	1.11779
-3.80809	-6.33427	1.11176
-3.7529	-6.33427	1.1051
-3.69771	-6.33427	1.09802
-3.64252	-6.33427	1.09074
-3.58733	-6.33427	1.08348
-3.53214	-6.33427	1.07648
-3.47695	-6.33427	1.06994
-3.42177	-6.33427	1.06406
-3.36658	-6.33427	1.05902
-3.31139	-6.33427	1.05494
-3.2562	-6.33427	1.05195
-3.20101	-6.33427	1.0501
-3.14582	-6.33427	1.04943
-3.09063	-6.33427	1.04992
-3.03544	-6.33427	1.05153
-2.98025	-6.33427	1.05417
-2.92506	-6.33427	1.05775
-2.86987	-6.33427	1.06214
-2.81468	-6.33427	1.06723
-2.75949	-6.33427	1.07288
-2.7043	-6.33427	1.07899
-2.64911	-6.33427	1.08544
-2.59392	-6.33427	1.09213
-2.53873	-6.33427	1.09899
-2.48354	-6.33427	1.10594
-2.42835	-6.33427	1.1129
-2.37316	-6.33427	1.11979
-2.31797	-6.33427	1.12653
-2.26278	-6.33427	1.13301
-2.20759	-6.33427	1.13912
-2.1524	-6.33427	1.14472
-2.09721	-6.33427	1.14962
-2.04202	-6.33427	1.15365
-1.98683	-6.33427	1.15659
-1.93164	-6.33427	1.15821
-1.87645	-6.33427	1.1583
-1.82126	-6.33427	1.15662
-1.76607	-6.33427	1.15299
-1.71088	-6.33427	1.14728
-1.65569	-6.33427	1.13941
-1.6005	-6.33427	1.1294
-1.54531	-6.33427	1.11738
-1.49012	-6.33427	1.10358
[truncated: 20,501 more rows]

## Sheet: ED Fig.3b E =50
kc*	kx	Intensity
-4.13923	-7.66242	1.04966
-4.08404	-7.66242	1.05015
-4.02885	-7.66242	1.05163
-3.97366	-7.66242	1.05417
-3.91847	-7.66242	1.05787
-3.86328	-7.66242	1.06282
-3.80809	-7.66242	1.06909
-3.7529	-7.66242	1.07672
-3.69771	-7.66242	1.08563
-3.64252	-7.66242	1.09567
-3.58733	-7.66242	1.10658
-3.53214	-7.66242	1.11801
-3.47695	-7.66242	1.12953
-3.42177	-7.66242	1.14069
-3.36658	-7.66242	1.15099
-3.31139	-7.66242	1.15999
-3.2562	-7.66242	1.16729
-3.20101	-7.66242	1.17256
-3.14582	-7.66242	1.17557
-3.09063	-7.66242	1.17618
-3.03544	-7.66242	1.17436
-2.98025	-7.66242	1.1702
-2.92506	-7.66242	1.16388
-2.86987	-7.66242	1.15568
-2.81468	-7.66242	1.14597
-2.75949	-7.66242	1.13519
-2.7043	-7.66242	1.12379
-2.64911	-7.66242	1.11225
-2.59392	-7.66242	1.10103
-2.53873	-7.66242	1.09052
-2.48354	-7.66242	1.08102
-2.42835	-7.66242	1.07274
-2.37316	-7.66242	1.06579
-2.31797	-7.66242	1.06018
-2.26278	-7.66242	1.05587
-2.20759	-7.66242	1.05276
-2.1524	-7.66242	1.05076
-2.09721	-7.66242	1.04978
-2.04202	-7.66242	1.04978
-1.98683	-7.66242	1.05076
-1.93164	-7.66242	1.05276
-1.87645	-7.66242	1.05587
-1.82126	-7.66242	1.06018
-1.76607	-7.66242	1.06579
-1.71088	-7.66242	1.07274
-1.65569	-7.66242	1.08102
-1.6005	-7.66242	1.09052
-1.54531	-7.66242	1.10103
-1.49012	-7.66242	1.11225
-1.43493	-7.66242	1.12379
-1.37974	-7.66242	1.13519
-1.32455	-7.66242	1.14597
-1.26936	-7.66242	1.15568
-1.21417	-7.66242	1.16388
-1.15898	-7.66242	1.1702
-1.1038	-7.66242	1.17436
-1.04861	-7.66242	1.17618
-0.993416	-7.66242	1.17557
-0.938226	-7.66242	1.17256
-0.883036	-7.66242	1.16729
-0.827846	-7.66242	1.15999
-0.772657	-7.66242	1.15099
-0.717467	-7.66242	1.14069
-0.662277	-7.66242	1.12953
-0.607087	-7.66242	1.11801
-0.551898	-7.66242	1.10658
-0.496708	-7.66242	1.09567
-0.441518	-7.66242	1.08563
-0.386328	-7.66242	1.07672
-0.331139	-7.66242	1.06909
-0.275949	-7.66242	1.06282
-0.220759	-7.66242	1.05787
-0.165569	-7.66242	1.05417
-0.11038	-7.66242	1.05163
-0.0551898	-7.66242	1.05015
-5.55112e-17	-7.66242	1.04966
0.0551898	-7.66242	1.05015
0.11038	-7.66242	1.05163
0.165569	-7.66242	1.05417
0.220759	-7.66242	1.05787
0.275949	-7.66242	1.06282
0.331139	-7.66242	1.06909
0.386328	-7.66242	1.07672
0.441518	-7.66242	1.08563
0.496708	-7.66242	1.09567
0.551898	-7.66242	1.10658
0.607087	-7.66242	1.11801
0.662277	-7.66242	1.12953
0.717467	-7.66242	1.14069
0.772657	-7.66242	1.15099
0.827846	-7.66242	1.15999
0.883036	-7.66242	1.16729
0.938226	-7.66242	1.17256
0.993416	-7.66242	1.17557
1.04861	-7.66242	1.17618
1.1038	-7.66242	1.17436
1.15898	-7.66242	1.1702
1.21417	-7.66242	1.16388
1.26936	-7.66242	1.15568
1.32455	-7.66242	1.14597
1.37974	-7.66242	1.13519
1.43493	-7.66242	1.12379
1.49012	-7.66242	1.11225
1.54531	-7.66242	1.10103
1.6005	-7.66242	1.09052
1.65569	-7.66242	1.08102
1.71088	-7.66242	1.07274
1.76607	-7.66242	1.06579
1.82126	-7.66242	1.06018
1.87645	-7.66242	1.05587
1.93164	-7.66242	1.05276
1.98683	-7.66242	1.05076
2.04202	-7.66242	1.04978
2.09721	-7.66242	1.04978
2.1524	-7.66242	1.05076
2.20759	-7.66242	1.05276
2.26278	-7.66242	1.05587
2.31797	-7.66242	1.06018
2.37316	-7.66242	1.06579
2.42835	-7.66242	1.07274
2.48354	-7.66242	1.08102
2.53873	-7.66242	1.09052
2.59392	-7.66242	1.10103
2.64911	-7.66242	1.11225
2.7043	-7.66242	1.12379
2.75949	-7.66242	1.13519
2.81468	-7.66242	1.14597
2.86987	-7.66242	1.15568
2.92506	-7.66242	1.16388
2.98025	-7.66242	1.1702
3.03544	-7.66242	1.17436
3.09063	-7.66242	1.17618
3.14582	-7.66242	1.17557
3.20101	-7.66242	1.17256
3.2562	-7.66242	1.16729
3.31139	-7.66242	1.15999
3.36658	-7.66242	1.15099
3.42177	-7.66242	1.14069
3.47695	-7.66242	1.12953
3.53214	-7.66242	1.11801
3.58733	-7.66242	1.10658
3.64252	-7.66242	1.09567
3.69771	-7.66242	1.08563
3.7529	-7.66242	1.07672
3.80809	-7.66242	1.06909
3.86328	-7.66242	1.06282
3.91847	-7.66242	1.05787
3.97366	-7.66242	1.05417
4.02885	-7.66242	1.05163
4.08404	-7.66242	1.05015
-4.13923	-7.56026	1.05074
-4.08404	-7.56026	1.05124
-4.02885	-7.56026	1.05276
-3.97366	-7.56026	1.05536
-3.91847	-7.56026	1.05911
-3.86328	-7.56026	1.06407
-3.80809	-7.56026	1.0703
-3.7529	-7.56026	1.0778
-3.69771	-7.56026	1.08648
-3.64252	-7.56026	1.09619
-3.58733	-7.56026	1.10668
-3.53214	-7.56026	1.11763
-3.47695	-7.56026	1.12863
-3.42177	-7.56026	1.13925
-3.36658	-7.56026	1.14906
-3.31139	-7.56026	1.15765
-3.2562	-7.56026	1.16462
-3.20101	-7.56026	1.16969
-3.14582	-7.56026	1.17262
-3.09063	-7.56026	1.17328
-3.03544	-7.56026	1.17163
-2.98025	-7.56026	1.16775
-2.92506	-7.56026	1.1618
-2.86987	-7.56026	1.15402
-2.81468	-7.56026	1.14477
-2.75949	-7.56026	1.13444
-2.7043	-7.56026	1.12347
-2.64911	-7.56026	1.11231
-2.59392	-7.56026	1.10141
-2.53873	-7.56026	1.09114
-2.48354	-7.56026	1.08181
-2.42835	-7.56026	1.07362
-2.37316	-7.56026	1.06671
-2.31797	-7.56026	1.06109
-2.26278	-7.56026	1.05674
-2.20759	-7.56026	1.05358
-2.1524	-7.56026	1.05152
-2.09721	-7.56026	1.05047
-2.04202	-7.56026	1.05041
-1.98683	-7.56026	1.05132
-1.93164	-7.56026	1.05325
-1.87645	-7.56026	1.05628
-1.82126	-7.56026	1.06052
-1.76607	-7.56026	1.06605
-1.71088	-7.56026	1.07295
-1.65569	-7.56026	1.08119
-1.6005	-7.56026	1.09069
-1.54531	-7.56026	1.10124
-1.49012	-7.56026	1.11254
-1.43493	-7.56026	1.12421
-1.37974	-7.56026	1.13579
-1.32455	-7.56026	1.1468
-1.26936	-7.56026	1.15674
-1.21417	-7.56026	1.16518
-1.15898	-7.56026	1.17172
-1.1038	-7.56026	1.17608
-1.04861	-7.56026	1.17803
-0.993416	-7.56026	1.17749
-0.938226	-7.56026	1.17447
-0.883036	-7.56026	1.16911
-0.827846	-7.56026	1.16165
-0.772657	-7.56026	1.15241
-0.717467	-7.56026	1.14183
-0.662277	-7.56026	1.13038
-0.607087	-7.56026	1.11856
-0.551898	-7.56026	1.10687
-0.496708	-7.56026	1.09575
-0.441518	-7.56026	1.08558
-0.386328	-7.56026	1.07661
-0.331139	-7.56026	1.069
-0.275949	-7.56026	1.06279
-0.220759	-7.56026	1.05794
-0.165569	-7.56026	1.05436
-0.11038	-7.56026	1.05192
-0.0551898	-7.56026	1.05051
-5.55112e-17	-7.56026	1.05005
0.0551898	-7.56026	1.05051
0.11038	-7.56026	1.05192
0.165569	-7.56026	1.05436
0.220759	-7.56026	1.05794
0.275949	-7.56026	1.06279
0.331139	-7.56026	1.069
0.386328	-7.56026	1.07661
0.441518	-7.56026	1.08558
0.496708	-7.56026	1.09575
0.551898	-7.56026	1.10687
0.607087	-7.56026	1.11856
0.662277	-7.56026	1.13038
0.717467	-7.56026	1.14183
0.772657	-7.56026	1.15241
0.827846	-7.56026	1.16165
0.883036	-7.56026	1.16911
0.938226	-7.56026	1.17447
0.993416	-7.56026	1.17749
1.04861	-7.56026	1.17803
1.1038	-7.56026	1.17608
1.15898	-7.56026	1.17172
1.21417	-7.56026	1.16518
1.26936	-7.56026	1.15674
1.32455	-7.56026	1.1468
1.37974	-7.56026	1.13579
1.43493	-7.56026	1.12421
1.49012	-7.56026	1.11254
1.54531	-7.56026	1.10124
1.6005	-7.56026	1.09069
1.65569	-7.56026	1.08119
1.71088	-7.56026	1.07295
1.76607	-7.56026	1.06605
1.82126	-7.56026	1.06052
1.87645	-7.56026	1.05628
1.93164	-7.56026	1.05325
1.98683	-7.56026	1.05132
2.04202	-7.56026	1.05041
2.09721	-7.56026	1.05047
2.1524	-7.56026	1.05152
2.20759	-7.56026	1.05358
2.26278	-7.56026	1.05674
2.31797	-7.56026	1.06109
2.37316	-7.56026	1.06671
2.42835	-7.56026	1.07362
2.48354	-7.56026	1.08181
2.53873	-7.56026	1.09114
2.59392	-7.56026	1.10141
2.64911	-7.56026	1.11231
2.7043	-7.56026	1.12347
2.75949	-7.56026	1.13444
2.81468	-7.56026	1.14477
2.86987	-7.56026	1.15402
2.92506	-7.56026	1.1618
2.98025	-7.56026	1.16775
3.03544	-7.56026	1.17163
3.09063	-7.56026	1.17328
3.14582	-7.56026	1.17262
3.20101	-7.56026	1.16969
3.2562	-7.56026	1.16462
3.31139	-7.56026	1.15765
3.36658	-7.56026	1.14906
3.42177	-7.56026	1.13925
3.47695	-7.56026	1.12863
3.53214	-7.56026	1.11763
3.58733	-7.56026	1.10668
3.64252	-7.56026	1.09619
3.69771	-7.56026	1.08648
3.7529	-7.56026	1.0778
3.80809	-7.56026	1.0703
3.86328	-7.56026	1.06407
3.91847	-7.56026	1.05911
3.97366	-7.56026	1.05536
4.02885	-7.56026	1.05276
4.08404	-7.56026	1.05124
-4.13923	-7.45809	1.053
-4.08404	-7.45809	1.05351
-4.02885	-7.45809	1.05504
-3.97366	-7.45809	1.05765
-3.91847	-7.45809	1.06137
-3.86328	-7.45809	1.06626
-3.80809	-7.45809	1.07233
-3.7529	-7.45809	1.07955
-3.69771	-7.45809	1.08785
-3.64252	-7.45809	1.09706
-3.58733	-7.45809	1.10695
-3.53214	-7.45809	1.11722
-3.47695	-7.45809	1.1275
-3.42177	-7.45809	1.13741
-3.36658	-7.45809	1.14656
-3.31139	-7.45809	1.15456
-3.2562	-7.45809	1.16109
-3.20101	-7.45809	1.16585
-3.14582	-7.45809	1.16865
-3.09063	-7.45809	1.16934
-3.03544	-7.45809	1.16791
-2.98025	-7.45809	1.16438
-2.92506	-7.45809	1.15891
-2.86987	-7.45809	1.15171
-2.81468	-7.45809	1.1431
-2.75949	-7.45809	1.13344
-2.7043	-7.45809	1.12313
-2.64911	-7.45809	1.11259
-2.59392	-7.45809	1.10222
-2.53873	-7.45809	1.09239
-2.48354	-7.45809	1.08339
-2.42835	-7.45809	1.07544
-2.37316	-7.45809	1.06867
-2.31797	-7.45809	1.06312
-2.26278	-7.45809	1.05878
-2.20759	-7.45809	1.05559
-2.1524	-7.45809	1.05348
-2.09721	-7.45809	1.05239
-2.04202	-7.45809	1.05226
-1.98683	-7.45809	1.05311
-1.93164	-7.45809	1.05497
-1.87645	-7.45809	1.05792
-1.82126	-7.45809	1.06205
-1.76607	-7.45809	1.06747
-1.71088	-7.45809	1.07422
-1.65569	-7.45809	1.0823
-1.6005	-7.45809	1.09164
-1.54531	-7.45809	1.10203
-1.49012	-7.45809	1.1132
-1.43493	-7.45809	1.12476
-1.37974	-7.45809	1.13626
-1.32455	-7.45809	1.14724
-1.26936	-7.45809	1.15719
-1.21417	-7.45809	1.16568
-1.15898	-7.45809	1.1723
-1.1038	-7.45809	1.17674
-1.04861	-7.45809	1.17879
-0.993416	-7.45809	1.17834
-0.938226	-7.45809	1.17539
-0.883036	-7.45809	1.17007
-0.827846	-7.45809	1.16261
-0.772657	-7.45809	1.15335
-0.717467	-7.45809	1.14273
-0.662277	-7.45809	1.13123
-0.607087	-7.45809	1.11938
-0.551898	-7.45809	1.10767
-0.496708	-7.45809	1.09658
-0.441518	-7.45809	1.08648
-0.386328	-7.45809	1.07762
-0.331139	-7.45809	1.07016
-0.275949	-7.45809	1.06412
-0.220759	-7.45809	1.05945
-0.165569	-7.45809	1.05603
-0.11038	-7.45809	1.05372
-0.0551898	-7.45809	1.0524
-5.55112e-17	-7.45809	1.05196
0.0551898	-7.45809	1.0524
0.11038	-7.45809	1.05372
0.165569	-7.45809	1.05603
0.220759	-7.45809	1.05945
0.275949	-7.45809	1.06412
0.331139	-7.45809	1.07016
0.386328	-7.45809	1.07762
0.441518	-7.45809	1.08648
0.496708	-7.45809	1.09658
0.551898	-7.45809	1.10767
0.607087	-7.45809	1.11938
0.662277	-7.45809	1.13123
0.717467	-7.45809	1.14273
0.772657	-7.45809	1.15335
0.827846	-7.45809	1.16261
0.883036	-7.45809	1.17007
0.938226	-7.45809	1.17539
0.993416	-7.45809	1.17834
1.04861	-7.45809	1.17879
1.1038	-7.45809	1.17674
1.15898	-7.45809	1.1723
1.21417	-7.45809	1.16568
1.26936	-7.45809	1.15719
1.32455	-7.45809	1.14724
1.37974	-7.45809	1.13626
1.43493	-7.45809	1.12476
1.49012	-7.45809	1.1132
1.54531	-7.45809	1.10203
1.6005	-7.45809	1.09164
1.65569	-7.45809	1.0823
1.71088	-7.45809	1.07422
1.76607	-7.45809	1.06747
1.82126	-7.45809	1.06205
1.87645	-7.45809	1.05792
1.93164	-7.45809	1.05497
1.98683	-7.45809	1.05311
2.04202	-7.45809	1.05226
2.09721	-7.45809	1.05239
2.1524	-7.45809	1.05348
2.20759	-7.45809	1.05559
2.26278	-7.45809	1.05878
2.31797	-7.45809	1.06312
2.37316	-7.45809	1.06867
2.42835	-7.45809	1.07544
2.48354	-7.45809	1.08339
2.53873	-7.45809	1.09239
2.59392	-7.45809	1.10222
2.64911	-7.45809	1.11259
2.7043	-7.45809	1.12313
2.75949	-7.45809	1.13344
2.81468	-7.45809	1.1431
2.86987	-7.45809	1.15171
2.92506	-7.45809	1.15891
2.98025	-7.45809	1.16438
3.03544	-7.45809	1.16791
3.09063	-7.45809	1.16934
3.14582	-7.45809	1.16865
3.20101	-7.45809	1.16585
3.2562	-7.45809	1.16109
3.31139	-7.45809	1.15456
3.36658	-7.45809	1.14656
3.42177	-7.45809	1.13741
3.47695	-7.45809	1.1275
3.53214	-7.45809	1.11722
3.58733	-7.45809	1.10695
3.64252	-7.45809	1.09706
3.69771	-7.45809	1.08785
3.7529	-7.45809	1.07955
3.80809	-7.45809	1.07233
3.86328	-7.45809	1.06626
3.91847	-7.45809	1.06137
3.97366	-7.45809	1.05765
4.02885	-7.45809	1.05504
4.08404	-7.45809	1.05351
-4.13923	-7.35592	1.05606
-4.08404	-7.35592	1.05656
-4.02885	-7.35592	1.05808
-3.97366	-7.35592	1.06064
-3.91847	-7.35592	1.06426
-3.86328	-7.35592	1.06897
-3.80809	-7.35592	1.07477
-3.7529	-7.35592	1.0816
-3.69771	-7.35592	1.08938
-3.64252	-7.35592	1.09795
-3.58733	-7.35592	1.10709
-3.53214	-7.35592	1.11653
-3.47695	-7.35592	1.12595
-3.42177	-7.35592	1.13501
-3.36658	-7.35592	1.14336
-3.31139	-7.35592	1.15068
-3.2562	-7.35592	1.15666
-3.20101	-7.35592	1.16106
-3.14582	-7.35592	1.16368
-3.09063	-7.35592	1.1644
-3.03544	-7.35592	1.16318
-2.98025	-7.35592	1.16007
-2.92506	-7.35592	1.15516
-2.86987	-7.35592	1.14867
-2.81468	-7.35592	1.14086
-2.75949	-7.35592	1.13203
-2.7043	-7.35592	1.12257
-2.64911	-7.35592	1.11283
-2.59392	-7.35592	1.10319
-2.53873	-7.35592	1.09398
-2.48354	-7.35592	1.08548
-2.42835	-7.35592	1.0779
-2.37316	-7.35592	1.07137
-2.31797	-7.35592	1.06597
-2.26278	-7.35592	1.0617
-2.20759	-7.35592	1.05853
-2.1524	-7.35592	1.0564
-2.09721	-7.35592	1.05526
-2.04202	-7.35592	1.05509
-1.98683	-7.35592	1.05588
-1.93164	-7.35592	1.05767
-1.87645	-7.35592	1.06053
-1.82126	-7.35592	1.06455
-1.76607	-7.35592	1.0698
-1.71088	-7.35592	1.07634
-1.65569	-7.35592	1.08417
-1.6005	-7.35592	1.09321
-1.54531	-7.35592	1.10327
-1.49012	-7.35592	1.1141
-1.43493	-7.35592	1.12532
-1.37974	-7.35592	1.13651
-1.32455	-7.35592	1.14722
-1.26936	-7.35592	1.15697
-1.21417	-7.35592	1.16531
-1.15898	-7.35592	1.17187
-1.1038	-7.35592	1.17631
-1.04861	-7.35592	1.17841
-0.993416	-7.35592	1.17806
-0.938226	-7.35592	1.17525
-0.883036	-7.35592	1.17009
-0.827846	-7.35592	1.16282
-0.772657	-7.35592	1.15377
-0.717467	-7.35592	1.14335
-0.662277	-7.35592	1.13207
-0.607087	-7.35592	1.12044
-0.551898	-7.35592	1.10897
-0.496708	-7.35592	1.09813
-0.441518	-7.35592	1.08829
-0.386328	-7.35592	1.0797
-0.331139	-7.35592	1.0725
-0.275949	-7.35592	1.06672
-0.220759	-7.35592	1.06228
-0.165569	-7.35592	1.05906
-0.11038	-7.35592	1.0569
-0.0551898	-7.35592	1.05567
-5.55112e-17	-7.35592	1.05527
0.0551898	-7.35592	1.05567
0.11038	-7.35592	1.0569
0.165569	-7.35592	1.05906
0.220759	-7.35592	1.06228
0.275949	-7.35592	1.06672
0.331139	-7.35592	1.0725
0.386328	-7.35592	1.0797
0.441518	-7.35592	1.08829
0.496708	-7.35592	1.09813
0.551898	-7.35592	1.10897
0.607087	-7.35592	1.12044
0.662277	-7.35592	1.13207
0.717467	-7.35592	1.14335
0.772657	-7.35592	1.15377
0.827846	-7.35592	1.16282
0.883036	-7.35592	1.17009
0.938226	-7.35592	1.17525
0.993416	-7.35592	1.17806
1.04861	-7.35592	1.17841
1.1038	-7.35592	1.17631
1.15898	-7.35592	1.17187
1.21417	-7.35592	1.16531
1.26936	-7.35592	1.15697
1.32455	-7.35592	1.14722
1.37974	-7.35592	1.13651
1.43493	-7.35592	1.12532
1.49012	-7.35592	1.1141
1.54531	-7.35592	1.10327
1.6005	-7.35592	1.09321
1.65569	-7.35592	1.08417
1.71088	-7.35592	1.07634
1.76607	-7.35592	1.0698
1.82126	-7.35592	1.06455
1.87645	-7.35592	1.06053
1.93164	-7.35592	1.05767
1.98683	-7.35592	1.05588
2.04202	-7.35592	1.05509
2.09721	-7.35592	1.05526
2.1524	-7.35592	1.0564
2.20759	-7.35592	1.05853
2.26278	-7.35592	1.0617
2.31797	-7.35592	1.06597
2.37316	-7.35592	1.07137
2.42835	-7.35592	1.0779
2.48354	-7.35592	1.08548
2.53873	-7.35592	1.09398
2.59392	-7.35592	1.10319
2.64911	-7.35592	1.11283
2.7043	-7.35592	1.12257
2.75949	-7.35592	1.13203
2.81468	-7.35592	1.14086
2.86987	-7.35592	1.14867
2.92506	-7.35592	1.15516
2.98025	-7.35592	1.16007
3.03544	-7.35592	1.16318
3.09063	-7.35592	1.1644
3.14582	-7.35592	1.16368
3.20101	-7.35592	1.16106
3.2562	-7.35592	1.15666
3.31139	-7.35592	1.15068
3.36658	-7.35592	1.14336
3.42177	-7.35592	1.13501
3.47695	-7.35592	1.12595
3.53214	-7.35592	1.11653
3.58733	-7.35592	1.10709
3.64252	-7.35592	1.09795
3.69771	-7.35592	1.08938
3.7529	-7.35592	1.0816
3.80809	-7.35592	1.07477
3.86328	-7.35592	1.06897
3.91847	-7.35592	1.06426
3.97366	-7.35592	1.06064
4.02885	-7.35592	1.05808
4.08404	-7.35592	1.05656
-4.13923	-7.25376	1.05948
-4.08404	-7.25376	1.05996
-4.02885	-7.25376	1.06143
-3.97366	-7.25376	1.06388
-3.91847	-7.25376	1.06734
-3.86328	-7.25376	1.07178
-3.80809	-7.25376	1.0772
-3.7529	-7.25376	1.08354
-3.69771	-7.25376	1.09069
-3.64252	-7.25376	1.09851
-3.58733	-7.25376	1.1068
-3.53214	-7.25376	1.11531
-3.47695	-7.25376	1.12378
-3.42177	-7.25376	1.1319
-3.36658	-7.25376	1.13939
-3.31139	-7.25376	1.14595
-3.2562	-7.25376	1.15133
-3.20101	-7.25376	1.15531
-3.14582	-7.25376	1.15772
-3.09063	-7.25376	1.15846
-3.03544	-7.25376	1.15748
-2.98025	-7.25376	1.1548
-2.92506	-7.25376	1.15052
-2.86987	-7.25376	1.14481
-2.81468	-7.25376	1.13789
-2.75949	-7.25376	1.13003
-2.7043	-7.25376	1.12154
-2.64911	-7.25376	1.11275
-2.59392	-7.25376	1.10398
-2.53873	-7.25376	1.09553
-2.48354	-7.25376	1.08767
-2.42835	-7.25376	1.08058
-2.37316	-7.25376	1.07442
-2.31797	-7.25376	1.06926
-2.26278	-7.25376	1.06512
-2.20759	-7.25376	1.06201
-2.1524	-7.25376	1.05989
-2.09721	-7.25376	1.05874
-2.04202	-7.25376	1.05853
-1.98683	-7.25376	1.05928
-1.93164	-7.25376	1.061
-1.87645	-7.25376	1.06377
-1.82126	-7.25376	1.06764
-1.76607	-7.25376	1.0727
-1.71088	-7.25376	1.07898
-1.65569	-7.25376	1.08647
-1.6005	-7.25376	1.09509
-1.54531	-7.25376	1.10468
-1.49012	-7.25376	1.11499
-1.43493	-7.25376	1.12568
-1.37974	-7.25376	1.13636
-1.32455	-7.25376	1.1466
-1.26936	-7.25376	1.15595
-1.21417	-7.25376	1.16399
-1.15898	-7.25376	1.17034
-1.1038	-7.25376	1.17468
-1.04861	-7.25376	1.1768
-0.993416	-7.25376	1.17657
-0.938226	-7.25376	1.17397
-0.883036	-7.25376	1.16911
-0.827846	-7.25376	1.16219
-0.772657	-7.25376	1.15354
-0.717467	-7.25376	1.14356
-0.662277	-7.25376	1.13274
-0.607087	-7.25376	1.12158
-0.551898	-7.25376	1.11058
-0.496708	-7.25376	1.10019
-0.441518	-7.25376	1.09078
-0.386328	-7.25376	1.08258
-0.331139	-7.25376	1.07574
-0.275949	-7.25376	1.07028
-0.220759	-7.25376	1.0661
-0.165569	-7.25376	1.06309
-0.11038	-7.25376	1.06109
-0.0551898	-7.25376	1.05995
-5.55112e-17	-7.25376	1.05958
0.0551898	-7.25376	1.05995
0.11038	-7.25376	1.06109
0.165569	-7.25376	1.06309
0.220759	-7.25376	1.0661
0.275949	-7.25376	1.07028
0.331139	-7.25376	1.07574
0.386328	-7.25376	1.08258
0.441518	-7.25376	1.09078
0.496708	-7.25376	1.10019
0.551898	-7.25376	1.11058
0.607087	-7.25376	1.12158
0.662277	-7.25376	1.13274
0.717467	-7.25376	1.14356
0.772657	-7.25376	1.15354
0.827846	-7.25376	1.16219
0.883036	-7.25376	1.16911
0.938226	-7.25376	1.17397
0.993416	-7.25376	1.17657
1.04861	-7.25376	1.1768
1.1038	-7.25376	1.17468
1.15898	-7.25376	1.17034
1.21417	-7.25376	1.16399
1.26936	-7.25376	1.15595
1.32455	-7.25376	1.1466
1.37974	-7.25376	1.13636
1.43493	-7.25376	1.12568
1.49012	-7.25376	1.11499
1.54531	-7.25376	1.10468
1.6005	-7.25376	1.09509
1.65569	-7.25376	1.08647
1.71088	-7.25376	1.07898
1.76607	-7.25376	1.0727
1.82126	-7.25376	1.06764
1.87645	-7.25376	1.06377
1.93164	-7.25376	1.061
1.98683	-7.25376	1.05928
2.04202	-7.25376	1.05853
2.09721	-7.25376	1.05874
2.1524	-7.25376	1.05989
2.20759	-7.25376	1.06201
2.26278	-7.25376	1.06512
2.31797	-7.25376	1.06926
2.37316	-7.25376	1.07442
2.42835	-7.25376	1.08058
2.48354	-7.25376	1.08767
2.53873	-7.25376	1.09553
2.59392	-7.25376	1.10398
2.64911	-7.25376	1.11275
2.7043	-7.25376	1.12154
2.75949	-7.25376	1.13003
2.81468	-7.25376	1.13789
2.86987	-7.25376	1.14481
2.92506	-7.25376	1.15052
2.98025	-7.25376	1.1548
3.03544	-7.25376	1.15748
3.09063	-7.25376	1.15846
3.14582	-7.25376	1.15772
3.20101	-7.25376	1.15531
3.2562	-7.25376	1.15133
3.31139	-7.25376	1.14595
3.36658	-7.25376	1.13939
3.42177	-7.25376	1.1319
3.47695	-7.25376	1.12378
3.53214	-7.25376	1.11531
3.58733	-7.25376	1.1068
3.64252	-7.25376	1.09851
3.69771	-7.25376	1.09069
3.7529	-7.25376	1.08354
3.80809	-7.25376	1.0772
3.86328	-7.25376	1.07178
3.91847	-7.25376	1.06734
3.97366	-7.25376	1.06388
4.02885	-7.25376	1.06143
4.08404	-7.25376	1.05996
-4.13923	-7.15159	1.06284
-4.08404	-7.15159	1.0633
-4.02885	-7.15159	1.06468
-3.97366	-7.15159	1.06697
-3.91847	-7.15159	1.07019
-3.86328	-7.15159	1.07429
-3.80809	-7.15159	1.07926
-3.7529	-7.15159	1.08502
-3.69771	-7.15159	1.09146
-3.64252	-7.15159	1.09846
-3.58733	-7.15159	1.10584
-3.53214	-7.15159	1.11337
-3.47695	-7.15159	1.12084
-3.42177	-7.15159	1.128
-3.36658	-7.15159	1.13458
-3.31139	-7.15159	1.14036
-3.2562	-7.15159	1.14511
-3.20101	-7.15159	1.14865
-3.14582	-7.15159	1.15084
-3.09063	-7.15159	1.15157
-3.03544	-7.15159	1.15082
-2.98025	-7.15159	1.14859
-2.92506	-7.15159	1.14496
-2.86987	-7.15159	1.14007
-2.81468	-7.15159	1.13409
-2.75949	-7.15159	1.12725
-2.7043	-7.15159	1.11982
-2.64911	-7.15159	1.11207
-2.59392	-7.15159	1.10428
-2.53873	-7.15159	1.09671
-2.48354	-7.15159	1.08958
-2.42835	-7.15159	1.0831
-2.37316	-7.15159	1.07739
-2.31797	-7.15159	1.07255
-2.26278	-7.15159	1.06863
-2.20759	-7.15159	1.06563
-2.1524	-7.15159	1.06357
-2.09721	-7.15159	1.06242
-2.04202	-7.15159	1.06219
-1.98683	-7.15159	1.06289
-1.93164	-7.15159	1.06454
-1.87645	-7.15159	1.0672
-1.82126	-7.15159	1.07091
-1.76607	-7.15159	1.07574
-1.71088	-7.15159	1.0817
-1.65569	-7.15159	1.08878
-1.6005	-7.15159	1.0969
-1.54531	-7.15159	1.10591
-1.49012	-7.15159	1.11557
-1.43493	-7.15159	1.12558
-1.37974	-7.15159	1.13559
-1.32455	-7.15159	1.1452
-1.26936	-7.15159	1.15399
-1.21417	-7.15159	1.16159
-1.15898	-7.15159	1.16762
-1.1038	-7.15159	1.1718
-1.04861	-7.15159	1.1739
-0.993416	-7.15159	1.1738
-0.938226	-7.15159	1.17147
-0.883036	-7.15159	1.167
-0.827846	-7.15159	1.16058
-0.772657	-7.15159	1.15251
-0.717467	-7.15159	1.14318
-0.662277	-7.15159	1.13302
-0.607087	-7.15159	1.12253
-0.551898	-7.15159	1.11219
-0.496708	-7.15159	1.10241
-0.441518	-7.15159	1.09355
-0.386328	-7.15159	1.08584
-0.331139	-7.15159	1.07942
-0.275949	-7.15159	1.0743
-0.220759	-7.15159	1.0704
-0.165569	-7.15159	1.06759
-0.11038	-7.15159	1.06573
-0.0551898	-7.15159	1.06468
-5.55112e-17	-7.15159	1.06434
0.0551898	-7.15159	1.06468
0.11038	-7.15159	1.06573
0.165569	-7.15159	1.06759
0.220759	-7.15159	1.0704
0.275949	-7.15159	1.0743
0.331139	-7.15159	1.07942
0.386328	-7.15159	1.08584
0.441518	-7.15159	1.09355
0.496708	-7.15159	1.10241
0.551898	-7.15159	1.11219
0.607087	-7.15159	1.12253
0.662277	-7.15159	1.13302
0.717467	-7.15159	1.14318
0.772657	-7.15159	1.15251
0.827846	-7.15159	1.16058
0.883036	-7.15159	1.167
0.938226	-7.15159	1.17147
0.993416	-7.15159	1.1738
1.04861	-7.15159	1.1739
1.1038	-7.15159	1.1718
1.15898	-7.15159	1.16762
1.21417	-7.15159	1.16159
1.26936	-7.15159	1.15399
1.32455	-7.15159	1.1452
1.37974	-7.15159	1.13559
1.43493	-7.15159	1.12558
1.49012	-7.15159	1.11557
1.54531	-7.15159	1.10591
1.6005	-7.15159	1.0969
1.65569	-7.15159	1.08878
1.71088	-7.15159	1.0817
1.76607	-7.15159	1.07574
1.82126	-7.15159	1.07091
1.87645	-7.15159	1.0672
1.93164	-7.15159	1.06454
1.98683	-7.15159	1.06289
2.04202	-7.15159	1.06219
2.09721	-7.15159	1.06242
2.1524	-7.15159	1.06357
2.20759	-7.15159	1.06563
2.26278	-7.15159	1.06863
2.31797	-7.15159	1.07255
2.37316	-7.15159	1.07739
2.42835	-7.15159	1.0831
2.48354	-7.15159	1.08958
2.53873	-7.15159	1.09671
2.59392	-7.15159	1.10428
2.64911	-7.15159	1.11207
2.7043	-7.15159	1.11982
2.75949	-7.15159	1.12725
2.81468	-7.15159	1.13409
2.86987	-7.15159	1.14007
2.92506	-7.15159	1.14496
2.98025	-7.15159	1.14859
3.03544	-7.15159	1.15082
3.09063	-7.15159	1.15157
3.14582	-7.15159	1.15084
3.20101	-7.15159	1.14865
3.2562	-7.15159	1.14511
3.31139	-7.15159	1.14036
3.36658	-7.15159	1.13458
3.42177	-7.15159	1.128
3.47695	-7.15159	1.12084
3.53214	-7.15159	1.11337
3.58733	-7.15159	1.10584
3.64252	-7.15159	1.09846
3.69771	-7.15159	1.09146
3.7529	-7.15159	1.08502
3.80809	-7.15159	1.07926
3.86328	-7.15159	1.07429
3.91847	-7.15159	1.07019
3.97366	-7.15159	1.06697
4.02885	-7.15159	1.06468
4.08404	-7.15159	1.0633
-4.13923	-7.04943	1.06579
-4.08404	-7.04943	1.06621
-4.02885	-7.04943	1.06747
-3.97366	-7.04943	1.06957
-3.91847	-7.04943	1.07249
-3.86328	-7.04943	1.07619
-3.80809	-7.04943	1.08064
-3.7529	-7.04943	1.08576
-3.69771	-7.04943	1.09146
-3.64252	-7.04943	1.0976
-3.58733	-7.04943	1.10404
-3.53214	-7.04943	1.11059
-3.47695	-7.04943	1.11705
-3.42177	-7.04943	1.12324
-3.36658	-7.04943	1.12892
-3.31139	-7.04943	1.13392
-3.2562	-7.04943	1.13804
-3.20101	-7.04943	1.14114
-3.14582	-7.04943	1.14309
-3.09063	-7.04943	1.14382
-3.03544	-7.04943	1.14328
-2.98025	-7.04943	1.14149
-2.92506	-7.04943	1.1385
-2.86987	-7.04943	1.13442
-2.81468	-7.04943	1.12939
-2.75949	-7.04943	1.12359
-2.7043	-7.04943	1.11725
-2.64911	-7.04943	1.11058
-2.59392	-7.04943	1.10382
-2.53873	-7.04943	1.09719
-2.48354	-7.04943	1.09089
-2.42835	-7.04943	1.08509
-2.37316	-7.04943	1.07993
-2.31797	-7.04943	1.07549
-2.26278	-7.04943	1.07185
-2.20759	-7.04943	1.06903
-2.1524	-7.04943	1.06706
-2.09721	-7.04943	1.06596
-2.04202	-7.04943	1.06572
-1.98683	-7.04943	1.06636
-1.93164	-7.04943	1.06793
-1.87645	-7.04943	1.07045
-1.82126	-7.04943	1.07397
-1.76607	-7.04943	1.07852
-1.71088	-7.04943	1.08412
-1.65569	-7.04943	1.09073
-1.6005	-7.04943	1.09827
-1.54531	-7.04943	1.1066
-1.49012	-7.04943	1.11552
-1.43493	-7.04943	1.12475
-1.37974	-7.04943	1.13397
-1.32455	-7.04943	1.14283
-1.26936	-7.04943	1.15096
-1.21417	-7.04943	1.15801
-1.15898	-7.04943	1.16365
-1.1038	-7.04943	1.1676
-1.04861	-7.04943	1.16966
-0.993416	-7.04943	1.16969
-0.938226	-7.04943	1.16768
-0.883036	-7.04943	1.16368
-0.827846	-7.04943	1.15786
-0.772657	-7.04943	1.15051
-0.717467	-7.04943	1.14195
-0.662277	-7.04943	1.13262
-0.607087	-7.04943	1.12296
-0.551898	-7.04943	1.1134
-0.496708	-7.04943	1.10434
-0.441518	-7.04943	1.09612
-0.386328	-7.04943	1.08895
-0.331139	-7.04943	1.08297
-0.275949	-7.04943	1.07819
-0.220759	-7.04943	1.07454
-0.165569	-7.04943	1.07192
-0.11038	-7.04943	1.07018
-0.0551898	-7.04943	1.06919
-5.55112e-17	-7.04943	1.06887
0.0551898	-7.04943	1.06919
0.11038	-7.04943	1.07018
0.165569	-7.04943	1.07192
0.220759	-7.04943	1.07454
0.275949	-7.04943	1.07819
0.331139	-7.04943	1.08297
0.386328	-7.04943	1.08895
0.441518	-7.04943	1.09612
0.496708	-7.04943	1.10434
0.551898	-7.04943	1.1134
0.607087	-7.04943	1.12296
0.662277	-7.04943	1.13262
0.717467	-7.04943	1.14195
0.772657	-7.04943	1.15051
0.827846	-7.04943	1.15786
0.883036	-7.04943	1.16368
0.938226	-7.04943	1.16768
0.993416	-7.04943	1.16969
1.04861	-7.04943	1.16966
1.1038	-7.04943	1.1676
1.15898	-7.04943	1.16365
1.21417	-7.04943	1.15801
1.26936	-7.04943	1.15096
1.32455	-7.04943	1.14283
1.37974	-7.04943	1.13397
1.43493	-7.04943	1.12475
1.49012	-7.04943	1.11552
1.54531	-7.04943	1.1066
1.6005	-7.04943	1.09827
1.65569	-7.04943	1.09073
1.71088	-7.04943	1.08412
1.76607	-7.04943	1.07852
1.82126	-7.04943	1.07397
1.87645	-7.04943	1.07045
1.93164	-7.04943	1.06793
1.98683	-7.04943	1.06636
2.04202	-7.04943	1.06572
2.09721	-7.04943	1.06596
2.1524	-7.04943	1.06706
2.20759	-7.04943	1.06903
2.26278	-7.04943	1.07185
2.31797	-7.04943	1.07549
2.37316	-7.04943	1.07993
2.42835	-7.04943	1.08509
2.48354	-7.04943	1.09089
2.53873	-7.04943	1.09719
2.59392	-7.04943	1.10382
2.64911	-7.04943	1.11058
2.7043	-7.04943	1.11725
2.75949	-7.04943	1.12359
2.81468	-7.04943	1.12939
2.86987	-7.04943	1.13442
2.92506	-7.04943	1.1385
2.98025	-7.04943	1.14149
3.03544	-7.04943	1.14328
3.09063	-7.04943	1.14382
3.14582	-7.04943	1.14309
3.20101	-7.04943	1.14114
3.2562	-7.04943	1.13804
3.31139	-7.04943	1.13392
3.36658	-7.04943	1.12892
3.42177	-7.04943	1.12324
3.47695	-7.04943	1.11705
3.53214	-7.04943	1.11059
3.58733	-7.04943	1.10404
3.64252	-7.04943	1.0976
3.69771	-7.04943	1.09146
3.7529	-7.04943	1.08576
3.80809	-7.04943	1.08064
3.86328	-7.04943	1.07619
3.91847	-7.04943	1.07249
3.97366	-7.04943	1.06957
4.02885	-7.04943	1.06747
4.08404	-7.04943	1.06621
-4.13923	-6.94726	1.06805
-4.08404	-6.94726	1.06843
-4.02885	-6.94726	1.06956
-3.97366	-6.94726	1.07142
-3.91847	-6.94726	1.074
-3.86328	-6.94726	1.07727
-3.80809	-6.94726	1.08116
-3.7529	-6.94726	1.08562
-3.69771	-6.94726	1.09054
-3.64252	-6.94726	1.09582
-3.58733	-6.94726	1.10133
-3.53214	-6.94726	1.10691
-3.47695	-6.94726	1.1124
-3.42177	-6.94726	1.11765
-3.36658	-6.94726	1.12247
-3.31139	-6.94726	1.12671
-3.2562	-6.94726	1.13022
-3.20101	-6.94726	1.13289
-3.14582	-6.94726	1.13461
-3.09063	-6.94726	1.13531
-3.03544	-6.94726	1.13497
-2.98025	-6.94726	1.13359
-2.92506	-6.94726	1.1312
-2.86987	-6.94726	1.12789
-2.81468	-6.94726	1.12378
-2.75949	-6.94726	1.119
-2.7043	-6.94726	1.11373
-2.64911	-6.94726	1.10814
-2.59392	-6.94726	1.10243
-2.53873	-6.94726	1.09678
-2.48354	-6.94726	1.09135
-2.42835	-6.94726	1.0863
-2.37316	-6.94726	1.08175
-2.31797	-6.94726	1.07779
-2.26278	-6.94726	1.0745
-2.20759	-6.94726	1.07193
-2.1524	-6.94726	1.0701
-2.09721	-6.94726	1.06906
-2.04202	-6.94726	1.06883
-1.98683	-6.94726	1.06942
-1.93164	-6.94726	1.07088
-1.87645	-6.94726	1.07323
-1.82126	-6.94726	1.07651
-1.76607	-6.94726	1.08073
-1.71088	-6.94726	1.0859
-1.65569	-6.94726	1.09198
-1.6005	-6.94726	1.09888
-1.54531	-6.94726	1.10647
-1.49012	-6.94726	1.11457
-1.43493	-6.94726	1.12294
-1.37974	-6.94726	1.1313
-1.32455	-6.94726	1.13934
-1.26936	-6.94726	1.14674
-1.21417	-6.94726	1.15318
-1.15898	-6.94726	1.15837
-1.1038	-6.94726	1.16206
-1.04861	-6.94726	1.16405
-0.993416	-6.94726	1.16422
-0.938226	-6.94726	1.16254
-0.883036	-6.94726	1.15906
-0.827846	-6.94726	1.15392
-0.772657	-6.94726	1.14735
-0.717467	-6.94726	1.13968
-0.662277	-6.94726	1.13127
-0.607087	-6.94726	1.12251
-0.551898	-6.94726	1.11382
-0.496708	-6.94726	1.10554
-0.441518	-6.94726	1.09799
-0.386328	-6.94726	1.09137
-0.331139	-6.94726	1.08582
-0.275949	-6.94726	1.08135
-0.220759	-6.94726	1.07793
-0.165569	-6.94726	1.07545
-0.11038	-6.94726	1.0738
-0.0551898	-6.94726	1.07286
-5.55112e-17	-6.94726	1.07255
0.0551898	-6.94726	1.07286
0.11038	-6.94726	1.0738
0.165569	-6.94726	1.07545
0.220759	-6.94726	1.07793
0.275949	-6.94726	1.08135
0.331139	-6.94726	1.08582
0.386328	-6.94726	1.09137
0.441518	-6.94726	1.09799
0.496708	-6.94726	1.10554
0.551898	-6.94726	1.11382
0.607087	-6.94726	1.12251
0.662277	-6.94726	1.13127
0.717467	-6.94726	1.13968
0.772657	-6.94726	1.14735
0.827846	-6.94726	1.15392
0.883036	-6.94726	1.15906
0.938226	-6.94726	1.16254
0.993416	-6.94726	1.16422
1.04861	-6.94726	1.16405
1.1038	-6.94726	1.16206
1.15898	-6.94726	1.15837
1.21417	-6.94726	1.15318
1.26936	-6.94726	1.14674
1.32455	-6.94726	1.13934
1.37974	-6.94726	1.1313
1.43493	-6.94726	1.12294
1.49012	-6.94726	1.11457
1.54531	-6.94726	1.10647
1.6005	-6.94726	1.09888
1.65569	-6.94726	1.09198
1.71088	-6.94726	1.0859
1.76607	-6.94726	1.08073
1.82126	-6.94726	1.07651
1.87645	-6.94726	1.07323
1.93164	-6.94726	1.07088
1.98683	-6.94726	1.06942
2.04202	-6.94726	1.06883
2.09721	-6.94726	1.06906
2.1524	-6.94726	1.0701
2.20759	-6.94726	1.07193
2.26278	-6.94726	1.0745
2.31797	-6.94726	1.07779
2.37316	-6.94726	1.08175
2.42835	-6.94726	1.0863
2.48354	-6.94726	1.09135
2.53873	-6.94726	1.09678
2.59392	-6.94726	1.10243
2.64911	-6.94726	1.10814
2.7043	-6.94726	1.11373
2.75949	-6.94726	1.119
2.81468	-6.94726	1.12378
2.86987	-6.94726	1.12789
2.92506	-6.94726	1.1312
2.98025	-6.94726	1.13359
3.03544	-6.94726	1.13497
3.09063	-6.94726	1.13531
3.14582	-6.94726	1.13461
3.20101	-6.94726	1.13289
3.2562	-6.94726	1.13022
3.31139	-6.94726	1.12671
3.36658	-6.94726	1.12247
3.42177	-6.94726	1.11765
3.47695	-6.94726	1.1124
3.53214	-6.94726	1.10691
3.58733	-6.94726	1.10133
3.64252	-6.94726	1.09582
3.69771	-6.94726	1.09054
3.7529	-6.94726	1.08562
3.80809	-6.94726	1.08116
3.86328	-6.94726	1.07727
3.91847	-6.94726	1.074
3.97366	-6.94726	1.07142
4.02885	-6.94726	1.06956
4.08404	-6.94726	1.06843
-4.13923	-6.8451	1.06946
-4.08404	-6.8451	1.06979
-4.02885	-6.8451	1.07077
-3.97366	-6.8451	1.07238
-3.91847	-6.8451	1.07461
-3.86328	-6.8451	1.07741
-3.80809	-6.8451	1.08073
-3.7529	-6.8451	1.08452
-3.69771	-6.8451	1.08868
-3.64252	-6.8451	1.09312
-3.58733	-6.8451	1.09773
-3.53214	-6.8451	1.10238
-3.47695	-6.8451	1.10696
-3.42177	-6.8451	1.11131
-3.36658	-6.8451	1.11532
-3.31139	-6.8451	1.11885
-3.2562	-6.8451	1.12179
-3.20101	-6.8451	1.12404
-3.14582	-6.8451	1.12553
-3.09063	-6.8451	1.1262
-3.03544	-6.8451	1.12603
-2.98025	-6.8451	1.12501
-2.92506	-6.8451	1.12317
-2.86987	-6.8451	1.12059
-2.81468	-6.8451	1.11733
-2.75949	-6.8451	1.11352
-2.7043	-6.8451	1.10927
-2.64911	-6.8451	1.10474
-2.59392	-6.8451	1.10006
-2.53873	-6.8451	1.09539
-2.48354	-6.8451	1.09086
-2.42835	-6.8451	1.08659
-2.37316	-6.8451	1.08271
-2.31797	-6.8451	1.07929
-2.26278	-6.8451	1.07642
-2.20759	-6.8451	1.07415
-2.1524	-6.8451	1.07252
-2.09721	-6.8451	1.07158
-2.04202	-6.8451	1.07136
-1.98683	-6.8451	1.07189
-1.93164	-6.8451	1.07321
-1.87645	-6.8451	1.07535
-1.82126	-6.8451	1.07833
-1.76607	-6.8451	1.08216
-1.71088	-6.8451	1.08684
-1.65569	-6.8451	1.09231
-1.6005	-6.8451	1.09851
-1.54531	-6.8451	1.10532
-1.49012	-6.8451	1.11256
-1.43493	-6.8451	1.12003
-1.37974	-6.8451	1.12749
-1.32455	-6.8451	1.13467
-1.26936	-6.8451	1.1413
-1.21417	-6.8451	1.1471
-1.15898	-6.8451	1.15181
-1.1038	-6.8451	1.1552
-1.04861	-6.8451	1.15711
-0.993416	-6.8451	1.15742
-0.938226	-6.8451	1.15607
-0.883036	-6.8451	1.15312
-0.827846	-6.8451	1.14868
-0.772657	-6.8451	1.14295
-0.717467	-6.8451	1.1362
-0.662277	-6.8451	1.12874
-0.607087	-6.8451	1.12093
-0.551898	-6.8451	1.11312
-0.496708	-6.8451	1.10563
-0.441518	-6.8451	1.09875
-0.386328	-6.8451	1.09266
-0.331139	-6.8451	1.08751
-0.275949	-6.8451	1.08332
-0.220759	-6.8451	1.08007
-0.165569	-6.8451	1.07769
-0.11038	-6.8451	1.07609
-0.0551898	-6.8451	1.07517
-5.55112e-17	-6.8451	1.07487
0.0551898	-6.8451	1.07517
0.11038	-6.8451	1.07609
0.165569	-6.8451	1.07769
0.220759	-6.8451	1.08007
0.275949	-6.8451	1.08332
0.331139	-6.8451	1.08751
0.386328	-6.8451	1.09266
0.441518	-6.8451	1.09875
0.496708	-6.8451	1.10563
0.551898	-6.8451	1.11312
0.607087	-6.8451	1.12093
0.662277	-6.8451	1.12874
0.717467	-6.8451	1.1362
0.772657	-6.8451	1.14295
0.827846	-6.8451	1.14868
0.883036	-6.8451	1.15312
0.938226	-6.8451	1.15607
0.993416	-6.8451	1.15742
1.04861	-6.8451	1.15711
1.1038	-6.8451	1.1552
1.15898	-6.8451	1.15181
1.21417	-6.8451	1.1471
1.26936	-6.8451	1.1413
1.32455	-6.8451	1.13467
1.37974	-6.8451	1.12749
1.43493	-6.8451	1.12003
1.49012	-6.8451	1.11256
1.54531	-6.8451	1.10532
1.6005	-6.8451	1.09851
1.65569	-6.8451	1.09231
1.71088	-6.8451	1.08684
1.76607	-6.8451	1.08216
1.82126	-6.8451	1.07833
1.87645	-6.8451	1.07535
1.93164	-6.8451	1.07321
1.98683	-6.8451	1.07189
2.04202	-6.8451	1.07136
2.09721	-6.8451	1.07158
2.1524	-6.8451	1.07252
2.20759	-6.8451	1.07415
2.26278	-6.8451	1.07642
2.31797	-6.8451	1.07929
2.37316	-6.8451	1.08271
2.42835	-6.8451	1.08659
2.48354	-6.8451	1.09086
2.53873	-6.8451	1.09539
2.59392	-6.8451	1.10006
2.64911	-6.8451	1.10474
2.7043	-6.8451	1.10927
2.75949	-6.8451	1.11352
2.81468	-6.8451	1.11733
2.86987	-6.8451	1.12059
2.92506	-6.8451	1.12317
2.98025	-6.8451	1.12501
3.03544	-6.8451	1.12603
3.09063	-6.8451	1.1262
3.14582	-6.8451	1.12553
3.20101	-6.8451	1.12404
3.2562	-6.8451	1.12179
3.31139	-6.8451	1.11885
3.36658	-6.8451	1.11532
3.42177	-6.8451	1.11131
3.47695	-6.8451	1.10696
3.53214	-6.8451	1.10238
3.58733	-6.8451	1.09773
3.64252	-6.8451	1.09312
3.69771	-6.8451	1.08868
3.7529	-6.8451	1.08452
3.80809	-6.8451	1.08073
3.86328	-6.8451	1.07741
3.91847	-6.8451	1.07461
3.97366	-6.8451	1.07238
4.02885	-6.8451	1.07077
4.08404	-6.8451	1.06979
-4.13923	-6.74293	1.06993
-4.08404	-6.74293	1.07021
-4.02885	-6.74293	1.07103
-3.97366	-6.74293	1.07239
-3.91847	-6.74293	1.07426
-3.86328	-6.74293	1.07659
-3.80809	-6.74293	1.07936
-3.7529	-6.74293	1.08249
-3.69771	-6.74293	1.08591
-3.64252	-6.74293	1.08955
-3.58733	-6.74293	1.09332
-3.53214	-6.74293	1.09711
-3.47695	-6.74293	1.10083
-3.42177	-6.74293	1.10436
-3.36658	-6.74293	1.10761
-3.31139	-6.74293	1.11048
-3.2562	-6.74293	1.11289
-3.20101	-6.74293	1.11475
-3.14582	-6.74293	1.11602
-3.09063	-6.74293	1.11664
-3.03544	-6.74293	1.11661
-2.98025	-6.74293	1.11591
-2.92506	-6.74293	1.11457
-2.86987	-6.74293	1.11263
-2.81468	-6.74293	1.11016
-2.75949	-6.74293	1.10724
-2.7043	-6.74293	1.10395
-2.64911	-6.74293	1.10041
-2.59392	-6.74293	1.09673
-2.53873	-6.74293	1.09302
-2.48354	-6.74293	1.08939
-2.42835	-6.74293	1.08594
-2.37316	-6.74293	1.08276
-2.31797	-6.74293	1.07993
-2.26278	-6.74293	1.07753
-2.20759	-6.74293	1.07561
-2.1524	-6.74293	1.07422
-2.09721	-6.74293	1.07341
-2.04202	-6.74293	1.07322
-1.98683	-6.74293	1.07369
-1.93164	-6.74293	1.07485
-1.87645	-6.74293	1.07673
-1.82126	-6.74293	1.07936
-1.76607	-6.74293	1.08274
-1.71088	-6.74293	1.08685
-1.65569	-6.74293	1.09166
-1.6005	-6.74293	1.0971
-1.54531	-6.74293	1.10306
-1.49012	-6.74293	1.1094
-1.43493	-6.74293	1.11595
-1.37974	-6.74293	1.12249
-1.32455	-6.74293	1.12881
-1.26936	-6.74293	1.13466
-1.21417	-6.74293	1.1398
-1.15898	-6.74293	1.14402
-1.1038	-6.74293	1.14712
-1.04861	-6.74293	1.14893
-0.993416	-6.74293	1.14936
-0.938226	-6.74293	1.14835
-0.883036	-6.74293	1.14592
-0.827846	-6.74293	1.14218
-0.772657	-6.74293	1.13727
-0.717467	-6.74293	1.13142
-0.662277	-6.74293	1.12491
-0.607087	-6.74293	1.11803
-0.551898	-6.74293	1.11109
-0.496708	-6.74293	1.10437
-0.441518	-6.74293	1.09813
-0.386328	-6.74293	1.09254
-0.331139	-6.74293	1.08775
-0.275949	-6.74293	1.08379
-0.220759	-6.74293	1.08068
-0.165569	-6.74293	1.07837
-0.11038	-6.74293	1.07678
-0.0551898	-6.74293	1.07587
-5.55112e-17	-6.74293	1.07557
0.0551898	-6.74293	1.07587
0.11038	-6.74293	1.07678
0.165569	-6.74293	1.07837
0.220759	-6.74293	1.08068
0.275949	-6.74293	1.08379
0.331139	-6.74293	1.08775
0.386328	-6.74293	1.09254
0.441518	-6.74293	1.09813
0.496708	-6.74293	1.10437
0.551898	-6.74293	1.11109
0.607087	-6.74293	1.11803
0.662277	-6.74293	1.12491
0.717467	-6.74293	1.13142
0.772657	-6.74293	1.13727
0.827846	-6.74293	1.14218
0.883036	-6.74293	1.14592
0.938226	-6.74293	1.14835
0.993416	-6.74293	1.14936
1.04861	-6.74293	1.14893
1.1038	-6.74293	1.14712
1.15898	-6.74293	1.14402
1.21417	-6.74293	1.1398
1.26936	-6.74293	1.13466
1.32455	-6.74293	1.12881
1.37974	-6.74293	1.12249
1.43493	-6.74293	1.11595
1.49012	-6.74293	1.1094
1.54531	-6.74293	1.10306
1.6005	-6.74293	1.0971
1.65569	-6.74293	1.09166
1.71088	-6.74293	1.08685
1.76607	-6.74293	1.08274
1.82126	-6.74293	1.07936
1.87645	-6.74293	1.07673
1.93164	-6.74293	1.07485
1.98683	-6.74293	1.07369
2.04202	-6.74293	1.07322
2.09721	-6.74293	1.07341
2.1524	-6.74293	1.07422
2.20759	-6.74293	1.07561
2.26278	-6.74293	1.07753
2.31797	-6.74293	1.07993
2.37316	-6.74293	1.08276
2.42835	-6.74293	1.08594
2.48354	-6.74293	1.08939
2.53873	-6.74293	1.09302
2.59392	-6.74293	1.09673
2.64911	-6.74293	1.10041
2.7043	-6.74293	1.10395
2.75949	-6.74293	1.10724
2.81468	-6.74293	1.11016
2.86987	-6.74293	1.11263
2.92506	-6.74293	1.11457
2.98025	-6.74293	1.11591
3.03544	-6.74293	1.11661
3.09063	-6.74293	1.11664
3.14582	-6.74293	1.11602
3.20101	-6.74293	1.11475
3.2562	-6.74293	1.11289
3.31139	-6.74293	1.11048
3.36658	-6.74293	1.10761
3.42177	-6.74293	1.10436
3.47695	-6.74293	1.10083
3.53214	-6.74293	1.09711
3.58733	-6.74293	1.09332
3.64252	-6.74293	1.08955
3.69771	-6.74293	1.08591
3.7529	-6.74293	1.08249
3.80809	-6.74293	1.07936
3.86328	-6.74293	1.07659
3.91847	-6.74293	1.07426
3.97366	-6.74293	1.07239
4.02885	-6.74293	1.07103
4.08404	-6.74293	1.07021
-4.13923	-6.64076	1.06945
-4.08404	-6.64076	1.06968
-4.02885	-6.64076	1.07035
-3.97366	-6.64076	1.07145
-3.91847	-6.64076	1.07297
-3.86328	-6.64076	1.07486
-3.80809	-6.64076	1.07709
-3.7529	-6.64076	1.07961
-3.69771	-6.64076	1.08235
-3.64252	-6.64076	1.08525
-3.58733	-6.64076	1.08824
-3.53214	-6.64076	1.09124
-3.47695	-6.64076	1.09418
-3.42177	-6.64076	1.09696
-3.36658	-6.64076	1.09953
-3.31139	-6.64076	1.1018
-3.2562	-6.64076	1.10371
-3.20101	-6.64076	1.10522
-3.14582	-6.64076	1.10626
-3.09063	-6.64076	1.10683
-3.03544	-6.64076	1.1069
-2.98025	-6.64076	1.10647
-2.92506	-6.64076	1.10556
-2.86987	-6.64076	1.1042
-2.81468	-6.64076	1.10243
-2.75949	-6.64076	1.10031
-2.7043	-6.64076	1.0979
-2.64911	-6.64076	1.09529
-2.59392	-6.64076	1.09255
-2.53873	-6.64076	1.08977
-2.48354	-6.64076	1.08702
-2.42835	-6.64076	1.08438
-2.37316	-6.64076	1.08193
-2.31797	-6.64076	1.07973
-2.26278	-6.64076	1.07784
-2.20759	-6.64076	1.07631
-2.1524	-6.64076	1.0752
-2.09721	-6.64076	1.07456
-2.04202	-6.64076	1.07441
-1.98683	-6.64076	1.07481
-1.93164	-6.64076	1.07579
-1.87645	-6.64076	1.07738
-1.82126	-6.64076	1.0796
-1.76607	-6.64076	1.08246
-1.71088	-6.64076	1.08595
-1.65569	-6.64076	1.09004
-1.6005	-6.64076	1.09466
-1.54531	-6.64076	1.09974
-1.49012	-6.64076	1.10516
-1.43493	-6.64076	1.11076
-1.37974	-6.64076	1.11638
-1.32455	-6.64076	1.12183
-1.26936	-6.64076	1.1269
-1.21417	-6.64076	1.13141
-1.15898	-6.64076	1.13514
-1.1038	-6.64076	1.13793
-1.04861	-6.64076	1.13965
-0.993416	-6.64076	1.14018
-0.938226	-6.64076	1.13948
-0.883036	-6.64076	1.13756
-0.827846	-6.64076	1.13447
-0.772657	-6.64076	1.13035
-0.717467	-6.64076	1.12538
-0.662277	-6.64076	1.11978
[truncated: 20,936 more rows]

## Sheet: ED Fig.3b E =100
kc*	kx	Intensity
[truncated: 22,500 more rows]

[truncated: 9 more sheets: ED Fig.3b E =150, ED Fig.3b E =200, ED Fig.3b E =250, ED Fig.3c E =0, ED Fig.3c E =50, ED Fig.3c E =100, ED Fig.3c E =150, ED Fig.3c E =200, ED Fig.3c E =250]
