# Supplementary material for: Odd-parity quasiparticle interference in the superconductive surface state of UTe2
Source: Nat Phys. 2025 Sep 18;21(10):1555–62. doi: 10.1038/s41567-025-03000-w (PMC12518143; doi:10.1038/s41567-025-03000-w)
Supplement: Supplementary file 7 — Source data for Extended Data Fig. 4a–b. [file 41567_2025_3000_MOESM7_ESM.xlsx]

## Sheet: ED Fig.4a E = 0
kc*	kx	Intensity
-4.13923	-7.66242	2.92226e-18
-4.08404	-7.66242	2.91148e-18
-4.02885	-7.66242	2.87923e-18
-3.97366	-7.66242	2.82567e-18
-3.91847	-7.66242	2.75113e-18
-3.86328	-7.66242	2.65599e-18
-3.80809	-7.66242	2.54072e-18
-3.7529	-7.66242	2.4058e-18
-3.69771	-7.66242	2.25164e-18
-3.64252	-7.66242	2.07847e-18
-3.58733	-7.66242	1.88624e-18
-3.53214	-7.66242	1.67466e-18
-3.47695	-7.66242	1.44387e-18
-3.42177	-7.66242	1.19616e-18
-3.36658	-7.66242	9.39175e-19
-3.31139	-7.66242	6.87895e-19
-3.2562	-7.66242	4.60661e-19
-3.20101	-7.66242	2.68681e-19
-3.14582	-7.66242	1.08539e-19
-3.09063	-7.66242	-3.57177e-20
-3.03544	-7.66242	-1.85413e-19
-2.98025	-7.66242	-3.60115e-19
-2.92506	-7.66242	-5.70273e-19
-2.86987	-7.66242	-8.11648e-19
-2.81468	-7.66242	-1.06806e-18
-2.75949	-7.66242	-1.32182e-18
-2.7043	-7.66242	-1.56161e-18
-2.64911	-7.66242	-1.78288e-18
-2.59392	-7.66242	-1.98475e-18
-2.53873	-7.66242	-2.16743e-18
-2.48354	-7.66242	-2.3311e-18
-2.42835	-7.66242	-2.47569e-18
-2.37316	-7.66242	-2.60084e-18
-2.31797	-7.66242	-2.70611e-18
-2.26278	-7.66242	-2.791e-18
-2.20759	-7.66242	-2.8551e-18
-2.1524	-7.66242	-2.89803e-18
-2.09721	-7.66242	-2.91956e-18
-2.04202	-7.66242	-2.91956e-18
-1.98683	-7.66242	-2.89803e-18
-1.93164	-7.66242	-2.8551e-18
-1.87645	-7.66242	-2.791e-18
-1.82126	-7.66242	-2.70611e-18
-1.76607	-7.66242	-2.60084e-18
-1.71088	-7.66242	-2.47569e-18
-1.65569	-7.66242	-2.3311e-18
-1.6005	-7.66242	-2.16743e-18
-1.54531	-7.66242	-1.98475e-18
-1.49012	-7.66242	-1.78288e-18
-1.43493	-7.66242	-1.56161e-18
-1.37974	-7.66242	-1.32182e-18
-1.32455	-7.66242	-1.06806e-18
-1.26936	-7.66242	-8.11647e-19
-1.21417	-7.66242	-5.70274e-19
-1.15898	-7.66242	-3.60115e-19
-1.1038	-7.66242	-1.85413e-19
-1.04861	-7.66242	-3.57177e-20
-0.993416	-7.66242	1.08539e-19
-0.938226	-7.66242	2.68681e-19
-0.883036	-7.66242	4.60662e-19
-0.827846	-7.66242	6.87894e-19
-0.772657	-7.66242	9.39175e-19
-0.717467	-7.66242	1.19616e-18
-0.662277	-7.66242	1.44387e-18
-0.607087	-7.66242	1.67466e-18
-0.551898	-7.66242	1.88624e-18
-0.496708	-7.66242	2.07847e-18
-0.441518	-7.66242	2.25164e-18
-0.386328	-7.66242	2.4058e-18
-0.331139	-7.66242	2.54072e-18
-0.275949	-7.66242	2.65599e-18
-0.220759	-7.66242	2.75113e-18
-0.165569	-7.66242	2.82568e-18
-0.11038	-7.66242	2.87923e-18
-0.0551898	-7.66242	2.91149e-18
-5.55112e-17	-7.66242	2.92226e-18
0.0551898	-7.66242	2.91149e-18
0.11038	-7.66242	2.87923e-18
0.165569	-7.66242	2.82568e-18
0.220759	-7.66242	2.75113e-18
0.275949	-7.66242	2.65599e-18
0.331139	-7.66242	2.54072e-18
0.386328	-7.66242	2.4058e-18
0.441518	-7.66242	2.25164e-18
0.496708	-7.66242	2.07847e-18
0.551898	-7.66242	1.88624e-18
0.607087	-7.66242	1.67466e-18
0.662277	-7.66242	1.44387e-18
0.717467	-7.66242	1.19616e-18
0.772657	-7.66242	9.39175e-19
0.827846	-7.66242	6.87894e-19
0.883036	-7.66242	4.60662e-19
0.938226	-7.66242	2.68681e-19
0.993416	-7.66242	1.08539e-19
1.04861	-7.66242	-3.57177e-20
1.1038	-7.66242	-1.85413e-19
1.15898	-7.66242	-3.60115e-19
1.21417	-7.66242	-5.70274e-19
1.26936	-7.66242	-8.11647e-19
1.32455	-7.66242	-1.06806e-18
1.37974	-7.66242	-1.32182e-18
1.43493	-7.66242	-1.56161e-18
1.49012	-7.66242	-1.78288e-18
1.54531	-7.66242	-1.98475e-18
1.6005	-7.66242	-2.16743e-18
1.65569	-7.66242	-2.3311e-18
1.71088	-7.66242	-2.47569e-18
1.76607	-7.66242	-2.60084e-18
1.82126	-7.66242	-2.70611e-18
1.87645	-7.66242	-2.791e-18
1.93164	-7.66242	-2.8551e-18
1.98683	-7.66242	-2.89803e-18
2.04202	-7.66242	-2.91956e-18
2.09721	-7.66242	-2.91956e-18
2.1524	-7.66242	-2.89803e-18
2.20759	-7.66242	-2.8551e-18
2.26278	-7.66242	-2.791e-18
2.31797	-7.66242	-2.70611e-18
2.37316	-7.66242	-2.60084e-18
2.42835	-7.66242	-2.47569e-18
2.48354	-7.66242	-2.3311e-18
2.53873	-7.66242	-2.16743e-18
2.59392	-7.66242	-1.98475e-18
2.64911	-7.66242	-1.78288e-18
2.7043	-7.66242	-1.56161e-18
2.75949	-7.66242	-1.32182e-18
2.81468	-7.66242	-1.06806e-18
2.86987	-7.66242	-8.11648e-19
2.92506	-7.66242	-5.70273e-19
2.98025	-7.66242	-3.60115e-19
3.03544	-7.66242	-1.85413e-19
3.09063	-7.66242	-3.57177e-20
3.14582	-7.66242	1.08539e-19
3.20101	-7.66242	2.68681e-19
3.2562	-7.66242	4.60661e-19
3.31139	-7.66242	6.87895e-19
3.36658	-7.66242	9.39175e-19
3.42177	-7.66242	1.19616e-18
3.47695	-7.66242	1.44387e-18
3.53214	-7.66242	1.67466e-18
3.58733	-7.66242	1.88624e-18
3.64252	-7.66242	2.07847e-18
3.69771	-7.66242	2.25164e-18
3.7529	-7.66242	2.4058e-18
3.80809	-7.66242	2.54072e-18
3.86328	-7.66242	2.65599e-18
3.91847	-7.66242	2.75113e-18
3.97366	-7.66242	2.82567e-18
4.02885	-7.66242	2.87923e-18
4.08404	-7.66242	2.91148e-18
-4.13923	-7.56026	0.000912517
-4.08404	-7.56026	0.000909202
-4.02885	-7.56026	0.000899276
-3.97366	-7.56026	0.0008828
-3.91847	-7.56026	0.000859873
-3.86328	-7.56026	0.000830625
-3.80809	-7.56026	0.000795215
-3.7529	-7.56026	0.000753784
-3.69771	-7.56026	0.000706411
-3.64252	-7.56026	0.000652992
-3.58733	-7.56026	0.000593174
-3.53214	-7.56026	0.000526496
-3.47695	-7.56026	0.000453274
-3.42177	-7.56026	0.000376023
-3.36658	-7.56026	0.000299744
-3.31139	-7.56026	0.000228598
-3.2562	-7.56026	0.000161837
-3.20101	-7.56026	9.68964e-05
-3.14582	-7.56026	3.77647e-05
-3.09063	-7.56026	-1.17406e-05
-3.03544	-7.56026	-5.99016e-05
-2.98025	-7.56026	-0.000120521
-2.92506	-7.56026	-0.000196384
-2.86987	-7.56026	-0.000273449
-2.81468	-7.56026	-0.0003458
-2.75949	-7.56026	-0.00042075
-2.7043	-7.56026	-0.000498993
-2.64911	-7.56026	-0.000573081
-2.59392	-7.56026	-0.000638413
-2.53873	-7.56026	-0.000696481
-2.48354	-7.56026	-0.000749685
-2.42835	-7.56026	-0.000798113
-2.37316	-7.56026	-0.000840543
-2.31797	-7.56026	-0.000876247
-2.26278	-7.56026	-0.000905316
-2.20759	-7.56026	-0.000927968
-2.1524	-7.56026	-0.000944048
-2.09721	-7.56026	-0.000953153
-2.04202	-7.56026	-0.000955056
-1.98683	-7.56026	-0.000949875
-1.93164	-7.56026	-0.000937843
-1.87645	-7.56026	-0.000918946
-1.82126	-7.56026	-0.000892933
-1.76607	-7.56026	-0.000859778
-1.71088	-7.56026	-0.000820064
-1.65569	-7.56026	-0.000774532
-1.6005	-7.56026	-0.000722864
-1.54531	-7.56026	-0.000663524
-1.49012	-7.56026	-0.000596272
-1.43493	-7.56026	-0.0005246
-1.37974	-7.56026	-0.000451912
-1.32455	-7.56026	-0.000373998
-1.26936	-7.56026	-0.000284731
-1.21417	-7.56026	-0.000195329
-1.15898	-7.56026	-0.00012347
-1.1038	-7.56026	-6.73656e-05
-1.04861	-7.56026	-1.38253e-05
-0.993416	-7.56026	4.20679e-05
-0.938226	-7.56026	9.80232e-05
-0.883036	-7.56026	0.000159679
-0.827846	-7.56026	0.000235223
-0.772657	-7.56026	0.00032339
-0.717467	-7.56026	0.000414108
-0.662277	-7.56026	0.000498975
-0.607087	-7.56026	0.000576002
-0.551898	-7.56026	0.000646215
-0.496708	-7.56026	0.000710512
-0.441518	-7.56026	0.000769059
-0.386328	-7.56026	0.000821634
-0.331139	-7.56026	0.000867914
-0.275949	-7.56026	0.000907594
-0.220759	-7.56026	0.000940415
-0.165569	-7.56026	0.000966166
-0.11038	-7.56026	0.00098468
-0.0551898	-7.56026	0.000995837
-5.55112e-17	-7.56026	0.000999564
0.0551898	-7.56026	0.000995837
0.11038	-7.56026	0.00098468
0.165569	-7.56026	0.000966166
0.220759	-7.56026	0.000940415
0.275949	-7.56026	0.000907594
0.331139	-7.56026	0.000867914
0.386328	-7.56026	0.000821634
0.441518	-7.56026	0.000769059
0.496708	-7.56026	0.000710512
0.551898	-7.56026	0.000646215
0.607087	-7.56026	0.000576002
0.662277	-7.56026	0.000498975
0.717467	-7.56026	0.000414108
0.772657	-7.56026	0.00032339
0.827846	-7.56026	0.000235223
0.883036	-7.56026	0.000159679
0.938226	-7.56026	9.80232e-05
0.993416	-7.56026	4.20679e-05
1.04861	-7.56026	-1.38253e-05
1.1038	-7.56026	-6.73656e-05
1.15898	-7.56026	-0.00012347
1.21417	-7.56026	-0.000195329
1.26936	-7.56026	-0.000284731
1.32455	-7.56026	-0.000373998
1.37974	-7.56026	-0.000451912
1.43493	-7.56026	-0.0005246
1.49012	-7.56026	-0.000596272
1.54531	-7.56026	-0.000663524
1.6005	-7.56026	-0.000722864
1.65569	-7.56026	-0.000774532
1.71088	-7.56026	-0.000820064
1.76607	-7.56026	-0.000859778
1.82126	-7.56026	-0.000892933
1.87645	-7.56026	-0.000918946
1.93164	-7.56026	-0.000937843
1.98683	-7.56026	-0.000949875
2.04202	-7.56026	-0.000955056
2.09721	-7.56026	-0.000953153
2.1524	-7.56026	-0.000944048
2.20759	-7.56026	-0.000927968
2.26278	-7.56026	-0.000905316
2.31797	-7.56026	-0.000876247
2.37316	-7.56026	-0.000840543
2.42835	-7.56026	-0.000798113
2.48354	-7.56026	-0.000749685
2.53873	-7.56026	-0.000696481
2.59392	-7.56026	-0.000638413
2.64911	-7.56026	-0.000573081
2.7043	-7.56026	-0.000498993
2.75949	-7.56026	-0.00042075
2.81468	-7.56026	-0.0003458
2.86987	-7.56026	-0.000273449
2.92506	-7.56026	-0.000196384
2.98025	-7.56026	-0.000120521
3.03544	-7.56026	-5.99016e-05
3.09063	-7.56026	-1.17406e-05
3.14582	-7.56026	3.77647e-05
3.20101	-7.56026	9.68964e-05
3.2562	-7.56026	0.000161837
3.31139	-7.56026	0.000228598
3.36658	-7.56026	0.000299744
3.42177	-7.56026	0.000376023
3.47695	-7.56026	0.000453274
3.53214	-7.56026	0.000526496
3.58733	-7.56026	0.000593174
3.64252	-7.56026	0.000652992
3.69771	-7.56026	0.000706411
3.7529	-7.56026	0.000753784
3.80809	-7.56026	0.000795215
3.86328	-7.56026	0.000830625
3.91847	-7.56026	0.000859873
3.97366	-7.56026	0.0008828
4.02885	-7.56026	0.000899276
4.08404	-7.56026	0.000909202
-4.13923	-7.45809	0.00155233
-4.08404	-7.45809	0.00154672
-4.02885	-7.45809	0.00152989
-3.97366	-7.45809	0.00150193
-3.91847	-7.45809	0.00146297
-3.86328	-7.45809	0.00141326
-3.80809	-7.45809	0.00135319
-3.7529	-7.45809	0.00128339
-3.69771	-7.45809	0.00120433
-3.64252	-7.45809	0.00111533
-3.58733	-7.45809	0.00101375
-3.53214	-7.45809	0.000898208
-3.47695	-7.45809	0.000776463
-3.42177	-7.45809	0.000660352
-3.36658	-7.45809	0.000537503
-3.31139	-7.45809	0.000389387
-3.2562	-7.45809	0.000260482
-3.20101	-7.45809	0.000169151
-3.14582	-7.45809	6.9995e-05
-3.09063	-7.45809	-2.09532e-05
-3.03544	-7.45809	-0.000115303
-2.98025	-7.45809	-0.00022544
-2.92506	-7.45809	-0.000321119
-2.86987	-7.45809	-0.000468681
-2.81468	-7.45809	-0.000604797
-2.75949	-7.45809	-0.00072858
-2.7043	-7.45809	-0.000873356
-2.64911	-7.45809	-0.000988672
-2.59392	-7.45809	-0.00110541
-2.53873	-7.45809	-0.0012117
-2.48354	-7.45809	-0.0013055
-2.42835	-7.45809	-0.00139331
-2.37316	-7.45809	-0.00146768
-2.31797	-7.45809	-0.00153359
-2.26278	-7.45809	-0.00158717
-2.20759	-7.45809	-0.00162985
-2.1524	-7.45809	-0.00166064
-2.09721	-7.45809	-0.00167908
-2.04202	-7.45809	-0.00168573
-1.98683	-7.45809	-0.00167922
-1.93164	-7.45809	-0.00166107
-1.87645	-7.45809	-0.0016294
-1.82126	-7.45809	-0.00158643
-1.76607	-7.45809	-0.00153008
-1.71088	-7.45809	-0.00146255
-1.65569	-7.45809	-0.00138299
-1.6005	-7.45809	-0.00129045
-1.54531	-7.45809	-0.00119077
-1.49012	-7.45809	-0.00107105
-1.43493	-7.45809	-0.000953209
-1.37974	-7.45809	-0.000811125
-1.32455	-7.45809	-0.00066299
-1.26936	-7.45809	-0.00053109
-1.21417	-7.45809	-0.000361362
-1.15898	-7.45809	-0.000243938
-1.1038	-7.45809	-0.000131392
-1.04861	-7.45809	-2.30387e-05
-0.993416	-7.45809	7.56837e-05
-0.938226	-7.45809	0.000190897
-0.883036	-7.45809	0.000298548
-0.827846	-7.45809	0.000442916
-0.772657	-7.45809	0.00061289
-0.717467	-7.45809	0.000761855
-0.662277	-7.45809	0.000901912
-0.607087	-7.45809	0.00104322
-0.551898	-7.45809	0.00117644
-0.496708	-7.45809	0.00129615
-0.441518	-7.45809	0.00140335
-0.386328	-7.45809	0.00149938
-0.331139	-7.45809	0.00158418
-0.275949	-7.45809	0.00165711
-0.220759	-7.45809	0.00171753
-0.165569	-7.45809	0.00176496
-0.11038	-7.45809	0.00179906
-0.0551898	-7.45809	0.00181962
-5.55112e-17	-7.45809	0.00182649
0.0551898	-7.45809	0.00181962
0.11038	-7.45809	0.00179906
0.165569	-7.45809	0.00176496
0.220759	-7.45809	0.00171753
0.275949	-7.45809	0.00165711
0.331139	-7.45809	0.00158418
0.386328	-7.45809	0.00149938
0.441518	-7.45809	0.00140335
0.496708	-7.45809	0.00129615
0.551898	-7.45809	0.00117644
0.607087	-7.45809	0.00104322
0.662277	-7.45809	0.000901912
0.717467	-7.45809	0.000761855
0.772657	-7.45809	0.00061289
0.827846	-7.45809	0.000442916
0.883036	-7.45809	0.000298548
0.938226	-7.45809	0.000190897
0.993416	-7.45809	7.56837e-05
1.04861	-7.45809	-2.30387e-05
1.1038	-7.45809	-0.000131392
1.15898	-7.45809	-0.000243938
1.21417	-7.45809	-0.000361362
1.26936	-7.45809	-0.00053109
1.32455	-7.45809	-0.00066299
1.37974	-7.45809	-0.000811125
1.43493	-7.45809	-0.000953209
1.49012	-7.45809	-0.00107105
1.54531	-7.45809	-0.00119077
1.6005	-7.45809	-0.00129045
1.65569	-7.45809	-0.00138299
1.71088	-7.45809	-0.00146255
1.76607	-7.45809	-0.00153008
1.82126	-7.45809	-0.00158643
1.87645	-7.45809	-0.0016294
1.93164	-7.45809	-0.00166107
1.98683	-7.45809	-0.00167922
2.04202	-7.45809	-0.00168573
2.09721	-7.45809	-0.00167908
2.1524	-7.45809	-0.00166064
2.20759	-7.45809	-0.00162985
2.26278	-7.45809	-0.00158717
2.31797	-7.45809	-0.00153359
2.37316	-7.45809	-0.00146768
2.42835	-7.45809	-0.00139331
2.48354	-7.45809	-0.0013055
2.53873	-7.45809	-0.0012117
2.59392	-7.45809	-0.00110541
2.64911	-7.45809	-0.000988672
2.7043	-7.45809	-0.000873356
2.75949	-7.45809	-0.00072858
2.81468	-7.45809	-0.000604797
2.86987	-7.45809	-0.000468681
2.92506	-7.45809	-0.000321119
2.98025	-7.45809	-0.00022544
3.03544	-7.45809	-0.000115303
3.09063	-7.45809	-2.09532e-05
3.14582	-7.45809	6.9995e-05
3.20101	-7.45809	0.000169151
3.2562	-7.45809	0.000260482
3.31139	-7.45809	0.000389387
3.36658	-7.45809	0.000537503
3.42177	-7.45809	0.000660352
3.47695	-7.45809	0.000776463
3.53214	-7.45809	0.000898208
3.58733	-7.45809	0.00101375
3.64252	-7.45809	0.00111533
3.69771	-7.45809	0.00120433
3.7529	-7.45809	0.00128339
3.80809	-7.45809	0.00135319
3.86328	-7.45809	0.00141326
3.91847	-7.45809	0.00146297
3.97366	-7.45809	0.00150193
4.02885	-7.45809	0.00152989
4.08404	-7.45809	0.00154672
-4.13923	-7.35592	0.00189976
-4.08404	-7.35592	0.00189293
-4.02885	-7.35592	0.00187245
-3.97366	-7.35592	0.00183836
-3.91847	-7.35592	0.00179073
-3.86328	-7.35592	0.00172996
-3.80809	-7.35592	0.00165701
-3.7529	-7.35592	0.00157304
-3.69771	-7.35592	0.00147714
-3.64252	-7.35592	0.0013647
-3.58733	-7.35592	0.00123686
-3.53214	-7.35592	0.00110942
-3.47695	-7.35592	0.000974226
-3.42177	-7.35592	0.00080062
-3.36658	-7.35592	0.000651513
-3.31139	-7.35592	0.000508751
-3.2562	-7.35592	0.000331433
-3.20101	-7.35592	0.000220855
-3.14582	-7.35592	8.43517e-05
-3.09063	-7.35592	-2.9711e-05
-3.03544	-7.35592	-0.000145955
-2.98025	-7.35592	-0.000280254
-2.92506	-7.35592	-0.000418005
-2.86987	-7.35592	-0.000587663
-2.81468	-7.35592	-0.000737898
-2.75949	-7.35592	-0.000922702
-2.7043	-7.35592	-0.00106741
-2.64911	-7.35592	-0.0012321
-2.59392	-7.35592	-0.00136966
-2.53873	-7.35592	-0.00150219
-2.48354	-7.35592	-0.00162526
-2.42835	-7.35592	-0.00173163
-2.37316	-7.35592	-0.00182923
-2.31797	-7.35592	-0.00191263
-2.26278	-7.35592	-0.0019814
-2.20759	-7.35592	-0.00203745
-2.1524	-7.35592	-0.00207815
-2.09721	-7.35592	-0.00210331
-2.04202	-7.35592	-0.00211398
-1.98683	-7.35592	-0.0021086
-1.93164	-7.35592	-0.00208692
-1.87645	-7.35592	-0.00205046
-1.82126	-7.35592	-0.00199785
-1.76607	-7.35592	-0.00192867
-1.71088	-7.35592	-0.00184611
-1.65569	-7.35592	-0.0017474
-1.6005	-7.35592	-0.00163177
-1.54531	-7.35592	-0.00150778
-1.49012	-7.35592	-0.0013622
-1.43493	-7.35592	-0.00120448
-1.37974	-7.35592	-0.00104534
-1.32455	-7.35592	-0.00084568
-1.26936	-7.35592	-0.000684629
-1.21417	-7.35592	-0.000479012
-1.15898	-7.35592	-0.000326673
-1.1038	-7.35592	-0.000166267
-1.04861	-7.35592	-3.33871e-05
-0.993416	-7.35592	9.84257e-05
-0.938226	-7.35592	0.000251594
-0.883036	-7.35592	0.000394723
-0.827846	-7.35592	0.000601942
-0.772657	-7.35592	0.00077267
-0.717467	-7.35592	0.000974601
-0.662277	-7.35592	0.00116744
-0.607087	-7.35592	0.00133617
-0.551898	-7.35592	0.00150322
-0.496708	-7.35592	0.00165698
-0.441518	-7.35592	0.00179376
-0.386328	-7.35592	0.00191675
-0.331139	-7.35592	0.00202589
-0.275949	-7.35592	0.00211968
-0.220759	-7.35592	0.00219719
-0.165569	-7.35592	0.00225794
-0.11038	-7.35592	0.00230161
-0.0551898	-7.35592	0.00232793
-5.55112e-17	-7.35592	0.00233672
0.0551898	-7.35592	0.00232793
0.11038	-7.35592	0.00230161
0.165569	-7.35592	0.00225794
0.220759	-7.35592	0.00219719
0.275949	-7.35592	0.00211968
0.331139	-7.35592	0.00202589
0.386328	-7.35592	0.00191675
0.441518	-7.35592	0.00179376
0.496708	-7.35592	0.00165698
0.551898	-7.35592	0.00150322
0.607087	-7.35592	0.00133617
0.662277	-7.35592	0.00116744
0.717467	-7.35592	0.000974601
0.772657	-7.35592	0.00077267
0.827846	-7.35592	0.000601942
0.883036	-7.35592	0.000394723
0.938226	-7.35592	0.000251594
0.993416	-7.35592	9.84257e-05
1.04861	-7.35592	-3.33871e-05
1.1038	-7.35592	-0.000166267
1.15898	-7.35592	-0.000326673
1.21417	-7.35592	-0.000479012
1.26936	-7.35592	-0.000684629
1.32455	-7.35592	-0.00084568
1.37974	-7.35592	-0.00104534
1.43493	-7.35592	-0.00120448
1.49012	-7.35592	-0.0013622
1.54531	-7.35592	-0.00150778
1.6005	-7.35592	-0.00163177
1.65569	-7.35592	-0.0017474
1.71088	-7.35592	-0.00184611
1.76607	-7.35592	-0.00192867
1.82126	-7.35592	-0.00199785
1.87645	-7.35592	-0.00205046
1.93164	-7.35592	-0.00208692
1.98683	-7.35592	-0.0021086
2.04202	-7.35592	-0.00211398
2.09721	-7.35592	-0.00210331
2.1524	-7.35592	-0.00207815
2.20759	-7.35592	-0.00203745
2.26278	-7.35592	-0.0019814
2.31797	-7.35592	-0.00191263
2.37316	-7.35592	-0.00182923
2.42835	-7.35592	-0.00173163
2.48354	-7.35592	-0.00162526
2.53873	-7.35592	-0.00150219
2.59392	-7.35592	-0.00136966
2.64911	-7.35592	-0.0012321
2.7043	-7.35592	-0.00106741
2.75949	-7.35592	-0.000922702
2.81468	-7.35592	-0.000737898
2.86987	-7.35592	-0.000587663
2.92506	-7.35592	-0.000418005
2.98025	-7.35592	-0.000280254
3.03544	-7.35592	-0.000145955
3.09063	-7.35592	-2.9711e-05
3.14582	-7.35592	8.43517e-05
3.20101	-7.35592	0.000220855
3.2562	-7.35592	0.000331433
3.31139	-7.35592	0.000508751
3.36658	-7.35592	0.000651513
3.42177	-7.35592	0.00080062
3.47695	-7.35592	0.000974226
3.53214	-7.35592	0.00110942
3.58733	-7.35592	0.00123686
3.64252	-7.35592	0.0013647
3.69771	-7.35592	0.00147714
3.7529	-7.35592	0.00157304
3.80809	-7.35592	0.00165701
3.86328	-7.35592	0.00172996
3.91847	-7.35592	0.00179073
3.97366	-7.35592	0.00183836
4.02885	-7.35592	0.00187245
4.08404	-7.35592	0.00189293
-4.13923	-7.25376	0.00202822
-4.08404	-7.25376	0.00202093
-4.02885	-7.25376	0.00199914
-3.97366	-7.25376	0.00196321
-3.91847	-7.25376	0.00191373
-3.86328	-7.25376	0.00185116
-3.80809	-7.25376	0.00177436
-3.7529	-7.25376	0.00168062
-3.69771	-7.25376	0.00157336
-3.64252	-7.25376	0.00146254
-3.58733	-7.25376	0.00133346
-3.53214	-7.25376	0.00117964
-3.47695	-7.25376	0.00104706
-3.42177	-7.25376	0.000865879
-3.36658	-7.25376	0.000714776
-3.31139	-7.25376	0.000537936
-3.2562	-7.25376	0.000389988
-3.20101	-7.25376	0.000229364
-3.14582	-7.25376	0.000103559
-3.09063	-7.25376	-3.13909e-05
-3.03544	-7.25376	-0.000171715
-2.98025	-7.25376	-0.000313451
-2.92506	-7.25376	-0.000451421
-2.86987	-7.25376	-0.000641847
-2.81468	-7.25376	-0.000819193
-2.75949	-7.25376	-0.000977908
-2.7043	-7.25376	-0.00115254
-2.64911	-7.25376	-0.0013261
-2.59392	-7.25376	-0.00148094
-2.53873	-7.25376	-0.00162059
-2.48354	-7.25376	-0.00175044
-2.42835	-7.25376	-0.00187
-2.37316	-7.25376	-0.00197668
-2.31797	-7.25376	-0.00206876
-2.26278	-7.25376	-0.00214552
-2.20759	-7.25376	-0.00220664
-2.1524	-7.25376	-0.00225187
-2.09721	-7.25376	-0.00228086
-2.04202	-7.25376	-0.00229329
-1.98683	-7.25376	-0.00228889
-1.93164	-7.25376	-0.00226743
-1.87645	-7.25376	-0.00222881
-1.82126	-7.25376	-0.00217294
-1.76607	-7.25376	-0.00209977
-1.71088	-7.25376	-0.00200932
-1.65569	-7.25376	-0.00190187
-1.6005	-7.25376	-0.00177843
-1.54531	-7.25376	-0.00164099
-1.49012	-7.25376	-0.00149117
-1.43493	-7.25376	-0.00132611
-1.37974	-7.25376	-0.00113856
-1.32455	-7.25376	-0.000934889
-1.26936	-7.25376	-0.000743851
-1.21417	-7.25376	-0.000564314
-1.15898	-7.25376	-0.000363929
-1.1038	-7.25376	-0.000188288
-1.04861	-7.25376	-3.89981e-05
-0.993416	-7.25376	0.000116532
-0.938226	-7.25376	0.00027475
-0.883036	-7.25376	0.000472408
-0.827846	-7.25376	0.000646566
-0.772657	-7.25376	0.000876035
-0.717467	-7.25376	0.00106637
-0.662277	-7.25376	0.00128068
-0.607087	-7.25376	0.00146389
-0.551898	-7.25376	0.00164558
-0.496708	-7.25376	0.00181057
-0.441518	-7.25376	0.00195916
-0.386328	-7.25376	0.00209488
-0.331139	-7.25376	0.00221403
-0.275949	-7.25376	0.00231567
-0.220759	-7.25376	0.00239986
-0.165569	-7.25376	0.00246614
-0.11038	-7.25376	0.0025139
-0.0551898	-7.25376	0.0025427
-5.55112e-17	-7.25376	0.00255232
0.0551898	-7.25376	0.0025427
0.11038	-7.25376	0.0025139
0.165569	-7.25376	0.00246614
0.220759	-7.25376	0.00239986
0.275949	-7.25376	0.00231567
0.331139	-7.25376	0.00221403
0.386328	-7.25376	0.00209488
0.441518	-7.25376	0.00195916
0.496708	-7.25376	0.00181057
0.551898	-7.25376	0.00164558
0.607087	-7.25376	0.00146389
0.662277	-7.25376	0.00128068
0.717467	-7.25376	0.00106637
0.772657	-7.25376	0.000876035
0.827846	-7.25376	0.000646566
0.883036	-7.25376	0.000472408
0.938226	-7.25376	0.00027475
0.993416	-7.25376	0.000116532
1.04861	-7.25376	-3.89981e-05
1.1038	-7.25376	-0.000188288
1.15898	-7.25376	-0.000363929
1.21417	-7.25376	-0.000564314
1.26936	-7.25376	-0.000743851
1.32455	-7.25376	-0.000934889
1.37974	-7.25376	-0.00113856
1.43493	-7.25376	-0.00132611
1.49012	-7.25376	-0.00149117
1.54531	-7.25376	-0.00164099
1.6005	-7.25376	-0.00177843
1.65569	-7.25376	-0.00190187
1.71088	-7.25376	-0.00200932
1.76607	-7.25376	-0.00209977
1.82126	-7.25376	-0.00217294
1.87645	-7.25376	-0.00222881
1.93164	-7.25376	-0.00226743
1.98683	-7.25376	-0.00228889
2.04202	-7.25376	-0.00229329
2.09721	-7.25376	-0.00228086
2.1524	-7.25376	-0.00225187
2.20759	-7.25376	-0.00220664
2.26278	-7.25376	-0.00214552
2.31797	-7.25376	-0.00206876
2.37316	-7.25376	-0.00197668
2.42835	-7.25376	-0.00187
2.48354	-7.25376	-0.00175044
2.53873	-7.25376	-0.00162059
2.59392	-7.25376	-0.00148094
2.64911	-7.25376	-0.0013261
2.7043	-7.25376	-0.00115254
2.75949	-7.25376	-0.000977908
2.81468	-7.25376	-0.000819193
2.86987	-7.25376	-0.000641847
2.92506	-7.25376	-0.000451421
2.98025	-7.25376	-0.000313451
3.03544	-7.25376	-0.000171715
3.09063	-7.25376	-3.13909e-05
3.14582	-7.25376	0.000103559
3.20101	-7.25376	0.000229364
3.2562	-7.25376	0.000389988
3.31139	-7.25376	0.000537936
3.36658	-7.25376	0.000714776
3.42177	-7.25376	0.000865879
3.47695	-7.25376	0.00104706
3.53214	-7.25376	0.00117964
3.58733	-7.25376	0.00133346
3.64252	-7.25376	0.00146254
3.69771	-7.25376	0.00157336
3.7529	-7.25376	0.00168062
3.80809	-7.25376	0.00177436
3.86328	-7.25376	0.00185116
3.91847	-7.25376	0.00191373
3.97366	-7.25376	0.00196321
4.02885	-7.25376	0.00199914
4.08404	-7.25376	0.00202093
-4.13923	-7.15159	0.00202776
-4.08404	-7.15159	0.00202039
-4.02885	-7.15159	0.00199824
-3.97366	-7.15159	0.00196141
-3.91847	-7.15159	0.00191086
-3.86328	-7.15159	0.00184874
-3.80809	-7.15159	0.00177455
-3.7529	-7.15159	0.00168099
-3.69771	-7.15159	0.00157252
-3.64252	-7.15159	0.00146609
-3.58733	-7.15159	0.00132768
-3.53214	-7.15159	0.00119265
-3.47695	-7.15159	0.0010403
-3.42177	-7.15159	0.000884096
-3.36658	-7.15159	0.000709781
-3.31139	-7.15159	0.000570995
-3.2562	-7.15159	0.000382551
-3.20101	-7.15159	0.000247564
-3.14582	-7.15159	0.000107784
-3.09063	-7.15159	-3.41773e-05
-3.03544	-7.15159	-0.000168479
-2.98025	-7.15159	-0.0003241
-2.92506	-7.15159	-0.000492978
-2.86987	-7.15159	-0.000657591
-2.81468	-7.15159	-0.000821274
-2.75949	-7.15159	-0.000989189
-2.7043	-7.15159	-0.00115859
-2.64911	-7.15159	-0.00132387
-2.59392	-7.15159	-0.00148076
-2.53873	-7.15159	-0.00162694
-2.48354	-7.15159	-0.00176115
-2.42835	-7.15159	-0.00188258
-2.37316	-7.15159	-0.0019905
-2.31797	-7.15159	-0.00208422
-2.26278	-7.15159	-0.00216304
-2.20759	-7.15159	-0.00222628
-2.1524	-7.15159	-0.00227334
-2.09721	-7.15159	-0.00230371
-2.04202	-7.15159	-0.00231697
-1.98683	-7.15159	-0.00231285
-1.93164	-7.15159	-0.00229121
-1.87645	-7.15159	-0.00225205
-1.82126	-7.15159	-0.00219549
-1.76607	-7.15159	-0.00212175
-1.71088	-7.15159	-0.00203118
-1.65569	-7.15159	-0.00192416
-1.6005	-7.15159	-0.00180115
-1.54531	-7.15159	-0.00166266
-1.49012	-7.15159	-0.00150924
-1.43493	-7.15159	-0.00134152
-1.37974	-7.15159	-0.00116035
-1.32455	-7.15159	-0.000967303
-1.26936	-7.15159	-0.000765869
-1.21417	-7.15159	-0.000563727
-1.15898	-7.15159	-0.000372894
-1.1038	-7.15159	-0.000201275
-1.04861	-7.15159	-4.00261e-05
-0.993416	-7.15159	0.000128289
-0.938226	-7.15159	0.000298285
-0.883036	-7.15159	0.000471497
-0.827846	-7.15159	0.000681192
-0.772657	-7.15159	0.000891424
-0.717467	-7.15159	0.00108543
-0.662277	-7.15159	0.00129592
-0.607087	-7.15159	0.00148003
-0.551898	-7.15159	0.00166219
-0.496708	-7.15159	0.00182448
-0.441518	-7.15159	0.00197687
-0.386328	-7.15159	0.00211133
-0.331139	-7.15159	0.00223037
-0.275949	-7.15159	0.00233308
-0.220759	-7.15159	0.00241775
-0.165569	-7.15159	0.0024841
-0.11038	-7.15159	0.00253186
-0.0551898	-7.15159	0.00256069
-5.55112e-17	-7.15159	0.00257033
0.0551898	-7.15159	0.00256069
0.11038	-7.15159	0.00253186
0.165569	-7.15159	0.0024841
0.220759	-7.15159	0.00241775
0.275949	-7.15159	0.00233308
0.331139	-7.15159	0.00223037
0.386328	-7.15159	0.00211133
0.441518	-7.15159	0.00197687
0.496708	-7.15159	0.00182448
0.551898	-7.15159	0.00166219
0.607087	-7.15159	0.00148003
0.662277	-7.15159	0.00129592
0.717467	-7.15159	0.00108543
0.772657	-7.15159	0.000891424
0.827846	-7.15159	0.000681192
0.883036	-7.15159	0.000471497
0.938226	-7.15159	0.000298285
0.993416	-7.15159	0.000128289
1.04861	-7.15159	-4.00261e-05
1.1038	-7.15159	-0.000201275
1.15898	-7.15159	-0.000372894
1.21417	-7.15159	-0.000563727
1.26936	-7.15159	-0.000765869
1.32455	-7.15159	-0.000967303
1.37974	-7.15159	-0.00116035
1.43493	-7.15159	-0.00134152
1.49012	-7.15159	-0.00150924
1.54531	-7.15159	-0.00166266
1.6005	-7.15159	-0.00180115
1.65569	-7.15159	-0.00192416
1.71088	-7.15159	-0.00203118
1.76607	-7.15159	-0.00212175
1.82126	-7.15159	-0.00219549
1.87645	-7.15159	-0.00225205
1.93164	-7.15159	-0.00229121
1.98683	-7.15159	-0.00231285
2.04202	-7.15159	-0.00231697
2.09721	-7.15159	-0.00230371
2.1524	-7.15159	-0.00227334
2.20759	-7.15159	-0.00222628
2.26278	-7.15159	-0.00216304
2.31797	-7.15159	-0.00208422
2.37316	-7.15159	-0.0019905
2.42835	-7.15159	-0.00188258
2.48354	-7.15159	-0.00176115
2.53873	-7.15159	-0.00162694
2.59392	-7.15159	-0.00148076
2.64911	-7.15159	-0.00132387
2.7043	-7.15159	-0.00115859
2.75949	-7.15159	-0.000989189
2.81468	-7.15159	-0.000821274
2.86987	-7.15159	-0.000657591
2.92506	-7.15159	-0.000492978
2.98025	-7.15159	-0.0003241
3.03544	-7.15159	-0.000168479
3.09063	-7.15159	-3.41773e-05
3.14582	-7.15159	0.000107784
3.20101	-7.15159	0.000247564
3.2562	-7.15159	0.000382551
3.31139	-7.15159	0.000570995
3.36658	-7.15159	0.000709781
3.42177	-7.15159	0.000884096
3.47695	-7.15159	0.0010403
3.53214	-7.15159	0.00119265
3.58733	-7.15159	0.00132768
3.64252	-7.15159	0.00146609
3.69771	-7.15159	0.00157252
3.7529	-7.15159	0.00168099
3.80809	-7.15159	0.00177455
3.86328	-7.15159	0.00184874
3.91847	-7.15159	0.00191086
3.97366	-7.15159	0.00196141
4.02885	-7.15159	0.00199824
4.08404	-7.15159	0.00202039
-4.13923	-7.04943	0.00195372
-4.08404	-7.04943	0.00194687
-4.02885	-7.04943	0.00192671
-3.97366	-7.04943	0.00189411
-3.91847	-7.04943	0.00184876
-3.86328	-7.04943	0.00178642
-3.80809	-7.04943	0.0017062
-3.7529	-7.04943	0.00162335
-3.69771	-7.04943	0.0015268
-3.64252	-7.04943	0.00140357
-3.58733	-7.04943	0.00129687
-3.53214	-7.04943	0.00114144
-3.47695	-7.04943	0.00101944
-3.42177	-7.04943	0.000855918
-3.36658	-7.04943	0.000688827
-3.31139	-7.04943	0.000560912
-3.2562	-7.04943	0.000399711
-3.20101	-7.04943	0.00023753
-3.14582	-7.04943	9.90727e-05
-3.09063	-7.04943	-3.57086e-05
-3.03544	-7.04943	-0.000178795
-2.98025	-7.04943	-0.000329408
-2.92506	-7.04943	-0.00048543
-2.86987	-7.04943	-0.000645758
-2.81468	-7.04943	-0.000808209
-2.75949	-7.04943	-0.000969759
-2.7043	-7.04943	-0.00112848
-2.64911	-7.04943	-0.00128428
-2.59392	-7.04943	-0.00143686
-2.53873	-7.04943	-0.00158277
-2.48354	-7.04943	-0.00171585
-2.42835	-7.04943	-0.00183259
-2.37316	-7.04943	-0.00193536
-2.31797	-7.04943	-0.0020273
-2.26278	-7.04943	-0.00210613
-2.20759	-7.04943	-0.00216771
-2.1524	-7.04943	-0.0022128
-2.09721	-7.04943	-0.00224355
-2.04202	-7.04943	-0.00225767
-1.98683	-7.04943	-0.00225318
-1.93164	-7.04943	-0.0022325
-1.87645	-7.04943	-0.00219593
-1.82126	-7.04943	-0.00214051
-1.76607	-7.04943	-0.00206761
-1.71088	-7.04943	-0.00198065
-1.65569	-7.04943	-0.00187718
-1.6005	-7.04943	-0.00175432
-1.54531	-7.04943	-0.00161701
-1.49012	-7.04943	-0.00147068
-1.43493	-7.04943	-0.00131193
-1.37974	-7.04943	-0.00113501
-1.32455	-7.04943	-0.000943212
-1.26936	-7.04943	-0.000747626
-1.21417	-7.04943	-0.000557501
-1.15898	-7.04943	-0.000376447
-1.1038	-7.04943	-0.000204446
-1.04861	-7.04943	-3.9305e-05
-0.993416	-7.04943	0.000123616
-0.938226	-7.04943	0.000291767
-0.883036	-7.04943	0.000474115
-0.827846	-7.04943	0.000673217
-0.772657	-7.04943	0.000874286
-0.717467	-7.04943	0.00106299
-0.662277	-7.04943	0.0012519
-0.607087	-7.04943	0.00143938
-0.551898	-7.04943	0.00160683
-0.496708	-7.04943	0.00176662
-0.441518	-7.04943	0.00191026
-0.386328	-7.04943	0.00204094
-0.331139	-7.04943	0.00215464
-0.275949	-7.04943	0.00225314
-0.220759	-7.04943	0.00233455
-0.165569	-7.04943	0.00239821
-0.11038	-7.04943	0.002444
-0.0551898	-7.04943	0.00247165
-5.55112e-17	-7.04943	0.0024809
0.0551898	-7.04943	0.00247165
0.11038	-7.04943	0.002444
0.165569	-7.04943	0.00239821
0.220759	-7.04943	0.00233455
0.275949	-7.04943	0.00225314
0.331139	-7.04943	0.00215464
0.386328	-7.04943	0.00204094
0.441518	-7.04943	0.00191026
0.496708	-7.04943	0.00176662
0.551898	-7.04943	0.00160683
0.607087	-7.04943	0.00143938
0.662277	-7.04943	0.0012519
0.717467	-7.04943	0.00106299
0.772657	-7.04943	0.000874286
0.827846	-7.04943	0.000673217
0.883036	-7.04943	0.000474115
0.938226	-7.04943	0.000291767
0.993416	-7.04943	0.000123616
1.04861	-7.04943	-3.9305e-05
1.1038	-7.04943	-0.000204446
1.15898	-7.04943	-0.000376447
1.21417	-7.04943	-0.000557501
1.26936	-7.04943	-0.000747626
1.32455	-7.04943	-0.000943212
1.37974	-7.04943	-0.00113501
1.43493	-7.04943	-0.00131193
1.49012	-7.04943	-0.00147068
1.54531	-7.04943	-0.00161701
1.6005	-7.04943	-0.00175432
1.65569	-7.04943	-0.00187718
1.71088	-7.04943	-0.00198065
1.76607	-7.04943	-0.00206761
1.82126	-7.04943	-0.00214051
1.87645	-7.04943	-0.00219593
1.93164	-7.04943	-0.0022325
1.98683	-7.04943	-0.00225318
2.04202	-7.04943	-0.00225767
2.09721	-7.04943	-0.00224355
2.1524	-7.04943	-0.0022128
2.20759	-7.04943	-0.00216771
2.26278	-7.04943	-0.00210613
2.31797	-7.04943	-0.0020273
2.37316	-7.04943	-0.00193536
2.42835	-7.04943	-0.00183259
2.48354	-7.04943	-0.00171585
2.53873	-7.04943	-0.00158277
2.59392	-7.04943	-0.00143686
2.64911	-7.04943	-0.00128428
2.7043	-7.04943	-0.00112848
2.75949	-7.04943	-0.000969759
2.81468	-7.04943	-0.000808209
2.86987	-7.04943	-0.000645758
2.92506	-7.04943	-0.00048543
2.98025	-7.04943	-0.000329408
3.03544	-7.04943	-0.000178795
3.09063	-7.04943	-3.57086e-05
3.14582	-7.04943	9.90727e-05
3.20101	-7.04943	0.00023753
3.2562	-7.04943	0.000399711
3.31139	-7.04943	0.000560912
3.36658	-7.04943	0.000688827
3.42177	-7.04943	0.000855918
3.47695	-7.04943	0.00101944
3.53214	-7.04943	0.00114144
3.58733	-7.04943	0.00129687
3.64252	-7.04943	0.00140357
3.69771	-7.04943	0.0015268
3.7529	-7.04943	0.00162335
3.80809	-7.04943	0.0017062
3.86328	-7.04943	0.00178642
3.91847	-7.04943	0.00184876
3.97366	-7.04943	0.00189411
4.02885	-7.04943	0.00192671
4.08404	-7.04943	0.00194687
-4.13923	-6.94726	0.00184895
-4.08404	-6.94726	0.00184256
-4.02885	-6.94726	0.0018241
-3.97366	-6.94726	0.00179497
-3.91847	-6.94726	0.0017532
-3.86328	-6.94726	0.00169064
-3.80809	-6.94726	0.00161481
-3.7529	-6.94726	0.00154444
-3.69771	-6.94726	0.00143785
-3.64252	-6.94726	0.00134366
-3.58733	-6.94726	0.00121225
-3.53214	-6.94726	0.00110921
-3.47695	-6.94726	0.000948001
-3.42177	-6.94726	0.000811517
-3.36658	-6.94726	0.000689865
-3.31139	-6.94726	0.00053598
-3.2562	-6.94726	0.00037546
-3.20101	-6.94726	0.000229964
-3.14582	-6.94726	9.5409e-05
-3.09063	-6.94726	-3.5686e-05
-3.03544	-6.94726	-0.000168132
-2.98025	-6.94726	-0.000306952
-2.92506	-6.94726	-0.000458134
-2.86987	-6.94726	-0.000621313
-2.81468	-6.94726	-0.000780617
-2.75949	-6.94726	-0.000923675
-2.7043	-6.94726	-0.00107044
-2.64911	-6.94726	-0.00123366
-2.59392	-6.94726	-0.00137988
-2.53873	-6.94726	-0.00150592
-2.48354	-6.94726	-0.00163767
-2.42835	-6.94726	-0.00175052
-2.37316	-6.94726	-0.00185002
-2.31797	-6.94726	-0.00194191
-2.26278	-6.94726	-0.00201334
-2.20759	-6.94726	-0.00207627
-2.1524	-6.94726	-0.00211888
-2.09721	-6.94726	-0.00215019
-2.04202	-6.94726	-0.00216169
-1.98683	-6.94726	-0.00216026
-1.93164	-6.94726	-0.00213902
-1.87645	-6.94726	-0.00210453
-1.82126	-6.94726	-0.00205009
-1.76607	-6.94726	-0.00198299
-1.71088	-6.94726	-0.00189609
-1.65569	-6.94726	-0.00179728
-1.6005	-6.94726	-0.00168079
-1.54531	-6.94726	-0.00154984
-1.49012	-6.94726	-0.00141106
-1.43493	-6.94726	-0.00124635
-1.37974	-6.94726	-0.0010893
-1.32455	-6.94726	-0.000913477
-1.26936	-6.94726	-0.000721828
-1.21417	-6.94726	-0.00055064
-1.15898	-6.94726	-0.000381105
-1.1038	-6.94726	-0.000205601
-1.04861	-6.94726	-3.84597e-05
-0.993416	-6.94726	0.000122447
-0.938226	-6.94726	0.000286993
-0.883036	-6.94726	0.000459766
-0.827846	-6.94726	0.000640516
-0.772657	-6.94726	0.000827023
-0.717467	-6.94726	0.00101514
-0.662277	-6.94726	0.00119687
-0.607087	-6.94726	0.00136491
-0.551898	-6.94726	0.0015231
-0.496708	-6.94726	0.00167391
-0.441518	-6.94726	0.0018084
-0.386328	-6.94726	0.00193093
-0.331139	-6.94726	0.00203775
-0.275949	-6.94726	0.00213033
-0.220759	-6.94726	0.00220629
-0.165569	-6.94726	0.00226596
-0.11038	-6.94726	0.00230905
-0.0551898	-6.94726	0.00233505
-5.55112e-17	-6.94726	0.00234374
0.0551898	-6.94726	0.00233505
0.11038	-6.94726	0.00230905
0.165569	-6.94726	0.00226596
0.220759	-6.94726	0.00220629
0.275949	-6.94726	0.00213033
0.331139	-6.94726	0.00203775
0.386328	-6.94726	0.00193093
0.441518	-6.94726	0.0018084
0.496708	-6.94726	0.00167391
0.551898	-6.94726	0.0015231
0.607087	-6.94726	0.00136491
0.662277	-6.94726	0.00119687
0.717467	-6.94726	0.00101514
0.772657	-6.94726	0.000827023
0.827846	-6.94726	0.000640516
0.883036	-6.94726	0.000459766
0.938226	-6.94726	0.000286993
0.993416	-6.94726	0.000122447
1.04861	-6.94726	-3.84597e-05
1.1038	-6.94726	-0.000205601
1.15898	-6.94726	-0.000381105
1.21417	-6.94726	-0.00055064
1.26936	-6.94726	-0.000721828
1.32455	-6.94726	-0.000913477
1.37974	-6.94726	-0.0010893
1.43493	-6.94726	-0.00124635
1.49012	-6.94726	-0.00141106
1.54531	-6.94726	-0.00154984
1.6005	-6.94726	-0.00168079
1.65569	-6.94726	-0.00179728
1.71088	-6.94726	-0.00189609
1.76607	-6.94726	-0.00198299
1.82126	-6.94726	-0.00205009
1.87645	-6.94726	-0.00210453
1.93164	-6.94726	-0.00213902
1.98683	-6.94726	-0.00216026
2.04202	-6.94726	-0.00216169
2.09721	-6.94726	-0.00215019
2.1524	-6.94726	-0.00211888
2.20759	-6.94726	-0.00207627
2.26278	-6.94726	-0.00201334
2.31797	-6.94726	-0.00194191
2.37316	-6.94726	-0.00185002
2.42835	-6.94726	-0.00175052
2.48354	-6.94726	-0.00163767
2.53873	-6.94726	-0.00150592
2.59392	-6.94726	-0.00137988
2.64911	-6.94726	-0.00123366
2.7043	-6.94726	-0.00107044
2.75949	-6.94726	-0.000923675
2.81468	-6.94726	-0.000780617
2.86987	-6.94726	-0.000621313
2.92506	-6.94726	-0.000458134
2.98025	-6.94726	-0.000306952
3.03544	-6.94726	-0.000168132
3.09063	-6.94726	-3.5686e-05
3.14582	-6.94726	9.5409e-05
3.20101	-6.94726	0.000229964
3.2562	-6.94726	0.00037546
3.31139	-6.94726	0.00053598
3.36658	-6.94726	0.000689865
3.42177	-6.94726	0.000811517
3.47695	-6.94726	0.000948001
3.53214	-6.94726	0.00110921
3.58733	-6.94726	0.00121225
3.64252	-6.94726	0.00134366
3.69771	-6.94726	0.00143785
3.7529	-6.94726	0.00154444
3.80809	-6.94726	0.00161481
3.86328	-6.94726	0.00169064
3.91847	-6.94726	0.0017532
3.97366	-6.94726	0.00179497
4.02885	-6.94726	0.0018241
4.08404	-6.94726	0.00184256
-4.13923	-6.8451	0.00173597
-4.08404	-6.8451	0.00172872
-4.02885	-6.8451	0.00170743
-3.97366	-6.8451	0.00167577
-3.91847	-6.8451	0.00164072
-3.86328	-6.8451	0.00159248
-3.80809	-6.8451	0.00151195
-3.7529	-6.8451	0.00144729
-3.69771	-6.8451	0.00135026
-3.64252	-6.8451	0.00126297
-3.58733	-6.8451	0.00113285
-3.53214	-6.8451	0.00104341
-3.47695	-6.8451	0.00091121
-3.42177	-6.8451	0.000755841
-3.36658	-6.8451	0.000619813
-3.31139	-6.8451	0.000492683
-3.2562	-6.8451	0.000361757
-3.20101	-6.8451	0.000226696
-3.14582	-6.8451	9.20919e-05
-3.09063	-6.8451	-3.77595e-05
-3.03544	-6.8451	-0.000165213
-2.98025	-6.8451	-0.000304594
-2.92506	-6.8451	-0.000457327
-2.86987	-6.8451	-0.000586801
-2.81468	-6.8451	-0.000719388
-2.75949	-6.8451	-0.000889812
-2.7043	-6.8451	-0.00101775
-2.64911	-6.8451	-0.00116687
-2.59392	-6.8451	-0.00130224
-2.53873	-6.8451	-0.00143077
-2.48354	-6.8451	-0.00154984
-2.42835	-6.8451	-0.00166233
-2.37316	-6.8451	-0.00175518
-2.31797	-6.8451	-0.00184636
-2.26278	-6.8451	-0.00191449
-2.20759	-6.8451	-0.00197368
-2.1524	-6.8451	-0.00201962
-2.09721	-6.8451	-0.00204539
-2.04202	-6.8451	-0.0020595
-1.98683	-6.8451	-0.00205879
-1.93164	-6.8451	-0.00203797
-1.87645	-6.8451	-0.00200366
-1.82126	-6.8451	-0.00195586
-1.76607	-6.8451	-0.00188736
-1.71088	-6.8451	-0.00180554
-1.65569	-6.8451	-0.00171329
-1.6005	-6.8451	-0.00159793
-1.54531	-6.8451	-0.00147618
-1.49012	-6.8451	-0.00134206
-1.43493	-6.8451	-0.00118644
-1.37974	-6.8451	-0.00104021
-1.32455	-6.8451	-0.000860783
-1.26936	-6.8451	-0.000706115
-1.21417	-6.8451	-0.000523009
-1.15898	-6.8451	-0.000360674
-1.1038	-6.8451	-0.000199332
-1.04861	-6.8451	-3.62158e-05
-0.993416	-6.8451	0.000120826
-0.938226	-6.8451	0.000285706
-0.883036	-6.8451	0.000453004
-0.827846	-6.8451	0.000621085
-0.772657	-6.8451	0.000791528
-0.717467	-6.8451	0.000962024
-0.662277	-6.8451	0.00112804
-0.607087	-6.8451	0.00128513
-0.551898	-6.8451	0.00143158
-0.496708	-6.8451	0.00156953
-0.441518	-6.8451	0.00169695
-0.386328	-6.8451	0.00180898
-0.331139	-6.8451	0.00190931
-0.275949	-6.8451	0.0019941
-0.220759	-6.8451	0.00206508
-0.165569	-6.8451	0.00212049
-0.11038	-6.8451	0.00216013
-0.0551898	-6.8451	0.00218406
-5.55112e-17	-6.8451	0.00219206
0.0551898	-6.8451	0.00218406
0.11038	-6.8451	0.00216013
0.165569	-6.8451	0.00212049
0.220759	-6.8451	0.00206508
0.275949	-6.8451	0.0019941
0.331139	-6.8451	0.00190931
0.386328	-6.8451	0.00180898
0.441518	-6.8451	0.00169695
0.496708	-6.8451	0.00156953
0.551898	-6.8451	0.00143158
0.607087	-6.8451	0.00128513
0.662277	-6.8451	0.00112804
0.717467	-6.8451	0.000962024
0.772657	-6.8451	0.000791528
0.827846	-6.8451	0.000621085
0.883036	-6.8451	0.000453004
0.938226	-6.8451	0.000285706
0.993416	-6.8451	0.000120826
1.04861	-6.8451	-3.62158e-05
1.1038	-6.8451	-0.000199332
1.15898	-6.8451	-0.000360674
1.21417	-6.8451	-0.000523009
1.26936	-6.8451	-0.000706115
1.32455	-6.8451	-0.000860783
1.37974	-6.8451	-0.00104021
1.43493	-6.8451	-0.00118644
1.49012	-6.8451	-0.00134206
1.54531	-6.8451	-0.00147618
1.6005	-6.8451	-0.00159793
1.65569	-6.8451	-0.00171329
1.71088	-6.8451	-0.00180554
1.76607	-6.8451	-0.00188736
1.82126	-6.8451	-0.00195586
1.87645	-6.8451	-0.00200366
1.93164	-6.8451	-0.00203797
1.98683	-6.8451	-0.00205879
2.04202	-6.8451	-0.0020595
2.09721	-6.8451	-0.00204539
2.1524	-6.8451	-0.00201962
2.20759	-6.8451	-0.00197368
2.26278	-6.8451	-0.00191449
2.31797	-6.8451	-0.00184636
2.37316	-6.8451	-0.00175518
2.42835	-6.8451	-0.00166233
2.48354	-6.8451	-0.00154984
2.53873	-6.8451	-0.00143077
2.59392	-6.8451	-0.00130224
2.64911	-6.8451	-0.00116687
2.7043	-6.8451	-0.00101775
2.75949	-6.8451	-0.000889812
2.81468	-6.8451	-0.000719388
2.86987	-6.8451	-0.000586801
2.92506	-6.8451	-0.000457327
2.98025	-6.8451	-0.000304594
3.03544	-6.8451	-0.000165213
3.09063	-6.8451	-3.77595e-05
3.14582	-6.8451	9.20919e-05
3.20101	-6.8451	0.000226696
3.2562	-6.8451	0.000361757
3.31139	-6.8451	0.000492683
3.36658	-6.8451	0.000619813
3.42177	-6.8451	0.000755841
3.47695	-6.8451	0.00091121
3.53214	-6.8451	0.00104341
3.58733	-6.8451	0.00113285
3.64252	-6.8451	0.00126297
3.69771	-6.8451	0.00135026
3.7529	-6.8451	0.00144729
3.80809	-6.8451	0.00151195
3.86328	-6.8451	0.00159248
3.91847	-6.8451	0.00164072
3.97366	-6.8451	0.00167577
4.02885	-6.8451	0.00170743
4.08404	-6.8451	0.00172872
-4.13923	-6.74293	0.00162033
-4.08404	-6.74293	0.00161656
-4.02885	-6.74293	0.00160373
-3.97366	-6.74293	0.00157378
-3.91847	-6.74293	0.00151982
-3.86328	-6.74293	0.00147184
-3.80809	-6.74293	0.00142758
-3.7529	-6.74293	0.00132985
-3.69771	-6.74293	0.0012778
-3.64252	-6.74293	0.00115844
-3.58733	-6.74293	0.00106575
-3.53214	-6.74293	0.000982359
-3.47695	-6.74293	0.000850234
-3.42177	-6.74293	0.000708922
-3.36658	-6.74293	0.000577575
-3.31139	-6.74293	0.000451088
-3.2562	-6.74293	0.000326746
-3.20101	-6.74293	0.000206036
-3.14582	-6.74293	8.53661e-05
-3.09063	-6.74293	-4.43181e-05
-3.03544	-6.74293	-0.00016897
-2.98025	-6.74293	-0.000287978
-2.92506	-6.74293	-0.000440451
-2.86987	-6.74293	-0.000553437
-2.81468	-6.74293	-0.00069987
-2.75949	-6.74293	-0.000828582
-2.7043	-6.74293	-0.000974149
-2.64911	-6.74293	-0.00109089
-2.59392	-6.74293	-0.00123933
-2.53873	-6.74293	-0.00134852
-2.48354	-6.74293	-0.00146141
-2.42835	-6.74293	-0.00157676
-2.37316	-6.74293	-0.00166892
-2.31797	-6.74293	-0.00174598
-2.26278	-6.74293	-0.00181694
-2.20759	-6.74293	-0.00187798
-2.1524	-6.74293	-0.00192319
-2.09721	-6.74293	-0.00195089
-2.04202	-6.74293	-0.00196228
-1.98683	-6.74293	-0.00195895
-1.93164	-6.74293	-0.00194176
-1.87645	-6.74293	-0.00191071
-1.82126	-6.74293	-0.00186507
-1.76607	-6.74293	-0.00180353
-1.71088	-6.74293	-0.0017248
-1.65569	-6.74293	-0.0016291
-1.6005	-6.74293	-0.00152026
-1.54531	-6.74293	-0.00140441
-1.49012	-6.74293	-0.00128072
-1.43493	-6.74293	-0.00113661
-1.37974	-6.74293	-0.000976597
-1.32455	-6.74293	-0.000829942
-1.26936	-6.74293	-0.000670889
-1.21417	-6.74293	-0.00049816
-1.15898	-6.74293	-0.000350448
-1.1038	-6.74293	-0.000184636
-1.04861	-6.74293	-3.45449e-05
-0.993416	-6.74293	0.000117441
-0.938226	-6.74293	0.000271062
-0.883036	-6.74293	0.000433245
-0.827846	-6.74293	0.000588436
-0.772657	-6.74293	0.000743761
-0.717467	-6.74293	0.000901085
-0.662277	-6.74293	0.00105526
-0.607087	-6.74293	0.00120279
-0.551898	-6.74293	0.0013421
-0.496708	-6.74293	0.00147103
-0.441518	-6.74293	0.0015867
-0.386328	-6.74293	0.00169053
-0.331139	-6.74293	0.00178335
-0.275949	-6.74293	0.00186135
-0.220759	-6.74293	0.00192682
-0.165569	-6.74293	0.00197785
-0.11038	-6.74293	0.00201424
-0.0551898	-6.74293	0.00203625
-5.55112e-17	-6.74293	0.00204363
0.0551898	-6.74293	0.00203625
0.11038	-6.74293	0.00201424
0.165569	-6.74293	0.00197785
0.220759	-6.74293	0.00192682
0.275949	-6.74293	0.00186135
0.331139	-6.74293	0.00178335
0.386328	-6.74293	0.00169053
0.441518	-6.74293	0.0015867
0.496708	-6.74293	0.00147103
0.551898	-6.74293	0.0013421
0.607087	-6.74293	0.00120279
0.662277	-6.74293	0.00105526
0.717467	-6.74293	0.000901085
0.772657	-6.74293	0.000743761
0.827846	-6.74293	0.000588436
0.883036	-6.74293	0.000433245
0.938226	-6.74293	0.000271062
0.993416	-6.74293	0.000117441
1.04861	-6.74293	-3.45449e-05
1.1038	-6.74293	-0.000184636
1.15898	-6.74293	-0.000350448
1.21417	-6.74293	-0.00049816
1.26936	-6.74293	-0.000670889
1.32455	-6.74293	-0.000829942
1.37974	-6.74293	-0.000976597
1.43493	-6.74293	-0.00113661
1.49012	-6.74293	-0.00128072
1.54531	-6.74293	-0.00140441
1.6005	-6.74293	-0.00152026
1.65569	-6.74293	-0.0016291
1.71088	-6.74293	-0.0017248
1.76607	-6.74293	-0.00180353
1.82126	-6.74293	-0.00186507
1.87645	-6.74293	-0.00191071
1.93164	-6.74293	-0.00194176
1.98683	-6.74293	-0.00195895
2.04202	-6.74293	-0.00196228
2.09721	-6.74293	-0.00195089
2.1524	-6.74293	-0.00192319
2.20759	-6.74293	-0.00187798
2.26278	-6.74293	-0.00181694
2.31797	-6.74293	-0.00174598
2.37316	-6.74293	-0.00166892
2.42835	-6.74293	-0.00157676
2.48354	-6.74293	-0.00146141
2.53873	-6.74293	-0.00134852
2.59392	-6.74293	-0.00123933
2.64911	-6.74293	-0.00109089
2.7043	-6.74293	-0.000974149
2.75949	-6.74293	-0.000828582
2.81468	-6.74293	-0.00069987
2.86987	-6.74293	-0.000553437
2.92506	-6.74293	-0.000440451
2.98025	-6.74293	-0.000287978
3.03544	-6.74293	-0.00016897
3.09063	-6.74293	-4.43181e-05
3.14582	-6.74293	8.53661e-05
3.20101	-6.74293	0.000206036
3.2562	-6.74293	0.000326746
3.31139	-6.74293	0.000451088
3.36658	-6.74293	0.000577575
3.42177	-6.74293	0.000708922
3.47695	-6.74293	0.000850234
3.53214	-6.74293	0.000982359
3.58733	-6.74293	0.00106575
3.64252	-6.74293	0.00115844
3.69771	-6.74293	0.0012778
3.7529	-6.74293	0.00132985
3.80809	-6.74293	0.00142758
3.86328	-6.74293	0.00147184
3.91847	-6.74293	0.00151982
3.97366	-6.74293	0.00157378
4.02885	-6.74293	0.00160373
4.08404	-6.74293	0.00161656
-4.13923	-6.64076	0.00150003
-4.08404	-6.64076	0.00149126
-4.02885	-6.64076	0.00146571
-3.97366	-6.64076	0.00143538
-3.91847	-6.64076	0.00142133
-3.86328	-6.64076	0.0013761
-3.80809	-6.64076	0.00129419
-3.7529	-6.64076	0.00126315
-3.69771	-6.64076	0.00115437
-3.64252	-6.64076	0.00108098
-3.58733	-6.64076	0.00101697
-3.53214	-6.64076	0.00089271
-3.47695	-6.64076	0.000764189
-3.42177	-6.64076	0.00064723
-3.36658	-6.64076	0.000532378
-3.31139	-6.64076	0.00041798
-3.2562	-6.64076	0.000308869
-3.20101	-6.64076	0.000200267
-3.14582	-6.64076	7.52383e-05
-3.09063	-6.64076	-4.65526e-05
-3.03544	-6.64076	-0.000170885
-2.98025	-6.64076	-0.000294942
-2.92506	-6.64076	-0.000407152
-2.86987	-6.64076	-0.000543308
-2.81468	-6.64076	-0.000666544
-2.75949	-6.64076	-0.000775875
-2.7043	-6.64076	-0.000929694
-2.64911	-6.64076	-0.00104308
-2.59392	-6.64076	-0.00114733
-2.53873	-6.64076	-0.00126889
-2.48354	-6.64076	-0.00138933
-2.42835	-6.64076	-0.00149504
-2.37316	-6.64076	-0.00158583
-2.31797	-6.64076	-0.00166462
-2.26278	-6.64076	-0.00173231
-2.20759	-6.64076	-0.00178836
-2.1524	-6.64076	-0.00183181
-2.09721	-6.64076	-0.00186169
-2.04202	-6.64076	-0.00187737
-1.98683	-6.64076	-0.00187825
-1.93164	-6.64076	-0.00186408
-1.87645	-6.64076	-0.00183463
-1.82126	-6.64076	-0.00178998
-1.76607	-6.64076	-0.00173032
-1.71088	-6.64076	-0.00165609
-1.65569	-6.64076	-0.00156786
-1.6005	-6.64076	-0.00146629
-1.54531	-6.64076	-0.00135187
-1.49012	-6.64076	-0.00122479
-1.43493	-6.64076	-0.00108516
-1.37974	-6.64076	-0.000935052
-1.32455	-6.64076	-0.000782042
-1.26936	-6.64076	-0.000635824
-1.21417	-6.64076	-0.000490047
-1.15898	-6.64076	-0.00032901
-1.1038	-6.64076	-0.000175925
-1.04861	-6.64076	-3.06891e-05
-0.993416	-6.64076	0.000114766
-0.938226	-6.64076	0.000266786
-0.883036	-6.64076	0.000406669
-0.827846	-6.64076	0.000560843
-0.772657	-6.64076	0.00071288
-0.717467	-6.64076	0.000855018
-0.662277	-6.64076	0.00099513
-0.607087	-6.64076	0.00113098
-0.551898	-6.64076	0.00125924
-0.496708	-6.64076	0.00137852
-0.441518	-6.64076	0.00148706
-0.386328	-6.64076	0.00158248
-0.331139	-6.64076	0.00166682
-0.275949	-6.64076	0.00173986
-0.220759	-6.64076	0.00179924
-0.165569	-6.64076	0.00184596
-0.11038	-6.64076	0.00187995
-0.0551898	-6.64076	0.00190026
-5.55112e-17	-6.64076	0.001907
0.0551898	-6.64076	0.00190026
0.11038	-6.64076	0.00187995
0.165569	-6.64076	0.00184596
0.220759	-6.64076	0.00179924
0.275949	-6.64076	0.00173986
0.331139	-6.64076	0.00166682
0.386328	-6.64076	0.00158248
0.441518	-6.64076	0.00148706
0.496708	-6.64076	0.00137852
0.551898	-6.64076	0.00125924
0.607087	-6.64076	0.00113098
0.662277	-6.64076	0.00099513
0.717467	-6.64076	0.000855018
0.772657	-6.64076	0.00071288
0.827846	-6.64076	0.000560843
0.883036	-6.64076	0.000406669
0.938226	-6.64076	0.000266786
0.993416	-6.64076	0.000114766
1.04861	-6.64076	-3.06891e-05
1.1038	-6.64076	-0.000175925
1.15898	-6.64076	-0.00032901
1.21417	-6.64076	-0.000490047
1.26936	-6.64076	-0.000635824
1.32455	-6.64076	-0.000782042
1.37974	-6.64076	-0.000935052
1.43493	-6.64076	-0.00108516
1.49012	-6.64076	-0.00122479
1.54531	-6.64076	-0.00135187
1.6005	-6.64076	-0.00146629
1.65569	-6.64076	-0.00156786
1.71088	-6.64076	-0.00165609
1.76607	-6.64076	-0.00173032
1.82126	-6.64076	-0.00178998
1.87645	-6.64076	-0.00183463
1.93164	-6.64076	-0.00186408
1.98683	-6.64076	-0.00187825
2.04202	-6.64076	-0.00187737
2.09721	-6.64076	-0.00186169
2.1524	-6.64076	-0.00183181
2.20759	-6.64076	-0.00178836
2.26278	-6.64076	-0.00173231
2.31797	-6.64076	-0.00166462
2.37316	-6.64076	-0.00158583
2.42835	-6.64076	-0.00149504
2.48354	-6.64076	-0.00138933
2.53873	-6.64076	-0.00126889
2.59392	-6.64076	-0.00114733
2.64911	-6.64076	-0.00104308
2.7043	-6.64076	-0.000929694
2.75949	-6.64076	-0.000775875
2.81468	-6.64076	-0.000666544
2.86987	-6.64076	-0.000543308
2.92506	-6.64076	-0.000407152
2.98025	-6.64076	-0.000294942
3.03544	-6.64076	-0.000170885
3.09063	-6.64076	-4.65526e-05
3.14582	-6.64076	7.52383e-05
3.20101	-6.64076	0.000200267
3.2562	-6.64076	0.000308869
3.31139	-6.64076	0.00041798
3.36658	-6.64076	0.000532378
3.42177	-6.64076	0.00064723
3.47695	-6.64076	0.000764189
3.53214	-6.64076	0.00089271
3.58733	-6.64076	0.00101697
3.64252	-6.64076	0.00108098
3.69771	-6.64076	0.00115437
3.7529	-6.64076	0.00126315
3.80809	-6.64076	0.00129419
3.86328	-6.64076	0.0013761
3.91847	-6.64076	0.00142133
3.97366	-6.64076	0.00143538
4.02885	-6.64076	0.00146571
4.08404	-6.64076	0.00149126
-4.13923	-6.5386	0.001353
-4.08404	-6.5386	0.00135097
-4.02885	-6.5386	0.00135134
-3.97366	-6.5386	0.00135341
-3.91847	-6.5386	0.00130318
-3.86328	-6.5386	0.00123166
-3.80809	-6.5386	0.00123064
-3.7529	-6.5386	0.00111469
-3.69771	-6.5386	0.00109021
-3.64252	-6.5386	0.00101084
-3.58733	-6.5386	0.000883543
-3.53214	-6.5386	0.000789721
-3.47695	-6.5386	0.000703445
-3.42177	-6.5386	0.000603548
-3.36658	-6.5386	0.000490165
-3.31139	-6.5386	0.000377021
-3.2562	-6.5386	0.000280397
-3.20101	-6.5386	0.000181168
-3.14582	-6.5386	5.51561e-05
-3.09063	-6.5386	-5.76771e-05
-3.03544	-6.5386	-0.000178349
-2.98025	-6.5386	-0.00028309
-2.92506	-6.5386	-0.000402157
-2.86987	-6.5386	-0.000535474
-2.81468	-6.5386	-0.000618692
-2.75949	-6.5386	-0.000740006
-2.7043	-6.5386	-0.000879438
-2.64911	-6.5386	-0.000999083
-2.59392	-6.5386	-0.00110334
-2.53873	-6.5386	-0.00120401
-2.48354	-6.5386	-0.00130388
-2.42835	-6.5386	-0.00140119
-2.37316	-6.5386	-0.00149326
-2.31797	-6.5386	-0.00157726
-2.26278	-6.5386	-0.00164934
-2.20759	-6.5386	-0.00170539
-2.1524	-6.5386	-0.00174421
-2.09721	-6.5386	-0.00176992
-2.04202	-6.5386	-0.00178861
-1.98683	-6.5386	-0.00180051
-1.93164	-6.5386	-0.00179627
-1.87645	-6.5386	-0.00176707
-1.82126	-6.5386	-0.00171667
-1.76607	-6.5386	-0.00165651
-1.71088	-6.5386	-0.00159122
-1.65569	-6.5386	-0.00151448
-1.6005	-6.5386	-0.00141898
-1.54531	-6.5386	-0.00130447
-1.49012	-6.5386	-0.0011764
-1.43493	-6.5386	-0.00104006
-1.37974	-6.5386	-0.000898531
-1.32455	-6.5386	-0.000753803
-1.26936	-6.5386	-0.000608294
-1.21417	-6.5386	-0.000464074
-1.15898	-6.5386	-0.000319485
-1.1038	-6.5386	-0.000170638
-1.04861	-6.5386	-2.45524e-05
-0.993416	-6.5386	0.000115902
-0.938226	-6.5386	0.000260255
-0.883036	-6.5386	0.000392707
-0.827846	-6.5386	0.000542074
-0.772657	-6.5386	0.000674674
-0.717467	-6.5386	0.000810211
-0.662277	-6.5386	0.000947605
-0.607087	-6.5386	0.00107432
-0.551898	-6.5386	0.00119178
-0.496708	-6.5386	0.00130049
-0.441518	-6.5386	0.00139891
-0.386328	-6.5386	0.0014863
-0.331139	-6.5386	0.00156479
-0.275949	-6.5386	0.00163181
-0.220759	-6.5386	0.0016861
-0.165569	-6.5386	0.00172899
-0.11038	-6.5386	0.00176031
-0.0551898	-6.5386	0.00177878
-5.55112e-17	-6.5386	0.00178487
0.0551898	-6.5386	0.00177878
0.11038	-6.5386	0.00176031
0.165569	-6.5386	0.00172899
0.220759	-6.5386	0.0016861
0.275949	-6.5386	0.00163181
0.331139	-6.5386	0.00156479
0.386328	-6.5386	0.0014863
0.441518	-6.5386	0.00139891
0.496708	-6.5386	0.00130049
0.551898	-6.5386	0.00119178
0.607087	-6.5386	0.00107432
0.662277	-6.5386	0.000947605
0.717467	-6.5386	0.000810211
0.772657	-6.5386	0.000674674
0.827846	-6.5386	0.000542074
0.883036	-6.5386	0.000392707
0.938226	-6.5386	0.000260255
0.993416	-6.5386	0.000115902
1.04861	-6.5386	-2.45524e-05
1.1038	-6.5386	-0.000170638
1.15898	-6.5386	-0.000319485
1.21417	-6.5386	-0.000464074
1.26936	-6.5386	-0.000608294
1.32455	-6.5386	-0.000753803
1.37974	-6.5386	-0.000898531
1.43493	-6.5386	-0.00104006
1.49012	-6.5386	-0.0011764
1.54531	-6.5386	-0.00130447
1.6005	-6.5386	-0.00141898
1.65569	-6.5386	-0.00151448
1.71088	-6.5386	-0.00159122
1.76607	-6.5386	-0.00165651
1.82126	-6.5386	-0.00171667
1.87645	-6.5386	-0.00176707
1.93164	-6.5386	-0.00179627
1.98683	-6.5386	-0.00180051
2.04202	-6.5386	-0.00178861
2.09721	-6.5386	-0.00176992
2.1524	-6.5386	-0.00174421
2.20759	-6.5386	-0.00170539
2.26278	-6.5386	-0.00164934
2.31797	-6.5386	-0.00157726
2.37316	-6.5386	-0.00149326
2.42835	-6.5386	-0.00140119
2.48354	-6.5386	-0.00130388
2.53873	-6.5386	-0.00120401
2.59392	-6.5386	-0.00110334
2.64911	-6.5386	-0.000999083
2.7043	-6.5386	-0.000879438
2.75949	-6.5386	-0.000740006
2.81468	-6.5386	-0.000618692
2.86987	-6.5386	-0.000535474
2.92506	-6.5386	-0.000402157
2.98025	-6.5386	-0.00028309
3.03544	-6.5386	-0.000178349
3.09063	-6.5386	-5.76771e-05
3.14582	-6.5386	5.51561e-05
3.20101	-6.5386	0.000181168
3.2562	-6.5386	0.000280397
3.31139	-6.5386	0.000377021
3.36658	-6.5386	0.000490165
3.42177	-6.5386	0.000603548
3.47695	-6.5386	0.000703445
3.53214	-6.5386	0.000789721
3.58733	-6.5386	0.000883543
3.64252	-6.5386	0.00101084
3.69771	-6.5386	0.00109021
3.7529	-6.5386	0.00111469
3.80809	-6.5386	0.00123064
3.86328	-6.5386	0.00123166
3.91847	-6.5386	0.00130318
3.97366	-6.5386	0.00135341
4.02885	-6.5386	0.00135134
4.08404	-6.5386	0.00135097
-4.13923	-6.43643	0.00127194
-4.08404	-6.43643	0.00127286
-4.02885	-6.43643	0.00126004
-3.97366	-6.43643	0.00119736
-3.91847	-6.43643	0.00114205
-3.86328	-6.43643	0.0011728
-3.80809	-6.43643	0.00105166
-3.7529	-6.43643	0.00107261
-3.69771	-6.43643	0.000943096
-3.64252	-6.43643	0.000871799
-3.58733	-6.43643	0.000840426
-3.53214	-6.43643	0.00077572
-3.47695	-6.43643	0.000686776
-3.42177	-6.43643	0.000586198
-3.36658	-6.43643	0.000465938
-3.31139	-6.43643	0.000335618
-3.2562	-6.43643	0.000239515
-3.20101	-6.43643	0.000151933
-3.14582	-6.43643	3.17349e-05
-3.09063	-6.43643	-7.90337e-05
-3.03544	-6.43643	-0.000172876
-2.98025	-6.43643	-0.000306265
-2.92506	-6.43643	-0.000399404
-2.86987	-6.43643	-0.000482817
-2.81468	-6.43643	-0.000602943
-2.75949	-6.43643	-0.000729115
-2.7043	-6.43643	-0.000841457
-2.64911	-6.43643	-0.000944018
-2.59392	-6.43643	-0.00104207
-2.53873	-6.43643	-0.0011346
-2.48354	-6.43643	-0.00121709
-2.42835	-6.43643	-0.00128934
-2.37316	-6.43643	-0.00136349
-2.31797	-6.43643	-0.00145389
-2.26278	-6.43643	-0.00154374
-2.20759	-6.43643	-0.00159298
-2.1524	-6.43643	-0.00162368
-2.09721	-6.43643	-0.00168122
-2.04202	-6.43643	-0.00171255
-1.98683	-6.43643	-0.00170055
-1.93164	-6.43643	-0.0017149
-1.87645	-6.43643	-0.00170068
-1.82126	-6.43643	-0.0016443
-1.76607	-6.43643	-0.00161581
-1.71088	-6.43643	-0.0015502
-1.65569	-6.43643	-0.00144836
-1.6005	-6.43643	-0.0013736
-1.54531	-6.43643	-0.00127587
-1.49012	-6.43643	-0.00113525
-1.43493	-6.43643	-0.00100062
-1.37974	-6.43643	-0.000878719
-1.32455	-6.43643	-0.000747868
-1.26936	-6.43643	-0.000603213
-1.21417	-6.43643	-0.000453645
-1.15898	-6.43643	-0.000305646
-1.1038	-6.43643	-0.000160228
-1.04861	-6.43643	-1.72477e-05
-0.993416	-6.43643	0.000119521
-0.938226	-6.43643	0.000251556
-0.883036	-6.43643	0.000393434
-0.827846	-6.43643	0.000519928
-0.772657	-6.43643	0.000654611
-0.717467	-6.43643	0.000776715
-0.662277	-6.43643	0.000908105
-0.607087	-6.43643	0.001023
-0.551898	-6.43643	0.00112998
-0.496708	-6.43643	0.00123094
-0.441518	-6.43643	0.00132377
-0.386328	-6.43643	0.00140713
-0.331139	-6.43643	0.00147809
-0.275949	-6.43643	0.00153773
-0.220759	-6.43643	0.00158953
-0.165569	-6.43643	0.00162762
-0.11038	-6.43643	0.00165557
-0.0551898	-6.43643	0.00167305
-5.55112e-17	-6.43643	0.00167886
0.0551898	-6.43643	0.00167305
0.11038	-6.43643	0.00165557
0.165569	-6.43643	0.00162762
0.220759	-6.43643	0.00158953
0.275949	-6.43643	0.00153773
0.331139	-6.43643	0.00147809
0.386328	-6.43643	0.00140713
0.441518	-6.43643	0.00132377
0.496708	-6.43643	0.00123094
0.551898	-6.43643	0.00112998
0.607087	-6.43643	0.001023
0.662277	-6.43643	0.000908105
0.717467	-6.43643	0.000776715
0.772657	-6.43643	0.000654611
0.827846	-6.43643	0.000519928
0.883036	-6.43643	0.000393434
0.938226	-6.43643	0.000251556
0.993416	-6.43643	0.000119521
1.04861	-6.43643	-1.72477e-05
1.1038	-6.43643	-0.000160228
1.15898	-6.43643	-0.000305646
1.21417	-6.43643	-0.000453645
1.26936	-6.43643	-0.000603213
1.32455	-6.43643	-0.000747868
1.37974	-6.43643	-0.000878719
1.43493	-6.43643	-0.00100062
1.49012	-6.43643	-0.00113525
1.54531	-6.43643	-0.00127587
1.6005	-6.43643	-0.0013736
1.65569	-6.43643	-0.00144836
1.71088	-6.43643	-0.0015502
1.76607	-6.43643	-0.00161581
1.82126	-6.43643	-0.0016443
1.87645	-6.43643	-0.00170068
1.93164	-6.43643	-0.0017149
1.98683	-6.43643	-0.00170055
2.04202	-6.43643	-0.00171255
2.09721	-6.43643	-0.00168122
2.1524	-6.43643	-0.00162368
2.20759	-6.43643	-0.00159298
2.26278	-6.43643	-0.00154374
2.31797	-6.43643	-0.00145389
2.37316	-6.43643	-0.00136349
2.42835	-6.43643	-0.00128934
2.48354	-6.43643	-0.00121709
2.53873	-6.43643	-0.0011346
2.59392	-6.43643	-0.00104207
2.64911	-6.43643	-0.000944018
2.7043	-6.43643	-0.000841457
2.75949	-6.43643	-0.000729115
2.81468	-6.43643	-0.000602943
2.86987	-6.43643	-0.000482817
2.92506	-6.43643	-0.000399404
2.98025	-6.43643	-0.000306265
3.03544	-6.43643	-0.000172876
3.09063	-6.43643	-7.90337e-05
3.14582	-6.43643	3.17349e-05
3.20101	-6.43643	0.000151933
3.2562	-6.43643	0.000239515
3.31139	-6.43643	0.000335618
3.36658	-6.43643	0.000465938
3.42177	-6.43643	0.000586198
3.47695	-6.43643	0.000686776
3.53214	-6.43643	0.00077572
3.58733	-6.43643	0.000840426
3.64252	-6.43643	0.000871799
3.69771	-6.43643	0.000943096
3.7529	-6.43643	0.00107261
3.80809	-6.43643	0.00105166
3.86328	-6.43643	0.0011728
3.91847	-6.43643	0.00114205
3.97366	-6.43643	0.00119736
4.02885	-6.43643	0.00126004
4.08404	-6.43643	0.00127286
-4.13923	-6.33427	0.00110075
-4.08404	-6.33427	0.0010826
-4.02885	-6.33427	0.00103961
-3.97366	-6.33427	0.00103525
-3.91847	-6.33427	0.00108764
-3.86328	-6.33427	0.000962776
-3.80809	-6.33427	0.000995338
-3.7529	-6.33427	0.000858543
-3.69771	-6.33427	0.000881747
-3.64252	-6.33427	0.000830115
-3.58733	-6.33427	0.000719396
-3.53214	-6.33427	0.00062687
-3.47695	-6.33427	0.000552976
-3.42177	-6.33427	0.000493244
-3.36658	-6.33427	0.000423232
-3.31139	-6.33427	0.000294485
-3.2562	-6.33427	0.000188003
-3.20101	-6.33427	0.000110935
-3.14582	-6.33427	1.4961e-06
-3.09063	-6.33427	-0.000106588
-3.03544	-6.33427	-0.00019777
-2.98025	-6.33427	-0.000282926
-2.92506	-6.33427	-0.000406259
-2.86987	-6.33427	-0.000523387
-2.81468	-6.33427	-0.000617055
-2.75949	-6.33427	-0.000704119
-2.7043	-6.33427	-0.000793598
-2.64911	-6.33427	-0.000882308
-2.59392	-6.33427	-0.000956955
-2.53873	-6.33427	-0.00100839
-2.48354	-6.33427	-0.00106349
-2.42835	-6.33427	-0.00116326
-2.37316	-6.33427	-0.00125731
-2.31797	-6.33427	-0.00128299
-2.26278	-6.33427	-0.00136304
-2.20759	-6.33427	-0.00143406
-2.1524	-6.33427	-0.00145166
-2.09721	-6.33427	-0.00153713
-2.04202	-6.33427	-0.00152795
-1.98683	-6.33427	-0.00159405
-1.93164	-6.33427	-0.0015636
-1.87645	-6.33427	-0.00160145
-1.82126	-6.33427	-0.00154275
-1.76607	-6.33427	-0.00154842
-1.71088	-6.33427	-0.00145876
-1.65569	-6.33427	-0.00142534
-1.6005	-6.33427	-0.00131584
-1.54531	-6.33427	-0.00122593
-1.49012	-6.33427	-0.00112784
[truncated: 20,501 more rows]

## Sheet: ED Fig.4a E = 50
kc*	kx	Intensity
-4.13923	-7.66242	4.64628e-17
-4.08404	-7.66242	4.63865e-17
-4.02885	-7.66242	4.61461e-17
-3.97366	-7.66242	4.56966e-17
-3.91847	-7.66242	4.49329e-17
-3.86328	-7.66242	4.36805e-17
-3.80809	-7.66242	4.17268e-17
-3.7529	-7.66242	3.88916e-17
-3.69771	-7.66242	3.51366e-17
-3.64252	-7.66242	3.07203e-17
-3.58733	-7.66242	2.62747e-17
-3.53214	-7.66242	2.25484e-17
-3.47695	-7.66242	1.99039e-17
-3.42177	-7.66242	1.80977e-17
-3.36658	-7.66242	1.65273e-17
-3.31139	-7.66242	1.45748e-17
-3.2562	-7.66242	1.18168e-17
-3.20101	-7.66242	8.11677e-18
-3.14582	-7.66242	3.63718e-18
-3.09063	-7.66242	-1.22345e-18
-3.03544	-7.66242	-5.95382e-18
-2.98025	-7.66242	-1.0081e-17
-2.92506	-7.66242	-1.33122e-17
-2.86987	-7.66242	-1.56313e-17
-2.81468	-7.66242	-1.73245e-17
-2.75949	-7.66242	-1.89298e-17
-2.7043	-7.66242	-2.10932e-17
-2.64911	-7.66242	-2.42847e-17
-2.59392	-7.66242	-2.84512e-17
-2.53873	-7.66242	-3.29795e-17
-2.48354	-7.66242	-3.71217e-17
-2.42835	-7.66242	-4.04268e-17
-2.37316	-7.66242	-4.28043e-17
-2.31797	-7.66242	-4.43809e-17
-2.26278	-7.66242	-4.53635e-17
-2.20759	-7.66242	-4.59524e-17
-2.1524	-7.66242	-4.62886e-17
-2.09721	-7.66242	-4.64439e-17
-2.04202	-7.66242	-4.64439e-17
-1.98683	-7.66242	-4.62885e-17
-1.93164	-7.66242	-4.59524e-17
-1.87645	-7.66242	-4.53634e-17
-1.82126	-7.66242	-4.43809e-17
-1.76607	-7.66242	-4.28043e-17
-1.71088	-7.66242	-4.04268e-17
-1.65569	-7.66242	-3.71217e-17
-1.6005	-7.66242	-3.29795e-17
-1.54531	-7.66242	-2.84512e-17
-1.49012	-7.66242	-2.42847e-17
-1.43493	-7.66242	-2.10932e-17
-1.37974	-7.66242	-1.89298e-17
-1.32455	-7.66242	-1.73245e-17
-1.26936	-7.66242	-1.56313e-17
-1.21417	-7.66242	-1.33123e-17
-1.15898	-7.66242	-1.0081e-17
-1.1038	-7.66242	-5.95383e-18
-1.04861	-7.66242	-1.22345e-18
-0.993416	-7.66242	3.63718e-18
-0.938226	-7.66242	8.11677e-18
-0.883036	-7.66242	1.18168e-17
-0.827846	-7.66242	1.45748e-17
-0.772657	-7.66242	1.65273e-17
-0.717467	-7.66242	1.80977e-17
-0.662277	-7.66242	1.99039e-17
-0.607087	-7.66242	2.25484e-17
-0.551898	-7.66242	2.62747e-17
-0.496708	-7.66242	3.07203e-17
-0.441518	-7.66242	3.51366e-17
-0.386328	-7.66242	3.88916e-17
-0.331139	-7.66242	4.17267e-17
-0.275949	-7.66242	4.36806e-17
-0.220759	-7.66242	4.49329e-17
-0.165569	-7.66242	4.56966e-17
-0.11038	-7.66242	4.61461e-17
-0.0551898	-7.66242	4.63865e-17
-5.55112e-17	-7.66242	4.64628e-17
0.0551898	-7.66242	4.63865e-17
0.11038	-7.66242	4.61461e-17
0.165569	-7.66242	4.56966e-17
0.220759	-7.66242	4.49329e-17
0.275949	-7.66242	4.36806e-17
0.331139	-7.66242	4.17267e-17
0.386328	-7.66242	3.88916e-17
0.441518	-7.66242	3.51366e-17
0.496708	-7.66242	3.07203e-17
0.551898	-7.66242	2.62747e-17
0.607087	-7.66242	2.25484e-17
0.662277	-7.66242	1.99039e-17
0.717467	-7.66242	1.80977e-17
0.772657	-7.66242	1.65273e-17
0.827846	-7.66242	1.45748e-17
0.883036	-7.66242	1.18168e-17
0.938226	-7.66242	8.11677e-18
0.993416	-7.66242	3.63718e-18
1.04861	-7.66242	-1.22345e-18
1.1038	-7.66242	-5.95383e-18
1.15898	-7.66242	-1.0081e-17
1.21417	-7.66242	-1.33123e-17
1.26936	-7.66242	-1.56313e-17
1.32455	-7.66242	-1.73245e-17
1.37974	-7.66242	-1.89298e-17
1.43493	-7.66242	-2.10932e-17
1.49012	-7.66242	-2.42847e-17
1.54531	-7.66242	-2.84512e-17
1.6005	-7.66242	-3.29795e-17
1.65569	-7.66242	-3.71217e-17
1.71088	-7.66242	-4.04268e-17
1.76607	-7.66242	-4.28043e-17
1.82126	-7.66242	-4.43809e-17
1.87645	-7.66242	-4.53634e-17
1.93164	-7.66242	-4.59524e-17
1.98683	-7.66242	-4.62885e-17
2.04202	-7.66242	-4.64439e-17
2.09721	-7.66242	-4.64439e-17
2.1524	-7.66242	-4.62886e-17
2.20759	-7.66242	-4.59524e-17
2.26278	-7.66242	-4.53635e-17
2.31797	-7.66242	-4.43809e-17
2.37316	-7.66242	-4.28043e-17
2.42835	-7.66242	-4.04268e-17
2.48354	-7.66242	-3.71217e-17
2.53873	-7.66242	-3.29795e-17
2.59392	-7.66242	-2.84512e-17
2.64911	-7.66242	-2.42847e-17
2.7043	-7.66242	-2.10932e-17
2.75949	-7.66242	-1.89298e-17
2.81468	-7.66242	-1.73245e-17
2.86987	-7.66242	-1.56313e-17
2.92506	-7.66242	-1.33122e-17
2.98025	-7.66242	-1.0081e-17
3.03544	-7.66242	-5.95382e-18
3.09063	-7.66242	-1.22345e-18
3.14582	-7.66242	3.63718e-18
3.20101	-7.66242	8.11677e-18
3.2562	-7.66242	1.18168e-17
3.31139	-7.66242	1.45748e-17
3.36658	-7.66242	1.65273e-17
3.42177	-7.66242	1.80977e-17
3.47695	-7.66242	1.99039e-17
3.53214	-7.66242	2.25484e-17
3.58733	-7.66242	2.62747e-17
3.64252	-7.66242	3.07203e-17
3.69771	-7.66242	3.51366e-17
3.7529	-7.66242	3.88916e-17
3.80809	-7.66242	4.17268e-17
3.86328	-7.66242	4.36805e-17
3.91847	-7.66242	4.49329e-17
3.97366	-7.66242	4.56966e-17
4.02885	-7.66242	4.61461e-17
4.08404	-7.66242	4.63865e-17
-4.13923	-7.56026	0.014826
-4.08404	-7.56026	0.0147839
-4.02885	-7.56026	0.0146502
-3.97366	-7.56026	0.0144044
-3.91847	-7.56026	0.0140224
-3.86328	-7.56026	0.0135032
-3.80809	-7.56026	0.0128986
-3.7529	-7.56026	0.0122895
-3.69771	-7.56026	0.0116682
-3.64252	-7.56026	0.0108118
-3.58733	-7.56026	0.00941452
-3.53214	-7.56026	0.00767283
-3.47695	-7.56026	0.00638761
-3.42177	-7.56026	0.00583541
-3.36658	-7.56026	0.00551563
-3.31139	-7.56026	0.00480276
-3.2562	-7.56026	0.00353013
-3.20101	-7.56026	0.00227649
-3.14582	-7.56026	0.00108232
-3.09063	-7.56026	-0.000401319
-3.03544	-7.56026	-0.00193445
-2.98025	-7.56026	-0.00320555
-2.92506	-7.56026	-0.00425327
-2.86987	-7.56026	-0.00554248
-2.81468	-7.56026	-0.00624485
-2.75949	-7.56026	-0.00629428
-2.7043	-7.56026	-0.00740133
-2.64911	-7.56026	-0.00991799
-2.59392	-7.56026	-0.0111828
-2.53873	-7.56026	-0.0113974
-2.48354	-7.56026	-0.0123371
-2.42835	-7.56026	-0.0133874
-2.37316	-7.56026	-0.013838
-2.31797	-7.56026	-0.0144215
-2.26278	-7.56026	-0.015194
-2.20759	-7.56026	-0.0155571
-2.1524	-7.56026	-0.0154938
-2.09721	-7.56026	-0.0154437
-2.04202	-7.56026	-0.015605
-1.98683	-7.56026	-0.0157528
-1.93164	-7.56026	-0.0155509
-1.87645	-7.56026	-0.0150395
-1.82126	-7.56026	-0.0147028
-1.76607	-7.56026	-0.0145813
-1.71088	-7.56026	-0.0139132
-1.65569	-7.56026	-0.0128217
-1.6005	-7.56026	-0.0121577
-1.54531	-7.56026	-0.0108646
-1.49012	-7.56026	-0.00846276
-1.43493	-7.56026	-0.00760008
-1.37974	-7.56026	-0.00805093
-1.32455	-7.56026	-0.00732662
-1.26936	-7.56026	-0.00572063
-1.21417	-7.56026	-0.00464463
-1.15898	-7.56026	-0.00351622
-1.1038	-7.56026	-0.0019636
-1.04861	-7.56026	-0.000348406
-0.993416	-7.56026	0.00108234
-0.938226	-7.56026	0.0027135
-0.883036	-7.56026	0.00415829
-0.827846	-7.56026	0.00512907
-0.772657	-7.56026	0.00597571
-0.717467	-7.56026	0.00733099
-0.662277	-7.56026	0.00926627
-0.607087	-7.56026	0.0107788
-0.551898	-7.56026	0.0115099
-0.496708	-7.56026	0.0120672
-0.441518	-7.56026	0.0129135
-0.386328	-7.56026	0.0139792
-0.331139	-7.56026	0.0149489
-0.275949	-7.56026	0.0156418
-0.220759	-7.56026	0.0160713
-0.165569	-7.56026	0.0163249
-0.11038	-7.56026	0.0164754
-0.0551898	-7.56026	0.0165587
-5.55112e-17	-7.56026	0.0165859
0.0551898	-7.56026	0.0165587
0.11038	-7.56026	0.0164754
0.165569	-7.56026	0.0163249
0.220759	-7.56026	0.0160713
0.275949	-7.56026	0.0156418
0.331139	-7.56026	0.0149489
0.386328	-7.56026	0.0139792
0.441518	-7.56026	0.0129135
0.496708	-7.56026	0.0120672
0.551898	-7.56026	0.0115099
0.607087	-7.56026	0.0107788
0.662277	-7.56026	0.00926627
0.717467	-7.56026	0.00733099
0.772657	-7.56026	0.00597571
0.827846	-7.56026	0.00512907
0.883036	-7.56026	0.00415829
0.938226	-7.56026	0.0027135
0.993416	-7.56026	0.00108234
1.04861	-7.56026	-0.000348406
1.1038	-7.56026	-0.0019636
1.15898	-7.56026	-0.00351622
1.21417	-7.56026	-0.00464463
1.26936	-7.56026	-0.00572063
1.32455	-7.56026	-0.00732662
1.37974	-7.56026	-0.00805093
1.43493	-7.56026	-0.00760008
1.49012	-7.56026	-0.00846276
1.54531	-7.56026	-0.0108646
1.6005	-7.56026	-0.0121577
1.65569	-7.56026	-0.0128217
1.71088	-7.56026	-0.0139132
1.76607	-7.56026	-0.0145813
1.82126	-7.56026	-0.0147028
1.87645	-7.56026	-0.0150395
1.93164	-7.56026	-0.0155509
1.98683	-7.56026	-0.0157528
2.04202	-7.56026	-0.015605
2.09721	-7.56026	-0.0154437
2.1524	-7.56026	-0.0154938
2.20759	-7.56026	-0.0155571
2.26278	-7.56026	-0.015194
2.31797	-7.56026	-0.0144215
2.37316	-7.56026	-0.013838
2.42835	-7.56026	-0.0133874
2.48354	-7.56026	-0.0123371
2.53873	-7.56026	-0.0113974
2.59392	-7.56026	-0.0111828
2.64911	-7.56026	-0.00991799
2.7043	-7.56026	-0.00740133
2.75949	-7.56026	-0.00629428
2.81468	-7.56026	-0.00624485
2.86987	-7.56026	-0.00554248
2.92506	-7.56026	-0.00425327
2.98025	-7.56026	-0.00320555
3.03544	-7.56026	-0.00193445
3.09063	-7.56026	-0.000401319
3.14582	-7.56026	0.00108232
3.20101	-7.56026	0.00227649
3.2562	-7.56026	0.00353013
3.31139	-7.56026	0.00480276
3.36658	-7.56026	0.00551563
3.42177	-7.56026	0.00583541
3.47695	-7.56026	0.00638761
3.53214	-7.56026	0.00767283
3.58733	-7.56026	0.00941452
3.64252	-7.56026	0.0108118
3.69771	-7.56026	0.0116682
3.7529	-7.56026	0.0122895
3.80809	-7.56026	0.0128986
3.86328	-7.56026	0.0135032
3.91847	-7.56026	0.0140224
3.97366	-7.56026	0.0144044
4.02885	-7.56026	0.0146502
4.08404	-7.56026	0.0147839
-4.13923	-7.45809	0.027709
-4.08404	-7.45809	0.0276682
-4.02885	-7.45809	0.0275347
-3.97366	-7.45809	0.0272594
-3.91847	-7.45809	0.0267134
-3.86328	-7.45809	0.0256808
-3.80809	-7.45809	0.0240793
-3.7529	-7.45809	0.0224045
-3.69771	-7.45809	0.021424
-3.64252	-7.45809	0.0205956
-3.58733	-7.45809	0.0177011
-3.53214	-7.45809	0.0133077
-3.47695	-7.45809	0.0118393
-3.42177	-7.45809	0.012584
-3.36658	-7.45809	0.0112302
-3.31139	-7.45809	0.00881417
-3.2562	-7.45809	0.00698974
-3.20101	-7.45809	0.00437815
-3.14582	-7.45809	0.00188634
-3.09063	-7.45809	-0.000759194
-3.03544	-7.45809	-0.00336967
-2.98025	-7.45809	-0.00562138
-2.92506	-7.45809	-0.00806968
-2.86987	-7.45809	-0.0102563
-2.81468	-7.45809	-0.0123963
-2.75949	-7.45809	-0.0119669
-2.7043	-7.45809	-0.0181404
-2.64911	-7.45809	-0.0163218
-2.59392	-7.45809	-0.0197725
-2.53873	-7.45809	-0.0223807
-2.48354	-7.45809	-0.0235233
-2.42835	-7.45809	-0.025256
-2.37316	-7.45809	-0.0275813
-2.31797	-7.45809	-0.0279162
-2.26278	-7.45809	-0.0294741
-2.20759	-7.45809	-0.0298974
-2.1524	-7.45809	-0.0301979
-2.09721	-7.45809	-0.0307837
-2.04202	-7.45809	-0.030317
-1.98683	-7.45809	-0.0309587
-1.93164	-7.45809	-0.0299054
-1.87645	-7.45809	-0.030511
-1.82126	-7.45809	-0.0289223
-1.76607	-7.45809	-0.0287751
-1.71088	-7.45809	-0.0270758
-1.65569	-7.45809	-0.0254231
-1.6005	-7.45809	-0.0228542
-1.54531	-7.45809	-0.0226982
-1.49012	-7.45809	-0.0164652
-1.43493	-7.45809	-0.0188727
-1.37974	-7.45809	-0.0143437
-1.32455	-7.45809	-0.0124735
-1.26936	-7.45809	-0.0118424
-1.21417	-7.45809	-0.00919802
-1.15898	-7.45809	-0.00671579
-1.1038	-7.45809	-0.00367269
-1.04861	-7.45809	-0.000813831
-0.993416	-7.45809	0.00241513
-0.938226	-7.45809	0.00513743
-0.883036	-7.45809	0.00835107
-0.827846	-7.45809	0.0104681
-0.772657	-7.45809	0.0139137
-0.717467	-7.45809	0.0160904
-0.662277	-7.45809	0.0152513
-0.607087	-7.45809	0.0176173
-0.551898	-7.45809	0.0226496
-0.496708	-7.45809	0.0252613
-0.441518	-7.45809	0.0267797
-0.386328	-7.45809	0.02897
-0.331139	-7.45809	0.031107
-0.275949	-7.45809	0.0324542
-0.220759	-7.45809	0.0331728
-0.165569	-7.45809	0.0335962
-0.11038	-7.45809	0.0338822
-0.0551898	-7.45809	0.0340609
-5.55112e-17	-7.45809	0.0341226
0.0551898	-7.45809	0.0340609
0.11038	-7.45809	0.0338822
0.165569	-7.45809	0.0335962
0.220759	-7.45809	0.0331728
0.275949	-7.45809	0.0324542
0.331139	-7.45809	0.031107
0.386328	-7.45809	0.02897
0.441518	-7.45809	0.0267797
0.496708	-7.45809	0.0252613
0.551898	-7.45809	0.0226496
0.607087	-7.45809	0.0176173
0.662277	-7.45809	0.0152513
0.717467	-7.45809	0.0160904
0.772657	-7.45809	0.0139137
0.827846	-7.45809	0.0104681
0.883036	-7.45809	0.00835107
0.938226	-7.45809	0.00513743
0.993416	-7.45809	0.00241513
1.04861	-7.45809	-0.000813831
1.1038	-7.45809	-0.00367269
1.15898	-7.45809	-0.00671579
1.21417	-7.45809	-0.00919802
1.26936	-7.45809	-0.0118424
1.32455	-7.45809	-0.0124735
1.37974	-7.45809	-0.0143437
1.43493	-7.45809	-0.0188727
1.49012	-7.45809	-0.0164652
1.54531	-7.45809	-0.0226982
1.6005	-7.45809	-0.0228542
1.65569	-7.45809	-0.0254231
1.71088	-7.45809	-0.0270758
1.76607	-7.45809	-0.0287751
1.82126	-7.45809	-0.0289223
1.87645	-7.45809	-0.030511
1.93164	-7.45809	-0.0299054
1.98683	-7.45809	-0.0309587
2.04202	-7.45809	-0.030317
2.09721	-7.45809	-0.0307837
2.1524	-7.45809	-0.0301979
2.20759	-7.45809	-0.0298974
2.26278	-7.45809	-0.0294741
2.31797	-7.45809	-0.0279162
2.37316	-7.45809	-0.0275813
2.42835	-7.45809	-0.025256
2.48354	-7.45809	-0.0235233
2.53873	-7.45809	-0.0223807
2.59392	-7.45809	-0.0197725
2.64911	-7.45809	-0.0163218
2.7043	-7.45809	-0.0181404
2.75949	-7.45809	-0.0119669
2.81468	-7.45809	-0.0123963
2.86987	-7.45809	-0.0102563
2.92506	-7.45809	-0.00806968
2.98025	-7.45809	-0.00562138
3.03544	-7.45809	-0.00336967
3.09063	-7.45809	-0.000759194
3.14582	-7.45809	0.00188634
3.20101	-7.45809	0.00437815
3.2562	-7.45809	0.00698974
3.31139	-7.45809	0.00881417
3.36658	-7.45809	0.0112302
3.42177	-7.45809	0.012584
3.47695	-7.45809	0.0118393
3.53214	-7.45809	0.0133077
3.58733	-7.45809	0.0177011
3.64252	-7.45809	0.0205956
3.69771	-7.45809	0.021424
3.7529	-7.45809	0.0224045
3.80809	-7.45809	0.0240793
3.86328	-7.45809	0.0256808
3.91847	-7.45809	0.0267134
3.97366	-7.45809	0.0272594
4.02885	-7.45809	0.0275347
4.08404	-7.45809	0.0276682
-4.13923	-7.35592	0.0371825
-4.08404	-7.35592	0.0371205
-4.02885	-7.35592	0.0369389
-3.97366	-7.35592	0.0365973
-3.91847	-7.35592	0.035853
-3.86328	-7.35592	0.034242
-3.80809	-7.35592	0.0319195
-3.7529	-7.35592	0.0304602
-3.69771	-7.35592	0.0297626
-3.64252	-7.35592	0.0253851
-3.58733	-7.35592	0.0190332
-3.53214	-7.35592	0.0205612
-3.47695	-7.35592	0.0211506
-3.42177	-7.35592	0.014849
-3.36658	-7.35592	0.0141973
-3.31139	-7.35592	0.0121511
-3.2562	-7.35592	0.00934383
-3.20101	-7.35592	0.00579819
-3.14582	-7.35592	0.00276486
-3.09063	-7.35592	-0.000967931
-3.03544	-7.35592	-0.00470174
-2.98025	-7.35592	-0.00800863
-2.92506	-7.35592	-0.0110983
-2.86987	-7.35592	-0.0142655
-2.81468	-7.35592	-0.0152984
-2.75949	-7.35592	-0.0219951
-2.7043	-7.35592	-0.0185059
-2.64911	-7.35592	-0.0279728
-2.59392	-7.35592	-0.0268556
-2.53873	-7.35592	-0.0301096
-2.48354	-7.35592	-0.0341333
-2.42835	-7.35592	-0.036255
-2.37316	-7.35592	-0.0381829
-2.31797	-7.35592	-0.039783
-2.26278	-7.35592	-0.0427401
-2.20759	-7.35592	-0.0425493
-2.1524	-7.35592	-0.0433236
-2.09721	-7.35592	-0.0448536
-2.04202	-7.35592	-0.0440028
-1.98683	-7.35592	-0.0439211
-1.93164	-7.35592	-0.0448889
-1.87645	-7.35592	-0.0432148
-1.82126	-7.35592	-0.0422464
-1.76607	-7.35592	-0.0424084
-1.71088	-7.35592	-0.0392969
-1.65569	-7.35592	-0.0371677
-1.6005	-7.35592	-0.0327922
-1.54531	-7.35592	-0.0330367
-1.49012	-7.35592	-0.02655
-1.43493	-7.35592	-0.022716
-1.37974	-7.35592	-0.0248989
-1.32455	-7.35592	-0.0170188
-1.26936	-7.35592	-0.0175064
-1.21417	-7.35592	-0.0133584
-1.15898	-7.35592	-0.00974033
-1.1038	-7.35592	-0.00584171
-1.04861	-7.35592	-0.00106249
-0.993416	-7.35592	0.00375193
-0.938226	-7.35592	0.0078611
-0.883036	-7.35592	0.0122128
-0.827846	-7.35592	0.0166645
-0.772657	-7.35592	0.0178852
-0.717467	-7.35592	0.0225472
-0.662277	-7.35592	0.0299653
-0.607087	-7.35592	0.0270202
-0.551898	-7.35592	0.0332517
-0.496708	-7.35592	0.0384916
-0.441518	-7.35592	0.0411372
-0.386328	-7.35592	0.0451795
-0.331139	-7.35592	0.0477638
-0.275949	-7.35592	0.0489337
-0.220759	-7.35592	0.0499306
-0.165569	-7.35592	0.0508791
-0.11038	-7.35592	0.0515959
-0.0551898	-7.35592	0.0520216
-5.55112e-17	-7.35592	0.0521615
0.0551898	-7.35592	0.0520216
0.11038	-7.35592	0.0515959
0.165569	-7.35592	0.0508791
0.220759	-7.35592	0.0499306
0.275949	-7.35592	0.0489337
0.331139	-7.35592	0.0477638
0.386328	-7.35592	0.0451795
0.441518	-7.35592	0.0411372
0.496708	-7.35592	0.0384916
0.551898	-7.35592	0.0332517
0.607087	-7.35592	0.0270202
0.662277	-7.35592	0.0299653
0.717467	-7.35592	0.0225472
0.772657	-7.35592	0.0178852
0.827846	-7.35592	0.0166645
0.883036	-7.35592	0.0122128
0.938226	-7.35592	0.0078611
0.993416	-7.35592	0.00375193
1.04861	-7.35592	-0.00106249
1.1038	-7.35592	-0.00584171
1.15898	-7.35592	-0.00974033
1.21417	-7.35592	-0.0133584
1.26936	-7.35592	-0.0175064
1.32455	-7.35592	-0.0170188
1.37974	-7.35592	-0.0248989
1.43493	-7.35592	-0.022716
1.49012	-7.35592	-0.02655
1.54531	-7.35592	-0.0330367
1.6005	-7.35592	-0.0327922
1.65569	-7.35592	-0.0371677
1.71088	-7.35592	-0.0392969
1.76607	-7.35592	-0.0424084
1.82126	-7.35592	-0.0422464
1.87645	-7.35592	-0.0432148
1.93164	-7.35592	-0.0448889
1.98683	-7.35592	-0.0439211
2.04202	-7.35592	-0.0440028
2.09721	-7.35592	-0.0448536
2.1524	-7.35592	-0.0433236
2.20759	-7.35592	-0.0425493
2.26278	-7.35592	-0.0427401
2.31797	-7.35592	-0.039783
2.37316	-7.35592	-0.0381829
2.42835	-7.35592	-0.036255
2.48354	-7.35592	-0.0341333
2.53873	-7.35592	-0.0301096
2.59392	-7.35592	-0.0268556
2.64911	-7.35592	-0.0279728
2.7043	-7.35592	-0.0185059
2.75949	-7.35592	-0.0219951
2.81468	-7.35592	-0.0152984
2.86987	-7.35592	-0.0142655
2.92506	-7.35592	-0.0110983
2.98025	-7.35592	-0.00800863
3.03544	-7.35592	-0.00470174
3.09063	-7.35592	-0.000967931
3.14582	-7.35592	0.00276486
3.20101	-7.35592	0.00579819
3.2562	-7.35592	0.00934383
3.31139	-7.35592	0.0121511
3.36658	-7.35592	0.0141973
3.42177	-7.35592	0.014849
3.47695	-7.35592	0.0211506
3.53214	-7.35592	0.0205612
3.58733	-7.35592	0.0190332
3.64252	-7.35592	0.0253851
3.69771	-7.35592	0.0297626
3.7529	-7.35592	0.0304602
3.80809	-7.35592	0.0319195
3.86328	-7.35592	0.034242
3.91847	-7.35592	0.035853
3.97366	-7.35592	0.0365973
4.02885	-7.35592	0.0369389
4.08404	-7.35592	0.0371205
-4.13923	-7.25376	0.0454498
-4.08404	-7.25376	0.0452717
-4.02885	-7.25376	0.0446368
-3.97366	-7.25376	0.0433476
-3.91847	-7.25376	0.0415595
-3.86328	-7.25376	0.0401093
-3.80809	-7.25376	0.0387975
-3.7529	-7.25376	0.0342219
-3.69771	-7.25376	0.0282757
-3.64252	-7.25376	0.0314226
-3.58733	-7.25376	0.0284925
-3.53214	-7.25376	0.0197179
-3.47695	-7.25376	0.0248413
-3.42177	-7.25376	0.0178115
-3.36658	-7.25376	0.0172989
-3.31139	-7.25376	0.0139711
-3.2562	-7.25376	0.0108919
-3.20101	-7.25376	0.00728904
-3.14582	-7.25376	0.00293181
-3.09063	-7.25376	-0.0012168
-3.03544	-7.25376	-0.00533318
-2.98025	-7.25376	-0.00950601
-2.92506	-7.25376	-0.0128187
-2.86987	-7.25376	-0.0172914
-2.81468	-7.25376	-0.0217774
-2.75949	-7.25376	-0.0206536
-2.7043	-7.25376	-0.0236303
-2.64911	-7.25376	-0.0333538
-2.59392	-7.25376	-0.037975
-2.53873	-7.25376	-0.0377032
-2.48354	-7.25376	-0.0398009
-2.42835	-7.25376	-0.0442091
-2.37316	-7.25376	-0.0473186
-2.31797	-7.25376	-0.0490788
-2.26278	-7.25376	-0.0508814
-2.20759	-7.25376	-0.0530626
-2.1524	-7.25376	-0.0551335
-2.09721	-7.25376	-0.0565752
-2.04202	-7.25376	-0.057168
-1.98683	-7.25376	-0.0569164
-1.93164	-7.25376	-0.0559452
-1.87645	-7.25376	-0.0545259
-1.82126	-7.25376	-0.0530865
-1.76607	-7.25376	-0.0518829
-1.71088	-7.25376	-0.0503058
-1.65569	-7.25376	-0.0467696
-1.6005	-7.25376	-0.0411749
-1.54531	-7.25376	-0.0375867
-1.49012	-7.25376	-0.0379987
-1.43493	-7.25376	-0.0362848
-1.37974	-7.25376	-0.0274195
-1.32455	-7.25376	-0.0213729
-1.26936	-7.25376	-0.0205694
-1.21417	-7.25376	-0.0175989
-1.15898	-7.25376	-0.0126071
-1.1038	-7.25376	-0.00737013
-1.04861	-7.25376	-0.00128025
-0.993416	-7.25376	0.00472109
-0.938226	-7.25376	0.01059
-0.883036	-7.25376	0.0160444
-0.827846	-7.25376	0.0192534
-0.772657	-7.25376	0.0288338
-0.717467	-7.25376	0.0256257
-0.662277	-7.25376	0.0408083
-0.607087	-7.25376	0.0364757
-0.551898	-7.25376	0.0464042
-0.496708	-7.25376	0.0511605
-0.441518	-7.25376	0.0560894
-0.386328	-7.25376	0.0596817
-0.331139	-7.25376	0.0619922
-0.275949	-7.25376	0.0656546
-0.220759	-7.25376	0.0682305
-0.165569	-7.25376	0.0694032
-0.11038	-7.25376	0.0699978
-0.0551898	-7.25376	0.0703493
-5.55112e-17	-7.25376	0.0704729
0.0551898	-7.25376	0.0703493
0.11038	-7.25376	0.0699978
0.165569	-7.25376	0.0694032
0.220759	-7.25376	0.0682305
0.275949	-7.25376	0.0656546
0.331139	-7.25376	0.0619922
0.386328	-7.25376	0.0596817
0.441518	-7.25376	0.0560894
0.496708	-7.25376	0.0511605
0.551898	-7.25376	0.0464042
0.607087	-7.25376	0.0364757
0.662277	-7.25376	0.0408083
0.717467	-7.25376	0.0256257
0.772657	-7.25376	0.0288338
0.827846	-7.25376	0.0192534
0.883036	-7.25376	0.0160444
0.938226	-7.25376	0.01059
0.993416	-7.25376	0.00472109
1.04861	-7.25376	-0.00128025
1.1038	-7.25376	-0.00737013
1.15898	-7.25376	-0.0126071
1.21417	-7.25376	-0.0175989
1.26936	-7.25376	-0.0205694
1.32455	-7.25376	-0.0213729
1.37974	-7.25376	-0.0274195
1.43493	-7.25376	-0.0362848
1.49012	-7.25376	-0.0379987
1.54531	-7.25376	-0.0375867
1.6005	-7.25376	-0.0411749
1.65569	-7.25376	-0.0467696
1.71088	-7.25376	-0.0503058
1.76607	-7.25376	-0.0518829
1.82126	-7.25376	-0.0530865
1.87645	-7.25376	-0.0545259
1.93164	-7.25376	-0.0559452
1.98683	-7.25376	-0.0569164
2.04202	-7.25376	-0.057168
2.09721	-7.25376	-0.0565752
2.1524	-7.25376	-0.0551335
2.20759	-7.25376	-0.0530626
2.26278	-7.25376	-0.0508814
2.31797	-7.25376	-0.0490788
2.37316	-7.25376	-0.0473186
2.42835	-7.25376	-0.0442091
2.48354	-7.25376	-0.0398009
2.53873	-7.25376	-0.0377032
2.59392	-7.25376	-0.037975
2.64911	-7.25376	-0.0333538
2.7043	-7.25376	-0.0236303
2.75949	-7.25376	-0.0206536
2.81468	-7.25376	-0.0217774
2.86987	-7.25376	-0.0172914
2.92506	-7.25376	-0.0128187
2.98025	-7.25376	-0.00950601
3.03544	-7.25376	-0.00533318
3.09063	-7.25376	-0.0012168
3.14582	-7.25376	0.00293181
3.20101	-7.25376	0.00728904
3.2562	-7.25376	0.0108919
3.31139	-7.25376	0.0139711
3.36658	-7.25376	0.0172989
3.42177	-7.25376	0.0178115
3.47695	-7.25376	0.0248413
3.53214	-7.25376	0.0197179
3.58733	-7.25376	0.0284925
3.64252	-7.25376	0.0314226
3.69771	-7.25376	0.0282757
3.7529	-7.25376	0.0342219
3.80809	-7.25376	0.0387975
3.86328	-7.25376	0.0401093
3.91847	-7.25376	0.0415595
3.97366	-7.25376	0.0433476
4.02885	-7.25376	0.0446368
4.08404	-7.25376	0.0452717
-4.13923	-7.15159	0.0479011
-4.08404	-7.15159	0.0476903
-4.02885	-7.15159	0.0469174
-3.97366	-7.15159	0.0451816
-3.91847	-7.15159	0.0426518
-3.86328	-7.15159	0.0417052
-3.80809	-7.15159	0.0424895
-3.7529	-7.15159	0.0367898
-3.69771	-7.15159	0.0288845
-3.64252	-7.15159	0.0358049
-3.58733	-7.15159	0.0253515
-3.53214	-7.15159	0.026031
-3.47695	-7.15159	0.0229499
-3.42177	-7.15159	0.021095
-3.36658	-7.15159	0.0173935
-3.31139	-7.15159	0.0157893
-3.2562	-7.15159	0.0114198
-3.20101	-7.15159	0.00769908
-3.14582	-7.15159	0.00319316
-3.09063	-7.15159	-0.00130783
-3.03544	-7.15159	-0.00587783
-2.98025	-7.15159	-0.0103487
-2.92506	-7.15159	-0.015027
-2.86987	-7.15159	-0.0196349
-2.81468	-7.15159	-0.0224686
-2.75949	-7.15159	-0.0240946
-2.7043	-7.15159	-0.0259472
-2.64911	-7.15159	-0.0288992
-2.59392	-7.15159	-0.0331377
-2.53873	-7.15159	-0.0383054
-2.48354	-7.15159	-0.0438121
-2.42835	-7.15159	-0.0490605
-2.37316	-7.15159	-0.0535406
-2.31797	-7.15159	-0.056948
-2.26278	-7.15159	-0.0592762
-2.20759	-7.15159	-0.0607707
-2.1524	-7.15159	-0.0617847
-2.09721	-7.15159	-0.0626395
-2.04202	-7.15159	-0.0635359
-1.98683	-7.15159	-0.0645007
-1.93164	-7.15159	-0.0653435
-1.87645	-7.15159	-0.0656332
-1.82126	-7.15159	-0.0647884
-1.76607	-7.15159	-0.0624031
-1.71088	-7.15159	-0.0586691
-1.65569	-7.15159	-0.0543733
-1.6005	-7.15159	-0.0502893
-1.54531	-7.15159	-0.0466243
-1.49012	-7.15159	-0.0430367
-1.43493	-7.15159	-0.0390128
-1.37974	-7.15159	-0.034278
-1.32455	-7.15159	-0.0290778
-1.26936	-7.15159	-0.0240051
-1.21417	-7.15159	-0.0192392
-1.15898	-7.15159	-0.0142233
-1.1038	-7.15159	-0.00835158
-1.04861	-7.15159	-0.00153063
-0.993416	-7.15159	0.00539715
-0.938226	-7.15159	0.0124561
-0.883036	-7.15159	0.017825
-0.827846	-7.15159	0.0251978
-0.772657	-7.15159	0.0340242
-0.717467	-7.15159	0.030853
-0.662277	-7.15159	0.0496207
-0.607087	-7.15159	0.0451032
-0.551898	-7.15159	0.0591896
-0.496708	-7.15159	0.0619224
-0.441518	-7.15159	0.0678581
-0.386328	-7.15159	0.0745855
-0.331139	-7.15159	0.0798503
-0.275949	-7.15159	0.081008
-0.220759	-7.15159	0.0834359
-0.165569	-7.15159	0.0857909
-0.11038	-7.15159	0.0871062
-0.0551898	-7.15159	0.0877215
-5.55112e-17	-7.15159	0.0879064
0.0551898	-7.15159	0.0877215
0.11038	-7.15159	0.0871062
0.165569	-7.15159	0.0857909
0.220759	-7.15159	0.0834359
0.275949	-7.15159	0.081008
0.331139	-7.15159	0.0798503
0.386328	-7.15159	0.0745855
0.441518	-7.15159	0.0678581
0.496708	-7.15159	0.0619224
0.551898	-7.15159	0.0591896
0.607087	-7.15159	0.0451032
0.662277	-7.15159	0.0496207
0.717467	-7.15159	0.030853
0.772657	-7.15159	0.0340242
0.827846	-7.15159	0.0251978
0.883036	-7.15159	0.017825
0.938226	-7.15159	0.0124561
0.993416	-7.15159	0.00539715
1.04861	-7.15159	-0.00153063
1.1038	-7.15159	-0.00835158
1.15898	-7.15159	-0.0142233
1.21417	-7.15159	-0.0192392
1.26936	-7.15159	-0.0240051
1.32455	-7.15159	-0.0290778
1.37974	-7.15159	-0.034278
1.43493	-7.15159	-0.0390128
1.49012	-7.15159	-0.0430367
1.54531	-7.15159	-0.0466243
1.6005	-7.15159	-0.0502893
1.65569	-7.15159	-0.0543733
1.71088	-7.15159	-0.0586691
1.76607	-7.15159	-0.0624031
1.82126	-7.15159	-0.0647884
1.87645	-7.15159	-0.0656332
1.93164	-7.15159	-0.0653435
1.98683	-7.15159	-0.0645007
2.04202	-7.15159	-0.0635359
2.09721	-7.15159	-0.0626395
2.1524	-7.15159	-0.0617847
2.20759	-7.15159	-0.0607707
2.26278	-7.15159	-0.0592762
2.31797	-7.15159	-0.056948
2.37316	-7.15159	-0.0535406
2.42835	-7.15159	-0.0490605
2.48354	-7.15159	-0.0438121
2.53873	-7.15159	-0.0383054
2.59392	-7.15159	-0.0331377
2.64911	-7.15159	-0.0288992
2.7043	-7.15159	-0.0259472
2.75949	-7.15159	-0.0240946
2.81468	-7.15159	-0.0224686
2.86987	-7.15159	-0.0196349
2.92506	-7.15159	-0.015027
2.98025	-7.15159	-0.0103487
3.03544	-7.15159	-0.00587783
3.09063	-7.15159	-0.00130783
3.14582	-7.15159	0.00319316
3.20101	-7.15159	0.00769908
3.2562	-7.15159	0.0114198
3.31139	-7.15159	0.0157893
3.36658	-7.15159	0.0173935
3.42177	-7.15159	0.021095
3.47695	-7.15159	0.0229499
3.53214	-7.15159	0.026031
3.58733	-7.15159	0.0253515
3.64252	-7.15159	0.0358049
3.69771	-7.15159	0.0288845
3.7529	-7.15159	0.0367898
3.80809	-7.15159	0.0424895
3.86328	-7.15159	0.0417052
3.91847	-7.15159	0.0426518
3.97366	-7.15159	0.0451816
4.02885	-7.15159	0.0469174
4.08404	-7.15159	0.0476903
-4.13923	-7.04943	0.0453688
-4.08404	-7.04943	0.0451142
-4.02885	-7.04943	0.0447494
-3.97366	-7.04943	0.0452742
-3.91847	-7.04943	0.046382
-3.86328	-7.04943	0.0433223
-3.80809	-7.04943	0.033781
-3.7529	-7.04943	0.0366531
-3.69771	-7.04943	0.0371136
-3.64252	-7.04943	0.0249741
-3.58733	-7.04943	0.0341416
-3.53214	-7.04943	0.0213483
-3.47695	-7.04943	0.0264301
-3.42177	-7.04943	0.0206872
-3.36658	-7.04943	0.0170851
-3.31139	-7.04943	0.0161047
-3.2562	-7.04943	0.0119071
-3.20101	-7.04943	0.00754286
-3.14582	-7.04943	0.00322836
-3.09063	-7.04943	-0.00132554
-3.03544	-7.04943	-0.00599246
-2.98025	-7.04943	-0.0106841
-2.92506	-7.04943	-0.0155098
-2.86987	-7.04943	-0.0204062
-2.81468	-7.04943	-0.0248884
-2.75949	-7.04943	-0.0279678
-2.7043	-7.04943	-0.0291218
-2.64911	-7.04943	-0.029971
-2.59392	-7.04943	-0.0345634
-2.53873	-7.04943	-0.0446404
-2.48354	-7.04943	-0.0526104
-2.42835	-7.04943	-0.0543045
-2.37316	-7.04943	-0.0557628
-2.31797	-7.04943	-0.0599467
-2.26278	-7.04943	-0.0622059
-2.20759	-7.04943	-0.064766
-2.1524	-7.04943	-0.0690052
-2.09721	-7.04943	-0.0691186
-2.04202	-7.04943	-0.0683787
-1.98683	-7.04943	-0.0715948
-1.93164	-7.04943	-0.0718327
-1.87645	-7.04943	-0.0687032
-1.82126	-7.04943	-0.0687011
-1.76607	-7.04943	-0.0670578
-1.71088	-7.04943	-0.0638301
-1.65569	-7.04943	-0.0616567
-1.6005	-7.04943	-0.0525482
-1.54531	-7.04943	-0.0432153
-1.49012	-7.04943	-0.0455894
-1.43493	-7.04943	-0.0472931
-1.37974	-7.04943	-0.0386166
-1.32455	-7.04943	-0.0289215
-1.26936	-7.04943	-0.0238303
-1.21417	-7.04943	-0.0200532
-1.15898	-7.04943	-0.0152056
-1.1038	-7.04943	-0.00888372
-1.04861	-7.04943	-0.00159369
-0.993416	-7.04943	0.00593825
-0.938226	-7.04943	0.01302
-0.883036	-7.04943	0.0197941
-0.827846	-7.04943	0.0290447
-0.772657	-7.04943	0.041314
-0.717467	-7.04943	0.040695
-0.662277	-7.04943	0.0431781
-0.607087	-7.04943	0.064165
-0.551898	-7.04943	0.0631469
-0.496708	-7.04943	0.0737202
-0.441518	-7.04943	0.0810955
-0.386328	-7.04943	0.0849432
-0.331139	-7.04943	0.0941375
-0.275949	-7.04943	0.0959384
-0.220759	-7.04943	0.097765
-0.165569	-7.04943	0.100794
-0.11038	-7.04943	0.102588
-0.0551898	-7.04943	0.103347
-5.55112e-17	-7.04943	0.103557
0.0551898	-7.04943	0.103347
0.11038	-7.04943	0.102588
0.165569	-7.04943	0.100794
0.220759	-7.04943	0.097765
0.275949	-7.04943	0.0959384
0.331139	-7.04943	0.0941375
0.386328	-7.04943	0.0849432
0.441518	-7.04943	0.0810955
0.496708	-7.04943	0.0737202
0.551898	-7.04943	0.0631469
0.607087	-7.04943	0.064165
0.662277	-7.04943	0.0431781
0.717467	-7.04943	0.040695
0.772657	-7.04943	0.041314
0.827846	-7.04943	0.0290447
0.883036	-7.04943	0.0197941
0.938226	-7.04943	0.01302
0.993416	-7.04943	0.00593825
1.04861	-7.04943	-0.00159369
1.1038	-7.04943	-0.00888372
1.15898	-7.04943	-0.0152056
1.21417	-7.04943	-0.0200532
1.26936	-7.04943	-0.0238303
1.32455	-7.04943	-0.0289215
1.37974	-7.04943	-0.0386166
1.43493	-7.04943	-0.0472931
1.49012	-7.04943	-0.0455894
1.54531	-7.04943	-0.0432153
1.6005	-7.04943	-0.0525482
1.65569	-7.04943	-0.0616567
1.71088	-7.04943	-0.0638301
1.76607	-7.04943	-0.0670578
1.82126	-7.04943	-0.0687011
1.87645	-7.04943	-0.0687032
1.93164	-7.04943	-0.0718327
1.98683	-7.04943	-0.0715948
2.04202	-7.04943	-0.0683787
2.09721	-7.04943	-0.0691186
2.1524	-7.04943	-0.0690052
2.20759	-7.04943	-0.064766
2.26278	-7.04943	-0.0622059
2.31797	-7.04943	-0.0599467
2.37316	-7.04943	-0.0557628
2.42835	-7.04943	-0.0543045
2.48354	-7.04943	-0.0526104
2.53873	-7.04943	-0.0446404
2.59392	-7.04943	-0.0345634
2.64911	-7.04943	-0.029971
2.7043	-7.04943	-0.0291218
2.75949	-7.04943	-0.0279678
2.81468	-7.04943	-0.0248884
2.86987	-7.04943	-0.0204062
2.92506	-7.04943	-0.0155098
2.98025	-7.04943	-0.0106841
3.03544	-7.04943	-0.00599246
3.09063	-7.04943	-0.00132554
3.14582	-7.04943	0.00322836
3.20101	-7.04943	0.00754286
3.2562	-7.04943	0.0119071
3.31139	-7.04943	0.0161047
3.36658	-7.04943	0.0170851
3.42177	-7.04943	0.0206872
3.47695	-7.04943	0.0264301
3.53214	-7.04943	0.0213483
3.58733	-7.04943	0.0341416
3.64252	-7.04943	0.0249741
3.69771	-7.04943	0.0371136
3.7529	-7.04943	0.0366531
3.80809	-7.04943	0.033781
3.86328	-7.04943	0.0433223
3.91847	-7.04943	0.046382
3.97366	-7.04943	0.0452742
4.02885	-7.04943	0.0447494
4.08404	-7.04943	0.0451142
-4.13923	-6.94726	0.0392317
-4.08404	-6.94726	0.0391539
-4.02885	-6.94726	0.0398273
-3.97366	-6.94726	0.0428157
-3.91847	-6.94726	0.0453085
-3.86328	-6.94726	0.0379418
-3.80809	-6.94726	0.0297749
-3.7529	-6.94726	0.0399562
-3.69771	-6.94726	0.0266954
-3.64252	-6.94726	0.0327399
-3.58733	-6.94726	0.0226366
-3.53214	-6.94726	0.0300604
-3.47695	-6.94726	0.0198948
-3.42177	-6.94726	0.0191636
-3.36658	-6.94726	0.0194962
-3.31139	-6.94726	0.015284
-3.2562	-6.94726	0.0109394
-3.20101	-6.94726	0.00700239
-3.14582	-6.94726	0.00296969
-3.09063	-6.94726	-0.0012305
-3.03544	-6.94726	-0.00542516
-2.98025	-6.94726	-0.00951326
-2.92506	-6.94726	-0.0138726
-2.86987	-6.94726	-0.0196703
-2.81468	-6.94726	-0.0258608
-2.75949	-6.94726	-0.025744
-2.7043	-6.94726	-0.0250732
-2.64911	-6.94726	-0.0374055
-2.59392	-6.94726	-0.0452213
-2.53873	-6.94726	-0.0379868
-2.48354	-6.94726	-0.0514122
-2.42835	-6.94726	-0.0538004
-2.37316	-6.94726	-0.0546955
-2.31797	-6.94726	-0.0612664
-2.26278	-6.94726	-0.0625768
-2.20759	-6.94726	-0.0653927
-2.1524	-6.94726	-0.0687537
-2.09721	-6.94726	-0.0687982
-2.04202	-6.94726	-0.0721867
-1.98683	-6.94726	-0.0708098
-1.93164	-6.94726	-0.0729275
-1.87645	-6.94726	-0.0709739
-1.82126	-6.94726	-0.070211
-1.76607	-6.94726	-0.0687298
-1.71088	-6.94726	-0.0632605
-1.65569	-6.94726	-0.0622704
-1.6005	-6.94726	-0.0553393
-1.54531	-6.94726	-0.0476597
-1.49012	-6.94726	-0.0524464
-1.43493	-6.94726	-0.0325538
-1.37974	-6.94726	-0.0409814
-1.32455	-6.94726	-0.0344717
-1.26936	-6.94726	-0.0240245
-1.21417	-6.94726	-0.0225415
-1.15898	-6.94726	-0.017797
-1.1038	-6.94726	-0.00960152
-1.04861	-6.94726	-0.00158595
-0.993416	-6.94726	0.00603051
-0.938226	-6.94726	0.0132698
-0.883036	-6.94726	0.0198654
-0.827846	-6.94726	0.0257604
-0.772657	-6.94726	0.0326784
-0.717467	-6.94726	0.0461302
-0.662277	-6.94726	0.0638818
-0.607087	-6.94726	0.0660397
-0.551898	-6.94726	0.0682562
-0.496708	-6.94726	0.082409
-0.441518	-6.94726	0.0903115
-0.386328	-6.94726	0.0954917
-0.331139	-6.94726	0.105309
-0.275949	-6.94726	0.105587
-0.220759	-6.94726	0.111305
-0.165569	-6.94726	0.114789
-0.11038	-6.94726	0.115436
-0.0551898	-6.94726	0.115653
-5.55112e-17	-6.94726	0.115762
0.0551898	-6.94726	0.115653
0.11038	-6.94726	0.115436
0.165569	-6.94726	0.114789
0.220759	-6.94726	0.111305
0.275949	-6.94726	0.105587
0.331139	-6.94726	0.105309
0.386328	-6.94726	0.0954917
0.441518	-6.94726	0.0903115
0.496708	-6.94726	0.082409
0.551898	-6.94726	0.0682562
0.607087	-6.94726	0.0660397
0.662277	-6.94726	0.0638818
0.717467	-6.94726	0.0461302
0.772657	-6.94726	0.0326784
0.827846	-6.94726	0.0257604
0.883036	-6.94726	0.0198654
0.938226	-6.94726	0.0132698
0.993416	-6.94726	0.00603051
1.04861	-6.94726	-0.00158595
1.1038	-6.94726	-0.00960152
1.15898	-6.94726	-0.017797
1.21417	-6.94726	-0.0225415
1.26936	-6.94726	-0.0240245
1.32455	-6.94726	-0.0344717
1.37974	-6.94726	-0.0409814
1.43493	-6.94726	-0.0325538
1.49012	-6.94726	-0.0524464
1.54531	-6.94726	-0.0476597
1.6005	-6.94726	-0.0553393
1.65569	-6.94726	-0.0622704
1.71088	-6.94726	-0.0632605
1.76607	-6.94726	-0.0687298
1.82126	-6.94726	-0.070211
1.87645	-6.94726	-0.0709739
1.93164	-6.94726	-0.0729275
1.98683	-6.94726	-0.0708098
2.04202	-6.94726	-0.0721867
2.09721	-6.94726	-0.0687982
2.1524	-6.94726	-0.0687537
2.20759	-6.94726	-0.0653927
2.26278	-6.94726	-0.0625768
2.31797	-6.94726	-0.0612664
2.37316	-6.94726	-0.0546955
2.42835	-6.94726	-0.0538004
2.48354	-6.94726	-0.0514122
2.53873	-6.94726	-0.0379868
2.59392	-6.94726	-0.0452213
2.64911	-6.94726	-0.0374055
2.7043	-6.94726	-0.0250732
2.75949	-6.94726	-0.025744
2.81468	-6.94726	-0.0258608
2.86987	-6.94726	-0.0196703
2.92506	-6.94726	-0.0138726
2.98025	-6.94726	-0.00951326
3.03544	-6.94726	-0.00542516
3.09063	-6.94726	-0.0012305
3.14582	-6.94726	0.00296969
3.20101	-6.94726	0.00700239
3.2562	-6.94726	0.0109394
3.31139	-6.94726	0.015284
3.36658	-6.94726	0.0194962
3.42177	-6.94726	0.0191636
3.47695	-6.94726	0.0198948
3.53214	-6.94726	0.0300604
3.58733	-6.94726	0.0226366
3.64252	-6.94726	0.0327399
3.69771	-6.94726	0.0266954
3.7529	-6.94726	0.0399562
3.80809	-6.94726	0.0297749
3.86328	-6.94726	0.0379418
3.91847	-6.94726	0.0453085
3.97366	-6.94726	0.0428157
4.02885	-6.94726	0.0398273
4.08404	-6.94726	0.0391539
-4.13923	-6.8451	0.0374151
-4.08404	-6.8451	0.0359258
-4.02885	-6.8451	0.0320004
-3.97366	-6.8451	0.0298111
-3.91847	-6.8451	0.0361812
-3.86328	-6.8451	0.0400881
-3.80809	-6.8451	0.0256084
-3.7529	-6.8451	0.0333931
-3.69771	-6.8451	0.0257443
-3.64252	-6.8451	0.0297996
-3.58733	-6.8451	0.019953
-3.53214	-6.8451	0.0266684
-3.47695	-6.8451	0.022125
-3.42177	-6.8451	0.0165352
-3.36658	-6.8451	0.0146037
-3.31139	-6.8451	0.0128396
-3.2562	-6.8451	0.0100747
-3.20101	-6.8451	0.00656452
-3.14582	-6.8451	0.00272658
-3.09063	-6.8451	-0.00112404
-3.03544	-6.8451	-0.00483242
-2.98025	-6.8451	-0.0089941
-2.92506	-6.8451	-0.0144374
-2.86987	-6.8451	-0.0167579
-2.81468	-6.8451	-0.0177841
-2.75949	-6.8451	-0.0291727
-2.7043	-6.8451	-0.0256052
-2.64911	-6.8451	-0.0338086
-2.59392	-6.8451	-0.037585
-2.53873	-6.8451	-0.0417016
-2.48354	-6.8451	-0.0449691
-2.42835	-6.8451	-0.0532722
-2.37316	-6.8451	-0.0495956
-2.31797	-6.8451	-0.0604748
-2.26278	-6.8451	-0.0586666
-2.20759	-6.8451	-0.0623548
-2.1524	-6.8451	-0.0657819
-2.09721	-6.8451	-0.0662842
-2.04202	-6.8451	-0.068024
-1.98683	-6.8451	-0.0692761
-1.93164	-6.8451	-0.0687486
-1.87645	-6.8451	-0.0681127
-1.82126	-6.8451	-0.0694639
-1.76607	-6.8451	-0.0640274
-1.71088	-6.8451	-0.0595348
-1.65569	-6.8451	-0.0646458
-1.6005	-6.8451	-0.0484372
-1.54531	-6.8451	-0.0493989
-1.49012	-6.8451	-0.0497496
-1.43493	-6.8451	-0.0329101
-1.37974	-6.8451	-0.0443005
-1.32455	-6.8451	-0.0264582
-1.26936	-6.8451	-0.0321518
-1.21417	-6.8451	-0.0203065
-1.15898	-6.8451	-0.016303
-1.1038	-6.8451	-0.00994206
-1.04861	-6.8451	-0.00145027
-0.993416	-6.8451	0.00617114
-0.938226	-6.8451	0.0160702
-0.883036	-6.8451	0.0265964
-0.827846	-6.8451	0.0351163
-0.772657	-6.8451	0.0436613
-0.717467	-6.8451	0.0549882
-0.662277	-6.8451	0.0677034
-0.607087	-6.8451	0.0741817
-0.551898	-6.8451	0.0748218
-0.496708	-6.8451	0.0854734
-0.441518	-6.8451	0.0944982
-0.386328	-6.8451	0.106091
-0.331139	-6.8451	0.107678
-0.275949	-6.8451	0.119074
-0.220759	-6.8451	0.118647
-0.165569	-6.8451	0.121068
-0.11038	-6.8451	0.124877
-0.0551898	-6.8451	0.126544
-5.55112e-17	-6.8451	0.126912
0.0551898	-6.8451	0.126544
0.11038	-6.8451	0.124877
0.165569	-6.8451	0.121068
0.220759	-6.8451	0.118647
0.275949	-6.8451	0.119074
0.331139	-6.8451	0.107678
0.386328	-6.8451	0.106091
0.441518	-6.8451	0.0944982
0.496708	-6.8451	0.0854734
0.551898	-6.8451	0.0748218
0.607087	-6.8451	0.0741817
0.662277	-6.8451	0.0677034
0.717467	-6.8451	0.0549882
0.772657	-6.8451	0.0436613
0.827846	-6.8451	0.0351163
0.883036	-6.8451	0.0265964
0.938226	-6.8451	0.0160702
0.993416	-6.8451	0.00617114
1.04861	-6.8451	-0.00145027
1.1038	-6.8451	-0.00994206
1.15898	-6.8451	-0.016303
1.21417	-6.8451	-0.0203065
1.26936	-6.8451	-0.0321518
1.32455	-6.8451	-0.0264582
1.37974	-6.8451	-0.0443005
1.43493	-6.8451	-0.0329101
1.49012	-6.8451	-0.0497496
1.54531	-6.8451	-0.0493989
1.6005	-6.8451	-0.0484372
1.65569	-6.8451	-0.0646458
1.71088	-6.8451	-0.0595348
1.76607	-6.8451	-0.0640274
1.82126	-6.8451	-0.0694639
1.87645	-6.8451	-0.0681127
1.93164	-6.8451	-0.0687486
1.98683	-6.8451	-0.0692761
2.04202	-6.8451	-0.068024
2.09721	-6.8451	-0.0662842
2.1524	-6.8451	-0.0657819
2.20759	-6.8451	-0.0623548
2.26278	-6.8451	-0.0586666
2.31797	-6.8451	-0.0604748
2.37316	-6.8451	-0.0495956
2.42835	-6.8451	-0.0532722
2.48354	-6.8451	-0.0449691
2.53873	-6.8451	-0.0417016
2.59392	-6.8451	-0.037585
2.64911	-6.8451	-0.0338086
2.7043	-6.8451	-0.0256052
2.75949	-6.8451	-0.0291727
2.81468	-6.8451	-0.0177841
2.86987	-6.8451	-0.0167579
2.92506	-6.8451	-0.0144374
2.98025	-6.8451	-0.0089941
3.03544	-6.8451	-0.00483242
3.09063	-6.8451	-0.00112404
3.14582	-6.8451	0.00272658
3.20101	-6.8451	0.00656452
3.2562	-6.8451	0.0100747
3.31139	-6.8451	0.0128396
3.36658	-6.8451	0.0146037
3.42177	-6.8451	0.0165352
3.47695	-6.8451	0.022125
3.53214	-6.8451	0.0266684
3.58733	-6.8451	0.019953
3.64252	-6.8451	0.0297996
3.69771	-6.8451	0.0257443
3.7529	-6.8451	0.0333931
3.80809	-6.8451	0.0256084
3.86328	-6.8451	0.0400881
3.91847	-6.8451	0.0361812
3.97366	-6.8451	0.0298111
4.02885	-6.8451	0.0320004
4.08404	-6.8451	0.0359258
-4.13923	-6.74293	0.0341826
-4.08404	-6.74293	0.0355195
-4.02885	-6.74293	0.0381985
-3.97366	-6.74293	0.0358697
-3.91847	-6.74293	0.0247395
-3.86328	-6.74293	0.025436
-3.80809	-6.74293	0.0339307
-3.7529	-6.74293	0.0198588
-3.69771	-6.74293	0.0309338
-3.64252	-6.74293	0.0195767
-3.58733	-6.74293	0.020543
-3.53214	-6.74293	0.0243989
-3.47695	-6.74293	0.0189621
-3.42177	-6.74293	0.0148641
-3.36658	-6.74293	0.0125703
-3.31139	-6.74293	0.0104361
-3.2562	-6.74293	0.00801677
-3.20101	-6.74293	0.00536649
-3.14582	-6.74293	0.00241174
-3.09063	-6.74293	-0.00111038
-3.03544	-6.74293	-0.00444738
-2.98025	-6.74293	-0.0072118
-2.92506	-6.74293	-0.012648
-2.86987	-6.74293	-0.0135781
-2.81468	-6.74293	-0.0187836
-2.75949	-6.74293	-0.0204376
-2.7043	-6.74293	-0.0279146
-2.64911	-6.74293	-0.0240132
-2.59392	-6.74293	-0.0406753
-2.53873	-6.74293	-0.034351
-2.48354	-6.74293	-0.0361603
-2.42835	-6.74293	-0.051141
-2.37316	-6.74293	-0.0519777
-2.31797	-6.74293	-0.0473487
-2.26278	-6.74293	-0.050767
-2.20759	-6.74293	-0.0582283
-2.1524	-6.74293	-0.0623373
-2.09721	-6.74293	-0.06292
-2.04202	-6.74293	-0.0616367
-1.98683	-6.74293	-0.0600234
-1.93164	-6.74293	-0.0596654
-1.87645	-6.74293	-0.0612929
-1.82126	-6.74293	-0.0639676
-1.76607	-6.74293	-0.0652426
-1.71088	-6.74293	-0.0614965
-1.65569	-6.74293	-0.0505916
-1.6005	-6.74293	-0.0404633
-1.54531	-6.74293	-0.0429838
-1.49012	-6.74293	-0.0513626
-1.43493	-6.74293	-0.0414188
-1.37974	-6.74293	-0.0271839
-1.32455	-6.74293	-0.0324923
-1.26936	-6.74293	-0.0288571
-1.21417	-6.74293	-0.0183005
-1.15898	-6.74293	-0.0178762
-1.1038	-6.74293	-0.00769368
-1.04861	-6.74293	-0.00166982
-0.993416	-6.74293	0.00573513
-0.938226	-6.74293	0.0135078
-0.883036	-6.74293	0.0270006
-0.827846	-6.74293	0.0322317
-0.772657	-6.74293	0.0338286
-0.717467	-6.74293	0.0390383
-0.662277	-6.74293	0.0478724
-0.607087	-6.74293	0.0603732
-0.551898	-6.74293	0.0775302
-0.496708	-6.74293	0.0908717
-0.441518	-6.74293	0.0978059
-0.386328	-6.74293	0.1088
-0.331139	-6.74293	0.110429
-0.275949	-6.74293	0.123682
-0.220759	-6.74293	0.123009
-0.165569	-6.74293	0.125703
-0.11038	-6.74293	0.131364
-0.0551898	-6.74293	0.133377
-5.55112e-17	-6.74293	0.133658
0.0551898	-6.74293	0.133377
0.11038	-6.74293	0.131364
0.165569	-6.74293	0.125703
0.220759	-6.74293	0.123009
0.275949	-6.74293	0.123682
0.331139	-6.74293	0.110429
0.386328	-6.74293	0.1088
0.441518	-6.74293	0.0978059
0.496708	-6.74293	0.0908717
0.551898	-6.74293	0.0775302
0.607087	-6.74293	0.0603732
0.662277	-6.74293	0.0478724
0.717467	-6.74293	0.0390383
0.772657	-6.74293	0.0338286
0.827846	-6.74293	0.0322317
0.883036	-6.74293	0.0270006
0.938226	-6.74293	0.0135078
0.993416	-6.74293	0.00573513
1.04861	-6.74293	-0.00166982
1.1038	-6.74293	-0.00769368
1.15898	-6.74293	-0.0178762
1.21417	-6.74293	-0.0183005
1.26936	-6.74293	-0.0288571
1.32455	-6.74293	-0.0324923
1.37974	-6.74293	-0.0271839
1.43493	-6.74293	-0.0414188
1.49012	-6.74293	-0.0513626
1.54531	-6.74293	-0.0429838
1.6005	-6.74293	-0.0404633
1.65569	-6.74293	-0.0505916
1.71088	-6.74293	-0.0614965
1.76607	-6.74293	-0.0652426
1.82126	-6.74293	-0.0639676
1.87645	-6.74293	-0.0612929
1.93164	-6.74293	-0.0596654
1.98683	-6.74293	-0.0600234
2.04202	-6.74293	-0.0616367
2.09721	-6.74293	-0.06292
2.1524	-6.74293	-0.0623373
2.20759	-6.74293	-0.0582283
2.26278	-6.74293	-0.050767
2.31797	-6.74293	-0.0473487
2.37316	-6.74293	-0.0519777
2.42835	-6.74293	-0.051141
2.48354	-6.74293	-0.0361603
2.53873	-6.74293	-0.034351
2.59392	-6.74293	-0.0406753
2.64911	-6.74293	-0.0240132
2.7043	-6.74293	-0.0279146
2.75949	-6.74293	-0.0204376
2.81468	-6.74293	-0.0187836
2.86987	-6.74293	-0.0135781
2.92506	-6.74293	-0.012648
2.98025	-6.74293	-0.0072118
3.03544	-6.74293	-0.00444738
3.09063	-6.74293	-0.00111038
3.14582	-6.74293	0.00241174
3.20101	-6.74293	0.00536649
3.2562	-6.74293	0.00801677
3.31139	-6.74293	0.0104361
3.36658	-6.74293	0.0125703
3.42177	-6.74293	0.0148641
3.47695	-6.74293	0.0189621
3.53214	-6.74293	0.0243989
3.58733	-6.74293	0.020543
3.64252	-6.74293	0.0195767
3.69771	-6.74293	0.0309338
3.7529	-6.74293	0.0198588
3.80809	-6.74293	0.0339307
3.86328	-6.74293	0.025436
3.91847	-6.74293	0.0247395
3.97366	-6.74293	0.0358697
4.02885	-6.74293	0.0381985
4.08404	-6.74293	0.0355195
-4.13923	-6.64076	0.027091
-4.08404	-6.64076	0.0253229
-4.02885	-6.64076	0.020849
-3.97366	-6.64076	0.0190387
-3.91847	-6.64076	0.0272848
-3.86328	-6.64076	0.0267281
-3.80809	-6.64076	0.0178832
-3.7529	-6.64076	0.0271143
-3.69771	-6.64076	0.0175524
-3.64252	-6.64076	0.0187967
-3.58733	-6.64076	0.0225241
-3.53214	-6.64076	0.017007
-3.47695	-6.64076	0.0135634
-3.42177	-6.64076	0.0118872
-3.36658	-6.64076	0.0103428
-3.31139	-6.64076	0.00861591
-3.2562	-6.64076	0.0068664
-3.20101	-6.64076	0.00490204
-3.14582	-6.64076	0.0020575
-3.09063	-6.64076	-0.000784806
-3.03544	-6.64076	-0.00373089
-2.98025	-6.64076	-0.0067206
-2.92506	-6.64076	-0.00871457
-2.86987	-6.64076	-0.012665
-2.81468	-6.64076	-0.0153495
-2.75949	-6.64076	-0.0151967
-2.7043	-6.64076	-0.0254742
-2.64911	-6.64076	-0.0256666
-2.59392	-6.64076	-0.0221321
-2.53873	-6.64076	-0.0273665
-2.48354	-6.64076	-0.0379798
-2.42835	-6.64076	-0.0455009
-2.37316	-6.64076	-0.0483205
-2.31797	-6.64076	-0.0491554
-2.26278	-6.64076	-0.049846
-2.20759	-6.64076	-0.0509506
-2.1524	-6.64076	-0.0524266
-2.09721	-6.64076	-0.0540846
-2.04202	-6.64076	-0.0557476
-1.98683	-6.64076	-0.0572705
-1.93164	-6.64076	-0.0585303
-1.87645	-6.64076	-0.0593909
-1.82126	-6.64076	-0.0597159
-1.76607	-6.64076	-0.0593825
-1.71088	-6.64076	-0.0583262
-1.65569	-6.64076	-0.0565235
-1.6005	-6.64076	-0.0538555
-1.54531	-6.64076	-0.0498509
-1.49012	-6.64076	-0.0436287
-1.43493	-6.64076	-0.0350434
-1.37974	-6.64076	-0.0267162
-1.32455	-6.64076	-0.0224098
-1.26936	-6.64076	-0.0230034
-1.21417	-6.64076	-0.0233615
-1.15898	-6.64076	-0.0138642
-1.1038	-6.64076	-0.00701776
-1.04861	-6.64076	-0.00155764
-0.993416	-6.64076	0.00497186
-0.938226	-6.64076	0.0162043
-0.883036	-6.64076	0.0173712
-0.827846	-6.64076	0.0305184
-0.772657	-6.64076	0.0469128
-0.717467	-6.64076	0.0462454
-0.662277	-6.64076	0.0483157
-0.607087	-6.64076	0.0572955
-0.551898	-6.64076	0.0708224
-0.496708	-6.64076	0.0865449
-0.441518	-6.64076	0.0968341
-0.386328	-6.64076	0.104983
-0.331139	-6.64076	0.114883
-0.275949	-6.64076	0.11654
-0.220759	-6.64076	0.125917
-0.165569	-6.64076	0.131379
-0.11038	-6.64076	0.128165
-0.0551898	-6.64076	0.128378
-5.55112e-17	-6.64076	0.129101
0.0551898	-6.64076	0.128378
0.11038	-6.64076	0.128165
0.165569	-6.64076	0.131379
0.220759	-6.64076	0.125917
0.275949	-6.64076	0.11654
0.331139	-6.64076	0.114883
0.386328	-6.64076	0.104983
0.441518	-6.64076	0.0968341
0.496708	-6.64076	0.0865449
0.551898	-6.64076	0.0708224
0.607087	-6.64076	0.0572955
0.662277	-6.64076	0.0483157
0.717467	-6.64076	0.0462454
0.772657	-6.64076	0.0469128
0.827846	-6.64076	0.0305184
0.883036	-6.64076	0.0173712
0.938226	-6.64076	0.0162043
0.993416	-6.64076	0.00497186
1.04861	-6.64076	-0.00155764
1.1038	-6.64076	-0.00701776
1.15898	-6.64076	-0.0138642
1.21417	-6.64076	-0.0233615
1.26936	-6.64076	-0.0230034
1.32455	-6.64076	-0.0224098
1.37974	-6.64076	-0.0267162
1.43493	-6.64076	-0.0350434
1.49012	-6.64076	-0.0436287
1.54531	-6.64076	-0.0498509
1.6005	-6.64076	-0.0538555
1.65569	-6.64076	-0.0565235
1.71088	-6.64076	-0.0583262
1.76607	-6.64076	-0.0593825
1.82126	-6.64076	-0.0597159
1.87645	-6.64076	-0.0593909
1.93164	-6.64076	-0.0585303
1.98683	-6.64076	-0.0572705
2.04202	-6.64076	-0.0557476
2.09721	-6.64076	-0.0540846
2.1524	-6.64076	-0.0524266
2.20759	-6.64076	-0.0509506
2.26278	-6.64076	-0.049846
2.31797	-6.64076	-0.0491554
2.37316	-6.64076	-0.0483205
2.42835	-6.64076	-0.0455009
2.48354	-6.64076	-0.0379798
2.53873	-6.64076	-0.0273665
2.59392	-6.64076	-0.0221321
2.64911	-6.64076	-0.0256666
2.7043	-6.64076	-0.0254742
2.75949	-6.64076	-0.0151967
2.81468	-6.64076	-0.0153495
2.86987	-6.64076	-0.012665
2.92506	-6.64076	-0.00871457
2.98025	-6.64076	-0.0067206
3.03544	-6.64076	-0.00373089
3.09063	-6.64076	-0.000784806
3.14582	-6.64076	0.0020575
3.20101	-6.64076	0.00490204
3.2562	-6.64076	0.0068664
3.31139	-6.64076	0.00861591
3.36658	-6.64076	0.0103428
3.42177	-6.64076	0.0118872
3.47695	-6.64076	0.0135634
3.53214	-6.64076	0.017007
3.58733	-6.64076	0.0225241
3.64252	-6.64076	0.0187967
3.69771	-6.64076	0.0175524
3.7529	-6.64076	0.0271143
3.80809	-6.64076	0.0178832
3.86328	-6.64076	0.0267281
3.91847	-6.64076	0.0272848
3.97366	-6.64076	0.0190387
4.02885	-6.64076	0.020849
4.08404	-6.64076	0.0253229
-4.13923	-6.5386	0.0156522
-4.08404	-6.5386	0.0161922
-4.02885	-6.5386	0.0192246
-3.97366	-6.5386	0.0251922
-3.91847	-6.5386	0.0205093
-3.86328	-6.5386	0.0149567
-3.80809	-6.5386	0.0233761
-3.7529	-6.5386	0.0139563
-3.69771	-6.5386	0.0189563
-3.64252	-6.5386	0.0174356
-3.58733	-6.5386	0.0125524
-3.53214	-6.5386	0.0116168
-3.47695	-6.5386	0.0112392
-3.42177	-6.5386	0.0101028
-3.36658	-6.5386	0.00835611
-3.31139	-6.5386	0.00660985
-3.2562	-6.5386	0.005355
-3.20101	-6.5386	0.003945
-3.14582	-6.5386	0.00141477
-3.09063	-6.5386	-0.000640032
-3.03544	-6.5386	-0.00299898
-2.98025	-6.5386	-0.00471881
-2.92506	-6.5386	-0.00702467
-2.86987	-6.5386	-0.0106952
-2.81468	-6.5386	-0.00993364
-2.75949	-6.5386	-0.0123557
-2.7043	-6.5386	-0.0186969
-2.64911	-6.5386	-0.0235812
-2.59392	-6.5386	-0.0250006
-2.53873	-6.5386	-0.0258439
-2.48354	-6.5386	-0.027683
-2.42835	-6.5386	-0.0308817
-2.37316	-6.5386	-0.0354105
-2.31797	-6.5386	-0.0406211
-2.26278	-6.5386	-0.0447263
-2.20759	-6.5386	-0.0454349
-2.1524	-6.5386	-0.0419624
-2.09721	-6.5386	-0.0374372
-2.04202	-6.5386	-0.038131
-1.98683	-6.5386	-0.0457492
-1.93164	-6.5386	-0.0523686
-1.87645	-6.5386	-0.0497106
-1.82126	-6.5386	-0.0398667
-1.76607	-6.5386	-0.0348692
-1.71088	-6.5386	-0.0395752
-1.65569	-6.5386	-0.0467533
-1.6005	-6.5386	-0.047474
-1.54531	-6.5386	-0.0407488
-1.49012	-6.5386	-0.0325173
-1.43493	-6.5386	-0.0267892
-1.37974	-6.5386	-0.0233803
-1.32455	-6.5386	-0.0210724
-1.26936	-6.5386	-0.0191962
-1.21417	-6.5386	-0.0174503
-1.15898	-6.5386	-0.0146276
-1.1038	-6.5386	-0.00806725
-1.04861	-6.5386	-0.000981184
-0.993416	-6.5386	0.00487443
-0.938226	-6.5386	0.0145363
-0.883036	-6.5386	0.0152808
-0.827846	-6.5386	0.0332886
-0.772657	-6.5386	0.0311432
-0.717467	-6.5386	0.0359149
-0.662277	-6.5386	0.0592313
-0.607087	-6.5386	0.0727302
-0.551898	-6.5386	0.0800685
-0.496708	-6.5386	0.0868385
-0.441518	-6.5386	0.0919492
-0.386328	-6.5386	0.0987869
-0.331139	-6.5386	0.107306
-0.275949	-6.5386	0.111722
-0.220759	-6.5386	0.121273
-0.165569	-6.5386	0.126076
-0.11038	-6.5386	0.122259
-0.0551898	-6.5386	0.124331
-5.55112e-17	-6.5386	0.125956
0.0551898	-6.5386	0.124331
0.11038	-6.5386	0.122259
0.165569	-6.5386	0.126076
0.220759	-6.5386	0.121273
0.275949	-6.5386	0.111722
0.331139	-6.5386	0.107306
0.386328	-6.5386	0.0987869
0.441518	-6.5386	0.0919492
0.496708	-6.5386	0.0868385
0.551898	-6.5386	0.0800685
0.607087	-6.5386	0.0727302
0.662277	-6.5386	0.0592313
0.717467	-6.5386	0.0359149
0.772657	-6.5386	0.0311432
0.827846	-6.5386	0.0332886
0.883036	-6.5386	0.0152808
0.938226	-6.5386	0.0145363
0.993416	-6.5386	0.00487443
1.04861	-6.5386	-0.000981184
1.1038	-6.5386	-0.00806725
1.15898	-6.5386	-0.0146276
1.21417	-6.5386	-0.0174503
1.26936	-6.5386	-0.0191962
1.32455	-6.5386	-0.0210724
1.37974	-6.5386	-0.0233803
1.43493	-6.5386	-0.0267892
1.49012	-6.5386	-0.0325173
1.54531	-6.5386	-0.0407488
1.6005	-6.5386	-0.047474
1.65569	-6.5386	-0.0467533
1.71088	-6.5386	-0.0395752
1.76607	-6.5386	-0.0348692
1.82126	-6.5386	-0.0398667
1.87645	-6.5386	-0.0497106
1.93164	-6.5386	-0.0523686
1.98683	-6.5386	-0.0457492
2.04202	-6.5386	-0.038131
2.09721	-6.5386	-0.0374372
2.1524	-6.5386	-0.0419624
2.20759	-6.5386	-0.0454349
2.26278	-6.5386	-0.0447263
2.31797	-6.5386	-0.0406211
2.37316	-6.5386	-0.0354105
2.42835	-6.5386	-0.0308817
2.48354	-6.5386	-0.027683
2.53873	-6.5386	-0.0258439
2.59392	-6.5386	-0.0250006
2.64911	-6.5386	-0.0235812
2.7043	-6.5386	-0.0186969
2.75949	-6.5386	-0.0123557
2.81468	-6.5386	-0.00993364
2.86987	-6.5386	-0.0106952
2.92506	-6.5386	-0.00702467
2.98025	-6.5386	-0.00471881
3.03544	-6.5386	-0.00299898
3.09063	-6.5386	-0.000640032
3.14582	-6.5386	0.00141477
3.20101	-6.5386	0.003945
3.2562	-6.5386	0.005355
3.31139	-6.5386	0.00660985
3.36658	-6.5386	0.00835611
3.42177	-6.5386	0.0101028
3.47695	-6.5386	0.0112392
3.53214	-6.5386	0.0116168
3.58733	-6.5386	0.0125524
3.64252	-6.5386	0.0174356
3.69771	-6.5386	0.0189563
3.7529	-6.5386	0.0139563
3.80809	-6.5386	0.0233761
3.86328	-6.5386	0.0149567
3.91847	-6.5386	0.0205093
3.97366	-6.5386	0.0251922
4.02885	-6.5386	0.0192246
4.08404	-6.5386	0.0161922
-4.13923	-6.43643	0.0191354
-4.08404	-6.43643	0.0198137
-4.02885	-6.43643	0.0196215
-3.97366	-6.43643	0.0144646
-3.91847	-6.43643	0.0120669
-3.86328	-6.43643	0.0184458
-3.80809	-6.43643	0.0113695
-3.7529	-6.43643	0.0168441
-3.69771	-6.43643	0.0111831
-3.64252	-6.43643	0.0105618
-3.58733	-6.43643	0.0120997
-3.53214	-6.43643	0.0119552
-3.47695	-6.43643	0.0106727
-3.42177	-6.43643	0.00908125
-3.36658	-6.43643	0.00700681
-3.31139	-6.43643	0.00488029
-3.2562	-6.43643	0.00372244
-3.20101	-6.43643	0.00284348
-3.14582	-6.43643	0.000932359
-3.09063	-6.43643	-0.000523917
-3.03544	-6.43643	-0.00175442
-2.98025	-6.43643	-0.00396227
-2.92506	-6.43643	-0.00500361
-2.86987	-6.43643	-0.00551924
-2.81468	-6.43643	-0.00753582
-2.75949	-6.43643	-0.0107089
-2.7043	-6.43643	-0.0137659
-2.64911	-6.43643	-0.0163337
-2.59392	-6.43643	-0.0187259
-2.53873	-6.43643	-0.0205666
-2.48354	-6.43643	-0.0206315
-2.42835	-6.43643	-0.0187569
-2.37316	-6.43643	-0.0180664
-2.31797	-6.43643	-0.0235022
-2.26278	-6.43643	-0.0328114
-2.20759	-6.43643	-0.0306121
-2.1524	-6.43643	-0.0244787
-2.09721	-6.43643	-0.0338772
-2.04202	-6.43643	-0.0379231
-1.98683	-6.43643	-0.0274247
-1.93164	-6.43643	-0.0365659
-1.87645	-6.43643	-0.0391096
-1.82126	-6.43643	-0.0269677
-1.76607	-6.43643	-0.0379124
-1.71088	-6.43643	-0.0367294
-1.65569	-6.43643	-0.0241829
-1.6005	-6.43643	-0.0324552
-1.54531	-6.43643	-0.0357191
-1.49012	-6.43643	-0.023255
-1.43493	-6.43643	-0.0195776
-1.37974	-6.43643	-0.0226321
-1.32455	-6.43643	-0.0245491
-1.26936	-6.43643	-0.0219131
-1.21417	-6.43643	-0.0172821
-1.15898	-6.43643	-0.0124991
-1.1038	-6.43643	-0.00727396
-1.04861	-6.43643	-0.00109155
-0.993416	-6.43643	0.00418253
-0.938226	-6.43643	0.00831804
-0.883036	-6.43643	0.0202006
-0.827846	-6.43643	0.0211775
-0.772657	-6.43643	0.0332058
-0.717467	-6.43643	0.0308236
-0.662277	-6.43643	0.0571923
-0.607087	-6.43643	0.0605883
-0.551898	-6.43643	0.0601706
-0.496708	-6.43643	0.0677142
-0.441518	-6.43643	0.0800813
-0.386328	-6.43643	0.0911105
-0.331139	-6.43643	0.0966952
-0.275949	-6.43643	0.104849
-0.220759	-6.43643	0.106401
-0.165569	-6.43643	0.115942
-0.11038	-6.43643	0.120726
-0.0551898	-6.43643	0.1181
-5.55112e-17	-6.43643	0.11716
0.0551898	-6.43643	0.1181
0.11038	-6.43643	0.120726
0.165569	-6.43643	0.115942
0.220759	-6.43643	0.106401
0.275949	-6.43643	0.104849
0.331139	-6.43643	0.0966952
0.386328	-6.43643	0.0911105
0.441518	-6.43643	0.0800813
0.496708	-6.43643	0.0677142
0.551898	-6.43643	0.0601706
0.607087	-6.43643	0.0605883
0.662277	-6.43643	0.0571923
0.717467	-6.43643	0.0308236
0.772657	-6.43643	0.0332058
0.827846	-6.43643	0.0211775
0.883036	-6.43643	0.0202006
0.938226	-6.43643	0.00831804
0.993416	-6.43643	0.00418253
1.04861	-6.43643	-0.00109155
1.1038	-6.43643	-0.00727396
1.15898	-6.43643	-0.0124991
1.21417	-6.43643	-0.0172821
1.26936	-6.43643	-0.0219131
1.32455	-6.43643	-0.0245491
1.37974	-6.43643	-0.0226321
1.43493	-6.43643	-0.0195776
1.49012	-6.43643	-0.023255
1.54531	-6.43643	-0.0357191
1.6005	-6.43643	-0.0324552
1.65569	-6.43643	-0.0241829
1.71088	-6.43643	-0.0367294
1.76607	-6.43643	-0.0379124
1.82126	-6.43643	-0.0269677
1.87645	-6.43643	-0.0391096
1.93164	-6.43643	-0.0365659
1.98683	-6.43643	-0.0274247
2.04202	-6.43643	-0.0379231
2.09721	-6.43643	-0.0338772
2.1524	-6.43643	-0.0244787
2.20759	-6.43643	-0.0306121
2.26278	-6.43643	-0.0328114
2.31797	-6.43643	-0.0235022
2.37316	-6.43643	-0.0180664
2.42835	-6.43643	-0.0187569
2.48354	-6.43643	-0.0206315
2.53873	-6.43643	-0.0205666
2.59392	-6.43643	-0.0187259
2.64911	-6.43643	-0.0163337
2.7043	-6.43643	-0.0137659
2.75949	-6.43643	-0.0107089
2.81468	-6.43643	-0.00753582
2.86987	-6.43643	-0.00551924
2.92506	-6.43643	-0.00500361
2.98025	-6.43643	-0.00396227
3.03544	-6.43643	-0.00175442
3.09063	-6.43643	-0.000523917
3.14582	-6.43643	0.000932359
3.20101	-6.43643	0.00284348
3.2562	-6.43643	0.00372244
3.31139	-6.43643	0.00488029
3.36658	-6.43643	0.00700681
3.42177	-6.43643	0.00908125
3.47695	-6.43643	0.0106727
3.53214	-6.43643	0.0119552
3.58733	-6.43643	0.0120997
3.64252	-6.43643	0.0105618
3.69771	-6.43643	0.0111831
3.7529	-6.43643	0.0168441
3.80809	-6.43643	0.0113695
3.86328	-6.43643	0.0184458
3.91847	-6.43643	0.0120669
3.97366	-6.43643	0.0144646
4.02885	-6.43643	0.0196215
4.08404	-6.43643	0.0198137
-4.13923	-6.33427	0.0114366
-4.08404	-6.33427	0.0106901
-4.02885	-6.33427	0.00923921
-3.97366	-6.33427	0.00976486
-3.91847	-6.33427	0.0135444
-3.86328	-6.33427	0.00897937
-3.80809	-6.33427	0.0117228
-3.7529	-6.33427	0.00796718
-3.69771	-6.33427	0.0101212
-3.64252	-6.33427	0.00978178
-3.58733	-6.33427	0.00771959
-3.53214	-6.33427	0.00654606
-3.47695	-6.33427	0.00589887
-3.42177	-6.33427	0.00556488
-3.36658	-6.33427	0.00504266
-3.31139	-6.33427	0.00341123
-3.2562	-6.33427	0.00228063
-3.20101	-6.33427	0.00179208
-3.14582	-6.33427	0.000561982
-3.09063	-6.33427	-0.000324184
-3.03544	-6.33427	-0.00115857
-2.98025	-6.33427	-0.00182079
-2.92506	-6.33427	-0.00305902
-2.86987	-6.33427	-0.00448905
-2.81468	-6.33427	-0.00551173
-2.75949	-6.33427	-0.00642801
-2.7043	-6.33427	-0.00764887
-2.64911	-6.33427	-0.00917263
-2.59392	-6.33427	-0.00996683
-2.53873	-6.33427	-0.00892084
-2.48354	-6.33427	-0.00817372
-2.42835	-6.33427	-0.0116628
-2.37316	-6.33427	-0.0163166
-2.31797	-6.33427	-0.0118465
-2.26278	-6.33427	-0.0155636
-2.20759	-6.33427	-0.0193893
-2.1524	-6.33427	-0.0145533
-2.09721	-6.33427	-0.0240434
-2.04202	-6.33427	-0.0160582
-1.98683	-6.33427	-0.0262514
-1.93164	-6.33427	-0.0175945
-1.87645	-6.33427	-0.0276727
-1.82126	-6.33427	-0.0183188
-1.76607	-6.33427	-0.0280416
-1.71088	-6.33427	-0.0185433
-1.65569	-6.33427	-0.0262
-1.6005	-6.33427	-0.0194639
-1.54531	-6.33427	-0.0206092
-1.49012	-6.33427	-0.0228896
[truncated: 20,501 more rows]

## Sheet: ED Fig.4a E = 100
kc*	kx	Intensity
-4.13923	-7.66242	2.34592e-18
-4.08404	-7.66242	2.37951e-18
-4.02885	-7.66242	2.48664e-18
-3.97366	-7.66242	2.68333e-18
-3.91847	-7.66242	2.98563e-18
-3.86328	-7.66242	3.39828e-18
-3.80809	-7.66242	3.90577e-18
-3.7529	-7.66242	4.46995e-18
-3.69771	-7.66242	5.03451e-18
-3.64252	-7.66242	5.53293e-18
-3.58733	-7.66242	5.89702e-18
-3.53214	-7.66242	6.06465e-18
-3.47695	-7.66242	5.98821e-18
-3.42177	-7.66242	5.6436e-18
-3.36658	-7.66242	5.03659e-18
-3.31139	-7.66242	4.20253e-18
-3.2562	-7.66242	3.19658e-18
-3.20101	-7.66242	2.07874e-18
-3.14582	-7.66242	9.00324e-19
-3.09063	-7.66242	-3.007e-19
-3.03544	-7.66242	-1.49444e-18
-2.98025	-7.66242	-2.64813e-18
-2.92506	-7.66242	-3.71722e-18
-2.86987	-7.66242	-4.64479e-18
-2.81468	-7.66242	-5.37132e-18
-2.75949	-7.66242	-5.8498e-18
-2.7043	-7.66242	-6.0591e-18
-2.64911	-7.66242	-6.00881e-18
-2.59392	-7.66242	-5.73589e-18
-2.53873	-7.66242	-5.2963e-18
-2.48354	-7.66242	-4.7562e-18
-2.42835	-7.66242	-4.18396e-18
-2.37316	-7.66242	-3.64204e-18
-2.31797	-7.66242	-3.1786e-18
-2.26278	-7.66242	-2.82058e-18
-2.20759	-7.66242	-2.57266e-18
-2.1524	-7.66242	-2.42301e-18
-2.09721	-7.66242	-2.35421e-18
-2.04202	-7.66242	-2.35423e-18
-1.98683	-7.66242	-2.423e-18
-1.93164	-7.66242	-2.57267e-18
-1.87645	-7.66242	-2.82057e-18
-1.82126	-7.66242	-3.17861e-18
-1.76607	-7.66242	-3.64204e-18
-1.71088	-7.66242	-4.18396e-18
-1.65569	-7.66242	-4.7562e-18
-1.6005	-7.66242	-5.2963e-18
-1.54531	-7.66242	-5.73589e-18
-1.49012	-7.66242	-6.00881e-18
-1.43493	-7.66242	-6.0591e-18
-1.37974	-7.66242	-5.84981e-18
-1.32455	-7.66242	-5.37131e-18
-1.26936	-7.66242	-4.6448e-18
-1.21417	-7.66242	-3.71721e-18
-1.15898	-7.66242	-2.64814e-18
-1.1038	-7.66242	-1.49443e-18
-1.04861	-7.66242	-3.007e-19
-0.993416	-7.66242	9.00322e-19
-0.938226	-7.66242	2.07875e-18
-0.883036	-7.66242	3.19658e-18
-0.827846	-7.66242	4.20253e-18
-0.772657	-7.66242	5.03659e-18
-0.717467	-7.66242	5.6436e-18
-0.662277	-7.66242	5.98821e-18
-0.607087	-7.66242	6.06464e-18
-0.551898	-7.66242	5.89702e-18
-0.496708	-7.66242	5.53293e-18
-0.441518	-7.66242	5.0345e-18
-0.386328	-7.66242	4.46995e-18
-0.331139	-7.66242	3.90577e-18
-0.275949	-7.66242	3.39829e-18
-0.220759	-7.66242	2.98562e-18
-0.165569	-7.66242	2.68334e-18
-0.11038	-7.66242	2.48663e-18
-0.0551898	-7.66242	2.37951e-18
-5.55112e-17	-7.66242	2.34592e-18
0.0551898	-7.66242	2.37951e-18
0.11038	-7.66242	2.48663e-18
0.165569	-7.66242	2.68334e-18
0.220759	-7.66242	2.98562e-18
0.275949	-7.66242	3.39829e-18
0.331139	-7.66242	3.90577e-18
0.386328	-7.66242	4.46995e-18
0.441518	-7.66242	5.0345e-18
0.496708	-7.66242	5.53293e-18
0.551898	-7.66242	5.89702e-18
0.607087	-7.66242	6.06464e-18
0.662277	-7.66242	5.98821e-18
0.717467	-7.66242	5.6436e-18
0.772657	-7.66242	5.03659e-18
0.827846	-7.66242	4.20253e-18
0.883036	-7.66242	3.19658e-18
0.938226	-7.66242	2.07875e-18
0.993416	-7.66242	9.00322e-19
1.04861	-7.66242	-3.007e-19
1.1038	-7.66242	-1.49443e-18
1.15898	-7.66242	-2.64814e-18
1.21417	-7.66242	-3.71721e-18
1.26936	-7.66242	-4.6448e-18
1.32455	-7.66242	-5.37131e-18
1.37974	-7.66242	-5.84981e-18
1.43493	-7.66242	-6.0591e-18
1.49012	-7.66242	-6.00881e-18
1.54531	-7.66242	-5.73589e-18
1.6005	-7.66242	-5.2963e-18
1.65569	-7.66242	-4.7562e-18
1.71088	-7.66242	-4.18396e-18
1.76607	-7.66242	-3.64204e-18
1.82126	-7.66242	-3.17861e-18
1.87645	-7.66242	-2.82057e-18
1.93164	-7.66242	-2.57267e-18
1.98683	-7.66242	-2.423e-18
2.04202	-7.66242	-2.35423e-18
2.09721	-7.66242	-2.35421e-18
2.1524	-7.66242	-2.42301e-18
2.20759	-7.66242	-2.57266e-18
2.26278	-7.66242	-2.82058e-18
2.31797	-7.66242	-3.1786e-18
2.37316	-7.66242	-3.64204e-18
2.42835	-7.66242	-4.18396e-18
2.48354	-7.66242	-4.7562e-18
2.53873	-7.66242	-5.2963e-18
2.59392	-7.66242	-5.73589e-18
2.64911	-7.66242	-6.00881e-18
2.7043	-7.66242	-6.0591e-18
2.75949	-7.66242	-5.8498e-18
2.81468	-7.66242	-5.37132e-18
2.86987	-7.66242	-4.64479e-18
2.92506	-7.66242	-3.71722e-18
2.98025	-7.66242	-2.64813e-18
3.03544	-7.66242	-1.49444e-18
3.09063	-7.66242	-3.007e-19
3.14582	-7.66242	9.00324e-19
3.20101	-7.66242	2.07874e-18
3.2562	-7.66242	3.19658e-18
3.31139	-7.66242	4.20253e-18
3.36658	-7.66242	5.03659e-18
3.42177	-7.66242	5.6436e-18
3.47695	-7.66242	5.98821e-18
3.53214	-7.66242	6.06465e-18
3.58733	-7.66242	5.89702e-18
3.64252	-7.66242	5.53293e-18
3.69771	-7.66242	5.03451e-18
3.7529	-7.66242	4.46995e-18
3.80809	-7.66242	3.90577e-18
3.86328	-7.66242	3.39828e-18
3.91847	-7.66242	2.98563e-18
3.97366	-7.66242	2.68333e-18
4.02885	-7.66242	2.48664e-18
4.08404	-7.66242	2.37951e-18
-4.13923	-7.56026	0.00137971
-4.08404	-7.56026	0.00140004
-4.02885	-7.56026	0.00145882
-3.97366	-7.56026	0.00154756
-3.91847	-7.56026	0.00164691
-3.86328	-7.56026	0.00172293
-3.80809	-7.56026	0.00173423
-3.7529	-7.56026	0.00166424
-3.69771	-7.56026	0.00156803
-3.64252	-7.56026	0.0015536
-3.58733	-7.56026	0.00166812
-3.53214	-7.56026	0.00184083
-3.47695	-7.56026	0.00193967
-3.42177	-7.56026	0.00183042
-3.36658	-7.56026	0.00143154
-3.31139	-7.56026	0.000874025
-3.2562	-7.56026	0.000475421
-3.20101	-7.56026	0.00031324
-3.14582	-7.56026	0.000194608
-3.09063	-7.56026	-9.4823e-05
-3.03544	-7.56026	-0.000491305
-2.98025	-7.56026	-0.000670121
-2.92506	-7.56026	-0.000606788
-2.86987	-7.56026	-0.00072762
-2.81468	-7.56026	-0.00135155
-2.75949	-7.56026	-0.0019083
-2.7043	-7.56026	-0.00187089
-2.64911	-7.56026	-0.00146778
-2.59392	-7.56026	-0.00141076
-2.53873	-7.56026	-0.00169557
-2.48354	-7.56026	-0.00160339
-2.42835	-7.56026	-0.00150778
-2.37316	-7.56026	-0.00180794
-2.31797	-7.56026	-0.00184917
-2.26278	-7.56026	-0.00119891
-2.20759	-7.56026	-0.000908871
-2.1524	-7.56026	-0.00149821
-2.09721	-7.56026	-0.00207862
-2.04202	-7.56026	-0.00147177
-1.98683	-7.56026	-0.000828521
-1.93164	-7.56026	-0.00114041
-1.87645	-7.56026	-0.00189394
-1.82126	-7.56026	-0.00179911
-1.76607	-7.56026	-0.00132854
-1.71088	-7.56026	-0.00141952
-1.65569	-7.56026	-0.00168809
-1.6005	-7.56026	-0.00161405
-1.54531	-7.56026	-0.00173732
-1.49012	-7.56026	-0.00205968
-1.43493	-7.56026	-0.0020045
-1.37974	-7.56026	-0.00134238
-1.32455	-7.56026	-0.000906199
-1.26936	-7.56026	-0.00110917
-1.21417	-7.56026	-0.00125421
-1.15898	-7.56026	-0.00090638
-1.1038	-7.56026	-0.000365003
-1.04861	-7.56026	-4.72051e-05
-0.993416	-7.56026	0.000148037
-0.938226	-7.56026	0.00049593
-0.883036	-7.56026	0.00104849
-0.827846	-7.56026	0.00150132
-0.772657	-7.56026	0.00162698
-0.717467	-7.56026	0.00148804
-0.662277	-7.56026	0.00130011
-0.607087	-7.56026	0.00128221
-0.551898	-7.56026	0.00148153
-0.496708	-7.56026	0.00169922
-0.441518	-7.56026	0.00174088
-0.386328	-7.56026	0.00160523
-0.331139	-7.56026	0.00138485
-0.275949	-7.56026	0.00116273
-0.220759	-7.56026	0.000987188
-0.165569	-7.56026	0.000873978
-0.11038	-7.56026	0.000815068
-0.0551898	-7.56026	0.000791376
-5.55112e-17	-7.56026	0.000785709
0.0551898	-7.56026	0.000791376
0.11038	-7.56026	0.000815068
0.165569	-7.56026	0.000873978
0.220759	-7.56026	0.000987188
0.275949	-7.56026	0.00116273
0.331139	-7.56026	0.00138485
0.386328	-7.56026	0.00160523
0.441518	-7.56026	0.00174088
0.496708	-7.56026	0.00169922
0.551898	-7.56026	0.00148153
0.607087	-7.56026	0.00128221
0.662277	-7.56026	0.00130011
0.717467	-7.56026	0.00148804
0.772657	-7.56026	0.00162698
0.827846	-7.56026	0.00150132
0.883036	-7.56026	0.00104849
0.938226	-7.56026	0.00049593
0.993416	-7.56026	0.000148037
1.04861	-7.56026	-4.72051e-05
1.1038	-7.56026	-0.000365003
1.15898	-7.56026	-0.00090638
1.21417	-7.56026	-0.00125421
1.26936	-7.56026	-0.00110917
1.32455	-7.56026	-0.000906199
1.37974	-7.56026	-0.00134238
1.43493	-7.56026	-0.0020045
1.49012	-7.56026	-0.00205968
1.54531	-7.56026	-0.00173732
1.6005	-7.56026	-0.00161405
1.65569	-7.56026	-0.00168809
1.71088	-7.56026	-0.00141952
1.76607	-7.56026	-0.00132854
1.82126	-7.56026	-0.00179911
1.87645	-7.56026	-0.00189394
1.93164	-7.56026	-0.00114041
1.98683	-7.56026	-0.000828521
2.04202	-7.56026	-0.00147177
2.09721	-7.56026	-0.00207862
2.1524	-7.56026	-0.00149821
2.20759	-7.56026	-0.000908871
2.26278	-7.56026	-0.00119891
2.31797	-7.56026	-0.00184917
2.37316	-7.56026	-0.00180794
2.42835	-7.56026	-0.00150778
2.48354	-7.56026	-0.00160339
2.53873	-7.56026	-0.00169557
2.59392	-7.56026	-0.00141076
2.64911	-7.56026	-0.00146778
2.7043	-7.56026	-0.00187089
2.75949	-7.56026	-0.0019083
2.81468	-7.56026	-0.00135155
2.86987	-7.56026	-0.00072762
2.92506	-7.56026	-0.000606788
2.98025	-7.56026	-0.000670121
3.03544	-7.56026	-0.000491305
3.09063	-7.56026	-9.4823e-05
3.14582	-7.56026	0.000194608
3.20101	-7.56026	0.00031324
3.2562	-7.56026	0.000475421
3.31139	-7.56026	0.000874025
3.36658	-7.56026	0.00143154
3.42177	-7.56026	0.00183042
3.47695	-7.56026	0.00193967
3.53214	-7.56026	0.00184083
3.58733	-7.56026	0.00166812
3.64252	-7.56026	0.0015536
3.69771	-7.56026	0.00156803
3.7529	-7.56026	0.00166424
3.80809	-7.56026	0.00173423
3.86328	-7.56026	0.00172293
3.91847	-7.56026	0.00164691
3.97366	-7.56026	0.00154756
4.02885	-7.56026	0.00145882
4.08404	-7.56026	0.00140004
-4.13923	-7.45809	0.00233127
-4.08404	-7.45809	0.0022922
-4.02885	-7.45809	0.00219754
-3.97366	-7.45809	0.00211479
-3.91847	-7.45809	0.00213892
-3.86328	-7.45809	0.00233781
-3.80809	-7.45809	0.00268539
-3.7529	-7.45809	0.00300115
-3.69771	-7.45809	0.00295662
-3.64252	-7.45809	0.00265985
-3.58733	-7.45809	0.00296205
-3.53214	-7.45809	0.00358165
-3.47695	-7.45809	0.00353352
-3.42177	-7.45809	0.00227891
-3.36658	-7.45809	0.00146105
-3.31139	-7.45809	0.00209171
-3.2562	-7.45809	0.00189491
-3.20101	-7.45809	0.000679924
-3.14582	-7.45809	0.000288485
-3.09063	-7.45809	-0.000194223
-3.03544	-7.45809	-0.000608588
-2.98025	-7.45809	-0.00080717
-2.92506	-7.45809	-0.00226935
-2.86987	-7.45809	-0.0017686
-2.81468	-7.45809	-0.00211077
-2.75949	-7.45809	-0.00353239
-2.7043	-7.45809	-0.00212168
-2.64911	-7.45809	-0.00350968
-2.59392	-7.45809	-0.00322708
-2.53873	-7.45809	-0.00308881
-2.48354	-7.45809	-0.00309106
-2.42835	-7.45809	-0.00347135
-2.37316	-7.45809	-0.00249179
-2.31797	-7.45809	-0.00353138
-2.26278	-7.45809	-0.00246922
-2.20759	-7.45809	-0.00282142
-2.1524	-7.45809	-0.0031088
-2.09721	-7.45809	-0.00202294
-2.04202	-7.45809	-0.0037856
-1.98683	-7.45809	-0.00162121
-1.93164	-7.45809	-0.00398337
-1.87645	-7.45809	-0.00184383
-1.82126	-7.45809	-0.00358442
-1.76607	-7.45809	-0.00260897
-1.71088	-7.45809	-0.00315711
-1.65569	-7.45809	-0.00330358
-1.6005	-7.45809	-0.00349021
-1.54531	-7.45809	-0.00300947
-1.49012	-7.45809	-0.00408724
-1.43493	-7.45809	-0.00267977
-1.37974	-7.45809	-0.00342817
-1.32455	-7.45809	-0.00327369
-1.26936	-7.45809	-0.00155839
-1.21417	-7.45809	-0.00257402
-1.15898	-7.45809	-0.00120678
-1.1038	-7.45809	-0.000544315
-1.04861	-7.45809	-0.000203396
-0.993416	-7.45809	0.000418585
-0.938226	-7.45809	0.000708365
-0.883036	-7.45809	0.00214406
-0.827846	-7.45809	0.00264252
-0.772657	-7.45809	0.00177927
-0.717467	-7.45809	0.00252377
-0.662277	-7.45809	0.00402662
-0.607087	-7.45809	0.0040718
-0.551898	-7.45809	0.00343607
-0.496708	-7.45809	0.00329217
-0.441518	-7.45809	0.00356418
-0.386328	-7.45809	0.003246
-0.331139	-7.45809	0.00258539
-0.275949	-7.45809	0.00208933
-0.220759	-7.45809	0.00196073
-0.165569	-7.45809	0.00214478
-0.11038	-7.45809	0.00244696
-0.0551898	-7.45809	0.0026884
-5.55112e-17	-7.45809	0.00277688
0.0551898	-7.45809	0.0026884
0.11038	-7.45809	0.00244696
0.165569	-7.45809	0.00214478
0.220759	-7.45809	0.00196073
0.275949	-7.45809	0.00208933
0.331139	-7.45809	0.00258539
0.386328	-7.45809	0.003246
0.441518	-7.45809	0.00356418
0.496708	-7.45809	0.00329217
0.551898	-7.45809	0.00343607
0.607087	-7.45809	0.0040718
0.662277	-7.45809	0.00402662
0.717467	-7.45809	0.00252377
0.772657	-7.45809	0.00177927
0.827846	-7.45809	0.00264252
0.883036	-7.45809	0.00214406
0.938226	-7.45809	0.000708365
0.993416	-7.45809	0.000418585
1.04861	-7.45809	-0.000203396
1.1038	-7.45809	-0.000544315
1.15898	-7.45809	-0.00120678
1.21417	-7.45809	-0.00257402
1.26936	-7.45809	-0.00155839
1.32455	-7.45809	-0.00327369
1.37974	-7.45809	-0.00342817
1.43493	-7.45809	-0.00267977
1.49012	-7.45809	-0.00408724
1.54531	-7.45809	-0.00300947
1.6005	-7.45809	-0.00349021
1.65569	-7.45809	-0.00330358
1.71088	-7.45809	-0.00315711
1.76607	-7.45809	-0.00260897
1.82126	-7.45809	-0.00358442
1.87645	-7.45809	-0.00184383
1.93164	-7.45809	-0.00398337
1.98683	-7.45809	-0.00162121
2.04202	-7.45809	-0.0037856
2.09721	-7.45809	-0.00202294
2.1524	-7.45809	-0.0031088
2.20759	-7.45809	-0.00282142
2.26278	-7.45809	-0.00246922
2.31797	-7.45809	-0.00353138
2.37316	-7.45809	-0.00249179
2.42835	-7.45809	-0.00347135
2.48354	-7.45809	-0.00309106
2.53873	-7.45809	-0.00308881
2.59392	-7.45809	-0.00322708
2.64911	-7.45809	-0.00350968
2.7043	-7.45809	-0.00212168
2.75949	-7.45809	-0.00353239
2.81468	-7.45809	-0.00211077
2.86987	-7.45809	-0.0017686
2.92506	-7.45809	-0.00226935
2.98025	-7.45809	-0.00080717
3.03544	-7.45809	-0.000608588
3.09063	-7.45809	-0.000194223
3.14582	-7.45809	0.000288485
3.20101	-7.45809	0.000679924
3.2562	-7.45809	0.00189491
3.31139	-7.45809	0.00209171
3.36658	-7.45809	0.00146105
3.42177	-7.45809	0.00227891
3.47695	-7.45809	0.00353352
3.53214	-7.45809	0.00358165
3.58733	-7.45809	0.00296205
3.64252	-7.45809	0.00265985
3.69771	-7.45809	0.00295662
3.7529	-7.45809	0.00300115
3.80809	-7.45809	0.00268539
3.86328	-7.45809	0.00233781
3.91847	-7.45809	0.00213892
3.97366	-7.45809	0.00211479
4.02885	-7.45809	0.00219754
4.08404	-7.45809	0.0022922
-4.13923	-7.35592	0.0043404
-4.08404	-7.35592	0.00424336
-4.02885	-7.35592	0.00395933
-3.97366	-7.35592	0.00357051
-3.91847	-7.35592	0.00330465
-3.86328	-7.35592	0.00339848
-3.80809	-7.35592	0.00384038
-3.7529	-7.35592	0.00417064
-3.69771	-7.35592	0.00388409
-3.64252	-7.35592	0.0042976
-3.58733	-7.35592	0.00497617
-3.53214	-7.35592	0.00410562
-3.47695	-7.35592	0.00278047
-3.42177	-7.35592	0.00439388
-3.36658	-7.35592	0.00316734
-3.31139	-7.35592	0.001795
-3.2562	-7.35592	0.00262292
-3.20101	-7.35592	0.000794012
-3.14582	-7.35592	0.000655641
-3.09063	-7.35592	-0.000164268
-3.03544	-7.35592	-0.0010017
-2.98025	-7.35592	-0.00146313
-2.92506	-7.35592	-0.00251924
-2.86987	-7.35592	-0.0023613
-2.81468	-7.35592	-0.00415061
-2.75949	-7.35592	-0.00260728
-2.7043	-7.35592	-0.00506006
-2.64911	-7.35592	-0.00345861
-2.59392	-7.35592	-0.00464816
-2.53873	-7.35592	-0.00457726
-2.48354	-7.35592	-0.00450567
-2.42835	-7.35592	-0.00397616
-2.37316	-7.35592	-0.00452687
-2.31797	-7.35592	-0.00495047
-2.26278	-7.35592	-0.00288177
-2.20759	-7.35592	-0.00485371
-2.1524	-7.35592	-0.00489259
-2.09721	-7.35592	-0.0023398
-2.04202	-7.35592	-0.0047944
-1.98683	-7.35592	-0.00489112
-1.93164	-7.35592	-0.00239286
-1.87645	-7.35592	-0.0046148
-1.82126	-7.35592	-0.00481452
-1.76607	-7.35592	-0.00331207
-1.71088	-7.35592	-0.00478591
-1.65569	-7.35592	-0.0047623
-1.6005	-7.35592	-0.00499012
-1.54531	-7.35592	-0.00445755
-1.49012	-7.35592	-0.00531902
-1.43493	-7.35592	-0.00546192
-1.37974	-7.35592	-0.00334247
-1.32455	-7.35592	-0.00545256
-1.26936	-7.35592	-0.00236868
-1.21417	-7.35592	-0.00353503
-1.15898	-7.35592	-0.00159006
-1.1038	-7.35592	-0.00127468
-1.04861	-7.35592	-0.000172569
-0.993416	-7.35592	0.00083827
-0.938226	-7.35592	0.00115179
-0.883036	-7.35592	0.00333298
-0.827846	-7.35592	0.00198068
-0.772657	-7.35592	0.00491521
-0.717467	-7.35592	0.0045625
-0.662277	-7.35592	0.00367558
-0.607087	-7.35592	0.00590221
-0.551898	-7.35592	0.00541746
-0.496708	-7.35592	0.00501277
-0.441518	-7.35592	0.00515635
-0.386328	-7.35592	0.00407467
-0.331139	-7.35592	0.00361214
-0.275949	-7.35592	0.00462879
-0.220759	-7.35592	0.00610909
-0.165569	-7.35592	0.00674604
-0.11038	-7.35592	0.00662761
-0.0551898	-7.35592	0.00633141
-5.55112e-17	-7.35592	0.00620105
0.0551898	-7.35592	0.00633141
0.11038	-7.35592	0.00662761
0.165569	-7.35592	0.00674604
0.220759	-7.35592	0.00610909
0.275949	-7.35592	0.00462879
0.331139	-7.35592	0.00361214
0.386328	-7.35592	0.00407467
0.441518	-7.35592	0.00515635
0.496708	-7.35592	0.00501277
0.551898	-7.35592	0.00541746
0.607087	-7.35592	0.00590221
0.662277	-7.35592	0.00367558
0.717467	-7.35592	0.0045625
0.772657	-7.35592	0.00491521
0.827846	-7.35592	0.00198068
0.883036	-7.35592	0.00333298
0.938226	-7.35592	0.00115179
0.993416	-7.35592	0.00083827
1.04861	-7.35592	-0.000172569
1.1038	-7.35592	-0.00127468
1.15898	-7.35592	-0.00159006
1.21417	-7.35592	-0.00353503
1.26936	-7.35592	-0.00236868
1.32455	-7.35592	-0.00545256
1.37974	-7.35592	-0.00334247
1.43493	-7.35592	-0.00546192
1.49012	-7.35592	-0.00531902
1.54531	-7.35592	-0.00445755
1.6005	-7.35592	-0.00499012
1.65569	-7.35592	-0.0047623
1.71088	-7.35592	-0.00478591
1.76607	-7.35592	-0.00331207
1.82126	-7.35592	-0.00481452
1.87645	-7.35592	-0.0046148
1.93164	-7.35592	-0.00239286
1.98683	-7.35592	-0.00489112
2.04202	-7.35592	-0.0047944
2.09721	-7.35592	-0.0023398
2.1524	-7.35592	-0.00489259
2.20759	-7.35592	-0.00485371
2.26278	-7.35592	-0.00288177
2.31797	-7.35592	-0.00495047
2.37316	-7.35592	-0.00452687
2.42835	-7.35592	-0.00397616
2.48354	-7.35592	-0.00450567
2.53873	-7.35592	-0.00457726
2.59392	-7.35592	-0.00464816
2.64911	-7.35592	-0.00345861
2.7043	-7.35592	-0.00506006
2.75949	-7.35592	-0.00260728
2.81468	-7.35592	-0.00415061
2.86987	-7.35592	-0.0023613
2.92506	-7.35592	-0.00251924
2.98025	-7.35592	-0.00146313
3.03544	-7.35592	-0.0010017
3.09063	-7.35592	-0.000164268
3.14582	-7.35592	0.000655641
3.20101	-7.35592	0.000794012
3.2562	-7.35592	0.00262292
3.31139	-7.35592	0.001795
3.36658	-7.35592	0.00316734
3.42177	-7.35592	0.00439388
3.47695	-7.35592	0.00278047
3.53214	-7.35592	0.00410562
3.58733	-7.35592	0.00497617
3.64252	-7.35592	0.0042976
3.69771	-7.35592	0.00388409
3.7529	-7.35592	0.00417064
3.80809	-7.35592	0.00384038
3.86328	-7.35592	0.00339848
3.91847	-7.35592	0.00330465
3.97366	-7.35592	0.00357051
4.02885	-7.35592	0.00395933
4.08404	-7.35592	0.00424336
-4.13923	-7.25376	0.00338806
-4.08404	-7.25376	0.00338129
-4.02885	-7.25376	0.00343611
-3.97366	-7.25376	0.00372924
-3.91847	-7.25376	0.00437931
-3.86328	-7.25376	0.00509753
-3.80809	-7.25376	0.00510646
-3.7529	-7.25376	0.00504395
-3.69771	-7.25376	0.00539313
-3.64252	-7.25376	0.00473916
-3.58733	-7.25376	0.0046283
-3.53214	-7.25376	0.00585504
-3.47695	-7.25376	0.00333704
-3.42177	-7.25376	0.0049311
-3.36658	-7.25376	0.00319084
-3.31139	-7.25376	0.00329689
-3.2562	-7.25376	0.0019273
-3.20101	-7.25376	0.00178918
-3.14582	-7.25376	0.000392125
-3.09063	-7.25376	-0.000326074
-3.03544	-7.25376	-0.000829567
-2.98025	-7.25376	-0.00169312
-2.92506	-7.25376	-0.00361029
-2.86987	-7.25376	-0.00275035
-2.81468	-7.25376	-0.00295515
-2.75949	-7.25376	-0.0054094
-2.7043	-7.25376	-0.00567748
-2.64911	-7.25376	-0.00447835
-2.59392	-7.25376	-0.00448867
-2.53873	-7.25376	-0.00542713
-2.48354	-7.25376	-0.00530188
-2.42835	-7.25376	-0.00497905
-2.37316	-7.25376	-0.00537599
-2.31797	-7.25376	-0.00652249
-2.26278	-7.25376	-0.00709201
-2.20759	-7.25376	-0.0062149
-2.1524	-7.25376	-0.00463681
-2.09721	-7.25376	-0.00338324
-2.04202	-7.25376	-0.00298948
-1.98683	-7.25376	-0.00356053
-1.93164	-7.25376	-0.00486453
-1.87645	-7.25376	-0.00628387
-1.82126	-7.25376	-0.00692189
-1.76607	-7.25376	-0.00638424
-1.71088	-7.25376	-0.00558187
-1.65569	-7.25376	-0.00554073
-1.6005	-7.25376	-0.0061349
-1.54531	-7.25376	-0.0065219
-1.49012	-7.25376	-0.00562008
-1.43493	-7.25376	-0.00463706
-1.37974	-7.25376	-0.00588198
-1.32455	-7.25376	-0.00676844
-1.26936	-7.25376	-0.00489807
-1.21417	-7.25376	-0.00222822
-1.15898	-7.25376	-0.00259472
-1.1038	-7.25376	-0.00193687
-1.04861	-7.25376	-0.000170667
-0.993416	-7.25376	0.00093215
-0.938226	-7.25376	0.00257998
-0.883036	-7.25376	0.00199583
-0.827846	-7.25376	0.00563456
-0.772657	-7.25376	0.00320391
-0.717467	-7.25376	0.00726245
-0.662277	-7.25376	0.00449841
-0.607087	-7.25376	0.00731509
-0.551898	-7.25376	0.00649976
-0.496708	-7.25376	0.00665433
-0.441518	-7.25376	0.0056241
-0.386328	-7.25376	0.00619724
-0.331139	-7.25376	0.00836342
-0.275949	-7.25376	0.00642096
-0.220759	-7.25376	0.00369098
-0.165569	-7.25376	0.00287308
-0.11038	-7.25376	0.00352544
-0.0551898	-7.25376	0.00441414
-5.55112e-17	-7.25376	0.0047747
0.0551898	-7.25376	0.00441414
0.11038	-7.25376	0.00352544
0.165569	-7.25376	0.00287308
0.220759	-7.25376	0.00369098
0.275949	-7.25376	0.00642096
0.331139	-7.25376	0.00836342
0.386328	-7.25376	0.00619724
0.441518	-7.25376	0.0056241
0.496708	-7.25376	0.00665433
0.551898	-7.25376	0.00649976
0.607087	-7.25376	0.00731509
0.662277	-7.25376	0.00449841
0.717467	-7.25376	0.00726245
0.772657	-7.25376	0.00320391
0.827846	-7.25376	0.00563456
0.883036	-7.25376	0.00199583
0.938226	-7.25376	0.00257998
0.993416	-7.25376	0.00093215
1.04861	-7.25376	-0.000170667
1.1038	-7.25376	-0.00193687
1.15898	-7.25376	-0.00259472
1.21417	-7.25376	-0.00222822
1.26936	-7.25376	-0.00489807
1.32455	-7.25376	-0.00676844
1.37974	-7.25376	-0.00588198
1.43493	-7.25376	-0.00463706
1.49012	-7.25376	-0.00562008
1.54531	-7.25376	-0.0065219
1.6005	-7.25376	-0.0061349
1.65569	-7.25376	-0.00554073
1.71088	-7.25376	-0.00558187
1.76607	-7.25376	-0.00638424
1.82126	-7.25376	-0.00692189
1.87645	-7.25376	-0.00628387
1.93164	-7.25376	-0.00486453
1.98683	-7.25376	-0.00356053
2.04202	-7.25376	-0.00298948
2.09721	-7.25376	-0.00338324
2.1524	-7.25376	-0.00463681
2.20759	-7.25376	-0.0062149
2.26278	-7.25376	-0.00709201
2.31797	-7.25376	-0.00652249
2.37316	-7.25376	-0.00537599
2.42835	-7.25376	-0.00497905
2.48354	-7.25376	-0.00530188
2.53873	-7.25376	-0.00542713
2.59392	-7.25376	-0.00448867
2.64911	-7.25376	-0.00447835
2.7043	-7.25376	-0.00567748
2.75949	-7.25376	-0.0054094
2.81468	-7.25376	-0.00295515
2.86987	-7.25376	-0.00275035
2.92506	-7.25376	-0.00361029
2.98025	-7.25376	-0.00169312
3.03544	-7.25376	-0.000829567
3.09063	-7.25376	-0.000326074
3.14582	-7.25376	0.000392125
3.20101	-7.25376	0.00178918
3.2562	-7.25376	0.0019273
3.31139	-7.25376	0.00329689
3.36658	-7.25376	0.00319084
3.42177	-7.25376	0.0049311
3.47695	-7.25376	0.00333704
3.53214	-7.25376	0.00585504
3.58733	-7.25376	0.0046283
3.64252	-7.25376	0.00473916
3.69771	-7.25376	0.00539313
3.7529	-7.25376	0.00504395
3.80809	-7.25376	0.00510646
3.86328	-7.25376	0.00509753
3.91847	-7.25376	0.00437931
3.97366	-7.25376	0.00372924
4.02885	-7.25376	0.00343611
4.08404	-7.25376	0.00338129
-4.13923	-7.15159	0.00537194
-4.08404	-7.15159	0.0052172
-4.02885	-7.15159	0.00482016
-3.97366	-7.15159	0.00446623
-3.91847	-7.15159	0.00457152
-3.86328	-7.15159	0.00523138
-3.80809	-7.15159	0.00554036
-3.7529	-7.15159	0.00553569
-3.69771	-7.15159	0.00589451
-3.64252	-7.15159	0.00477406
-3.58733	-7.15159	0.00593798
-3.53214	-7.15159	0.00515873
-3.47695	-7.15159	0.00501979
-3.42177	-7.15159	0.00431489
-3.36658	-7.15159	0.00449303
-3.31139	-7.15159	0.00214754
-3.2562	-7.15159	0.00314404
-3.20101	-7.15159	0.00147307
-3.14582	-7.15159	0.000424004
-3.09063	-7.15159	-0.000314656
-3.03544	-7.15159	-0.00154471
-2.98025	-7.15159	-0.00193181
-2.92506	-7.15159	-0.00182956
-2.86987	-7.15159	-0.00257915
-2.81468	-7.15159	-0.00408923
-2.75949	-7.15159	-0.00539692
-2.7043	-7.15159	-0.006126
-2.64911	-7.15159	-0.00639544
-2.59392	-7.15159	-0.00637914
-2.53873	-7.15159	-0.00619087
-2.48354	-7.15159	-0.00590276
-2.42835	-7.15159	-0.0055902
-2.37316	-7.15159	-0.00537237
-2.31797	-7.15159	-0.0054249
-2.26278	-7.15159	-0.00592951
-2.20759	-7.15159	-0.00691739
-2.1524	-7.15159	-0.00805725
-2.09721	-7.15159	-0.00867726
-2.04202	-7.15159	-0.00824625
-1.98683	-7.15159	-0.00690349
-1.93164	-7.15159	-0.00539265
-1.87645	-7.15159	-0.00444204
-1.82126	-7.15159	-0.0043072
-1.76607	-7.15159	-0.00482616
-1.71088	-7.15159	-0.00565877
-1.65569	-7.15159	-0.00644835
-1.6005	-7.15159	-0.0069271
-1.54531	-7.15159	-0.00700237
-1.49012	-7.15159	-0.00676392
-1.43493	-7.15159	-0.00638551
-1.37974	-7.15159	-0.00601797
-1.32455	-7.15159	-0.00573783
-1.26936	-7.15159	-0.00549697
-1.21417	-7.15159	-0.00504733
-1.15898	-7.15159	-0.00398792
-1.1038	-7.15159	-0.00216402
-1.04861	-7.15159	-0.000278581
-0.993416	-7.15159	0.000668241
-0.938226	-7.15159	0.00217245
-0.883036	-7.15159	0.00501436
-0.827846	-7.15159	0.00462736
-0.772657	-7.15159	0.00446793
-0.717467	-7.15159	0.00825557
-0.662277	-7.15159	0.00563657
-0.607087	-7.15159	0.00825897
-0.551898	-7.15159	0.00738543
-0.496708	-7.15159	0.00712813
-0.441518	-7.15159	0.00894342
-0.386328	-7.15159	0.00659045
-0.331139	-7.15159	0.00493137
-0.275949	-7.15159	0.00936634
-0.220759	-7.15159	0.0102083
-0.165569	-7.15159	0.00678103
-0.11038	-7.15159	0.00423398
-0.0551898	-7.15159	0.00337086
-5.55112e-17	-7.15159	0.00324617
0.0551898	-7.15159	0.00337086
0.11038	-7.15159	0.00423398
0.165569	-7.15159	0.00678103
0.220759	-7.15159	0.0102083
0.275949	-7.15159	0.00936634
0.331139	-7.15159	0.00493137
0.386328	-7.15159	0.00659045
0.441518	-7.15159	0.00894342
0.496708	-7.15159	0.00712813
0.551898	-7.15159	0.00738543
0.607087	-7.15159	0.00825897
0.662277	-7.15159	0.00563657
0.717467	-7.15159	0.00825557
0.772657	-7.15159	0.00446793
0.827846	-7.15159	0.00462736
0.883036	-7.15159	0.00501436
0.938226	-7.15159	0.00217245
0.993416	-7.15159	0.000668241
1.04861	-7.15159	-0.000278581
1.1038	-7.15159	-0.00216402
1.15898	-7.15159	-0.00398792
1.21417	-7.15159	-0.00504733
1.26936	-7.15159	-0.00549697
1.32455	-7.15159	-0.00573783
1.37974	-7.15159	-0.00601797
1.43493	-7.15159	-0.00638551
1.49012	-7.15159	-0.00676392
1.54531	-7.15159	-0.00700237
1.6005	-7.15159	-0.0069271
1.65569	-7.15159	-0.00644835
1.71088	-7.15159	-0.00565877
1.76607	-7.15159	-0.00482616
1.82126	-7.15159	-0.0043072
1.87645	-7.15159	-0.00444204
1.93164	-7.15159	-0.00539265
1.98683	-7.15159	-0.00690349
2.04202	-7.15159	-0.00824625
2.09721	-7.15159	-0.00867726
2.1524	-7.15159	-0.00805725
2.20759	-7.15159	-0.00691739
2.26278	-7.15159	-0.00592951
2.31797	-7.15159	-0.0054249
2.37316	-7.15159	-0.00537237
2.42835	-7.15159	-0.0055902
2.48354	-7.15159	-0.00590276
2.53873	-7.15159	-0.00619087
2.59392	-7.15159	-0.00637914
2.64911	-7.15159	-0.00639544
2.7043	-7.15159	-0.006126
2.75949	-7.15159	-0.00539692
2.81468	-7.15159	-0.00408923
2.86987	-7.15159	-0.00257915
2.92506	-7.15159	-0.00182956
2.98025	-7.15159	-0.00193181
3.03544	-7.15159	-0.00154471
3.09063	-7.15159	-0.000314656
3.14582	-7.15159	0.000424004
3.20101	-7.15159	0.00147307
3.2562	-7.15159	0.00314404
3.31139	-7.15159	0.00214754
3.36658	-7.15159	0.00449303
3.42177	-7.15159	0.00431489
3.47695	-7.15159	0.00501979
3.53214	-7.15159	0.00515873
3.58733	-7.15159	0.00593798
3.64252	-7.15159	0.00477406
3.69771	-7.15159	0.00589451
3.7529	-7.15159	0.00553569
3.80809	-7.15159	0.00554036
3.86328	-7.15159	0.00523138
3.91847	-7.15159	0.00457152
3.97366	-7.15159	0.00446623
4.02885	-7.15159	0.00482016
4.08404	-7.15159	0.0052172
-4.13923	-7.04943	0.00438178
-4.08404	-7.04943	0.00445115
-4.02885	-7.04943	0.00474552
-3.97366	-7.04943	0.00539219
-3.91847	-7.04943	0.00599625
-3.86328	-7.04943	0.00570188
-3.80809	-7.04943	0.00550905
-3.7529	-7.04943	0.00567611
-3.69771	-7.04943	0.00538725
-3.64252	-7.04943	0.00616026
-3.58733	-7.04943	0.00441734
-3.53214	-7.04943	0.00611648
-3.47695	-7.04943	0.00401015
-3.42177	-7.04943	0.00462468
-3.36658	-7.04943	0.00466133
-3.31139	-7.04943	0.00224435
-3.2562	-7.04943	0.00201999
-3.20101	-7.04943	0.00192442
-3.14582	-7.04943	0.000839377
-3.09063	-7.04943	-0.000296127
-3.03544	-7.04943	-0.00104755
-2.98025	-7.04943	-0.00156127
-2.92506	-7.04943	-0.00206552
-2.86987	-7.04943	-0.00267061
-2.81468	-7.04943	-0.00348659
-2.75949	-7.04943	-0.00459769
-2.7043	-7.04943	-0.00575097
-2.64911	-7.04943	-0.00640842
-2.59392	-7.04943	-0.00643673
-2.53873	-7.04943	-0.00620782
-2.48354	-7.04943	-0.00647087
-2.42835	-7.04943	-0.00683897
-2.37316	-7.04943	-0.00577271
-2.31797	-7.04943	-0.00565003
-2.26278	-7.04943	-0.00831191
-2.20759	-7.04943	-0.00776379
-2.1524	-7.04943	-0.00455494
-2.09721	-7.04943	-0.00643428
-2.04202	-7.04943	-0.00940878
-1.98683	-7.04943	-0.00518154
-1.93164	-7.04943	-0.00493691
-1.87645	-7.04943	-0.00883602
-1.82126	-7.04943	-0.00674569
-1.76607	-7.04943	-0.00525403
-1.71088	-7.04943	-0.00720843
-1.65569	-7.04943	-0.00774825
-1.6005	-7.04943	-0.00734433
-1.54531	-7.04943	-0.00787205
-1.49012	-7.04943	-0.00746234
-1.43493	-7.04943	-0.00583263
-1.37974	-7.04943	-0.0062357
-1.32455	-7.04943	-0.00719071
-1.26936	-7.04943	-0.00700533
-1.21417	-7.04943	-0.00579031
-1.15898	-7.04943	-0.00405805
-1.1038	-7.04943	-0.00222571
-1.04861	-7.04943	-0.000388375
-0.993416	-7.04943	0.00156613
-0.938226	-7.04943	0.00357459
-0.883036	-7.04943	0.00501257
-0.827846	-7.04943	0.00484704
-0.772657	-7.04943	0.00433614
-0.717467	-7.04943	0.00763637
-0.662277	-7.04943	0.00882068
-0.607087	-7.04943	0.00739594
-0.551898	-7.04943	0.00827153
-0.496708	-7.04943	0.00887202
-0.441518	-7.04943	0.00708105
-0.386328	-7.04943	0.0108139
-0.331139	-7.04943	0.00461847
-0.275949	-7.04943	0.00821561
-0.220759	-7.04943	0.0123743
-0.165569	-7.04943	0.00834064
-0.11038	-7.04943	0.00458842
-0.0551898	-7.04943	0.0034574
-5.55112e-17	-7.04943	0.00337033
0.0551898	-7.04943	0.0034574
0.11038	-7.04943	0.00458842
0.165569	-7.04943	0.00834064
0.220759	-7.04943	0.0123743
0.275949	-7.04943	0.00821561
0.331139	-7.04943	0.00461847
0.386328	-7.04943	0.0108139
0.441518	-7.04943	0.00708105
0.496708	-7.04943	0.00887202
0.551898	-7.04943	0.00827153
0.607087	-7.04943	0.00739594
0.662277	-7.04943	0.00882068
0.717467	-7.04943	0.00763637
0.772657	-7.04943	0.00433614
0.827846	-7.04943	0.00484704
0.883036	-7.04943	0.00501257
0.938226	-7.04943	0.00357459
0.993416	-7.04943	0.00156613
1.04861	-7.04943	-0.000388375
1.1038	-7.04943	-0.00222571
1.15898	-7.04943	-0.00405805
1.21417	-7.04943	-0.00579031
1.26936	-7.04943	-0.00700533
1.32455	-7.04943	-0.00719071
1.37974	-7.04943	-0.0062357
1.43493	-7.04943	-0.00583263
1.49012	-7.04943	-0.00746234
1.54531	-7.04943	-0.00787205
1.6005	-7.04943	-0.00734433
1.65569	-7.04943	-0.00774825
1.71088	-7.04943	-0.00720843
1.76607	-7.04943	-0.00525403
1.82126	-7.04943	-0.00674569
1.87645	-7.04943	-0.00883602
1.93164	-7.04943	-0.00493691
1.98683	-7.04943	-0.00518154
2.04202	-7.04943	-0.00940878
2.09721	-7.04943	-0.00643428
2.1524	-7.04943	-0.00455494
2.20759	-7.04943	-0.00776379
2.26278	-7.04943	-0.00831191
2.31797	-7.04943	-0.00565003
2.37316	-7.04943	-0.00577271
2.42835	-7.04943	-0.00683897
2.48354	-7.04943	-0.00647087
2.53873	-7.04943	-0.00620782
2.59392	-7.04943	-0.00643673
2.64911	-7.04943	-0.00640842
2.7043	-7.04943	-0.00575097
2.75949	-7.04943	-0.00459769
2.81468	-7.04943	-0.00348659
2.86987	-7.04943	-0.00267061
2.92506	-7.04943	-0.00206552
2.98025	-7.04943	-0.00156127
3.03544	-7.04943	-0.00104755
3.09063	-7.04943	-0.000296127
3.14582	-7.04943	0.000839377
3.20101	-7.04943	0.00192442
3.2562	-7.04943	0.00201999
3.31139	-7.04943	0.00224435
3.36658	-7.04943	0.00466133
3.42177	-7.04943	0.00462468
3.47695	-7.04943	0.00401015
3.53214	-7.04943	0.00611648
3.58733	-7.04943	0.00441734
3.64252	-7.04943	0.00616026
3.69771	-7.04943	0.00538725
3.7529	-7.04943	0.00567611
3.80809	-7.04943	0.00550905
3.86328	-7.04943	0.00570188
3.91847	-7.04943	0.00599625
3.97366	-7.04943	0.00539219
4.02885	-7.04943	0.00474552
4.08404	-7.04943	0.00445115
-4.13923	-6.94726	0.00458099
-4.08404	-6.94726	0.00464139
-4.02885	-6.94726	0.00491251
-3.97366	-6.94726	0.00549723
-3.91847	-6.94726	0.00584981
-3.86328	-6.94726	0.00546569
-3.80809	-6.94726	0.00544361
-3.7529	-6.94726	0.00524023
-3.69771	-6.94726	0.0057327
-3.64252	-6.94726	0.00502549
-3.58733	-6.94726	0.00575685
-3.53214	-6.94726	0.00385558
-3.47695	-6.94726	0.00529162
-3.42177	-6.94726	0.00458454
-3.36658	-6.94726	0.00258058
-3.31139	-6.94726	0.00242775
-3.2562	-6.94726	0.00246377
-3.20101	-6.94726	0.0017798
-3.14582	-6.94726	0.000767846
-3.09063	-6.94726	-0.000325631
-3.03544	-6.94726	-0.00141184
-2.98025	-6.94726	-0.00237852
-2.92506	-6.94726	-0.00294232
-2.86987	-6.94726	-0.00278026
-2.81468	-6.94726	-0.00288251
-2.75949	-6.94726	-0.00479612
-2.7043	-6.94726	-0.00587707
-2.64911	-6.94726	-0.00523964
-2.59392	-6.94726	-0.00531877
-2.53873	-6.94726	-0.00615309
-2.48354	-6.94726	-0.00636563
-2.42835	-6.94726	-0.0065835
-2.37316	-6.94726	-0.00592938
-2.31797	-6.94726	-0.00831194
-2.26278	-6.94726	-0.00523954
-2.20759	-6.94726	-0.00932913
-2.1524	-6.94726	-0.00498302
-2.09721	-6.94726	-0.00947949
-2.04202	-6.94726	-0.00492007
-1.98683	-6.94726	-0.00930497
-1.93164	-6.94726	-0.00501047
-1.87645	-6.94726	-0.00889426
-1.82126	-6.94726	-0.00547517
-1.76607	-6.94726	-0.00822661
-1.71088	-6.94726	-0.00644493
-1.65569	-6.94726	-0.00757134
-1.6005	-6.94726	-0.00747819
-1.54531	-6.94726	-0.00772053
-1.49012	-6.94726	-0.00688995
-1.43493	-6.94726	-0.00837359
-1.37974	-6.94726	-0.00618547
-1.32455	-6.94726	-0.00589615
-1.26936	-6.94726	-0.00692039
-1.21417	-6.94726	-0.00452005
-1.15898	-6.94726	-0.00208165
-1.1038	-6.94726	-0.00157229
-1.04861	-6.94726	-0.000356888
-0.993416	-6.94726	0.00159425
-0.938226	-6.94726	0.00356142
-0.883036	-6.94726	0.00532333
-0.827846	-6.94726	0.0068015
-0.772657	-6.94726	0.00769451
-0.717467	-6.94726	0.00754763
-0.662277	-6.94726	0.00698882
-0.607087	-6.94726	0.00845572
-0.551898	-6.94726	0.00803128
-0.496708	-6.94726	0.0101868
-0.441518	-6.94726	0.00716702
-0.386328	-6.94726	0.0104733
-0.331139	-6.94726	0.00484879
-0.275949	-6.94726	0.0132576
-0.220759	-6.94726	0.00787533
-0.165569	-6.94726	0.00312311
-0.11038	-6.94726	0.00575618
-0.0551898	-6.94726	0.00919805
-5.55112e-17	-6.94726	0.0103706
0.0551898	-6.94726	0.00919805
0.11038	-6.94726	0.00575618
0.165569	-6.94726	0.00312311
0.220759	-6.94726	0.00787533
0.275949	-6.94726	0.0132576
0.331139	-6.94726	0.00484879
0.386328	-6.94726	0.0104733
0.441518	-6.94726	0.00716702
0.496708	-6.94726	0.0101868
0.551898	-6.94726	0.00803128
0.607087	-6.94726	0.00845572
0.662277	-6.94726	0.00698882
0.717467	-6.94726	0.00754763
0.772657	-6.94726	0.00769451
0.827846	-6.94726	0.0068015
0.883036	-6.94726	0.00532333
0.938226	-6.94726	0.00356142
0.993416	-6.94726	0.00159425
1.04861	-6.94726	-0.000356888
1.1038	-6.94726	-0.00157229
1.15898	-6.94726	-0.00208165
1.21417	-6.94726	-0.00452005
1.26936	-6.94726	-0.00692039
1.32455	-6.94726	-0.00589615
1.37974	-6.94726	-0.00618547
1.43493	-6.94726	-0.00837359
1.49012	-6.94726	-0.00688995
1.54531	-6.94726	-0.00772053
1.6005	-6.94726	-0.00747819
1.65569	-6.94726	-0.00757134
1.71088	-6.94726	-0.00644493
1.76607	-6.94726	-0.00822661
1.82126	-6.94726	-0.00547517
1.87645	-6.94726	-0.00889426
1.93164	-6.94726	-0.00501047
1.98683	-6.94726	-0.00930497
2.04202	-6.94726	-0.00492007
2.09721	-6.94726	-0.00947949
2.1524	-6.94726	-0.00498302
2.20759	-6.94726	-0.00932913
2.26278	-6.94726	-0.00523954
2.31797	-6.94726	-0.00831194
2.37316	-6.94726	-0.00592938
2.42835	-6.94726	-0.0065835
2.48354	-6.94726	-0.00636563
2.53873	-6.94726	-0.00615309
2.59392	-6.94726	-0.00531877
2.64911	-6.94726	-0.00523964
2.7043	-6.94726	-0.00587707
2.75949	-6.94726	-0.00479612
2.81468	-6.94726	-0.00288251
2.86987	-6.94726	-0.00278026
2.92506	-6.94726	-0.00294232
2.98025	-6.94726	-0.00237852
3.03544	-6.94726	-0.00141184
3.09063	-6.94726	-0.000325631
3.14582	-6.94726	0.000767846
3.20101	-6.94726	0.0017798
3.2562	-6.94726	0.00246377
3.31139	-6.94726	0.00242775
3.36658	-6.94726	0.00258058
3.42177	-6.94726	0.00458454
3.47695	-6.94726	0.00529162
3.53214	-6.94726	0.00385558
3.58733	-6.94726	0.00575685
3.64252	-6.94726	0.00502549
3.69771	-6.94726	0.0057327
3.7529	-6.94726	0.00524023
3.80809	-6.94726	0.00544361
3.86328	-6.94726	0.00546569
3.91847	-6.94726	0.00584981
3.97366	-6.94726	0.00549723
4.02885	-6.94726	0.00491251
4.08404	-6.94726	0.00464139
-4.13923	-6.8451	0.0049812
-4.08404	-6.8451	0.00488062
-4.02885	-6.8451	0.0046839
-3.97366	-6.8451	0.004708
-3.91847	-6.8451	0.0051667
-3.86328	-6.8451	0.00523945
-3.80809	-6.8451	0.00509914
-3.7529	-6.8451	0.00501678
-3.69771	-6.8451	0.00517254
-3.64252	-6.8451	0.00462735
-3.58733	-6.8451	0.00519804
-3.53214	-6.8451	0.00376995
-3.47695	-6.8451	0.00384617
-3.42177	-6.8451	0.00428375
-3.36658	-6.8451	0.0037664
-3.31139	-6.8451	0.00287428
-3.2562	-6.8451	0.00200032
-3.20101	-6.8451	0.00127479
-3.14582	-6.8451	0.000571084
-3.09063	-6.8451	-0.000275222
-3.03544	-6.8451	-0.00121708
-2.98025	-6.8451	-0.00182394
-2.92506	-6.8451	-0.00168873
-2.86987	-6.8451	-0.00310829
-2.81468	-6.8451	-0.00428185
-2.75949	-6.8451	-0.00325019
-2.7043	-6.8451	-0.00498968
-2.64911	-6.8451	-0.0049548
-2.59392	-6.8451	-0.00535438
-2.53873	-6.8451	-0.00564658
-2.48354	-6.8451	-0.0058505
-2.42835	-6.8451	-0.00644984
-2.37316	-6.8451	-0.00556802
-2.31797	-6.8451	-0.00806292
-2.26278	-6.8451	-0.00577902
-2.20759	-6.8451	-0.00632172
-2.1524	-6.8451	-0.00926661
-2.09721	-6.8451	-0.00537294
-2.04202	-6.8451	-0.00642644
-1.98683	-6.8451	-0.00968769
-1.93164	-6.8451	-0.00568441
-1.87645	-6.8451	-0.00593491
-1.82126	-6.8451	-0.00916124
-1.76607	-6.8451	-0.00635407
-1.71088	-6.8451	-0.00641103
-1.65569	-6.8451	-0.00801056
-1.6005	-6.8451	-0.00703002
-1.54531	-6.8451	-0.00733385
-1.49012	-6.8451	-0.0069592
-1.43493	-6.8451	-0.0076862
-1.37974	-6.8451	-0.00538063
-1.32455	-6.8451	-0.00712923
-1.26936	-6.8451	-0.00397203
-1.21417	-6.8451	-0.0050124
-1.15898	-6.8451	-0.00305967
-1.1038	-6.8451	-0.001316
-1.04861	-6.8451	-0.000350018
-0.993416	-6.8451	0.00137212
-0.938226	-6.8451	0.00207599
-0.883036	-6.8451	0.00285751
-0.827846	-6.8451	0.0044276
-0.772657	-6.8451	0.00581184
-0.717467	-6.8451	0.00664434
-0.662277	-6.8451	0.00740101
-0.607087	-6.8451	0.00862923
-0.551898	-6.8451	0.00798257
-0.496708	-6.8451	0.0071191
-0.441518	-6.8451	0.0123424
-0.386328	-6.8451	0.00513149
-0.331139	-6.8451	0.0131488
-0.275949	-6.8451	0.00321469
-0.220759	-6.8451	0.0115666
-0.165569	-6.8451	0.0133151
-0.11038	-6.8451	0.00684163
-0.0551898	-6.8451	0.00359103
-5.55112e-17	-6.8451	0.00303637
0.0551898	-6.8451	0.00359103
0.11038	-6.8451	0.00684163
0.165569	-6.8451	0.0133151
0.220759	-6.8451	0.0115666
0.275949	-6.8451	0.00321469
0.331139	-6.8451	0.0131488
0.386328	-6.8451	0.00513149
0.441518	-6.8451	0.0123424
0.496708	-6.8451	0.0071191
0.551898	-6.8451	0.00798257
0.607087	-6.8451	0.00862923
0.662277	-6.8451	0.00740101
0.717467	-6.8451	0.00664434
0.772657	-6.8451	0.00581184
0.827846	-6.8451	0.0044276
0.883036	-6.8451	0.00285751
0.938226	-6.8451	0.00207599
0.993416	-6.8451	0.00137212
1.04861	-6.8451	-0.000350018
1.1038	-6.8451	-0.001316
1.15898	-6.8451	-0.00305967
1.21417	-6.8451	-0.0050124
1.26936	-6.8451	-0.00397203
1.32455	-6.8451	-0.00712923
1.37974	-6.8451	-0.00538063
1.43493	-6.8451	-0.0076862
1.49012	-6.8451	-0.0069592
1.54531	-6.8451	-0.00733385
1.6005	-6.8451	-0.00703002
1.65569	-6.8451	-0.00801056
1.71088	-6.8451	-0.00641103
1.76607	-6.8451	-0.00635407
1.82126	-6.8451	-0.00916124
1.87645	-6.8451	-0.00593491
1.93164	-6.8451	-0.00568441
1.98683	-6.8451	-0.00968769
2.04202	-6.8451	-0.00642644
2.09721	-6.8451	-0.00537294
2.1524	-6.8451	-0.00926661
2.20759	-6.8451	-0.00632172
2.26278	-6.8451	-0.00577902
2.31797	-6.8451	-0.00806292
2.37316	-6.8451	-0.00556802
2.42835	-6.8451	-0.00644984
2.48354	-6.8451	-0.0058505
2.53873	-6.8451	-0.00564658
2.59392	-6.8451	-0.00535438
2.64911	-6.8451	-0.0049548
2.7043	-6.8451	-0.00498968
2.75949	-6.8451	-0.00325019
2.81468	-6.8451	-0.00428185
2.86987	-6.8451	-0.00310829
2.92506	-6.8451	-0.00168873
2.98025	-6.8451	-0.00182394
3.03544	-6.8451	-0.00121708
3.09063	-6.8451	-0.000275222
3.14582	-6.8451	0.000571084
3.20101	-6.8451	0.00127479
3.2562	-6.8451	0.00200032
3.31139	-6.8451	0.00287428
3.36658	-6.8451	0.0037664
3.42177	-6.8451	0.00428375
3.47695	-6.8451	0.00384617
3.53214	-6.8451	0.00376995
3.58733	-6.8451	0.00519804
3.64252	-6.8451	0.00462735
3.69771	-6.8451	0.00517254
3.7529	-6.8451	0.00501678
3.80809	-6.8451	0.00509914
3.86328	-6.8451	0.00523945
3.91847	-6.8451	0.0051667
3.97366	-6.8451	0.004708
4.02885	-6.8451	0.0046839
4.08404	-6.8451	0.00488062
-4.13923	-6.74293	0.00474168
-4.08404	-6.74293	0.00482534
-4.02885	-6.74293	0.00496531
-3.97366	-6.74293	0.00482446
-3.91847	-6.74293	0.00445613
-3.86328	-6.74293	0.0045463
-3.80809	-6.74293	0.00447968
-3.7529	-6.74293	0.00456219
-3.69771	-6.74293	0.00402775
-3.64252	-6.74293	0.00448164
-3.58733	-6.74293	0.00420437
-3.53214	-6.74293	0.00311756
-3.47695	-6.74293	0.00341014
-3.42177	-6.74293	0.00347291
-3.36658	-6.74293	0.00311012
-3.31139	-6.74293	0.00257281
-3.2562	-6.74293	0.00193691
-3.20101	-6.74293	0.00119869
-3.14582	-6.74293	0.00041061
-3.09063	-6.74293	-0.000143689
-3.03544	-6.74293	-0.000856079
-2.98025	-6.74293	-0.00170883
-2.92506	-6.74293	-0.00155709
-2.86987	-6.74293	-0.0028706
-2.81468	-6.74293	-0.00299453
-2.75949	-6.74293	-0.00373593
-2.7043	-6.74293	-0.00371711
-2.64911	-6.74293	-0.00459604
-2.59392	-6.74293	-0.00431587
-2.53873	-6.74293	-0.00496941
-2.48354	-6.74293	-0.00506433
-2.42835	-6.74293	-0.00600426
-2.37316	-6.74293	-0.00621015
-2.31797	-6.74293	-0.005177
-2.26278	-6.74293	-0.00519189
-2.20759	-6.74293	-0.00681421
-2.1524	-6.74293	-0.00864936
-2.09721	-6.74293	-0.00818437
-2.04202	-6.74293	-0.00634737
-1.98683	-6.74293	-0.00512842
-1.93164	-6.74293	-0.00507219
-1.87645	-6.74293	-0.00607437
-1.82126	-6.74293	-0.00762069
-1.76607	-6.74293	-0.00837448
-1.71088	-6.74293	-0.00748683
-1.65569	-6.74293	-0.00645562
-1.6005	-6.74293	-0.00635073
-1.54531	-6.74293	-0.00672722
-1.49012	-6.74293	-0.00622208
-1.43493	-6.74293	-0.00622833
-1.37974	-6.74293	-0.00666346
-1.32455	-6.74293	-0.00527322
-1.26936	-6.74293	-0.00428279
-1.21417	-6.74293	-0.00453235
-1.15898	-6.74293	-0.00197647
-1.1038	-6.74293	-0.0018858
-1.04861	-6.74293	-0.000160039
-0.993416	-6.74293	0.00128109
-0.938226	-6.74293	0.0026756
-0.883036	-6.74293	0.00282301
-0.827846	-6.74293	0.00479345
-0.772657	-6.74293	0.00640097
-0.717467	-6.74293	0.00707011
-0.662277	-6.74293	0.00726054
-0.607087	-6.74293	0.00718712
-0.551898	-6.74293	0.00778466
-0.496708	-6.74293	0.0111606
-0.441518	-6.74293	0.00913943
-0.386328	-6.74293	0.00447621
-0.331139	-6.74293	0.014004
-0.275949	-6.74293	0.00293451
-0.220759	-6.74293	0.0112484
-0.165569	-6.74293	0.0128976
-0.11038	-6.74293	0.00483896
-0.0551898	-6.74293	0.00210796
-5.55112e-17	-6.74293	0.00206443
0.0551898	-6.74293	0.00210796
0.11038	-6.74293	0.00483896
0.165569	-6.74293	0.0128976
0.220759	-6.74293	0.0112484
0.275949	-6.74293	0.00293451
0.331139	-6.74293	0.014004
0.386328	-6.74293	0.00447621
0.441518	-6.74293	0.00913943
0.496708	-6.74293	0.0111606
0.551898	-6.74293	0.00778466
0.607087	-6.74293	0.00718712
0.662277	-6.74293	0.00726054
0.717467	-6.74293	0.00707011
0.772657	-6.74293	0.00640097
0.827846	-6.74293	0.00479345
0.883036	-6.74293	0.00282301
0.938226	-6.74293	0.0026756
0.993416	-6.74293	0.00128109
1.04861	-6.74293	-0.000160039
1.1038	-6.74293	-0.0018858
1.15898	-6.74293	-0.00197647
1.21417	-6.74293	-0.00453235
1.26936	-6.74293	-0.00428279
1.32455	-6.74293	-0.00527322
1.37974	-6.74293	-0.00666346
1.43493	-6.74293	-0.00622833
1.49012	-6.74293	-0.00622208
1.54531	-6.74293	-0.00672722
1.6005	-6.74293	-0.00635073
1.65569	-6.74293	-0.00645562
1.71088	-6.74293	-0.00748683
1.76607	-6.74293	-0.00837448
1.82126	-6.74293	-0.00762069
1.87645	-6.74293	-0.00607437
1.93164	-6.74293	-0.00507219
1.98683	-6.74293	-0.00512842
2.04202	-6.74293	-0.00634737
2.09721	-6.74293	-0.00818437
2.1524	-6.74293	-0.00864936
2.20759	-6.74293	-0.00681421
2.26278	-6.74293	-0.00519189
2.31797	-6.74293	-0.005177
2.37316	-6.74293	-0.00621015
2.42835	-6.74293	-0.00600426
2.48354	-6.74293	-0.00506433
2.53873	-6.74293	-0.00496941
2.59392	-6.74293	-0.00431587
2.64911	-6.74293	-0.00459604
2.7043	-6.74293	-0.00371711
2.75949	-6.74293	-0.00373593
2.81468	-6.74293	-0.00299453
2.86987	-6.74293	-0.0028706
2.92506	-6.74293	-0.00155709
2.98025	-6.74293	-0.00170883
3.03544	-6.74293	-0.000856079
3.09063	-6.74293	-0.000143689
3.14582	-6.74293	0.00041061
3.20101	-6.74293	0.00119869
3.2562	-6.74293	0.00193691
3.31139	-6.74293	0.00257281
3.36658	-6.74293	0.00311012
3.42177	-6.74293	0.00347291
3.47695	-6.74293	0.00341014
3.53214	-6.74293	0.00311756
3.58733	-6.74293	0.00420437
3.64252	-6.74293	0.00448164
3.69771	-6.74293	0.00402775
3.7529	-6.74293	0.00456219
3.80809	-6.74293	0.00447968
3.86328	-6.74293	0.0045463
3.91847	-6.74293	0.00445613
3.97366	-6.74293	0.00482446
4.02885	-6.74293	0.00496531
4.08404	-6.74293	0.00482534
-4.13923	-6.64076	0.00404694
-4.08404	-6.64076	0.00397459
-4.02885	-6.64076	0.00380265
-3.97366	-6.64076	0.00376302
-3.91847	-6.64076	0.00401339
-3.86328	-6.64076	0.00394309
-3.80809	-6.64076	0.00382334
-3.7529	-6.64076	0.00362551
-3.69771	-6.64076	0.00375476
-3.64252	-6.64076	0.0035802
-3.58733	-6.64076	0.00290292
-3.53214	-6.64076	0.00312364
-3.47695	-6.64076	0.00307703
-3.42177	-6.64076	0.00279746
-3.36658	-6.64076	0.00242164
-3.31139	-6.64076	0.00197171
-3.2562	-6.64076	0.00140569
-3.20101	-6.64076	0.000709625
-3.14582	-6.64076	0.000279792
-3.09063	-6.64076	-0.000180641
-3.03544	-6.64076	-0.000649116
-2.98025	-6.64076	-0.00109655
-2.92506	-6.64076	-0.00176449
-2.86987	-6.64076	-0.00198719
-2.81468	-6.64076	-0.00245845
-2.75949	-6.64076	-0.00310616
-2.7043	-6.64076	-0.00285943
-2.64911	-6.64076	-0.00350986
-2.59392	-6.64076	-0.00388481
-2.53873	-6.64076	-0.00408934
-2.48354	-6.64076	-0.00451877
-2.42835	-6.64076	-0.00516096
-2.37316	-6.64076	-0.00566523
-2.31797	-6.64076	-0.00585369
-2.26278	-6.64076	-0.00588585
-2.20759	-6.64076	-0.00592339
-2.1524	-6.64076	-0.00603901
-2.09721	-6.64076	-0.00625684
-2.04202	-6.64076	-0.00656709
-1.98683	-6.64076	-0.00693035
-1.93164	-6.64076	-0.00727418
-1.87645	-6.64076	-0.00751131
-1.82126	-6.64076	-0.00757664
-1.76607	-6.64076	-0.00745989
-1.71088	-6.64076	-0.0071997
-1.65569	-6.64076	-0.00685046
-1.6005	-6.64076	-0.00644837
-1.54531	-6.64076	-0.00603992
-1.49012	-6.64076	-0.00572393
-1.43493	-6.64076	-0.00559103
-1.37974	-6.64076	-0.00550818
-1.32455	-6.64076	-0.00518762
-1.26936	-6.64076	-0.00427053
-1.21417	-6.64076	-0.00260681
-1.15898	-6.64076	-0.00245298
-1.1038	-6.64076	-0.00152422
-1.04861	-6.64076	-0.000136848
-0.993416	-6.64076	0.00112379
-0.938226	-6.64076	0.00173659
-0.883036	-6.64076	0.00366371
-0.827846	-6.64076	0.00435441
-0.772657	-6.64076	0.00501332
-0.717467	-6.64076	0.00615778
-0.662277	-6.64076	0.00629249
-0.607087	-6.64076	0.00610996
-0.551898	-6.64076	0.00600633
-0.496708	-6.64076	0.00750102
-0.441518	-6.64076	0.0122925
-0.386328	-6.64076	0.00743672
-0.331139	-6.64076	0.00442077
-0.275949	-6.64076	0.0121562
-0.220759	-6.64076	0.00582302
-0.165569	-6.64076	0.00320541
-0.11038	-6.64076	0.0125703
-0.0551898	-6.64076	0.0149426
-5.55112e-17	-6.64076	0.0145408
0.0551898	-6.64076	0.0149426
0.11038	-6.64076	0.0125703
0.165569	-6.64076	0.00320541
0.220759	-6.64076	0.00582302
0.275949	-6.64076	0.0121562
0.331139	-6.64076	0.00442077
0.386328	-6.64076	0.00743672
0.441518	-6.64076	0.0122925
0.496708	-6.64076	0.00750102
0.551898	-6.64076	0.00600633
0.607087	-6.64076	0.00610996
0.662277	-6.64076	0.00629249
0.717467	-6.64076	0.00615778
0.772657	-6.64076	0.00501332
0.827846	-6.64076	0.00435441
0.883036	-6.64076	0.00366371
0.938226	-6.64076	0.00173659
0.993416	-6.64076	0.00112379
1.04861	-6.64076	-0.000136848
1.1038	-6.64076	-0.00152422
1.15898	-6.64076	-0.00245298
1.21417	-6.64076	-0.00260681
1.26936	-6.64076	-0.00427053
1.32455	-6.64076	-0.00518762
1.37974	-6.64076	-0.00550818
1.43493	-6.64076	-0.00559103
1.49012	-6.64076	-0.00572393
1.54531	-6.64076	-0.00603992
1.6005	-6.64076	-0.00644837
1.65569	-6.64076	-0.00685046
1.71088	-6.64076	-0.0071997
1.76607	-6.64076	-0.00745989
1.82126	-6.64076	-0.00757664
1.87645	-6.64076	-0.00751131
1.93164	-6.64076	-0.00727418
1.98683	-6.64076	-0.00693035
2.04202	-6.64076	-0.00656709
2.09721	-6.64076	-0.00625684
2.1524	-6.64076	-0.00603901
2.20759	-6.64076	-0.00592339
2.26278	-6.64076	-0.00588585
2.31797	-6.64076	-0.00585369
2.37316	-6.64076	-0.00566523
2.42835	-6.64076	-0.00516096
2.48354	-6.64076	-0.00451877
2.53873	-6.64076	-0.00408934
2.59392	-6.64076	-0.00388481
2.64911	-6.64076	-0.00350986
2.7043	-6.64076	-0.00285943
2.75949	-6.64076	-0.00310616
2.81468	-6.64076	-0.00245845
2.86987	-6.64076	-0.00198719
2.92506	-6.64076	-0.00176449
2.98025	-6.64076	-0.00109655
3.03544	-6.64076	-0.000649116
3.09063	-6.64076	-0.000180641
3.14582	-6.64076	0.000279792
3.20101	-6.64076	0.000709625
3.2562	-6.64076	0.00140569
3.31139	-6.64076	0.00197171
3.36658	-6.64076	0.00242164
3.42177	-6.64076	0.00279746
3.47695	-6.64076	0.00307703
3.53214	-6.64076	0.00312364
3.58733	-6.64076	0.00290292
3.64252	-6.64076	0.0035802
3.69771	-6.64076	0.00375476
3.7529	-6.64076	0.00362551
3.80809	-6.64076	0.00382334
3.86328	-6.64076	0.00394309
3.91847	-6.64076	0.00401339
3.97366	-6.64076	0.00376302
4.02885	-6.64076	0.00380265
4.08404	-6.64076	0.00397459
-4.13923	-6.5386	0.00308757
-4.08404	-6.5386	0.0031145
-4.02885	-6.5386	0.00323763
-3.97366	-6.5386	0.00335849
-3.91847	-6.5386	0.00323494
-3.86328	-6.5386	0.00307875
-3.80809	-6.5386	0.00304588
-3.7529	-6.5386	0.00300062
-3.69771	-6.5386	0.00282983
-3.64252	-6.5386	0.00268876
-3.58733	-6.5386	0.00269646
-3.53214	-6.5386	0.00252504
-3.47695	-6.5386	0.0022758
-3.42177	-6.5386	0.00200727
-3.36658	-6.5386	0.00174771
-3.31139	-6.5386	0.0014402
-3.2562	-6.5386	0.00102073
-3.20101	-6.5386	0.000492529
-3.14582	-6.5386	0.000266199
-3.09063	-6.5386	-0.000127053
-3.03544	-6.5386	-0.000453025
-2.98025	-6.5386	-0.00090975
-2.92506	-6.5386	-0.00123811
-2.86987	-6.5386	-0.00135377
-2.81468	-6.5386	-0.00198813
-2.75949	-6.5386	-0.00225065
-2.7043	-6.5386	-0.00232235
-2.64911	-6.5386	-0.00254765
-2.59392	-6.5386	-0.00294293
-2.53873	-6.5386	-0.00323684
-2.48354	-6.5386	-0.00346474
-2.42835	-6.5386	-0.00372541
-2.37316	-6.5386	-0.00411473
-2.31797	-6.5386	-0.00470364
-2.26278	-6.5386	-0.00534519
-2.20759	-6.5386	-0.00545929
-2.1524	-6.5386	-0.00476579
-2.09721	-6.5386	-0.00404096
-2.04202	-6.5386	-0.00408816
-1.98683	-6.5386	-0.00524682
-1.93164	-6.5386	-0.00664644
-1.87645	-6.5386	-0.00600546
-1.82126	-6.5386	-0.0046792
-1.76607	-6.5386	-0.00441192
-1.71088	-6.5386	-0.00501334
-1.65569	-6.5386	-0.0056538
-1.6005	-6.5386	-0.00555048
-1.54531	-6.5386	-0.00512901
-1.49012	-6.5386	-0.0048548
-1.43493	-6.5386	-0.00466828
-1.37974	-6.5386	-0.00443699
-1.32455	-6.5386	-0.00407549
-1.26936	-6.5386	-0.00352219
-1.21417	-6.5386	-0.0027053
-1.15898	-6.5386	-0.00167765
-1.1038	-6.5386	-0.000967292
-1.04861	-6.5386	-0.000170416
-0.993416	-6.5386	0.000875113
-0.938226	-6.5386	0.00166287
-0.883036	-6.5386	0.00293732
-0.827846	-6.5386	0.00365284
-0.772657	-6.5386	0.00454216
-0.717467	-6.5386	0.00495539
-0.662277	-6.5386	0.0066285
-0.607087	-6.5386	0.00854574
-0.551898	-6.5386	0.00973615
-0.496708	-6.5386	0.0109562
-0.441518	-6.5386	0.00967485
-0.386328	-6.5386	0.00351753
-0.331139	-6.5386	0.00586157
-0.275949	-6.5386	0.0106895
-0.220759	-6.5386	0.0044692
-0.165569	-6.5386	0.00394326
-0.11038	-6.5386	0.0136462
-0.0551898	-6.5386	0.0131327
-5.55112e-17	-6.5386	0.0115726
0.0551898	-6.5386	0.0131327
0.11038	-6.5386	0.0136462
0.165569	-6.5386	0.00394326
0.220759	-6.5386	0.0044692
0.275949	-6.5386	0.0106895
0.331139	-6.5386	0.00586157
0.386328	-6.5386	0.00351753
0.441518	-6.5386	0.00967485
0.496708	-6.5386	0.0109562
0.551898	-6.5386	0.00973615
0.607087	-6.5386	0.00854574
0.662277	-6.5386	0.0066285
0.717467	-6.5386	0.00495539
0.772657	-6.5386	0.00454216
0.827846	-6.5386	0.00365284
0.883036	-6.5386	0.00293732
0.938226	-6.5386	0.00166287
0.993416	-6.5386	0.000875113
1.04861	-6.5386	-0.000170416
1.1038	-6.5386	-0.000967292
1.15898	-6.5386	-0.00167765
1.21417	-6.5386	-0.0027053
1.26936	-6.5386	-0.00352219
1.32455	-6.5386	-0.00407549
1.37974	-6.5386	-0.00443699
1.43493	-6.5386	-0.00466828
1.49012	-6.5386	-0.0048548
1.54531	-6.5386	-0.00512901
1.6005	-6.5386	-0.00555048
1.65569	-6.5386	-0.0056538
1.71088	-6.5386	-0.00501334
1.76607	-6.5386	-0.00441192
1.82126	-6.5386	-0.0046792
1.87645	-6.5386	-0.00600546
1.93164	-6.5386	-0.00664644
1.98683	-6.5386	-0.00524682
2.04202	-6.5386	-0.00408816
2.09721	-6.5386	-0.00404096
2.1524	-6.5386	-0.00476579
2.20759	-6.5386	-0.00545929
2.26278	-6.5386	-0.00534519
2.31797	-6.5386	-0.00470364
2.37316	-6.5386	-0.00411473
2.42835	-6.5386	-0.00372541
2.48354	-6.5386	-0.00346474
2.53873	-6.5386	-0.00323684
2.59392	-6.5386	-0.00294293
2.64911	-6.5386	-0.00254765
2.7043	-6.5386	-0.00232235
2.75949	-6.5386	-0.00225065
2.81468	-6.5386	-0.00198813
2.86987	-6.5386	-0.00135377
2.92506	-6.5386	-0.00123811
2.98025	-6.5386	-0.00090975
3.03544	-6.5386	-0.000453025
3.09063	-6.5386	-0.000127053
3.14582	-6.5386	0.000266199
3.20101	-6.5386	0.000492529
3.2562	-6.5386	0.00102073
3.31139	-6.5386	0.0014402
3.36658	-6.5386	0.00174771
3.42177	-6.5386	0.00200727
3.47695	-6.5386	0.0022758
3.53214	-6.5386	0.00252504
3.58733	-6.5386	0.00269646
3.64252	-6.5386	0.00268876
3.69771	-6.5386	0.00282983
3.7529	-6.5386	0.00300062
3.80809	-6.5386	0.00304588
3.86328	-6.5386	0.00307875
3.91847	-6.5386	0.00323494
3.97366	-6.5386	0.00335849
4.02885	-6.5386	0.00323763
4.08404	-6.5386	0.0031145
-4.13923	-6.43643	0.00264598
-4.08404	-6.43643	0.00265179
-4.02885	-6.43643	0.00262281
-3.97366	-6.43643	0.0024731
-3.91847	-6.43643	0.00236464
-3.86328	-6.43643	0.00242651
-3.80809	-6.43643	0.00228174
-3.7529	-6.43643	0.00219903
-3.69771	-6.43643	0.00215676
-3.64252	-6.43643	0.00205132
-3.58733	-6.43643	0.00184705
-3.53214	-6.43643	0.00158463
-3.47695	-6.43643	0.00138472
-3.42177	-6.43643	0.00121066
-3.36658	-6.43643	0.00110662
-3.31139	-6.43643	0.000963314
-3.2562	-6.43643	0.000705755
-3.20101	-6.43643	0.000356527
-3.14582	-6.43643	0.000183159
-3.09063	-6.43643	-7.47568e-05
-3.03544	-6.43643	-0.00035757
-2.98025	-6.43643	-0.000512452
-2.92506	-6.43643	-0.000824372
-2.86987	-6.43643	-0.0010976
-2.81468	-6.43643	-0.00129165
-2.75949	-6.43643	-0.00142667
-2.7043	-6.43643	-0.00159312
-2.64911	-6.43643	-0.00181708
-2.59392	-6.43643	-0.00206531
-2.53873	-6.43643	-0.00231595
-2.48354	-6.43643	-0.00248282
-2.42835	-6.43643	-0.00246623
-2.37316	-6.43643	-0.00243943
-2.31797	-6.43643	-0.00282659
-2.26278	-6.43643	-0.00376383
-2.20759	-6.43643	-0.0035096
-2.1524	-6.43643	-0.00286677
-2.09721	-6.43643	-0.00389397
-2.04202	-6.43643	-0.00447665
-1.98683	-6.43643	-0.00318662
-1.93164	-6.43643	-0.0042597
-1.87645	-6.43643	-0.00461768
-1.82126	-6.43643	-0.00342371
-1.76607	-6.43643	-0.00451024
-1.71088	-6.43643	-0.00441954
-1.65569	-6.43643	-0.00363146
-1.6005	-6.43643	-0.00414173
-1.54531	-6.43643	-0.00416047
-1.49012	-6.43643	-0.00373282
-1.43493	-6.43643	-0.00355915
-1.37974	-6.43643	-0.0033946
-1.32455	-6.43643	-0.00291614
-1.26936	-6.43643	-0.00241371
-1.21417	-6.43643	-0.00194773
-1.15898	-6.43643	-0.001394
-1.1038	-6.43643	-0.000763739
-1.04861	-6.43643	-9.83682e-05
-0.993416	-6.43643	0.000693542
-0.938226	-6.43643	0.00149814
-0.883036	-6.43643	0.00234869
-0.827846	-6.43643	0.00303685
-0.772657	-6.43643	0.00399113
-0.717467	-6.43643	0.00389076
-0.662277	-6.43643	0.00654767
-0.607087	-6.43643	0.00651184
-0.551898	-6.43643	0.0049257
-0.496708	-6.43643	0.00431816
-0.441518	-6.43643	0.0055327
-0.386328	-6.43643	0.0105584
-0.331139	-6.43643	0.00863581
-0.275949	-6.43643	0.00100604
-0.220759	-6.43643	0.0124136
-0.165569	-6.43643	0.00273846
-0.11038	-6.43643	0.0010607
-0.0551898	-6.43643	0.00760065
-5.55112e-17	-6.43643	0.00994916
0.0551898	-6.43643	0.00760065
0.11038	-6.43643	0.0010607
0.165569	-6.43643	0.00273846
0.220759	-6.43643	0.0124136
0.275949	-6.43643	0.00100604
0.331139	-6.43643	0.00863581
0.386328	-6.43643	0.0105584
0.441518	-6.43643	0.0055327
0.496708	-6.43643	0.00431816
0.551898	-6.43643	0.0049257
0.607087	-6.43643	0.00651184
0.662277	-6.43643	0.00654767
0.717467	-6.43643	0.00389076
0.772657	-6.43643	0.00399113
0.827846	-6.43643	0.00303685
0.883036	-6.43643	0.00234869
0.938226	-6.43643	0.00149814
0.993416	-6.43643	0.000693542
1.04861	-6.43643	-9.83682e-05
1.1038	-6.43643	-0.000763739
1.15898	-6.43643	-0.001394
1.21417	-6.43643	-0.00194773
1.26936	-6.43643	-0.00241371
1.32455	-6.43643	-0.00291614
1.37974	-6.43643	-0.0033946
1.43493	-6.43643	-0.00355915
1.49012	-6.43643	-0.00373282
1.54531	-6.43643	-0.00416047
1.6005	-6.43643	-0.00414173
1.65569	-6.43643	-0.00363146
1.71088	-6.43643	-0.00441954
1.76607	-6.43643	-0.00451024
1.82126	-6.43643	-0.00342371
1.87645	-6.43643	-0.00461768
1.93164	-6.43643	-0.0042597
1.98683	-6.43643	-0.00318662
2.04202	-6.43643	-0.00447665
2.09721	-6.43643	-0.00389397
2.1524	-6.43643	-0.00286677
2.20759	-6.43643	-0.0035096
2.26278	-6.43643	-0.00376383
2.31797	-6.43643	-0.00282659
2.37316	-6.43643	-0.00243943
2.42835	-6.43643	-0.00246623
2.48354	-6.43643	-0.00248282
2.53873	-6.43643	-0.00231595
2.59392	-6.43643	-0.00206531
2.64911	-6.43643	-0.00181708
2.7043	-6.43643	-0.00159312
2.75949	-6.43643	-0.00142667
2.81468	-6.43643	-0.00129165
2.86987	-6.43643	-0.0010976
2.92506	-6.43643	-0.000824372
2.98025	-6.43643	-0.000512452
3.03544	-6.43643	-0.00035757
3.09063	-6.43643	-7.47568e-05
3.14582	-6.43643	0.000183159
3.20101	-6.43643	0.000356527
3.2562	-6.43643	0.000705755
3.31139	-6.43643	0.000963314
3.36658	-6.43643	0.00110662
3.42177	-6.43643	0.00121066
3.47695	-6.43643	0.00138472
3.53214	-6.43643	0.00158463
3.58733	-6.43643	0.00184705
3.64252	-6.43643	0.00205132
3.69771	-6.43643	0.00215676
3.7529	-6.43643	0.00219903
3.80809	-6.43643	0.00228174
3.86328	-6.43643	0.00242651
3.91847	-6.43643	0.00236464
3.97366	-6.43643	0.0024731
4.02885	-6.43643	0.00262281
4.08404	-6.43643	0.00265179
-4.13923	-6.33427	0.00183508
-4.08404	-6.33427	0.00180044
-4.02885	-6.33427	0.001719
-3.97366	-6.33427	0.00173327
-3.91847	-6.33427	0.00179542
-3.86328	-6.33427	0.00164434
-3.80809	-6.33427	0.00165204
-3.7529	-6.33427	0.00151577
-3.69771	-6.33427	0.00146757
-3.64252	-6.33427	0.00134593
-3.58733	-6.33427	0.00126681
-3.53214	-6.33427	0.00115075
-3.47695	-6.33427	0.00101952
-3.42177	-6.33427	0.000854822
-3.36658	-6.33427	0.000656799
-3.31139	-6.33427	0.00057371
-3.2562	-6.33427	0.000425729
-3.20101	-6.33427	0.000230596
-3.14582	-6.33427	0.000105739
-3.09063	-6.33427	-4.54197e-05
-3.03544	-6.33427	-0.000199552
-2.98025	-6.33427	-0.000345563
-2.92506	-6.33427	-0.000465397
-2.86987	-6.33427	-0.000558692
-2.81468	-6.33427	-0.000685901
-2.75949	-6.33427	-0.000816091
-2.7043	-6.33427	-0.000937104
-2.64911	-6.33427	-0.00106329
-2.59392	-6.33427	-0.00119322
-2.53873	-6.33427	-0.00124113
-2.48354	-6.33427	-0.00124239
-2.42835	-6.33427	-0.00147895
-2.37316	-6.33427	-0.00183895
-2.31797	-6.33427	-0.00153756
-2.26278	-6.33427	-0.00184589
-2.20759	-6.33427	-0.00222425
-2.1524	-6.33427	-0.00178379
-2.09721	-6.33427	-0.00278245
-2.04202	-6.33427	-0.00195631
-1.98683	-6.33427	-0.00304737
-1.93164	-6.33427	-0.00217635
-1.87645	-6.33427	-0.0032028
-1.82126	-6.33427	-0.00237252
-1.76607	-6.33427	-0.00323853
-1.71088	-6.33427	-0.00255116
-1.65569	-6.33427	-0.00310009
-1.6005	-6.33427	-0.00273119
-1.54531	-6.33427	-0.00280222
-1.49012	-6.33427	-0.00282346
[truncated: 20,501 more rows]

## Sheet: ED Fig.4a E = 150
kc*	kx	Intensity
-4.13923	-7.66242	4.09858e-18
-4.08404	-7.66242	4.10922e-18
-4.02885	-7.66242	4.13815e-18
-3.97366	-7.66242	4.17646e-18
-3.91847	-7.66242	4.21002e-18
-3.86328	-7.66242	4.22052e-18
-3.80809	-7.66242	4.18728e-18
-3.7529	-7.66242	4.08997e-18
-3.69771	-7.66242	3.91199e-18
-3.64252	-7.66242	3.6448e-18
-3.58733	-7.66242	3.29118e-18
-3.53214	-7.66242	2.86729e-18
-3.47695	-7.66242	2.40055e-18
-3.42177	-7.66242	1.92477e-18
-3.36658	-7.66242	1.47218e-18
-3.31139	-7.66242	1.06671e-18
-3.2562	-7.66242	7.19141e-19
-3.20101	-7.66242	4.267e-19
-3.14582	-7.66242	1.75024e-19
-3.09063	-7.66242	-5.78051e-20
-3.03544	-7.66242	-2.97007e-19
-2.98025	-7.66242	-5.667e-19
-2.92506	-7.66242	-8.85556e-19
-2.86987	-7.66242	-1.26254e-18
-2.81468	-7.66242	-1.69382e-18
-2.75949	-7.66242	-2.16164e-18
-2.7043	-7.66242	-2.63724e-18
-2.64911	-7.66242	-3.08651e-18
-2.59392	-7.66242	-3.4781e-18
-2.53873	-7.66242	-3.78966e-18
-2.48354	-7.66242	-4.01184e-18
-2.42835	-7.66242	-4.1478e-18
-2.37316	-7.66242	-4.21069e-18
-2.31797	-7.66242	-4.21941e-18
-2.26278	-7.66242	-4.1949e-18
-2.20759	-7.66242	-4.1569e-18
-2.1524	-7.66242	-4.12182e-18
-2.09721	-7.66242	-4.10129e-18
-2.04202	-7.66242	-4.10128e-18
-1.98683	-7.66242	-4.12183e-18
-1.93164	-7.66242	-4.15689e-18
-1.87645	-7.66242	-4.1949e-18
-1.82126	-7.66242	-4.2194e-18
-1.76607	-7.66242	-4.2107e-18
-1.71088	-7.66242	-4.1478e-18
-1.65569	-7.66242	-4.01185e-18
-1.6005	-7.66242	-3.78966e-18
-1.54531	-7.66242	-3.4781e-18
-1.49012	-7.66242	-3.08652e-18
-1.43493	-7.66242	-2.63723e-18
-1.37974	-7.66242	-2.16165e-18
-1.32455	-7.66242	-1.69381e-18
-1.26936	-7.66242	-1.26255e-18
-1.21417	-7.66242	-8.85548e-19
-1.15898	-7.66242	-5.66705e-19
-1.1038	-7.66242	-2.97003e-19
-1.04861	-7.66242	-5.78057e-20
-0.993416	-7.66242	1.75023e-19
-0.938226	-7.66242	4.26702e-19
-0.883036	-7.66242	7.19139e-19
-0.827846	-7.66242	1.06671e-18
-0.772657	-7.66242	1.47218e-18
-0.717467	-7.66242	1.92477e-18
-0.662277	-7.66242	2.40055e-18
-0.607087	-7.66242	2.86729e-18
-0.551898	-7.66242	3.29119e-18
-0.496708	-7.66242	3.64479e-18
-0.441518	-7.66242	3.912e-18
-0.386328	-7.66242	4.08996e-18
-0.331139	-7.66242	4.18729e-18
-0.275949	-7.66242	4.22051e-18
-0.220759	-7.66242	4.21002e-18
-0.165569	-7.66242	4.17645e-18
-0.11038	-7.66242	4.13815e-18
-0.0551898	-7.66242	4.10922e-18
-5.55112e-17	-7.66242	4.09858e-18
0.0551898	-7.66242	4.10922e-18
0.11038	-7.66242	4.13815e-18
0.165569	-7.66242	4.17645e-18
0.220759	-7.66242	4.21002e-18
0.275949	-7.66242	4.22051e-18
0.331139	-7.66242	4.18729e-18
0.386328	-7.66242	4.08996e-18
0.441518	-7.66242	3.912e-18
0.496708	-7.66242	3.64479e-18
0.551898	-7.66242	3.29119e-18
0.607087	-7.66242	2.86729e-18
0.662277	-7.66242	2.40055e-18
0.717467	-7.66242	1.92477e-18
0.772657	-7.66242	1.47218e-18
0.827846	-7.66242	1.06671e-18
0.883036	-7.66242	7.19139e-19
0.938226	-7.66242	4.26702e-19
0.993416	-7.66242	1.75023e-19
1.04861	-7.66242	-5.78057e-20
1.1038	-7.66242	-2.97003e-19
1.15898	-7.66242	-5.66705e-19
1.21417	-7.66242	-8.85548e-19
1.26936	-7.66242	-1.26255e-18
1.32455	-7.66242	-1.69381e-18
1.37974	-7.66242	-2.16165e-18
1.43493	-7.66242	-2.63723e-18
1.49012	-7.66242	-3.08652e-18
1.54531	-7.66242	-3.4781e-18
1.6005	-7.66242	-3.78966e-18
1.65569	-7.66242	-4.01185e-18
1.71088	-7.66242	-4.1478e-18
1.76607	-7.66242	-4.2107e-18
1.82126	-7.66242	-4.2194e-18
1.87645	-7.66242	-4.1949e-18
1.93164	-7.66242	-4.15689e-18
1.98683	-7.66242	-4.12183e-18
2.04202	-7.66242	-4.10128e-18
2.09721	-7.66242	-4.10129e-18
2.1524	-7.66242	-4.12182e-18
2.20759	-7.66242	-4.1569e-18
2.26278	-7.66242	-4.1949e-18
2.31797	-7.66242	-4.21941e-18
2.37316	-7.66242	-4.21069e-18
2.42835	-7.66242	-4.1478e-18
2.48354	-7.66242	-4.01184e-18
2.53873	-7.66242	-3.78966e-18
2.59392	-7.66242	-3.4781e-18
2.64911	-7.66242	-3.08651e-18
2.7043	-7.66242	-2.63724e-18
2.75949	-7.66242	-2.16164e-18
2.81468	-7.66242	-1.69382e-18
2.86987	-7.66242	-1.26254e-18
2.92506	-7.66242	-8.85556e-19
2.98025	-7.66242	-5.667e-19
3.03544	-7.66242	-2.97007e-19
3.09063	-7.66242	-5.78051e-20
3.14582	-7.66242	1.75024e-19
3.20101	-7.66242	4.267e-19
3.2562	-7.66242	7.19141e-19
3.31139	-7.66242	1.06671e-18
3.36658	-7.66242	1.47218e-18
3.42177	-7.66242	1.92477e-18
3.47695	-7.66242	2.40055e-18
3.53214	-7.66242	2.86729e-18
3.58733	-7.66242	3.29118e-18
3.64252	-7.66242	3.6448e-18
3.69771	-7.66242	3.91199e-18
3.7529	-7.66242	4.08997e-18
3.80809	-7.66242	4.18728e-18
3.86328	-7.66242	4.22052e-18
3.91847	-7.66242	4.21002e-18
3.97366	-7.66242	4.17646e-18
4.02885	-7.66242	4.13815e-18
4.08404	-7.66242	4.10922e-18
-4.13923	-7.56026	0.000978174
-4.08404	-7.56026	0.000965675
-4.02885	-7.56026	0.000926763
-3.97366	-7.56026	0.000858774
-3.91847	-7.56026	0.000762847
-3.86328	-7.56026	0.000651024
-3.80809	-7.56026	0.000549465
-3.7529	-7.56026	0.000490581
-3.69771	-7.56026	0.000496385
-3.64252	-7.56026	0.000567138
-3.58733	-7.56026	0.000678996
-3.53214	-7.56026	0.00078026
-3.47695	-7.56026	0.000789441
-3.42177	-7.56026	0.000645263
-3.36658	-7.56026	0.000414118
-3.31139	-7.56026	0.000234952
-3.2562	-7.56026	0.000141151
-3.20101	-7.56026	9.1134e-05
-3.14582	-7.56026	4.63922e-05
-3.09063	-7.56026	-2.04026e-05
-3.03544	-7.56026	-0.000106791
-2.98025	-7.56026	-0.000159628
-2.92506	-7.56026	-0.000175407
-2.86987	-7.56026	-0.000219767
-2.81468	-7.56026	-0.000400148
-2.75949	-7.56026	-0.000725459
-2.7043	-7.56026	-0.000761281
-2.64911	-7.56026	-0.000495469
-2.59392	-7.56026	-0.000421955
-2.53873	-7.56026	-0.000835302
-2.48354	-7.56026	-0.0013255
-2.42835	-7.56026	-0.00113982
-2.37316	-7.56026	-0.000629844
-2.31797	-7.56026	-0.000667264
-2.26278	-7.56026	-0.00122325
-2.20759	-7.56026	-0.00137743
-2.1524	-7.56026	-0.000972162
-2.09721	-7.56026	-0.000626207
-2.04202	-7.56026	-0.001003
-1.98683	-7.56026	-0.00139085
-1.93164	-7.56026	-0.00122255
-1.87645	-7.56026	-0.000692244
-1.82126	-7.56026	-0.000740504
-1.76607	-7.56026	-0.00129261
-1.71088	-7.56026	-0.00140127
-1.65569	-7.56026	-0.000834902
-1.6005	-7.56026	-0.00048307
-1.54531	-7.56026	-0.000726571
-1.49012	-7.56026	-0.00105545
-1.43493	-7.56026	-0.000822144
-1.37974	-7.56026	-0.000408271
-1.32455	-7.56026	-0.000277993
-1.26936	-7.56026	-0.000296852
-1.21417	-7.56026	-0.000297225
-1.15898	-7.56026	-0.000192924
-1.1038	-7.56026	-8.24674e-05
-1.04861	-7.56026	-1.34996e-05
-0.993416	-7.56026	4.29421e-05
-0.938226	-7.56026	0.000116405
-0.883036	-7.56026	0.000235804
-0.827846	-7.56026	0.000381666
-0.772657	-7.56026	0.000460305
-0.717467	-7.56026	0.00044684
-0.662277	-7.56026	0.000402284
-0.607087	-7.56026	0.000390001
-0.551898	-7.56026	0.000459559
-0.496708	-7.56026	0.000638204
-0.441518	-7.56026	0.000897962
-0.386328	-7.56026	0.00115589
-0.331139	-7.56026	0.00133997
-0.275949	-7.56026	0.00143485
-0.220759	-7.56026	0.00146366
-0.165569	-7.56026	0.00145677
-0.11038	-7.56026	0.00143769
-0.0551898	-7.56026	0.00142116
-5.55112e-17	-7.56026	0.00141486
0.0551898	-7.56026	0.00142116
0.11038	-7.56026	0.00143769
0.165569	-7.56026	0.00145677
0.220759	-7.56026	0.00146366
0.275949	-7.56026	0.00143485
0.331139	-7.56026	0.00133997
0.386328	-7.56026	0.00115589
0.441518	-7.56026	0.000897962
0.496708	-7.56026	0.000638204
0.551898	-7.56026	0.000459559
0.607087	-7.56026	0.000390001
0.662277	-7.56026	0.000402284
0.717467	-7.56026	0.00044684
0.772657	-7.56026	0.000460305
0.827846	-7.56026	0.000381666
0.883036	-7.56026	0.000235804
0.938226	-7.56026	0.000116405
0.993416	-7.56026	4.29421e-05
1.04861	-7.56026	-1.34996e-05
1.1038	-7.56026	-8.24674e-05
1.15898	-7.56026	-0.000192924
1.21417	-7.56026	-0.000297225
1.26936	-7.56026	-0.000296852
1.32455	-7.56026	-0.000277993
1.37974	-7.56026	-0.000408271
1.43493	-7.56026	-0.000822144
1.49012	-7.56026	-0.00105545
1.54531	-7.56026	-0.000726571
1.6005	-7.56026	-0.00048307
1.65569	-7.56026	-0.000834902
1.71088	-7.56026	-0.00140127
1.76607	-7.56026	-0.00129261
1.82126	-7.56026	-0.000740504
1.87645	-7.56026	-0.000692244
1.93164	-7.56026	-0.00122255
1.98683	-7.56026	-0.00139085
2.04202	-7.56026	-0.001003
2.09721	-7.56026	-0.000626207
2.1524	-7.56026	-0.000972162
2.20759	-7.56026	-0.00137743
2.26278	-7.56026	-0.00122325
2.31797	-7.56026	-0.000667264
2.37316	-7.56026	-0.000629844
2.42835	-7.56026	-0.00113982
2.48354	-7.56026	-0.0013255
2.53873	-7.56026	-0.000835302
2.59392	-7.56026	-0.000421955
2.64911	-7.56026	-0.000495469
2.7043	-7.56026	-0.000761281
2.75949	-7.56026	-0.000725459
2.81468	-7.56026	-0.000400148
2.86987	-7.56026	-0.000219767
2.92506	-7.56026	-0.000175407
2.98025	-7.56026	-0.000159628
3.03544	-7.56026	-0.000106791
3.09063	-7.56026	-2.04026e-05
3.14582	-7.56026	4.63922e-05
3.20101	-7.56026	9.1134e-05
3.2562	-7.56026	0.000141151
3.31139	-7.56026	0.000234952
3.36658	-7.56026	0.000414118
3.42177	-7.56026	0.000645263
3.47695	-7.56026	0.000789441
3.53214	-7.56026	0.00078026
3.58733	-7.56026	0.000678996
3.64252	-7.56026	0.000567138
3.69771	-7.56026	0.000496385
3.7529	-7.56026	0.000490581
3.80809	-7.56026	0.000549465
3.86328	-7.56026	0.000651024
3.91847	-7.56026	0.000762847
3.97366	-7.56026	0.000858774
4.02885	-7.56026	0.000926763
4.08404	-7.56026	0.000965675
-4.13923	-7.45809	0.00204311
-4.08404	-7.45809	0.00208249
-4.02885	-7.45809	0.00219591
-3.97366	-7.45809	0.00236249
-3.91847	-7.45809	0.00252791
-3.86328	-7.45809	0.00258475
-3.80809	-7.45809	0.00236844
-3.7529	-7.45809	0.00177196
-3.69771	-7.45809	0.00107268
-3.64252	-7.45809	0.000808537
-3.58733	-7.45809	0.00113331
-3.53214	-7.45809	0.00166934
-3.47695	-7.45809	0.00147221
-3.42177	-7.45809	0.000699628
-3.36658	-7.45809	0.000443535
-3.31139	-7.45809	0.000591269
-3.2562	-7.45809	0.000517219
-3.20101	-7.45809	0.000186621
-3.14582	-7.45809	7.85395e-05
-3.09063	-7.45809	-4.82463e-05
-3.03544	-7.45809	-0.000156906
-2.98025	-7.45809	-0.000233112
-2.92506	-7.45809	-0.000649291
-2.86987	-7.45809	-0.000507933
-2.81468	-7.45809	-0.000636149
-2.75949	-7.45809	-0.00141139
-2.7043	-7.45809	-0.000644759
-2.64911	-7.45809	-0.00166035
-2.59392	-7.45809	-0.00141472
-2.53873	-7.45809	-0.00115407
-2.48354	-7.45809	-0.00240986
-2.42835	-7.45809	-0.00091974
-2.37316	-7.45809	-0.00259171
-2.31797	-7.45809	-0.00129153
-2.26278	-7.45809	-0.00223935
-2.20759	-7.45809	-0.00192381
-2.1524	-7.45809	-0.00176447
-2.09721	-7.45809	-0.00239553
-2.04202	-7.45809	-0.00137365
-1.98683	-7.45809	-0.00266808
-1.93164	-7.45809	-0.0012032
-1.87645	-7.45809	-0.0027548
-1.82126	-7.45809	-0.00136139
-1.76607	-7.45809	-0.00247137
-1.71088	-7.45809	-0.00182792
-1.65569	-7.45809	-0.00167558
-1.6005	-7.45809	-0.00232959
-1.54531	-7.45809	-0.000947208
-1.49012	-7.45809	-0.00222318
-1.43493	-7.45809	-0.000841441
-1.37974	-7.45809	-0.00116219
-1.32455	-7.45809	-0.00100585
-1.26936	-7.45809	-0.000466824
-1.21417	-7.45809	-0.000649516
-1.15898	-7.45809	-0.000299722
-1.1038	-7.45809	-0.000146848
-1.04861	-7.45809	-4.05868e-05
-0.993416	-7.45809	0.000101682
-0.938226	-7.45809	0.000204879
-0.883036	-7.45809	0.000511101
-0.827846	-7.45809	0.000692375
-0.772657	-7.45809	0.00053827
-0.717467	-7.45809	0.000766108
-0.662277	-7.45809	0.0016536
-0.607087	-7.45809	0.0019671
-0.551898	-7.45809	0.0013414
-0.496708	-7.45809	0.000945101
-0.441518	-7.45809	0.00129119
-0.386328	-7.45809	0.00214998
-0.331139	-7.45809	0.00279555
-0.275949	-7.45809	0.00295993
-0.220759	-7.45809	0.00283297
-0.165569	-7.45809	0.00261452
-0.11038	-7.45809	0.00241718
-0.0551898	-7.45809	0.0022898
-5.55112e-17	-7.45809	0.00224669
0.0551898	-7.45809	0.0022898
0.11038	-7.45809	0.00241718
0.165569	-7.45809	0.00261452
0.220759	-7.45809	0.00283297
0.275949	-7.45809	0.00295993
0.331139	-7.45809	0.00279555
0.386328	-7.45809	0.00214998
0.441518	-7.45809	0.00129119
0.496708	-7.45809	0.000945101
0.551898	-7.45809	0.0013414
0.607087	-7.45809	0.0019671
0.662277	-7.45809	0.0016536
0.717467	-7.45809	0.000766108
0.772657	-7.45809	0.00053827
0.827846	-7.45809	0.000692375
0.883036	-7.45809	0.000511101
0.938226	-7.45809	0.000204879
0.993416	-7.45809	0.000101682
1.04861	-7.45809	-4.05868e-05
1.1038	-7.45809	-0.000146848
1.15898	-7.45809	-0.000299722
1.21417	-7.45809	-0.000649516
1.26936	-7.45809	-0.000466824
1.32455	-7.45809	-0.00100585
1.37974	-7.45809	-0.00116219
1.43493	-7.45809	-0.000841441
1.49012	-7.45809	-0.00222318
1.54531	-7.45809	-0.000947208
1.6005	-7.45809	-0.00232959
1.65569	-7.45809	-0.00167558
1.71088	-7.45809	-0.00182792
1.76607	-7.45809	-0.00247137
1.82126	-7.45809	-0.00136139
1.87645	-7.45809	-0.0027548
1.93164	-7.45809	-0.0012032
1.98683	-7.45809	-0.00266808
2.04202	-7.45809	-0.00137365
2.09721	-7.45809	-0.00239553
2.1524	-7.45809	-0.00176447
2.20759	-7.45809	-0.00192381
2.26278	-7.45809	-0.00223935
2.31797	-7.45809	-0.00129153
2.37316	-7.45809	-0.00259171
2.42835	-7.45809	-0.00091974
2.48354	-7.45809	-0.00240986
2.53873	-7.45809	-0.00115407
2.59392	-7.45809	-0.00141472
2.64911	-7.45809	-0.00166035
2.7043	-7.45809	-0.000644759
2.75949	-7.45809	-0.00141139
2.81468	-7.45809	-0.000636149
2.86987	-7.45809	-0.000507933
2.92506	-7.45809	-0.000649291
2.98025	-7.45809	-0.000233112
3.03544	-7.45809	-0.000156906
3.09063	-7.45809	-4.82463e-05
3.14582	-7.45809	7.85395e-05
3.20101	-7.45809	0.000186621
3.2562	-7.45809	0.000517219
3.31139	-7.45809	0.000591269
3.36658	-7.45809	0.000443535
3.42177	-7.45809	0.000699628
3.47695	-7.45809	0.00147221
3.53214	-7.45809	0.00166934
3.58733	-7.45809	0.00113331
3.64252	-7.45809	0.000808537
3.69771	-7.45809	0.00107268
3.7529	-7.45809	0.00177196
3.80809	-7.45809	0.00236844
3.86328	-7.45809	0.00258475
3.91847	-7.45809	0.00252791
3.97366	-7.45809	0.00236249
4.02885	-7.45809	0.00219591
4.08404	-7.45809	0.00208249
-4.13923	-7.35592	0.00193378
-4.08404	-7.35592	0.0020073
-4.02885	-7.35592	0.00224861
-3.97366	-7.35592	0.00267763
-3.91847	-7.35592	0.00320252
-3.86328	-7.35592	0.00352428
-3.80809	-7.35592	0.00316333
-3.7529	-7.35592	0.00194634
-3.69771	-7.35592	0.00117246
-3.64252	-7.35592	0.00196098
-3.58733	-7.35592	0.00289026
-3.53214	-7.35592	0.00158177
-3.47695	-7.35592	0.000858868
-3.42177	-7.35592	0.00173882
-3.36658	-7.35592	0.00100873
-3.31139	-7.35592	0.000532689
-3.2562	-7.35592	0.000837955
-3.20101	-7.35592	0.000233568
-3.14582	-7.35592	0.000183576
-3.09063	-7.35592	-4.65235e-05
-3.03544	-7.35592	-0.000279185
-2.98025	-7.35592	-0.000412235
-2.92506	-7.35592	-0.000755499
-2.86987	-7.35592	-0.000704295
-2.81468	-7.35592	-0.001531
-2.75949	-7.35592	-0.000791026
-2.7043	-7.35592	-0.0024828
-2.64911	-7.35592	-0.00106086
-2.59392	-7.35592	-0.00232076
-2.53873	-7.35592	-0.00257532
-2.48354	-7.35592	-0.00124304
-2.42835	-7.35592	-0.00348729
-2.37316	-7.35592	-0.00220848
-2.31797	-7.35592	-0.00185822
-2.26278	-7.35592	-0.00366763
-2.20759	-7.35592	-0.00216841
-2.1524	-7.35592	-0.00217134
-2.09721	-7.35592	-0.00368425
-2.04202	-7.35592	-0.00230857
-1.98683	-7.35592	-0.00222956
-1.93164	-7.35592	-0.00384446
-1.87645	-7.35592	-0.00242001
-1.82126	-7.35592	-0.00221234
-1.76607	-7.35592	-0.00406167
-1.71088	-7.35592	-0.00218718
-1.65569	-7.35592	-0.00224962
-1.6005	-7.35592	-0.00383784
-1.54531	-7.35592	-0.00145601
-1.49012	-7.35592	-0.00242009
-1.43493	-7.35592	-0.00231394
-1.37974	-7.35592	-0.00101581
-1.32455	-7.35592	-0.00199947
-1.26936	-7.35592	-0.00070267
-1.21417	-7.35592	-0.000972468
-1.15898	-7.35592	-0.000427718
-1.1038	-7.35592	-0.000305887
-1.04861	-7.35592	-4.30891e-05
-0.993416	-7.35592	0.000200814
-0.938226	-7.35592	0.000324057
-0.883036	-7.35592	0.000896879
-0.827846	-7.35592	0.000611429
-0.772657	-7.35592	0.00162002
-0.717467	-7.35592	0.00150192
-0.662277	-7.35592	0.00113539
-0.607087	-7.35592	0.00309719
-0.551898	-7.35592	0.00275215
-0.496708	-7.35592	0.00140419
-0.441518	-7.35592	0.00250281
-0.386328	-7.35592	0.00417212
-0.331139	-7.35592	0.00409424
-0.275949	-7.35592	0.00307847
-0.220759	-7.35592	0.00222946
-0.165569	-7.35592	0.00199554
-0.11038	-7.35592	0.00215106
-0.0551898	-7.35592	0.00234889
-5.55112e-17	-7.35592	0.002426
0.0551898	-7.35592	0.00234889
0.11038	-7.35592	0.00215106
0.165569	-7.35592	0.00199554
0.220759	-7.35592	0.00222946
0.275949	-7.35592	0.00307847
0.331139	-7.35592	0.00409424
0.386328	-7.35592	0.00417212
0.441518	-7.35592	0.00250281
0.496708	-7.35592	0.00140419
0.551898	-7.35592	0.00275215
0.607087	-7.35592	0.00309719
0.662277	-7.35592	0.00113539
0.717467	-7.35592	0.00150192
0.772657	-7.35592	0.00162002
0.827846	-7.35592	0.000611429
0.883036	-7.35592	0.000896879
0.938226	-7.35592	0.000324057
0.993416	-7.35592	0.000200814
1.04861	-7.35592	-4.30891e-05
1.1038	-7.35592	-0.000305887
1.15898	-7.35592	-0.000427718
1.21417	-7.35592	-0.000972468
1.26936	-7.35592	-0.00070267
1.32455	-7.35592	-0.00199947
1.37974	-7.35592	-0.00101581
1.43493	-7.35592	-0.00231394
1.49012	-7.35592	-0.00242009
1.54531	-7.35592	-0.00145601
1.6005	-7.35592	-0.00383784
1.65569	-7.35592	-0.00224962
1.71088	-7.35592	-0.00218718
1.76607	-7.35592	-0.00406167
1.82126	-7.35592	-0.00221234
1.87645	-7.35592	-0.00242001
1.93164	-7.35592	-0.00384446
1.98683	-7.35592	-0.00222956
2.04202	-7.35592	-0.00230857
2.09721	-7.35592	-0.00368425
2.1524	-7.35592	-0.00217134
2.20759	-7.35592	-0.00216841
2.26278	-7.35592	-0.00366763
2.31797	-7.35592	-0.00185822
2.37316	-7.35592	-0.00220848
2.42835	-7.35592	-0.00348729
2.48354	-7.35592	-0.00124304
2.53873	-7.35592	-0.00257532
2.59392	-7.35592	-0.00232076
2.64911	-7.35592	-0.00106086
2.7043	-7.35592	-0.0024828
2.75949	-7.35592	-0.000791026
2.81468	-7.35592	-0.001531
2.86987	-7.35592	-0.000704295
2.92506	-7.35592	-0.000755499
2.98025	-7.35592	-0.000412235
3.03544	-7.35592	-0.000279185
3.09063	-7.35592	-4.65235e-05
3.14582	-7.35592	0.000183576
3.20101	-7.35592	0.000233568
3.2562	-7.35592	0.000837955
3.31139	-7.35592	0.000532689
3.36658	-7.35592	0.00100873
3.42177	-7.35592	0.00173882
3.47695	-7.35592	0.000858868
3.53214	-7.35592	0.00158177
3.58733	-7.35592	0.00289026
3.64252	-7.35592	0.00196098
3.69771	-7.35592	0.00117246
3.7529	-7.35592	0.00194634
3.80809	-7.35592	0.00316333
3.86328	-7.35592	0.00352428
3.91847	-7.35592	0.00320252
3.97366	-7.35592	0.00267763
4.02885	-7.35592	0.00224861
4.08404	-7.35592	0.0020073
-4.13923	-7.25376	0.0040089
-4.08404	-7.25376	0.00405808
-4.02885	-7.25376	0.00413927
-3.97366	-7.25376	0.00403595
-3.91847	-7.25376	0.00337621
-3.86328	-7.25376	0.00210073
-3.80809	-7.25376	0.00163255
-3.7529	-7.25376	0.00307626
-3.69771	-7.25376	0.0038753
-3.64252	-7.25376	0.00180822
-3.58733	-7.25376	0.0017499
-3.53214	-7.25376	0.00315291
-3.47695	-7.25376	0.00103406
-3.42177	-7.25376	0.0020406
-3.36658	-7.25376	0.00102357
-3.31139	-7.25376	0.00112423
-3.2562	-7.25376	0.000580917
-3.20101	-7.25376	0.000591371
-3.14582	-7.25376	0.000114967
-3.09063	-7.25376	-0.000113759
-3.03544	-7.25376	-0.000246343
-2.98025	-7.25376	-0.000508452
-2.92506	-7.25376	-0.00135513
-2.86987	-7.25376	-0.000851586
-2.81468	-7.25376	-0.000903876
-2.75949	-7.25376	-0.00238306
-2.7043	-7.25376	-0.00271646
-2.64911	-7.25376	-0.00148618
-2.59392	-7.25376	-0.00122829
-2.53873	-7.25376	-0.0026065
-2.48354	-7.25376	-0.00402068
-2.42835	-7.25376	-0.00401571
-2.37316	-7.25376	-0.00297248
-2.31797	-7.25376	-0.00189348
-2.26278	-7.25376	-0.00169704
-2.20759	-7.25376	-0.00248082
-2.1524	-7.25376	-0.00353574
-2.09721	-7.25376	-0.0042399
-2.04202	-7.25376	-0.00446657
-1.98683	-7.25376	-0.0042377
-1.93164	-7.25376	-0.00354823
-1.87645	-7.25376	-0.00260152
-1.82126	-7.25376	-0.00200558
-1.76607	-7.25376	-0.00229993
-1.71088	-7.25376	-0.00338098
-1.65569	-7.25376	-0.00454715
-1.6005	-7.25376	-0.00487398
-1.54531	-7.25376	-0.00372059
-1.49012	-7.25376	-0.00197126
-1.43493	-7.25376	-0.00139741
-1.37974	-7.25376	-0.00211337
-1.32455	-7.25376	-0.0027456
-1.26936	-7.25376	-0.00155885
-1.21417	-7.25376	-0.000662827
-1.15898	-7.25376	-0.000717162
-1.1038	-7.25376	-0.000550587
-1.04861	-7.25376	-4.68664e-05
-0.993416	-7.25376	0.000252243
-0.938226	-7.25376	0.000734855
-0.883036	-7.25376	0.000601596
-0.827846	-7.25376	0.00196718
-0.772657	-7.25376	0.000975032
-0.717467	-7.25376	0.00322913
-0.662277	-7.25376	0.00132188
-0.607087	-7.25376	0.00411027
-0.551898	-7.25376	0.00272625
-0.496708	-7.25376	0.0024739
-0.441518	-7.25376	0.00538554
-0.386328	-7.25376	0.00383198
-0.331139	-7.25376	0.00225742
-0.275949	-7.25376	0.00373603
-0.220759	-7.25376	0.00497585
-0.165569	-7.25376	0.00505724
-0.11038	-7.25376	0.00472856
-0.0551898	-7.25376	0.00442077
-5.55112e-17	-7.25376	0.00430488
0.0551898	-7.25376	0.00442077
0.11038	-7.25376	0.00472856
0.165569	-7.25376	0.00505724
0.220759	-7.25376	0.00497585
0.275949	-7.25376	0.00373603
0.331139	-7.25376	0.00225742
0.386328	-7.25376	0.00383198
0.441518	-7.25376	0.00538554
0.496708	-7.25376	0.0024739
0.551898	-7.25376	0.00272625
0.607087	-7.25376	0.00411027
0.662277	-7.25376	0.00132188
0.717467	-7.25376	0.00322913
0.772657	-7.25376	0.000975032
0.827846	-7.25376	0.00196718
0.883036	-7.25376	0.000601596
0.938226	-7.25376	0.000734855
0.993416	-7.25376	0.000252243
1.04861	-7.25376	-4.68664e-05
1.1038	-7.25376	-0.000550587
1.15898	-7.25376	-0.000717162
1.21417	-7.25376	-0.000662827
1.26936	-7.25376	-0.00155885
1.32455	-7.25376	-0.0027456
1.37974	-7.25376	-0.00211337
1.43493	-7.25376	-0.00139741
1.49012	-7.25376	-0.00197126
1.54531	-7.25376	-0.00372059
1.6005	-7.25376	-0.00487398
1.65569	-7.25376	-0.00454715
1.71088	-7.25376	-0.00338098
1.76607	-7.25376	-0.00229993
1.82126	-7.25376	-0.00200558
1.87645	-7.25376	-0.00260152
1.93164	-7.25376	-0.00354823
1.98683	-7.25376	-0.0042377
2.04202	-7.25376	-0.00446657
2.09721	-7.25376	-0.0042399
2.1524	-7.25376	-0.00353574
2.20759	-7.25376	-0.00248082
2.26278	-7.25376	-0.00169704
2.31797	-7.25376	-0.00189348
2.37316	-7.25376	-0.00297248
2.42835	-7.25376	-0.00401571
2.48354	-7.25376	-0.00402068
2.53873	-7.25376	-0.0026065
2.59392	-7.25376	-0.00122829
2.64911	-7.25376	-0.00148618
2.7043	-7.25376	-0.00271646
2.75949	-7.25376	-0.00238306
2.81468	-7.25376	-0.000903876
2.86987	-7.25376	-0.000851586
2.92506	-7.25376	-0.00135513
2.98025	-7.25376	-0.000508452
3.03544	-7.25376	-0.000246343
3.09063	-7.25376	-0.000113759
3.14582	-7.25376	0.000114967
3.20101	-7.25376	0.000591371
3.2562	-7.25376	0.000580917
3.31139	-7.25376	0.00112423
3.36658	-7.25376	0.00102357
3.42177	-7.25376	0.0020406
3.47695	-7.25376	0.00103406
3.53214	-7.25376	0.00315291
3.58733	-7.25376	0.0017499
3.64252	-7.25376	0.00180822
3.69771	-7.25376	0.0038753
3.7529	-7.25376	0.00307626
3.80809	-7.25376	0.00163255
3.86328	-7.25376	0.00210073
3.91847	-7.25376	0.00337621
3.97366	-7.25376	0.00403595
4.02885	-7.25376	0.00413927
4.08404	-7.25376	0.00405808
-4.13923	-7.15159	0.00284577
-4.08404	-7.15159	0.00301978
-4.02885	-7.15159	0.00353593
-3.97366	-7.15159	0.00420551
-3.91847	-7.15159	0.00444765
-3.86328	-7.15159	0.00339975
-3.80809	-7.15159	0.00171333
-3.7529	-7.15159	0.00300824
-3.69771	-7.15159	0.00413256
-3.64252	-7.15159	0.00153849
-3.58733	-7.15159	0.00315169
-3.53214	-7.15159	0.00211828
-3.47695	-7.15159	0.00205272
-3.42177	-7.15159	0.00159247
-3.36658	-7.15159	0.00184419
-3.31139	-7.15159	0.000648922
-3.2562	-7.15159	0.00129121
-3.20101	-7.15159	0.00047918
-3.14582	-7.15159	0.000124154
-3.09063	-7.15159	-0.000115885
-3.03544	-7.15159	-0.000604655
-2.98025	-7.15159	-0.000630307
-2.92506	-7.15159	-0.000543309
-2.86987	-7.15159	-0.000776915
-2.81468	-7.15159	-0.00143169
-2.75949	-7.15159	-0.00231256
-2.7043	-7.15159	-0.00310104
-2.64911	-7.15159	-0.00366247
-2.59392	-7.15159	-0.00403278
-2.53873	-7.15159	-0.0042759
-2.48354	-7.15159	-0.00441803
-2.42835	-7.15159	-0.00444503
-2.37316	-7.15159	-0.00432181
-2.31797	-7.15159	-0.00401388
-2.26278	-7.15159	-0.00351057
-2.20759	-7.15159	-0.00286747
-2.1524	-7.15159	-0.00226744
-2.09721	-7.15159	-0.00201232
-2.04202	-7.15159	-0.00233096
-1.98683	-7.15159	-0.00313942
-1.93164	-7.15159	-0.00409244
-1.87645	-7.15159	-0.00487724
-1.82126	-7.15159	-0.00534761
-1.76607	-7.15159	-0.00544555
-1.71088	-7.15159	-0.00514932
-1.65569	-7.15159	-0.00453082
-1.6005	-7.15159	-0.00378402
-1.54531	-7.15159	-0.00311255
-1.49012	-7.15159	-0.00261105
-1.43493	-7.15159	-0.00227351
-1.37974	-7.15159	-0.00206151
-1.32455	-7.15159	-0.00194156
-1.26936	-7.15159	-0.00187433
-1.21417	-7.15159	-0.00176481
-1.15898	-7.15159	-0.00141401
-1.1038	-7.15159	-0.000713676
-1.04861	-7.15159	-7.7003e-05
-0.993416	-7.15159	0.000201746
-0.938226	-7.15159	0.00064214
-0.883036	-7.15159	0.00186194
-0.827846	-7.15159	0.00148803
-0.772657	-7.15159	0.00136545
-0.717467	-7.15159	0.00409533
-0.662277	-7.15159	0.00165348
-0.607087	-7.15159	0.00497195
-0.551898	-7.15159	0.00222241
-0.496708	-7.15159	0.00606816
-0.441518	-7.15159	0.00245378
-0.386328	-7.15159	0.0051593
-0.331139	-7.15159	0.00589972
-0.275949	-7.15159	0.00352343
-0.220759	-7.15159	0.00336248
-0.165569	-7.15159	0.00471109
-0.11038	-7.15159	0.00524657
-0.0551898	-7.15159	0.00529939
-5.55112e-17	-7.15159	0.00528043
0.0551898	-7.15159	0.00529939
0.11038	-7.15159	0.00524657
0.165569	-7.15159	0.00471109
0.220759	-7.15159	0.00336248
0.275949	-7.15159	0.00352343
0.331139	-7.15159	0.00589972
0.386328	-7.15159	0.0051593
0.441518	-7.15159	0.00245378
0.496708	-7.15159	0.00606816
0.551898	-7.15159	0.00222241
0.607087	-7.15159	0.00497195
0.662277	-7.15159	0.00165348
0.717467	-7.15159	0.00409533
0.772657	-7.15159	0.00136545
0.827846	-7.15159	0.00148803
0.883036	-7.15159	0.00186194
0.938226	-7.15159	0.00064214
0.993416	-7.15159	0.000201746
1.04861	-7.15159	-7.7003e-05
1.1038	-7.15159	-0.000713676
1.15898	-7.15159	-0.00141401
1.21417	-7.15159	-0.00176481
1.26936	-7.15159	-0.00187433
1.32455	-7.15159	-0.00194156
1.37974	-7.15159	-0.00206151
1.43493	-7.15159	-0.00227351
1.49012	-7.15159	-0.00261105
1.54531	-7.15159	-0.00311255
1.6005	-7.15159	-0.00378402
1.65569	-7.15159	-0.00453082
1.71088	-7.15159	-0.00514932
1.76607	-7.15159	-0.00544555
1.82126	-7.15159	-0.00534761
1.87645	-7.15159	-0.00487724
1.93164	-7.15159	-0.00409244
1.98683	-7.15159	-0.00313942
2.04202	-7.15159	-0.00233096
2.09721	-7.15159	-0.00201232
2.1524	-7.15159	-0.00226744
2.20759	-7.15159	-0.00286747
2.26278	-7.15159	-0.00351057
2.31797	-7.15159	-0.00401388
2.37316	-7.15159	-0.00432181
2.42835	-7.15159	-0.00444503
2.48354	-7.15159	-0.00441803
2.53873	-7.15159	-0.0042759
2.59392	-7.15159	-0.00403278
2.64911	-7.15159	-0.00366247
2.7043	-7.15159	-0.00310104
2.75949	-7.15159	-0.00231256
2.81468	-7.15159	-0.00143169
2.86987	-7.15159	-0.000776915
2.92506	-7.15159	-0.000543309
2.98025	-7.15159	-0.000630307
3.03544	-7.15159	-0.000604655
3.09063	-7.15159	-0.000115885
3.14582	-7.15159	0.000124154
3.20101	-7.15159	0.00047918
3.2562	-7.15159	0.00129121
3.31139	-7.15159	0.000648922
3.36658	-7.15159	0.00184419
3.42177	-7.15159	0.00159247
3.47695	-7.15159	0.00205272
3.53214	-7.15159	0.00211828
3.58733	-7.15159	0.00315169
3.64252	-7.15159	0.00153849
3.69771	-7.15159	0.00413256
3.7529	-7.15159	0.00300824
3.80809	-7.15159	0.00171333
3.86328	-7.15159	0.00339975
3.91847	-7.15159	0.00444765
3.97366	-7.15159	0.00420551
4.02885	-7.15159	0.00353593
4.08404	-7.15159	0.00301978
-4.13923	-7.04943	0.00442136
-4.08404	-7.04943	0.0043836
-4.02885	-7.04943	0.00412794
-3.97366	-7.04943	0.00325875
-3.91847	-7.04943	0.00195604
-3.86328	-7.04943	0.00255539
-3.80809	-7.04943	0.00434767
-3.7529	-7.04943	0.00292772
-3.69771	-7.04943	0.00210357
-3.64252	-7.04943	0.00395891
-3.58733	-7.04943	0.00135875
-3.53214	-7.04943	0.00348504
-3.47695	-7.04943	0.00135222
-3.42177	-7.04943	0.00192447
-3.36658	-7.04943	0.00218711
-3.31139	-7.04943	0.000690451
-3.2562	-7.04943	0.000666857
-3.20101	-7.04943	0.000817453
-3.14582	-7.04943	0.000361421
-3.09063	-7.04943	-0.000115063
-3.03544	-7.04943	-0.000351067
-2.98025	-7.04943	-0.000486178
-2.92506	-7.04943	-0.000623134
-2.86987	-7.04943	-0.000805556
-2.81468	-7.04943	-0.0011076
-2.75949	-7.04943	-0.00168921
-2.7043	-7.04943	-0.00267438
-2.64911	-7.04943	-0.00372046
-2.59392	-7.04943	-0.0039699
-2.53873	-7.04943	-0.0028809
-2.48354	-7.04943	-0.00142593
-2.42835	-7.04943	-0.00220456
-2.37316	-7.04943	-0.00437005
-2.31797	-7.04943	-0.00430282
-2.26278	-7.04943	-0.00208364
-2.20759	-7.04943	-0.00275621
-2.1524	-7.04943	-0.00477582
-2.09721	-7.04943	-0.00372969
-2.04202	-7.04943	-0.00211074
-1.98683	-7.04943	-0.00454014
-1.93164	-7.04943	-0.00478448
-1.87645	-7.04943	-0.00232303
-1.82126	-7.04943	-0.00387374
-1.76607	-7.04943	-0.00562928
-1.71088	-7.04943	-0.00355452
-1.65569	-7.04943	-0.00226448
-1.6005	-7.04943	-0.00484159
-1.54531	-7.04943	-0.00554208
-1.49012	-7.04943	-0.0031899
-1.43493	-7.04943	-0.00163324
-1.37974	-7.04943	-0.0021264
-1.32455	-7.04943	-0.0030524
-1.26936	-7.04943	-0.00316701
-1.21417	-7.04943	-0.00247849
-1.15898	-7.04943	-0.00158941
-1.1038	-7.04943	-0.000819664
-1.04861	-7.04943	-0.000136686
-0.993416	-7.04943	0.000610518
-0.938226	-7.04943	0.00146551
-0.883036	-7.04943	0.00200215
-0.827846	-7.04943	0.00162056
-0.772657	-7.04943	0.00122341
-0.717467	-7.04943	0.00327113
-0.662277	-7.04943	0.00513122
-0.607087	-7.04943	0.00198055
-0.551898	-7.04943	0.00569208
-0.496708	-7.04943	0.00362943
-0.441518	-7.04943	0.00596986
-0.386328	-7.04943	0.00319016
-0.331139	-7.04943	0.00644052
-0.275949	-7.04943	0.00488938
-0.220759	-7.04943	0.00357061
-0.165569	-7.04943	0.00484459
-0.11038	-7.04943	0.00536365
-0.0551898	-7.04943	0.00535645
-5.55112e-17	-7.04943	0.00531649
0.0551898	-7.04943	0.00535645
0.11038	-7.04943	0.00536365
0.165569	-7.04943	0.00484459
0.220759	-7.04943	0.00357061
0.275949	-7.04943	0.00488938
0.331139	-7.04943	0.00644052
0.386328	-7.04943	0.00319016
0.441518	-7.04943	0.00596986
0.496708	-7.04943	0.00362943
0.551898	-7.04943	0.00569208
0.607087	-7.04943	0.00198055
0.662277	-7.04943	0.00513122
0.717467	-7.04943	0.00327113
0.772657	-7.04943	0.00122341
0.827846	-7.04943	0.00162056
0.883036	-7.04943	0.00200215
0.938226	-7.04943	0.00146551
0.993416	-7.04943	0.000610518
1.04861	-7.04943	-0.000136686
1.1038	-7.04943	-0.000819664
1.15898	-7.04943	-0.00158941
1.21417	-7.04943	-0.00247849
1.26936	-7.04943	-0.00316701
1.32455	-7.04943	-0.0030524
1.37974	-7.04943	-0.0021264
1.43493	-7.04943	-0.00163324
1.49012	-7.04943	-0.0031899
1.54531	-7.04943	-0.00554208
1.6005	-7.04943	-0.00484159
1.65569	-7.04943	-0.00226448
1.71088	-7.04943	-0.00355452
1.76607	-7.04943	-0.00562928
1.82126	-7.04943	-0.00387374
1.87645	-7.04943	-0.00232303
1.93164	-7.04943	-0.00478448
1.98683	-7.04943	-0.00454014
2.04202	-7.04943	-0.00211074
2.09721	-7.04943	-0.00372969
2.1524	-7.04943	-0.00477582
2.20759	-7.04943	-0.00275621
2.26278	-7.04943	-0.00208364
2.31797	-7.04943	-0.00430282
2.37316	-7.04943	-0.00437005
2.42835	-7.04943	-0.00220456
2.48354	-7.04943	-0.00142593
2.53873	-7.04943	-0.0028809
2.59392	-7.04943	-0.0039699
2.64911	-7.04943	-0.00372046
2.7043	-7.04943	-0.00267438
2.75949	-7.04943	-0.00168921
2.81468	-7.04943	-0.0011076
2.86987	-7.04943	-0.000805556
2.92506	-7.04943	-0.000623134
2.98025	-7.04943	-0.000486178
3.03544	-7.04943	-0.000351067
3.09063	-7.04943	-0.000115063
3.14582	-7.04943	0.000361421
3.20101	-7.04943	0.000817453
3.2562	-7.04943	0.000666857
3.31139	-7.04943	0.000690451
3.36658	-7.04943	0.00218711
3.42177	-7.04943	0.00192447
3.47695	-7.04943	0.00135222
3.53214	-7.04943	0.00348504
3.58733	-7.04943	0.00135875
3.64252	-7.04943	0.00395891
3.69771	-7.04943	0.00210357
3.7529	-7.04943	0.00292772
3.80809	-7.04943	0.00434767
3.86328	-7.04943	0.00255539
3.91847	-7.04943	0.00195604
3.97366	-7.04943	0.00325875
4.02885	-7.04943	0.00412794
4.08404	-7.04943	0.0043836
-4.13923	-6.94726	0.00415789
-4.08404	-6.94726	0.00411848
-4.02885	-6.94726	0.00383975
-3.97366	-6.94726	0.00288111
-3.91847	-6.94726	0.00177719
-3.86328	-6.94726	0.00313727
-3.80809	-6.94726	0.00404009
-3.7529	-6.94726	0.00168333
-3.69771	-6.94726	0.00361083
-3.64252	-6.94726	0.00195253
-3.58733	-6.94726	0.00334817
-3.53214	-6.94726	0.00116089
-3.47695	-6.94726	0.00279824
-3.42177	-6.94726	0.00214828
-3.36658	-6.94726	0.000782113
-3.31139	-6.94726	0.000814335
-3.2562	-6.94726	0.00103784
-3.20101	-6.94726	0.000825763
-3.14582	-6.94726	0.000360885
-3.09063	-6.94726	-0.000157849
-3.03544	-6.94726	-0.00067226
-2.98025	-6.94726	-0.0010991
-2.92506	-6.94726	-0.00120838
-2.86987	-6.94726	-0.000878435
-2.81468	-6.94726	-0.000770718
-2.75949	-6.94726	-0.0020399
-2.7043	-6.94726	-0.00333553
-2.64911	-6.94726	-0.00193232
-2.59392	-6.94726	-0.00147179
-2.53873	-6.94726	-0.00403037
-2.48354	-6.94726	-0.00212913
-2.42835	-6.94726	-0.00268325
-2.37316	-6.94726	-0.00402653
-2.31797	-6.94726	-0.00159748
-2.26278	-6.94726	-0.00448366
-2.20759	-6.94726	-0.0016879
-2.1524	-6.94726	-0.0045189
-2.09721	-6.94726	-0.00203681
-2.04202	-6.94726	-0.00459482
-1.98683	-6.94726	-0.00226434
-1.93164	-6.94726	-0.00478005
-1.87645	-6.94726	-0.00241064
-1.82126	-6.94726	-0.00498961
-1.76607	-6.94726	-0.00264338
-1.71088	-6.94726	-0.00496256
-1.65569	-6.94726	-0.00325314
-1.6005	-6.94726	-0.0040818
-1.54531	-6.94726	-0.00446737
-1.49012	-6.94726	-0.00210377
-1.43493	-6.94726	-0.00507626
-1.37974	-6.94726	-0.00203547
-1.32455	-6.94726	-0.00206363
-1.26936	-6.94726	-0.00343976
-1.21417	-6.94726	-0.00163489
-1.15898	-6.94726	-0.000561133
-1.1038	-6.94726	-0.00049514
-1.04861	-6.94726	-0.000133769
-0.993416	-6.94726	0.000711868
-0.938226	-6.94726	0.00164052
-0.883036	-6.94726	0.00254138
-0.827846	-6.94726	0.00342699
-0.772657	-6.94726	0.00393559
-0.717467	-6.94726	0.0032532
-0.662277	-6.94726	0.00182425
-0.607087	-6.94726	0.00360326
-0.551898	-6.94726	0.00646388
-0.496708	-6.94726	0.00301771
-0.441518	-6.94726	0.00597586
-0.386328	-6.94726	0.00415778
-0.331139	-6.94726	0.00614744
-0.275949	-6.94726	0.00373606
-0.220759	-6.94726	0.00509772
-0.165569	-6.94726	0.00538544
-0.11038	-6.94726	0.00500201
-0.0551898	-6.94726	0.004686
-5.55112e-17	-6.94726	0.00458351
0.0551898	-6.94726	0.004686
0.11038	-6.94726	0.00500201
0.165569	-6.94726	0.00538544
0.220759	-6.94726	0.00509772
0.275949	-6.94726	0.00373606
0.331139	-6.94726	0.00614744
0.386328	-6.94726	0.00415778
0.441518	-6.94726	0.00597586
0.496708	-6.94726	0.00301771
0.551898	-6.94726	0.00646388
0.607087	-6.94726	0.00360326
0.662277	-6.94726	0.00182425
0.717467	-6.94726	0.0032532
0.772657	-6.94726	0.00393559
0.827846	-6.94726	0.00342699
0.883036	-6.94726	0.00254138
0.938226	-6.94726	0.00164052
0.993416	-6.94726	0.000711868
1.04861	-6.94726	-0.000133769
1.1038	-6.94726	-0.00049514
1.15898	-6.94726	-0.000561133
1.21417	-6.94726	-0.00163489
1.26936	-6.94726	-0.00343976
1.32455	-6.94726	-0.00206363
1.37974	-6.94726	-0.00203547
1.43493	-6.94726	-0.00507626
1.49012	-6.94726	-0.00210377
1.54531	-6.94726	-0.00446737
1.6005	-6.94726	-0.0040818
1.65569	-6.94726	-0.00325314
1.71088	-6.94726	-0.00496256
1.76607	-6.94726	-0.00264338
1.82126	-6.94726	-0.00498961
1.87645	-6.94726	-0.00241064
1.93164	-6.94726	-0.00478005
1.98683	-6.94726	-0.00226434
2.04202	-6.94726	-0.00459482
2.09721	-6.94726	-0.00203681
2.1524	-6.94726	-0.0045189
2.20759	-6.94726	-0.0016879
2.26278	-6.94726	-0.00448366
2.31797	-6.94726	-0.00159748
2.37316	-6.94726	-0.00402653
2.42835	-6.94726	-0.00268325
2.48354	-6.94726	-0.00212913
2.53873	-6.94726	-0.00403037
2.59392	-6.94726	-0.00147179
2.64911	-6.94726	-0.00193232
2.7043	-6.94726	-0.00333553
2.75949	-6.94726	-0.0020399
2.81468	-6.94726	-0.000770718
2.86987	-6.94726	-0.000878435
2.92506	-6.94726	-0.00120838
2.98025	-6.94726	-0.0010991
3.03544	-6.94726	-0.00067226
3.09063	-6.94726	-0.000157849
3.14582	-6.94726	0.000360885
3.20101	-6.94726	0.000825763
3.2562	-6.94726	0.00103784
3.31139	-6.94726	0.000814335
3.36658	-6.94726	0.000782113
3.42177	-6.94726	0.00214828
3.47695	-6.94726	0.00279824
3.53214	-6.94726	0.00116089
3.58733	-6.94726	0.00334817
3.64252	-6.94726	0.00195253
3.69771	-6.94726	0.00361083
3.7529	-6.94726	0.00168333
3.80809	-6.94726	0.00404009
3.86328	-6.94726	0.00313727
3.91847	-6.94726	0.00177719
3.97366	-6.94726	0.00288111
4.02885	-6.94726	0.00383975
4.08404	-6.94726	0.00411848
-4.13923	-6.8451	0.00301875
-4.08404	-6.8451	0.00319184
-4.02885	-6.8451	0.00356304
-3.97366	-6.8451	0.00366168
-3.91847	-6.8451	0.00267879
-3.86328	-6.8451	0.00170795
-3.80809	-6.8451	0.00352489
-3.7529	-6.8451	0.00212208
-3.69771	-6.8451	0.0029099
-3.64252	-6.8451	0.00181971
-3.58733	-6.8451	0.00310033
-3.53214	-6.8451	0.00125291
-3.47695	-6.8451	0.00151157
-3.42177	-6.8451	0.00226446
-3.36658	-6.8451	0.00194881
-3.31139	-6.8451	0.00130423
-3.2562	-6.8451	0.000815573
-3.20101	-6.8451	0.000506864
-3.14582	-6.8451	0.000239742
-3.09063	-6.8451	-0.000133859
-3.03544	-6.8451	-0.000605798
-2.98025	-6.8451	-0.000760249
-2.92506	-6.8451	-0.000454048
-2.86987	-6.8451	-0.00125517
-2.81468	-6.8451	-0.00223538
-2.75949	-6.8451	-0.000825229
-2.7043	-6.8451	-0.00250268
-2.64911	-6.8451	-0.00198337
-2.59392	-6.8451	-0.00228022
-2.53873	-6.8451	-0.00248343
-2.48354	-6.8451	-0.00281903
-2.42835	-6.8451	-0.00192487
-2.37316	-6.8451	-0.00377533
-2.31797	-6.8451	-0.00130757
-2.26278	-6.8451	-0.00361932
-2.20759	-6.8451	-0.00333394
-2.1524	-6.8451	-0.00165084
-2.09721	-6.8451	-0.00397446
-2.04202	-6.8451	-0.00352486
-1.98683	-6.8451	-0.0017724
-1.93164	-6.8451	-0.00408263
-1.87645	-6.8451	-0.0040916
-1.82126	-6.8451	-0.00178948
-1.76607	-6.8451	-0.00417447
-1.71088	-6.8451	-0.00447716
-1.65569	-6.8451	-0.00172371
-1.6005	-6.8451	-0.00468103
-1.54531	-6.8451	-0.00352083
-1.49012	-6.8451	-0.0024137
-1.43493	-6.8451	-0.00449836
-1.37974	-6.8451	-0.00136662
-1.32455	-6.8451	-0.0038569
-1.26936	-6.8451	-0.00104811
-1.21417	-6.8451	-0.00233708
-1.15898	-6.8451	-0.0011186
-1.1038	-6.8451	-0.000370683
-1.04861	-6.8451	-0.000155744
-0.993416	-6.8451	0.000589732
-0.938226	-6.8451	0.000611304
-0.883036	-6.8451	0.000742815
-0.827846	-6.8451	0.00135566
-0.772657	-6.8451	0.00198022
-0.717467	-6.8451	0.00212795
-0.662277	-6.8451	0.00182252
-0.607087	-6.8451	0.00251093
-0.551898	-6.8451	0.00534448
-0.496708	-6.8451	0.00586234
-0.441518	-6.8451	0.00300218
-0.386328	-6.8451	0.00585413
-0.331139	-6.8451	0.0038305
-0.275949	-6.8451	0.00535457
-0.220759	-6.8451	0.00445253
-0.165569	-6.8451	0.0043732
-0.11038	-6.8451	0.00446524
-0.0551898	-6.8451	0.00427674
-5.55112e-17	-6.8451	0.00420461
0.0551898	-6.8451	0.00427674
0.11038	-6.8451	0.00446524
0.165569	-6.8451	0.0043732
0.220759	-6.8451	0.00445253
0.275949	-6.8451	0.00535457
0.331139	-6.8451	0.0038305
0.386328	-6.8451	0.00585413
0.441518	-6.8451	0.00300218
0.496708	-6.8451	0.00586234
0.551898	-6.8451	0.00534448
0.607087	-6.8451	0.00251093
0.662277	-6.8451	0.00182252
0.717467	-6.8451	0.00212795
0.772657	-6.8451	0.00198022
0.827846	-6.8451	0.00135566
0.883036	-6.8451	0.000742815
0.938226	-6.8451	0.000611304
0.993416	-6.8451	0.000589732
1.04861	-6.8451	-0.000155744
1.1038	-6.8451	-0.000370683
1.15898	-6.8451	-0.0011186
1.21417	-6.8451	-0.00233708
1.26936	-6.8451	-0.00104811
1.32455	-6.8451	-0.0038569
1.37974	-6.8451	-0.00136662
1.43493	-6.8451	-0.00449836
1.49012	-6.8451	-0.0024137
1.54531	-6.8451	-0.00352083
1.6005	-6.8451	-0.00468103
1.65569	-6.8451	-0.00172371
1.71088	-6.8451	-0.00447716
1.76607	-6.8451	-0.00417447
1.82126	-6.8451	-0.00178948
1.87645	-6.8451	-0.0040916
1.93164	-6.8451	-0.00408263
1.98683	-6.8451	-0.0017724
2.04202	-6.8451	-0.00352486
2.09721	-6.8451	-0.00397446
2.1524	-6.8451	-0.00165084
2.20759	-6.8451	-0.00333394
2.26278	-6.8451	-0.00361932
2.31797	-6.8451	-0.00130757
2.37316	-6.8451	-0.00377533
2.42835	-6.8451	-0.00192487
2.48354	-6.8451	-0.00281903
2.53873	-6.8451	-0.00248343
2.59392	-6.8451	-0.00228022
2.64911	-6.8451	-0.00198337
2.7043	-6.8451	-0.00250268
2.75949	-6.8451	-0.000825229
2.81468	-6.8451	-0.00223538
2.86987	-6.8451	-0.00125517
2.92506	-6.8451	-0.000454048
2.98025	-6.8451	-0.000760249
3.03544	-6.8451	-0.000605798
3.09063	-6.8451	-0.000133859
3.14582	-6.8451	0.000239742
3.20101	-6.8451	0.000506864
3.2562	-6.8451	0.000815573
3.31139	-6.8451	0.00130423
3.36658	-6.8451	0.00194881
3.42177	-6.8451	0.00226446
3.47695	-6.8451	0.00151157
3.53214	-6.8451	0.00125291
3.58733	-6.8451	0.00310033
3.64252	-6.8451	0.00181971
3.69771	-6.8451	0.0029099
3.7529	-6.8451	0.00212208
3.80809	-6.8451	0.00352489
3.86328	-6.8451	0.00170795
3.91847	-6.8451	0.00267879
3.97366	-6.8451	0.00366168
4.02885	-6.8451	0.00356304
4.08404	-6.8451	0.00319184
-4.13923	-6.74293	0.0022394
-4.08404	-6.74293	0.00204738
-4.02885	-6.74293	0.0015888
-3.97366	-6.74293	0.00180682
-3.91847	-6.74293	0.00290422
-3.86328	-6.74293	0.00271564
-3.80809	-6.74293	0.0014465
-3.7529	-6.74293	0.00293592
-3.69771	-6.74293	0.00123645
-3.64252	-6.74293	0.00256042
-3.58733	-6.74293	0.00209476
-3.53214	-6.74293	0.000918366
-3.47695	-6.74293	0.00142255
-3.42177	-6.74293	0.00176661
-3.36658	-6.74293	0.00163309
-3.31139	-6.74293	0.00133459
-3.2562	-6.74293	0.00098166
-3.20101	-6.74293	0.000565041
-3.14582	-6.74293	0.000151347
-3.09063	-6.74293	-4.41487e-05
-3.03544	-6.74293	-0.00035753
-2.98025	-6.74293	-0.00085875
-2.92506	-6.74293	-0.000429877
-2.86987	-6.74293	-0.00135768
-2.81468	-6.74293	-0.00112939
-2.75949	-6.74293	-0.00168845
-2.7043	-6.74293	-0.00122581
-2.64911	-6.74293	-0.00253195
-2.59392	-6.74293	-0.000826568
-2.53873	-6.74293	-0.00247124
-2.48354	-6.74293	-0.00284523
-2.42835	-6.74293	-0.00120307
-2.37316	-6.74293	-0.00175451
-2.31797	-6.74293	-0.00316354
-2.26278	-6.74293	-0.0032289
-2.20759	-6.74293	-0.00229363
-2.1524	-6.74293	-0.0013597
-2.09721	-6.74293	-0.00184614
-2.04202	-6.74293	-0.00295492
-1.98683	-6.74293	-0.00362604
-1.93164	-6.74293	-0.00376941
-1.87645	-6.74293	-0.0033624
-1.82126	-6.74293	-0.00234269
-1.76607	-6.74293	-0.00149983
-1.71088	-6.74293	-0.00214104
-1.65569	-6.74293	-0.00363356
-1.6005	-6.74293	-0.00434978
-1.54531	-6.74293	-0.00349751
-1.49012	-6.74293	-0.00144069
-1.43493	-6.74293	-0.00226076
-1.37974	-6.74293	-0.00378511
-1.32455	-6.74293	-0.00190017
-1.26936	-6.74293	-0.00135756
-1.21417	-6.74293	-0.00229818
-1.15898	-6.74293	-0.000444202
-1.1038	-6.74293	-0.000937952
-1.04861	-6.74293	-2.34486e-05
-0.993416	-6.74293	0.000606612
-0.938226	-6.74293	0.00117399
-0.883036	-6.74293	0.000667409
-0.827846	-6.74293	0.00181411
-0.772657	-6.74293	0.00343585
-0.717467	-6.74293	0.00433552
-0.662277	-6.74293	0.00482748
-0.607087	-6.74293	0.00502223
-0.551898	-6.74293	0.00447313
-0.496708	-6.74293	0.00294116
-0.441518	-6.74293	0.00421646
-0.386328	-6.74293	0.00502141
-0.331139	-6.74293	0.00377877
-0.275949	-6.74293	0.00442052
-0.220759	-6.74293	0.00421947
-0.165569	-6.74293	0.00426354
-0.11038	-6.74293	0.00364741
-0.0551898	-6.74293	0.00330123
-5.55112e-17	-6.74293	0.00323757
0.0551898	-6.74293	0.00330123
0.11038	-6.74293	0.00364741
0.165569	-6.74293	0.00426354
0.220759	-6.74293	0.00421947
0.275949	-6.74293	0.00442052
0.331139	-6.74293	0.00377877
0.386328	-6.74293	0.00502141
0.441518	-6.74293	0.00421646
0.496708	-6.74293	0.00294116
0.551898	-6.74293	0.00447313
0.607087	-6.74293	0.00502223
0.662277	-6.74293	0.00482748
0.717467	-6.74293	0.00433552
0.772657	-6.74293	0.00343585
0.827846	-6.74293	0.00181411
0.883036	-6.74293	0.000667409
0.938226	-6.74293	0.00117399
0.993416	-6.74293	0.000606612
1.04861	-6.74293	-2.34486e-05
1.1038	-6.74293	-0.000937952
1.15898	-6.74293	-0.000444202
1.21417	-6.74293	-0.00229818
1.26936	-6.74293	-0.00135756
1.32455	-6.74293	-0.00190017
1.37974	-6.74293	-0.00378511
1.43493	-6.74293	-0.00226076
1.49012	-6.74293	-0.00144069
1.54531	-6.74293	-0.00349751
1.6005	-6.74293	-0.00434978
1.65569	-6.74293	-0.00363356
1.71088	-6.74293	-0.00214104
1.76607	-6.74293	-0.00149983
1.82126	-6.74293	-0.00234269
1.87645	-6.74293	-0.0033624
1.93164	-6.74293	-0.00376941
1.98683	-6.74293	-0.00362604
2.04202	-6.74293	-0.00295492
2.09721	-6.74293	-0.00184614
2.1524	-6.74293	-0.0013597
2.20759	-6.74293	-0.00229363
2.26278	-6.74293	-0.0032289
2.31797	-6.74293	-0.00316354
2.37316	-6.74293	-0.00175451
2.42835	-6.74293	-0.00120307
2.48354	-6.74293	-0.00284523
2.53873	-6.74293	-0.00247124
2.59392	-6.74293	-0.000826568
2.64911	-6.74293	-0.00253195
2.7043	-6.74293	-0.00122581
2.75949	-6.74293	-0.00168845
2.81468	-6.74293	-0.00112939
2.86987	-6.74293	-0.00135768
2.92506	-6.74293	-0.000429877
2.98025	-6.74293	-0.00085875
3.03544	-6.74293	-0.00035753
3.09063	-6.74293	-4.41487e-05
3.14582	-6.74293	0.000151347
3.20101	-6.74293	0.000565041
3.2562	-6.74293	0.00098166
3.31139	-6.74293	0.00133459
3.36658	-6.74293	0.00163309
3.42177	-6.74293	0.00176661
3.47695	-6.74293	0.00142255
3.53214	-6.74293	0.000918366
3.58733	-6.74293	0.00209476
3.64252	-6.74293	0.00256042
3.69771	-6.74293	0.00123645
3.7529	-6.74293	0.00293592
3.80809	-6.74293	0.0014465
3.86328	-6.74293	0.00271564
3.91847	-6.74293	0.00290422
3.97366	-6.74293	0.00180682
4.02885	-6.74293	0.0015888
4.08404	-6.74293	0.00204738
-4.13923	-6.64076	0.00193056
-4.08404	-6.64076	0.00206667
-4.02885	-6.64076	0.00235465
-3.97366	-6.64076	0.00242862
-3.91847	-6.64076	0.00169588
-3.86328	-6.64076	0.00161279
-3.80809	-6.64076	0.0023097
-3.7529	-6.64076	0.00116939
-3.69771	-6.64076	0.00208839
-3.64252	-6.64076	0.0017379
-3.58733	-6.64076	0.000861668
-3.53214	-6.64076	0.00138932
-3.47695	-6.64076	0.00160225
-3.42177	-6.64076	0.00147602
-3.36658	-6.64076	0.00125896
-3.31139	-6.64076	0.000998513
-3.2562	-6.64076	0.000643947
-3.20101	-6.64076	0.000231452
-3.14582	-6.64076	8.33247e-05
-3.09063	-6.64076	-9.19105e-05
-3.03544	-6.64076	-0.000257882
-2.98025	-6.64076	-0.000409326
-2.92506	-6.64076	-0.000817776
-2.86987	-6.64076	-0.000731129
-2.81468	-6.64076	-0.000952611
-2.75949	-6.64076	-0.0015872
-2.7043	-6.64076	-0.000670643
-2.64911	-6.64076	-0.00127035
-2.59392	-6.64076	-0.00213521
-2.53873	-6.64076	-0.0020528
-2.48354	-6.64076	-0.00138073
-2.42835	-6.64076	-0.000860344
-2.37316	-6.64076	-0.000944841
-2.31797	-6.64076	-0.00132249
-2.26278	-6.64076	-0.00166996
-2.20759	-6.64076	-0.00189793
-2.1524	-6.64076	-0.00201566
-2.09721	-6.64076	-0.00204542
-2.04202	-6.64076	-0.00199992
-1.98683	-6.64076	-0.00189102
-1.93164	-6.64076	-0.00173582
-1.87645	-6.64076	-0.00156483
-1.82126	-6.64076	-0.00141187
-1.76607	-6.64076	-0.00130058
-1.71088	-6.64076	-0.00123164
-1.65569	-6.64076	-0.00119733
-1.6005	-6.64076	-0.00120768
-1.54531	-6.64076	-0.0013287
-1.49012	-6.64076	-0.00167113
-1.43493	-6.64076	-0.00225606
-1.37974	-6.64076	-0.00278946
-1.32455	-6.64076	-0.00276521
-1.26936	-6.64076	-0.00180114
-1.21417	-6.64076	-0.000534077
-1.15898	-6.64076	-0.000963265
-1.1038	-6.64076	-0.000730569
-1.04861	-6.64076	-1.01184e-05
-0.993416	-6.64076	0.000577408
-0.938226	-6.64076	0.000392378
-0.883036	-6.64076	0.00193014
-0.827846	-6.64076	0.00167317
-0.772657	-6.64076	0.00117506
-0.717467	-6.64076	0.00280558
-0.662277	-6.64076	0.003815
-0.607087	-6.64076	0.0041802
-0.551898	-6.64076	0.00422136
-0.496708	-6.64076	0.00383722
-0.441518	-6.64076	0.00317324
-0.386328	-6.64076	0.00387558
-0.331139	-6.64076	0.00373645
-0.275949	-6.64076	0.00391031
-0.220759	-6.64076	0.0033365
-0.165569	-6.64076	0.00284842
-0.11038	-6.64076	0.0039478
-0.0551898	-6.64076	0.00443037
-5.55112e-17	-6.64076	0.00433917
0.0551898	-6.64076	0.00443037
0.11038	-6.64076	0.0039478
0.165569	-6.64076	0.00284842
0.220759	-6.64076	0.0033365
0.275949	-6.64076	0.00391031
0.331139	-6.64076	0.00373645
0.386328	-6.64076	0.00387558
0.441518	-6.64076	0.00317324
0.496708	-6.64076	0.00383722
0.551898	-6.64076	0.00422136
0.607087	-6.64076	0.0041802
0.662277	-6.64076	0.003815
0.717467	-6.64076	0.00280558
0.772657	-6.64076	0.00117506
0.827846	-6.64076	0.00167317
0.883036	-6.64076	0.00193014
0.938226	-6.64076	0.000392378
0.993416	-6.64076	0.000577408
1.04861	-6.64076	-1.01184e-05
1.1038	-6.64076	-0.000730569
1.15898	-6.64076	-0.000963265
1.21417	-6.64076	-0.000534077
1.26936	-6.64076	-0.00180114
1.32455	-6.64076	-0.00276521
1.37974	-6.64076	-0.00278946
1.43493	-6.64076	-0.00225606
1.49012	-6.64076	-0.00167113
1.54531	-6.64076	-0.0013287
1.6005	-6.64076	-0.00120768
1.65569	-6.64076	-0.00119733
1.71088	-6.64076	-0.00123164
1.76607	-6.64076	-0.00130058
1.82126	-6.64076	-0.00141187
1.87645	-6.64076	-0.00156483
1.93164	-6.64076	-0.00173582
1.98683	-6.64076	-0.00189102
2.04202	-6.64076	-0.00199992
2.09721	-6.64076	-0.00204542
2.1524	-6.64076	-0.00201566
2.20759	-6.64076	-0.00189793
2.26278	-6.64076	-0.00166996
2.31797	-6.64076	-0.00132249
2.37316	-6.64076	-0.000944841
2.42835	-6.64076	-0.000860344
2.48354	-6.64076	-0.00138073
2.53873	-6.64076	-0.0020528
2.59392	-6.64076	-0.00213521
2.64911	-6.64076	-0.00127035
2.7043	-6.64076	-0.000670643
2.75949	-6.64076	-0.0015872
2.81468	-6.64076	-0.000952611
2.86987	-6.64076	-0.000731129
2.92506	-6.64076	-0.000817776
2.98025	-6.64076	-0.000409326
3.03544	-6.64076	-0.000257882
3.09063	-6.64076	-9.19105e-05
3.14582	-6.64076	8.33247e-05
3.20101	-6.64076	0.000231452
3.2562	-6.64076	0.000643947
3.31139	-6.64076	0.000998513
3.36658	-6.64076	0.00125896
3.42177	-6.64076	0.00147602
3.47695	-6.64076	0.00160225
3.53214	-6.64076	0.00138932
3.58733	-6.64076	0.000861668
3.64252	-6.64076	0.0017379
3.69771	-6.64076	0.00208839
3.7529	-6.64076	0.00116939
3.80809	-6.64076	0.0023097
3.86328	-6.64076	0.00161279
3.91847	-6.64076	0.00169588
3.97366	-6.64076	0.00242862
4.02885	-6.64076	0.00235465
4.08404	-6.64076	0.00206667
-4.13923	-6.5386	0.0018432
-4.08404	-6.5386	0.00181468
-4.02885	-6.5386	0.00162934
-3.97366	-6.5386	0.00109486
-3.91847	-6.5386	0.00142974
-3.86328	-6.5386	0.00175506
-3.80809	-6.5386	0.000925789
-3.7529	-6.5386	0.00167638
-3.69771	-6.5386	0.00106102
-3.64252	-6.5386	0.00103839
-3.58733	-6.5386	0.00140901
-3.53214	-6.5386	0.00130809
-3.47695	-6.5386	0.00109739
-3.42177	-6.5386	0.000940971
-3.36658	-6.5386	0.000848029
-3.31139	-6.5386	0.000718205
-3.2562	-6.5386	0.000451403
-3.20101	-6.5386	0.000132369
-3.14582	-6.5386	0.000114648
-3.09063	-6.5386	-5.93326e-05
-3.03544	-6.5386	-0.000158258
-2.98025	-6.5386	-0.00041046
-2.92506	-6.5386	-0.000516046
-2.86987	-6.5386	-0.000377679
-2.81468	-6.5386	-0.000975379
-2.75949	-6.5386	-0.00104572
-2.7043	-6.5386	-0.000658337
-2.64911	-6.5386	-0.000505297
-2.59392	-6.5386	-0.000784057
-2.53873	-6.5386	-0.00108659
-2.48354	-6.5386	-0.00125974
-2.42835	-6.5386	-0.00130109
-2.37316	-6.5386	-0.00120824
-2.31797	-6.5386	-0.000989081
-2.26278	-6.5386	-0.000804334
-2.20759	-6.5386	-0.00102734
-2.1524	-6.5386	-0.00163773
-2.09721	-6.5386	-0.00208582
-2.04202	-6.5386	-0.0021623
-1.98683	-6.5386	-0.00174747
-1.93164	-6.5386	-0.00102224
-1.87645	-6.5386	-0.00141493
-1.82126	-6.5386	-0.00225296
-1.76607	-6.5386	-0.00250525
-1.71088	-6.5386	-0.0021473
-1.65569	-6.5386	-0.00126482
-1.6005	-6.5386	-0.000876091
-1.54531	-6.5386	-0.00135097
-1.49012	-6.5386	-0.0018917
-1.43493	-6.5386	-0.00213182
-1.37974	-6.5386	-0.00211261
-1.32455	-6.5386	-0.00190773
-1.26936	-6.5386	-0.00152721
-1.21417	-6.5386	-0.000949681
-1.15898	-6.5386	-0.000350161
-1.1038	-6.5386	-0.000227552
-1.04861	-6.5386	-6.9044e-05
-0.993416	-6.5386	0.000388167
-0.938226	-6.5386	0.000407783
-0.883036	-6.5386	0.00152127
-0.827846	-6.5386	0.000869422
-0.772657	-6.5386	0.00218244
-0.717467	-6.5386	0.00270157
-0.662277	-6.5386	0.00210162
-0.607087	-6.5386	0.00198567
-0.551898	-6.5386	0.00237881
-0.496708	-6.5386	0.00274346
-0.441518	-6.5386	0.00315903
-0.386328	-6.5386	0.00295129
-0.331139	-6.5386	0.00295703
-0.275949	-6.5386	0.0034431
-0.220759	-6.5386	0.00240155
-0.165569	-6.5386	0.00210898
-0.11038	-6.5386	0.00403635
-0.0551898	-6.5386	0.00387604
-5.55112e-17	-6.5386	0.00342384
0.0551898	-6.5386	0.00387604
0.11038	-6.5386	0.00403635
0.165569	-6.5386	0.00210898
0.220759	-6.5386	0.00240155
0.275949	-6.5386	0.0034431
0.331139	-6.5386	0.00295703
0.386328	-6.5386	0.00295129
0.441518	-6.5386	0.00315903
0.496708	-6.5386	0.00274346
0.551898	-6.5386	0.00237881
0.607087	-6.5386	0.00198567
0.662277	-6.5386	0.00210162
0.717467	-6.5386	0.00270157
0.772657	-6.5386	0.00218244
0.827846	-6.5386	0.000869422
0.883036	-6.5386	0.00152127
0.938226	-6.5386	0.000407783
0.993416	-6.5386	0.000388167
1.04861	-6.5386	-6.9044e-05
1.1038	-6.5386	-0.000227552
1.15898	-6.5386	-0.000350161
1.21417	-6.5386	-0.000949681
1.26936	-6.5386	-0.00152721
1.32455	-6.5386	-0.00190773
1.37974	-6.5386	-0.00211261
1.43493	-6.5386	-0.00213182
1.49012	-6.5386	-0.0018917
1.54531	-6.5386	-0.00135097
1.6005	-6.5386	-0.000876091
1.65569	-6.5386	-0.00126482
1.71088	-6.5386	-0.0021473
1.76607	-6.5386	-0.00250525
1.82126	-6.5386	-0.00225296
1.87645	-6.5386	-0.00141493
1.93164	-6.5386	-0.00102224
1.98683	-6.5386	-0.00174747
2.04202	-6.5386	-0.0021623
2.09721	-6.5386	-0.00208582
2.1524	-6.5386	-0.00163773
2.20759	-6.5386	-0.00102734
2.26278	-6.5386	-0.000804334
2.31797	-6.5386	-0.000989081
2.37316	-6.5386	-0.00120824
2.42835	-6.5386	-0.00130109
2.48354	-6.5386	-0.00125974
2.53873	-6.5386	-0.00108659
2.59392	-6.5386	-0.000784057
2.64911	-6.5386	-0.000505297
2.7043	-6.5386	-0.000658337
2.75949	-6.5386	-0.00104572
2.81468	-6.5386	-0.000975379
2.86987	-6.5386	-0.000377679
2.92506	-6.5386	-0.000516046
2.98025	-6.5386	-0.00041046
3.03544	-6.5386	-0.000158258
3.09063	-6.5386	-5.93326e-05
3.14582	-6.5386	0.000114648
3.20101	-6.5386	0.000132369
3.2562	-6.5386	0.000451403
3.31139	-6.5386	0.000718205
3.36658	-6.5386	0.000848029
3.42177	-6.5386	0.000940971
3.47695	-6.5386	0.00109739
3.53214	-6.5386	0.00130809
3.58733	-6.5386	0.00140901
3.64252	-6.5386	0.00103839
3.69771	-6.5386	0.00106102
3.7529	-6.5386	0.00167638
3.80809	-6.5386	0.000925789
3.86328	-6.5386	0.00175506
3.91847	-6.5386	0.00142974
3.97366	-6.5386	0.00109486
4.02885	-6.5386	0.00162934
4.08404	-6.5386	0.00181468
-4.13923	-6.43643	0.000918157
-4.08404	-6.43643	0.00085538
-4.02885	-6.43643	0.000839666
-3.97366	-6.43643	0.00116173
-3.91847	-6.43643	0.00125088
-3.86328	-6.43643	0.000746799
-3.80809	-6.43643	0.00119349
-3.7529	-6.43643	0.000662745
-3.69771	-6.43643	0.00105993
-3.64252	-6.43643	0.000997758
-3.58733	-6.43643	0.000689298
-3.53214	-6.43643	0.000481049
-3.47695	-6.43643	0.000404325
-3.42177	-6.43643	0.000366177
-3.36658	-6.43643	0.000414703
-3.31139	-6.43643	0.000448661
-3.2562	-6.43643	0.00031593
-3.20101	-6.43643	9.47102e-05
-3.14582	-6.43643	8.35222e-05
-3.09063	-6.43643	-2.58083e-05
-3.03544	-6.43643	-0.000171711
-2.98025	-6.43643	-0.000144476
-2.92506	-6.43643	-0.000326271
-2.86987	-6.43643	-0.000529041
-2.81468	-6.43643	-0.000549039
-2.75949	-6.43643	-0.000439524
-2.7043	-6.43643	-0.000368554
-2.64911	-6.43643	-0.000376083
-2.59392	-6.43643	-0.000413341
-2.53873	-6.43643	-0.000507533
-2.48354	-6.43643	-0.00074215
-2.42835	-6.43643	-0.00104417
-2.37316	-6.43643	-0.00120786
-2.31797	-6.43643	-0.00110972
-2.26278	-6.43643	-0.000649923
-2.20759	-6.43643	-0.00100481
-2.1524	-6.43643	-0.00140824
-2.09721	-6.43643	-0.00108668
-2.04202	-6.43643	-0.000896422
-1.98683	-6.43643	-0.00155359
-1.93164	-6.43643	-0.00118416
-1.87645	-6.43643	-0.00102227
-1.82126	-6.43643	-0.00171155
-1.76607	-6.43643	-0.00110564
-1.71088	-6.43643	-0.00112091
-1.65569	-6.43643	-0.00181929
-1.6005	-6.43643	-0.00123971
-1.54531	-6.43643	-0.000741906
-1.49012	-6.43643	-0.00160966
-1.43493	-6.43643	-0.00169978
-1.37974	-6.43643	-0.0012091
-1.32455	-6.43643	-0.000600987
-1.26936	-6.43643	-0.000391257
-1.21417	-6.43643	-0.000356647
-1.15898	-6.43643	-0.000256218
-1.1038	-6.43643	-0.000117956
-1.04861	-6.43643	-3.39559e-06
-0.993416	-6.43643	0.000296148
-0.938226	-6.43643	0.000722771
-0.883036	-6.43643	0.000611229
-0.827846	-6.43643	0.00132541
-0.772657	-6.43643	0.00137611
-0.717467	-6.43643	0.00200202
-0.662277	-6.43643	0.00164001
-0.607087	-6.43643	0.0021247
-0.551898	-6.43643	0.002376
-0.496708	-6.43643	0.00236083
-0.441518	-6.43643	0.00242889
-0.386328	-6.43643	0.00310046
-0.331139	-6.43643	0.00279517
-0.275949	-6.43643	0.00134889
-0.220759	-6.43643	0.00365493
-0.165569	-6.43643	0.00123468
-0.11038	-6.43643	0.00074787
-0.0551898	-6.43643	0.00212196
-5.55112e-17	-6.43643	0.00278091
0.0551898	-6.43643	0.00212196
0.11038	-6.43643	0.00074787
0.165569	-6.43643	0.00123468
0.220759	-6.43643	0.00365493
0.275949	-6.43643	0.00134889
0.331139	-6.43643	0.00279517
0.386328	-6.43643	0.00310046
0.441518	-6.43643	0.00242889
0.496708	-6.43643	0.00236083
0.551898	-6.43643	0.002376
0.607087	-6.43643	0.0021247
0.662277	-6.43643	0.00164001
0.717467	-6.43643	0.00200202
0.772657	-6.43643	0.00137611
0.827846	-6.43643	0.00132541
0.883036	-6.43643	0.000611229
0.938226	-6.43643	0.000722771
0.993416	-6.43643	0.000296148
1.04861	-6.43643	-3.39559e-06
1.1038	-6.43643	-0.000117956
1.15898	-6.43643	-0.000256218
1.21417	-6.43643	-0.000356647
1.26936	-6.43643	-0.000391257
1.32455	-6.43643	-0.000600987
1.37974	-6.43643	-0.0012091
1.43493	-6.43643	-0.00169978
1.49012	-6.43643	-0.00160966
1.54531	-6.43643	-0.000741906
1.6005	-6.43643	-0.00123971
1.65569	-6.43643	-0.00181929
1.71088	-6.43643	-0.00112091
1.76607	-6.43643	-0.00110564
1.82126	-6.43643	-0.00171155
1.87645	-6.43643	-0.00102227
1.93164	-6.43643	-0.00118416
1.98683	-6.43643	-0.00155359
2.04202	-6.43643	-0.000896422
2.09721	-6.43643	-0.00108668
2.1524	-6.43643	-0.00140824
2.20759	-6.43643	-0.00100481
2.26278	-6.43643	-0.000649923
2.31797	-6.43643	-0.00110972
2.37316	-6.43643	-0.00120786
2.42835	-6.43643	-0.00104417
2.48354	-6.43643	-0.00074215
2.53873	-6.43643	-0.000507533
2.59392	-6.43643	-0.000413341
2.64911	-6.43643	-0.000376083
2.7043	-6.43643	-0.000368554
2.75949	-6.43643	-0.000439524
2.81468	-6.43643	-0.000549039
2.86987	-6.43643	-0.000529041
2.92506	-6.43643	-0.000326271
2.98025	-6.43643	-0.000144476
3.03544	-6.43643	-0.000171711
3.09063	-6.43643	-2.58083e-05
3.14582	-6.43643	8.35222e-05
3.20101	-6.43643	9.47102e-05
3.2562	-6.43643	0.00031593
3.31139	-6.43643	0.000448661
3.36658	-6.43643	0.000414703
3.42177	-6.43643	0.000366177
3.47695	-6.43643	0.000404325
3.53214	-6.43643	0.000481049
3.58733	-6.43643	0.000689298
3.64252	-6.43643	0.000997758
3.69771	-6.43643	0.00105993
3.7529	-6.43643	0.000662745
3.80809	-6.43643	0.00119349
3.86328	-6.43643	0.000746799
3.91847	-6.43643	0.00125088
3.97366	-6.43643	0.00116173
4.02885	-6.43643	0.000839666
4.08404	-6.43643	0.00085538
-4.13923	-6.33427	0.000773311
-4.08404	-6.33427	0.000802766
-4.02885	-6.33427	0.000844007
-3.97366	-6.33427	0.000811797
-3.91847	-6.33427	0.000554663
-3.86328	-6.33427	0.000780398
-3.80809	-6.33427	0.000566602
-3.7529	-6.33427	0.000731289
-3.69771	-6.33427	0.000516588
-3.64252	-6.33427	0.000437066
-3.58733	-6.33427	0.000515561
-3.53214	-6.33427	0.000498939
-3.47695	-6.33427	0.000431316
-3.42177	-6.33427	0.000314808
-3.36658	-6.33427	0.00018885
-3.31139	-6.33427	0.000230562
-3.2562	-6.33427	0.00018933
-3.20101	-6.33427	6.2961e-05
-3.14582	-6.33427	4.64469e-05
-3.09063	-6.33427	-1.53433e-05
-3.03544	-6.33427	-8.33981e-05
-2.98025	-6.33427	-0.000158099
-2.92506	-6.33427	-0.000166905
-2.86987	-6.33427	-0.000144093
-2.81468	-6.33427	-0.000178761
-2.75949	-6.33427	-0.000225199
-2.7043	-6.33427	-0.000242099
-2.64911	-6.33427	-0.00023729
-2.59392	-6.33427	-0.000300363
-2.53873	-6.33427	-0.000473064
-2.48354	-6.33427	-0.000579191
-2.42835	-6.33427	-0.000519957
-2.37316	-6.33427	-0.000359082
-2.31797	-6.33427	-0.000662464
-2.26278	-6.33427	-0.000616485
-2.20759	-6.33427	-0.000526425
-2.1524	-6.33427	-0.000788637
-2.09721	-6.33427	-0.000467284
-2.04202	-6.33427	-0.000875098
-1.98683	-6.33427	-0.000521325
-1.93164	-6.33427	-0.00095233
-1.87645	-6.33427	-0.000565077
-1.82126	-6.33427	-0.00102727
-1.76607	-6.33427	-0.000594925
-1.71088	-6.33427	-0.00107804
-1.65569	-6.33427	-0.000682753
-1.6005	-6.33427	-0.00103071
-1.54531	-6.33427	-0.000930062
-1.49012	-6.33427	-0.000662758
[truncated: 20,501 more rows]

## Sheet: ED Fig.4b E = 0
kc*	kx	Intensity
-4.13923	-7.66242	-1.9491e-13
-4.08404	-7.66242	0.000435363
-4.02885	-7.66242	0.000863296
-3.97366	-7.66242	0.00127654
-3.91847	-7.66242	0.0016682
-3.86328	-7.66242	0.00203192
-3.80809	-7.66242	0.00236213
-3.7529	-7.66242	0.00265422
-3.69771	-7.66242	0.00290487
-3.64252	-7.66242	0.00311222
-3.58733	-7.66242	0.00327611
-3.53214	-7.66242	0.00339824
-3.47695	-7.66242	0.00348218
-3.42177	-7.66242	0.00353327
-3.36658	-7.66242	0.00355824
-3.31139	-7.66242	0.00356469
-3.2562	-7.66242	0.00356035
-3.20101	-7.66242	0.00355222
-3.14582	-7.66242	0.00354579
-3.09063	-7.66242	0.00354433
-3.03544	-7.66242	0.00354853
-2.98025	-7.66242	0.00355637
-2.92506	-7.66242	0.00356341
-2.86987	-7.66242	0.00356329
-2.81468	-7.66242	0.00354856
-2.75949	-7.66242	0.00351144
-2.7043	-7.66242	0.00344469
-2.64911	-7.66242	0.00334221
-2.59392	-7.66242	0.00319953
-2.53873	-7.66242	0.00301401
-2.48354	-7.66242	0.00278488
-2.42835	-7.66242	0.00251318
-2.37316	-7.66242	0.00220153
-2.31797	-7.66242	0.00185392
-2.26278	-7.66242	0.00147548
-2.20759	-7.66242	0.0010722
-2.1524	-7.66242	0.000650718
-2.09721	-7.66242	0.000218148
-2.04202	-7.66242	-0.000218148
-1.98683	-7.66242	-0.000650718
-1.93164	-7.66242	-0.0010722
-1.87645	-7.66242	-0.00147548
-1.82126	-7.66242	-0.00185392
-1.76607	-7.66242	-0.00220153
-1.71088	-7.66242	-0.00251318
-1.65569	-7.66242	-0.00278488
-1.6005	-7.66242	-0.00301401
-1.54531	-7.66242	-0.00319953
-1.49012	-7.66242	-0.00334221
-1.43493	-7.66242	-0.00344469
-1.37974	-7.66242	-0.00351144
-1.32455	-7.66242	-0.00354856
-1.26936	-7.66242	-0.00356329
-1.21417	-7.66242	-0.00356341
-1.15898	-7.66242	-0.00355637
-1.1038	-7.66242	-0.00354853
-1.04861	-7.66242	-0.00354433
-0.993416	-7.66242	-0.00354579
-0.938226	-7.66242	-0.00355222
-0.883036	-7.66242	-0.00356035
-0.827846	-7.66242	-0.00356469
-0.772657	-7.66242	-0.00355824
-0.717467	-7.66242	-0.00353327
-0.662277	-7.66242	-0.00348218
-0.607087	-7.66242	-0.00339824
-0.551898	-7.66242	-0.00327611
-0.496708	-7.66242	-0.00311222
-0.441518	-7.66242	-0.00290487
-0.386328	-7.66242	-0.00265422
-0.331139	-7.66242	-0.00236213
-0.275949	-7.66242	-0.00203192
-0.220759	-7.66242	-0.0016682
-0.165569	-7.66242	-0.00127654
-0.11038	-7.66242	-0.000863296
-0.0551898	-7.66242	-0.000435363
-5.55112e-17	-7.66242	5.54996e-13
0.0551898	-7.66242	0.000435363
0.11038	-7.66242	0.000863296
0.165569	-7.66242	0.00127654
0.220759	-7.66242	0.0016682
0.275949	-7.66242	0.00203192
0.331139	-7.66242	0.00236213
0.386328	-7.66242	0.00265422
0.441518	-7.66242	0.00290487
0.496708	-7.66242	0.00311222
0.551898	-7.66242	0.00327611
0.607087	-7.66242	0.00339824
0.662277	-7.66242	0.00348218
0.717467	-7.66242	0.00353327
0.772657	-7.66242	0.00355824
0.827846	-7.66242	0.00356469
0.883036	-7.66242	0.00356035
0.938226	-7.66242	0.00355222
0.993416	-7.66242	0.00354579
1.04861	-7.66242	0.00354433
1.1038	-7.66242	0.00354853
1.15898	-7.66242	0.00355637
1.21417	-7.66242	0.00356341
1.26936	-7.66242	0.00356329
1.32455	-7.66242	0.00354856
1.37974	-7.66242	0.00351144
1.43493	-7.66242	0.00344469
1.49012	-7.66242	0.00334221
1.54531	-7.66242	0.00319953
1.6005	-7.66242	0.00301401
1.65569	-7.66242	0.00278488
1.71088	-7.66242	0.00251318
1.76607	-7.66242	0.00220153
1.82126	-7.66242	0.00185392
1.87645	-7.66242	0.00147548
1.93164	-7.66242	0.0010722
1.98683	-7.66242	0.000650718
2.04202	-7.66242	0.000218148
2.09721	-7.66242	-0.000218148
2.1524	-7.66242	-0.000650718
2.20759	-7.66242	-0.0010722
2.26278	-7.66242	-0.00147548
2.31797	-7.66242	-0.00185392
2.37316	-7.66242	-0.00220153
2.42835	-7.66242	-0.00251318
2.48354	-7.66242	-0.00278488
2.53873	-7.66242	-0.00301401
2.59392	-7.66242	-0.00319953
2.64911	-7.66242	-0.00334221
2.7043	-7.66242	-0.00344469
2.75949	-7.66242	-0.00351144
2.81468	-7.66242	-0.00354856
2.86987	-7.66242	-0.00356329
2.92506	-7.66242	-0.00356341
2.98025	-7.66242	-0.00355637
3.03544	-7.66242	-0.00354853
3.09063	-7.66242	-0.00354433
3.14582	-7.66242	-0.00354579
3.20101	-7.66242	-0.00355222
3.2562	-7.66242	-0.00356035
3.31139	-7.66242	-0.00356469
3.36658	-7.66242	-0.00355824
3.42177	-7.66242	-0.00353327
3.47695	-7.66242	-0.00348218
3.53214	-7.66242	-0.00339824
3.58733	-7.66242	-0.00327611
3.64252	-7.66242	-0.00311222
3.69771	-7.66242	-0.00290487
3.7529	-7.66242	-0.00265422
3.80809	-7.66242	-0.00236213
3.86328	-7.66242	-0.00203192
3.91847	-7.66242	-0.0016682
3.97366	-7.66242	-0.00127654
4.02885	-7.66242	-0.000863296
4.08404	-7.66242	-0.000435363
-4.13923	-7.56026	-2.85137e-13
-4.08404	-7.56026	0.000408068
-4.02885	-7.56026	0.000809449
-3.97366	-7.56026	0.0011976
-3.91847	-7.56026	0.00156626
-3.86328	-7.56026	0.00190965
-3.80809	-7.56026	0.00222263
-3.7529	-7.56026	0.00250089
-3.69771	-7.56026	0.00274125
-3.64252	-7.56026	0.0029418
-3.58733	-7.56026	0.00310219
-3.53214	-7.56026	0.00322373
-3.47695	-7.56026	0.00330952
-3.42177	-7.56026	0.00336436
-3.36658	-7.56026	0.00339443
-3.31139	-7.56026	0.00340677
-3.2562	-7.56026	0.00340848
-3.20101	-7.56026	0.00340598
-3.14582	-7.56026	0.00340434
-3.09063	-7.56026	0.00340686
-3.03544	-7.56026	0.00341458
-2.98025	-7.56026	0.00342574
-2.92506	-7.56026	0.00343594
-2.86987	-7.56026	0.00343891
-2.81468	-7.56026	0.00342761
-2.75949	-7.56026	0.00339487
-2.7043	-7.56026	0.00333382
-2.64911	-7.56026	0.00323844
-2.59392	-7.56026	0.00310417
-2.53873	-7.56026	0.00292829
-2.48354	-7.56026	0.0027099
-2.42835	-7.56026	0.00244969
-2.37316	-7.56026	0.00214988
-2.31797	-7.56026	0.00181399
-2.26278	-7.56026	0.00144669
-2.20759	-7.56026	0.00105355
-2.1524	-7.56026	0.000640839
-2.09721	-7.56026	0.00021533
-2.04202	-7.56026	-0.000215833
-1.98683	-7.56026	-0.000645325
-1.93164	-7.56026	-0.00106581
-1.87645	-7.56026	-0.0014701
-1.82126	-7.56026	-0.00185137
-1.76607	-7.56026	-0.00220337
-1.71088	-7.56026	-0.00252065
-1.65569	-7.56026	-0.00279888
-1.6005	-7.56026	-0.00303503
-1.54531	-7.56026	-0.00322769
-1.49012	-7.56026	-0.0033773
-1.43493	-7.56026	-0.00348631
-1.37974	-7.56026	-0.00355912
-1.32455	-7.56026	-0.00360169
-1.26936	-7.56026	-0.00362117
-1.21417	-7.56026	-0.00362548
-1.15898	-7.56026	-0.00362249
-1.1038	-7.56026	-0.00361886
-1.04861	-7.56026	-0.00361903
-0.993416	-7.56026	-0.00362492
-0.938226	-7.56026	-0.00363591
-0.883036	-7.56026	-0.00364887
-0.827846	-7.56026	-0.00365829
-0.772657	-7.56026	-0.00365692
-0.717467	-7.56026	-0.00363662
-0.662277	-7.56026	-0.00358935
-0.607087	-7.56026	-0.00350796
-0.551898	-7.56026	-0.00338671
-0.496708	-7.56026	-0.0032217
-0.441518	-7.56026	-0.00301094
-0.386328	-7.56026	-0.00275441
-0.331139	-7.56026	-0.00245391
-0.275949	-7.56026	-0.00211285
-0.220759	-7.56026	-0.001736
-0.165569	-7.56026	-0.00132924
-0.11038	-7.56026	-0.000899338
-0.0551898	-7.56026	-0.000453662
-5.55112e-17	-7.56026	1.18778e-12
0.0551898	-7.56026	0.000453662
0.11038	-7.56026	0.000899338
0.165569	-7.56026	0.00132924
0.220759	-7.56026	0.001736
0.275949	-7.56026	0.00211285
0.331139	-7.56026	0.00245391
0.386328	-7.56026	0.00275441
0.441518	-7.56026	0.00301094
0.496708	-7.56026	0.0032217
0.551898	-7.56026	0.00338671
0.607087	-7.56026	0.00350796
0.662277	-7.56026	0.00358935
0.717467	-7.56026	0.00363662
0.772657	-7.56026	0.00365692
0.827846	-7.56026	0.00365829
0.883036	-7.56026	0.00364887
0.938226	-7.56026	0.00363591
0.993416	-7.56026	0.00362492
1.04861	-7.56026	0.00361903
1.1038	-7.56026	0.00361886
1.15898	-7.56026	0.00362249
1.21417	-7.56026	0.00362548
1.26936	-7.56026	0.00362117
1.32455	-7.56026	0.00360169
1.37974	-7.56026	0.00355912
1.43493	-7.56026	0.00348631
1.49012	-7.56026	0.0033773
1.54531	-7.56026	0.00322769
1.6005	-7.56026	0.00303503
1.65569	-7.56026	0.00279888
1.71088	-7.56026	0.00252065
1.76607	-7.56026	0.00220337
1.82126	-7.56026	0.00185137
1.87645	-7.56026	0.0014701
1.93164	-7.56026	0.00106581
1.98683	-7.56026	0.000645325
2.04202	-7.56026	0.000215833
2.09721	-7.56026	-0.00021533
2.1524	-7.56026	-0.000640839
2.20759	-7.56026	-0.00105355
2.26278	-7.56026	-0.00144669
2.31797	-7.56026	-0.00181399
2.37316	-7.56026	-0.00214988
2.42835	-7.56026	-0.00244969
2.48354	-7.56026	-0.0027099
2.53873	-7.56026	-0.00292829
2.59392	-7.56026	-0.00310417
2.64911	-7.56026	-0.00323844
2.7043	-7.56026	-0.00333382
2.75949	-7.56026	-0.00339487
2.81468	-7.56026	-0.00342761
2.86987	-7.56026	-0.00343891
2.92506	-7.56026	-0.00343594
2.98025	-7.56026	-0.00342574
3.03544	-7.56026	-0.00341458
3.09063	-7.56026	-0.00340686
3.14582	-7.56026	-0.00340434
3.20101	-7.56026	-0.00340598
3.2562	-7.56026	-0.00340848
3.31139	-7.56026	-0.00340677
3.36658	-7.56026	-0.00339443
3.42177	-7.56026	-0.00336436
3.47695	-7.56026	-0.00330952
3.53214	-7.56026	-0.00322373
3.58733	-7.56026	-0.00310219
3.64252	-7.56026	-0.0029418
3.69771	-7.56026	-0.00274125
3.7529	-7.56026	-0.00250089
3.80809	-7.56026	-0.00222263
3.86328	-7.56026	-0.00190965
3.91847	-7.56026	-0.00156626
3.97366	-7.56026	-0.0011976
4.02885	-7.56026	-0.000809449
4.08404	-7.56026	-0.000408068
-4.13923	-7.45809	4.37901e-13
-4.08404	-7.45809	0.000373443
-4.02885	-7.45809	0.000741068
-3.97366	-7.45809	0.00109717
-3.91847	-7.45809	0.00143626
-3.86328	-7.45809	0.00175322
-3.80809	-7.45809	0.00204347
-3.7529	-7.45809	0.00230311
-3.69771	-7.45809	0.00252914
-3.64252	-7.45809	0.00271968
-3.58733	-7.45809	0.0028741
-3.53214	-7.45809	0.00299332
-3.47695	-7.45809	0.00308
-3.42177	-7.45809	0.00313841
-3.36658	-7.45809	0.00317364
-3.31139	-7.45809	0.0031914
-3.2562	-7.45809	0.0031987
-3.20101	-7.45809	0.00320241
-3.14582	-7.45809	0.00320599
-3.09063	-7.45809	0.00321201
-3.03544	-7.45809	0.00322317
-2.98025	-7.45809	0.00323658
-2.92506	-7.45809	0.00324765
-2.86987	-7.45809	0.00325278
-2.81468	-7.45809	0.00324414
-2.75949	-7.45809	0.0032149
-2.7043	-7.45809	0.00315935
-2.64911	-7.45809	0.00307109
-2.59392	-7.45809	0.00294641
-2.53873	-7.45809	0.00278248
-2.48354	-7.45809	0.0025781
-2.42835	-7.45809	0.00233385
-2.37316	-7.45809	0.00205142
-2.31797	-7.45809	0.00173395
-2.26278	-7.45809	0.00138549
-2.20759	-7.45809	0.00101105
-2.1524	-7.45809	0.000616315
-2.09721	-7.45809	0.00020756
-2.04202	-7.45809	-0.000208537
-1.98683	-7.45809	-0.000625024
-1.93164	-7.45809	-0.00103484
-1.87645	-7.45809	-0.00143094
-1.82126	-7.45809	-0.00180659
-1.76607	-7.45809	-0.00215542
-1.71088	-7.45809	-0.00247185
-1.65569	-7.45809	-0.00275127
-1.6005	-7.45809	-0.00299029
-1.54531	-7.45809	-0.00318724
-1.49012	-7.45809	-0.003342
-1.43493	-7.45809	-0.00345687
-1.37974	-7.45809	-0.00353554
-1.32455	-7.45809	-0.00358391
-1.26936	-7.45809	-0.00360938
-1.21417	-7.45809	-0.00361897
-1.15898	-7.45809	-0.00362124
-1.1038	-7.45809	-0.00362231
-1.04861	-7.45809	-0.00362636
-0.993416	-7.45809	-0.00363675
-0.938226	-7.45809	-0.00365227
-0.883036	-7.45809	-0.00366929
-0.827846	-7.45809	-0.00368291
-0.772657	-7.45809	-0.0036857
-0.717467	-7.45809	-0.00366915
-0.662277	-7.45809	-0.00362526
-0.607087	-7.45809	-0.00354681
-0.551898	-7.45809	-0.00342781
-0.496708	-7.45809	-0.00326404
-0.441518	-7.45809	-0.00305336
-0.386328	-7.45809	-0.00279561
-0.331139	-7.45809	-0.00249255
-0.275949	-7.45809	-0.00214757
-0.220759	-7.45809	-0.00176553
-0.165569	-7.45809	-0.00135246
-0.11038	-7.45809	-0.00091535
-0.0551898	-7.45809	-0.000461831
-5.55112e-17	-7.45809	7.03378e-13
0.0551898	-7.45809	0.000461831
0.11038	-7.45809	0.00091535
0.165569	-7.45809	0.00135246
0.220759	-7.45809	0.00176553
0.275949	-7.45809	0.00214757
0.331139	-7.45809	0.00249255
0.386328	-7.45809	0.00279561
0.441518	-7.45809	0.00305336
0.496708	-7.45809	0.00326404
0.551898	-7.45809	0.00342781
0.607087	-7.45809	0.00354681
0.662277	-7.45809	0.00362526
0.717467	-7.45809	0.00366915
0.772657	-7.45809	0.0036857
0.827846	-7.45809	0.00368291
0.883036	-7.45809	0.00366929
0.938226	-7.45809	0.00365227
0.993416	-7.45809	0.00363675
1.04861	-7.45809	0.00362636
1.1038	-7.45809	0.00362231
1.15898	-7.45809	0.00362124
1.21417	-7.45809	0.00361897
1.26936	-7.45809	0.00360938
1.32455	-7.45809	0.00358391
1.37974	-7.45809	0.00353554
1.43493	-7.45809	0.00345687
1.49012	-7.45809	0.003342
1.54531	-7.45809	0.00318724
1.6005	-7.45809	0.00299029
1.65569	-7.45809	0.00275127
1.71088	-7.45809	0.00247185
1.76607	-7.45809	0.00215542
1.82126	-7.45809	0.00180659
1.87645	-7.45809	0.00143094
1.93164	-7.45809	0.00103484
1.98683	-7.45809	0.000625024
2.04202	-7.45809	0.000208537
2.09721	-7.45809	-0.00020756
2.1524	-7.45809	-0.000616315
2.20759	-7.45809	-0.00101105
2.26278	-7.45809	-0.00138549
2.31797	-7.45809	-0.00173395
2.37316	-7.45809	-0.00205142
2.42835	-7.45809	-0.00233385
2.48354	-7.45809	-0.0025781
2.53873	-7.45809	-0.00278248
2.59392	-7.45809	-0.00294641
2.64911	-7.45809	-0.00307109
2.7043	-7.45809	-0.00315935
2.75949	-7.45809	-0.0032149
2.81468	-7.45809	-0.00324414
2.86987	-7.45809	-0.00325278
2.92506	-7.45809	-0.00324765
2.98025	-7.45809	-0.00323658
3.03544	-7.45809	-0.00322317
3.09063	-7.45809	-0.00321201
3.14582	-7.45809	-0.00320599
3.20101	-7.45809	-0.00320241
3.2562	-7.45809	-0.0031987
3.31139	-7.45809	-0.0031914
3.36658	-7.45809	-0.00317364
3.42177	-7.45809	-0.00313841
3.47695	-7.45809	-0.00308
3.53214	-7.45809	-0.00299332
3.58733	-7.45809	-0.0028741
3.64252	-7.45809	-0.00271968
3.69771	-7.45809	-0.00252914
3.7529	-7.45809	-0.00230311
3.80809	-7.45809	-0.00204347
3.86328	-7.45809	-0.00175322
3.91847	-7.45809	-0.00143626
3.97366	-7.45809	-0.00109717
4.02885	-7.45809	-0.000741068
4.08404	-7.45809	-0.000373443
-4.13923	-7.35592	9.43917e-14
-4.08404	-7.35592	0.000333515
-4.02885	-7.35592	0.000662144
-3.97366	-7.35592	0.000981076
-3.91847	-7.35592	0.00128567
-3.86328	-7.35592	0.00157154
-3.80809	-7.35592	0.00183474
-3.7529	-7.35592	0.00207184
-3.69771	-7.35592	0.0022801
-3.64252	-7.35592	0.00245755
-3.58733	-7.35592	0.00260348
-3.53214	-7.35592	0.00271883
-3.47695	-7.35592	0.00280535
-3.42177	-7.35592	0.00286551
-3.36658	-7.35592	0.00290514
-3.31139	-7.35592	0.00292928
-3.2562	-7.35592	0.00294178
-3.20101	-7.35592	0.00295145
-3.14582	-7.35592	0.00295861
-3.09063	-7.35592	0.00296921
-3.03544	-7.35592	0.00298184
-2.98025	-7.35592	0.00299622
-2.92506	-7.35592	0.00300837
-2.86987	-7.35592	0.00301399
-2.81468	-7.35592	0.0030064
-2.75949	-7.35592	0.00298059
-2.7043	-7.35592	0.00292938
-2.64911	-7.35592	0.00284904
-2.59392	-7.35592	0.00273473
-2.53873	-7.35592	0.00258445
-2.48354	-7.35592	0.00239693
-2.42835	-7.35592	0.00217225
-2.37316	-7.35592	0.001912
-2.31797	-7.35592	0.00161863
-2.26278	-7.35592	0.00129562
-2.20759	-7.35592	0.000947317
-2.1524	-7.35592	0.000578694
-2.09721	-7.35592	0.000195334
-2.04202	-7.35592	-0.000196728
-1.98683	-7.35592	-0.000591127
-1.93164	-7.35592	-0.00098128
-1.87645	-7.35592	-0.00136057
-1.82126	-7.35592	-0.00172246
-1.76607	-7.35592	-0.00206077
-1.71088	-7.35592	-0.00236992
-1.65569	-7.35592	-0.0026451
-1.6005	-7.35592	-0.00288272
-1.54531	-7.35592	-0.00308076
-1.49012	-7.35592	-0.00323863
-1.43493	-7.35592	-0.00335802
-1.37974	-7.35592	-0.00344249
-1.32455	-7.35592	-0.00349693
-1.26936	-7.35592	-0.00352881
-1.21417	-7.35592	-0.00354454
-1.15898	-7.35592	-0.00355264
-1.1038	-7.35592	-0.00355846
-1.04861	-7.35592	-0.00356766
-0.993416	-7.35592	-0.00358154
-0.938226	-7.35592	-0.00360067
-0.883036	-7.35592	-0.00362076
-0.827846	-7.35592	-0.00363757
-0.772657	-7.35592	-0.00364282
-0.717467	-7.35592	-0.00362921
-0.662277	-7.35592	-0.00358846
-0.607087	-7.35592	-0.00351308
-0.551898	-7.35592	-0.00339736
-0.496708	-7.35592	-0.00323704
-0.441518	-7.35592	-0.00302983
-0.386328	-7.35592	-0.00277555
-0.331139	-7.35592	-0.00247586
-0.275949	-7.35592	-0.0021341
-0.220759	-7.35592	-0.00175509
-0.165569	-7.35592	-0.00134485
-0.11038	-7.35592	-0.000910389
-0.0551898	-7.35592	-0.000459387
-5.55112e-17	-7.35592	-2.38104e-13
0.0551898	-7.35592	0.000459387
0.11038	-7.35592	0.000910389
0.165569	-7.35592	0.00134485
0.220759	-7.35592	0.00175509
0.275949	-7.35592	0.0021341
0.331139	-7.35592	0.00247586
0.386328	-7.35592	0.00277555
0.441518	-7.35592	0.00302983
0.496708	-7.35592	0.00323704
0.551898	-7.35592	0.00339736
0.607087	-7.35592	0.00351308
0.662277	-7.35592	0.00358846
0.717467	-7.35592	0.00362921
0.772657	-7.35592	0.00364282
0.827846	-7.35592	0.00363757
0.883036	-7.35592	0.00362076
0.938226	-7.35592	0.00360067
0.993416	-7.35592	0.00358154
1.04861	-7.35592	0.00356766
1.1038	-7.35592	0.00355846
1.15898	-7.35592	0.00355264
1.21417	-7.35592	0.00354454
1.26936	-7.35592	0.00352881
1.32455	-7.35592	0.00349693
1.37974	-7.35592	0.00344249
1.43493	-7.35592	0.00335802
1.49012	-7.35592	0.00323863
1.54531	-7.35592	0.00308076
1.6005	-7.35592	0.00288272
1.65569	-7.35592	0.0026451
1.71088	-7.35592	0.00236992
1.76607	-7.35592	0.00206077
1.82126	-7.35592	0.00172246
1.87645	-7.35592	0.00136057
1.93164	-7.35592	0.00098128
1.98683	-7.35592	0.000591127
2.04202	-7.35592	0.000196728
2.09721	-7.35592	-0.000195334
2.1524	-7.35592	-0.000578694
2.20759	-7.35592	-0.000947317
2.26278	-7.35592	-0.00129562
2.31797	-7.35592	-0.00161863
2.37316	-7.35592	-0.001912
2.42835	-7.35592	-0.00217225
2.48354	-7.35592	-0.00239693
2.53873	-7.35592	-0.00258445
2.59392	-7.35592	-0.00273473
2.64911	-7.35592	-0.00284904
2.7043	-7.35592	-0.00292938
2.75949	-7.35592	-0.00298059
2.81468	-7.35592	-0.0030064
2.86987	-7.35592	-0.00301399
2.92506	-7.35592	-0.00300837
2.98025	-7.35592	-0.00299622
3.03544	-7.35592	-0.00298184
3.09063	-7.35592	-0.00296921
3.14582	-7.35592	-0.00295861
3.20101	-7.35592	-0.00295145
3.2562	-7.35592	-0.00294178
3.31139	-7.35592	-0.00292928
3.36658	-7.35592	-0.00290514
3.42177	-7.35592	-0.00286551
3.47695	-7.35592	-0.00280535
3.53214	-7.35592	-0.00271883
3.58733	-7.35592	-0.00260348
3.64252	-7.35592	-0.00245755
3.69771	-7.35592	-0.0022801
3.7529	-7.35592	-0.00207184
3.80809	-7.35592	-0.00183474
3.86328	-7.35592	-0.00157154
3.91847	-7.35592	-0.00128567
3.97366	-7.35592	-0.000981076
4.02885	-7.35592	-0.000662144
4.08404	-7.35592	-0.000333515
-4.13923	-7.25376	-6.98992e-13
-4.08404	-7.25376	0.000290447
-4.02885	-7.25376	0.000576936
-3.97366	-7.25376	0.000855568
-3.91847	-7.25376	0.00112256
-3.86328	-7.25376	0.00137433
-3.80809	-7.25376	0.0016075
-3.7529	-7.25376	0.00181901
-3.69771	-7.25376	0.00200652
-3.64252	-7.25376	0.00216869
-3.58733	-7.25376	0.0023042
-3.53214	-7.25376	0.00241287
-3.47695	-7.25376	0.00249772
-3.42177	-7.25376	0.00255881
-3.36658	-7.25376	0.00260213
-3.31139	-7.25376	0.00263022
-3.2562	-7.25376	0.00264927
-3.20101	-7.25376	0.00266195
-3.14582	-7.25376	0.0026752
-3.09063	-7.25376	0.00268607
-3.03544	-7.25376	0.00270187
-2.98025	-7.25376	0.00271586
-2.92506	-7.25376	0.00272693
-2.86987	-7.25376	0.00273305
-2.81468	-7.25376	0.00272623
-2.75949	-7.25376	0.00270172
-2.7043	-7.25376	0.00265563
-2.64911	-7.25376	0.00258304
-2.59392	-7.25376	0.00248012
-2.53873	-7.25376	0.00234476
-2.48354	-7.25376	0.00217604
-2.42835	-7.25376	0.00197396
-2.37316	-7.25376	0.00173953
-2.31797	-7.25376	0.00147474
-2.26278	-7.25376	0.00118243
-2.20759	-7.25376	0.000866199
-2.1524	-7.25376	0.000530263
-2.09721	-7.25376	0.000179403
-2.04202	-7.25376	-0.000181136
-1.98683	-7.25376	-0.000545729
-1.93164	-7.25376	-0.000908474
-1.87645	-7.25376	-0.00126331
-1.82126	-7.25376	-0.00160419
-1.76607	-7.25376	-0.00192522
-1.71088	-7.25376	-0.00222097
-1.65569	-7.25376	-0.00248667
-1.6005	-7.25376	-0.00271859
-1.54531	-7.25376	-0.00291431
-1.49012	-7.25376	-0.003073
-1.43493	-7.25376	-0.00319554
-1.37974	-7.25376	-0.0032847
-1.32455	-7.25376	-0.00334522
-1.26936	-7.25376	-0.00338351
-1.21417	-7.25376	-0.00340628
-1.15898	-7.25376	-0.00341988
-1.1038	-7.25376	-0.00343106
-1.04861	-7.25376	-0.00344485
-0.993416	-7.25376	-0.00346211
-0.938226	-7.25376	-0.00348347
-0.883036	-7.25376	-0.0035061
-0.827846	-7.25376	-0.00352385
-0.772657	-7.25376	-0.00353109
-0.717467	-7.25376	-0.00351903
-0.662277	-7.25376	-0.00348075
-0.607087	-7.25376	-0.00340862
-0.551898	-7.25376	-0.00329724
-0.496708	-7.25376	-0.0031424
-0.441518	-7.25376	-0.00294193
-0.386328	-7.25376	-0.00269565
-0.331139	-7.25376	-0.00240508
-0.275949	-7.25376	-0.00207347
-0.220759	-7.25376	-0.00170549
-0.165569	-7.25376	-0.00130702
-0.11038	-7.25376	-0.000884865
-0.0551898	-7.25376	-0.000446533
-5.55112e-17	-7.25376	-2.17203e-13
0.0551898	-7.25376	0.000446533
0.11038	-7.25376	0.000884865
0.165569	-7.25376	0.00130702
0.220759	-7.25376	0.00170549
0.275949	-7.25376	0.00207347
0.331139	-7.25376	0.00240508
0.386328	-7.25376	0.00269565
0.441518	-7.25376	0.00294193
0.496708	-7.25376	0.0031424
0.551898	-7.25376	0.00329724
0.607087	-7.25376	0.00340862
0.662277	-7.25376	0.00348075
0.717467	-7.25376	0.00351903
0.772657	-7.25376	0.00353109
0.827846	-7.25376	0.00352385
0.883036	-7.25376	0.0035061
0.938226	-7.25376	0.00348347
0.993416	-7.25376	0.00346211
1.04861	-7.25376	0.00344485
1.1038	-7.25376	0.00343106
1.15898	-7.25376	0.00341988
1.21417	-7.25376	0.00340628
1.26936	-7.25376	0.00338351
1.32455	-7.25376	0.00334522
1.37974	-7.25376	0.0032847
1.43493	-7.25376	0.00319554
1.49012	-7.25376	0.003073
1.54531	-7.25376	0.00291431
1.6005	-7.25376	0.00271859
1.65569	-7.25376	0.00248667
1.71088	-7.25376	0.00222097
1.76607	-7.25376	0.00192522
1.82126	-7.25376	0.00160419
1.87645	-7.25376	0.00126331
1.93164	-7.25376	0.000908474
1.98683	-7.25376	0.000545729
2.04202	-7.25376	0.000181136
2.09721	-7.25376	-0.000179403
2.1524	-7.25376	-0.000530263
2.20759	-7.25376	-0.000866199
2.26278	-7.25376	-0.00118243
2.31797	-7.25376	-0.00147474
2.37316	-7.25376	-0.00173953
2.42835	-7.25376	-0.00197396
2.48354	-7.25376	-0.00217604
2.53873	-7.25376	-0.00234476
2.59392	-7.25376	-0.00248012
2.64911	-7.25376	-0.00258304
2.7043	-7.25376	-0.00265563
2.75949	-7.25376	-0.00270172
2.81468	-7.25376	-0.00272623
2.86987	-7.25376	-0.00273305
2.92506	-7.25376	-0.00272693
2.98025	-7.25376	-0.00271586
3.03544	-7.25376	-0.00270187
3.09063	-7.25376	-0.00268607
3.14582	-7.25376	-0.0026752
3.20101	-7.25376	-0.00266195
3.2562	-7.25376	-0.00264927
3.31139	-7.25376	-0.00263022
3.36658	-7.25376	-0.00260213
3.42177	-7.25376	-0.00255881
3.47695	-7.25376	-0.00249772
3.53214	-7.25376	-0.00241287
3.58733	-7.25376	-0.0023042
3.64252	-7.25376	-0.00216869
3.69771	-7.25376	-0.00200652
3.7529	-7.25376	-0.00181901
3.80809	-7.25376	-0.0016075
3.86328	-7.25376	-0.00137433
3.91847	-7.25376	-0.00112256
3.97366	-7.25376	-0.000855568
4.02885	-7.25376	-0.000576936
4.08404	-7.25376	-0.000290447
-4.13923	-7.15159	1.17136e-14
-4.08404	-7.15159	0.000246391
-4.02885	-7.15159	0.000489691
-3.97366	-7.15159	0.000726838
-3.91847	-7.15159	0.000954866
-3.86328	-7.15159	0.00117099
-3.80809	-7.15159	0.00137254
-3.7529	-7.15159	0.00155672
-3.69771	-7.15159	0.00172158
-3.64252	-7.15159	0.00186651
-3.58733	-7.15159	0.00198883
-3.53214	-7.15159	0.00209013
-3.47695	-7.15159	0.00217037
-3.42177	-7.15159	0.00223153
-3.36658	-7.15159	0.00227582
-3.31139	-7.15159	0.00230928
-3.2562	-7.15159	0.00232949
-3.20101	-7.15159	0.00234858
-3.14582	-7.15159	0.00236444
-3.09063	-7.15159	0.00237656
-3.03544	-7.15159	0.00239095
-2.98025	-7.15159	0.00240646
-2.92506	-7.15159	0.00241795
-2.86987	-7.15159	0.00242164
-2.81468	-7.15159	0.00241427
-2.75949	-7.15159	0.00239187
-2.7043	-7.15159	0.00235017
-2.64911	-7.15159	0.00228532
-2.59392	-7.15159	0.00219435
-2.53873	-7.15159	0.00207523
-2.48354	-7.15159	0.00192695
-2.42835	-7.15159	0.00174939
-2.37316	-7.15159	0.0015433
-2.31797	-7.15159	0.00131017
-2.26278	-7.15159	0.00105222
-2.20759	-7.15159	0.000772303
-2.1524	-7.15159	0.000473817
-2.09721	-7.15159	0.000160694
-2.04202	-7.15159	-0.000162675
-1.98683	-7.15159	-0.000491502
-1.93164	-7.15159	-0.000820675
-1.87645	-7.15159	-0.00114485
-1.82126	-7.15159	-0.00145859
-1.76607	-7.15159	-0.00175651
-1.71088	-7.15159	-0.00203349
-1.65569	-7.15159	-0.00228492
-1.6005	-7.15159	-0.00250699
-1.54531	-7.15159	-0.00269703
-1.49012	-7.15159	-0.00285373
-1.43493	-7.15159	-0.00297749
-1.37974	-7.15159	-0.00307044
-1.32455	-7.15159	-0.00313643
-1.26936	-7.15159	-0.00318074
-1.21417	-7.15159	-0.00320955
-1.15898	-7.15159	-0.00322929
-1.1038	-7.15159	-0.00324582
-1.04861	-7.15159	-0.00326343
-0.993416	-7.15159	-0.00328395
-0.938226	-7.15159	-0.00330669
-0.883036	-7.15159	-0.00332949
-0.827846	-7.15159	-0.00334814
-0.772657	-7.15159	-0.00335541
-0.717467	-7.15159	-0.00334418
-0.662277	-7.15159	-0.00330779
-0.607087	-7.15159	-0.00323901
-0.551898	-7.15159	-0.00313296
-0.496708	-7.15159	-0.00298552
-0.441518	-7.15159	-0.00279489
-0.386328	-7.15159	-0.00256072
-0.331139	-7.15159	-0.00228457
-0.275949	-7.15159	-0.00196951
-0.220759	-7.15159	-0.00161995
-0.165569	-7.15159	-0.00124145
-0.11038	-7.15159	-0.000840463
-0.0551898	-7.15159	-0.000424125
-5.55112e-17	-7.15159	-1.73982e-13
0.0551898	-7.15159	0.000424125
0.11038	-7.15159	0.000840463
0.165569	-7.15159	0.00124145
0.220759	-7.15159	0.00161995
0.275949	-7.15159	0.00196951
0.331139	-7.15159	0.00228457
0.386328	-7.15159	0.00256072
0.441518	-7.15159	0.00279489
0.496708	-7.15159	0.00298552
0.551898	-7.15159	0.00313296
0.607087	-7.15159	0.00323901
0.662277	-7.15159	0.00330779
0.717467	-7.15159	0.00334418
0.772657	-7.15159	0.00335541
0.827846	-7.15159	0.00334814
0.883036	-7.15159	0.00332949
0.938226	-7.15159	0.00330669
0.993416	-7.15159	0.00328395
1.04861	-7.15159	0.00326343
1.1038	-7.15159	0.00324582
1.15898	-7.15159	0.00322929
1.21417	-7.15159	0.00320955
1.26936	-7.15159	0.00318074
1.32455	-7.15159	0.00313643
1.37974	-7.15159	0.00307044
1.43493	-7.15159	0.00297749
1.49012	-7.15159	0.00285373
1.54531	-7.15159	0.00269703
1.6005	-7.15159	0.00250699
1.65569	-7.15159	0.00228492
1.71088	-7.15159	0.00203349
1.76607	-7.15159	0.00175651
1.82126	-7.15159	0.00145859
1.87645	-7.15159	0.00114485
1.93164	-7.15159	0.000820675
1.98683	-7.15159	0.000491502
2.04202	-7.15159	0.000162675
2.09721	-7.15159	-0.000160694
2.1524	-7.15159	-0.000473817
2.20759	-7.15159	-0.000772303
2.26278	-7.15159	-0.00105222
2.31797	-7.15159	-0.00131017
2.37316	-7.15159	-0.0015433
2.42835	-7.15159	-0.00174939
2.48354	-7.15159	-0.00192695
2.53873	-7.15159	-0.00207523
2.59392	-7.15159	-0.00219435
2.64911	-7.15159	-0.00228532
2.7043	-7.15159	-0.00235017
2.75949	-7.15159	-0.00239187
2.81468	-7.15159	-0.00241427
2.86987	-7.15159	-0.00242164
2.92506	-7.15159	-0.00241795
2.98025	-7.15159	-0.00240646
3.03544	-7.15159	-0.00239095
3.09063	-7.15159	-0.00237656
3.14582	-7.15159	-0.00236444
3.20101	-7.15159	-0.00234858
3.2562	-7.15159	-0.00232949
3.31139	-7.15159	-0.00230928
3.36658	-7.15159	-0.00227582
3.42177	-7.15159	-0.00223153
3.47695	-7.15159	-0.00217037
3.53214	-7.15159	-0.00209013
3.58733	-7.15159	-0.00198883
3.64252	-7.15159	-0.00186651
3.69771	-7.15159	-0.00172158
3.7529	-7.15159	-0.00155672
3.80809	-7.15159	-0.00137254
3.86328	-7.15159	-0.00117099
3.91847	-7.15159	-0.000954866
3.97366	-7.15159	-0.000726838
4.02885	-7.15159	-0.000489691
4.08404	-7.15159	-0.000246391
-4.13923	-7.04943	1.54091e-13
-4.08404	-7.04943	0.000203194
-4.02885	-7.04943	0.0004041
-3.97366	-7.04943	0.000600475
-3.91847	-7.04943	0.000790088
-3.86328	-7.04943	0.000970534
-3.80809	-7.04943	0.00113952
-3.7529	-7.04943	0.00129604
-3.69771	-7.04943	0.00143789
-3.64252	-7.04943	0.00156242
-3.58733	-7.04943	0.00167229
-3.53214	-7.04943	0.00176171
-3.47695	-7.04943	0.0018381
-3.42177	-7.04943	0.0018955
-3.36658	-7.04943	0.0019394
-3.31139	-7.04943	0.00197641
-3.2562	-7.04943	0.0020008
-3.20101	-7.04943	0.00201762
-3.14582	-7.04943	0.00203422
-3.09063	-7.04943	0.00205132
-3.03544	-7.04943	0.00206718
-2.98025	-7.04943	0.00208044
-2.92506	-7.04943	0.00208956
-2.86987	-7.04943	0.00209206
-2.81468	-7.04943	0.0020847
-2.75949	-7.04943	0.00206396
-2.7043	-7.04943	0.00202653
-2.64911	-7.04943	0.00196961
-2.59392	-7.04943	0.00189096
-2.53873	-7.04943	0.00178878
-2.48354	-7.04943	0.00166182
-2.42835	-7.04943	0.00150972
-2.37316	-7.04943	0.00133314
-2.31797	-7.04943	0.00113332
-2.26278	-7.04943	0.000911794
-2.20759	-7.04943	0.000670566
-2.1524	-7.04943	0.000412329
-2.09721	-7.04943	0.000140205
-2.04202	-7.04943	-0.000142339
-1.98683	-7.04943	-0.000431373
-1.93164	-7.04943	-0.000722653
-1.87645	-7.04943	-0.00101168
-1.82126	-7.04943	-0.00129364
-1.76607	-7.04943	-0.00156377
-1.71088	-7.04943	-0.00181753
-1.65569	-7.04943	-0.00205049
-1.6005	-7.04943	-0.00225876
-1.54531	-7.04943	-0.00243968
-1.49012	-7.04943	-0.00259181
-1.43493	-7.04943	-0.00271479
-1.37974	-7.04943	-0.00280974
-1.32455	-7.04943	-0.00287971
-1.26936	-7.04943	-0.00292933
-1.21417	-7.04943	-0.00296406
-1.15898	-7.04943	-0.00298946
-1.1038	-7.04943	-0.00301056
-1.04861	-7.04943	-0.00303116
-0.993416	-7.04943	-0.00305333
-0.938226	-7.04943	-0.00307699
-0.883036	-7.04943	-0.00309991
-0.827846	-7.04943	-0.00311769
-0.772657	-7.04943	-0.00312426
-0.717467	-7.04943	-0.00311301
-0.662277	-7.04943	-0.00307793
-0.607087	-7.04943	-0.00301303
-0.551898	-7.04943	-0.00291303
-0.496708	-7.04943	-0.00277496
-0.441518	-7.04943	-0.00259677
-0.386328	-7.04943	-0.00237846
-0.331139	-7.04943	-0.00212136
-0.275949	-7.04943	-0.00182839
-0.220759	-7.04943	-0.0015036
-0.165569	-7.04943	-0.00115212
-0.11038	-7.04943	-0.000779908
-0.0551898	-7.04943	-0.000393544
-5.55112e-17	-7.04943	-6.58579e-13
0.0551898	-7.04943	0.000393544
0.11038	-7.04943	0.000779908
0.165569	-7.04943	0.00115212
0.220759	-7.04943	0.0015036
0.275949	-7.04943	0.00182839
0.331139	-7.04943	0.00212136
0.386328	-7.04943	0.00237846
0.441518	-7.04943	0.00259677
0.496708	-7.04943	0.00277496
0.551898	-7.04943	0.00291303
0.607087	-7.04943	0.00301303
0.662277	-7.04943	0.00307793
0.717467	-7.04943	0.00311301
0.772657	-7.04943	0.00312426
0.827846	-7.04943	0.00311769
0.883036	-7.04943	0.00309991
0.938226	-7.04943	0.00307699
0.993416	-7.04943	0.00305333
1.04861	-7.04943	0.00303116
1.1038	-7.04943	0.00301056
1.15898	-7.04943	0.00298946
1.21417	-7.04943	0.00296406
1.26936	-7.04943	0.00292933
1.32455	-7.04943	0.00287971
1.37974	-7.04943	0.00280974
1.43493	-7.04943	0.00271479
1.49012	-7.04943	0.00259181
1.54531	-7.04943	0.00243968
1.6005	-7.04943	0.00225876
1.65569	-7.04943	0.00205049
1.71088	-7.04943	0.00181753
1.76607	-7.04943	0.00156377
1.82126	-7.04943	0.00129364
1.87645	-7.04943	0.00101168
1.93164	-7.04943	0.000722653
1.98683	-7.04943	0.000431373
2.04202	-7.04943	0.000142339
2.09721	-7.04943	-0.000140205
2.1524	-7.04943	-0.000412329
2.20759	-7.04943	-0.000670566
2.26278	-7.04943	-0.000911794
2.31797	-7.04943	-0.00113332
2.37316	-7.04943	-0.00133314
2.42835	-7.04943	-0.00150972
2.48354	-7.04943	-0.00166182
2.53873	-7.04943	-0.00178878
2.59392	-7.04943	-0.00189096
2.64911	-7.04943	-0.00196961
2.7043	-7.04943	-0.00202653
2.75949	-7.04943	-0.00206396
2.81468	-7.04943	-0.0020847
2.86987	-7.04943	-0.00209206
2.92506	-7.04943	-0.00208956
2.98025	-7.04943	-0.00208044
3.03544	-7.04943	-0.00206718
3.09063	-7.04943	-0.00205132
3.14582	-7.04943	-0.00203422
3.20101	-7.04943	-0.00201762
3.2562	-7.04943	-0.0020008
3.31139	-7.04943	-0.00197641
3.36658	-7.04943	-0.0019394
3.42177	-7.04943	-0.0018955
3.47695	-7.04943	-0.0018381
3.53214	-7.04943	-0.00176171
3.58733	-7.04943	-0.00167229
3.64252	-7.04943	-0.00156242
3.69771	-7.04943	-0.00143789
3.7529	-7.04943	-0.00129604
3.80809	-7.04943	-0.00113952
3.86328	-7.04943	-0.000970534
3.91847	-7.04943	-0.000790088
3.97366	-7.04943	-0.000600475
4.02885	-7.04943	-0.0004041
4.08404	-7.04943	-0.000203194
-4.13923	-6.94726	-3.09158e-13
-4.08404	-6.94726	0.000162473
-4.02885	-6.94726	0.000323333
-3.97366	-6.94726	0.000481048
-3.91847	-6.94726	0.000633977
-3.86328	-6.94726	0.00077991
-3.80809	-6.94726	0.000917532
-3.7529	-6.94726	0.00104721
-3.69771	-6.94726	0.00116379
-3.64252	-6.94726	0.00127069
-3.58733	-6.94726	0.00136206
-3.53214	-6.94726	0.00144469
-3.47695	-6.94726	0.00150789
-3.42177	-6.94726	0.0015631
-3.36658	-6.94726	0.00161014
-3.31139	-6.94726	0.00164282
-3.2562	-6.94726	0.00166566
-3.20101	-6.94726	0.00168456
-3.14582	-6.94726	0.00170154
-3.09063	-6.94726	0.00171685
-3.03544	-6.94726	0.00173053
-2.98025	-6.94726	0.00174247
-2.92506	-6.94726	0.00175174
-2.86987	-6.94726	0.0017555
-2.81468	-6.94726	0.00174902
-2.75949	-6.94726	0.00172891
-2.7043	-6.94726	0.00169581
-2.64911	-6.94726	0.0016491
-2.59392	-6.94726	0.00158323
-2.53873	-6.94726	0.00149674
-2.48354	-6.94726	0.00139154
-2.42835	-6.94726	0.00126522
-2.37316	-6.94726	0.00111848
-2.31797	-6.94726	0.000952478
-2.26278	-6.94726	0.00076754
-2.20759	-6.94726	0.000565822
-2.1524	-6.94726	0.000348771
-2.09721	-6.94726	0.00011894
-2.04202	-6.94726	-0.000121115
-1.98683	-6.94726	-0.000368338
-1.93164	-6.94726	-0.000619259
-1.87645	-6.94726	-0.000870325
-1.82126	-6.94726	-0.00111736
-1.76607	-6.94726	-0.00135656
-1.71088	-6.94726	-0.00158345
-1.65569	-6.94726	-0.00179449
-1.6005	-6.94726	-0.00198582
-1.54531	-6.94726	-0.00215461
-1.49012	-6.94726	-0.00229947
-1.43493	-6.94726	-0.00241835
-1.37974	-6.94726	-0.00251397
-1.32455	-6.94726	-0.00258684
-1.26936	-6.94726	-0.0026401
-1.21417	-6.94726	-0.00268032
-1.15898	-6.94726	-0.0027111
-1.1038	-6.94726	-0.00273568
-1.04861	-6.94726	-0.00275821
-0.993416	-6.94726	-0.00278121
-0.938226	-6.94726	-0.00280458
-0.883036	-6.94726	-0.00282609
-0.827846	-6.94726	-0.00284193
-0.772657	-6.94726	-0.00284709
-0.717467	-6.94726	-0.00283586
-0.662277	-6.94726	-0.00280233
-0.607087	-6.94726	-0.00274115
-0.551898	-6.94726	-0.00264839
-0.496708	-6.94726	-0.00252128
-0.441518	-6.94726	-0.00235792
-0.386328	-6.94726	-0.00215853
-0.331139	-6.94726	-0.00192428
-0.275949	-6.94726	-0.00165788
-0.220759	-6.94726	-0.00136293
-0.165569	-6.94726	-0.00104407
-0.11038	-6.94726	-0.000706645
-0.0551898	-6.94726	-0.000356539
-5.55112e-17	-6.94726	6.95759e-13
0.0551898	-6.94726	0.000356539
0.11038	-6.94726	0.000706645
0.165569	-6.94726	0.00104407
0.220759	-6.94726	0.00136293
0.275949	-6.94726	0.00165788
0.331139	-6.94726	0.00192428
0.386328	-6.94726	0.00215853
0.441518	-6.94726	0.00235792
0.496708	-6.94726	0.00252128
0.551898	-6.94726	0.00264839
0.607087	-6.94726	0.00274115
0.662277	-6.94726	0.00280233
0.717467	-6.94726	0.00283586
0.772657	-6.94726	0.00284709
0.827846	-6.94726	0.00284193
0.883036	-6.94726	0.00282609
0.938226	-6.94726	0.00280458
0.993416	-6.94726	0.00278121
1.04861	-6.94726	0.00275821
1.1038	-6.94726	0.00273568
1.15898	-6.94726	0.0027111
1.21417	-6.94726	0.00268032
1.26936	-6.94726	0.0026401
1.32455	-6.94726	0.00258684
1.37974	-6.94726	0.00251397
1.43493	-6.94726	0.00241835
1.49012	-6.94726	0.00229947
1.54531	-6.94726	0.00215461
1.6005	-6.94726	0.00198582
1.65569	-6.94726	0.00179449
1.71088	-6.94726	0.00158345
1.76607	-6.94726	0.00135656
1.82126	-6.94726	0.00111736
1.87645	-6.94726	0.000870325
1.93164	-6.94726	0.000619259
1.98683	-6.94726	0.000368338
2.04202	-6.94726	0.000121115
2.09721	-6.94726	-0.00011894
2.1524	-6.94726	-0.000348771
2.20759	-6.94726	-0.000565822
2.26278	-6.94726	-0.00076754
2.31797	-6.94726	-0.000952478
2.37316	-6.94726	-0.00111848
2.42835	-6.94726	-0.00126522
2.48354	-6.94726	-0.00139154
2.53873	-6.94726	-0.00149674
2.59392	-6.94726	-0.00158323
2.64911	-6.94726	-0.0016491
2.7043	-6.94726	-0.00169581
2.75949	-6.94726	-0.00172891
2.81468	-6.94726	-0.00174902
2.86987	-6.94726	-0.0017555
2.92506	-6.94726	-0.00175174
2.98025	-6.94726	-0.00174247
3.03544	-6.94726	-0.00173053
3.09063	-6.94726	-0.00171685
3.14582	-6.94726	-0.00170154
3.20101	-6.94726	-0.00168456
3.2562	-6.94726	-0.00166566
3.31139	-6.94726	-0.00164282
3.36658	-6.94726	-0.00161014
3.42177	-6.94726	-0.0015631
3.47695	-6.94726	-0.00150789
3.53214	-6.94726	-0.00144469
3.58733	-6.94726	-0.00136206
3.64252	-6.94726	-0.00127069
3.69771	-6.94726	-0.00116379
3.7529	-6.94726	-0.00104721
3.80809	-6.94726	-0.000917532
3.86328	-6.94726	-0.00077991
3.91847	-6.94726	-0.000633977
3.97366	-6.94726	-0.000481048
4.02885	-6.94726	-0.000323333
4.08404	-6.94726	-0.000162473
-4.13923	-6.8451	9.19845e-14
-4.08404	-6.8451	0.000125442
-4.02885	-6.8451	0.000249653
-3.97366	-6.8451	0.000371608
-3.91847	-6.8451	0.000490805
-3.86328	-6.8451	0.000605721
-3.80809	-6.8451	0.000713038
-3.7529	-6.8451	0.000816522
-3.69771	-6.8451	0.000910039
-3.64252	-6.8451	0.0009976
-3.58733	-6.8451	0.00107116
-3.53214	-6.8451	0.00114336
-3.47695	-6.8451	0.00119963
-3.42177	-6.8451	0.00124265
-3.36658	-6.8451	0.00128159
-3.31139	-6.8451	0.00131596
-3.2562	-6.8451	0.00134352
-3.20101	-6.8451	0.00136432
-3.14582	-6.8451	0.00137943
-3.09063	-6.8451	0.00139048
-3.03544	-6.8451	0.00140109
-2.98025	-6.8451	0.00141485
-2.92506	-6.8451	0.00142583
-2.86987	-6.8451	0.00142201
-2.81468	-6.8451	0.00141209
-2.75949	-6.8451	0.00140173
-2.7043	-6.8451	0.00137191
-2.64911	-6.8451	0.00133367
-2.59392	-6.8451	0.00128016
-2.53873	-6.8451	0.00121122
-2.48354	-6.8451	0.00112648
-2.42835	-6.8451	0.00102564
-2.37316	-6.8451	0.000907737
-2.31797	-6.8451	0.000774711
-2.26278	-6.8451	0.000625542
-2.20759	-6.8451	0.000462307
-2.1524	-6.8451	0.000285885
-2.09721	-6.8451	9.77748e-05
-2.04202	-6.8451	-9.99342e-05
-1.98683	-6.8451	-0.000305109
-1.93164	-6.8451	-0.000515009
-1.87645	-6.8451	-0.000726928
-1.82126	-6.8451	-0.000937776
-1.76607	-6.8451	-0.00114368
-1.71088	-6.8451	-0.00134164
-1.65569	-6.8451	-0.00152842
-1.6005	-6.8451	-0.00169958
-1.54531	-6.8451	-0.00185391
-1.49012	-6.8451	-0.00198849
-1.43493	-6.8451	-0.00210142
-1.37974	-6.8451	-0.00219547
-1.32455	-6.8451	-0.00226757
-1.26936	-6.8451	-0.00232582
-1.21417	-6.8451	-0.00236758
-1.15898	-6.8451	-0.00240178
-1.1038	-6.8451	-0.00243041
-1.04861	-6.8451	-0.00245347
-0.993416	-6.8451	-0.00247739
-0.938226	-6.8451	-0.00250079
-0.883036	-6.8451	-0.00252038
-0.827846	-6.8451	-0.00253353
-0.772657	-6.8451	-0.00253647
-0.717467	-6.8451	-0.0025244
-0.662277	-6.8451	-0.00249234
-0.607087	-6.8451	-0.00243573
-0.551898	-6.8451	-0.00235109
-0.496708	-6.8451	-0.00223622
-0.441518	-6.8451	-0.00208981
-0.386328	-6.8451	-0.00191161
-0.331139	-6.8451	-0.00170317
-0.275949	-6.8451	-0.00146655
-0.220759	-6.8451	-0.00120514
-0.165569	-6.8451	-0.000922896
-0.11038	-6.8451	-0.000624481
-0.0551898	-6.8451	-0.000315037
-5.55112e-17	-6.8451	3.8134e-13
0.0551898	-6.8451	0.000315037
0.11038	-6.8451	0.000624481
0.165569	-6.8451	0.000922896
0.220759	-6.8451	0.00120514
0.275949	-6.8451	0.00146655
0.331139	-6.8451	0.00170317
0.386328	-6.8451	0.00191161
0.441518	-6.8451	0.00208981
0.496708	-6.8451	0.00223622
0.551898	-6.8451	0.00235109
0.607087	-6.8451	0.00243573
0.662277	-6.8451	0.00249234
0.717467	-6.8451	0.0025244
0.772657	-6.8451	0.00253647
0.827846	-6.8451	0.00253353
0.883036	-6.8451	0.00252038
0.938226	-6.8451	0.00250079
0.993416	-6.8451	0.00247739
1.04861	-6.8451	0.00245347
1.1038	-6.8451	0.00243041
1.15898	-6.8451	0.00240178
1.21417	-6.8451	0.00236758
1.26936	-6.8451	0.00232582
1.32455	-6.8451	0.00226757
1.37974	-6.8451	0.00219547
1.43493	-6.8451	0.00210142
1.49012	-6.8451	0.00198849
1.54531	-6.8451	0.00185391
1.6005	-6.8451	0.00169958
1.65569	-6.8451	0.00152842
1.71088	-6.8451	0.00134164
1.76607	-6.8451	0.00114368
1.82126	-6.8451	0.000937776
1.87645	-6.8451	0.000726928
1.93164	-6.8451	0.000515009
1.98683	-6.8451	0.000305109
2.04202	-6.8451	9.99342e-05
2.09721	-6.8451	-9.77748e-05
2.1524	-6.8451	-0.000285885
2.20759	-6.8451	-0.000462307
2.26278	-6.8451	-0.000625542
2.31797	-6.8451	-0.000774711
2.37316	-6.8451	-0.000907737
2.42835	-6.8451	-0.00102564
2.48354	-6.8451	-0.00112648
2.53873	-6.8451	-0.00121122
2.59392	-6.8451	-0.00128016
2.64911	-6.8451	-0.00133367
2.7043	-6.8451	-0.00137191
2.75949	-6.8451	-0.00140173
2.81468	-6.8451	-0.00141209
2.86987	-6.8451	-0.00142201
2.92506	-6.8451	-0.00142583
2.98025	-6.8451	-0.00141485
3.03544	-6.8451	-0.00140109
3.09063	-6.8451	-0.00139048
3.14582	-6.8451	-0.00137943
3.20101	-6.8451	-0.00136432
3.2562	-6.8451	-0.00134352
3.31139	-6.8451	-0.00131596
3.36658	-6.8451	-0.00128159
3.42177	-6.8451	-0.00124265
3.47695	-6.8451	-0.00119963
3.53214	-6.8451	-0.00114336
3.58733	-6.8451	-0.00107116
3.64252	-6.8451	-0.0009976
3.69771	-6.8451	-0.000910039
3.7529	-6.8451	-0.000816522
3.80809	-6.8451	-0.000713038
3.86328	-6.8451	-0.000605721
3.91847	-6.8451	-0.000490805
3.97366	-6.8451	-0.000371608
4.02885	-6.8451	-0.000249653
4.08404	-6.8451	-0.000125442
-4.13923	-6.74293	-3.8431e-14
-4.08404	-6.74293	9.29191e-05
-4.02885	-6.74293	0.000185311
-3.97366	-6.74293	0.000276097
-3.91847	-6.74293	0.00036356
-3.86328	-6.74293	0.000449261
-3.80809	-6.74293	0.000533387
-3.7529	-6.74293	0.000607535
-3.69771	-6.74293	0.000684876
-3.64252	-6.74293	0.000746966
-3.58733	-6.74293	0.000809366
-3.53214	-6.74293	0.000869139
-3.47695	-6.74293	0.000912775
-3.42177	-6.74293	0.000947606
-3.36658	-6.74293	0.000978869
-3.31139	-6.74293	0.00100602
-3.2562	-6.74293	0.00102887
-3.20101	-6.74293	0.00105019
-3.14582	-6.74293	0.00107348
-3.09063	-6.74293	0.00109259
-3.03544	-6.74293	0.00109334
-2.98025	-6.74293	0.00109348
-2.92506	-6.74293	0.00111025
-2.86987	-6.74293	0.00110106
-2.81468	-6.74293	0.00109894
-2.75949	-6.74293	0.00108434
-2.7043	-6.74293	0.00106565
-2.64911	-6.74293	0.00103173
-2.59392	-6.74293	0.000994633
-2.53873	-6.74293	0.000939603
-2.48354	-6.74293	0.000874829
-2.42835	-6.74293	0.000798997
-2.37316	-6.74293	0.000708615
-2.31797	-6.74293	0.000605394
-2.26278	-6.74293	0.000490481
-2.20759	-6.74293	0.000363829
-2.1524	-6.74293	0.000225809
-2.09721	-6.74293	7.75378e-05
-2.04202	-6.74293	-7.95528e-05
-1.98683	-6.74293	-0.000243895
-1.93164	-6.74293	-0.000413739
-1.87645	-6.74293	-0.000587037
-1.82126	-6.74293	-0.000761382
-1.76607	-6.74293	-0.000933959
-1.71088	-6.74293	-0.0011017
-1.65569	-6.74293	-0.00126157
-1.6005	-6.74293	-0.00141109
-1.54531	-6.74293	-0.00154849
-1.49012	-6.74293	-0.00167135
-1.43493	-6.74293	-0.00177623
-1.37974	-6.74293	-0.00186312
-1.32455	-6.74293	-0.00193698
-1.26936	-6.74293	-0.00199447
-1.21417	-6.74293	-0.00203731
-1.15898	-6.74293	-0.00207627
-1.1038	-6.74293	-0.00210224
-1.04861	-6.74293	-0.00213102
-0.993416	-6.74293	-0.00215171
-0.938226	-6.74293	-0.00217274
-0.883036	-6.74293	-0.0021914
-0.827846	-6.74293	-0.00220151
-0.772657	-6.74293	-0.00220201
-0.717467	-6.74293	-0.00218954
-0.662277	-6.74293	-0.00215964
-0.607087	-6.74293	-0.00210856
-0.551898	-6.74293	-0.00203345
-0.496708	-6.74293	-0.00193226
-0.441518	-6.74293	-0.00180387
-0.386328	-6.74293	-0.00164867
-0.331139	-6.74293	-0.00146786
-0.275949	-6.74293	-0.00126312
-0.220759	-6.74293	-0.00103746
-0.165569	-6.74293	-0.000794181
-0.11038	-6.74293	-0.000537232
-0.0551898	-6.74293	-0.000270976
-5.55112e-17	-6.74293	-7.62285e-13
0.0551898	-6.74293	0.000270976
0.11038	-6.74293	0.000537232
0.165569	-6.74293	0.000794181
0.220759	-6.74293	0.00103746
0.275949	-6.74293	0.00126312
0.331139	-6.74293	0.00146786
0.386328	-6.74293	0.00164867
0.441518	-6.74293	0.00180387
0.496708	-6.74293	0.00193226
0.551898	-6.74293	0.00203345
0.607087	-6.74293	0.00210856
0.662277	-6.74293	0.00215964
0.717467	-6.74293	0.00218954
0.772657	-6.74293	0.00220201
0.827846	-6.74293	0.00220151
0.883036	-6.74293	0.0021914
0.938226	-6.74293	0.00217274
0.993416	-6.74293	0.00215171
1.04861	-6.74293	0.00213102
1.1038	-6.74293	0.00210224
1.15898	-6.74293	0.00207627
1.21417	-6.74293	0.00203731
1.26936	-6.74293	0.00199447
1.32455	-6.74293	0.00193698
1.37974	-6.74293	0.00186312
1.43493	-6.74293	0.00177623
1.49012	-6.74293	0.00167135
1.54531	-6.74293	0.00154849
1.6005	-6.74293	0.00141109
1.65569	-6.74293	0.00126157
1.71088	-6.74293	0.0011017
1.76607	-6.74293	0.000933959
1.82126	-6.74293	0.000761382
1.87645	-6.74293	0.000587037
1.93164	-6.74293	0.000413739
1.98683	-6.74293	0.000243895
2.04202	-6.74293	7.95528e-05
2.09721	-6.74293	-7.75378e-05
2.1524	-6.74293	-0.000225809
2.20759	-6.74293	-0.000363829
2.26278	-6.74293	-0.000490481
2.31797	-6.74293	-0.000605394
2.37316	-6.74293	-0.000708615
2.42835	-6.74293	-0.000798997
2.48354	-6.74293	-0.000874829
2.53873	-6.74293	-0.000939603
2.59392	-6.74293	-0.000994633
2.64911	-6.74293	-0.00103173
2.7043	-6.74293	-0.00106565
2.75949	-6.74293	-0.00108434
2.81468	-6.74293	-0.00109894
2.86987	-6.74293	-0.00110106
2.92506	-6.74293	-0.00111025
2.98025	-6.74293	-0.00109348
3.03544	-6.74293	-0.00109334
3.09063	-6.74293	-0.00109259
3.14582	-6.74293	-0.00107348
3.20101	-6.74293	-0.00105019
3.2562	-6.74293	-0.00102887
3.31139	-6.74293	-0.00100602
3.36658	-6.74293	-0.000978869
3.42177	-6.74293	-0.000947606
3.47695	-6.74293	-0.000912775
3.53214	-6.74293	-0.000869139
3.58733	-6.74293	-0.000809366
3.64252	-6.74293	-0.000746966
3.69771	-6.74293	-0.000684876
3.7529	-6.74293	-0.000607535
3.80809	-6.74293	-0.000533387
3.86328	-6.74293	-0.000449261
3.91847	-6.74293	-0.00036356
3.97366	-6.74293	-0.000276097
4.02885	-6.74293	-0.000185311
4.08404	-6.74293	-9.29191e-05
-4.13923	-6.64076	3.25928e-13
-4.08404	-6.64076	6.49743e-05
-4.02885	-6.64076	0.000129093
-3.97366	-6.64076	0.000192282
-3.91847	-6.64076	0.000256353
-3.86328	-6.64076	0.00031747
-3.80809	-6.64076	0.000372789
-3.7529	-6.64076	0.000433862
-3.69771	-6.64076	0.000481084
-3.64252	-6.64076	0.000532492
-3.58733	-6.64076	0.000584263
-3.53214	-6.64076	0.000619753
-3.47695	-6.64076	0.000649707
-3.42177	-6.64076	0.000678978
-3.36658	-6.64076	0.000705279
-3.31139	-6.64076	0.000728404
-3.2562	-6.64076	0.000752904
-3.20101	-6.64076	0.000781341
-3.14582	-6.64076	0.000795416
-3.09063	-6.64076	0.000786221
-3.03544	-6.64076	0.000805282
-2.98025	-6.64076	0.000812039
-2.92506	-6.64076	0.000806563
-2.86987	-6.64076	0.000812566
-2.81468	-6.64076	0.000806021
-2.75949	-6.64076	0.000790831
-2.7043	-6.64076	0.000784068
-2.64911	-6.64076	0.000758851
-2.59392	-6.64076	0.00072586
-2.53873	-6.64076	0.000689953
-2.48354	-6.64076	0.000645813
-2.42835	-6.64076	0.000590993
-2.37316	-6.64076	0.000525812
-2.31797	-6.64076	0.000450934
-2.26278	-6.64076	0.000366575
-2.20759	-6.64076	0.000272878
-2.1524	-6.64076	0.000170107
-2.09721	-6.64076	5.87156e-05
-2.04202	-6.64076	-6.05895e-05
-1.98683	-6.64076	-0.000186864
-1.93164	-6.64076	-0.000318908
-1.87645	-6.64076	-0.000455229
-1.82126	-6.64076	-0.00059409
-1.76607	-6.64076	-0.000733465
-1.71088	-6.64076	-0.000871156
-1.65569	-6.64076	-0.00100477
-1.6005	-6.64076	-0.0011319
-1.54531	-6.64076	-0.00125012
-1.49012	-6.64076	-0.0013572
-1.43493	-6.64076	-0.00145129
-1.37974	-6.64076	-0.00153148
-1.32455	-6.64076	-0.00159901
-1.26936	-6.64076	-0.001657
-1.21417	-6.64076	-0.00170511
-1.15898	-6.64076	-0.00173844
-1.1038	-6.64076	-0.00176649
-1.04861	-6.64076	-0.00179651
-0.993416	-6.64076	-0.00181349
-0.938226	-6.64076	-0.00183661
-0.883036	-6.64076	-0.00184752
-0.827846	-6.64076	-0.00185777
-0.772657	-6.64076	-0.00185831
-0.717467	-6.64076	-0.00184501
-0.662277	-6.64076	-0.00181727
-0.607087	-6.64076	-0.00177215
-0.551898	-6.64076	-0.00170703
-0.496708	-6.64076	-0.0016204
-0.441518	-6.64076	-0.00151141
-0.386328	-6.64076	-0.00138002
-0.331139	-6.64076	-0.0012276
-0.275949	-6.64076	-0.00105578
-0.220759	-6.64076	-0.000866636
-0.165569	-6.64076	-0.000663119
-0.11038	-6.64076	-0.000448466
-0.0551898	-6.64076	-0.000226167
-5.55112e-17	-6.64076	2.70054e-13
0.0551898	-6.64076	0.000226167
0.11038	-6.64076	0.000448466
0.165569	-6.64076	0.000663119
0.220759	-6.64076	0.000866636
0.275949	-6.64076	0.00105578
0.331139	-6.64076	0.0012276
0.386328	-6.64076	0.00138002
0.441518	-6.64076	0.00151141
0.496708	-6.64076	0.0016204
0.551898	-6.64076	0.00170703
0.607087	-6.64076	0.00177215
0.662277	-6.64076	0.00181727
0.717467	-6.64076	0.00184501
0.772657	-6.64076	0.00185831
0.827846	-6.64076	0.00185777
0.883036	-6.64076	0.00184752
0.938226	-6.64076	0.00183661
0.993416	-6.64076	0.00181349
1.04861	-6.64076	0.00179651
1.1038	-6.64076	0.00176649
1.15898	-6.64076	0.00173844
1.21417	-6.64076	0.00170511
1.26936	-6.64076	0.001657
1.32455	-6.64076	0.00159901
1.37974	-6.64076	0.00153148
1.43493	-6.64076	0.00145129
1.49012	-6.64076	0.0013572
1.54531	-6.64076	0.00125012
1.6005	-6.64076	0.0011319
1.65569	-6.64076	0.00100477
1.71088	-6.64076	0.000871156
1.76607	-6.64076	0.000733465
1.82126	-6.64076	0.00059409
1.87645	-6.64076	0.000455229
1.93164	-6.64076	0.000318908
1.98683	-6.64076	0.000186864
2.04202	-6.64076	6.05895e-05
2.09721	-6.64076	-5.87156e-05
2.1524	-6.64076	-0.000170107
2.20759	-6.64076	-0.000272878
2.26278	-6.64076	-0.000366575
2.31797	-6.64076	-0.000450934
2.37316	-6.64076	-0.000525812
2.42835	-6.64076	-0.000590993
2.48354	-6.64076	-0.000645813
2.53873	-6.64076	-0.000689953
2.59392	-6.64076	-0.00072586
2.64911	-6.64076	-0.000758851
2.7043	-6.64076	-0.000784068
2.75949	-6.64076	-0.000790831
2.81468	-6.64076	-0.000806021
2.86987	-6.64076	-0.000812566
2.92506	-6.64076	-0.000806563
2.98025	-6.64076	-0.000812039
3.03544	-6.64076	-0.000805282
3.09063	-6.64076	-0.000786221
3.14582	-6.64076	-0.000795416
3.20101	-6.64076	-0.000781341
3.2562	-6.64076	-0.000752904
3.31139	-6.64076	-0.000728404
3.36658	-6.64076	-0.000705279
3.42177	-6.64076	-0.000678978
3.47695	-6.64076	-0.000649707
3.53214	-6.64076	-0.000619753
3.58733	-6.64076	-0.000584263
3.64252	-6.64076	-0.000532492
3.69771	-6.64076	-0.000481084
3.7529	-6.64076	-0.000433862
3.80809	-6.64076	-0.000372789
3.86328	-6.64076	-0.00031747
3.91847	-6.64076	-0.000256353
3.97366	-6.64076	-0.000192282
4.02885	-6.64076	-0.000129093
4.08404	-6.64076	-6.49743e-05
-4.13923	-6.5386	-2.89864e-14
-4.08404	-6.5386	4.17077e-05
-4.02885	-6.5386	8.37868e-05
-3.97366	-6.5386	0.000126703
-3.91847	-6.5386	0.000166612
-3.86328	-6.5386	0.000203598
-3.80809	-6.5386	0.000248093
-3.7529	-6.5386	0.000277861
-3.69771	-6.5386	0.000320523
-3.64252	-6.5386	0.000354048
-3.58733	-6.5386	0.00037608
-3.53214	-6.5386	0.000403479
-3.47695	-6.5386	0.000432093
-3.42177	-6.5386	0.000455679
-3.36658	-6.5386	0.000472168
-3.31139	-6.5386	0.000485472
-3.2562	-6.5386	0.000508768
-3.20101	-6.5386	0.000538511
-3.14582	-6.5386	0.00053021
-3.09063	-6.5386	0.000537793
-3.03544	-6.5386	0.000553982
-2.98025	-6.5386	0.000545821
-2.92506	-6.5386	0.00055087
-2.86987	-6.5386	0.000557905
-2.81468	-6.5386	0.000540055
-2.75949	-6.5386	0.000536102
-2.7043	-6.5386	0.000532874
-2.64911	-6.5386	0.000519088
-2.59392	-6.5386	0.000497702
-2.53873	-6.5386	0.00047159
-2.48354	-6.5386	0.00044085
-2.42835	-6.5386	0.000404649
-2.37316	-6.5386	0.000362155
-2.31797	-6.5386	0.000312768
-2.26278	-6.5386	0.000256007
-2.20759	-6.5386	0.000191667
-2.1524	-6.5386	0.000120041
-2.09721	-6.5386	4.1648e-05
-2.04202	-6.5386	-4.3291e-05
-1.98683	-6.5386	-0.000134808
-1.93164	-6.5386	-0.000232272
-1.87645	-6.5386	-0.000333979
-1.82126	-6.5386	-0.000438459
-1.76607	-6.5386	-0.00054532
-1.71088	-6.5386	-0.000654066
-1.65569	-6.5386	-0.000762319
-1.6005	-6.5386	-0.000866692
-1.54531	-6.5386	-0.000964465
-1.49012	-6.5386	-0.00105436
-1.43493	-6.5386	-0.0011356
-1.37974	-6.5386	-0.00120761
-1.32455	-6.5386	-0.00127005
-1.26936	-6.5386	-0.00132342
-1.21417	-6.5386	-0.00136917
-1.15898	-6.5386	-0.00140765
-1.1038	-6.5386	-0.00143582
-1.04861	-6.5386	-0.00145398
-0.993416	-6.5386	-0.00147621
-0.938226	-6.5386	-0.00149656
-0.883036	-6.5386	-0.00150344
-0.827846	-6.5386	-0.00151449
-0.772657	-6.5386	-0.00151065
-0.717467	-6.5386	-0.00149887
-0.662277	-6.5386	-0.00147668
-0.607087	-6.5386	-0.00143857
-0.551898	-6.5386	-0.00138382
-0.496708	-6.5386	-0.00131184
-0.441518	-6.5386	-0.00122203
-0.386328	-6.5386	-0.0011146
-0.331139	-6.5386	-0.000990837
-0.275949	-6.5386	-0.00085158
-0.220759	-6.5386	-0.000698596
-0.165569	-6.5386	-0.000534311
-0.11038	-6.5386	-0.000361263
-0.0551898	-6.5386	-0.000182153
-5.55112e-17	-6.5386	7.34374e-14
0.0551898	-6.5386	0.000182153
0.11038	-6.5386	0.000361263
0.165569	-6.5386	0.000534311
0.220759	-6.5386	0.000698596
0.275949	-6.5386	0.00085158
0.331139	-6.5386	0.000990837
0.386328	-6.5386	0.0011146
0.441518	-6.5386	0.00122203
0.496708	-6.5386	0.00131184
0.551898	-6.5386	0.00138382
0.607087	-6.5386	0.00143857
0.662277	-6.5386	0.00147668
0.717467	-6.5386	0.00149887
0.772657	-6.5386	0.00151065
0.827846	-6.5386	0.00151449
0.883036	-6.5386	0.00150344
0.938226	-6.5386	0.00149656
0.993416	-6.5386	0.00147621
1.04861	-6.5386	0.00145398
1.1038	-6.5386	0.00143582
1.15898	-6.5386	0.00140765
1.21417	-6.5386	0.00136917
1.26936	-6.5386	0.00132342
1.32455	-6.5386	0.00127005
1.37974	-6.5386	0.00120761
1.43493	-6.5386	0.0011356
1.49012	-6.5386	0.00105436
1.54531	-6.5386	0.000964465
1.6005	-6.5386	0.000866692
1.65569	-6.5386	0.000762319
1.71088	-6.5386	0.000654066
1.76607	-6.5386	0.00054532
1.82126	-6.5386	0.000438459
1.87645	-6.5386	0.000333979
1.93164	-6.5386	0.000232272
1.98683	-6.5386	0.000134808
2.04202	-6.5386	4.3291e-05
2.09721	-6.5386	-4.1648e-05
2.1524	-6.5386	-0.000120041
2.20759	-6.5386	-0.000191667
2.26278	-6.5386	-0.000256007
2.31797	-6.5386	-0.000312768
2.37316	-6.5386	-0.000362155
2.42835	-6.5386	-0.000404649
2.48354	-6.5386	-0.00044085
2.53873	-6.5386	-0.00047159
2.59392	-6.5386	-0.000497702
2.64911	-6.5386	-0.000519088
2.7043	-6.5386	-0.000532874
2.75949	-6.5386	-0.000536102
2.81468	-6.5386	-0.000540055
2.86987	-6.5386	-0.000557905
2.92506	-6.5386	-0.00055087
2.98025	-6.5386	-0.000545821
3.03544	-6.5386	-0.000553982
3.09063	-6.5386	-0.000537793
3.14582	-6.5386	-0.00053021
3.20101	-6.5386	-0.000538511
3.2562	-6.5386	-0.000508768
3.31139	-6.5386	-0.000485472
3.36658	-6.5386	-0.000472168
3.42177	-6.5386	-0.000455679
3.47695	-6.5386	-0.000432093
3.53214	-6.5386	-0.000403479
3.58733	-6.5386	-0.00037608
3.64252	-6.5386	-0.000354048
3.69771	-6.5386	-0.000320523
3.7529	-6.5386	-0.000277861
3.80809	-6.5386	-0.000248093
3.86328	-6.5386	-0.000203598
3.91847	-6.5386	-0.000166612
3.97366	-6.5386	-0.000126703
4.02885	-6.5386	-8.37868e-05
4.08404	-6.5386	-4.17077e-05
-4.13923	-6.43643	7.76338e-14
-4.08404	-6.43643	2.45745e-05
-4.02885	-6.43643	4.90879e-05
-3.97366	-6.43643	7.15557e-05
-3.91847	-6.43643	9.34287e-05
-3.86328	-6.43643	0.000121639
-3.80809	-6.43643	0.000137842
-3.7529	-6.43643	0.000168146
-3.69771	-6.43643	0.000181196
-3.64252	-6.43643	0.000200905
-3.58733	-6.43643	0.000228224
-3.53214	-6.43643	0.000251047
-3.47695	-6.43643	0.000269412
-3.42177	-6.43643	0.000284804
-3.36658	-6.43643	0.000292682
-3.31139	-6.43643	0.000291327
-3.2562	-6.43643	0.000304229
-3.20101	-6.43643	0.000332711
-3.14582	-6.43643	0.000315657
-3.09063	-6.43643	0.000342214
-3.03544	-6.43643	0.000324716
-2.98025	-6.43643	0.00034723
-2.92506	-6.43643	0.00033858
-2.86987	-6.43643	0.000328636
-2.81468	-6.43643	0.000331878
-2.75949	-6.43643	0.000333098
-2.7043	-6.43643	0.000327803
-2.64911	-6.43643	0.000318259
-2.59392	-6.43643	0.000305801
-2.53873	-6.43643	0.000290199
-2.48354	-6.43643	0.000270769
-2.42835	-6.43643	0.000247516
-2.37316	-6.43643	0.000221584
-2.31797	-6.43643	0.000193477
-2.26278	-6.43643	0.000160742
-2.20759	-6.43643	0.000120966
-2.1524	-6.43643	7.61078e-05
-2.09721	-6.43643	2.69115e-05
-2.04202	-6.43643	-2.83369e-05
-1.98683	-6.43643	-8.83581e-05
-1.93164	-6.43643	-0.000154638
-1.87645	-6.43643	-0.000225506
-1.82126	-6.43643	-0.000298106
-1.76607	-6.43643	-0.00037817
-1.71088	-6.43643	-0.000458401
-1.65569	-6.43643	-0.000535606
-1.6005	-6.43643	-0.000619446
-1.54531	-6.43643	-0.000700018
-1.49012	-6.43643	-0.000768817
-1.43493	-6.43643	-0.00083532
-1.37974	-6.43643	-0.00090233
-1.32455	-6.43643	-0.000962296
-1.26936	-6.43643	-0.00101124
-1.21417	-6.43643	-0.0010509
-1.15898	-6.43643	-0.00108398
-1.1038	-6.43643	-0.00111153
-1.04861	-6.43643	-0.001132
-0.993416	-6.43643	-0.001144
-0.938226	-6.43643	-0.00115588
-0.883036	-6.43643	-0.00117392
-0.827846	-6.43643	-0.00117436
-0.772657	-6.43643	-0.00117528
-0.717467	-6.43643	-0.00116294
-0.662277	-6.43643	-0.00114671
-0.607087	-6.43643	-0.00111505
-0.551898	-6.43643	-0.00107077
-0.496708	-6.43643	-0.00101408
-0.441518	-6.43643	-0.000944159
-0.386328	-6.43643	-0.00086093
-0.331139	-6.43643	-0.000764472
-0.275949	-6.43643	-0.000656309
-0.220759	-6.43643	-0.00053837
-0.165569	-6.43643	-0.000411471
-0.11038	-6.43643	-0.000278078
-0.0551898	-6.43643	-0.000140206
-5.55112e-17	-6.43643	-1.82731e-13
0.0551898	-6.43643	0.000140206
0.11038	-6.43643	0.000278078
0.165569	-6.43643	0.000411471
0.220759	-6.43643	0.00053837
0.275949	-6.43643	0.000656309
0.331139	-6.43643	0.000764472
0.386328	-6.43643	0.00086093
0.441518	-6.43643	0.000944159
0.496708	-6.43643	0.00101408
0.551898	-6.43643	0.00107077
0.607087	-6.43643	0.00111505
0.662277	-6.43643	0.00114671
0.717467	-6.43643	0.00116294
0.772657	-6.43643	0.00117528
0.827846	-6.43643	0.00117436
0.883036	-6.43643	0.00117392
0.938226	-6.43643	0.00115588
0.993416	-6.43643	0.001144
1.04861	-6.43643	0.001132
1.1038	-6.43643	0.00111153
1.15898	-6.43643	0.00108398
1.21417	-6.43643	0.0010509
1.26936	-6.43643	0.00101124
1.32455	-6.43643	0.000962296
1.37974	-6.43643	0.00090233
1.43493	-6.43643	0.00083532
1.49012	-6.43643	0.000768817
1.54531	-6.43643	0.000700018
1.6005	-6.43643	0.000619446
1.65569	-6.43643	0.000535606
1.71088	-6.43643	0.000458401
1.76607	-6.43643	0.00037817
1.82126	-6.43643	0.000298106
1.87645	-6.43643	0.000225506
1.93164	-6.43643	0.000154638
1.98683	-6.43643	8.83581e-05
2.04202	-6.43643	2.83369e-05
2.09721	-6.43643	-2.69115e-05
2.1524	-6.43643	-7.61078e-05
2.20759	-6.43643	-0.000120966
2.26278	-6.43643	-0.000160742
2.31797	-6.43643	-0.000193477
2.37316	-6.43643	-0.000221584
2.42835	-6.43643	-0.000247516
2.48354	-6.43643	-0.000270769
2.53873	-6.43643	-0.000290199
2.59392	-6.43643	-0.000305801
2.64911	-6.43643	-0.000318259
2.7043	-6.43643	-0.000327803
2.75949	-6.43643	-0.000333098
2.81468	-6.43643	-0.000331878
2.86987	-6.43643	-0.000328636
2.92506	-6.43643	-0.00033858
2.98025	-6.43643	-0.00034723
3.03544	-6.43643	-0.000324716
3.09063	-6.43643	-0.000342214
3.14582	-6.43643	-0.000315657
3.20101	-6.43643	-0.000332711
3.2562	-6.43643	-0.000304229
3.31139	-6.43643	-0.000291327
3.36658	-6.43643	-0.000292682
3.42177	-6.43643	-0.000284804
3.47695	-6.43643	-0.000269412
3.53214	-6.43643	-0.000251047
3.58733	-6.43643	-0.000228224
3.64252	-6.43643	-0.000200905
3.69771	-6.43643	-0.000181196
3.7529	-6.43643	-0.000168146
3.80809	-6.43643	-0.000137842
3.86328	-6.43643	-0.000121639
3.91847	-6.43643	-9.34287e-05
3.97366	-6.43643	-7.15557e-05
4.02885	-6.43643	-4.90879e-05
4.08404	-6.43643	-2.45745e-05
-4.13923	-6.33427	7.06513e-14
-4.08404	-6.33427	1.06584e-05
-4.02885	-6.33427	2.07701e-05
-3.97366	-6.33427	3.16003e-05
-3.91847	-6.33427	4.51103e-05
-3.86328	-6.33427	5.22394e-05
-3.80809	-6.33427	6.70798e-05
-3.7529	-6.33427	7.21274e-05
-3.69771	-6.33427	8.89208e-05
-3.64252	-6.33427	0.000101102
-3.58733	-6.33427	0.000107284
-3.53214	-6.33427	0.000114758
-3.47695	-6.33427	0.000124913
-3.42177	-6.33427	0.000138844
-3.36658	-6.33427	0.000153028
-3.31139	-6.33427	0.000151215
-3.2562	-6.33427	0.000152142
-3.20101	-6.33427	0.000174606
-3.14582	-6.33427	0.000161755
-3.09063	-6.33427	0.000182152
-3.03544	-6.33427	0.000175964
-2.98025	-6.33427	0.000172643
-2.92506	-6.33427	0.000182085
-2.86987	-6.33427	0.000185839
-2.81468	-6.33427	0.000183297
-2.75949	-6.33427	0.000179252
-2.7043	-6.33427	0.000175003
-2.64911	-6.33427	0.000169784
-2.59392	-6.33427	0.000162081
-2.53873	-6.33427	0.000151372
-2.48354	-6.33427	0.000140291
-2.42835	-6.33427	0.000131266
-2.37316	-6.33427	0.000119587
-2.31797	-6.33427	0.000102188
-2.26278	-6.33427	8.54386e-05
-2.20759	-6.33427	6.54573e-05
-2.1524	-6.33427	4.13025e-05
-2.09721	-6.33427	1.49325e-05
-2.04202	-6.33427	-1.56361e-05
-1.98683	-6.33427	-5.07369e-05
-1.93164	-6.33427	-8.83495e-05
-1.87645	-6.33427	-0.000132973
-1.82126	-6.33427	-0.000177586
-1.76607	-6.33427	-0.000231463
-1.71088	-6.33427	-0.000281613
-1.65569	-6.33427	-0.000342216
-1.6005	-6.33427	-0.000396313
-1.54531	-6.33427	-0.0004558
-1.49012	-6.33427	-0.000516315
[truncated: 20,501 more rows]

## Sheet: ED Fig.4b E = 50
kc*	kx	Intensity
-4.13923	-7.66242	1.17888e-14
-4.08404	-7.66242	0.00468822
-4.02885	-7.66242	0.00934754
-3.97366	-7.66242	0.0139497
-3.91847	-7.66242	0.0184679
-3.86328	-7.66242	0.0228772
-3.80809	-7.66242	0.0271554
-3.7529	-7.66242	0.0312834
-3.69771	-7.66242	0.035244
-3.64252	-7.66242	0.0390203
-3.58733	-7.66242	0.0425894
-3.53214	-7.66242	0.0459159
-3.47695	-7.66242	0.0489489
-3.42177	-7.66242	0.0516303
-3.36658	-7.66242	0.0539158
-3.31139	-7.66242	0.0557893
-3.2562	-7.66242	0.0572517
-3.20101	-7.66242	0.0582951
-3.14582	-7.66242	0.0588922
-3.09063	-7.66242	0.0590136
-3.03544	-7.66242	0.0586516
-2.98025	-7.66242	0.0578272
-2.92506	-7.66242	0.0565719
-2.86987	-7.66242	0.0549041
-2.81468	-7.66242	0.0528242
-2.75949	-7.66242	0.0503369
-2.7043	-7.66242	0.0474728
-2.64911	-7.66242	0.0442858
-2.59392	-7.66242	0.0408325
-2.53873	-7.66242	0.0371564
-2.48354	-7.66242	0.0332856
-2.42835	-7.66242	0.0292393
-2.37316	-7.66242	0.025034
-2.31797	-7.66242	0.0206876
-2.26278	-7.66242	0.0162209
-2.20759	-7.66242	0.0116575
-2.1524	-7.66242	0.00702328
-2.09721	-7.66242	0.00234592
-2.04202	-7.66242	-0.00234592
-1.98683	-7.66242	-0.00702328
-1.93164	-7.66242	-0.0116575
-1.87645	-7.66242	-0.0162209
-1.82126	-7.66242	-0.0206876
-1.76607	-7.66242	-0.025034
-1.71088	-7.66242	-0.0292393
-1.65569	-7.66242	-0.0332856
-1.6005	-7.66242	-0.0371564
-1.54531	-7.66242	-0.0408325
-1.49012	-7.66242	-0.0442858
-1.43493	-7.66242	-0.0474728
-1.37974	-7.66242	-0.0503369
-1.32455	-7.66242	-0.0528242
-1.26936	-7.66242	-0.0549041
-1.21417	-7.66242	-0.0565719
-1.15898	-7.66242	-0.0578272
-1.1038	-7.66242	-0.0586516
-1.04861	-7.66242	-0.0590135
-0.993416	-7.66242	-0.0588923
-0.938226	-7.66242	-0.0582951
-0.883036	-7.66242	-0.0572517
-0.827846	-7.66242	-0.0557893
-0.772657	-7.66242	-0.0539158
-0.717467	-7.66242	-0.0516303
-0.662277	-7.66242	-0.0489489
-0.607087	-7.66242	-0.0459159
-0.551898	-7.66242	-0.0425894
-0.496708	-7.66242	-0.0390203
-0.441518	-7.66242	-0.035244
-0.386328	-7.66242	-0.0312834
-0.331139	-7.66242	-0.0271554
-0.275949	-7.66242	-0.0228772
-0.220759	-7.66242	-0.0184679
-0.165569	-7.66242	-0.0139497
-0.11038	-7.66242	-0.00934754
-0.0551898	-7.66242	-0.00468822
-5.55112e-17	-7.66242	-9.34688e-15
0.0551898	-7.66242	0.00468822
0.11038	-7.66242	0.00934754
0.165569	-7.66242	0.0139497
0.220759	-7.66242	0.0184679
0.275949	-7.66242	0.0228772
0.331139	-7.66242	0.0271554
0.386328	-7.66242	0.0312834
0.441518	-7.66242	0.035244
0.496708	-7.66242	0.0390203
0.551898	-7.66242	0.0425894
0.607087	-7.66242	0.0459159
0.662277	-7.66242	0.0489489
0.717467	-7.66242	0.0516303
0.772657	-7.66242	0.0539158
0.827846	-7.66242	0.0557893
0.883036	-7.66242	0.0572517
0.938226	-7.66242	0.0582951
0.993416	-7.66242	0.0588923
1.04861	-7.66242	0.0590135
1.1038	-7.66242	0.0586516
1.15898	-7.66242	0.0578272
1.21417	-7.66242	0.0565719
1.26936	-7.66242	0.0549041
1.32455	-7.66242	0.0528242
1.37974	-7.66242	0.0503369
1.43493	-7.66242	0.0474728
1.49012	-7.66242	0.0442858
1.54531	-7.66242	0.0408325
1.6005	-7.66242	0.0371564
1.65569	-7.66242	0.0332856
1.71088	-7.66242	0.0292393
1.76607	-7.66242	0.025034
1.82126	-7.66242	0.0206876
1.87645	-7.66242	0.0162209
1.93164	-7.66242	0.0116575
1.98683	-7.66242	0.00702328
2.04202	-7.66242	0.00234592
2.09721	-7.66242	-0.00234592
2.1524	-7.66242	-0.00702328
2.20759	-7.66242	-0.0116575
2.26278	-7.66242	-0.0162209
2.31797	-7.66242	-0.0206876
2.37316	-7.66242	-0.025034
2.42835	-7.66242	-0.0292393
2.48354	-7.66242	-0.0332856
2.53873	-7.66242	-0.0371564
2.59392	-7.66242	-0.0408325
2.64911	-7.66242	-0.0442858
2.7043	-7.66242	-0.0474728
2.75949	-7.66242	-0.0503369
2.81468	-7.66242	-0.0528242
2.86987	-7.66242	-0.0549041
2.92506	-7.66242	-0.0565719
2.98025	-7.66242	-0.0578272
3.03544	-7.66242	-0.0586516
3.09063	-7.66242	-0.0590136
3.14582	-7.66242	-0.0588922
3.20101	-7.66242	-0.0582951
3.2562	-7.66242	-0.0572517
3.31139	-7.66242	-0.0557893
3.36658	-7.66242	-0.0539158
3.42177	-7.66242	-0.0516303
3.47695	-7.66242	-0.0489489
3.53214	-7.66242	-0.0459159
3.58733	-7.66242	-0.0425894
3.64252	-7.66242	-0.0390203
3.69771	-7.66242	-0.035244
3.7529	-7.66242	-0.0312834
3.80809	-7.66242	-0.0271554
3.86328	-7.66242	-0.0228772
3.91847	-7.66242	-0.0184679
3.97366	-7.66242	-0.0139497
4.02885	-7.66242	-0.00934754
4.08404	-7.66242	-0.00468822
-4.13923	-7.56026	8.50399e-15
-4.08404	-7.56026	0.00444214
-4.02885	-7.56026	0.00885822
-3.97366	-7.56026	0.0132228
-3.91847	-7.56026	0.0175119
-3.86328	-7.56026	0.0217034
-3.80809	-7.56026	0.0257778
-3.7529	-7.56026	0.0297177
-3.69771	-7.56026	0.0335063
-3.64252	-7.56026	0.037123
-3.58733	-7.56026	0.0405395
-3.53214	-7.56026	0.043721
-3.47695	-7.56026	0.0466352
-3.42177	-7.56026	0.0492405
-3.36658	-7.56026	0.0514324
-3.31139	-7.56026	0.0530546
-3.2562	-7.56026	0.0541237
-3.20101	-7.56026	0.055
-3.14582	-7.56026	0.0560006
-3.09063	-7.56026	0.0568244
-3.03544	-7.56026	0.0567823
-2.98025	-7.56026	0.0557425
-2.92506	-7.56026	0.0543389
-2.86987	-7.56026	0.0529761
-2.81468	-7.56026	0.0513292
-2.75949	-7.56026	0.0490832
-2.7043	-7.56026	0.0463474
-2.64911	-7.56026	0.0432851
-2.59392	-7.56026	0.0399435
-2.53873	-7.56026	0.036363
-2.48354	-7.56026	0.0325956
-2.42835	-7.56026	0.028665
-2.37316	-7.56026	0.0245761
-2.31797	-7.56026	0.0203385
-2.26278	-7.56026	0.0159715
-2.20759	-7.56026	0.0114975
-2.1524	-7.56026	0.00693931
-2.09721	-7.56026	0.00232212
-2.04202	-7.56026	-0.00232633
-1.98683	-7.56026	-0.00697716
-1.93164	-7.56026	-0.0116021
-1.87645	-7.56026	-0.0161735
-1.82126	-7.56026	-0.0206631
-1.76607	-7.56026	-0.025044
-1.71088	-7.56026	-0.0292948
-1.65569	-7.56026	-0.0333994
-1.6005	-7.56026	-0.0373367
-1.54531	-7.56026	-0.0410735
-1.49012	-7.56026	-0.0445803
-1.43493	-7.56026	-0.0478381
-1.37974	-7.56026	-0.0507818
-1.32455	-7.56026	-0.0533064
-1.26936	-7.56026	-0.0554463
-1.21417	-7.56026	-0.0573138
-1.15898	-7.56026	-0.0587233
-1.1038	-7.56026	-0.0593859
-1.04861	-7.56026	-0.0594921
-0.993416	-7.56026	-0.0594731
-0.938226	-7.56026	-0.0593188
-0.883036	-7.56026	-0.0586704
-0.827846	-7.56026	-0.0573672
-0.772657	-7.56026	-0.0555154
-0.717467	-7.56026	-0.05322
-0.662277	-7.56026	-0.0505085
-0.607087	-7.56026	-0.047415
-0.551898	-7.56026	-0.0440045
-0.496708	-7.56026	-0.0403385
-0.441518	-7.56026	-0.036456
-0.386328	-7.56026	-0.0323786
-0.331139	-7.56026	-0.0281222
-0.275949	-7.56026	-0.0237036
-0.220759	-7.56026	-0.019143
-0.165569	-7.56026	-0.0144644
-0.11038	-7.56026	-0.00969467
-0.0551898	-7.56026	-0.004863
-5.55112e-17	-7.56026	3.71691e-14
0.0551898	-7.56026	0.004863
0.11038	-7.56026	0.00969467
0.165569	-7.56026	0.0144644
0.220759	-7.56026	0.019143
0.275949	-7.56026	0.0237036
0.331139	-7.56026	0.0281222
0.386328	-7.56026	0.0323786
0.441518	-7.56026	0.036456
0.496708	-7.56026	0.0403385
0.551898	-7.56026	0.0440045
0.607087	-7.56026	0.047415
0.662277	-7.56026	0.0505085
0.717467	-7.56026	0.05322
0.772657	-7.56026	0.0555154
0.827846	-7.56026	0.0573672
0.883036	-7.56026	0.0586704
0.938226	-7.56026	0.0593188
0.993416	-7.56026	0.0594731
1.04861	-7.56026	0.0594921
1.1038	-7.56026	0.0593859
1.15898	-7.56026	0.0587233
1.21417	-7.56026	0.0573138
1.26936	-7.56026	0.0554463
1.32455	-7.56026	0.0533064
1.37974	-7.56026	0.0507818
1.43493	-7.56026	0.0478381
1.49012	-7.56026	0.0445803
1.54531	-7.56026	0.0410735
1.6005	-7.56026	0.0373367
1.65569	-7.56026	0.0333994
1.71088	-7.56026	0.0292948
1.76607	-7.56026	0.025044
1.82126	-7.56026	0.0206631
1.87645	-7.56026	0.0161735
1.93164	-7.56026	0.0116021
1.98683	-7.56026	0.00697716
2.04202	-7.56026	0.00232633
2.09721	-7.56026	-0.00232212
2.1524	-7.56026	-0.00693931
2.20759	-7.56026	-0.0114975
2.26278	-7.56026	-0.0159715
2.31797	-7.56026	-0.0203385
2.37316	-7.56026	-0.0245761
2.42835	-7.56026	-0.028665
2.48354	-7.56026	-0.0325956
2.53873	-7.56026	-0.036363
2.59392	-7.56026	-0.0399435
2.64911	-7.56026	-0.0432851
2.7043	-7.56026	-0.0463474
2.75949	-7.56026	-0.0490832
2.81468	-7.56026	-0.0513292
2.86987	-7.56026	-0.0529761
2.92506	-7.56026	-0.0543389
2.98025	-7.56026	-0.0557425
3.03544	-7.56026	-0.0567823
3.09063	-7.56026	-0.0568244
3.14582	-7.56026	-0.0560006
3.20101	-7.56026	-0.055
3.2562	-7.56026	-0.0541237
3.31139	-7.56026	-0.0530546
3.36658	-7.56026	-0.0514324
3.42177	-7.56026	-0.0492405
3.47695	-7.56026	-0.0466352
3.53214	-7.56026	-0.043721
3.58733	-7.56026	-0.0405395
3.64252	-7.56026	-0.037123
3.69771	-7.56026	-0.0335063
3.7529	-7.56026	-0.0297177
3.80809	-7.56026	-0.0257778
3.86328	-7.56026	-0.0217034
3.91847	-7.56026	-0.0175119
3.97366	-7.56026	-0.0132228
4.02885	-7.56026	-0.00885822
4.08404	-7.56026	-0.00444214
-4.13923	-7.45809	-4.58244e-14
-4.08404	-7.45809	0.00413521
-4.02885	-7.45809	0.00824714
-3.97366	-7.45809	0.0123131
-3.91847	-7.45809	0.0163115
-3.86328	-7.45809	0.0202229
-3.80809	-7.45809	0.0240312
-3.7529	-7.45809	0.0277231
-3.69771	-7.45809	0.0312834
-3.64252	-7.45809	0.034683
-3.58733	-7.45809	0.0378872
-3.53214	-7.45809	0.0408993
-3.47695	-7.45809	0.0436857
-3.42177	-7.45809	0.045958
-3.36658	-7.45809	0.0477478
-3.31139	-7.45809	0.0500035
-3.2562	-7.45809	0.0520376
-3.20101	-7.45809	0.0520212
-3.14582	-7.45809	0.0524777
-3.09063	-7.45809	0.0542519
-3.03544	-7.45809	0.0532531
-2.98025	-7.45809	0.0521771
-2.92506	-7.45809	0.0524256
-2.86987	-7.45809	0.0506134
-2.81468	-7.45809	0.0489887
-2.75949	-7.45809	0.0471179
-2.7043	-7.45809	0.0445097
-2.64911	-7.45809	0.0416375
-2.59392	-7.45809	0.0384367
-2.53873	-7.45809	0.0350132
-2.48354	-7.45809	0.0313887
-2.42835	-7.45809	0.0276254
-2.37316	-7.45809	0.0236962
-2.31797	-7.45809	0.0196353
-2.26278	-7.45809	0.0154402
-2.20759	-7.45809	0.0111323
-2.1524	-7.45809	0.00672994
-2.09721	-7.45809	0.00225581
-2.04202	-7.45809	-0.00226412
-1.98683	-7.45809	-0.00680273
-1.93164	-7.45809	-0.0113336
-1.87645	-7.45809	-0.0158258
-1.82126	-7.45809	-0.0202565
-1.76607	-7.45809	-0.0245939
-1.71088	-7.45809	-0.0288184
-1.65569	-7.45809	-0.0329063
-1.6005	-7.45809	-0.0368259
-1.54531	-7.45809	-0.0405842
-1.49012	-7.45809	-0.0440958
-1.43493	-7.45809	-0.0473951
-1.37974	-7.45809	-0.0503688
-1.32455	-7.45809	-0.0530134
-1.26936	-7.45809	-0.0551433
-1.21417	-7.45809	-0.0571936
-1.15898	-7.45809	-0.0584541
-1.1038	-7.45809	-0.0592336
-1.04861	-7.45809	-0.0603713
-0.993416	-7.45809	-0.0601796
-0.938226	-7.45809	-0.0596865
-0.883036	-7.45809	-0.0592719
-0.827846	-7.45809	-0.0580012
-0.772657	-7.45809	-0.0561852
-0.717467	-7.45809	-0.0539513
-0.662277	-7.45809	-0.0512157
-0.607087	-7.45809	-0.0480948
-0.551898	-7.45809	-0.0446741
-0.496708	-7.45809	-0.0409879
-0.441518	-7.45809	-0.037069
-0.386328	-7.45809	-0.0329435
-0.331139	-7.45809	-0.0286293
-0.275949	-7.45809	-0.0241433
-0.220759	-7.45809	-0.0195064
-0.165569	-7.45809	-0.0147439
-0.11038	-7.45809	-0.00988434
-0.0551898	-7.45809	-0.00495884
-5.55112e-17	-7.45809	-1.29146e-14
0.0551898	-7.45809	0.00495884
0.11038	-7.45809	0.00988434
0.165569	-7.45809	0.0147439
0.220759	-7.45809	0.0195064
0.275949	-7.45809	0.0241433
0.331139	-7.45809	0.0286293
0.386328	-7.45809	0.0329435
0.441518	-7.45809	0.037069
0.496708	-7.45809	0.0409879
0.551898	-7.45809	0.0446741
0.607087	-7.45809	0.0480948
0.662277	-7.45809	0.0512157
0.717467	-7.45809	0.0539513
0.772657	-7.45809	0.0561852
0.827846	-7.45809	0.0580012
0.883036	-7.45809	0.0592719
0.938226	-7.45809	0.0596865
0.993416	-7.45809	0.0601796
1.04861	-7.45809	0.0603713
1.1038	-7.45809	0.0592336
1.15898	-7.45809	0.0584541
1.21417	-7.45809	0.0571936
1.26936	-7.45809	0.0551433
1.32455	-7.45809	0.0530134
1.37974	-7.45809	0.0503688
1.43493	-7.45809	0.0473951
1.49012	-7.45809	0.0440958
1.54531	-7.45809	0.0405842
1.6005	-7.45809	0.0368259
1.65569	-7.45809	0.0329063
1.71088	-7.45809	0.0288184
1.76607	-7.45809	0.0245939
1.82126	-7.45809	0.0202565
1.87645	-7.45809	0.0158258
1.93164	-7.45809	0.0113336
1.98683	-7.45809	0.00680273
2.04202	-7.45809	0.00226412
2.09721	-7.45809	-0.00225581
2.1524	-7.45809	-0.00672994
2.20759	-7.45809	-0.0111323
2.26278	-7.45809	-0.0154402
2.31797	-7.45809	-0.0196353
2.37316	-7.45809	-0.0236962
2.42835	-7.45809	-0.0276254
2.48354	-7.45809	-0.0313887
2.53873	-7.45809	-0.0350132
2.59392	-7.45809	-0.0384367
2.64911	-7.45809	-0.0416375
2.7043	-7.45809	-0.0445097
2.75949	-7.45809	-0.0471179
2.81468	-7.45809	-0.0489887
2.86987	-7.45809	-0.0506134
2.92506	-7.45809	-0.0524256
2.98025	-7.45809	-0.0521771
3.03544	-7.45809	-0.0532531
3.09063	-7.45809	-0.0542519
3.14582	-7.45809	-0.0524777
3.20101	-7.45809	-0.0520212
3.2562	-7.45809	-0.0520376
3.31139	-7.45809	-0.0500035
3.36658	-7.45809	-0.0477478
3.42177	-7.45809	-0.045958
3.47695	-7.45809	-0.0436857
3.53214	-7.45809	-0.0408993
3.58733	-7.45809	-0.0378872
3.64252	-7.45809	-0.034683
3.69771	-7.45809	-0.0312834
3.7529	-7.45809	-0.0277231
3.80809	-7.45809	-0.0240312
3.86328	-7.45809	-0.0202229
3.91847	-7.45809	-0.0163115
3.97366	-7.45809	-0.0123131
4.02885	-7.45809	-0.00824714
4.08404	-7.45809	-0.00413521
-4.13923	-7.35592	-1.79841e-14
-4.08404	-7.35592	0.00378138
-4.02885	-7.35592	0.00754241
-3.97366	-7.35592	0.011263
-3.91847	-7.35592	0.0149241
-3.86328	-7.35592	0.0185093
-3.80809	-7.35592	0.0220078
-3.7529	-7.35592	0.0254076
-3.69771	-7.35592	0.0286786
-3.64252	-7.35592	0.0318046
-3.58733	-7.35592	0.0348302
-3.53214	-7.35592	0.0375383
-3.47695	-7.35592	0.0397988
-3.42177	-7.35592	0.0426896
-3.36658	-7.35592	0.0445187
-3.31139	-7.35592	0.0454112
-3.2562	-7.35592	0.0485701
-3.20101	-7.35592	0.0477169
-3.14582	-7.35592	0.0498899
-3.09063	-7.35592	0.0492844
-3.03544	-7.35592	0.0496766
-2.98025	-7.35592	0.0490516
-2.92506	-7.35592	0.0485612
-2.86987	-7.35592	0.0472033
-2.81468	-7.35592	0.046274
-2.75949	-7.35592	0.0441201
-2.7043	-7.35592	0.0421814
-2.64911	-7.35592	0.039438
-2.59392	-7.35592	0.0364736
-2.53873	-7.35592	0.0332204
-2.48354	-7.35592	0.0297889
-2.42835	-7.35592	0.0261898
-2.37316	-7.35592	0.0224776
-2.31797	-7.35592	0.0186315
-2.26278	-7.35592	0.0146618
-2.20759	-7.35592	0.0105848
-2.1524	-7.35592	0.00640757
-2.09721	-7.35592	0.00215101
-2.04202	-7.35592	-0.00216264
-1.98683	-7.35592	-0.00650957
-1.93164	-7.35592	-0.0108629
-1.87645	-7.35592	-0.0151989
-1.82126	-7.35592	-0.0194876
-1.76607	-7.35592	-0.0237007
-1.71088	-7.35592	-0.0278244
-1.65569	-7.35592	-0.0318211
-1.6005	-7.35592	-0.0356658
-1.54531	-7.35592	-0.0393681
-1.49012	-7.35592	-0.0428416
-1.43493	-7.35592	-0.0460992
-1.37974	-7.35592	-0.0490719
-1.32455	-7.35592	-0.0517828
-1.26936	-7.35592	-0.05393
-1.21417	-7.35592	-0.056114
-1.15898	-7.35592	-0.0573216
-1.1038	-7.35592	-0.0587997
-1.04861	-7.35592	-0.0591432
-0.993416	-7.35592	-0.0597968
-0.938226	-7.35592	-0.0592228
-0.883036	-7.35592	-0.0589491
-0.827846	-7.35592	-0.05758
-0.772657	-7.35592	-0.0560087
-0.717467	-7.35592	-0.0537882
-0.662277	-7.35592	-0.0511117
-0.607087	-7.35592	-0.0480069
-0.551898	-7.35592	-0.0446105
-0.496708	-7.35592	-0.0409578
-0.441518	-7.35592	-0.037063
-0.386328	-7.35592	-0.0329574
-0.331139	-7.35592	-0.0286583
-0.275949	-7.35592	-0.0241805
-0.220759	-7.35592	-0.0195447
-0.165569	-7.35592	-0.0147777
-0.11038	-7.35592	-0.00990927
-0.0551898	-7.35592	-0.00497204
-5.55112e-17	-7.35592	-7.18687e-15
0.0551898	-7.35592	0.00497204
0.11038	-7.35592	0.00990927
0.165569	-7.35592	0.0147777
0.220759	-7.35592	0.0195447
0.275949	-7.35592	0.0241805
0.331139	-7.35592	0.0286583
0.386328	-7.35592	0.0329574
0.441518	-7.35592	0.037063
0.496708	-7.35592	0.0409578
0.551898	-7.35592	0.0446105
0.607087	-7.35592	0.0480069
0.662277	-7.35592	0.0511117
0.717467	-7.35592	0.0537882
0.772657	-7.35592	0.0560087
0.827846	-7.35592	0.05758
0.883036	-7.35592	0.0589491
0.938226	-7.35592	0.0592228
0.993416	-7.35592	0.0597968
1.04861	-7.35592	0.0591432
1.1038	-7.35592	0.0587997
1.15898	-7.35592	0.0573216
1.21417	-7.35592	0.056114
1.26936	-7.35592	0.05393
1.32455	-7.35592	0.0517828
1.37974	-7.35592	0.0490719
1.43493	-7.35592	0.0460992
1.49012	-7.35592	0.0428416
1.54531	-7.35592	0.0393681
1.6005	-7.35592	0.0356658
1.65569	-7.35592	0.0318211
1.71088	-7.35592	0.0278244
1.76607	-7.35592	0.0237007
1.82126	-7.35592	0.0194876
1.87645	-7.35592	0.0151989
1.93164	-7.35592	0.0108629
1.98683	-7.35592	0.00650957
2.04202	-7.35592	0.00216264
2.09721	-7.35592	-0.00215101
2.1524	-7.35592	-0.00640757
2.20759	-7.35592	-0.0105848
2.26278	-7.35592	-0.0146618
2.31797	-7.35592	-0.0186315
2.37316	-7.35592	-0.0224776
2.42835	-7.35592	-0.0261898
2.48354	-7.35592	-0.0297889
2.53873	-7.35592	-0.0332204
2.59392	-7.35592	-0.0364736
2.64911	-7.35592	-0.039438
2.7043	-7.35592	-0.0421814
2.75949	-7.35592	-0.0441201
2.81468	-7.35592	-0.046274
2.86987	-7.35592	-0.0472033
2.92506	-7.35592	-0.0485612
2.98025	-7.35592	-0.0490516
3.03544	-7.35592	-0.0496766
3.09063	-7.35592	-0.0492844
3.14582	-7.35592	-0.0498899
3.20101	-7.35592	-0.0477169
3.2562	-7.35592	-0.0485701
3.31139	-7.35592	-0.0454112
3.36658	-7.35592	-0.0445187
3.42177	-7.35592	-0.0426896
3.47695	-7.35592	-0.0397988
3.53214	-7.35592	-0.0375383
3.58733	-7.35592	-0.0348302
3.64252	-7.35592	-0.0318046
3.69771	-7.35592	-0.0286786
3.7529	-7.35592	-0.0254076
3.80809	-7.35592	-0.0220078
3.86328	-7.35592	-0.0185093
3.91847	-7.35592	-0.0149241
3.97366	-7.35592	-0.011263
4.02885	-7.35592	-0.00754241
4.08404	-7.35592	-0.00378138
-4.13923	-7.25376	2.53661e-14
-4.08404	-7.25376	0.00339285
-4.02885	-7.25376	0.00676851
-3.97366	-7.25376	0.0101113
-3.91847	-7.25376	0.0134075
-3.86328	-7.25376	0.0166412
-3.80809	-7.25376	0.0197909
-3.7529	-7.25376	0.0228629
-3.69771	-7.25376	0.0258777
-3.64252	-7.25376	0.0286093
-3.58733	-7.25376	0.0312349
-3.53214	-7.25376	0.0343102
-3.47695	-7.25376	0.0357564
-3.42177	-7.25376	0.0388095
-3.36658	-7.25376	0.0400088
-3.31139	-7.25376	0.042004
-3.2562	-7.25376	0.0427648
-3.20101	-7.25376	0.0445241
-3.14582	-7.25376	0.0437143
-3.09063	-7.25376	0.0459689
-3.03544	-7.25376	0.0441916
-2.98025	-7.25376	0.0444534
-2.92506	-7.25376	0.0450681
-2.86987	-7.25376	0.0427585
-2.81468	-7.25376	0.0417736
-2.75949	-7.25376	0.0411183
-2.7043	-7.25376	0.0391246
-2.64911	-7.25376	0.0366763
-2.59392	-7.25376	0.0340696
-2.53873	-7.25376	0.0311215
-2.48354	-7.25376	0.0278958
-2.42835	-7.25376	0.0245132
-2.37316	-7.25376	0.0210165
-2.31797	-7.25376	0.0174118
-2.26278	-7.25376	0.0137021
-2.20759	-7.25376	0.00989297
-2.1524	-7.25376	0.00599298
-2.09721	-7.25376	0.00201414
-2.04202	-7.25376	-0.00202758
-1.98683	-7.25376	-0.0061127
-1.93164	-7.25376	-0.010219
-1.87645	-7.25376	-0.0143222
-1.82126	-7.25376	-0.0183967
-1.76607	-7.25376	-0.022416
-1.71088	-7.25376	-0.0263537
-1.65569	-7.25376	-0.0301859
-1.6005	-7.25376	-0.0338946
-1.54531	-7.25376	-0.037464
-1.49012	-7.25376	-0.0408608
-1.43493	-7.25376	-0.0440308
-1.37974	-7.25376	-0.0469734
-1.32455	-7.25376	-0.0497149
-1.26936	-7.25376	-0.0519833
-1.21417	-7.25376	-0.0536879
-1.15898	-7.25376	-0.0556778
-1.1038	-7.25376	-0.0572092
-1.04861	-7.25376	-0.0572476
-0.993416	-7.25376	-0.0581039
-0.938226	-7.25376	-0.0581215
-0.883036	-7.25376	-0.0572677
-0.827846	-7.25376	-0.0565407
-0.772657	-7.25376	-0.0548393
-0.717467	-7.25376	-0.0527737
-0.662277	-7.25376	-0.0501804
-0.607087	-7.25376	-0.0471544
-0.551898	-7.25376	-0.0438409
-0.496708	-7.25376	-0.0402631
-0.441518	-7.25376	-0.0364476
-0.386328	-7.25376	-0.0324318
-0.331139	-7.25376	-0.0282166
-0.275949	-7.25376	-0.0238174
-0.220759	-7.25376	-0.0192583
-0.165569	-7.25376	-0.0145658
-0.11038	-7.25376	-0.00976967
-0.0551898	-7.25376	-0.00490275
-5.55112e-17	-7.25376	-5.67305e-14
0.0551898	-7.25376	0.00490275
0.11038	-7.25376	0.00976967
0.165569	-7.25376	0.0145658
0.220759	-7.25376	0.0192583
0.275949	-7.25376	0.0238174
0.331139	-7.25376	0.0282166
0.386328	-7.25376	0.0324318
0.441518	-7.25376	0.0364476
0.496708	-7.25376	0.0402631
0.551898	-7.25376	0.0438409
0.607087	-7.25376	0.0471544
0.662277	-7.25376	0.0501804
0.717467	-7.25376	0.0527737
0.772657	-7.25376	0.0548393
0.827846	-7.25376	0.0565407
0.883036	-7.25376	0.0572677
0.938226	-7.25376	0.0581215
0.993416	-7.25376	0.0581039
1.04861	-7.25376	0.0572476
1.1038	-7.25376	0.0572092
1.15898	-7.25376	0.0556778
1.21417	-7.25376	0.0536879
1.26936	-7.25376	0.0519833
1.32455	-7.25376	0.0497149
1.37974	-7.25376	0.0469734
1.43493	-7.25376	0.0440308
1.49012	-7.25376	0.0408608
1.54531	-7.25376	0.037464
1.6005	-7.25376	0.0338946
1.65569	-7.25376	0.0301859
1.71088	-7.25376	0.0263537
1.76607	-7.25376	0.022416
1.82126	-7.25376	0.0183967
1.87645	-7.25376	0.0143222
1.93164	-7.25376	0.010219
1.98683	-7.25376	0.0061127
2.04202	-7.25376	0.00202758
2.09721	-7.25376	-0.00201414
2.1524	-7.25376	-0.00599298
2.20759	-7.25376	-0.00989297
2.26278	-7.25376	-0.0137021
2.31797	-7.25376	-0.0174118
2.37316	-7.25376	-0.0210165
2.42835	-7.25376	-0.0245132
2.48354	-7.25376	-0.0278958
2.53873	-7.25376	-0.0311215
2.59392	-7.25376	-0.0340696
2.64911	-7.25376	-0.0366763
2.7043	-7.25376	-0.0391246
2.75949	-7.25376	-0.0411183
2.81468	-7.25376	-0.0417736
2.86987	-7.25376	-0.0427585
2.92506	-7.25376	-0.0450681
2.98025	-7.25376	-0.0444534
3.03544	-7.25376	-0.0441916
3.09063	-7.25376	-0.0459689
3.14582	-7.25376	-0.0437143
3.20101	-7.25376	-0.0445241
3.2562	-7.25376	-0.0427648
3.31139	-7.25376	-0.042004
3.36658	-7.25376	-0.0400088
3.42177	-7.25376	-0.0388095
3.47695	-7.25376	-0.0357564
3.53214	-7.25376	-0.0343102
3.58733	-7.25376	-0.0312349
3.64252	-7.25376	-0.0286093
3.69771	-7.25376	-0.0258777
3.7529	-7.25376	-0.0228629
3.80809	-7.25376	-0.0197909
3.86328	-7.25376	-0.0166412
3.91847	-7.25376	-0.0134075
3.97366	-7.25376	-0.0101113
4.02885	-7.25376	-0.00676851
4.08404	-7.25376	-0.00339285
-4.13923	-7.15159	-1.81888e-14
-4.08404	-7.15159	0.00299191
-4.02885	-7.15159	0.0059715
-3.97366	-7.15159	0.00892973
-3.91847	-7.15159	0.0118567
-3.86328	-7.15159	0.0147107
-3.80809	-7.15159	0.0174339
-3.7529	-7.15159	0.0202269
-3.69771	-7.15159	0.0231278
-3.64252	-7.15159	0.0251392
-3.58733	-7.15159	0.0281094
-3.53214	-7.15159	0.0301319
-3.47695	-7.15159	0.03216
-3.42177	-7.15159	0.0339659
-3.36658	-7.15159	0.0358751
-3.31139	-7.15159	0.0361482
-3.2562	-7.15159	0.0382521
-3.20101	-7.15159	0.0383338
-3.14582	-7.15159	0.0386585
-3.09063	-7.15159	0.0396143
-3.03544	-7.15159	0.039981
-2.98025	-7.15159	0.0391885
-2.92506	-7.15159	0.038184
-2.86987	-7.15159	0.0377473
-2.81468	-7.15159	0.0375104
-2.75949	-7.15159	0.0368171
-2.7043	-7.15159	0.0354809
-2.64911	-7.15159	0.0336212
-2.59392	-7.15159	0.0313506
-2.53873	-7.15159	0.02873
-2.48354	-7.15159	0.025822
-2.42835	-7.15159	0.022703
-2.37316	-7.15159	0.0194415
-2.31797	-7.15159	0.0160802
-2.26278	-7.15159	0.0126371
-2.20759	-7.15159	0.00911691
-2.1524	-7.15159	0.00552153
-2.09721	-7.15159	0.00185607
-2.04202	-7.15159	-0.00186947
-1.98683	-7.15159	-0.00564056
-1.93164	-7.15159	-0.00943913
-1.87645	-7.15159	-0.0132448
-1.82126	-7.15159	-0.017036
-1.76607	-7.15159	-0.0207904
-1.71088	-7.15159	-0.024486
-1.65569	-7.15159	-0.0281009
-1.6005	-7.15159	-0.0316128
-1.54531	-7.15159	-0.0349986
-1.49012	-7.15159	-0.0382321
-1.43493	-7.15159	-0.0412857
-1.37974	-7.15159	-0.0441369
-1.32455	-7.15159	-0.0467836
-1.26936	-7.15159	-0.0492502
-1.21417	-7.15159	-0.0515353
-1.15898	-7.15159	-0.0534708
-1.1038	-7.15159	-0.0546679
-1.04861	-7.15159	-0.0549486
-0.993416	-7.15159	-0.0550028
-0.938226	-7.15159	-0.0555336
-0.883036	-7.15159	-0.0555133
-0.827846	-7.15159	-0.0542837
-0.772657	-7.15159	-0.0528886
-0.717467	-7.15159	-0.0509899
-0.662277	-7.15159	-0.0485102
-0.607087	-7.15159	-0.0456041
-0.551898	-7.15159	-0.0424185
-0.496708	-7.15159	-0.0389438
-0.441518	-7.15159	-0.0352794
-0.386328	-7.15159	-0.0313967
-0.331139	-7.15159	-0.0273246
-0.275949	-7.15159	-0.0230763
-0.220759	-7.15159	-0.0186668
-0.165569	-7.15159	-0.0141227
-0.11038	-7.15159	-0.00947456
-0.0551898	-7.15159	-0.00475533
-5.55112e-17	-7.15159	4.18984e-15
0.0551898	-7.15159	0.00475533
0.11038	-7.15159	0.00947456
0.165569	-7.15159	0.0141227
0.220759	-7.15159	0.0186668
0.275949	-7.15159	0.0230763
0.331139	-7.15159	0.0273246
0.386328	-7.15159	0.0313967
0.441518	-7.15159	0.0352794
0.496708	-7.15159	0.0389438
0.551898	-7.15159	0.0424185
0.607087	-7.15159	0.0456041
0.662277	-7.15159	0.0485102
0.717467	-7.15159	0.0509899
0.772657	-7.15159	0.0528886
0.827846	-7.15159	0.0542837
0.883036	-7.15159	0.0555133
0.938226	-7.15159	0.0555336
0.993416	-7.15159	0.0550028
1.04861	-7.15159	0.0549486
1.1038	-7.15159	0.0546679
1.15898	-7.15159	0.0534708
1.21417	-7.15159	0.0515353
1.26936	-7.15159	0.0492502
1.32455	-7.15159	0.0467836
1.37974	-7.15159	0.0441369
1.43493	-7.15159	0.0412857
1.49012	-7.15159	0.0382321
1.54531	-7.15159	0.0349986
1.6005	-7.15159	0.0316128
1.65569	-7.15159	0.0281009
1.71088	-7.15159	0.024486
1.76607	-7.15159	0.0207904
1.82126	-7.15159	0.017036
1.87645	-7.15159	0.0132448
1.93164	-7.15159	0.00943913
1.98683	-7.15159	0.00564056
2.04202	-7.15159	0.00186947
2.09721	-7.15159	-0.00185607
2.1524	-7.15159	-0.00552153
2.20759	-7.15159	-0.00911691
2.26278	-7.15159	-0.0126371
2.31797	-7.15159	-0.0160802
2.37316	-7.15159	-0.0194415
2.42835	-7.15159	-0.022703
2.48354	-7.15159	-0.025822
2.53873	-7.15159	-0.02873
2.59392	-7.15159	-0.0313506
2.64911	-7.15159	-0.0336212
2.7043	-7.15159	-0.0354809
2.75949	-7.15159	-0.0368171
2.81468	-7.15159	-0.0375104
2.86987	-7.15159	-0.0377473
2.92506	-7.15159	-0.038184
2.98025	-7.15159	-0.0391885
3.03544	-7.15159	-0.039981
3.09063	-7.15159	-0.0396143
3.14582	-7.15159	-0.0386585
3.20101	-7.15159	-0.0383338
3.2562	-7.15159	-0.0382521
3.31139	-7.15159	-0.0361482
3.36658	-7.15159	-0.0358751
3.42177	-7.15159	-0.0339659
3.47695	-7.15159	-0.03216
3.53214	-7.15159	-0.0301319
3.58733	-7.15159	-0.0281094
3.64252	-7.15159	-0.0251392
3.69771	-7.15159	-0.0231278
3.7529	-7.15159	-0.0202269
3.80809	-7.15159	-0.0174339
3.86328	-7.15159	-0.0147107
3.91847	-7.15159	-0.0118567
3.97366	-7.15159	-0.00892973
4.02885	-7.15159	-0.0059715
4.08404	-7.15159	-0.00299191
-4.13923	-7.04943	-2.47442e-14
-4.08404	-7.04943	0.00262063
-4.02885	-7.04943	0.00522588
-3.97366	-7.04943	0.00777163
-3.91847	-7.04943	0.0102142
-3.86328	-7.04943	0.0127289
-3.80809	-7.04943	0.0155431
-3.7529	-7.04943	0.0176895
-3.69771	-7.04943	0.0196888
-3.64252	-7.04943	0.0228039
-3.58733	-7.04943	0.0235959
-3.53214	-7.04943	0.0267326
-3.47695	-7.04943	0.0272402
-3.42177	-7.04943	0.0290451
-3.36658	-7.04943	0.0300872
-3.31139	-7.04943	0.0311774
-3.2562	-7.04943	0.0318976
-3.20101	-7.04943	0.0316163
-3.14582	-7.04943	0.0320366
-3.09063	-7.04943	0.0331072
-3.03544	-7.04943	0.033756
-2.98025	-7.04943	0.0337674
-2.92506	-7.04943	0.0333469
-2.86987	-7.04943	0.0326985
-2.81468	-7.04943	0.0320006
-2.75949	-7.04943	0.0313813
-2.7043	-7.04943	0.0307369
-2.64911	-7.04943	0.0296777
-2.59392	-7.04943	0.02792
-2.53873	-7.04943	0.0256434
-2.48354	-7.04943	0.0231932
-2.42835	-7.04943	0.0206171
-2.37316	-7.04943	0.0177831
-2.31797	-7.04943	0.0147256
-2.26278	-7.04943	0.0115626
-2.20759	-7.04943	0.00832911
-2.1524	-7.04943	0.00503361
-2.09721	-7.04943	0.00168997
-2.04202	-7.04943	-0.0017013
-1.98683	-7.04943	-0.00512934
-1.93164	-7.04943	-0.00858471
-1.87645	-7.04943	-0.0120601
-1.82126	-7.04943	-0.0155227
-1.76607	-7.04943	-0.018956
-1.71088	-7.04943	-0.0223617
-1.65569	-7.04943	-0.0256999
-1.6005	-7.04943	-0.028953
-1.54531	-7.04943	-0.0321369
-1.49012	-7.04943	-0.0351595
-1.43493	-7.04943	-0.0379538
-1.37974	-7.04943	-0.0407106
-1.32455	-7.04943	-0.0435718
-1.26936	-7.04943	-0.0463003
-1.21417	-7.04943	-0.0485633
-1.15898	-7.04943	-0.0502758
-1.1038	-7.04943	-0.0515474
-1.04861	-7.04943	-0.0524775
-0.993416	-7.04943	-0.0530415
-0.938226	-7.04943	-0.0530734
-0.883036	-7.04943	-0.0524286
-0.827846	-7.04943	-0.0513123
-0.772657	-7.04943	-0.0500891
-0.717467	-7.04943	-0.0484991
-0.662277	-7.04943	-0.046203
-0.607087	-7.04943	-0.0434823
-0.551898	-7.04943	-0.0404061
-0.496708	-7.04943	-0.0371178
-0.441518	-7.04943	-0.033602
-0.386328	-7.04943	-0.0299165
-0.331139	-7.04943	-0.0260376
-0.275949	-7.04943	-0.0219961
-0.220759	-7.04943	-0.0177994
-0.165569	-7.04943	-0.0134702
-0.11038	-7.04943	-0.00903878
-0.0551898	-7.04943	-0.00453725
-5.55112e-17	-7.04943	2.57617e-14
0.0551898	-7.04943	0.00453725
0.11038	-7.04943	0.00903878
0.165569	-7.04943	0.0134702
0.220759	-7.04943	0.0177994
0.275949	-7.04943	0.0219961
0.331139	-7.04943	0.0260376
0.386328	-7.04943	0.0299165
0.441518	-7.04943	0.033602
0.496708	-7.04943	0.0371178
0.551898	-7.04943	0.0404061
0.607087	-7.04943	0.0434823
0.662277	-7.04943	0.046203
0.717467	-7.04943	0.0484991
0.772657	-7.04943	0.0500891
0.827846	-7.04943	0.0513123
0.883036	-7.04943	0.0524286
0.938226	-7.04943	0.0530734
0.993416	-7.04943	0.0530415
1.04861	-7.04943	0.0524775
1.1038	-7.04943	0.0515474
1.15898	-7.04943	0.0502758
1.21417	-7.04943	0.0485633
1.26936	-7.04943	0.0463003
1.32455	-7.04943	0.0435718
1.37974	-7.04943	0.0407106
1.43493	-7.04943	0.0379538
1.49012	-7.04943	0.0351595
1.54531	-7.04943	0.0321369
1.6005	-7.04943	0.028953
1.65569	-7.04943	0.0256999
1.71088	-7.04943	0.0223617
1.76607	-7.04943	0.018956
1.82126	-7.04943	0.0155227
1.87645	-7.04943	0.0120601
1.93164	-7.04943	0.00858471
1.98683	-7.04943	0.00512934
2.04202	-7.04943	0.0017013
2.09721	-7.04943	-0.00168997
2.1524	-7.04943	-0.00503361
2.20759	-7.04943	-0.00832911
2.26278	-7.04943	-0.0115626
2.31797	-7.04943	-0.0147256
2.37316	-7.04943	-0.0177831
2.42835	-7.04943	-0.0206171
2.48354	-7.04943	-0.0231932
2.53873	-7.04943	-0.0256434
2.59392	-7.04943	-0.02792
2.64911	-7.04943	-0.0296777
2.7043	-7.04943	-0.0307369
2.75949	-7.04943	-0.0313813
2.81468	-7.04943	-0.0320006
2.86987	-7.04943	-0.0326985
2.92506	-7.04943	-0.0333469
2.98025	-7.04943	-0.0337674
3.03544	-7.04943	-0.033756
3.09063	-7.04943	-0.0331072
3.14582	-7.04943	-0.0320366
3.20101	-7.04943	-0.0316163
3.2562	-7.04943	-0.0318976
3.31139	-7.04943	-0.0311774
3.36658	-7.04943	-0.0300872
3.42177	-7.04943	-0.0290451
3.47695	-7.04943	-0.0272402
3.53214	-7.04943	-0.0267326
3.58733	-7.04943	-0.0235959
3.64252	-7.04943	-0.0228039
3.69771	-7.04943	-0.0196888
3.7529	-7.04943	-0.0176895
3.80809	-7.04943	-0.0155431
3.86328	-7.04943	-0.0127289
3.91847	-7.04943	-0.0102142
3.97366	-7.04943	-0.00777163
4.02885	-7.04943	-0.00522588
4.08404	-7.04943	-0.00262063
-4.13923	-6.94726	9.92998e-14
-4.08404	-6.94726	0.002292
-4.02885	-6.94726	0.00454471
-3.97366	-6.94726	0.00664889
-3.91847	-6.94726	0.00862278
-3.86328	-6.94726	0.0109917
-3.80809	-6.94726	0.0134595
-3.7529	-6.94726	0.0146788
-3.69771	-6.94726	0.0172002
-3.64252	-6.94726	0.0184347
-3.58733	-6.94726	0.0202856
-3.53214	-6.94726	0.0214857
-3.47695	-6.94726	0.0222157
-3.42177	-6.94726	0.0232114
-3.36658	-6.94726	0.025359
-3.31139	-6.94726	0.0257981
-3.2562	-6.94726	0.0247659
-3.20101	-6.94726	0.0241089
-3.14582	-6.94726	0.0243219
-3.09063	-6.94726	0.0249256
-3.03544	-6.94726	0.025665
-2.98025	-6.94726	0.0266392
-2.92506	-6.94726	0.0277072
-2.86987	-6.94726	0.028018
-2.81468	-6.94726	0.0272691
-2.75949	-6.94726	0.0267033
-2.7043	-6.94726	0.0264161
-2.64911	-6.94726	0.0245784
-2.59392	-6.94726	0.0230587
-2.53873	-6.94726	0.0223214
-2.48354	-6.94726	0.0200523
-2.42835	-6.94726	0.0180301
-2.37316	-6.94726	0.0158002
-2.31797	-6.94726	0.013102
-2.26278	-6.94726	0.0104256
-2.20759	-6.94726	0.00750799
-2.1524	-6.94726	0.00455618
-2.09721	-6.94726	0.0015272
-2.04202	-6.94726	-0.00153652
-1.98683	-6.94726	-0.00462722
-1.93164	-6.94726	-0.00773861
-1.87645	-6.94726	-0.0108541
-1.82126	-6.94726	-0.013972
-1.76607	-6.94726	-0.0170598
-1.71088	-6.94726	-0.0201408
-1.65569	-6.94726	-0.0231416
-1.6005	-6.94726	-0.0261216
-1.54531	-6.94726	-0.0290993
-1.49012	-6.94726	-0.0316712
-1.43493	-6.94726	-0.0350099
-1.37974	-6.94726	-0.0369894
-1.32455	-6.94726	-0.039376
-1.26936	-6.94726	-0.0428459
-1.21417	-6.94726	-0.0439701
-1.15898	-6.94726	-0.0444276
-1.1038	-6.94726	-0.0461954
-1.04861	-6.94726	-0.0481636
-0.993416	-6.94726	-0.0492211
-0.938226	-6.94726	-0.0494072
-0.883036	-6.94726	-0.0490678
-0.827846	-6.94726	-0.048304
-0.772657	-6.94726	-0.047051
-0.717467	-6.94726	-0.0453404
-0.662277	-6.94726	-0.0432927
-0.607087	-6.94726	-0.0408407
-0.551898	-6.94726	-0.0379645
-0.496708	-6.94726	-0.0348625
-0.441518	-6.94726	-0.0315332
-0.386328	-6.94726	-0.0280645
-0.331139	-6.94726	-0.0244199
-0.275949	-6.94726	-0.0206338
-0.220759	-6.94726	-0.0166975
-0.165569	-6.94726	-0.0126385
-0.11038	-6.94726	-0.00848274
-0.0551898	-6.94726	-0.00425884
-5.55112e-17	-6.94726	-1.23829e-14
0.0551898	-6.94726	0.00425884
0.11038	-6.94726	0.00848274
0.165569	-6.94726	0.0126385
0.220759	-6.94726	0.0166975
0.275949	-6.94726	0.0206338
0.331139	-6.94726	0.0244199
0.386328	-6.94726	0.0280645
0.441518	-6.94726	0.0315332
0.496708	-6.94726	0.0348625
0.551898	-6.94726	0.0379645
0.607087	-6.94726	0.0408407
0.662277	-6.94726	0.0432927
0.717467	-6.94726	0.0453404
0.772657	-6.94726	0.047051
0.827846	-6.94726	0.048304
0.883036	-6.94726	0.0490678
0.938226	-6.94726	0.0494072
0.993416	-6.94726	0.0492211
1.04861	-6.94726	0.0481636
1.1038	-6.94726	0.0461954
1.15898	-6.94726	0.0444276
1.21417	-6.94726	0.0439701
1.26936	-6.94726	0.0428459
1.32455	-6.94726	0.039376
1.37974	-6.94726	0.0369894
1.43493	-6.94726	0.0350099
1.49012	-6.94726	0.0316712
1.54531	-6.94726	0.0290993
1.6005	-6.94726	0.0261216
1.65569	-6.94726	0.0231416
1.71088	-6.94726	0.0201408
1.76607	-6.94726	0.0170598
1.82126	-6.94726	0.013972
1.87645	-6.94726	0.0108541
1.93164	-6.94726	0.00773861
1.98683	-6.94726	0.00462722
2.04202	-6.94726	0.00153652
2.09721	-6.94726	-0.0015272
2.1524	-6.94726	-0.00455618
2.20759	-6.94726	-0.00750799
2.26278	-6.94726	-0.0104256
2.31797	-6.94726	-0.013102
2.37316	-6.94726	-0.0158002
2.42835	-6.94726	-0.0180301
2.48354	-6.94726	-0.0200523
2.53873	-6.94726	-0.0223214
2.59392	-6.94726	-0.0230587
2.64911	-6.94726	-0.0245784
2.7043	-6.94726	-0.0264161
2.75949	-6.94726	-0.0267033
2.81468	-6.94726	-0.0272691
2.86987	-6.94726	-0.028018
2.92506	-6.94726	-0.0277072
2.98025	-6.94726	-0.0266392
3.03544	-6.94726	-0.025665
3.09063	-6.94726	-0.0249256
3.14582	-6.94726	-0.0243219
3.20101	-6.94726	-0.0241089
3.2562	-6.94726	-0.0247659
3.31139	-6.94726	-0.0257981
3.36658	-6.94726	-0.025359
3.42177	-6.94726	-0.0232114
3.47695	-6.94726	-0.0222157
3.53214	-6.94726	-0.0214857
3.58733	-6.94726	-0.0202856
3.64252	-6.94726	-0.0184347
3.69771	-6.94726	-0.0172002
3.7529	-6.94726	-0.0146788
3.80809	-6.94726	-0.0134595
3.86328	-6.94726	-0.0109917
3.91847	-6.94726	-0.00862278
3.97366	-6.94726	-0.00664889
4.02885	-6.94726	-0.00454471
4.08404	-6.94726	-0.002292
-4.13923	-6.8451	7.23026e-15
-4.08404	-6.8451	0.00186955
-4.02885	-6.8451	0.00377692
-3.97366	-6.8451	0.00565029
-3.91847	-6.8451	0.00725843
-3.86328	-6.8451	0.00883634
-3.80809	-6.8451	0.0106787
-3.7529	-6.8451	0.0120899
-3.69771	-6.8451	0.0134046
-3.64252	-6.8451	0.0148913
-3.58733	-6.8451	0.0149987
-3.53214	-6.8451	0.0175823
-3.47695	-6.8451	0.0180017
-3.42177	-6.8451	0.0163244
-3.36658	-6.8451	0.016644
-3.31139	-6.8451	0.0184839
-3.2562	-6.8451	0.020047
-3.20101	-6.8451	0.0207059
-3.14582	-6.8451	0.0203301
-3.09063	-6.8451	0.0192176
-3.03544	-6.8451	0.0190527
-2.98025	-6.8451	0.0218813
-2.92506	-6.8451	0.024533
-2.86987	-6.8451	0.0228028
-2.81468	-6.8451	0.0215307
-2.75949	-6.8451	0.0223195
-2.7043	-6.8451	0.0212882
-2.64911	-6.8451	0.0203423
-2.59392	-6.8451	0.0192625
-2.53873	-6.8451	0.0181145
-2.48354	-6.8451	0.0167203
-2.42835	-6.8451	0.0149153
-2.37316	-6.8451	0.013406
-2.31797	-6.8451	0.0110235
-2.26278	-6.8451	0.00898367
-2.20759	-6.8451	0.00652653
-2.1524	-6.8451	0.00395418
-2.09721	-6.8451	0.00134979
-2.04202	-6.8451	-0.00135814
-1.98683	-6.8451	-0.00408241
-1.93164	-6.8451	-0.00688195
-1.87645	-6.8451	-0.00965037
-1.82126	-6.8451	-0.0123325
-1.76607	-6.8451	-0.01518
-1.71088	-6.8451	-0.0179218
-1.65569	-6.8451	-0.0203513
-1.6005	-6.8451	-0.0234111
-1.54531	-6.8451	-0.0257841
-1.49012	-6.8451	-0.0281461
-1.43493	-6.8451	-0.0314685
-1.37974	-6.8451	-0.0324947
-1.32455	-6.8451	-0.0364471
-1.26936	-6.8451	-0.036562
-1.21417	-6.8451	-0.0399472
-1.15898	-6.8451	-0.0407423
-1.1038	-6.8451	-0.0409701
-1.04861	-6.8451	-0.0438978
-0.993416	-6.8451	-0.0441145
-0.938226	-6.8451	-0.0429825
-0.883036	-6.8451	-0.0427437
-0.827846	-6.8451	-0.0428188
-0.772657	-6.8451	-0.0424063
-0.717467	-6.8451	-0.0413648
-0.662277	-6.8451	-0.0397967
-0.607087	-6.8451	-0.0377464
-0.551898	-6.8451	-0.0351924
-0.496708	-6.8451	-0.0322818
-0.441518	-6.8451	-0.029198
-0.386328	-6.8451	-0.0259298
-0.331139	-6.8451	-0.0225633
-0.275949	-6.8451	-0.0190433
-0.220759	-6.8451	-0.0154138
-0.165569	-6.8451	-0.0116683
-0.11038	-6.8451	-0.00783081
-0.0551898	-6.8451	-0.00393143
-5.55112e-17	-6.8451	2.46111e-14
0.0551898	-6.8451	0.00393143
0.11038	-6.8451	0.00783081
0.165569	-6.8451	0.0116683
0.220759	-6.8451	0.0154138
0.275949	-6.8451	0.0190433
0.331139	-6.8451	0.0225633
0.386328	-6.8451	0.0259298
0.441518	-6.8451	0.029198
0.496708	-6.8451	0.0322818
0.551898	-6.8451	0.0351924
0.607087	-6.8451	0.0377464
0.662277	-6.8451	0.0397967
0.717467	-6.8451	0.0413648
0.772657	-6.8451	0.0424063
0.827846	-6.8451	0.0428188
0.883036	-6.8451	0.0427437
0.938226	-6.8451	0.0429825
0.993416	-6.8451	0.0441145
1.04861	-6.8451	0.0438978
1.1038	-6.8451	0.0409701
1.15898	-6.8451	0.0407423
1.21417	-6.8451	0.0399472
1.26936	-6.8451	0.036562
1.32455	-6.8451	0.0364471
1.37974	-6.8451	0.0324947
1.43493	-6.8451	0.0314685
1.49012	-6.8451	0.0281461
1.54531	-6.8451	0.0257841
1.6005	-6.8451	0.0234111
1.65569	-6.8451	0.0203513
1.71088	-6.8451	0.0179218
1.76607	-6.8451	0.01518
1.82126	-6.8451	0.0123325
1.87645	-6.8451	0.00965037
1.93164	-6.8451	0.00688195
1.98683	-6.8451	0.00408241
2.04202	-6.8451	0.00135814
2.09721	-6.8451	-0.00134979
2.1524	-6.8451	-0.00395418
2.20759	-6.8451	-0.00652653
2.26278	-6.8451	-0.00898367
2.31797	-6.8451	-0.0110235
2.37316	-6.8451	-0.013406
2.42835	-6.8451	-0.0149153
2.48354	-6.8451	-0.0167203
2.53873	-6.8451	-0.0181145
2.59392	-6.8451	-0.0192625
2.64911	-6.8451	-0.0203423
2.7043	-6.8451	-0.0212882
2.75949	-6.8451	-0.0223195
2.81468	-6.8451	-0.0215307
2.86987	-6.8451	-0.0228028
2.92506	-6.8451	-0.024533
2.98025	-6.8451	-0.0218813
3.03544	-6.8451	-0.0190527
3.09063	-6.8451	-0.0192176
3.14582	-6.8451	-0.0203301
3.20101	-6.8451	-0.0207059
3.2562	-6.8451	-0.020047
3.31139	-6.8451	-0.0184839
3.36658	-6.8451	-0.016644
3.42177	-6.8451	-0.0163244
3.47695	-6.8451	-0.0180017
3.53214	-6.8451	-0.0175823
3.58733	-6.8451	-0.0149987
3.64252	-6.8451	-0.0148913
3.69771	-6.8451	-0.0134046
3.7529	-6.8451	-0.0120899
3.80809	-6.8451	-0.0106787
3.86328	-6.8451	-0.00883634
3.91847	-6.8451	-0.00725843
3.97366	-6.8451	-0.00565029
4.02885	-6.8451	-0.00377692
4.08404	-6.8451	-0.00186955
-4.13923	-6.74293	-2.61544e-15
-4.08404	-6.74293	0.00144264
-4.02885	-6.74293	0.0028953
-3.97366	-6.74293	0.0043032
-3.91847	-6.74293	0.00540967
-3.86328	-6.74293	0.00665488
-3.80809	-6.74293	0.00840647
-3.7529	-6.74293	0.00829831
-3.69771	-6.74293	0.0109363
-3.64252	-6.74293	0.00995376
-3.58733	-6.74293	0.0114042
-3.53214	-6.74293	0.0142945
-3.47695	-6.74293	0.0135019
-3.42177	-6.74293	0.0118285
-3.36658	-6.74293	0.0113847
-3.31139	-6.74293	0.011633
-3.2562	-6.74293	0.012142
-3.20101	-6.74293	0.0135844
-3.14582	-6.74293	0.0170102
-3.09063	-6.74293	0.0200637
-3.03544	-6.74293	0.0170559
-2.98025	-6.74293	0.0146006
-2.92506	-6.74293	0.0201729
-2.86987	-6.74293	0.016774
-2.81468	-6.74293	0.0183054
-2.75949	-6.74293	0.0173657
-2.7043	-6.74293	0.0175319
-2.64911	-6.74293	0.0160882
-2.59392	-6.74293	0.0156085
-2.53873	-6.74293	0.0145933
-2.48354	-6.74293	0.0135392
-2.42835	-6.74293	0.0118139
-2.37316	-6.74293	0.0104889
-2.31797	-6.74293	0.00918191
-2.26278	-6.74293	0.00735834
-2.20759	-6.74293	0.00528539
-2.1524	-6.74293	0.00321213
-2.09721	-6.74293	0.00110035
-2.04202	-6.74293	-0.00113522
-1.98683	-6.74293	-0.00348627
-1.93164	-6.74293	-0.00586885
-1.87645	-6.74293	-0.00819228
-1.82126	-6.74293	-0.0104252
-1.76607	-6.74293	-0.0126486
-1.71088	-6.74293	-0.0150532
-1.65569	-6.74293	-0.0177554
-1.6005	-6.74293	-0.0204231
-1.54531	-6.74293	-0.022326
-1.49012	-6.74293	-0.0237399
-1.43493	-6.74293	-0.0263568
-1.37974	-6.74293	-0.0295272
-1.32455	-6.74293	-0.0302365
-1.26936	-6.74293	-0.0319298
-1.21417	-6.74293	-0.0345587
-1.15898	-6.74293	-0.0344878
-1.1038	-6.74293	-0.0371971
-1.04861	-6.74293	-0.0365301
-0.993416	-6.74293	-0.0386092
-0.938226	-6.74293	-0.0389059
-0.883036	-6.74293	-0.0375053
-0.827846	-6.74293	-0.0381061
-0.772657	-6.74293	-0.038544
-0.717467	-6.74293	-0.0378032
-0.662277	-6.74293	-0.0363549
-0.607087	-6.74293	-0.0344228
-0.551898	-6.74293	-0.03208
-0.496708	-6.74293	-0.0294741
-0.441518	-6.74293	-0.0266518
-0.386328	-6.74293	-0.0236404
-0.331139	-6.74293	-0.0205415
-0.275949	-6.74293	-0.017309
-0.220759	-6.74293	-0.0140018
-0.165569	-6.74293	-0.0105954
-0.11038	-6.74293	-0.00710789
-0.0551898	-6.74293	-0.00356806
-5.55112e-17	-6.74293	1.90961e-14
0.0551898	-6.74293	0.00356806
0.11038	-6.74293	0.00710789
0.165569	-6.74293	0.0105954
0.220759	-6.74293	0.0140018
0.275949	-6.74293	0.017309
0.331139	-6.74293	0.0205415
0.386328	-6.74293	0.0236404
0.441518	-6.74293	0.0266518
0.496708	-6.74293	0.0294741
0.551898	-6.74293	0.03208
0.607087	-6.74293	0.0344228
0.662277	-6.74293	0.0363549
0.717467	-6.74293	0.0378032
0.772657	-6.74293	0.038544
0.827846	-6.74293	0.0381061
0.883036	-6.74293	0.0375053
0.938226	-6.74293	0.0389059
0.993416	-6.74293	0.0386092
1.04861	-6.74293	0.0365301
1.1038	-6.74293	0.0371971
1.15898	-6.74293	0.0344878
1.21417	-6.74293	0.0345587
1.26936	-6.74293	0.0319298
1.32455	-6.74293	0.0302365
1.37974	-6.74293	0.0295272
1.43493	-6.74293	0.0263568
1.49012	-6.74293	0.0237399
1.54531	-6.74293	0.022326
1.6005	-6.74293	0.0204231
1.65569	-6.74293	0.0177554
1.71088	-6.74293	0.0150532
1.76607	-6.74293	0.0126486
1.82126	-6.74293	0.0104252
1.87645	-6.74293	0.00819228
1.93164	-6.74293	0.00586885
1.98683	-6.74293	0.00348627
2.04202	-6.74293	0.00113522
2.09721	-6.74293	-0.00110035
2.1524	-6.74293	-0.00321213
2.20759	-6.74293	-0.00528539
2.26278	-6.74293	-0.00735834
2.31797	-6.74293	-0.00918191
2.37316	-6.74293	-0.0104889
2.42835	-6.74293	-0.0118139
2.48354	-6.74293	-0.0135392
2.53873	-6.74293	-0.0145933
2.59392	-6.74293	-0.0156085
2.64911	-6.74293	-0.0160882
2.7043	-6.74293	-0.0175319
2.75949	-6.74293	-0.0173657
2.81468	-6.74293	-0.0183054
2.86987	-6.74293	-0.016774
2.92506	-6.74293	-0.0201729
2.98025	-6.74293	-0.0146006
3.03544	-6.74293	-0.0170559
3.09063	-6.74293	-0.0200637
3.14582	-6.74293	-0.0170102
3.20101	-6.74293	-0.0135844
3.2562	-6.74293	-0.012142
3.31139	-6.74293	-0.011633
3.36658	-6.74293	-0.0113847
3.42177	-6.74293	-0.0118285
3.47695	-6.74293	-0.0135019
3.53214	-6.74293	-0.0142945
3.58733	-6.74293	-0.0114042
3.64252	-6.74293	-0.00995376
3.69771	-6.74293	-0.0109363
3.7529	-6.74293	-0.00829831
3.80809	-6.74293	-0.00840647
3.86328	-6.74293	-0.00665488
3.91847	-6.74293	-0.00540967
3.97366	-6.74293	-0.0043032
4.02885	-6.74293	-0.0028953
4.08404	-6.74293	-0.00144264
-4.13923	-6.64076	3.5808e-15
-4.08404	-6.64076	0.00102029
-4.02885	-6.64076	0.00185445
-3.97366	-6.64076	0.00261806
-3.91847	-6.64076	0.00418938
-3.86328	-6.64076	0.00522522
-3.80809	-6.64076	0.00481251
-3.7529	-6.64076	0.00750498
-3.69771	-6.64076	0.00619687
-3.64252	-6.64076	0.00763595
-3.58733	-6.64076	0.0103479
-3.53214	-6.64076	0.00909114
-3.47695	-6.64076	0.00775815
-3.42177	-6.64076	0.00768795
-3.36658	-6.64076	0.00803195
-3.31139	-6.64076	0.0085855
-3.2562	-6.64076	0.0102635
-3.20101	-6.64076	0.0138426
-3.14582	-6.64076	0.0146471
-3.09063	-6.64076	0.0101229
-3.03544	-6.64076	0.0133543
-2.98025	-6.64076	0.0142083
-2.92506	-6.64076	0.0120741
-2.86987	-6.64076	0.0144966
-2.81468	-6.64076	0.0140218
-2.75949	-6.64076	0.0119905
-2.7043	-6.64076	0.014682
-2.64911	-6.64076	0.0131592
-2.59392	-6.64076	0.0114772
-2.53873	-6.64076	0.0112059
-2.48354	-6.64076	0.0105872
-2.42835	-6.64076	0.00945818
-2.37316	-6.64076	0.0082142
-2.31797	-6.64076	0.00694312
-2.26278	-6.64076	0.00559464
-2.20759	-6.64076	0.00413033
-2.1524	-6.64076	0.00254876
-2.09721	-6.64076	0.000868886
-2.04202	-6.64076	-0.000883955
-1.98683	-6.64076	-0.00268539
-1.93164	-6.64076	-0.00451565
-1.87645	-6.64076	-0.00636148
-1.82126	-6.64076	-0.0082173
-1.76607	-6.64076	-0.0100829
-1.71088	-6.64076	-0.0119622
-1.65569	-6.64076	-0.01386
-1.6005	-6.64076	-0.0157863
-1.54531	-6.64076	-0.0177572
-1.49012	-6.64076	-0.0197867
-1.43493	-6.64076	-0.0218324
-1.37974	-6.64076	-0.0237066
-1.32455	-6.64076	-0.0252215
-1.26936	-6.64076	-0.0266793
-1.21417	-6.64076	-0.0282444
-1.15898	-6.64076	-0.0293173
-1.1038	-6.64076	-0.0303069
-1.04861	-6.64076	-0.0314669
-0.993416	-6.64076	-0.032473
-0.938226	-6.64076	-0.0322869
-0.883036	-6.64076	-0.0338735
-0.827846	-6.64076	-0.0329983
-0.772657	-6.64076	-0.031919
-0.717467	-6.64076	-0.0323254
-0.662277	-6.64076	-0.0319503
-0.607087	-6.64076	-0.0306095
-0.551898	-6.64076	-0.0287065
-0.496708	-6.64076	-0.0264099
-0.441518	-6.64076	-0.02391
-0.386328	-6.64076	-0.0212637
-0.331139	-6.64076	-0.0184279
-0.275949	-6.64076	-0.0155144
-0.220759	-6.64076	-0.0125157
-0.165569	-6.64076	-0.00945499
-0.11038	-6.64076	-0.00634475
-0.0551898	-6.64076	-0.00318465
-5.55112e-17	-6.64076	5.26565e-14
0.0551898	-6.64076	0.00318465
0.11038	-6.64076	0.00634475
0.165569	-6.64076	0.00945499
0.220759	-6.64076	0.0125157
0.275949	-6.64076	0.0155144
0.331139	-6.64076	0.0184279
0.386328	-6.64076	0.0212637
0.441518	-6.64076	0.02391
0.496708	-6.64076	0.0264099
0.551898	-6.64076	0.0287065
0.607087	-6.64076	0.0306095
0.662277	-6.64076	0.0319503
0.717467	-6.64076	0.0323254
0.772657	-6.64076	0.031919
0.827846	-6.64076	0.0329983
0.883036	-6.64076	0.0338735
0.938226	-6.64076	0.0322869
0.993416	-6.64076	0.032473
1.04861	-6.64076	0.0314669
1.1038	-6.64076	0.0303069
1.15898	-6.64076	0.0293173
1.21417	-6.64076	0.0282444
1.26936	-6.64076	0.0266793
1.32455	-6.64076	0.0252215
1.37974	-6.64076	0.0237066
1.43493	-6.64076	0.0218324
1.49012	-6.64076	0.0197867
1.54531	-6.64076	0.0177572
1.6005	-6.64076	0.0157863
1.65569	-6.64076	0.01386
1.71088	-6.64076	0.0119622
1.76607	-6.64076	0.0100829
1.82126	-6.64076	0.0082173
1.87645	-6.64076	0.00636148
1.93164	-6.64076	0.00451565
1.98683	-6.64076	0.00268539
2.04202	-6.64076	0.000883955
2.09721	-6.64076	-0.000868886
2.1524	-6.64076	-0.00254876
2.20759	-6.64076	-0.00413033
2.26278	-6.64076	-0.00559464
2.31797	-6.64076	-0.00694312
2.37316	-6.64076	-0.0082142
2.42835	-6.64076	-0.00945818
2.48354	-6.64076	-0.0105872
2.53873	-6.64076	-0.0112059
2.59392	-6.64076	-0.0114772
2.64911	-6.64076	-0.0131592
2.7043	-6.64076	-0.014682
2.75949	-6.64076	-0.0119905
2.81468	-6.64076	-0.0140218
2.86987	-6.64076	-0.0144966
2.92506	-6.64076	-0.0120741
2.98025	-6.64076	-0.0142083
3.03544	-6.64076	-0.0133543
3.09063	-6.64076	-0.0101229
3.14582	-6.64076	-0.0146471
3.20101	-6.64076	-0.0138426
3.2562	-6.64076	-0.0102635
3.31139	-6.64076	-0.0085855
3.36658	-6.64076	-0.00803195
3.42177	-6.64076	-0.00768795
3.47695	-6.64076	-0.00775815
3.53214	-6.64076	-0.00909114
3.58733	-6.64076	-0.0103479
3.64252	-6.64076	-0.00763595
3.69771	-6.64076	-0.00619687
3.7529	-6.64076	-0.00750498
3.80809	-6.64076	-0.00481251
3.86328	-6.64076	-0.00522522
3.91847	-6.64076	-0.00418938
3.97366	-6.64076	-0.00261806
4.02885	-6.64076	-0.00185445
4.08404	-6.64076	-0.00102029
-4.13923	-6.5386	-1.54883e-14
-4.08404	-6.5386	0.000567703
-4.02885	-6.5386	0.00133253
-3.97366	-6.5386	0.00250608
-3.91847	-6.5386	0.00287536
-3.86328	-6.5386	0.00261529
-3.80809	-6.5386	0.00497535
-3.7529	-6.5386	0.00342166
-3.69771	-6.5386	0.00587029
-3.64252	-6.5386	0.00631219
-3.58733	-6.5386	0.00473769
-3.53214	-6.5386	0.00504151
-3.47695	-6.5386	0.00601561
-3.42177	-6.5386	0.00653672
-3.36658	-6.5386	0.00636899
-3.31139	-6.5386	0.00618699
-3.2562	-6.5386	0.00773944
-3.20101	-6.5386	0.0110565
-3.14582	-6.5386	0.00820453
-3.09063	-6.5386	0.0084092
-3.03544	-6.5386	0.0106333
-2.98025	-6.5386	0.00854937
-2.92506	-6.5386	0.00947116
-2.86987	-6.5386	0.0116887
-2.81468	-6.5386	0.00812322
-2.75949	-6.5386	0.00882498
-2.7043	-6.5386	0.0109019
-2.64911	-6.5386	0.010918
-2.59392	-6.5386	0.00987506
-2.53873	-6.5386	0.00884277
-2.48354	-6.5386	0.00800403
-2.42835	-6.5386	0.00723222
-2.37316	-6.5386	0.00639771
-2.31797	-6.5386	0.00543276
-2.26278	-6.5386	0.00433879
-2.20759	-6.5386	0.00316401
-2.1524	-6.5386	0.00194413
-2.09721	-6.5386	0.000667381
-2.04202	-6.5386	-0.000684097
-1.98683	-6.5386	-0.00207173
-1.93164	-6.5386	-0.00346983
-1.87645	-6.5386	-0.00494861
-1.82126	-6.5386	-0.00652754
-1.76607	-6.5386	-0.00808185
-1.71088	-6.5386	-0.00957427
-1.65569	-6.5386	-0.0111201
-1.6005	-6.5386	-0.0127605
-1.54531	-6.5386	-0.0143627
-1.49012	-6.5386	-0.0157636
-1.43493	-6.5386	-0.0169596
-1.37974	-6.5386	-0.0180835
-1.32455	-6.5386	-0.0192886
-1.26936	-6.5386	-0.0207848
-1.21417	-6.5386	-0.0227856
-1.15898	-6.5386	-0.0248928
-1.1038	-6.5386	-0.0256708
-1.04861	-6.5386	-0.0246433
-0.993416	-6.5386	-0.0262242
-0.938226	-6.5386	-0.0275578
-0.883036	-6.5386	-0.0274867
-0.827846	-6.5386	-0.0273967
-0.772657	-6.5386	-0.0278904
-0.717467	-6.5386	-0.0279731
-0.662277	-6.5386	-0.0262207
-0.607087	-6.5386	-0.0250571
-0.551898	-6.5386	-0.0240129
-0.496708	-6.5386	-0.0226025
-0.441518	-6.5386	-0.0208915
-0.386328	-6.5386	-0.0188266
-0.331139	-6.5386	-0.0162818
-0.275949	-6.5386	-0.0136753
-0.220759	-6.5386	-0.0110185
-0.165569	-6.5386	-0.00830569
-0.11038	-6.5386	-0.00556297
-0.0551898	-6.5386	-0.00278904
-5.55112e-17	-6.5386	5.55676e-15
0.0551898	-6.5386	0.00278904
0.11038	-6.5386	0.00556297
0.165569	-6.5386	0.00830569
0.220759	-6.5386	0.0110185
0.275949	-6.5386	0.0136753
0.331139	-6.5386	0.0162818
0.386328	-6.5386	0.0188266
0.441518	-6.5386	0.0208915
0.496708	-6.5386	0.0226025
0.551898	-6.5386	0.0240129
0.607087	-6.5386	0.0250571
0.662277	-6.5386	0.0262207
0.717467	-6.5386	0.0279731
0.772657	-6.5386	0.0278904
0.827846	-6.5386	0.0273967
0.883036	-6.5386	0.0274867
0.938226	-6.5386	0.0275578
0.993416	-6.5386	0.0262242
1.04861	-6.5386	0.0246433
1.1038	-6.5386	0.0256708
1.15898	-6.5386	0.0248928
1.21417	-6.5386	0.0227856
1.26936	-6.5386	0.0207848
1.32455	-6.5386	0.0192886
1.37974	-6.5386	0.0180835
1.43493	-6.5386	0.0169596
1.49012	-6.5386	0.0157636
1.54531	-6.5386	0.0143627
1.6005	-6.5386	0.0127605
1.65569	-6.5386	0.0111201
1.71088	-6.5386	0.00957427
1.76607	-6.5386	0.00808185
1.82126	-6.5386	0.00652754
1.87645	-6.5386	0.00494861
1.93164	-6.5386	0.00346983
1.98683	-6.5386	0.00207173
2.04202	-6.5386	0.000684097
2.09721	-6.5386	-0.000667381
2.1524	-6.5386	-0.00194413
2.20759	-6.5386	-0.00316401
2.26278	-6.5386	-0.00433879
2.31797	-6.5386	-0.00543276
2.37316	-6.5386	-0.00639771
2.42835	-6.5386	-0.00723222
2.48354	-6.5386	-0.00800403
2.53873	-6.5386	-0.00884277
2.59392	-6.5386	-0.00987506
2.64911	-6.5386	-0.010918
2.7043	-6.5386	-0.0109019
2.75949	-6.5386	-0.00882498
2.81468	-6.5386	-0.00812322
2.86987	-6.5386	-0.0116887
2.92506	-6.5386	-0.00947116
2.98025	-6.5386	-0.00854937
3.03544	-6.5386	-0.0106333
3.09063	-6.5386	-0.0084092
3.14582	-6.5386	-0.00820453
3.20101	-6.5386	-0.0110565
3.2562	-6.5386	-0.00773944
3.31139	-6.5386	-0.00618699
3.36658	-6.5386	-0.00636899
3.42177	-6.5386	-0.00653672
3.47695	-6.5386	-0.00601561
3.53214	-6.5386	-0.00504151
3.58733	-6.5386	-0.00473769
3.64252	-6.5386	-0.00631219
3.69771	-6.5386	-0.00587029
3.7529	-6.5386	-0.00342166
3.80809	-6.5386	-0.00497535
3.86328	-6.5386	-0.00261529
3.91847	-6.5386	-0.00287536
3.97366	-6.5386	-0.00250608
4.02885	-6.5386	-0.00133253
4.08404	-6.5386	-0.000567703
-4.13923	-6.43643	-2.59357e-14
-4.08404	-6.43643	0.000607801
-4.02885	-6.43643	0.0012143
-3.97366	-6.43643	0.00133093
-3.91847	-6.43643	0.00142384
-3.86328	-6.43643	0.00301407
-3.80809	-6.43643	0.002064
-3.7529	-6.43643	0.00413082
-3.69771	-6.43643	0.0029403
-3.64252	-6.43643	0.00325489
-3.58733	-6.43643	0.00484815
-3.53214	-6.43643	0.00587691
-3.47695	-6.43643	0.0063253
-3.42177	-6.43643	0.00651747
-3.36658	-6.43643	0.00592032
-3.31139	-6.43643	0.00468658
-3.2562	-6.43643	0.00511596
-3.20101	-6.43643	0.00762285
-3.14582	-6.43643	0.00494236
-3.09063	-6.43643	0.00759346
-3.03544	-6.43643	0.00495801
-2.98025	-6.43643	0.0078831
-2.92506	-6.43643	0.00644889
-2.86987	-6.43643	0.00499496
-2.81468	-6.43643	0.00598122
-2.75949	-6.43643	0.00732124
-2.7043	-6.43643	0.00775258
-2.64911	-6.43643	0.00758927
-2.59392	-6.43643	0.00721004
-2.53873	-6.43643	0.00662547
-2.48354	-6.43643	0.00574235
-2.42835	-6.43643	0.00467675
-2.37316	-6.43643	0.00389539
-2.31797	-6.43643	0.00365807
-2.26278	-6.43643	0.00325044
-2.20759	-6.43643	0.00229814
-2.1524	-6.43643	0.00131307
-2.09721	-6.43643	0.000487873
-2.04202	-6.43643	-0.000509898
-1.98683	-6.43643	-0.00145441
-1.93164	-6.43643	-0.00262621
-1.87645	-6.43643	-0.00380209
-1.82126	-6.43643	-0.00460519
-1.76607	-6.43643	-0.00617892
-1.71088	-6.43643	-0.00742535
-1.65569	-6.43643	-0.00780505
-1.6005	-6.43643	-0.00983658
-1.54531	-6.43643	-0.0116348
-1.49012	-6.43643	-0.0113832
-1.43493	-6.43643	-0.0116874
-1.37974	-6.43643	-0.0142388
-1.32455	-6.43643	-0.0168774
-1.26936	-6.43643	-0.0185123
-1.21417	-6.43643	-0.0195666
-1.15898	-6.43643	-0.0206433
-1.1038	-6.43643	-0.0217476
-1.04861	-6.43643	-0.0219659
-0.993416	-6.43643	-0.0203506
-0.938226	-6.43643	-0.0200386
-0.883036	-6.43643	-0.0231866
-0.827846	-6.43643	-0.0222677
-0.772657	-6.43643	-0.0226163
-0.717467	-6.43643	-0.0226218
-0.662277	-6.43643	-0.0213815
-0.607087	-6.43643	-0.0208794
-0.551898	-6.43643	-0.0205791
-0.496708	-6.43643	-0.0195054
-0.441518	-6.43643	-0.0177856
-0.386328	-6.43643	-0.0157332
-0.331139	-6.43643	-0.0139306
-0.275949	-6.43643	-0.0119367
-0.220759	-6.43643	-0.0094729
-0.165569	-6.43643	-0.00719451
-0.11038	-6.43643	-0.00480916
-0.0551898	-6.43643	-0.00239953
-5.55112e-17	-6.43643	7.08369e-14
0.0551898	-6.43643	0.00239953
0.11038	-6.43643	0.00480916
0.165569	-6.43643	0.00719451
0.220759	-6.43643	0.0094729
0.275949	-6.43643	0.0119367
0.331139	-6.43643	0.0139306
0.386328	-6.43643	0.0157332
0.441518	-6.43643	0.0177856
0.496708	-6.43643	0.0195054
0.551898	-6.43643	0.0205791
0.607087	-6.43643	0.0208794
0.662277	-6.43643	0.0213815
0.717467	-6.43643	0.0226218
0.772657	-6.43643	0.0226163
0.827846	-6.43643	0.0222677
0.883036	-6.43643	0.0231866
0.938226	-6.43643	0.0200386
0.993416	-6.43643	0.0203506
1.04861	-6.43643	0.0219659
1.1038	-6.43643	0.0217476
1.15898	-6.43643	0.0206433
1.21417	-6.43643	0.0195666
1.26936	-6.43643	0.0185123
1.32455	-6.43643	0.0168774
1.37974	-6.43643	0.0142388
1.43493	-6.43643	0.0116874
1.49012	-6.43643	0.0113832
1.54531	-6.43643	0.0116348
1.6005	-6.43643	0.00983658
1.65569	-6.43643	0.00780505
1.71088	-6.43643	0.00742535
1.76607	-6.43643	0.00617892
1.82126	-6.43643	0.00460519
1.87645	-6.43643	0.00380209
1.93164	-6.43643	0.00262621
1.98683	-6.43643	0.00145441
2.04202	-6.43643	0.000509898
2.09721	-6.43643	-0.000487873
2.1524	-6.43643	-0.00131307
2.20759	-6.43643	-0.00229814
2.26278	-6.43643	-0.00325044
2.31797	-6.43643	-0.00365807
2.37316	-6.43643	-0.00389539
2.42835	-6.43643	-0.00467675
2.48354	-6.43643	-0.00574235
2.53873	-6.43643	-0.00662547
2.59392	-6.43643	-0.00721004
2.64911	-6.43643	-0.00758927
2.7043	-6.43643	-0.00775258
2.75949	-6.43643	-0.00732124
2.81468	-6.43643	-0.00598122
2.86987	-6.43643	-0.00499496
2.92506	-6.43643	-0.00644889
2.98025	-6.43643	-0.0078831
3.03544	-6.43643	-0.00495801
3.09063	-6.43643	-0.00759346
3.14582	-6.43643	-0.00494236
3.20101	-6.43643	-0.00762285
3.2562	-6.43643	-0.00511596
3.31139	-6.43643	-0.00468658
3.36658	-6.43643	-0.00592032
3.42177	-6.43643	-0.00651747
3.47695	-6.43643	-0.0063253
3.53214	-6.43643	-0.00587691
3.58733	-6.43643	-0.00484815
3.64252	-6.43643	-0.00325489
3.69771	-6.43643	-0.0029403
3.7529	-6.43643	-0.00413082
3.80809	-6.43643	-0.002064
3.86328	-6.43643	-0.00301407
3.91847	-6.43643	-0.00142384
3.97366	-6.43643	-0.00133093
4.02885	-6.43643	-0.0012143
4.08404	-6.43643	-0.000607801
-4.13923	-6.33427	7.35877e-15
-4.08404	-6.33427	0.000297888
-4.02885	-6.33427	0.000496926
-3.97366	-6.33427	0.000815774
-3.91847	-6.33427	0.00165542
-3.86328	-6.33427	0.00127939
-3.80809	-6.33427	0.00224958
-3.7529	-6.33427	0.00165576
-3.69771	-6.33427	0.00278806
-3.64252	-6.33427	0.0032434
-3.58733	-6.33427	0.00287064
-3.53214	-6.33427	0.00279699
-3.47695	-6.33427	0.00303733
-3.42177	-6.33427	0.00366422
-3.36658	-6.33427	0.00437576
-3.31139	-6.33427	0.00348528
-3.2562	-6.33427	0.0030642
-3.20101	-6.33427	0.00459039
-3.14582	-6.33427	0.00297549
-3.09063	-6.33427	0.00448793
-3.03544	-6.33427	0.0035014
-2.98025	-6.33427	0.00294679
-2.92506	-6.33427	0.00385643
-2.86987	-6.33427	0.00453291
-2.81468	-6.33427	0.00443389
-2.75949	-6.33427	0.00423099
-2.7043	-6.33427	0.00419923
-2.64911	-6.33427	0.00420475
-2.59392	-6.33427	0.00385733
-2.53873	-6.33427	0.00300246
-2.48354	-6.33427	0.00237257
-2.42835	-6.33427	0.00272748
-2.37316	-6.33427	0.00285134
-2.31797	-6.33427	0.0018809
-2.26278	-6.33427	0.00175724
-2.20759	-6.33427	0.00142882
-2.1524	-6.33427	0.000739217
-2.09721	-6.33427	0.000325755
-2.04202	-6.33427	-0.000271234
-1.98683	-6.33427	-0.00105911
-1.93164	-6.33427	-0.0014933
-1.87645	-6.33427	-0.00266559
-1.82126	-6.33427	-0.00288746
-1.76607	-6.33427	-0.00448367
-1.71088	-6.33427	-0.0044274
-1.65569	-6.33427	-0.00635584
-1.6005	-6.33427	-0.00634284
-1.54531	-6.33427	-0.00760857
-1.49012	-6.33427	-0.00940844
[truncated: 20,501 more rows]

## Sheet: ED Fig.4b E = 100
kc*	kx	Intensity
-4.13923	-7.66242	2.14568e-15
-4.08404	-7.66242	0.000848608
-4.02885	-7.66242	0.00168554
-3.97366	-7.66242	0.0024921
-3.91847	-7.66242	0.00323724
-3.86328	-7.66242	0.00387612
-3.80809	-7.66242	0.00435481
-3.7529	-7.66242	0.00462243
-3.69771	-7.66242	0.00464964
-3.64252	-7.66242	0.00444671
-3.58733	-7.66242	0.00407242
-3.53214	-7.66242	0.00362298
-3.47695	-7.66242	0.00320485
-3.42177	-7.66242	0.00289987
-3.36658	-7.66242	0.00274461
-3.31139	-7.66242	0.00272653
-3.2562	-7.66242	0.00279936
-3.20101	-7.66242	0.00290217
-3.14582	-7.66242	0.00298006
-3.09063	-7.66242	0.00299748
-3.03544	-7.66242	0.00294705
-2.98025	-7.66242	0.00285078
-2.92506	-7.66242	0.00275529
-2.86987	-7.66242	0.00272076
-2.81468	-7.66242	0.00280324
-2.75949	-7.66242	0.00303477
-2.7043	-7.66242	0.00340393
-2.64911	-7.66242	0.0038503
-2.59392	-7.66242	0.00427555
-2.53873	-7.66242	0.00457442
-2.48354	-7.66242	0.00466652
-2.42835	-7.66242	0.0045176
-2.37316	-7.66242	0.00413892
-2.31797	-7.66242	0.00357323
-2.26278	-7.66242	0.00287485
-2.20759	-7.66242	0.00209423
-2.1524	-7.66242	0.00126946
-2.09721	-7.66242	0.000424946
-2.04202	-7.66242	-0.000424947
-1.98683	-7.66242	-0.00126946
-1.93164	-7.66242	-0.00209423
-1.87645	-7.66242	-0.00287484
-1.82126	-7.66242	-0.00357323
-1.76607	-7.66242	-0.00413892
-1.71088	-7.66242	-0.0045176
-1.65569	-7.66242	-0.00466652
-1.6005	-7.66242	-0.00457442
-1.54531	-7.66242	-0.00427556
-1.49012	-7.66242	-0.00385029
-1.43493	-7.66242	-0.00340395
-1.37974	-7.66242	-0.00303474
-1.32455	-7.66242	-0.00280328
-1.26936	-7.66242	-0.00272072
-1.21417	-7.66242	-0.00275533
-1.15898	-7.66242	-0.00285074
-1.1038	-7.66242	-0.00294709
-1.04861	-7.66242	-0.00299744
-0.993416	-7.66242	-0.00298009
-0.938226	-7.66242	-0.00290215
-0.883036	-7.66242	-0.00279938
-0.827846	-7.66242	-0.00272652
-0.772657	-7.66242	-0.00274461
-0.717467	-7.66242	-0.00289987
-0.662277	-7.66242	-0.00320484
-0.607087	-7.66242	-0.003623
-0.551898	-7.66242	-0.0040724
-0.496708	-7.66242	-0.00444674
-0.441518	-7.66242	-0.00464962
-0.386328	-7.66242	-0.00462244
-0.331139	-7.66242	-0.0043548
-0.275949	-7.66242	-0.00387613
-0.220759	-7.66242	-0.00323723
-0.165569	-7.66242	-0.00249211
-0.11038	-7.66242	-0.00168554
-0.0551898	-7.66242	-0.000848609
-5.55112e-17	-7.66242	-1.14304e-14
0.0551898	-7.66242	0.000848609
0.11038	-7.66242	0.00168554
0.165569	-7.66242	0.00249211
0.220759	-7.66242	0.00323723
0.275949	-7.66242	0.00387613
0.331139	-7.66242	0.0043548
0.386328	-7.66242	0.00462244
0.441518	-7.66242	0.00464962
0.496708	-7.66242	0.00444674
0.551898	-7.66242	0.0040724
0.607087	-7.66242	0.003623
0.662277	-7.66242	0.00320484
0.717467	-7.66242	0.00289987
0.772657	-7.66242	0.00274461
0.827846	-7.66242	0.00272652
0.883036	-7.66242	0.00279938
0.938226	-7.66242	0.00290215
0.993416	-7.66242	0.00298009
1.04861	-7.66242	0.00299744
1.1038	-7.66242	0.00294709
1.15898	-7.66242	0.00285074
1.21417	-7.66242	0.00275533
1.26936	-7.66242	0.00272072
1.32455	-7.66242	0.00280328
1.37974	-7.66242	0.00303474
1.43493	-7.66242	0.00340395
1.49012	-7.66242	0.00385029
1.54531	-7.66242	0.00427556
1.6005	-7.66242	0.00457442
1.65569	-7.66242	0.00466652
1.71088	-7.66242	0.0045176
1.76607	-7.66242	0.00413892
1.82126	-7.66242	0.00357323
1.87645	-7.66242	0.00287484
1.93164	-7.66242	0.00209423
1.98683	-7.66242	0.00126946
2.04202	-7.66242	0.000424947
2.09721	-7.66242	-0.000424946
2.1524	-7.66242	-0.00126946
2.20759	-7.66242	-0.00209423
2.26278	-7.66242	-0.00287485
2.31797	-7.66242	-0.00357323
2.37316	-7.66242	-0.00413892
2.42835	-7.66242	-0.0045176
2.48354	-7.66242	-0.00466652
2.53873	-7.66242	-0.00457442
2.59392	-7.66242	-0.00427555
2.64911	-7.66242	-0.0038503
2.7043	-7.66242	-0.00340393
2.75949	-7.66242	-0.00303477
2.81468	-7.66242	-0.00280324
2.86987	-7.66242	-0.00272076
2.92506	-7.66242	-0.00275529
2.98025	-7.66242	-0.00285078
3.03544	-7.66242	-0.00294705
3.09063	-7.66242	-0.00299748
3.14582	-7.66242	-0.00298006
3.20101	-7.66242	-0.00290217
3.2562	-7.66242	-0.00279936
3.31139	-7.66242	-0.00272653
3.36658	-7.66242	-0.00274461
3.42177	-7.66242	-0.00289987
3.47695	-7.66242	-0.00320485
3.53214	-7.66242	-0.00362298
3.58733	-7.66242	-0.00407242
3.64252	-7.66242	-0.00444671
3.69771	-7.66242	-0.00464964
3.7529	-7.66242	-0.00462243
3.80809	-7.66242	-0.00435481
3.86328	-7.66242	-0.00387612
3.91847	-7.66242	-0.00323724
3.97366	-7.66242	-0.0024921
4.02885	-7.66242	-0.00168554
4.08404	-7.66242	-0.000848608
-4.13923	-7.56026	2.26125e-15
-4.08404	-7.56026	0.000693999
-4.02885	-7.56026	0.00135889
-3.97366	-7.56026	0.00197049
-3.91847	-7.56026	0.00251901
-3.86328	-7.56026	0.00302017
-3.80809	-7.56026	0.003514
-3.7529	-7.56026	0.00403339
-3.69771	-7.56026	0.00454203
-3.64252	-7.56026	0.00486738
-3.58733	-7.56026	0.00470917
-3.53214	-7.56026	0.00389422
-3.47695	-7.56026	0.00284202
-3.42177	-7.56026	0.00246032
-3.36658	-7.56026	0.00329979
-3.31139	-7.56026	0.00512794
-3.2562	-7.56026	0.0069342
-3.20101	-7.56026	0.00724622
-3.14582	-7.56026	0.00564912
-3.09063	-7.56026	0.00367761
-3.03544	-7.56026	0.00298109
-2.98025	-7.56026	0.00423239
-2.92506	-7.56026	0.00659888
-2.86987	-7.56026	0.00715486
-2.81468	-7.56026	0.00504357
-2.75949	-7.56026	0.0030228
-2.7043	-7.56026	0.00357909
-2.64911	-7.56026	0.00531736
-2.59392	-7.56026	0.00545905
-2.53873	-7.56026	0.00465978
-2.48354	-7.56026	0.00433844
-2.42835	-7.56026	0.00415577
-2.37316	-7.56026	0.00338573
-2.31797	-7.56026	0.00277403
-2.26278	-7.56026	0.00256629
-2.20759	-7.56026	0.00203957
-2.1524	-7.56026	0.00108676
-2.09721	-7.56026	0.000317552
-2.04202	-7.56026	-0.000353709
-1.98683	-7.56026	-0.00124705
-1.93164	-7.56026	-0.00197456
-1.87645	-7.56026	-0.00229608
-1.82126	-7.56026	-0.00289038
-1.76607	-7.56026	-0.00395562
-1.71088	-7.56026	-0.0045771
-1.65569	-7.56026	-0.00463483
-1.6005	-7.56026	-0.00505528
-1.54531	-7.56026	-0.00524327
-1.49012	-7.56026	-0.00420212
-1.43493	-7.56026	-0.00387814
-1.37974	-7.56026	-0.00573456
-1.32455	-7.56026	-0.0072137
-1.26936	-7.56026	-0.00589394
-1.21417	-7.56026	-0.0033533
-1.15898	-7.56026	-0.00292898
-1.1038	-7.56026	-0.00494807
-1.04861	-7.56026	-0.00742466
-0.993416	-7.56026	-0.00785112
-0.938226	-7.56026	-0.00600738
-0.883036	-7.56026	-0.00382209
-0.827846	-7.56026	-0.00288602
-0.772657	-7.56026	-0.00361185
-0.717467	-7.56026	-0.00521452
-0.662277	-7.56026	-0.00632748
-0.607087	-7.56026	-0.0064315
-0.551898	-7.56026	-0.00594575
-0.496708	-7.56026	-0.00539775
-0.441518	-7.56026	-0.00502994
-0.386328	-7.56026	-0.00479474
-0.331139	-7.56026	-0.0045096
-0.275949	-7.56026	-0.00404188
-0.220759	-7.56026	-0.00338162
-0.165569	-7.56026	-0.00259227
-0.11038	-7.56026	-0.00174184
-0.0551898	-7.56026	-0.000872283
-5.55112e-17	-7.56026	2.93863e-15
0.0551898	-7.56026	0.000872283
0.11038	-7.56026	0.00174184
0.165569	-7.56026	0.00259227
0.220759	-7.56026	0.00338162
0.275949	-7.56026	0.00404188
0.331139	-7.56026	0.0045096
0.386328	-7.56026	0.00479474
0.441518	-7.56026	0.00502994
0.496708	-7.56026	0.00539775
0.551898	-7.56026	0.00594575
0.607087	-7.56026	0.0064315
0.662277	-7.56026	0.00632748
0.717467	-7.56026	0.00521452
0.772657	-7.56026	0.00361185
0.827846	-7.56026	0.00288602
0.883036	-7.56026	0.00382209
0.938226	-7.56026	0.00600738
0.993416	-7.56026	0.00785112
1.04861	-7.56026	0.00742466
1.1038	-7.56026	0.00494807
1.15898	-7.56026	0.00292898
1.21417	-7.56026	0.0033533
1.26936	-7.56026	0.00589394
1.32455	-7.56026	0.0072137
1.37974	-7.56026	0.00573456
1.43493	-7.56026	0.00387814
1.49012	-7.56026	0.00420212
1.54531	-7.56026	0.00524327
1.6005	-7.56026	0.00505528
1.65569	-7.56026	0.00463483
1.71088	-7.56026	0.0045771
1.76607	-7.56026	0.00395562
1.82126	-7.56026	0.00289038
1.87645	-7.56026	0.00229608
1.93164	-7.56026	0.00197456
1.98683	-7.56026	0.00124705
2.04202	-7.56026	0.000353709
2.09721	-7.56026	-0.000317552
2.1524	-7.56026	-0.00108676
2.20759	-7.56026	-0.00203957
2.26278	-7.56026	-0.00256629
2.31797	-7.56026	-0.00277403
2.37316	-7.56026	-0.00338573
2.42835	-7.56026	-0.00415577
2.48354	-7.56026	-0.00433844
2.53873	-7.56026	-0.00465978
2.59392	-7.56026	-0.00545905
2.64911	-7.56026	-0.00531736
2.7043	-7.56026	-0.00357909
2.75949	-7.56026	-0.0030228
2.81468	-7.56026	-0.00504357
2.86987	-7.56026	-0.00715486
2.92506	-7.56026	-0.00659888
2.98025	-7.56026	-0.00423239
3.03544	-7.56026	-0.00298109
3.09063	-7.56026	-0.00367761
3.14582	-7.56026	-0.00564912
3.20101	-7.56026	-0.00724622
3.2562	-7.56026	-0.0069342
3.31139	-7.56026	-0.00512794
3.36658	-7.56026	-0.00329979
3.42177	-7.56026	-0.00246032
3.47695	-7.56026	-0.00284202
3.53214	-7.56026	-0.00389422
3.58733	-7.56026	-0.00470917
3.64252	-7.56026	-0.00486738
3.69771	-7.56026	-0.00454203
3.7529	-7.56026	-0.00403339
3.80809	-7.56026	-0.003514
3.86328	-7.56026	-0.00302017
3.91847	-7.56026	-0.00251901
3.97366	-7.56026	-0.00197049
4.02885	-7.56026	-0.00135889
4.08404	-7.56026	-0.000693999
-4.13923	-7.45809	-8.70205e-15
-4.08404	-7.45809	0.000620179
-4.02885	-7.45809	0.00123784
-3.97366	-7.45809	0.00183247
-3.91847	-7.45809	0.0023473
-3.86328	-7.45809	0.00270657
-3.80809	-7.45809	0.00293999
-3.7529	-7.45809	0.00330341
-3.69771	-7.45809	0.00401466
-3.64252	-7.45809	0.00473457
-3.58733	-7.45809	0.00443517
-3.53214	-7.45809	0.00273185
-3.47695	-7.45809	0.00222821
-3.42177	-7.45809	0.00462877
-3.36658	-7.45809	0.00643175
-3.31139	-7.45809	0.00397626
-3.2562	-7.45809	0.00275374
-3.20101	-7.45809	0.00576234
-3.14582	-7.45809	0.00635921
-3.09063	-7.45809	0.0032098
-3.03544	-7.45809	0.0049699
-2.98025	-7.45809	0.00676338
-2.92506	-7.45809	0.00286313
-2.86987	-7.45809	0.00528235
-2.81468	-7.45809	0.00577049
-2.75949	-7.45809	0.00260782
-2.7043	-7.45809	0.00607232
-2.64911	-7.45809	0.00386218
-2.59392	-7.45809	0.00428585
-2.53873	-7.45809	0.00462641
-2.48354	-7.45809	0.00382967
-2.42835	-7.45809	0.00370761
-2.37316	-7.45809	0.00353601
-2.31797	-7.45809	0.00271457
-2.26278	-7.45809	0.00238195
-2.20759	-7.45809	0.001722
-2.1524	-7.45809	0.000981721
-2.09721	-7.45809	0.000386843
-2.04202	-7.45809	-0.000313281
-1.98683	-7.45809	-0.00122039
-1.93164	-7.45809	-0.00155398
-1.87645	-7.45809	-0.00275628
-1.82126	-7.45809	-0.00287676
-1.76607	-7.45809	-0.00382411
-1.71088	-7.45809	-0.0041752
-1.65569	-7.45809	-0.00452222
-1.6005	-7.45809	-0.00463764
-1.54531	-7.45809	-0.00548635
-1.49012	-7.45809	-0.00392929
-1.43493	-7.45809	-0.0059536
-1.37974	-7.45809	-0.00482561
-1.32455	-7.45809	-0.00373908
-1.26936	-7.45809	-0.00736171
-1.21417	-7.45809	-0.00304631
-1.15898	-7.45809	-0.00538324
-1.1038	-7.45809	-0.00732871
-1.04861	-7.45809	-0.00301781
-0.993416	-7.45809	-0.00558294
-0.938226	-7.45809	-0.00786365
-0.883036	-7.45809	-0.00381955
-0.827846	-7.45809	-0.00384381
-0.772657	-7.45809	-0.00728429
-0.717467	-7.45809	-0.00678985
-0.662277	-7.45809	-0.00467086
-0.607087	-7.45809	-0.00485475
-0.551898	-7.45809	-0.0057433
-0.496708	-7.45809	-0.00549007
-0.441518	-7.45809	-0.00500131
-0.386328	-7.45809	-0.0048651
-0.331139	-7.45809	-0.00476114
-0.275949	-7.45809	-0.00427747
-0.220759	-7.45809	-0.00346082
-0.165569	-7.45809	-0.00254016
-0.11038	-7.45809	-0.00164737
-0.0551898	-7.45809	-0.000807637
-5.55112e-17	-7.45809	-5.20099e-16
0.0551898	-7.45809	0.000807637
0.11038	-7.45809	0.00164737
0.165569	-7.45809	0.00254016
0.220759	-7.45809	0.00346082
0.275949	-7.45809	0.00427747
0.331139	-7.45809	0.00476114
0.386328	-7.45809	0.0048651
0.441518	-7.45809	0.00500131
0.496708	-7.45809	0.00549007
0.551898	-7.45809	0.0057433
0.607087	-7.45809	0.00485475
0.662277	-7.45809	0.00467086
0.717467	-7.45809	0.00678985
0.772657	-7.45809	0.00728429
0.827846	-7.45809	0.00384381
0.883036	-7.45809	0.00381955
0.938226	-7.45809	0.00786365
0.993416	-7.45809	0.00558294
1.04861	-7.45809	0.00301781
1.1038	-7.45809	0.00732871
1.15898	-7.45809	0.00538324
1.21417	-7.45809	0.00304631
1.26936	-7.45809	0.00736171
1.32455	-7.45809	0.00373908
1.37974	-7.45809	0.00482561
1.43493	-7.45809	0.0059536
1.49012	-7.45809	0.00392929
1.54531	-7.45809	0.00548635
1.6005	-7.45809	0.00463764
1.65569	-7.45809	0.00452222
1.71088	-7.45809	0.0041752
1.76607	-7.45809	0.00382411
1.82126	-7.45809	0.00287676
1.87645	-7.45809	0.00275628
1.93164	-7.45809	0.00155398
1.98683	-7.45809	0.00122039
2.04202	-7.45809	0.000313281
2.09721	-7.45809	-0.000386843
2.1524	-7.45809	-0.000981721
2.20759	-7.45809	-0.001722
2.26278	-7.45809	-0.00238195
2.31797	-7.45809	-0.00271457
2.37316	-7.45809	-0.00353601
2.42835	-7.45809	-0.00370761
2.48354	-7.45809	-0.00382967
2.53873	-7.45809	-0.00462641
2.59392	-7.45809	-0.00428585
2.64911	-7.45809	-0.00386218
2.7043	-7.45809	-0.00607232
2.75949	-7.45809	-0.00260782
2.81468	-7.45809	-0.00577049
2.86987	-7.45809	-0.00528235
2.92506	-7.45809	-0.00286313
2.98025	-7.45809	-0.00676338
3.03544	-7.45809	-0.0049699
3.09063	-7.45809	-0.0032098
3.14582	-7.45809	-0.00635921
3.20101	-7.45809	-0.00576234
3.2562	-7.45809	-0.00275374
3.31139	-7.45809	-0.00397626
3.36658	-7.45809	-0.00643175
3.42177	-7.45809	-0.00462877
3.47695	-7.45809	-0.00222821
3.53214	-7.45809	-0.00273185
3.58733	-7.45809	-0.00443517
3.64252	-7.45809	-0.00473457
3.69771	-7.45809	-0.00401466
3.7529	-7.45809	-0.00330341
3.80809	-7.45809	-0.00293999
3.86328	-7.45809	-0.00270657
3.91847	-7.45809	-0.0023473
3.97366	-7.45809	-0.00183247
4.02885	-7.45809	-0.00123784
4.08404	-7.45809	-0.000620179
-4.13923	-7.35592	1.22245e-15
-4.08404	-7.35592	0.00051762
-4.02885	-7.35592	0.00102272
-3.97366	-7.35592	0.00147881
-3.91847	-7.35592	0.00179884
-3.86328	-7.35592	0.00192351
-3.80809	-7.35592	0.00214322
-3.7529	-7.35592	0.00295896
-3.69771	-7.35592	0.00391868
-3.64252	-7.35592	0.00337237
-3.58733	-7.35592	0.00167388
-3.53214	-7.35592	0.0032751
-3.47695	-7.35592	0.0053277
-3.42177	-7.35592	0.00238315
-3.36658	-7.35592	0.00353203
-3.31139	-7.35592	0.00577472
-3.2562	-7.35592	0.00272502
-3.20101	-7.35592	0.00606538
-3.14582	-7.35592	0.00378161
-3.09063	-7.35592	0.00518775
-3.03544	-7.35592	0.00445511
-2.98025	-7.35592	0.00480244
-2.92506	-7.35592	0.00420236
-2.86987	-7.35592	0.0051603
-2.81468	-7.35592	0.00314788
-2.75949	-7.35592	0.00599972
-2.7043	-7.35592	0.002381
-2.64911	-7.35592	0.00546253
-2.59392	-7.35592	0.00348625
-2.53873	-7.35592	0.00368966
-2.48354	-7.35592	0.0040438
-2.42835	-7.35592	0.00319792
-2.37316	-7.35592	0.00302862
-2.31797	-7.35592	0.00254167
-2.26278	-7.35592	0.00230719
-2.20759	-7.35592	0.00146509
-2.1524	-7.35592	0.00091881
-2.09721	-7.35592	0.000370616
-2.04202	-7.35592	-0.000307578
-1.98683	-7.35592	-0.000950291
-1.93164	-7.35592	-0.0018884
-1.87645	-7.35592	-0.00218456
-1.82126	-7.35592	-0.0028121
-1.76607	-7.35592	-0.00374976
-1.71088	-7.35592	-0.00385221
-1.65569	-7.35592	-0.00431628
-1.6005	-7.35592	-0.00420208
-1.54531	-7.35592	-0.00529693
-1.49012	-7.35592	-0.00431099
-1.43493	-7.35592	-0.00430121
-1.37974	-7.35592	-0.00626286
-1.32455	-7.35592	-0.00257973
-1.26936	-7.35592	-0.00712896
-1.21417	-7.35592	-0.00302225
-1.15898	-7.35592	-0.00666162
-1.1038	-7.35592	-0.00386975
-1.04861	-7.35592	-0.00661612
-0.993416	-7.35592	-0.00378036
-0.938226	-7.35592	-0.00751113
-0.883036	-7.35592	-0.00300643
-0.827846	-7.35592	-0.00788746
-0.772657	-7.35592	-0.0042337
-0.717467	-7.35592	-0.00536741
-0.662277	-7.35592	-0.00692695
-0.607087	-7.35592	-0.0051631
-0.551898	-7.35592	-0.00563635
-0.496708	-7.35592	-0.00546222
-0.441518	-7.35592	-0.00514323
-0.386328	-7.35592	-0.00540438
-0.331139	-7.35592	-0.0049402
-0.275949	-7.35592	-0.00380346
-0.220759	-7.35592	-0.00277612
-0.165569	-7.35592	-0.00201373
-0.11038	-7.35592	-0.00135781
-0.0551898	-7.35592	-0.000692383
-5.55112e-17	-7.35592	5.29367e-15
0.0551898	-7.35592	0.000692383
0.11038	-7.35592	0.00135781
0.165569	-7.35592	0.00201373
0.220759	-7.35592	0.00277612
0.275949	-7.35592	0.00380346
0.331139	-7.35592	0.0049402
0.386328	-7.35592	0.00540438
0.441518	-7.35592	0.00514323
0.496708	-7.35592	0.00546222
0.551898	-7.35592	0.00563635
0.607087	-7.35592	0.0051631
0.662277	-7.35592	0.00692695
0.717467	-7.35592	0.00536741
0.772657	-7.35592	0.0042337
0.827846	-7.35592	0.00788746
0.883036	-7.35592	0.00300643
0.938226	-7.35592	0.00751113
0.993416	-7.35592	0.00378036
1.04861	-7.35592	0.00661612
1.1038	-7.35592	0.00386975
1.15898	-7.35592	0.00666162
1.21417	-7.35592	0.00302225
1.26936	-7.35592	0.00712896
1.32455	-7.35592	0.00257973
1.37974	-7.35592	0.00626286
1.43493	-7.35592	0.00430121
1.49012	-7.35592	0.00431099
1.54531	-7.35592	0.00529693
1.6005	-7.35592	0.00420208
1.65569	-7.35592	0.00431628
1.71088	-7.35592	0.00385221
1.76607	-7.35592	0.00374976
1.82126	-7.35592	0.0028121
1.87645	-7.35592	0.00218456
1.93164	-7.35592	0.0018884
1.98683	-7.35592	0.000950291
2.04202	-7.35592	0.000307578
2.09721	-7.35592	-0.000370616
2.1524	-7.35592	-0.00091881
2.20759	-7.35592	-0.00146509
2.26278	-7.35592	-0.00230719
2.31797	-7.35592	-0.00254167
2.37316	-7.35592	-0.00302862
2.42835	-7.35592	-0.00319792
2.48354	-7.35592	-0.0040438
2.53873	-7.35592	-0.00368966
2.59392	-7.35592	-0.00348625
2.64911	-7.35592	-0.00546253
2.7043	-7.35592	-0.002381
2.75949	-7.35592	-0.00599972
2.81468	-7.35592	-0.00314788
2.86987	-7.35592	-0.0051603
2.92506	-7.35592	-0.00420236
2.98025	-7.35592	-0.00480244
3.03544	-7.35592	-0.00445511
3.09063	-7.35592	-0.00518775
3.14582	-7.35592	-0.00378161
3.20101	-7.35592	-0.00606538
3.2562	-7.35592	-0.00272502
3.31139	-7.35592	-0.00577472
3.36658	-7.35592	-0.00353203
3.42177	-7.35592	-0.00238315
3.47695	-7.35592	-0.0053277
3.53214	-7.35592	-0.0032751
3.58733	-7.35592	-0.00167388
3.64252	-7.35592	-0.00337237
3.69771	-7.35592	-0.00391868
3.7529	-7.35592	-0.00295896
3.80809	-7.35592	-0.00214322
3.86328	-7.35592	-0.00192351
3.91847	-7.35592	-0.00179884
3.97366	-7.35592	-0.00147881
4.02885	-7.35592	-0.00102272
4.08404	-7.35592	-0.00051762
-4.13923	-7.25376	-8.07057e-15
-4.08404	-7.25376	0.000337723
-4.02885	-7.25376	0.000631074
-3.97366	-7.25376	0.000903303
-3.91847	-7.25376	0.00133145
-3.86328	-7.25376	0.00207049
-3.80809	-7.25376	0.00269508
-3.7529	-7.25376	0.00210619
-3.69771	-7.25376	0.00119562
-3.64252	-7.25376	0.0031597
-3.58733	-7.25376	0.00356044
-3.53214	-7.25376	0.00133766
-3.47695	-7.25376	0.00457751
-3.42177	-7.25376	0.00250533
-3.36658	-7.25376	0.00400527
-3.31139	-7.25376	0.00356671
-3.2562	-7.25376	0.00448109
-3.20101	-7.25376	0.00358142
-3.14582	-7.25376	0.00570363
-3.09063	-7.25376	0.00322838
-3.03544	-7.25376	0.00554398
-2.98025	-7.25376	0.00467958
-2.92506	-7.25376	0.00284241
-2.86987	-7.25376	0.00532923
-2.81468	-7.25376	0.00533988
-2.75949	-7.25376	0.00249015
-2.7043	-7.25376	0.00276393
-2.64911	-7.25376	0.00486229
-2.59392	-7.25376	0.00478932
-2.53873	-7.25376	0.00332996
-2.48354	-7.25376	0.00251833
-2.42835	-7.25376	0.00266234
-2.37316	-7.25376	0.00271849
-2.31797	-7.25376	0.00234083
-2.26278	-7.25376	0.00182996
-2.20759	-7.25376	0.00135587
-2.1524	-7.25376	0.000881348
-2.09721	-7.25376	0.000318147
-2.04202	-7.25376	-0.000328362
-1.98683	-7.25376	-0.000957558
-1.93164	-7.25376	-0.00149915
-1.87645	-7.25376	-0.00198869
-1.82126	-7.25376	-0.00251387
-1.76607	-7.25376	-0.00309582
-1.71088	-7.25376	-0.00357838
-1.65569	-7.25376	-0.0036821
-1.6005	-7.25376	-0.00355324
-1.54531	-7.25376	-0.00402647
-1.49012	-7.25376	-0.00524339
-1.43493	-7.25376	-0.00584433
-1.37974	-7.25376	-0.00417858
-1.32455	-7.25376	-0.00227348
-1.26936	-7.25376	-0.0043628
-1.21417	-7.25376	-0.00727733
-1.15898	-7.25376	-0.00436018
-1.1038	-7.25376	-0.00289386
-1.04861	-7.25376	-0.00749954
-0.993416	-7.25376	-0.0046957
-0.938226	-7.25376	-0.00397329
-0.883036	-7.25376	-0.00762527
-0.827846	-7.25376	-0.00298802
-0.772657	-7.25376	-0.0076513
-0.717467	-7.25376	-0.00367981
-0.662277	-7.25376	-0.00686522
-0.607087	-7.25376	-0.00511387
-0.551898	-7.25376	-0.00570234
-0.496708	-7.25376	-0.0053909
-0.441518	-7.25376	-0.00570809
-0.386328	-7.25376	-0.00491331
-0.331139	-7.25376	-0.0037319
-0.275949	-7.25376	-0.00350215
-0.220759	-7.25376	-0.0032987
-0.165569	-7.25376	-0.00259377
-0.11038	-7.25376	-0.00169073
-0.0551898	-7.25376	-0.000819518
-5.55112e-17	-7.25376	9.35881e-15
0.0551898	-7.25376	0.000819518
0.11038	-7.25376	0.00169073
0.165569	-7.25376	0.00259377
0.220759	-7.25376	0.0032987
0.275949	-7.25376	0.00350215
0.331139	-7.25376	0.0037319
0.386328	-7.25376	0.00491331
0.441518	-7.25376	0.00570809
0.496708	-7.25376	0.0053909
0.551898	-7.25376	0.00570234
0.607087	-7.25376	0.00511387
0.662277	-7.25376	0.00686522
0.717467	-7.25376	0.00367981
0.772657	-7.25376	0.0076513
0.827846	-7.25376	0.00298802
0.883036	-7.25376	0.00762527
0.938226	-7.25376	0.00397329
0.993416	-7.25376	0.0046957
1.04861	-7.25376	0.00749954
1.1038	-7.25376	0.00289386
1.15898	-7.25376	0.00436018
1.21417	-7.25376	0.00727733
1.26936	-7.25376	0.0043628
1.32455	-7.25376	0.00227348
1.37974	-7.25376	0.00417858
1.43493	-7.25376	0.00584433
1.49012	-7.25376	0.00524339
1.54531	-7.25376	0.00402647
1.6005	-7.25376	0.00355324
1.65569	-7.25376	0.0036821
1.71088	-7.25376	0.00357838
1.76607	-7.25376	0.00309582
1.82126	-7.25376	0.00251387
1.87645	-7.25376	0.00198869
1.93164	-7.25376	0.00149915
1.98683	-7.25376	0.000957558
2.04202	-7.25376	0.000328362
2.09721	-7.25376	-0.000318147
2.1524	-7.25376	-0.000881348
2.20759	-7.25376	-0.00135587
2.26278	-7.25376	-0.00182996
2.31797	-7.25376	-0.00234083
2.37316	-7.25376	-0.00271849
2.42835	-7.25376	-0.00266234
2.48354	-7.25376	-0.00251833
2.53873	-7.25376	-0.00332996
2.59392	-7.25376	-0.00478932
2.64911	-7.25376	-0.00486229
2.7043	-7.25376	-0.00276393
2.75949	-7.25376	-0.00249015
2.81468	-7.25376	-0.00533988
2.86987	-7.25376	-0.00532923
2.92506	-7.25376	-0.00284241
2.98025	-7.25376	-0.00467958
3.03544	-7.25376	-0.00554398
3.09063	-7.25376	-0.00322838
3.14582	-7.25376	-0.00570363
3.20101	-7.25376	-0.00358142
3.2562	-7.25376	-0.00448109
3.31139	-7.25376	-0.00356671
3.36658	-7.25376	-0.00400527
3.42177	-7.25376	-0.00250533
3.47695	-7.25376	-0.00457751
3.53214	-7.25376	-0.00133766
3.58733	-7.25376	-0.00356044
3.64252	-7.25376	-0.0031597
3.69771	-7.25376	-0.00119562
3.7529	-7.25376	-0.00210619
3.80809	-7.25376	-0.00269508
3.86328	-7.25376	-0.00207049
3.91847	-7.25376	-0.00133145
3.97366	-7.25376	-0.000903303
4.02885	-7.25376	-0.000631074
4.08404	-7.25376	-0.000337723
-4.13923	-7.15159	-4.85522e-15
-4.08404	-7.15159	0.000342024
-4.02885	-7.15159	0.000582342
-3.97366	-7.15159	0.000610874
-3.91847	-7.15159	0.000585768
-3.86328	-7.15159	0.00120183
-3.80809	-7.15159	0.00235805
-3.7529	-7.15159	0.00186961
-3.69771	-7.15159	0.000840881
-3.64252	-7.15159	0.00323738
-3.58733	-7.15159	0.00177662
-3.53214	-7.15159	0.002584
-3.47695	-7.15159	0.00286583
-3.42177	-7.15159	0.00311866
-3.36658	-7.15159	0.00283036
-3.31139	-7.15159	0.00471837
-3.2562	-7.15159	0.00288664
-3.20101	-7.15159	0.00426994
-3.14582	-7.15159	0.00513064
-3.09063	-7.15159	0.00356242
-3.03544	-7.15159	0.00330985
-2.98025	-7.15159	0.00446466
-2.92506	-7.15159	0.00554645
-2.86987	-7.15159	0.00510017
-2.81468	-7.15159	0.00388352
-2.75949	-7.15159	0.00284152
-2.7043	-7.15159	0.00221186
-2.64911	-7.15159	0.00192537
-2.59392	-7.15159	0.00184704
-2.53873	-7.15159	0.00186383
-2.48354	-7.15159	0.00191125
-2.42835	-7.15159	0.00195495
-2.37316	-7.15159	0.00195462
-2.31797	-7.15159	0.00185152
-2.26278	-7.15159	0.00160059
-2.20759	-7.15159	0.00121188
-2.1524	-7.15159	0.000743061
-2.09721	-7.15159	0.000249284
-2.04202	-7.15159	-0.00025201
-1.98683	-7.15159	-0.000772623
-1.93164	-7.15159	-0.00131508
-1.87645	-7.15159	-0.00183854
-1.82126	-7.15159	-0.00227452
-1.76607	-7.15159	-0.00259765
-1.71088	-7.15159	-0.00286519
-1.65569	-7.15159	-0.00316185
-1.6005	-7.15159	-0.00352452
-1.54531	-7.15159	-0.00392567
-1.49012	-7.15159	-0.00429821
-1.43493	-7.15159	-0.00455695
-1.37974	-7.15159	-0.00459995
-1.32455	-7.15159	-0.00431203
-1.26936	-7.15159	-0.00363525
-1.21417	-7.15159	-0.00275315
-1.15898	-7.15159	-0.00224935
-1.1038	-7.15159	-0.00299134
-1.04861	-7.15159	-0.00549884
-0.993416	-7.15159	-0.00767907
-0.938226	-7.15159	-0.00547
-0.883036	-7.15159	-0.00261472
-0.827846	-7.15159	-0.00596123
-0.772657	-7.15159	-0.00662869
-0.717467	-7.15159	-0.00343975
-0.662277	-7.15159	-0.00667544
-0.607087	-7.15159	-0.00464875
-0.551898	-7.15159	-0.00568422
-0.496708	-7.15159	-0.00539276
-0.441518	-7.15159	-0.00468504
-0.386328	-7.15159	-0.0047461
-0.331139	-7.15159	-0.00472534
-0.275949	-7.15159	-0.00328636
-0.220759	-7.15159	-0.00253827
-0.165569	-7.15159	-0.00219683
-0.11038	-7.15159	-0.00162087
-0.0551898	-7.15159	-0.000837984
-5.55112e-17	-7.15159	-5.36938e-15
0.0551898	-7.15159	0.000837984
0.11038	-7.15159	0.00162087
0.165569	-7.15159	0.00219683
0.220759	-7.15159	0.00253827
0.275949	-7.15159	0.00328636
0.331139	-7.15159	0.00472534
0.386328	-7.15159	0.0047461
0.441518	-7.15159	0.00468504
0.496708	-7.15159	0.00539276
0.551898	-7.15159	0.00568422
0.607087	-7.15159	0.00464875
0.662277	-7.15159	0.00667544
0.717467	-7.15159	0.00343975
0.772657	-7.15159	0.00662869
0.827846	-7.15159	0.00596123
0.883036	-7.15159	0.00261472
0.938226	-7.15159	0.00547
0.993416	-7.15159	0.00767907
1.04861	-7.15159	0.00549884
1.1038	-7.15159	0.00299134
1.15898	-7.15159	0.00224935
1.21417	-7.15159	0.00275315
1.26936	-7.15159	0.00363525
1.32455	-7.15159	0.00431203
1.37974	-7.15159	0.00459995
1.43493	-7.15159	0.00455695
1.49012	-7.15159	0.00429821
1.54531	-7.15159	0.00392567
1.6005	-7.15159	0.00352452
1.65569	-7.15159	0.00316185
1.71088	-7.15159	0.00286519
1.76607	-7.15159	0.00259765
1.82126	-7.15159	0.00227452
1.87645	-7.15159	0.00183854
1.93164	-7.15159	0.00131508
1.98683	-7.15159	0.000772623
2.04202	-7.15159	0.00025201
2.09721	-7.15159	-0.000249284
2.1524	-7.15159	-0.000743061
2.20759	-7.15159	-0.00121188
2.26278	-7.15159	-0.00160059
2.31797	-7.15159	-0.00185152
2.37316	-7.15159	-0.00195462
2.42835	-7.15159	-0.00195495
2.48354	-7.15159	-0.00191125
2.53873	-7.15159	-0.00186383
2.59392	-7.15159	-0.00184704
2.64911	-7.15159	-0.00192537
2.7043	-7.15159	-0.00221186
2.75949	-7.15159	-0.00284152
2.81468	-7.15159	-0.00388352
2.86987	-7.15159	-0.00510017
2.92506	-7.15159	-0.00554645
2.98025	-7.15159	-0.00446466
3.03544	-7.15159	-0.00330985
3.09063	-7.15159	-0.00356242
3.14582	-7.15159	-0.00513064
3.20101	-7.15159	-0.00426994
3.2562	-7.15159	-0.00288664
3.31139	-7.15159	-0.00471837
3.36658	-7.15159	-0.00283036
3.42177	-7.15159	-0.00311866
3.47695	-7.15159	-0.00286583
3.53214	-7.15159	-0.002584
3.58733	-7.15159	-0.00177662
3.64252	-7.15159	-0.00323738
3.69771	-7.15159	-0.000840881
3.7529	-7.15159	-0.00186961
3.80809	-7.15159	-0.00235805
3.86328	-7.15159	-0.00120183
3.91847	-7.15159	-0.000585768
3.97366	-7.15159	-0.000610874
4.02885	-7.15159	-0.000582342
4.08404	-7.15159	-0.000342024
-4.13923	-7.04943	1.99693e-15
-4.08404	-7.04943	9.5703e-05
-4.02885	-7.04943	0.000250584
-3.97366	-7.04943	0.000654344
-3.91847	-7.04943	0.00135026
-3.86328	-7.04943	0.00144572
-3.80809	-7.04943	0.000524976
-3.7529	-7.04943	0.00145348
-3.69771	-7.04943	0.00232224
-3.64252	-7.04943	0.00089117
-3.58733	-7.04943	0.00323349
-3.53214	-7.04943	0.0013548
-3.47695	-7.04943	0.00342525
-3.42177	-7.04943	0.00262675
-3.36658	-7.04943	0.00247857
-3.31139	-7.04943	0.00418339
-3.2562	-7.04943	0.00385294
-3.20101	-7.04943	0.00312986
-3.14582	-7.04943	0.00320445
-3.09063	-7.04943	0.00367971
-3.03544	-7.04943	0.0041934
-2.98025	-7.04943	0.00453756
-2.92506	-7.04943	0.004687
-2.86987	-7.04943	0.00466663
-2.81468	-7.04943	0.0044112
-2.75949	-7.04943	0.00378475
-2.7043	-7.04943	0.00280463
-2.64911	-7.04943	0.00186753
-2.59392	-7.04943	0.00167215
-2.53873	-7.04943	0.00260441
-2.48354	-7.04943	0.00345517
-2.42835	-7.04943	0.00282429
-2.37316	-7.04943	0.00157904
-2.31797	-7.04943	0.00138632
-2.26278	-7.04943	0.00158799
-2.20759	-7.04943	0.00111376
-2.1524	-7.04943	0.000547218
-2.09721	-7.04943	0.000211668
-2.04202	-7.04943	-0.000234881
-1.98683	-7.04943	-0.000636329
-1.93164	-7.04943	-0.00102879
-1.87645	-7.04943	-0.00166192
-1.82126	-7.04943	-0.00200182
-1.76607	-7.04943	-0.00188928
-1.71088	-7.04943	-0.00274235
-1.65569	-7.04943	-0.0035768
-1.6005	-7.04943	-0.00274035
-1.54531	-7.04943	-0.00192635
-1.49012	-7.04943	-0.003539
-1.43493	-7.04943	-0.00525578
-1.37974	-7.04943	-0.00487768
-1.32455	-7.04943	-0.00313801
-1.26936	-7.04943	-0.00200808
-1.21417	-7.04943	-0.00192705
-1.15898	-7.04943	-0.00233385
-1.1038	-7.04943	-0.00269202
-1.04861	-7.04943	-0.00273304
-0.993416	-7.04943	-0.00248047
-0.938226	-7.04943	-0.00236672
-0.883036	-7.04943	-0.00336073
-0.827846	-7.04943	-0.00593636
-0.772657	-7.04943	-0.00708999
-0.717467	-7.04943	-0.0044148
-0.662277	-7.04943	-0.00384995
-0.607087	-7.04943	-0.00596973
-0.551898	-7.04943	-0.00465301
-0.496708	-7.04943	-0.00493691
-0.441518	-7.04943	-0.00491731
-0.386328	-7.04943	-0.00394992
-0.331139	-7.04943	-0.00449128
-0.275949	-7.04943	-0.00343065
-0.220759	-7.04943	-0.00238231
-0.165569	-7.04943	-0.00206714
-0.11038	-7.04943	-0.00158362
-0.0551898	-7.04943	-0.000828629
-5.55112e-17	-7.04943	-1.88267e-14
0.0551898	-7.04943	0.000828629
0.11038	-7.04943	0.00158362
0.165569	-7.04943	0.00206714
0.220759	-7.04943	0.00238231
0.275949	-7.04943	0.00343065
0.331139	-7.04943	0.00449128
0.386328	-7.04943	0.00394992
0.441518	-7.04943	0.00491731
0.496708	-7.04943	0.00493691
0.551898	-7.04943	0.00465301
0.607087	-7.04943	0.00596973
0.662277	-7.04943	0.00384995
0.717467	-7.04943	0.0044148
0.772657	-7.04943	0.00708999
0.827846	-7.04943	0.00593636
0.883036	-7.04943	0.00336073
0.938226	-7.04943	0.00236672
0.993416	-7.04943	0.00248047
1.04861	-7.04943	0.00273304
1.1038	-7.04943	0.00269202
1.15898	-7.04943	0.00233385
1.21417	-7.04943	0.00192705
1.26936	-7.04943	0.00200808
1.32455	-7.04943	0.00313801
1.37974	-7.04943	0.00487768
1.43493	-7.04943	0.00525578
1.49012	-7.04943	0.003539
1.54531	-7.04943	0.00192635
1.6005	-7.04943	0.00274035
1.65569	-7.04943	0.0035768
1.71088	-7.04943	0.00274235
1.76607	-7.04943	0.00188928
1.82126	-7.04943	0.00200182
1.87645	-7.04943	0.00166192
1.93164	-7.04943	0.00102879
1.98683	-7.04943	0.000636329
2.04202	-7.04943	0.000234881
2.09721	-7.04943	-0.000211668
2.1524	-7.04943	-0.000547218
2.20759	-7.04943	-0.00111376
2.26278	-7.04943	-0.00158799
2.31797	-7.04943	-0.00138632
2.37316	-7.04943	-0.00157904
2.42835	-7.04943	-0.00282429
2.48354	-7.04943	-0.00345517
2.53873	-7.04943	-0.00260441
2.59392	-7.04943	-0.00167215
2.64911	-7.04943	-0.00186753
2.7043	-7.04943	-0.00280463
2.75949	-7.04943	-0.00378475
2.81468	-7.04943	-0.0044112
2.86987	-7.04943	-0.00466663
2.92506	-7.04943	-0.004687
2.98025	-7.04943	-0.00453756
3.03544	-7.04943	-0.0041934
3.09063	-7.04943	-0.00367971
3.14582	-7.04943	-0.00320445
3.20101	-7.04943	-0.00312986
3.2562	-7.04943	-0.00385294
3.31139	-7.04943	-0.00418339
3.36658	-7.04943	-0.00247857
3.42177	-7.04943	-0.00262675
3.47695	-7.04943	-0.00342525
3.53214	-7.04943	-0.0013548
3.58733	-7.04943	-0.00323349
3.64252	-7.04943	-0.00089117
3.69771	-7.04943	-0.00232224
3.7529	-7.04943	-0.00145348
3.80809	-7.04943	-0.000524976
3.86328	-7.04943	-0.00144572
3.91847	-7.04943	-0.00135026
3.97366	-7.04943	-0.000654344
4.02885	-7.04943	-0.000250584
4.08404	-7.04943	-9.5703e-05
-4.13923	-6.94726	-5.91863e-15
-4.08404	-6.94726	6.19336e-05
-4.02885	-6.94726	0.000191695
-3.97366	-6.94726	0.00058909
-3.91847	-6.94726	0.00119256
-3.86328	-6.94726	0.000885014
-3.80809	-6.94726	0.000453985
-3.7529	-6.94726	0.00193997
-3.69771	-6.94726	0.00095056
-3.64252	-6.94726	0.00205789
-3.58733	-6.94726	0.00131454
-3.53214	-6.94726	0.00295569
-3.47695	-6.94726	0.00179352
-3.42177	-6.94726	0.00233695
-3.36658	-6.94726	0.00348392
-3.31139	-6.94726	0.00333689
-3.2562	-6.94726	0.00297466
-3.20101	-6.94726	0.00290535
-3.14582	-6.94726	0.00294514
-3.09063	-6.94726	0.00295613
-3.03544	-6.94726	0.0029048
-2.98025	-6.94726	0.00286456
-2.92506	-6.94726	0.00305171
-2.86987	-6.94726	0.00373013
-2.81468	-6.94726	0.00418245
-2.75949	-6.94726	0.00289224
-2.7043	-6.94726	0.00175522
-2.64911	-6.94726	0.00300222
-2.59392	-6.94726	0.00355566
-2.53873	-6.94726	0.00137091
-2.48354	-6.94726	0.00262963
-2.42835	-6.94726	0.0022571
-2.37316	-6.94726	0.00122606
-2.31797	-6.94726	0.00200508
-2.26278	-6.94726	0.000772955
-2.20759	-6.94726	0.00111274
-2.1524	-6.94726	0.000394377
-2.09721	-6.94726	0.000217298
-2.04202	-6.94726	-0.000145482
-1.98683	-6.94726	-0.000646989
-1.93164	-6.94726	-0.000741246
-1.87645	-6.94726	-0.00150243
-1.82126	-6.94726	-0.00128293
-1.76607	-6.94726	-0.00228574
-1.71088	-6.94726	-0.00179392
-1.65569	-6.94726	-0.00271617
-1.6005	-6.94726	-0.00266342
-1.54531	-6.94726	-0.00215262
-1.49012	-6.94726	-0.00432748
-1.43493	-6.94726	-0.00134072
-1.37974	-6.94726	-0.00426845
-1.32455	-6.94726	-0.00444157
-1.26936	-6.94726	-0.00165082
-1.21417	-6.94726	-0.00364385
-1.15898	-6.94726	-0.00632539
-1.1038	-6.94726	-0.00531954
-1.04861	-6.94726	-0.00333049
-0.993416	-6.94726	-0.00236091
-0.938226	-6.94726	-0.00213087
-0.883036	-6.94726	-0.00210974
-0.827846	-6.94726	-0.00220006
-0.772657	-6.94726	-0.00293148
-0.717467	-6.94726	-0.00481491
-0.662277	-6.94726	-0.00609324
-0.607087	-6.94726	-0.00478039
-0.551898	-6.94726	-0.00381592
-0.496708	-6.94726	-0.00465223
-0.441518	-6.94726	-0.00435221
-0.386328	-6.94726	-0.00379628
-0.331139	-6.94726	-0.00408771
-0.275949	-6.94726	-0.00276188
-0.220759	-6.94726	-0.00261223
-0.165569	-6.94726	-0.00237227
-0.11038	-6.94726	-0.00151592
-0.0551898	-6.94726	-0.000696002
-5.55112e-17	-6.94726	-7.11942e-15
0.0551898	-6.94726	0.000696002
0.11038	-6.94726	0.00151592
0.165569	-6.94726	0.00237227
0.220759	-6.94726	0.00261223
0.275949	-6.94726	0.00276188
0.331139	-6.94726	0.00408771
0.386328	-6.94726	0.00379628
0.441518	-6.94726	0.00435221
0.496708	-6.94726	0.00465223
0.551898	-6.94726	0.00381592
0.607087	-6.94726	0.00478039
0.662277	-6.94726	0.00609324
0.717467	-6.94726	0.00481491
0.772657	-6.94726	0.00293148
0.827846	-6.94726	0.00220006
0.883036	-6.94726	0.00210974
0.938226	-6.94726	0.00213087
0.993416	-6.94726	0.00236091
1.04861	-6.94726	0.00333049
1.1038	-6.94726	0.00531954
1.15898	-6.94726	0.00632539
1.21417	-6.94726	0.00364385
1.26936	-6.94726	0.00165082
1.32455	-6.94726	0.00444157
1.37974	-6.94726	0.00426845
1.43493	-6.94726	0.00134072
1.49012	-6.94726	0.00432748
1.54531	-6.94726	0.00215262
1.6005	-6.94726	0.00266342
1.65569	-6.94726	0.00271617
1.71088	-6.94726	0.00179392
1.76607	-6.94726	0.00228574
1.82126	-6.94726	0.00128293
1.87645	-6.94726	0.00150243
1.93164	-6.94726	0.000741246
1.98683	-6.94726	0.000646989
2.04202	-6.94726	0.000145482
2.09721	-6.94726	-0.000217298
2.1524	-6.94726	-0.000394377
2.20759	-6.94726	-0.00111274
2.26278	-6.94726	-0.000772955
2.31797	-6.94726	-0.00200508
2.37316	-6.94726	-0.00122606
2.42835	-6.94726	-0.0022571
2.48354	-6.94726	-0.00262963
2.53873	-6.94726	-0.00137091
2.59392	-6.94726	-0.00355566
2.64911	-6.94726	-0.00300222
2.7043	-6.94726	-0.00175522
2.75949	-6.94726	-0.00289224
2.81468	-6.94726	-0.00418245
2.86987	-6.94726	-0.00373013
2.92506	-6.94726	-0.00305171
2.98025	-6.94726	-0.00286456
3.03544	-6.94726	-0.0029048
3.09063	-6.94726	-0.00295613
3.14582	-6.94726	-0.00294514
3.20101	-6.94726	-0.00290535
3.2562	-6.94726	-0.00297466
3.31139	-6.94726	-0.00333689
3.36658	-6.94726	-0.00348392
3.42177	-6.94726	-0.00233695
3.47695	-6.94726	-0.00179352
3.53214	-6.94726	-0.00295569
3.58733	-6.94726	-0.00131454
3.64252	-6.94726	-0.00205789
3.69771	-6.94726	-0.00095056
3.7529	-6.94726	-0.00193997
3.80809	-6.94726	-0.000453985
3.86328	-6.94726	-0.000885014
3.91847	-6.94726	-0.00119256
3.97366	-6.94726	-0.00058909
4.02885	-6.94726	-0.000191695
4.08404	-6.94726	-6.19336e-05
-4.13923	-6.8451	1.64473e-14
-4.08404	-6.8451	0.000119777
-4.02885	-6.8451	0.000153724
-3.97366	-6.8451	0.000190599
-3.91847	-6.8451	0.000626939
-3.86328	-6.8451	0.00119409
-3.80809	-6.8451	0.00052723
-3.7529	-6.8451	0.00131429
-3.69771	-6.8451	0.00108659
-3.64252	-6.8451	0.00174856
-3.58733	-6.8451	0.00120426
-3.53214	-6.8451	0.00236148
-3.47695	-6.8451	0.00223672
-3.42177	-6.8451	0.0019169
-3.36658	-6.8451	0.00214322
-3.31139	-6.8451	0.00250861
-3.2562	-6.8451	0.00277266
-3.20101	-6.8451	0.00288608
-3.14582	-6.8451	0.00286115
-3.09063	-6.8451	0.00272425
-3.03544	-6.8451	0.00260521
-2.98025	-6.8451	0.00280478
-2.92506	-6.8451	0.00341153
-2.86987	-6.8451	0.00277689
-2.81468	-6.8451	0.00205263
-2.75949	-6.8451	0.00336983
-2.7043	-6.8451	0.00202909
-2.64911	-6.8451	0.00239132
-2.59392	-6.8451	0.00228299
-2.53873	-6.8451	0.00198371
-2.48354	-6.8451	0.00179975
-2.42835	-6.8451	0.00212257
-2.37316	-6.8451	0.000944637
-2.31797	-6.8451	0.00186405
-2.26278	-6.8451	0.000750478
-2.20759	-6.8451	0.00069791
-2.1524	-6.8451	0.00061959
-2.09721	-6.8451	0.000106454
-2.04202	-6.8451	-0.000147348
-1.98683	-6.8451	-0.000626584
-1.93164	-6.8451	-0.000582993
-1.87645	-6.8451	-0.000896243
-1.82126	-6.8451	-0.00189278
-1.76607	-6.8451	-0.00127897
-1.71088	-6.8451	-0.00141217
-1.65569	-6.8451	-0.00310337
-1.6005	-6.8451	-0.00135054
-1.54531	-6.8451	-0.00257812
-1.49012	-6.8451	-0.00333252
-1.43493	-6.8451	-0.00148062
-1.37974	-6.8451	-0.00466452
-1.32455	-6.8451	-0.00149847
-1.26936	-6.8451	-0.00508208
-1.21417	-6.8451	-0.00236124
-1.15898	-6.8451	-0.00361356
-1.1038	-6.8451	-0.00557502
-1.04861	-6.8451	-0.00226557
-0.993416	-6.8451	-0.00287445
-0.938226	-6.8451	-0.00562602
-0.883036	-6.8451	-0.00647458
-0.827846	-6.8451	-0.00586022
-0.772657	-6.8451	-0.00541482
-0.717467	-6.8451	-0.00553438
-0.662277	-6.8451	-0.00570016
-0.607087	-6.8451	-0.00497463
-0.551898	-6.8451	-0.00344857
-0.496708	-6.8451	-0.00357339
-0.441518	-6.8451	-0.00389919
-0.386328	-6.8451	-0.00367672
-0.331139	-6.8451	-0.00299647
-0.275949	-6.8451	-0.00325287
-0.220759	-6.8451	-0.00224591
-0.165569	-6.8451	-0.00161432
-0.11038	-6.8451	-0.00130742
-0.0551898	-6.8451	-0.000731386
-5.55112e-17	-6.8451	1.24778e-14
0.0551898	-6.8451	0.000731386
0.11038	-6.8451	0.00130742
0.165569	-6.8451	0.00161432
0.220759	-6.8451	0.00224591
0.275949	-6.8451	0.00325287
0.331139	-6.8451	0.00299647
0.386328	-6.8451	0.00367672
0.441518	-6.8451	0.00389919
0.496708	-6.8451	0.00357339
0.551898	-6.8451	0.00344857
0.607087	-6.8451	0.00497463
0.662277	-6.8451	0.00570016
0.717467	-6.8451	0.00553438
0.772657	-6.8451	0.00541482
0.827846	-6.8451	0.00586022
0.883036	-6.8451	0.00647458
0.938226	-6.8451	0.00562602
0.993416	-6.8451	0.00287445
1.04861	-6.8451	0.00226557
1.1038	-6.8451	0.00557502
1.15898	-6.8451	0.00361356
1.21417	-6.8451	0.00236124
1.26936	-6.8451	0.00508208
1.32455	-6.8451	0.00149847
1.37974	-6.8451	0.00466452
1.43493	-6.8451	0.00148062
1.49012	-6.8451	0.00333252
1.54531	-6.8451	0.00257812
1.6005	-6.8451	0.00135054
1.65569	-6.8451	0.00310337
1.71088	-6.8451	0.00141217
1.76607	-6.8451	0.00127897
1.82126	-6.8451	0.00189278
1.87645	-6.8451	0.000896243
1.93164	-6.8451	0.000582993
1.98683	-6.8451	0.000626584
2.04202	-6.8451	0.000147348
2.09721	-6.8451	-0.000106454
2.1524	-6.8451	-0.00061959
2.20759	-6.8451	-0.00069791
2.26278	-6.8451	-0.000750478
2.31797	-6.8451	-0.00186405
2.37316	-6.8451	-0.000944637
2.42835	-6.8451	-0.00212257
2.48354	-6.8451	-0.00179975
2.53873	-6.8451	-0.00198371
2.59392	-6.8451	-0.00228299
2.64911	-6.8451	-0.00239132
2.7043	-6.8451	-0.00202909
2.75949	-6.8451	-0.00336983
2.81468	-6.8451	-0.00205263
2.86987	-6.8451	-0.00277689
2.92506	-6.8451	-0.00341153
2.98025	-6.8451	-0.00280478
3.03544	-6.8451	-0.00260521
3.09063	-6.8451	-0.00272425
3.14582	-6.8451	-0.00286115
3.20101	-6.8451	-0.00288608
3.2562	-6.8451	-0.00277266
3.31139	-6.8451	-0.00250861
3.36658	-6.8451	-0.00214322
3.42177	-6.8451	-0.0019169
3.47695	-6.8451	-0.00223672
3.53214	-6.8451	-0.00236148
3.58733	-6.8451	-0.00120426
3.64252	-6.8451	-0.00174856
3.69771	-6.8451	-0.00108659
3.7529	-6.8451	-0.00131429
3.80809	-6.8451	-0.00052723
3.86328	-6.8451	-0.00119409
3.91847	-6.8451	-0.000626939
3.97366	-6.8451	-0.000190599
4.02885	-6.8451	-0.000153724
4.08404	-6.8451	-0.000119777
-4.13923	-6.74293	-1.11664e-14
-4.08404	-6.74293	0.000160562
-4.02885	-6.74293	0.00039278
-3.97366	-6.74293	0.000541339
-3.91847	-6.74293	0.00036357
-3.86328	-6.74293	0.000521361
-3.80809	-6.74293	0.00115081
-3.7529	-6.74293	0.000641543
-3.69771	-6.74293	0.00152558
-3.64252	-6.74293	0.00103089
-3.58733	-6.74293	0.00137086
-3.53214	-6.74293	0.00199841
-3.47695	-6.74293	0.0018347
-3.42177	-6.74293	0.00175962
-3.36658	-6.74293	0.00186367
-3.31139	-6.74293	0.00200469
-3.2562	-6.74293	0.00213107
-3.20101	-6.74293	0.00226937
-3.14582	-6.74293	0.00247536
-3.09063	-6.74293	0.00265955
-3.03544	-6.74293	0.00243244
-2.98025	-6.74293	0.00216303
-2.92506	-6.74293	0.00268451
-2.86987	-6.74293	0.00208615
-2.81468	-6.74293	0.0022959
-2.75949	-6.74293	0.00198831
-2.7043	-6.74293	0.00232224
-2.64911	-6.74293	0.00141574
-2.59392	-6.74293	0.00265866
-2.53873	-6.74293	0.00141138
-2.48354	-6.74293	0.00114875
-2.42835	-6.74293	0.00208103
-2.37316	-6.74293	0.00157109
-2.31797	-6.74293	0.000690642
-2.26278	-6.74293	0.000575817
-2.20759	-6.74293	0.0007378
-2.1524	-6.74293	0.000572274
-2.09721	-6.74293	0.000173235
-2.04202	-6.74293	-0.000121417
-1.98683	-6.74293	-0.000238766
-1.93164	-6.74293	-0.00038441
-1.87645	-6.74293	-0.000800248
-1.82126	-6.74293	-0.00149699
-1.76607	-6.74293	-0.0021218
-1.71088	-6.74293	-0.00212681
-1.65569	-6.74293	-0.00138207
-1.6005	-6.74293	-0.000895674
-1.54531	-6.74293	-0.0018746
-1.49012	-6.74293	-0.00370859
-1.43493	-6.74293	-0.00292916
-1.37974	-6.74293	-0.00125768
-1.32455	-6.74293	-0.00347053
-1.26936	-6.74293	-0.00379444
-1.21417	-6.74293	-0.00180341
-1.15898	-6.74293	-0.00525698
-1.1038	-6.74293	-0.00183523
-1.04861	-6.74293	-0.00547597
-0.993416	-6.74293	-0.00254901
-0.938226	-6.74293	-0.00284783
-0.883036	-6.74293	-0.00588083
-0.827846	-6.74293	-0.0043807
-0.772657	-6.74293	-0.00237354
-0.717467	-6.74293	-0.00171772
-0.662277	-6.74293	-0.00176118
-0.607087	-6.74293	-0.00223106
-0.551898	-6.74293	-0.00332631
-0.496708	-6.74293	-0.00400916
-0.441518	-6.74293	-0.00329008
-0.386328	-6.74293	-0.00290561
-0.331139	-6.74293	-0.00273652
-0.275949	-6.74293	-0.00265747
-0.220759	-6.74293	-0.0020051
-0.165569	-6.74293	-0.00147591
-0.11038	-6.74293	-0.00119933
-0.0551898	-6.74293	-0.000660237
-5.55112e-17	-6.74293	-5.60901e-15
0.0551898	-6.74293	0.000660237
0.11038	-6.74293	0.00119933
0.165569	-6.74293	0.00147591
0.220759	-6.74293	0.0020051
0.275949	-6.74293	0.00265747
0.331139	-6.74293	0.00273652
0.386328	-6.74293	0.00290561
0.441518	-6.74293	0.00329008
0.496708	-6.74293	0.00400916
0.551898	-6.74293	0.00332631
0.607087	-6.74293	0.00223106
0.662277	-6.74293	0.00176118
0.717467	-6.74293	0.00171772
0.772657	-6.74293	0.00237354
0.827846	-6.74293	0.0043807
0.883036	-6.74293	0.00588083
0.938226	-6.74293	0.00284783
0.993416	-6.74293	0.00254901
1.04861	-6.74293	0.00547597
1.1038	-6.74293	0.00183523
1.15898	-6.74293	0.00525698
1.21417	-6.74293	0.00180341
1.26936	-6.74293	0.00379444
1.32455	-6.74293	0.00347053
1.37974	-6.74293	0.00125768
1.43493	-6.74293	0.00292916
1.49012	-6.74293	0.00370859
1.54531	-6.74293	0.0018746
1.6005	-6.74293	0.000895674
1.65569	-6.74293	0.00138207
1.71088	-6.74293	0.00212681
1.76607	-6.74293	0.0021218
1.82126	-6.74293	0.00149699
1.87645	-6.74293	0.000800248
1.93164	-6.74293	0.00038441
1.98683	-6.74293	0.000238766
2.04202	-6.74293	0.000121417
2.09721	-6.74293	-0.000173235
2.1524	-6.74293	-0.000572274
2.20759	-6.74293	-0.0007378
2.26278	-6.74293	-0.000575817
2.31797	-6.74293	-0.000690642
2.37316	-6.74293	-0.00157109
2.42835	-6.74293	-0.00208103
2.48354	-6.74293	-0.00114875
2.53873	-6.74293	-0.00141138
2.59392	-6.74293	-0.00265866
2.64911	-6.74293	-0.00141574
2.7043	-6.74293	-0.00232224
2.75949	-6.74293	-0.00198831
2.81468	-6.74293	-0.0022959
2.86987	-6.74293	-0.00208615
2.92506	-6.74293	-0.00268451
2.98025	-6.74293	-0.00216303
3.03544	-6.74293	-0.00243244
3.09063	-6.74293	-0.00265955
3.14582	-6.74293	-0.00247536
3.20101	-6.74293	-0.00226937
3.2562	-6.74293	-0.00213107
3.31139	-6.74293	-0.00200469
3.36658	-6.74293	-0.00186367
3.42177	-6.74293	-0.00175962
3.47695	-6.74293	-0.0018347
3.53214	-6.74293	-0.00199841
3.58733	-6.74293	-0.00137086
3.64252	-6.74293	-0.00103089
3.69771	-6.74293	-0.00152558
3.7529	-6.74293	-0.000641543
3.80809	-6.74293	-0.00115081
3.86328	-6.74293	-0.000521361
3.91847	-6.74293	-0.00036357
3.97366	-6.74293	-0.000541339
4.02885	-6.74293	-0.00039278
4.08404	-6.74293	-0.000160562
-4.13923	-6.64076	-2.15331e-15
-4.08404	-6.64076	0.000106723
-4.02885	-6.64076	0.000165207
-3.97366	-6.64076	0.000227491
-3.91847	-6.64076	0.000513022
-3.86328	-6.64076	0.000664033
-3.80809	-6.64076	0.000523091
-3.7529	-6.64076	0.00104186
-3.69771	-6.64076	0.000798334
-3.64252	-6.64076	0.00104012
-3.58733	-6.64076	0.00144671
-3.53214	-6.64076	0.00133553
-3.47695	-6.64076	0.00132413
-3.42177	-6.64076	0.0014256
-3.36658	-6.64076	0.00154359
-3.31139	-6.64076	0.00165557
-3.2562	-6.64076	0.0017936
-3.20101	-6.64076	0.00195711
-3.14582	-6.64076	0.00199984
-3.09063	-6.64076	0.0018309
-3.03544	-6.64076	0.00194611
-2.98025	-6.64076	0.00195552
-2.92506	-6.64076	0.00175289
-2.86987	-6.64076	0.00188999
-2.81468	-6.64076	0.00178149
-2.75949	-6.64076	0.00140619
-2.7043	-6.64076	0.00204728
-2.64911	-6.64076	0.00163703
-2.59392	-6.64076	0.00103616
-2.53873	-6.64076	0.00110127
-2.48354	-6.64076	0.00151606
-2.42835	-6.64076	0.00170322
-2.37316	-6.64076	0.00149945
-2.31797	-6.64076	0.0011569
-2.26278	-6.64076	0.000840091
-2.20759	-6.64076	0.00057695
-2.1524	-6.64076	0.000346122
-2.09721	-6.64076	0.000119525
-2.04202	-6.64076	-0.000126996
-1.98683	-6.64076	-0.000409755
-1.93164	-6.64076	-0.000733541
-1.87645	-6.64076	-0.00108949
-1.82126	-6.64076	-0.00145854
-1.76607	-6.64076	-0.00181961
-1.71088	-6.64076	-0.00215757
-1.65569	-6.64076	-0.00246272
-1.6005	-6.64076	-0.00271299
-1.54531	-6.64076	-0.00284126
-1.49012	-6.64076	-0.00271115
-1.43493	-6.64076	-0.00221671
-1.37974	-6.64076	-0.00157017
-1.32455	-6.64076	-0.00140736
-1.26936	-6.64076	-0.00252596
-1.21417	-6.64076	-0.00442477
-1.15898	-6.64076	-0.0027795
-1.1038	-6.64076	-0.00199753
-1.04861	-6.64076	-0.00497135
-0.993416	-6.64076	-0.0017039
-0.938226	-6.64076	-0.00521475
-0.883036	-6.64076	-0.00164581
-0.827846	-6.64076	-0.00344163
-0.772657	-6.64076	-0.00511332
-0.717467	-6.64076	-0.00314062
-0.662277	-6.64076	-0.00182087
-0.607087	-6.64076	-0.00158725
-0.551898	-6.64076	-0.00195375
-0.496708	-6.64076	-0.00284083
-0.441518	-6.64076	-0.00327749
-0.386328	-6.64076	-0.00245842
-0.331139	-6.64076	-0.00219527
-0.275949	-6.64076	-0.00207534
-0.220759	-6.64076	-0.00175004
-0.165569	-6.64076	-0.00143598
-0.11038	-6.64076	-0.000893722
-0.0551898	-6.64076	-0.000435653
-5.55112e-17	-6.64076	4.8235e-14
0.0551898	-6.64076	0.000435653
0.11038	-6.64076	0.000893722
0.165569	-6.64076	0.00143598
0.220759	-6.64076	0.00175004
0.275949	-6.64076	0.00207534
0.331139	-6.64076	0.00219527
0.386328	-6.64076	0.00245842
0.441518	-6.64076	0.00327749
0.496708	-6.64076	0.00284083
0.551898	-6.64076	0.00195375
0.607087	-6.64076	0.00158725
0.662277	-6.64076	0.00182087
0.717467	-6.64076	0.00314062
0.772657	-6.64076	0.00511332
0.827846	-6.64076	0.00344163
0.883036	-6.64076	0.00164581
0.938226	-6.64076	0.00521475
0.993416	-6.64076	0.0017039
1.04861	-6.64076	0.00497135
1.1038	-6.64076	0.00199753
1.15898	-6.64076	0.0027795
1.21417	-6.64076	0.00442477
1.26936	-6.64076	0.00252596
1.32455	-6.64076	0.00140736
1.37974	-6.64076	0.00157017
1.43493	-6.64076	0.00221671
1.49012	-6.64076	0.00271115
1.54531	-6.64076	0.00284126
1.6005	-6.64076	0.00271299
1.65569	-6.64076	0.00246272
1.71088	-6.64076	0.00215757
1.76607	-6.64076	0.00181961
1.82126	-6.64076	0.00145854
1.87645	-6.64076	0.00108949
1.93164	-6.64076	0.000733541
1.98683	-6.64076	0.000409755
2.04202	-6.64076	0.000126996
2.09721	-6.64076	-0.000119525
2.1524	-6.64076	-0.000346122
2.20759	-6.64076	-0.00057695
2.26278	-6.64076	-0.000840091
2.31797	-6.64076	-0.0011569
2.37316	-6.64076	-0.00149945
2.42835	-6.64076	-0.00170322
2.48354	-6.64076	-0.00151606
2.53873	-6.64076	-0.00110127
2.59392	-6.64076	-0.00103616
2.64911	-6.64076	-0.00163703
2.7043	-6.64076	-0.00204728
2.75949	-6.64076	-0.00140619
2.81468	-6.64076	-0.00178149
2.86987	-6.64076	-0.00188999
2.92506	-6.64076	-0.00175289
2.98025	-6.64076	-0.00195552
3.03544	-6.64076	-0.00194611
3.09063	-6.64076	-0.0018309
3.14582	-6.64076	-0.00199984
3.20101	-6.64076	-0.00195711
3.2562	-6.64076	-0.0017936
3.31139	-6.64076	-0.00165557
3.36658	-6.64076	-0.00154359
3.42177	-6.64076	-0.0014256
3.47695	-6.64076	-0.00132413
3.53214	-6.64076	-0.00133553
3.58733	-6.64076	-0.00144671
3.64252	-6.64076	-0.00104012
3.69771	-6.64076	-0.000798334
3.7529	-6.64076	-0.00104186
3.80809	-6.64076	-0.000523091
3.86328	-6.64076	-0.000664033
3.91847	-6.64076	-0.000513022
3.97366	-6.64076	-0.000227491
4.02885	-6.64076	-0.000165207
4.08404	-6.64076	-0.000106723
-4.13923	-6.5386	-9.93268e-15
-4.08404	-6.5386	7.18463e-05
-4.02885	-6.5386	0.000171871
-3.97366	-6.5386	0.000350207
-3.91847	-6.5386	0.000388434
-3.86328	-6.5386	0.000377047
-3.80809	-6.5386	0.000701129
-3.7529	-6.5386	0.000549778
-3.69771	-6.5386	0.000837826
-3.64252	-6.5386	0.000918396
-3.58733	-6.5386	0.000854361
-3.53214	-6.5386	0.000947511
-3.47695	-6.5386	0.0010765
-3.42177	-6.5386	0.00116879
-3.36658	-6.5386	0.00121979
-3.31139	-6.5386	0.00126265
-3.2562	-6.5386	0.00136431
-3.20101	-6.5386	0.00146168
-3.14582	-6.5386	0.00141176
-3.09063	-6.5386	0.00141507
-3.03544	-6.5386	0.00147251
-2.98025	-6.5386	0.00136315
-2.92506	-6.5386	0.00136413
-2.86987	-6.5386	0.00147962
-2.81468	-6.5386	0.00114439
-2.75949	-6.5386	0.00112927
[truncated: 20,824 more rows]

## Sheet: ED Fig.4b E = 150
kc*	kx	Intensity
[truncated: 22,500 more rows]
