# Supplementary material for: Odd-parity quasiparticle interference in the superconductive surface state of UTe2
Source: Nat Phys. 2025 Sep 18;21(10):1555–62. doi: 10.1038/s41567-025-03000-w (PMC12518143; doi:10.1038/s41567-025-03000-w)
Supplement: Supplementary file 8 — Source data for Extended Data Fig. 5a–h. [file 41567_2025_3000_MOESM8_ESM.xlsx]

## Sheet: ED Fig.5a
kc*	kx	Intensity
-4.13923	-7.66242	0.184396
-4.08404	-7.66242	0.185041
-4.02885	-7.66242	0.186999
-3.97366	-7.66242	0.190339
-3.91847	-7.66242	0.195184
-3.86328	-7.66242	0.20172
-3.80809	-7.66242	0.210215
-3.7529	-7.66242	0.221045
-3.69771	-7.66242	0.234742
-3.64252	-7.66242	0.252051
-3.58733	-7.66242	0.27404
-3.53214	-7.66242	0.302252
-3.47695	-7.66242	0.338928
-3.42177	-7.66242	0.387237
-3.36658	-7.66242	0.451097
-3.31139	-7.66242	0.532679
-3.2562	-7.66242	0.623572
-3.20101	-7.66242	0.688809
-3.14582	-7.66242	0.710771
-3.09063	-7.66242	0.711243
-3.03544	-7.66242	0.704205
-2.98025	-7.66242	0.662773
-2.92506	-7.66242	0.578051
-2.86987	-7.66242	0.489834
-2.81468	-7.66242	0.416983
-2.75949	-7.66242	0.361391
-2.7043	-7.66242	0.319358
-2.64911	-7.66242	0.287248
-2.59392	-7.66242	0.262378
-2.53873	-7.66242	0.242887
-2.48354	-7.66242	0.227495
-2.42835	-7.66242	0.215309
-2.37316	-7.66242	0.205702
-2.31797	-7.66242	0.198226
-2.26278	-7.66242	0.192564
-2.20759	-7.66242	0.18849
-2.1524	-7.66242	0.185853
-2.09721	-7.66242	0.184557
-2.04202	-7.66242	0.184557
-1.98683	-7.66242	0.185853
-1.93164	-7.66242	0.18849
-1.87645	-7.66242	0.192564
-1.82126	-7.66242	0.198226
-1.76607	-7.66242	0.205702
-1.71088	-7.66242	0.215309
-1.65569	-7.66242	0.227495
-1.6005	-7.66242	0.242887
-1.54531	-7.66242	0.262378
-1.49012	-7.66242	0.287248
-1.43493	-7.66242	0.319358
-1.37974	-7.66242	0.361392
-1.32455	-7.66242	0.416978
-1.26936	-7.66242	0.489862
-1.21417	-7.66242	0.578015
-1.15898	-7.66242	0.662491
-1.1038	-7.66242	0.704771
-1.04861	-7.66242	0.710959
-0.993416	-7.66242	0.710834
-0.938226	-7.66242	0.689178
-0.883036	-7.66242	0.623158
-0.827846	-7.66242	0.532794
-0.772657	-7.66242	0.451082
-0.717467	-7.66242	0.387238
-0.662277	-7.66242	0.338928
-0.607087	-7.66242	0.302252
-0.551898	-7.66242	0.27404
-0.496708	-7.66242	0.252051
-0.441518	-7.66242	0.234742
-0.386328	-7.66242	0.221045
-0.331139	-7.66242	0.210215
-0.275949	-7.66242	0.20172
-0.220759	-7.66242	0.195184
-0.165569	-7.66242	0.190339
-0.11038	-7.66242	0.186999
-0.0551898	-7.66242	0.185041
-5.55112e-17	-7.66242	0.184396
0.0551898	-7.66242	0.185041
0.11038	-7.66242	0.186999
0.165569	-7.66242	0.190339
0.220759	-7.66242	0.195184
0.275949	-7.66242	0.20172
0.331139	-7.66242	0.210215
0.386328	-7.66242	0.221045
0.441518	-7.66242	0.234742
0.496708	-7.66242	0.252051
0.551898	-7.66242	0.27404
0.607087	-7.66242	0.302252
0.662277	-7.66242	0.338928
0.717467	-7.66242	0.387238
0.772657	-7.66242	0.451082
0.827846	-7.66242	0.532794
0.883036	-7.66242	0.623158
0.938226	-7.66242	0.689178
0.993416	-7.66242	0.710834
1.04861	-7.66242	0.710959
1.1038	-7.66242	0.704771
1.15898	-7.66242	0.662491
1.21417	-7.66242	0.578015
1.26936	-7.66242	0.489862
1.32455	-7.66242	0.416978
1.37974	-7.66242	0.361392
1.43493	-7.66242	0.319358
1.49012	-7.66242	0.287248
1.54531	-7.66242	0.262378
1.6005	-7.66242	0.242887
1.65569	-7.66242	0.227495
1.71088	-7.66242	0.215309
1.76607	-7.66242	0.205702
1.82126	-7.66242	0.198226
1.87645	-7.66242	0.192564
1.93164	-7.66242	0.18849
1.98683	-7.66242	0.185853
2.04202	-7.66242	0.184557
2.09721	-7.66242	0.184557
2.1524	-7.66242	0.185853
2.20759	-7.66242	0.18849
2.26278	-7.66242	0.192564
2.31797	-7.66242	0.198226
2.37316	-7.66242	0.205702
2.42835	-7.66242	0.215309
2.48354	-7.66242	0.227495
2.53873	-7.66242	0.242887
2.59392	-7.66242	0.262378
2.64911	-7.66242	0.287248
2.7043	-7.66242	0.319358
2.75949	-7.66242	0.361391
2.81468	-7.66242	0.416983
2.86987	-7.66242	0.489834
2.92506	-7.66242	0.578051
2.98025	-7.66242	0.662773
3.03544	-7.66242	0.704205
3.09063	-7.66242	0.711243
3.14582	-7.66242	0.710771
3.20101	-7.66242	0.688809
3.2562	-7.66242	0.623572
3.31139	-7.66242	0.532679
3.36658	-7.66242	0.451097
3.42177	-7.66242	0.387237
3.47695	-7.66242	0.338928
3.53214	-7.66242	0.302252
3.58733	-7.66242	0.27404
3.64252	-7.66242	0.252051
3.69771	-7.66242	0.234742
3.7529	-7.66242	0.221045
3.80809	-7.66242	0.210215
3.86328	-7.66242	0.20172
3.91847	-7.66242	0.195184
3.97366	-7.66242	0.190339
4.02885	-7.66242	0.186999
4.08404	-7.66242	0.185041
-4.13923	-7.56026	0.189466
-4.08404	-7.56026	0.190122
-4.02885	-7.56026	0.192112
-3.97366	-7.56026	0.195506
-3.91847	-7.56026	0.200428
-3.86328	-7.56026	0.207065
-3.80809	-7.56026	0.215686
-3.7529	-7.56026	0.226668
-3.69771	-7.56026	0.24054
-3.64252	-7.56026	0.258045
-3.58733	-7.56026	0.280237
-3.53214	-7.56026	0.308625
-3.47695	-7.56026	0.34537
-3.42177	-7.56026	0.393446
-3.36658	-7.56026	0.456361
-3.31139	-7.56026	0.535367
-3.2562	-7.56026	0.620598
-3.20101	-7.56026	0.683355
-3.14582	-7.56026	0.704312
-3.09063	-7.56026	0.704791
-3.03544	-7.56026	0.695996
-2.98025	-7.56026	0.655263
-2.92506	-7.56026	0.57642
-2.86987	-7.56026	0.491683
-2.81468	-7.56026	0.420408
-2.75949	-7.56026	0.365199
-2.7043	-7.56026	0.323046
-2.64911	-7.56026	0.290638
-2.59392	-7.56026	0.265423
-2.53873	-7.56026	0.24559
-2.48354	-7.56026	0.229876
-2.42835	-7.56026	0.217393
-2.37316	-7.56026	0.207513
-2.31797	-7.56026	0.199785
-2.26278	-7.56026	0.193888
-2.20759	-7.56026	0.189593
-2.1524	-7.56026	0.186744
-2.09721	-7.56026	0.185244
-2.04202	-7.56026	0.185042
-1.98683	-7.56026	0.186136
-1.93164	-7.56026	0.188566
-1.87645	-7.56026	0.192425
-1.82126	-7.56026	0.197858
-1.76607	-7.56026	0.205084
-1.71088	-7.56026	0.214415
-1.65569	-7.56026	0.226286
-1.6005	-7.56026	0.241312
-1.54531	-7.56026	0.260363
-1.49012	-7.56026	0.284694
-1.43493	-7.56026	0.316121
-1.37974	-7.56026	0.357264
-1.32455	-7.56026	0.411675
-1.26936	-7.56026	0.482909
-1.21417	-7.56026	0.56987
-1.15898	-7.56026	0.651329
-1.1038	-7.56026	0.693944
-1.04861	-7.56026	0.700762
-0.993416	-7.56026	0.698661
-0.938226	-7.56026	0.677749
-0.883036	-7.56026	0.610725
-0.827846	-7.56026	0.52251
-0.772657	-7.56026	0.442568
-0.717467	-7.56026	0.379943
-0.662277	-7.56026	0.332495
-0.607087	-7.56026	0.296438
-0.551898	-7.56026	0.268685
-0.496708	-7.56026	0.247044
-0.441518	-7.56026	0.230004
-0.386328	-7.56026	0.216519
-0.331139	-7.56026	0.205854
-0.275949	-7.56026	0.197489
-0.220759	-7.56026	0.191053
-0.165569	-7.56026	0.186282
-0.11038	-7.56026	0.182992
-0.0551898	-7.56026	0.181064
-5.55112e-17	-7.56026	0.180429
0.0551898	-7.56026	0.181064
0.11038	-7.56026	0.182992
0.165569	-7.56026	0.186282
0.220759	-7.56026	0.191053
0.275949	-7.56026	0.197489
0.331139	-7.56026	0.205854
0.386328	-7.56026	0.216519
0.441518	-7.56026	0.230004
0.496708	-7.56026	0.247044
0.551898	-7.56026	0.268685
0.607087	-7.56026	0.296438
0.662277	-7.56026	0.332495
0.717467	-7.56026	0.379943
0.772657	-7.56026	0.442568
0.827846	-7.56026	0.52251
0.883036	-7.56026	0.610725
0.938226	-7.56026	0.677749
0.993416	-7.56026	0.698661
1.04861	-7.56026	0.700762
1.1038	-7.56026	0.693944
1.15898	-7.56026	0.651329
1.21417	-7.56026	0.56987
1.26936	-7.56026	0.482909
1.32455	-7.56026	0.411675
1.37974	-7.56026	0.357264
1.43493	-7.56026	0.316121
1.49012	-7.56026	0.284694
1.54531	-7.56026	0.260363
1.6005	-7.56026	0.241312
1.65569	-7.56026	0.226286
1.71088	-7.56026	0.214415
1.76607	-7.56026	0.205084
1.82126	-7.56026	0.197858
1.87645	-7.56026	0.192425
1.93164	-7.56026	0.188566
1.98683	-7.56026	0.186136
2.04202	-7.56026	0.185042
2.09721	-7.56026	0.185244
2.1524	-7.56026	0.186744
2.20759	-7.56026	0.189593
2.26278	-7.56026	0.193888
2.31797	-7.56026	0.199785
2.37316	-7.56026	0.207513
2.42835	-7.56026	0.217393
2.48354	-7.56026	0.229876
2.53873	-7.56026	0.24559
2.59392	-7.56026	0.265423
2.64911	-7.56026	0.290638
2.7043	-7.56026	0.323046
2.75949	-7.56026	0.365199
2.81468	-7.56026	0.420408
2.86987	-7.56026	0.491683
2.92506	-7.56026	0.57642
2.98025	-7.56026	0.655263
3.03544	-7.56026	0.695996
3.09063	-7.56026	0.704791
3.14582	-7.56026	0.704312
3.20101	-7.56026	0.683355
3.2562	-7.56026	0.620598
3.31139	-7.56026	0.535367
3.36658	-7.56026	0.456361
3.42177	-7.56026	0.393446
3.47695	-7.56026	0.34537
3.53214	-7.56026	0.308625
3.58733	-7.56026	0.280237
3.64252	-7.56026	0.258045
3.69771	-7.56026	0.24054
3.7529	-7.56026	0.226668
3.80809	-7.56026	0.215686
3.86328	-7.56026	0.207065
3.91847	-7.56026	0.200428
3.97366	-7.56026	0.195506
4.02885	-7.56026	0.192112
4.08404	-7.56026	0.190122
-4.13923	-7.45809	0.19576
-4.08404	-7.45809	0.196428
-4.02885	-7.45809	0.198452
-3.97366	-7.45809	0.201905
-3.91847	-7.45809	0.206907
-3.86328	-7.45809	0.213646
-3.80809	-7.45809	0.222388
-3.7529	-7.45809	0.233505
-3.69771	-7.45809	0.247515
-3.64252	-7.45809	0.265137
-3.58733	-7.45809	0.287379
-3.53214	-7.45809	0.315654
-3.47695	-7.45809	0.35192
-3.42177	-7.45809	0.398721
-3.36658	-7.45809	0.458696
-3.31139	-7.45809	0.531831
-3.2562	-7.45809	0.608454
-3.20101	-7.45809	0.664108
-3.14582	-7.45809	0.68389
-3.09063	-7.45809	0.684874
-3.03544	-7.45809	0.674519
-2.98025	-7.45809	0.635477
-2.92506	-7.45809	0.56603
-2.86987	-7.45809	0.489362
-2.81468	-7.45809	0.422242
-2.75949	-7.45809	0.368833
-2.7043	-7.45809	0.327295
-2.64911	-7.45809	0.294966
-2.59392	-7.45809	0.269594
-2.53873	-7.45809	0.249508
-2.48354	-7.45809	0.23351
-2.42835	-7.45809	0.22074
-2.37316	-7.45809	0.210583
-2.31797	-7.45809	0.202592
-2.26278	-7.45809	0.196447
-2.20759	-7.45809	0.191918
-2.1524	-7.45809	0.188847
-2.09721	-7.45809	0.187133
-2.04202	-7.45809	0.186722
-1.98683	-7.45809	0.187609
-1.93164	-7.45809	0.189831
-1.87645	-7.45809	0.193473
-1.82126	-7.45809	0.198676
-1.76607	-7.45809	0.205651
-1.71088	-7.45809	0.214696
-1.65569	-7.45809	0.22623
-1.6005	-7.45809	0.240842
-1.54531	-7.45809	0.25936
-1.49012	-7.45809	0.282966
-1.43493	-7.45809	0.313351
-1.37974	-7.45809	0.352896
-1.32455	-7.45809	0.404706
-1.26936	-7.45809	0.471569
-1.21417	-7.45809	0.551488
-1.15898	-7.45809	0.626565
-1.1038	-7.45809	0.666693
-1.04861	-7.45809	0.6744
-0.993416	-7.45809	0.67167
-0.938226	-7.45809	0.64799
-0.883036	-7.45809	0.587036
-0.827846	-7.45809	0.505801
-0.772657	-7.45809	0.431227
-0.717467	-7.45809	0.371748
-0.662277	-7.45809	0.326129
-0.607087	-7.45809	0.291179
-0.551898	-7.45809	0.264132
-0.496708	-7.45809	0.242966
-0.441518	-7.45809	0.226259
-0.386328	-7.45809	0.213013
-0.331139	-7.45809	0.202524
-0.275949	-7.45809	0.19429
-0.220759	-7.45809	0.187949
-0.165569	-7.45809	0.183247
-0.11038	-7.45809	0.180004
-0.0551898	-7.45809	0.178103
-5.55112e-17	-7.45809	0.177477
0.0551898	-7.45809	0.178103
0.11038	-7.45809	0.180004
0.165569	-7.45809	0.183247
0.220759	-7.45809	0.187949
0.275949	-7.45809	0.19429
0.331139	-7.45809	0.202524
0.386328	-7.45809	0.213013
0.441518	-7.45809	0.226259
0.496708	-7.45809	0.242966
0.551898	-7.45809	0.264132
0.607087	-7.45809	0.291179
0.662277	-7.45809	0.326129
0.717467	-7.45809	0.371748
0.772657	-7.45809	0.431227
0.827846	-7.45809	0.505801
0.883036	-7.45809	0.587036
0.938226	-7.45809	0.64799
0.993416	-7.45809	0.67167
1.04861	-7.45809	0.6744
1.1038	-7.45809	0.666693
1.15898	-7.45809	0.626565
1.21417	-7.45809	0.551488
1.26936	-7.45809	0.471569
1.32455	-7.45809	0.404706
1.37974	-7.45809	0.352896
1.43493	-7.45809	0.313351
1.49012	-7.45809	0.282966
1.54531	-7.45809	0.25936
1.6005	-7.45809	0.240842
1.65569	-7.45809	0.22623
1.71088	-7.45809	0.214696
1.76607	-7.45809	0.205651
1.82126	-7.45809	0.198676
1.87645	-7.45809	0.193473
1.93164	-7.45809	0.189831
1.98683	-7.45809	0.187609
2.04202	-7.45809	0.186722
2.09721	-7.45809	0.187133
2.1524	-7.45809	0.188847
2.20759	-7.45809	0.191918
2.26278	-7.45809	0.196447
2.31797	-7.45809	0.202592
2.37316	-7.45809	0.210583
2.42835	-7.45809	0.22074
2.48354	-7.45809	0.23351
2.53873	-7.45809	0.249508
2.59392	-7.45809	0.269594
2.64911	-7.45809	0.294966
2.7043	-7.45809	0.327295
2.75949	-7.45809	0.368833
2.81468	-7.45809	0.422242
2.86987	-7.45809	0.489362
2.92506	-7.45809	0.56603
2.98025	-7.45809	0.635477
3.03544	-7.45809	0.674519
3.09063	-7.45809	0.684874
3.14582	-7.45809	0.68389
3.20101	-7.45809	0.664108
3.2562	-7.45809	0.608454
3.31139	-7.45809	0.531831
3.36658	-7.45809	0.458696
3.42177	-7.45809	0.398721
3.47695	-7.45809	0.35192
3.53214	-7.45809	0.315654
3.58733	-7.45809	0.287379
3.64252	-7.45809	0.265137
3.69771	-7.45809	0.247515
3.7529	-7.45809	0.233505
3.80809	-7.45809	0.222388
3.86328	-7.45809	0.213646
3.91847	-7.45809	0.206907
3.97366	-7.45809	0.201905
4.02885	-7.45809	0.198452
4.08404	-7.45809	0.196428
-4.13923	-7.35592	0.203445
-4.08404	-7.35592	0.204125
-4.02885	-7.35592	0.206188
-3.97366	-7.35592	0.209702
-3.91847	-7.35592	0.214788
-3.86328	-7.35592	0.221631
-3.80809	-7.35592	0.230489
-3.7529	-7.35592	0.241725
-3.69771	-7.35592	0.255835
-3.64252	-7.35592	0.273497
-3.58733	-7.35592	0.295643
-3.53214	-7.35592	0.323536
-3.47695	-7.35592	0.358841
-3.42177	-7.35592	0.403519
-3.36658	-7.35592	0.459145
-3.31139	-7.35592	0.524347
-3.2562	-7.35592	0.589649
-3.20101	-7.35592	0.63734
-3.14582	-7.35592	0.65707
-3.09063	-7.35592	0.658243
-3.03544	-7.35592	0.6467
-2.98025	-7.35592	0.61079
-2.92506	-7.35592	0.551684
-2.86987	-7.35592	0.484434
-2.81468	-7.35592	0.423203
-2.75949	-7.35592	0.372658
-2.7043	-7.35592	0.332347
-2.64911	-7.35592	0.300424
-2.59392	-7.35592	0.275061
-2.53873	-7.35592	0.2548
-2.48354	-7.35592	0.238545
-2.42835	-7.35592	0.225489
-2.37316	-7.35592	0.215041
-2.31797	-7.35592	0.206768
-2.26278	-7.35592	0.200353
-2.20759	-7.35592	0.195569
-2.1524	-7.35592	0.192256
-2.09721	-7.35592	0.19031
-2.04202	-7.35592	0.189678
-1.98683	-7.35592	0.190347
-1.93164	-7.35592	0.19235
-1.87645	-7.35592	0.195769
-1.82126	-7.35592	0.200735
-1.76607	-7.35592	0.207449
-1.71088	-7.35592	0.216195
-1.65569	-7.35592	0.227367
-1.6005	-7.35592	0.241519
-1.54531	-7.35592	0.259417
-1.49012	-7.35592	0.282139
-1.43493	-7.35592	0.311181
-1.37974	-7.35592	0.348569
-1.32455	-7.35592	0.396723
-1.26936	-7.35592	0.45738
-1.21417	-7.35592	0.527321
-1.15898	-7.35592	0.59149
-1.1038	-7.35592	0.62834
-1.04861	-7.35592	0.637901
-0.993416	-7.35592	0.63385
-0.938226	-7.35592	0.610517
-0.883036	-7.35592	0.55614
-0.827846	-7.35592	0.485112
-0.772657	-7.35592	0.418116
-0.717467	-7.35592	0.363098
-0.662277	-7.35592	0.320019
-0.607087	-7.35592	0.286548
-0.551898	-7.35592	0.2604
-0.496708	-7.35592	0.239806
-0.441518	-7.35592	0.223477
-0.386328	-7.35592	0.210489
-0.331139	-7.35592	0.20018
-0.275949	-7.35592	0.192073
-0.220759	-7.35592	0.185823
-0.165569	-7.35592	0.181184
-0.11038	-7.35592	0.177983
-0.0551898	-7.35592	0.176105
-5.55112e-17	-7.35592	0.175486
0.0551898	-7.35592	0.176105
0.11038	-7.35592	0.177983
0.165569	-7.35592	0.181184
0.220759	-7.35592	0.185823
0.275949	-7.35592	0.192073
0.331139	-7.35592	0.20018
0.386328	-7.35592	0.210489
0.441518	-7.35592	0.223477
0.496708	-7.35592	0.239806
0.551898	-7.35592	0.2604
0.607087	-7.35592	0.286548
0.662277	-7.35592	0.320019
0.717467	-7.35592	0.363098
0.772657	-7.35592	0.418116
0.827846	-7.35592	0.485112
0.883036	-7.35592	0.55614
0.938226	-7.35592	0.610517
0.993416	-7.35592	0.63385
1.04861	-7.35592	0.637901
1.1038	-7.35592	0.62834
1.15898	-7.35592	0.59149
1.21417	-7.35592	0.527321
1.26936	-7.35592	0.45738
1.32455	-7.35592	0.396723
1.37974	-7.35592	0.348569
1.43493	-7.35592	0.311181
1.49012	-7.35592	0.282139
1.54531	-7.35592	0.259417
1.6005	-7.35592	0.241519
1.65569	-7.35592	0.227367
1.71088	-7.35592	0.216195
1.76607	-7.35592	0.207449
1.82126	-7.35592	0.200735
1.87645	-7.35592	0.195769
1.93164	-7.35592	0.19235
1.98683	-7.35592	0.190347
2.04202	-7.35592	0.189678
2.09721	-7.35592	0.19031
2.1524	-7.35592	0.192256
2.20759	-7.35592	0.195569
2.26278	-7.35592	0.200353
2.31797	-7.35592	0.206768
2.37316	-7.35592	0.215041
2.42835	-7.35592	0.225489
2.48354	-7.35592	0.238545
2.53873	-7.35592	0.2548
2.59392	-7.35592	0.275061
2.64911	-7.35592	0.300424
2.7043	-7.35592	0.332347
2.75949	-7.35592	0.372658
2.81468	-7.35592	0.423203
2.86987	-7.35592	0.484434
2.92506	-7.35592	0.551684
2.98025	-7.35592	0.61079
3.03544	-7.35592	0.6467
3.09063	-7.35592	0.658243
3.14582	-7.35592	0.65707
3.20101	-7.35592	0.63734
3.2562	-7.35592	0.589649
3.31139	-7.35592	0.524347
3.36658	-7.35592	0.459145
3.42177	-7.35592	0.403519
3.47695	-7.35592	0.358841
3.53214	-7.35592	0.323536
3.58733	-7.35592	0.295643
3.64252	-7.35592	0.273497
3.69771	-7.35592	0.255835
3.7529	-7.35592	0.241725
3.80809	-7.35592	0.230489
3.86328	-7.35592	0.221631
3.91847	-7.35592	0.214788
3.97366	-7.35592	0.209702
4.02885	-7.35592	0.206188
4.08404	-7.35592	0.204125
-4.13923	-7.25376	0.212738
-4.08404	-7.25376	0.213432
-4.02885	-7.25376	0.215535
-3.97366	-7.25376	0.219116
-3.91847	-7.25376	0.224291
-3.86328	-7.25376	0.23124
-3.80809	-7.25376	0.240213
-3.7529	-7.25376	0.251555
-3.69771	-7.25376	0.265729
-3.64252	-7.25376	0.283362
-3.58733	-7.25376	0.305284
-3.53214	-7.25376	0.332571
-3.47695	-7.25376	0.36654
-3.42177	-7.25376	0.408539
-3.36658	-7.25376	0.459149
-3.31139	-7.25376	0.516114
-3.2562	-7.25376	0.571236
-3.20101	-7.25376	0.611356
-3.14582	-7.25376	0.629562
-3.09063	-7.25376	0.630919
-3.03544	-7.25376	0.618378
-2.98025	-7.25376	0.586827
-2.92506	-7.25376	0.537043
-2.86987	-7.25376	0.479092
-2.81468	-7.25376	0.424263
-2.75949	-7.25376	0.377204
-2.7043	-7.25376	0.338561
-2.64911	-7.25376	0.307304
-2.59392	-7.25376	0.282087
-2.53873	-7.25376	0.261707
-2.48354	-7.25376	0.245208
-2.42835	-7.25376	0.231854
-2.37316	-7.25376	0.221092
-2.31797	-7.25376	0.212506
-2.26278	-7.25376	0.20579
-2.20759	-7.25376	0.200719
-2.1524	-7.25376	0.197134
-2.09721	-7.25376	0.194932
-2.04202	-7.25376	0.194053
-1.98683	-7.25376	0.194484
-1.93164	-7.25376	0.196253
-1.87645	-7.25376	0.199434
-1.82126	-7.25376	0.20415
-1.76607	-7.25376	0.21059
-1.71088	-7.25376	0.219018
-1.65569	-7.25376	0.229802
-1.6005	-7.25376	0.24345
-1.54531	-7.25376	0.260655
-1.49012	-7.25376	0.282364
-1.43493	-7.25376	0.309846
-1.37974	-7.25376	0.344704
-1.32455	-7.25376	0.388626
-1.26936	-7.25376	0.442209
-1.21417	-7.25376	0.501822
-1.15898	-7.25376	0.555368
-1.1038	-7.25376	0.587827
-1.04861	-7.25376	0.597873
-0.993416	-7.25376	0.593133
-0.938226	-7.25376	0.570226
-0.883036	-7.25376	0.523614
-0.827846	-7.25376	0.463314
-0.772657	-7.25376	0.404503
-0.717467	-7.25376	0.354572
-0.662277	-7.25376	0.314437
-0.607087	-7.25376	0.282679
-0.551898	-7.25376	0.257556
-0.496708	-7.25376	0.237594
-0.441518	-7.25376	0.221668
-0.386328	-7.25376	0.208944
-0.331139	-7.25376	0.198811
-0.275949	-7.25376	0.190824
-0.220759	-7.25376	0.184655
-0.165569	-7.25376	0.18007
-0.11038	-7.25376	0.176904
-0.0551898	-7.25376	0.175045
-5.55112e-17	-7.25376	0.174432
0.0551898	-7.25376	0.175045
0.11038	-7.25376	0.176904
0.165569	-7.25376	0.18007
0.220759	-7.25376	0.184655
0.275949	-7.25376	0.190824
0.331139	-7.25376	0.198811
0.386328	-7.25376	0.208944
0.441518	-7.25376	0.221668
0.496708	-7.25376	0.237594
0.551898	-7.25376	0.257556
0.607087	-7.25376	0.282679
0.662277	-7.25376	0.314437
0.717467	-7.25376	0.354572
0.772657	-7.25376	0.404503
0.827846	-7.25376	0.463314
0.883036	-7.25376	0.523614
0.938226	-7.25376	0.570226
0.993416	-7.25376	0.593133
1.04861	-7.25376	0.597873
1.1038	-7.25376	0.587827
1.15898	-7.25376	0.555368
1.21417	-7.25376	0.501822
1.26936	-7.25376	0.442209
1.32455	-7.25376	0.388626
1.37974	-7.25376	0.344704
1.43493	-7.25376	0.309846
1.49012	-7.25376	0.282364
1.54531	-7.25376	0.260655
1.6005	-7.25376	0.24345
1.65569	-7.25376	0.229802
1.71088	-7.25376	0.219018
1.76607	-7.25376	0.21059
1.82126	-7.25376	0.20415
1.87645	-7.25376	0.199434
1.93164	-7.25376	0.196253
1.98683	-7.25376	0.194484
2.04202	-7.25376	0.194053
2.09721	-7.25376	0.194932
2.1524	-7.25376	0.197134
2.20759	-7.25376	0.200719
2.26278	-7.25376	0.20579
2.31797	-7.25376	0.212506
2.37316	-7.25376	0.221092
2.42835	-7.25376	0.231854
2.48354	-7.25376	0.245208
2.53873	-7.25376	0.261707
2.59392	-7.25376	0.282087
2.64911	-7.25376	0.307304
2.7043	-7.25376	0.338561
2.75949	-7.25376	0.377204
2.81468	-7.25376	0.424263
2.86987	-7.25376	0.479092
2.92506	-7.25376	0.537043
2.98025	-7.25376	0.586827
3.03544	-7.25376	0.618378
3.09063	-7.25376	0.630919
3.14582	-7.25376	0.629562
3.20101	-7.25376	0.611356
3.2562	-7.25376	0.571236
3.31139	-7.25376	0.516114
3.36658	-7.25376	0.459149
3.42177	-7.25376	0.408539
3.47695	-7.25376	0.36654
3.53214	-7.25376	0.332571
3.58733	-7.25376	0.305284
3.64252	-7.25376	0.283362
3.69771	-7.25376	0.265729
3.7529	-7.25376	0.251555
3.80809	-7.25376	0.240213
3.86328	-7.25376	0.23124
3.91847	-7.25376	0.224291
3.97366	-7.25376	0.219116
4.02885	-7.25376	0.215535
4.08404	-7.25376	0.213432
-4.13923	-7.15159	0.223922
-4.08404	-7.15159	0.224631
-4.02885	-7.15159	0.226779
-3.97366	-7.15159	0.230432
-3.91847	-7.15159	0.235704
-3.86328	-7.15159	0.242765
-3.80809	-7.15159	0.251853
-3.7529	-7.15159	0.263291
-3.69771	-7.15159	0.277504
-3.64252	-7.15159	0.295052
-3.58733	-7.15159	0.316646
-3.53214	-7.15159	0.343159
-3.47695	-7.15159	0.375548
-3.42177	-7.15159	0.414583
-3.36658	-7.15159	0.460071
-3.31139	-7.15159	0.509294
-3.2562	-7.15159	0.555279
-3.20101	-7.15159	0.588851
-3.14582	-7.15159	0.605396
-3.09063	-7.15159	0.606591
-3.03544	-7.15159	0.594213
-2.98025	-7.15159	0.566473
-2.92506	-7.15159	0.524457
-2.86987	-7.15159	0.475038
-2.81468	-7.15159	0.426443
-2.75949	-7.15159	0.383123
-2.7043	-7.15159	0.346414
-2.64911	-7.15159	0.316008
-2.59392	-7.15159	0.291034
-2.53873	-7.15159	0.270574
-2.48354	-7.15159	0.253829
-2.42835	-7.15159	0.240152
-2.37316	-7.15159	0.229036
-2.31797	-7.15159	0.220094
-2.26278	-7.15159	0.213031
-2.20759	-7.15159	0.20763
-2.1524	-7.15159	0.203734
-2.09721	-7.15159	0.201236
-2.04202	-7.15159	0.200079
-1.98683	-7.15159	0.200242
-1.93164	-7.15159	0.201751
-1.87645	-7.15159	0.204669
-1.82126	-7.15159	0.209114
-1.76607	-7.15159	0.215258
-1.71088	-7.15159	0.223346
-1.65569	-7.15159	0.233714
-1.6005	-7.15159	0.246819
-1.54531	-7.15159	0.263272
-1.49012	-7.15159	0.283878
-1.43493	-7.15159	0.309663
-1.37974	-7.15159	0.341811
-1.32455	-7.15159	0.381327
-1.26936	-7.15159	0.427978
-1.21417	-7.15159	0.478002
-1.15898	-7.15159	0.522045
-1.1038	-7.15159	0.549907
-1.04861	-7.15159	0.559461
-0.993416	-7.15159	0.554404
-0.938226	-7.15159	0.533114
-0.883036	-7.15159	0.493438
-0.827846	-7.15159	0.44261
-0.772657	-7.15159	0.391619
-0.717467	-7.15159	0.346781
-0.662277	-7.15159	0.309704
-0.607087	-7.15159	0.279752
-0.551898	-7.15159	0.255706
-0.496708	-7.15159	0.236399
-0.441518	-7.15159	0.220878
-0.386328	-7.15159	0.208409
-0.331139	-7.15159	0.198439
-0.275949	-7.15159	0.190557
-0.220759	-7.15159	0.184456
-0.165569	-7.15159	0.179914
-0.11038	-7.15159	0.176773
-0.0551898	-7.15159	0.174929
-5.55112e-17	-7.15159	0.17432
0.0551898	-7.15159	0.174929
0.11038	-7.15159	0.176773
0.165569	-7.15159	0.179914
0.220759	-7.15159	0.184456
0.275949	-7.15159	0.190557
0.331139	-7.15159	0.198439
0.386328	-7.15159	0.208409
0.441518	-7.15159	0.220878
0.496708	-7.15159	0.236399
0.551898	-7.15159	0.255706
0.607087	-7.15159	0.279752
0.662277	-7.15159	0.309704
0.717467	-7.15159	0.346781
0.772657	-7.15159	0.391619
0.827846	-7.15159	0.44261
0.883036	-7.15159	0.493438
0.938226	-7.15159	0.533114
0.993416	-7.15159	0.554404
1.04861	-7.15159	0.559461
1.1038	-7.15159	0.549907
1.15898	-7.15159	0.522045
1.21417	-7.15159	0.478002
1.26936	-7.15159	0.427978
1.32455	-7.15159	0.381327
1.37974	-7.15159	0.341811
1.43493	-7.15159	0.309663
1.49012	-7.15159	0.283878
1.54531	-7.15159	0.263272
1.6005	-7.15159	0.246819
1.65569	-7.15159	0.233714
1.71088	-7.15159	0.223346
1.76607	-7.15159	0.215258
1.82126	-7.15159	0.209114
1.87645	-7.15159	0.204669
1.93164	-7.15159	0.201751
1.98683	-7.15159	0.200242
2.04202	-7.15159	0.200079
2.09721	-7.15159	0.201236
2.1524	-7.15159	0.203734
2.20759	-7.15159	0.20763
2.26278	-7.15159	0.213031
2.31797	-7.15159	0.220094
2.37316	-7.15159	0.229036
2.42835	-7.15159	0.240152
2.48354	-7.15159	0.253829
2.53873	-7.15159	0.270574
2.59392	-7.15159	0.291034
2.64911	-7.15159	0.316008
2.7043	-7.15159	0.346414
2.75949	-7.15159	0.383123
2.81468	-7.15159	0.426443
2.86987	-7.15159	0.475038
2.92506	-7.15159	0.524457
2.98025	-7.15159	0.566473
3.03544	-7.15159	0.594213
3.09063	-7.15159	0.606591
3.14582	-7.15159	0.605396
3.20101	-7.15159	0.588851
3.2562	-7.15159	0.555279
3.31139	-7.15159	0.509294
3.36658	-7.15159	0.460071
3.42177	-7.15159	0.414583
3.47695	-7.15159	0.375548
3.53214	-7.15159	0.343159
3.58733	-7.15159	0.316646
3.64252	-7.15159	0.295052
3.69771	-7.15159	0.277504
3.7529	-7.15159	0.263291
3.80809	-7.15159	0.251853
3.86328	-7.15159	0.242765
3.91847	-7.15159	0.235704
3.97366	-7.15159	0.230432
4.02885	-7.15159	0.226779
4.08404	-7.15159	0.224631
-4.13923	-7.04943	0.23736
-4.08404	-7.04943	0.238086
-4.02885	-7.04943	0.240284
-3.97366	-7.04943	0.244018
-3.91847	-7.04943	0.249396
-3.86328	-7.04943	0.256579
-3.80809	-7.04943	0.265789
-3.7529	-7.04943	0.27732
-3.69771	-7.04943	0.291556
-3.64252	-7.04943	0.308979
-3.58733	-7.04943	0.330176
-3.53214	-7.04943	0.355808
-3.47695	-7.04943	0.386498
-3.42177	-7.04943	0.42253
-3.36658	-7.04943	0.463141
-3.31139	-7.04943	0.505545
-3.2562	-7.04943	0.544311
-3.20101	-7.04943	0.572455
-3.14582	-7.04943	0.586738
-3.09063	-7.04943	0.587661
-3.03544	-7.04943	0.575986
-2.98025	-7.04943	0.551602
-2.92506	-7.04943	0.515954
-2.86987	-7.04943	0.473659
-2.81468	-7.04943	0.430768
-2.75949	-7.04943	0.391144
-2.7043	-7.04943	0.356498
-2.64911	-7.04943	0.327062
-2.59392	-7.04943	0.302401
-2.53873	-7.04943	0.281881
-2.48354	-7.04943	0.264874
-2.42835	-7.04943	0.250834
-2.37316	-7.04943	0.239313
-2.31797	-7.04943	0.229955
-2.26278	-7.04943	0.222486
-2.20759	-7.04943	0.216695
-2.1524	-7.04943	0.21243
-2.09721	-7.04943	0.209586
-2.04202	-7.04943	0.208101
-1.98683	-7.04943	0.207954
-1.93164	-7.04943	0.209162
-1.87645	-7.04943	0.211784
-1.82126	-7.04943	0.215925
-1.76607	-7.04943	0.221743
-1.71088	-7.04943	0.229461
-1.65569	-7.04943	0.23938
-1.6005	-7.04943	0.251904
-1.54531	-7.04943	0.267557
-1.49012	-7.04943	0.287002
-1.43493	-7.04943	0.311028
-1.37974	-7.04943	0.340438
-1.32455	-7.04943	0.37568
-1.26936	-7.04943	0.415963
-1.21417	-7.04943	0.457719
-1.15898	-7.04943	0.493951
-1.1038	-7.04943	0.517348
-1.04861	-7.04943	0.525868
-0.993416	-7.04943	0.520736
-0.938226	-7.04943	0.501355
-0.883036	-7.04943	0.467554
-0.827846	-7.04943	0.424595
-0.772657	-7.04943	0.380402
-0.717467	-7.04943	0.34028
-0.662277	-7.04943	0.306152
-0.607087	-7.04943	0.277977
-0.551898	-7.04943	0.254994
-0.496708	-7.04943	0.236324
-0.441518	-7.04943	0.221187
-0.386328	-7.04943	0.20895
-0.331139	-7.04943	0.199119
-0.275949	-7.04943	0.19132
-0.220759	-7.04943	0.185267
-0.165569	-7.04943	0.180753
-0.11038	-7.04943	0.177627
-0.0551898	-7.04943	0.17579
-5.55112e-17	-7.04943	0.175184
0.0551898	-7.04943	0.17579
0.11038	-7.04943	0.177627
0.165569	-7.04943	0.180753
0.220759	-7.04943	0.185267
0.275949	-7.04943	0.19132
0.331139	-7.04943	0.199119
0.386328	-7.04943	0.20895
0.441518	-7.04943	0.221187
0.496708	-7.04943	0.236324
0.551898	-7.04943	0.254994
0.607087	-7.04943	0.277977
0.662277	-7.04943	0.306152
0.717467	-7.04943	0.34028
0.772657	-7.04943	0.380402
0.827846	-7.04943	0.424595
0.883036	-7.04943	0.467554
0.938226	-7.04943	0.501355
0.993416	-7.04943	0.520736
1.04861	-7.04943	0.525868
1.1038	-7.04943	0.517348
1.15898	-7.04943	0.493951
1.21417	-7.04943	0.457719
1.26936	-7.04943	0.415963
1.32455	-7.04943	0.37568
1.37974	-7.04943	0.340438
1.43493	-7.04943	0.311028
1.49012	-7.04943	0.287002
1.54531	-7.04943	0.267557
1.6005	-7.04943	0.251904
1.65569	-7.04943	0.23938
1.71088	-7.04943	0.229461
1.76607	-7.04943	0.221743
1.82126	-7.04943	0.215925
1.87645	-7.04943	0.211784
1.93164	-7.04943	0.209162
1.98683	-7.04943	0.207954
2.04202	-7.04943	0.208101
2.09721	-7.04943	0.209586
2.1524	-7.04943	0.21243
2.20759	-7.04943	0.216695
2.26278	-7.04943	0.222486
2.31797	-7.04943	0.229955
2.37316	-7.04943	0.239313
2.42835	-7.04943	0.250834
2.48354	-7.04943	0.264874
2.53873	-7.04943	0.281881
2.59392	-7.04943	0.302401
2.64911	-7.04943	0.327062
2.7043	-7.04943	0.356498
2.75949	-7.04943	0.391144
2.81468	-7.04943	0.430768
2.86987	-7.04943	0.473659
2.92506	-7.04943	0.515954
2.98025	-7.04943	0.551602
3.03544	-7.04943	0.575986
3.09063	-7.04943	0.587661
3.14582	-7.04943	0.586738
3.20101	-7.04943	0.572455
3.2562	-7.04943	0.544311
3.31139	-7.04943	0.505545
3.36658	-7.04943	0.463141
3.42177	-7.04943	0.42253
3.47695	-7.04943	0.386498
3.53214	-7.04943	0.355808
3.58733	-7.04943	0.330176
3.64252	-7.04943	0.308979
3.69771	-7.04943	0.291556
3.7529	-7.04943	0.27732
3.80809	-7.04943	0.265789
3.86328	-7.04943	0.256579
3.91847	-7.04943	0.249396
3.97366	-7.04943	0.244018
4.02885	-7.04943	0.240284
4.08404	-7.04943	0.238086
-4.13923	-6.94726	0.253527
-4.08404	-6.94726	0.254272
-4.02885	-6.94726	0.256528
-3.97366	-6.94726	0.260354
-3.91847	-6.94726	0.265852
-3.86328	-6.94726	0.273171
-3.80809	-6.94726	0.282515
-3.7529	-6.94726	0.294148
-3.69771	-6.94726	0.308401
-3.64252	-6.94726	0.325679
-3.58733	-6.94726	0.346438
-3.53214	-6.94726	0.37114
-3.47695	-6.94726	0.400113
-3.42177	-6.94726	0.43326
-3.36658	-6.94726	0.469508
-3.31139	-6.94726	0.506195
-3.2562	-6.94726	0.538966
-3.20101	-6.94726	0.562808
-3.14582	-6.94726	0.574846
-3.09063	-6.94726	0.57522
-3.03544	-6.94726	0.564435
-2.98025	-6.94726	0.543135
-2.92506	-6.94726	0.512462
-2.86987	-6.94726	0.476039
-2.81468	-6.94726	0.438176
-2.75949	-6.94726	0.402072
-2.7043	-6.94726	0.369535
-2.64911	-6.94726	0.341156
-2.59392	-6.94726	0.316865
-2.53873	-6.94726	0.296298
-2.48354	-6.94726	0.279005
-2.42835	-6.94726	0.264552
-2.37316	-6.94726	0.252559
-2.31797	-6.94726	0.242711
-2.26278	-6.94726	0.234756
-2.20759	-6.94726	0.228497
-2.1524	-6.94726	0.223787
-2.09721	-6.94726	0.220523
-2.04202	-6.94726	0.218644
-1.98683	-6.94726	0.218122
-1.93164	-6.94726	0.218972
-1.87645	-6.94726	0.221245
-1.82126	-6.94726	0.225033
-1.76607	-6.94726	0.23048
-1.71088	-6.94726	0.237784
-1.65569	-6.94726	0.247213
-1.6005	-6.94726	0.259113
-1.54531	-6.94726	0.273924
-1.49012	-6.94726	0.292172
-1.43493	-6.94726	0.314429
-1.37974	-6.94726	0.341177
-1.32455	-6.94726	0.372452
-1.26936	-6.94726	0.407146
-1.21417	-6.94726	0.442071
-1.15898	-6.94726	0.471911
-1.1038	-6.94726	0.491393
-1.04861	-6.94726	0.498448
-0.993416	-6.94726	0.493351
-0.938226	-6.94726	0.475879
-0.883036	-6.94726	0.446796
-0.827846	-6.94726	0.410098
-0.772657	-6.94726	0.371559
-0.717467	-6.94726	0.335561
-0.662277	-6.94726	0.304118
-0.607087	-6.94726	0.277596
-0.551898	-6.94726	0.255603
-0.496708	-6.94726	0.237516
-0.441518	-6.94726	0.222717
-0.386328	-6.94726	0.21067
-0.331139	-6.94726	0.200942
-0.275949	-6.94726	0.193195
-0.220759	-6.94726	0.187165
-0.165569	-6.94726	0.182659
-0.11038	-6.94726	0.179534
-0.0551898	-6.94726	0.177695
-5.55112e-17	-6.94726	0.177089
0.0551898	-6.94726	0.177695
0.11038	-6.94726	0.179534
0.165569	-6.94726	0.182659
0.220759	-6.94726	0.187165
0.275949	-6.94726	0.193195
0.331139	-6.94726	0.200942
0.386328	-6.94726	0.21067
0.441518	-6.94726	0.222717
0.496708	-6.94726	0.237516
0.551898	-6.94726	0.255603
0.607087	-6.94726	0.277596
0.662277	-6.94726	0.304118
0.717467	-6.94726	0.335561
0.772657	-6.94726	0.371559
0.827846	-6.94726	0.410098
0.883036	-6.94726	0.446796
0.938226	-6.94726	0.475879
0.993416	-6.94726	0.493351
1.04861	-6.94726	0.498448
1.1038	-6.94726	0.491393
1.15898	-6.94726	0.471911
1.21417	-6.94726	0.442071
1.26936	-6.94726	0.407146
1.32455	-6.94726	0.372452
1.37974	-6.94726	0.341177
1.43493	-6.94726	0.314429
1.49012	-6.94726	0.292172
1.54531	-6.94726	0.273924
1.6005	-6.94726	0.259113
1.65569	-6.94726	0.247213
1.71088	-6.94726	0.237784
1.76607	-6.94726	0.23048
1.82126	-6.94726	0.225033
1.87645	-6.94726	0.221245
1.93164	-6.94726	0.218972
1.98683	-6.94726	0.218122
2.04202	-6.94726	0.218644
2.09721	-6.94726	0.220523
2.1524	-6.94726	0.223787
2.20759	-6.94726	0.228497
2.26278	-6.94726	0.234756
2.31797	-6.94726	0.242711
2.37316	-6.94726	0.252559
2.42835	-6.94726	0.264552
2.48354	-6.94726	0.279005
2.53873	-6.94726	0.296298
2.59392	-6.94726	0.316865
2.64911	-6.94726	0.341156
2.7043	-6.94726	0.369535
2.75949	-6.94726	0.402072
2.81468	-6.94726	0.438176
2.86987	-6.94726	0.476039
2.92506	-6.94726	0.512462
2.98025	-6.94726	0.543135
3.03544	-6.94726	0.564435
3.09063	-6.94726	0.57522
3.14582	-6.94726	0.574846
3.20101	-6.94726	0.562808
3.2562	-6.94726	0.538966
3.31139	-6.94726	0.506195
3.36658	-6.94726	0.469508
3.42177	-6.94726	0.43326
3.47695	-6.94726	0.400113
3.53214	-6.94726	0.37114
3.58733	-6.94726	0.346438
3.64252	-6.94726	0.325679
3.69771	-6.94726	0.308401
3.7529	-6.94726	0.294148
3.80809	-6.94726	0.282515
3.86328	-6.94726	0.273171
3.91847	-6.94726	0.265852
3.97366	-6.94726	0.260354
4.02885	-6.94726	0.256528
4.08404	-6.94726	0.254272
-4.13923	-6.8451	0.273041
-4.08404	-6.8451	0.273809
-4.02885	-6.8451	0.276133
-3.97366	-6.8451	0.280066
-3.91847	-6.8451	0.285704
-3.86328	-6.8451	0.293181
-3.80809	-6.8451	0.302681
-3.7529	-6.8451	0.314431
-3.69771	-6.8451	0.328713
-3.64252	-6.8451	0.345844
-3.58733	-6.8451	0.366156
-3.53214	-6.8451	0.389926
-3.47695	-6.8451	0.41724
-3.42177	-6.8451	0.447718
-3.36658	-6.8451	0.480142
-3.31139	-6.8451	0.512056
-3.2562	-6.8451	0.5399
-3.20101	-6.8451	0.559954
-3.14582	-6.8451	0.570118
-3.09063	-6.8451	0.570034
-3.03544	-6.8451	0.56007
-2.98025	-6.8451	0.54095
-2.92506	-6.8451	0.514598
-2.86987	-6.8451	0.483059
-2.81468	-6.8451	0.449584
-2.75949	-6.8451	0.416827
-2.7043	-6.8451	0.386416
-2.64911	-6.8451	0.359195
-2.59392	-6.8451	0.335352
-2.53873	-6.8451	0.31477
-2.48354	-6.8451	0.297178
-2.42835	-6.8451	0.282263
-2.37316	-6.8451	0.269723
-2.31797	-6.8451	0.259294
-2.26278	-6.8451	0.250753
-2.20759	-6.8451	0.243922
-2.1524	-6.8451	0.238664
-2.09721	-6.8451	0.23488
-2.04202	-6.8451	0.232508
-1.98683	-6.8451	0.23152
-1.93164	-6.8451	0.231926
-1.87645	-6.8451	0.233767
-1.82126	-6.8451	0.237127
-1.76607	-6.8451	0.242132
-1.71088	-6.8451	0.248956
-1.65569	-6.8451	0.257831
-1.6005	-6.8451	0.269051
-1.54531	-6.8451	0.28297
-1.49012	-6.8451	0.299989
-1.43493	-6.8451	0.320493
-1.37974	-6.8451	0.344703
-1.32455	-6.8451	0.372367
-1.26936	-6.8451	0.402241
-1.21417	-6.8451	0.431552
-1.15898	-6.8451	0.456165
-1.1038	-6.8451	0.472206
-1.04861	-6.8451	0.477768
-0.993416	-6.8451	0.472616
-0.938226	-6.8451	0.456844
-0.883036	-6.8451	0.431454
-0.827846	-6.8451	0.399586
-0.772657	-6.8451	0.365593
-0.717467	-6.8451	0.333064
-0.662277	-6.8451	0.303953
-0.607087	-6.8451	0.278887
-0.551898	-6.8451	0.25776
-0.496708	-6.8451	0.240167
-0.441518	-6.8451	0.225634
-0.386328	-6.8451	0.213718
-0.331139	-6.8451	0.204043
-0.275949	-6.8451	0.196306
-0.220759	-6.8451	0.190266
-0.165569	-6.8451	0.185742
-0.11038	-6.8451	0.182599
-0.0551898	-6.8451	0.180749
-5.55112e-17	-6.8451	0.180138
0.0551898	-6.8451	0.180749
0.11038	-6.8451	0.182599
0.165569	-6.8451	0.185742
0.220759	-6.8451	0.190266
0.275949	-6.8451	0.196306
0.331139	-6.8451	0.204043
0.386328	-6.8451	0.213718
0.441518	-6.8451	0.225634
0.496708	-6.8451	0.240167
0.551898	-6.8451	0.25776
0.607087	-6.8451	0.278887
0.662277	-6.8451	0.303953
0.717467	-6.8451	0.333064
0.772657	-6.8451	0.365593
0.827846	-6.8451	0.399586
0.883036	-6.8451	0.431454
0.938226	-6.8451	0.456844
0.993416	-6.8451	0.472616
1.04861	-6.8451	0.477768
1.1038	-6.8451	0.472206
1.15898	-6.8451	0.456165
1.21417	-6.8451	0.431552
1.26936	-6.8451	0.402241
1.32455	-6.8451	0.372367
1.37974	-6.8451	0.344703
1.43493	-6.8451	0.320493
1.49012	-6.8451	0.299989
1.54531	-6.8451	0.28297
1.6005	-6.8451	0.269051
1.65569	-6.8451	0.257831
1.71088	-6.8451	0.248956
1.76607	-6.8451	0.242132
1.82126	-6.8451	0.237127
1.87645	-6.8451	0.233767
1.93164	-6.8451	0.231926
1.98683	-6.8451	0.23152
2.04202	-6.8451	0.232508
2.09721	-6.8451	0.23488
2.1524	-6.8451	0.238664
2.20759	-6.8451	0.243922
2.26278	-6.8451	0.250753
2.31797	-6.8451	0.259294
2.37316	-6.8451	0.269723
2.42835	-6.8451	0.282263
2.48354	-6.8451	0.297178
2.53873	-6.8451	0.31477
2.59392	-6.8451	0.335352
2.64911	-6.8451	0.359195
2.7043	-6.8451	0.386416
2.75949	-6.8451	0.416827
2.81468	-6.8451	0.449584
2.86987	-6.8451	0.483059
2.92506	-6.8451	0.514598
2.98025	-6.8451	0.54095
3.03544	-6.8451	0.56007
3.09063	-6.8451	0.570034
3.14582	-6.8451	0.570118
3.20101	-6.8451	0.559954
3.2562	-6.8451	0.5399
3.31139	-6.8451	0.512056
3.36658	-6.8451	0.480142
3.42177	-6.8451	0.447718
3.47695	-6.8451	0.41724
3.53214	-6.8451	0.389926
3.58733	-6.8451	0.366156
3.64252	-6.8451	0.345844
3.69771	-6.8451	0.328713
3.7529	-6.8451	0.314431
3.80809	-6.8451	0.302681
3.86328	-6.8451	0.293181
3.91847	-6.8451	0.285704
3.97366	-6.8451	0.280066
4.02885	-6.8451	0.276133
4.08404	-6.8451	0.273809
-4.13923	-6.74293	0.296717
-4.08404	-6.74293	0.297513
-4.02885	-6.74293	0.299917
-3.97366	-6.74293	0.30398
-3.91847	-6.74293	0.309785
-3.86328	-6.74293	0.317453
-3.80809	-6.74293	0.32714
-3.7529	-6.74293	0.339039
-3.69771	-6.74293	0.353372
-3.64252	-6.74293	0.370373
-3.58733	-6.74293	0.390253
-3.53214	-6.74293	0.413124
-3.47695	-6.74293	0.438856
-3.42177	-6.74293	0.466896
-3.36658	-6.74293	0.495951
-3.31139	-6.74293	0.523813
-3.2562	-6.74293	0.547612
-3.20101	-6.74293	0.564608
-3.14582	-6.74293	0.572838
-3.09063	-6.74293	0.57203
-3.03544	-6.74293	0.562775
-2.98025	-6.74293	0.545765
-2.92506	-6.74293	0.522815
-2.86987	-6.74293	0.49543
-2.81468	-6.74293	0.465925
-2.75949	-6.74293	0.436408
-2.7043	-6.74293	0.40824
-2.64911	-6.74293	0.382357
-2.59392	-6.74293	0.359127
-2.53873	-6.74293	0.33864
-2.48354	-6.74293	0.320789
-2.42835	-6.74293	0.305395
-2.37316	-6.74293	0.292247
-2.31797	-6.74293	0.281142
-2.26278	-6.74293	0.271899
-2.20759	-6.74293	0.264365
-2.1524	-6.74293	0.258419
-2.09721	-6.74293	0.253973
-2.04202	-6.74293	0.250968
-1.98683	-6.74293	0.249377
-1.93164	-6.74293	0.249204
-1.87645	-6.74293	0.250486
-1.82126	-6.74293	0.253295
-1.76607	-6.74293	0.257741
-1.71088	-6.74293	0.263975
-1.65569	-6.74293	0.272193
-1.6005	-6.74293	0.282637
-1.54531	-6.74293	0.295584
-1.49012	-6.74293	0.311319
-1.43493	-6.74293	0.33007
-1.37974	-6.74293	0.351858
-1.32455	-6.74293	0.376239
-1.26936	-6.74293	0.401938
-1.21417	-6.74293	0.426567
-1.15898	-6.74293	0.446881
-1.1038	-6.74293	0.459888
-1.04861	-6.74293	0.463936
-0.993416	-6.74293	0.458607
-0.938226	-6.74293	0.444122
-0.883036	-6.74293	0.421545
-0.827846	-6.74293	0.393367
-0.772657	-6.74293	0.362943
-0.717467	-6.74293	0.333222
-0.662277	-6.74293	0.306043
-0.607087	-6.74293	0.282186
-0.551898	-6.74293	0.261758
-0.496708	-6.74293	0.244534
-0.441518	-6.74293	0.230168
-0.386328	-6.74293	0.218302
-0.331139	-6.74293	0.208613
-0.275949	-6.74293	0.200831
-0.220759	-6.74293	0.194737
-0.165569	-6.74293	0.190161
-0.11038	-6.74293	0.186978
-0.0551898	-6.74293	0.185101
-5.55112e-17	-6.74293	0.184481
0.0551898	-6.74293	0.185101
0.11038	-6.74293	0.186978
0.165569	-6.74293	0.190161
0.220759	-6.74293	0.194737
0.275949	-6.74293	0.200831
0.331139	-6.74293	0.208613
0.386328	-6.74293	0.218302
0.441518	-6.74293	0.230168
0.496708	-6.74293	0.244534
0.551898	-6.74293	0.261758
0.607087	-6.74293	0.282186
0.662277	-6.74293	0.306043
0.717467	-6.74293	0.333222
0.772657	-6.74293	0.362943
0.827846	-6.74293	0.393367
0.883036	-6.74293	0.421545
0.938226	-6.74293	0.444122
0.993416	-6.74293	0.458607
1.04861	-6.74293	0.463936
1.1038	-6.74293	0.459888
1.15898	-6.74293	0.446881
1.21417	-6.74293	0.426567
1.26936	-6.74293	0.401938
1.32455	-6.74293	0.376239
1.37974	-6.74293	0.351858
1.43493	-6.74293	0.33007
1.49012	-6.74293	0.311319
1.54531	-6.74293	0.295584
1.6005	-6.74293	0.282637
1.65569	-6.74293	0.272193
1.71088	-6.74293	0.263975
1.76607	-6.74293	0.257741
1.82126	-6.74293	0.253295
1.87645	-6.74293	0.250486
1.93164	-6.74293	0.249204
1.98683	-6.74293	0.249377
2.04202	-6.74293	0.250968
2.09721	-6.74293	0.253973
2.1524	-6.74293	0.258419
2.20759	-6.74293	0.264365
2.26278	-6.74293	0.271899
2.31797	-6.74293	0.281142
2.37316	-6.74293	0.292247
2.42835	-6.74293	0.305395
2.48354	-6.74293	0.320789
2.53873	-6.74293	0.33864
2.59392	-6.74293	0.359127
2.64911	-6.74293	0.382357
2.7043	-6.74293	0.40824
2.75949	-6.74293	0.436408
2.81468	-6.74293	0.465925
2.86987	-6.74293	0.49543
2.92506	-6.74293	0.522815
2.98025	-6.74293	0.545765
3.03544	-6.74293	0.562775
3.09063	-6.74293	0.57203
3.14582	-6.74293	0.572838
3.20101	-6.74293	0.564608
3.2562	-6.74293	0.547612
3.31139	-6.74293	0.523813
3.36658	-6.74293	0.495951
3.42177	-6.74293	0.466896
3.47695	-6.74293	0.438856
3.53214	-6.74293	0.413124
3.58733	-6.74293	0.390253
3.64252	-6.74293	0.370373
3.69771	-6.74293	0.353372
3.7529	-6.74293	0.339039
3.80809	-6.74293	0.32714
3.86328	-6.74293	0.317453
3.91847	-6.74293	0.309785
3.97366	-6.74293	0.30398
4.02885	-6.74293	0.299917
4.08404	-6.74293	0.297513
-4.13923	-6.64076	0.325636
-4.08404	-6.64076	0.326466
-4.02885	-6.64076	0.328969
-3.97366	-6.64076	0.33319
-3.91847	-6.64076	0.339201
-3.86328	-6.64076	0.347103
-3.80809	-6.64076	0.357025
-3.7529	-6.64076	0.369117
-3.69771	-6.64076	0.383538
-3.64252	-6.64076	0.400439
-3.58733	-6.64076	0.419908
-3.53214	-6.64076	0.441908
-3.47695	-6.64076	0.466156
-3.42177	-6.64076	0.491944
-3.36658	-6.64076	0.517985
-3.31139	-6.64076	0.5423
-3.2562	-6.64076	0.562709
-3.20101	-6.64076	0.5766
-3.14582	-6.64076	0.582996
-3.09063	-6.64076	0.581662
-3.03544	-6.64076	0.572557
-2.98025	-6.64076	0.557767
-2.92506	-6.64076	0.537598
-2.86987	-6.64076	0.513915
-2.81468	-6.64076	0.488046
-2.75949	-6.64076	0.461852
-2.7043	-6.64076	0.436334
-2.64911	-6.64076	0.412157
-2.59392	-6.64076	0.389909
-2.53873	-6.64076	0.369797
-2.48354	-6.64076	0.351887
-2.42835	-6.64076	0.336113
-2.37316	-6.64076	0.322369
-2.31797	-6.64076	0.310532
-2.26278	-6.64076	0.300478
-2.20759	-6.64076	0.292094
-2.1524	-6.64076	0.285286
-2.09721	-6.64076	0.279984
-2.04202	-6.64076	0.27614
-1.98683	-6.64076	0.273733
-1.93164	-6.64076	0.272768
-1.87645	-6.64076	0.273279
-1.82126	-6.64076	0.27533
-1.76607	-6.64076	0.279015
-1.71088	-6.64076	0.284463
-1.65569	-6.64076	0.291838
-1.6005	-6.64076	0.301331
-1.54531	-6.64076	0.313147
-1.49012	-6.64076	0.327474
-1.43493	-6.64076	0.344405
-1.37974	-6.64076	0.363812
-1.32455	-6.64076	0.385132
-1.26936	-6.64076	0.40712
-1.21417	-6.64076	0.427713
-1.15898	-6.64076	0.444321
-1.1038	-6.64076	0.454574
-1.04861	-6.64076	0.457076
-0.993416	-6.64076	0.451393
-0.938226	-6.64076	0.437789
-0.883036	-6.64076	0.417249
-0.827846	-6.64076	0.391803
-0.772657	-6.64076	0.364076
-0.717467	-6.64076	0.336533
-0.662277	-6.64076	0.310859
-0.607087	-6.64076	0.287921
-0.551898	-6.64076	0.267982
-0.496708	-6.64076	0.250966
-0.441518	-6.64076	0.236636
-0.386328	-6.64076	0.224712
-0.331139	-6.64076	0.21492
-0.275949	-6.64076	0.20702
-0.220759	-6.64076	0.200814
-0.165569	-6.64076	0.196142
-0.11038	-6.64076	0.192887
-0.0551898	-6.64076	0.190966
-5.55112e-17	-6.64076	0.190331
0.0551898	-6.64076	0.190966
0.11038	-6.64076	0.192887
0.165569	-6.64076	0.196142
0.220759	-6.64076	0.200814
0.275949	-6.64076	0.20702
0.331139	-6.64076	0.21492
0.386328	-6.64076	0.224712
0.441518	-6.64076	0.236636
0.496708	-6.64076	0.250966
0.551898	-6.64076	0.267982
0.607087	-6.64076	0.287921
0.662277	-6.64076	0.310859
0.717467	-6.64076	0.336533
0.772657	-6.64076	0.364076
0.827846	-6.64076	0.391803
0.883036	-6.64076	0.417249
0.938226	-6.64076	0.437789
0.993416	-6.64076	0.451393
1.04861	-6.64076	0.457076
1.1038	-6.64076	0.454574
1.15898	-6.64076	0.444321
1.21417	-6.64076	0.427713
1.26936	-6.64076	0.40712
1.32455	-6.64076	0.385132
1.37974	-6.64076	0.363812
1.43493	-6.64076	0.344405
1.49012	-6.64076	0.327474
1.54531	-6.64076	0.313147
1.6005	-6.64076	0.301331
1.65569	-6.64076	0.291838
1.71088	-6.64076	0.284463
1.76607	-6.64076	0.279015
1.82126	-6.64076	0.27533
1.87645	-6.64076	0.273279
1.93164	-6.64076	0.272768
1.98683	-6.64076	0.273733
2.04202	-6.64076	0.27614
2.09721	-6.64076	0.279984
2.1524	-6.64076	0.285286
2.20759	-6.64076	0.292094
2.26278	-6.64076	0.300478
2.31797	-6.64076	0.310532
2.37316	-6.64076	0.322369
2.42835	-6.64076	0.336113
2.48354	-6.64076	0.351887
2.53873	-6.64076	0.369797
2.59392	-6.64076	0.389909
2.64911	-6.64076	0.412157
2.7043	-6.64076	0.436334
2.75949	-6.64076	0.461852
2.81468	-6.64076	0.488046
2.86987	-6.64076	0.513915
2.92506	-6.64076	0.537598
2.98025	-6.64076	0.557767
3.03544	-6.64076	0.572557
3.09063	-6.64076	0.581662
3.14582	-6.64076	0.582996
3.20101	-6.64076	0.5766
3.2562	-6.64076	0.562709
3.31139	-6.64076	0.5423
3.36658	-6.64076	0.517985
3.42177	-6.64076	0.491944
3.47695	-6.64076	0.466156
3.53214	-6.64076	0.441908
3.58733	-6.64076	0.419908
3.64252	-6.64076	0.400439
3.69771	-6.64076	0.383538
3.7529	-6.64076	0.369117
3.80809	-6.64076	0.357025
3.86328	-6.64076	0.347103
3.91847	-6.64076	0.339201
3.97366	-6.64076	0.33319
4.02885	-6.64076	0.328969
4.08404	-6.64076	0.326466
-4.13923	-6.5386	0.361225
-4.08404	-6.5386	0.362096
-4.02885	-6.5386	0.364724
-3.97366	-6.5386	0.369143
-3.91847	-6.5386	0.375412
-3.86328	-6.5386	0.383607
-3.80809	-6.5386	0.393823
-3.7529	-6.5386	0.406163
-3.69771	-6.5386	0.420712
-3.64252	-6.5386	0.437532
-3.58733	-6.5386	0.456579
-3.53214	-6.5386	0.4777
-3.47695	-6.5386	0.500478
-3.42177	-6.5386	0.524083
-3.36658	-6.5386	0.547285
-3.31139	-6.5386	0.568302
-3.2562	-6.5386	0.585218
-3.20101	-6.5386	0.596484
-3.14582	-6.5386	0.600933
-3.09063	-6.5386	0.598573
-3.03544	-6.5386	0.590123
-2.98025	-6.5386	0.576722
-2.92506	-6.5386	0.55884
-2.86987	-6.5386	0.538904
-2.81468	-6.5386	0.516944
-2.75949	-6.5386	0.494242
-2.7043	-6.5386	0.471898
-2.64911	-6.5386	0.450113
-2.59392	-6.5386	0.429672
-2.53873	-6.5386	0.410696
-2.48354	-6.5386	0.393322
-2.42835	-6.5386	0.377581
-2.37316	-6.5386	0.363517
-2.31797	-6.5386	0.351083
-2.26278	-6.5386	0.340224
-2.20759	-6.5386	0.330895
-2.1524	-6.5386	0.323049
-2.09721	-6.5386	0.316651
-2.04202	-6.5386	0.311681
-1.98683	-6.5386	0.308135
-1.93164	-6.5386	0.306033
-1.87645	-6.5386	0.305412
-1.82126	-6.5386	0.306336
-1.76607	-6.5386	0.30889
-1.71088	-6.5386	0.313188
-1.65569	-6.5386	0.319361
-1.6005	-6.5386	0.327558
-1.54531	-6.5386	0.337921
-1.49012	-6.5386	0.350551
-1.43493	-6.5386	0.365434
-1.37974	-6.5386	0.38233
-1.32455	-6.5386	0.400609
-1.26936	-6.5386	0.419084
-1.21417	-6.5386	0.435972
-1.15898	-6.5386	0.449162
-1.1038	-6.5386	0.456758
-1.04861	-6.5386	0.457583
-0.993416	-6.5386	0.451281
-0.938226	-6.5386	0.438091
-0.883036	-6.5386	0.41892
-0.827846	-6.5386	0.395387
-0.772657	-6.5386	0.369609
-0.717467	-6.5386	0.34364
-0.662277	-6.5386	0.319027
-0.607087	-6.5386	0.296676
-0.551898	-6.5386	0.276969
-0.496708	-6.5386	0.259951
-0.441518	-6.5386	0.245485
-0.386328	-6.5386	0.233358
-0.331139	-6.5386	0.223343
-0.275949	-6.5386	0.215228
-0.220759	-6.5386	0.208831
-0.165569	-6.5386	0.204004
-0.11038	-6.5386	0.200635
-0.0551898	-6.5386	0.198645
-5.55112e-17	-6.5386	0.197987
0.0551898	-6.5386	0.198645
0.11038	-6.5386	0.200635
0.165569	-6.5386	0.204004
0.220759	-6.5386	0.208831
0.275949	-6.5386	0.215228
0.331139	-6.5386	0.223343
0.386328	-6.5386	0.233358
0.441518	-6.5386	0.245485
0.496708	-6.5386	0.259951
0.551898	-6.5386	0.276969
0.607087	-6.5386	0.296676
0.662277	-6.5386	0.319027
0.717467	-6.5386	0.34364
0.772657	-6.5386	0.369609
0.827846	-6.5386	0.395387
0.883036	-6.5386	0.41892
0.938226	-6.5386	0.438091
0.993416	-6.5386	0.451281
1.04861	-6.5386	0.457583
1.1038	-6.5386	0.456758
1.15898	-6.5386	0.449162
1.21417	-6.5386	0.435972
1.26936	-6.5386	0.419084
1.32455	-6.5386	0.400609
1.37974	-6.5386	0.38233
1.43493	-6.5386	0.365434
1.49012	-6.5386	0.350551
1.54531	-6.5386	0.337921
1.6005	-6.5386	0.327558
1.65569	-6.5386	0.319361
1.71088	-6.5386	0.313188
1.76607	-6.5386	0.30889
1.82126	-6.5386	0.306336
1.87645	-6.5386	0.305412
1.93164	-6.5386	0.306033
1.98683	-6.5386	0.308135
2.04202	-6.5386	0.311681
2.09721	-6.5386	0.316651
2.1524	-6.5386	0.323049
2.20759	-6.5386	0.330895
2.26278	-6.5386	0.340224
2.31797	-6.5386	0.351083
2.37316	-6.5386	0.363517
2.42835	-6.5386	0.377581
2.48354	-6.5386	0.393322
2.53873	-6.5386	0.410696
2.59392	-6.5386	0.429672
2.64911	-6.5386	0.450113
2.7043	-6.5386	0.471898
2.75949	-6.5386	0.494242
2.81468	-6.5386	0.516944
2.86987	-6.5386	0.538904
2.92506	-6.5386	0.55884
2.98025	-6.5386	0.576722
3.03544	-6.5386	0.590123
3.09063	-6.5386	0.598573
3.14582	-6.5386	0.600933
3.20101	-6.5386	0.596484
3.2562	-6.5386	0.585218
3.31139	-6.5386	0.568302
3.36658	-6.5386	0.547285
3.42177	-6.5386	0.524083
3.47695	-6.5386	0.500478
3.53214	-6.5386	0.4777
3.58733	-6.5386	0.456579
3.64252	-6.5386	0.437532
3.69771	-6.5386	0.420712
3.7529	-6.5386	0.406163
3.80809	-6.5386	0.393823
3.86328	-6.5386	0.383607
3.91847	-6.5386	0.375412
3.97366	-6.5386	0.369143
4.02885	-6.5386	0.364724
4.08404	-6.5386	0.362096
-4.13923	-6.43643	0.405333
-4.08404	-6.43643	0.406259
-4.02885	-6.43643	0.409043
-3.97366	-6.43643	0.413709
-3.91847	-6.43643	0.420295
-3.86328	-6.43643	0.428849
-3.80809	-6.43643	0.439413
-3.7529	-6.43643	0.452027
-3.69771	-6.43643	0.466692
-3.64252	-6.43643	0.483383
-3.58733	-6.43643	0.501918
-3.53214	-6.43643	0.521962
-3.47695	-6.43643	0.543013
-3.42177	-6.43643	0.564245
-3.36658	-6.43643	0.584353
-3.31139	-6.43643	0.601896
-3.2562	-6.43643	0.615385
-3.20101	-6.43643	0.623662
-3.14582	-6.43643	0.625914
-3.09063	-6.43643	0.62218
-3.03544	-6.43643	0.613573
-2.98025	-6.43643	0.60118
-2.92506	-6.43643	0.58636
-2.86987	-6.43643	0.569902
-2.81468	-6.43643	0.551624
-2.75949	-6.43643	0.53338
-2.7043	-6.43643	0.514807
-2.64911	-6.43643	0.496911
-2.59392	-6.43643	0.479988
-2.53873	-6.43643	0.463345
-2.48354	-6.43643	0.447896
-2.42835	-6.43643	0.433481
-2.37316	-6.43643	0.420135
-2.31797	-6.43643	0.407886
-2.26278	-6.43643	0.396745
-2.20759	-6.43643	0.386762
-2.1524	-6.43643	0.377946
-2.09721	-6.43643	0.370323
-2.04202	-6.43643	0.363928
-1.98683	-6.43643	0.358825
-1.93164	-6.43643	0.355064
-1.87645	-6.43643	0.352715
-1.82126	-6.43643	0.351858
-1.76607	-6.43643	0.352593
-1.71088	-6.43643	0.355037
-1.65569	-6.43643	0.3593
-1.6005	-6.43643	0.365502
-1.54531	-6.43643	0.373734
-1.49012	-6.43643	0.38403
-1.43493	-6.43643	0.396297
-1.37974	-6.43643	0.410213
-1.32455	-6.43643	0.425113
-1.26936	-6.43643	0.439892
-1.21417	-6.43643	0.453
-1.15898	-6.43643	0.462709
-1.1038	-6.43643	0.467468
-1.04861	-6.43643	0.466369
-0.993416	-6.43643	0.459036
-0.938226	-6.43643	0.445778
-0.883036	-6.43643	0.427333
-0.827846	-6.43643	0.404978
-0.772657	-6.43643	0.380445
-0.717467	-6.43643	0.355466
-0.662277	-6.43643	0.331438
-0.607087	-6.43643	0.309287
-0.551898	-6.43643	0.289491
-0.496708	-6.43643	0.272199
-0.441518	-6.43643	0.257364
-0.386328	-6.43643	0.244837
-0.331139	-6.43643	0.234432
-0.275949	-6.43643	0.225965
-0.220759	-6.43643	0.219269
-0.165569	-6.43643	0.214204
-0.11038	-6.43643	0.210664
-0.0551898	-6.43643	0.20857
-5.55112e-17	-6.43643	0.207877
0.0551898	-6.43643	0.20857
0.11038	-6.43643	0.210664
0.165569	-6.43643	0.214204
0.220759	-6.43643	0.219269
0.275949	-6.43643	0.225965
0.331139	-6.43643	0.234432
0.386328	-6.43643	0.244837
0.441518	-6.43643	0.257364
0.496708	-6.43643	0.272199
0.551898	-6.43643	0.289491
0.607087	-6.43643	0.309287
0.662277	-6.43643	0.331438
0.717467	-6.43643	0.355466
0.772657	-6.43643	0.380445
0.827846	-6.43643	0.404978
0.883036	-6.43643	0.427333
0.938226	-6.43643	0.445778
0.993416	-6.43643	0.459036
1.04861	-6.43643	0.466369
1.1038	-6.43643	0.467468
1.15898	-6.43643	0.462709
1.21417	-6.43643	0.453
1.26936	-6.43643	0.439892
1.32455	-6.43643	0.425113
1.37974	-6.43643	0.410213
1.43493	-6.43643	0.396297
1.49012	-6.43643	0.38403
1.54531	-6.43643	0.373734
1.6005	-6.43643	0.365502
1.65569	-6.43643	0.3593
1.71088	-6.43643	0.355037
1.76607	-6.43643	0.352593
1.82126	-6.43643	0.351858
1.87645	-6.43643	0.352715
1.93164	-6.43643	0.355064
1.98683	-6.43643	0.358825
2.04202	-6.43643	0.363928
2.09721	-6.43643	0.370323
2.1524	-6.43643	0.377946
2.20759	-6.43643	0.386762
2.26278	-6.43643	0.396745
2.31797	-6.43643	0.407886
2.37316	-6.43643	0.420135
2.42835	-6.43643	0.433481
2.48354	-6.43643	0.447896
2.53873	-6.43643	0.463345
2.59392	-6.43643	0.479988
2.64911	-6.43643	0.496911
2.7043	-6.43643	0.514807
2.75949	-6.43643	0.53338
2.81468	-6.43643	0.551624
2.86987	-6.43643	0.569902
2.92506	-6.43643	0.58636
2.98025	-6.43643	0.60118
3.03544	-6.43643	0.613573
3.09063	-6.43643	0.62218
3.14582	-6.43643	0.625914
3.20101	-6.43643	0.623662
3.2562	-6.43643	0.615385
3.31139	-6.43643	0.601896
3.36658	-6.43643	0.584353
3.42177	-6.43643	0.564245
3.47695	-6.43643	0.543013
3.53214	-6.43643	0.521962
3.58733	-6.43643	0.501918
3.64252	-6.43643	0.483383
3.69771	-6.43643	0.466692
3.7529	-6.43643	0.452027
3.80809	-6.43643	0.439413
3.86328	-6.43643	0.428849
3.91847	-6.43643	0.420295
3.97366	-6.43643	0.413709
4.02885	-6.43643	0.409043
4.08404	-6.43643	0.406259
-4.13923	-6.33427	0.460201
-4.08404	-6.33427	0.461176
-4.02885	-6.33427	0.464159
-3.97366	-6.33427	0.469108
-3.91847	-6.33427	0.476043
-3.86328	-6.33427	0.484959
-3.80809	-6.33427	0.49584
-3.7529	-6.33427	0.508642
-3.69771	-6.33427	0.523193
-3.64252	-6.33427	0.539348
-3.58733	-6.33427	0.556943
-3.53214	-6.33427	0.575475
-3.47695	-6.33427	0.593797
-3.42177	-6.33427	0.612124
-3.36658	-6.33427	0.628035
-3.31139	-6.33427	0.641573
-3.2562	-6.33427	0.651722
-3.20101	-6.33427	0.655931
-3.14582	-6.33427	0.655046
-3.09063	-6.33427	0.650016
-3.03544	-6.33427	0.641201
-2.98025	-6.33427	0.629818
-2.92506	-6.33427	0.617614
-2.86987	-6.33427	0.603274
-2.81468	-6.33427	0.589771
-2.75949	-6.33427	0.575829
-2.7043	-6.33427	0.561002
-2.64911	-6.33427	0.548183
-2.59392	-6.33427	0.536966
-2.53873	-6.33427	0.52454
-2.48354	-6.33427	0.513451
-2.42835	-6.33427	0.503175
-2.37316	-6.33427	0.493404
-2.31797	-6.33427	0.483557
-2.26278	-6.33427	0.474059
-2.20759	-6.33427	0.465234
-2.1524	-6.33427	0.456788
-2.09721	-6.33427	0.448844
-2.04202	-6.33427	0.441521
-1.98683	-6.33427	0.434856
-1.93164	-6.33427	0.429119
-1.87645	-6.33427	0.42437
-1.82126	-6.33427	0.420872
-1.76607	-6.33427	0.418742
-1.71088	-6.33427	0.418157
-1.65569	-6.33427	0.419234
-1.6005	-6.33427	0.422119
-1.54531	-6.33427	0.426885
-1.49012	-6.33427	0.433564
[truncated: 20,501 more rows]

## Sheet: ED Fig.5b
kc*	kx	Intensity
-4.13923	-7.66242	0.131964
-4.08404	-7.66242	0.132192
-4.02885	-7.66242	0.132877
-3.97366	-7.66242	0.134019
-3.91847	-7.66242	0.135619
-3.86328	-7.66242	0.137676
-3.80809	-7.66242	0.140184
-3.7529	-7.66242	0.143132
-3.69771	-7.66242	0.146497
-3.64252	-7.66242	0.150243
-3.58733	-7.66242	0.154309
-3.53214	-7.66242	0.158611
-3.47695	-7.66242	0.163031
-3.42177	-7.66242	0.167418
-3.36658	-7.66242	0.17159
-3.31139	-7.66242	0.175344
-3.2562	-7.66242	0.178469
-3.20101	-7.66242	0.180775
-3.14582	-7.66242	0.182109
-3.09063	-7.66242	0.18238
-3.03544	-7.66242	0.18157
-2.98025	-7.66242	0.179735
-2.92506	-7.66242	0.176997
-2.86987	-7.66242	0.173533
-2.81468	-7.66242	0.169544
-2.75949	-7.66242	0.165239
-2.7043	-7.66242	0.160815
-2.64911	-7.66242	0.156437
-2.59392	-7.66242	0.15224
-2.53873	-7.66242	0.148326
-2.48354	-7.66242	0.144764
-2.42835	-7.66242	0.141604
-2.37316	-7.66242	0.138874
-2.31797	-7.66242	0.136591
-2.26278	-7.66242	0.134762
-2.20759	-7.66242	0.133391
-2.1524	-7.66242	0.132477
-2.09721	-7.66242	0.132021
-2.04202	-7.66242	0.132021
-1.98683	-7.66242	0.132477
-1.93164	-7.66242	0.133391
-1.87645	-7.66242	0.134762
-1.82126	-7.66242	0.136591
-1.76607	-7.66242	0.138874
-1.71088	-7.66242	0.141604
-1.65569	-7.66242	0.144764
-1.6005	-7.66242	0.148326
-1.54531	-7.66242	0.15224
-1.49012	-7.66242	0.156437
-1.43493	-7.66242	0.160815
-1.37974	-7.66242	0.165239
-1.32455	-7.66242	0.169544
-1.26936	-7.66242	0.173533
-1.21417	-7.66242	0.176997
-1.15898	-7.66242	0.179735
-1.1038	-7.66242	0.18157
-1.04861	-7.66242	0.18238
-0.993416	-7.66242	0.182109
-0.938226	-7.66242	0.180775
-0.883036	-7.66242	0.178469
-0.827846	-7.66242	0.175344
-0.772657	-7.66242	0.17159
-0.717467	-7.66242	0.167418
-0.662277	-7.66242	0.163031
-0.607087	-7.66242	0.158611
-0.551898	-7.66242	0.154309
-0.496708	-7.66242	0.150243
-0.441518	-7.66242	0.146497
-0.386328	-7.66242	0.143132
-0.331139	-7.66242	0.140184
-0.275949	-7.66242	0.137676
-0.220759	-7.66242	0.135619
-0.165569	-7.66242	0.134019
-0.11038	-7.66242	0.132877
-0.0551898	-7.66242	0.132192
-5.55112e-17	-7.66242	0.131964
0.0551898	-7.66242	0.132192
0.11038	-7.66242	0.132877
0.165569	-7.66242	0.134019
0.220759	-7.66242	0.135619
0.275949	-7.66242	0.137676
0.331139	-7.66242	0.140184
0.386328	-7.66242	0.143132
0.441518	-7.66242	0.146497
0.496708	-7.66242	0.150243
0.551898	-7.66242	0.154309
0.607087	-7.66242	0.158611
0.662277	-7.66242	0.163031
0.717467	-7.66242	0.167418
0.772657	-7.66242	0.17159
0.827846	-7.66242	0.175344
0.883036	-7.66242	0.178469
0.938226	-7.66242	0.180775
0.993416	-7.66242	0.182109
1.04861	-7.66242	0.18238
1.1038	-7.66242	0.18157
1.15898	-7.66242	0.179735
1.21417	-7.66242	0.176997
1.26936	-7.66242	0.173533
1.32455	-7.66242	0.169544
1.37974	-7.66242	0.165239
1.43493	-7.66242	0.160815
1.49012	-7.66242	0.156437
1.54531	-7.66242	0.15224
1.6005	-7.66242	0.148326
1.65569	-7.66242	0.144764
1.71088	-7.66242	0.141604
1.76607	-7.66242	0.138874
1.82126	-7.66242	0.136591
1.87645	-7.66242	0.134762
1.93164	-7.66242	0.133391
1.98683	-7.66242	0.132477
2.04202	-7.66242	0.132021
2.09721	-7.66242	0.132021
2.1524	-7.66242	0.132477
2.20759	-7.66242	0.133391
2.26278	-7.66242	0.134762
2.31797	-7.66242	0.136591
2.37316	-7.66242	0.138874
2.42835	-7.66242	0.141604
2.48354	-7.66242	0.144764
2.53873	-7.66242	0.148326
2.59392	-7.66242	0.15224
2.64911	-7.66242	0.156437
2.7043	-7.66242	0.160815
2.75949	-7.66242	0.165239
2.81468	-7.66242	0.169544
2.86987	-7.66242	0.173533
2.92506	-7.66242	0.176997
2.98025	-7.66242	0.179735
3.03544	-7.66242	0.18157
3.09063	-7.66242	0.18238
3.14582	-7.66242	0.182109
3.20101	-7.66242	0.180775
3.2562	-7.66242	0.178469
3.31139	-7.66242	0.175344
3.36658	-7.66242	0.17159
3.42177	-7.66242	0.167418
3.47695	-7.66242	0.163031
3.53214	-7.66242	0.158611
3.58733	-7.66242	0.154309
3.64252	-7.66242	0.150243
3.69771	-7.66242	0.146497
3.7529	-7.66242	0.143132
3.80809	-7.66242	0.140184
3.86328	-7.66242	0.137676
3.91847	-7.66242	0.135619
3.97366	-7.66242	0.134019
4.02885	-7.66242	0.132877
4.08404	-7.66242	0.132192
-4.13923	-7.56026	0.135801
-4.08404	-7.56026	0.136032
-4.02885	-7.56026	0.136727
-3.97366	-7.56026	0.137885
-3.91847	-7.56026	0.139507
-3.86328	-7.56026	0.141591
-3.80809	-7.56026	0.144131
-3.7529	-7.56026	0.147114
-3.69771	-7.56026	0.150518
-3.64252	-7.56026	0.154301
-3.58733	-7.56026	0.158404
-3.53214	-7.56026	0.162737
-3.47695	-7.56026	0.167181
-3.42177	-7.56026	0.17158
-3.36658	-7.56026	0.175748
-3.31139	-7.56026	0.179479
-3.2562	-7.56026	0.182561
-3.20101	-7.56026	0.184801
-3.14582	-7.56026	0.186044
-3.09063	-7.56026	0.186202
-3.03544	-7.56026	0.185254
-2.98025	-7.56026	0.183261
-2.92506	-7.56026	0.180347
-2.86987	-7.56026	0.176691
-2.81468	-7.56026	0.172501
-2.75949	-7.56026	0.16799
-2.7043	-7.56026	0.163356
-2.64911	-7.56026	0.158772
-2.59392	-7.56026	0.154373
-2.53873	-7.56026	0.150262
-2.48354	-7.56026	0.146512
-2.42835	-7.56026	0.143171
-2.37316	-7.56026	0.140268
-2.31797	-7.56026	0.137819
-2.26278	-7.56026	0.13583
-2.20759	-7.56026	0.134305
-2.1524	-7.56026	0.133242
-2.09721	-7.56026	0.132639
-2.04202	-7.56026	0.132495
-1.98683	-7.56026	0.132809
-1.93164	-7.56026	0.13358
-1.87645	-7.56026	0.134808
-1.82126	-7.56026	0.136491
-1.76607	-7.56026	0.138626
-1.71088	-7.56026	0.141203
-1.65569	-7.56026	0.144206
-1.6005	-7.56026	0.147605
-1.54531	-7.56026	0.151353
-1.49012	-7.56026	0.155377
-1.43493	-7.56026	0.159578
-1.37974	-7.56026	0.163825
-1.32455	-7.56026	0.16795
-1.26936	-7.56026	0.171763
-1.21417	-7.56026	0.175057
-1.15898	-7.56026	0.177632
-1.1038	-7.56026	0.179318
-1.04861	-7.56026	0.179991
-0.993416	-7.56026	0.179599
-0.938226	-7.56026	0.178162
-0.883036	-7.56026	0.17577
-0.827846	-7.56026	0.172578
-0.772657	-7.56026	0.168774
-0.717467	-7.56026	0.164568
-0.662277	-7.56026	0.16016
-0.607087	-7.56026	0.155731
-0.551898	-7.56026	0.151428
-0.496708	-7.56026	0.147368
-0.441518	-7.56026	0.143634
-0.386328	-7.56026	0.140281
-0.331139	-7.56026	0.137346
-0.275949	-7.56026	0.134851
-0.220759	-7.56026	0.132807
-0.165569	-7.56026	0.131216
-0.11038	-7.56026	0.130081
-0.0551898	-7.56026	0.129401
-5.55112e-17	-7.56026	0.129174
0.0551898	-7.56026	0.129401
0.11038	-7.56026	0.130081
0.165569	-7.56026	0.131216
0.220759	-7.56026	0.132807
0.275949	-7.56026	0.134851
0.331139	-7.56026	0.137346
0.386328	-7.56026	0.140281
0.441518	-7.56026	0.143634
0.496708	-7.56026	0.147368
0.551898	-7.56026	0.151428
0.607087	-7.56026	0.155731
0.662277	-7.56026	0.16016
0.717467	-7.56026	0.164568
0.772657	-7.56026	0.168774
0.827846	-7.56026	0.172578
0.883036	-7.56026	0.17577
0.938226	-7.56026	0.178162
0.993416	-7.56026	0.179599
1.04861	-7.56026	0.179991
1.1038	-7.56026	0.179318
1.15898	-7.56026	0.177632
1.21417	-7.56026	0.175057
1.26936	-7.56026	0.171763
1.32455	-7.56026	0.16795
1.37974	-7.56026	0.163825
1.43493	-7.56026	0.159578
1.49012	-7.56026	0.155377
1.54531	-7.56026	0.151353
1.6005	-7.56026	0.147605
1.65569	-7.56026	0.144206
1.71088	-7.56026	0.141203
1.76607	-7.56026	0.138626
1.82126	-7.56026	0.136491
1.87645	-7.56026	0.134808
1.93164	-7.56026	0.13358
1.98683	-7.56026	0.132809
2.04202	-7.56026	0.132495
2.09721	-7.56026	0.132639
2.1524	-7.56026	0.133242
2.20759	-7.56026	0.134305
2.26278	-7.56026	0.13583
2.31797	-7.56026	0.137819
2.37316	-7.56026	0.140268
2.42835	-7.56026	0.143171
2.48354	-7.56026	0.146512
2.53873	-7.56026	0.150262
2.59392	-7.56026	0.154373
2.64911	-7.56026	0.158772
2.7043	-7.56026	0.163356
2.75949	-7.56026	0.16799
2.81468	-7.56026	0.172501
2.86987	-7.56026	0.176691
2.92506	-7.56026	0.180347
2.98025	-7.56026	0.183261
3.03544	-7.56026	0.185254
3.09063	-7.56026	0.186202
3.14582	-7.56026	0.186044
3.20101	-7.56026	0.184801
3.2562	-7.56026	0.182561
3.31139	-7.56026	0.179479
3.36658	-7.56026	0.175748
3.42177	-7.56026	0.17158
3.47695	-7.56026	0.167181
3.53214	-7.56026	0.162737
3.58733	-7.56026	0.158404
3.64252	-7.56026	0.154301
3.69771	-7.56026	0.150518
3.7529	-7.56026	0.147114
3.80809	-7.56026	0.144131
3.86328	-7.56026	0.141591
3.91847	-7.56026	0.139507
3.97366	-7.56026	0.137885
4.02885	-7.56026	0.136727
4.08404	-7.56026	0.136032
-4.13923	-7.45809	0.140801
-4.08404	-7.45809	0.141038
-4.02885	-7.45809	0.141747
-3.97366	-7.45809	0.142931
-3.91847	-7.45809	0.144587
-3.86328	-7.45809	0.146715
-3.80809	-7.45809	0.149307
-3.7529	-7.45809	0.152349
-3.69771	-7.45809	0.155816
-3.64252	-7.45809	0.159666
-3.58733	-7.45809	0.163836
-3.53214	-7.45809	0.168234
-3.47695	-7.45809	0.172734
-3.42177	-7.45809	0.177178
-3.36658	-7.45809	0.181374
-3.31139	-7.45809	0.185111
-3.2562	-7.45809	0.188174
-3.20101	-7.45809	0.190365
-3.14582	-7.45809	0.19153
-3.09063	-7.45809	0.191578
-3.03544	-7.45809	0.19049
-2.98025	-7.45809	0.188327
-2.92506	-7.45809	0.185218
-2.86987	-7.45809	0.181347
-2.81468	-7.45809	0.176926
-2.75949	-7.45809	0.172174
-2.7043	-7.45809	0.167297
-2.64911	-7.45809	0.162469
-2.59392	-7.45809	0.157831
-2.53873	-7.45809	0.15349
-2.48354	-7.45809	0.149519
-2.42835	-7.45809	0.145967
-2.37316	-7.45809	0.142864
-2.31797	-7.45809	0.140225
-2.26278	-7.45809	0.138057
-2.20759	-7.45809	0.136361
-2.1524	-7.45809	0.135135
-2.09721	-7.45809	0.134377
-2.04202	-7.45809	0.134084
-1.98683	-7.45809	0.134253
-1.93164	-7.45809	0.134883
-1.87645	-7.45809	0.135972
-1.82126	-7.45809	0.137518
-1.76607	-7.45809	0.139516
-1.71088	-7.45809	0.141956
-1.65569	-7.45809	0.14482
-1.6005	-7.45809	0.148077
-1.54531	-7.45809	0.15168
-1.49012	-7.45809	0.155556
-1.43493	-7.45809	0.159606
-1.37974	-7.45809	0.163698
-1.32455	-7.45809	0.167668
-1.26936	-7.45809	0.171324
-1.21417	-7.45809	0.174464
-1.15898	-7.45809	0.176888
-1.1038	-7.45809	0.178428
-1.04861	-7.45809	0.178963
-0.993416	-7.45809	0.178442
-0.938226	-7.45809	0.176885
-0.883036	-7.45809	0.174388
-0.827846	-7.45809	0.171101
-0.772657	-7.45809	0.167218
-0.717467	-7.45809	0.162946
-0.662277	-7.45809	0.158484
-0.607087	-7.45809	0.154013
-0.551898	-7.45809	0.149679
-0.496708	-7.45809	0.145595
-0.441518	-7.45809	0.141843
-0.386328	-7.45809	0.138478
-0.331139	-7.45809	0.135536
-0.275949	-7.45809	0.133035
-0.220759	-7.45809	0.130987
-0.165569	-7.45809	0.129395
-0.11038	-7.45809	0.128258
-0.0551898	-7.45809	0.127578
-5.55112e-17	-7.45809	0.127351
0.0551898	-7.45809	0.127578
0.11038	-7.45809	0.128258
0.165569	-7.45809	0.129395
0.220759	-7.45809	0.130987
0.275949	-7.45809	0.133035
0.331139	-7.45809	0.135536
0.386328	-7.45809	0.138478
0.441518	-7.45809	0.141843
0.496708	-7.45809	0.145595
0.551898	-7.45809	0.149679
0.607087	-7.45809	0.154013
0.662277	-7.45809	0.158484
0.717467	-7.45809	0.162946
0.772657	-7.45809	0.167218
0.827846	-7.45809	0.171101
0.883036	-7.45809	0.174388
0.938226	-7.45809	0.176885
0.993416	-7.45809	0.178442
1.04861	-7.45809	0.178963
1.1038	-7.45809	0.178428
1.15898	-7.45809	0.176888
1.21417	-7.45809	0.174464
1.26936	-7.45809	0.171324
1.32455	-7.45809	0.167668
1.37974	-7.45809	0.163698
1.43493	-7.45809	0.159606
1.49012	-7.45809	0.155556
1.54531	-7.45809	0.15168
1.6005	-7.45809	0.148077
1.65569	-7.45809	0.14482
1.71088	-7.45809	0.141956
1.76607	-7.45809	0.139516
1.82126	-7.45809	0.137518
1.87645	-7.45809	0.135972
1.93164	-7.45809	0.134883
1.98683	-7.45809	0.134253
2.04202	-7.45809	0.134084
2.09721	-7.45809	0.134377
2.1524	-7.45809	0.135135
2.20759	-7.45809	0.136361
2.26278	-7.45809	0.138057
2.31797	-7.45809	0.140225
2.37316	-7.45809	0.142864
2.42835	-7.45809	0.145967
2.48354	-7.45809	0.149519
2.53873	-7.45809	0.15349
2.59392	-7.45809	0.157831
2.64911	-7.45809	0.162469
2.7043	-7.45809	0.167297
2.75949	-7.45809	0.172174
2.81468	-7.45809	0.176926
2.86987	-7.45809	0.181347
2.92506	-7.45809	0.185218
2.98025	-7.45809	0.188327
3.03544	-7.45809	0.19049
3.09063	-7.45809	0.191578
3.14582	-7.45809	0.19153
3.20101	-7.45809	0.190365
3.2562	-7.45809	0.188174
3.31139	-7.45809	0.185111
3.36658	-7.45809	0.181374
3.42177	-7.45809	0.177178
3.47695	-7.45809	0.172734
3.53214	-7.45809	0.168234
3.58733	-7.45809	0.163836
3.64252	-7.45809	0.159666
3.69771	-7.45809	0.155816
3.7529	-7.45809	0.152349
3.80809	-7.45809	0.149307
3.86328	-7.45809	0.146715
3.91847	-7.45809	0.144587
3.97366	-7.45809	0.142931
4.02885	-7.45809	0.141747
4.08404	-7.45809	0.141038
-4.13923	-7.35592	0.147122
-4.08404	-7.35592	0.147366
-4.02885	-7.35592	0.148097
-3.97366	-7.35592	0.149315
-3.91847	-7.35592	0.15102
-3.86328	-7.35592	0.153209
-3.80809	-7.35592	0.155874
-3.7529	-7.35592	0.158999
-3.69771	-7.35592	0.162559
-3.64252	-7.35592	0.166507
-3.58733	-7.35592	0.170778
-3.53214	-7.35592	0.175275
-3.47695	-7.35592	0.179867
-3.42177	-7.35592	0.18439
-3.36658	-7.35592	0.188647
-3.31139	-7.35592	0.192421
-3.2562	-7.35592	0.195489
-3.20101	-7.35592	0.197651
-3.14582	-7.35592	0.198749
-3.09063	-7.35592	0.198691
-3.03544	-7.35592	0.197458
-2.98025	-7.35592	0.195112
-2.92506	-7.35592	0.191787
-2.86987	-7.35592	0.187672
-2.81468	-7.35592	0.182985
-2.75949	-7.35592	0.177953
-2.7043	-7.35592	0.172789
-2.64911	-7.35592	0.167674
-2.59392	-7.35592	0.162755
-2.53873	-7.35592	0.15814
-2.48354	-7.35592	0.153908
-2.42835	-7.35592	0.150108
-2.37316	-7.35592	0.14677
-2.31797	-7.35592	0.143911
-2.26278	-7.35592	0.141537
-2.20759	-7.35592	0.139647
-2.1524	-7.35592	0.13824
-2.09721	-7.35592	0.137311
-2.04202	-7.35592	0.136856
-1.98683	-7.35592	0.136872
-1.93164	-7.35592	0.137357
-1.87645	-7.35592	0.138306
-1.82126	-7.35592	0.139718
-1.76607	-7.35592	0.141585
-1.71088	-7.35592	0.143897
-1.65569	-7.35592	0.146634
-1.6005	-7.35592	0.149765
-1.54531	-7.35592	0.15324
-1.49012	-7.35592	0.156987
-1.43493	-7.35592	0.160906
-1.37974	-7.35592	0.164863
-1.32455	-7.35592	0.168695
-1.26936	-7.35592	0.17221
-1.21417	-7.35592	0.175207
-1.15898	-7.35592	0.177486
-1.1038	-7.35592	0.17888
-1.04861	-7.35592	0.179271
-0.993416	-7.35592	0.178608
-0.938226	-7.35592	0.176915
-0.883036	-7.35592	0.174286
-0.827846	-7.35592	0.170878
-0.772657	-7.35592	0.166883
-0.717467	-7.35592	0.16251
-0.662277	-7.35592	0.157961
-0.607087	-7.35592	0.153413
-0.551898	-7.35592	0.149014
-0.496708	-7.35592	0.144874
-0.441518	-7.35592	0.141076
-0.386328	-7.35592	0.137674
-0.331139	-7.35592	0.1347
-0.275949	-7.35592	0.132176
-0.220759	-7.35592	0.130108
-0.165569	-7.35592	0.128502
-0.11038	-7.35592	0.127356
-0.0551898	-7.35592	0.126669
-5.55112e-17	-7.35592	0.126441
0.0551898	-7.35592	0.126669
0.11038	-7.35592	0.127356
0.165569	-7.35592	0.128502
0.220759	-7.35592	0.130108
0.275949	-7.35592	0.132176
0.331139	-7.35592	0.1347
0.386328	-7.35592	0.137674
0.441518	-7.35592	0.141076
0.496708	-7.35592	0.144874
0.551898	-7.35592	0.149014
0.607087	-7.35592	0.153413
0.662277	-7.35592	0.157961
0.717467	-7.35592	0.16251
0.772657	-7.35592	0.166883
0.827846	-7.35592	0.170878
0.883036	-7.35592	0.174286
0.938226	-7.35592	0.176915
0.993416	-7.35592	0.178608
1.04861	-7.35592	0.179271
1.1038	-7.35592	0.17888
1.15898	-7.35592	0.177486
1.21417	-7.35592	0.175207
1.26936	-7.35592	0.17221
1.32455	-7.35592	0.168695
1.37974	-7.35592	0.164863
1.43493	-7.35592	0.160906
1.49012	-7.35592	0.156987
1.54531	-7.35592	0.15324
1.6005	-7.35592	0.149765
1.65569	-7.35592	0.146634
1.71088	-7.35592	0.143897
1.76607	-7.35592	0.141585
1.82126	-7.35592	0.139718
1.87645	-7.35592	0.138306
1.93164	-7.35592	0.137357
1.98683	-7.35592	0.136872
2.04202	-7.35592	0.136856
2.09721	-7.35592	0.137311
2.1524	-7.35592	0.13824
2.20759	-7.35592	0.139647
2.26278	-7.35592	0.141537
2.31797	-7.35592	0.143911
2.37316	-7.35592	0.14677
2.42835	-7.35592	0.150108
2.48354	-7.35592	0.153908
2.53873	-7.35592	0.15814
2.59392	-7.35592	0.162755
2.64911	-7.35592	0.167674
2.7043	-7.35592	0.172789
2.75949	-7.35592	0.177953
2.81468	-7.35592	0.182985
2.86987	-7.35592	0.187672
2.92506	-7.35592	0.191787
2.98025	-7.35592	0.195112
3.03544	-7.35592	0.197458
3.09063	-7.35592	0.198691
3.14582	-7.35592	0.198749
3.20101	-7.35592	0.197651
3.2562	-7.35592	0.195489
3.31139	-7.35592	0.192421
3.36658	-7.35592	0.188647
3.42177	-7.35592	0.18439
3.47695	-7.35592	0.179867
3.53214	-7.35592	0.175275
3.58733	-7.35592	0.170778
3.64252	-7.35592	0.166507
3.69771	-7.35592	0.162559
3.7529	-7.35592	0.158999
3.80809	-7.35592	0.155874
3.86328	-7.35592	0.153209
3.91847	-7.35592	0.15102
3.97366	-7.35592	0.149315
4.02885	-7.35592	0.148097
4.08404	-7.35592	0.147366
-4.13923	-7.25376	0.154972
-4.08404	-7.25376	0.155224
-4.02885	-7.25376	0.155983
-3.97366	-7.25376	0.157247
-3.91847	-7.25376	0.159016
-3.86328	-7.25376	0.161286
-3.80809	-7.25376	0.164048
-3.7529	-7.25376	0.167286
-3.69771	-7.25376	0.170969
-3.64252	-7.25376	0.175051
-3.58733	-7.25376	0.179459
-3.53214	-7.25376	0.184094
-3.47695	-7.25376	0.188818
-3.42177	-7.25376	0.19346
-3.36658	-7.25376	0.197814
-3.31139	-7.25376	0.201656
-3.2562	-7.25376	0.204758
-3.20101	-7.25376	0.206912
-3.14582	-7.25376	0.207958
-3.09063	-7.25376	0.207797
-3.03544	-7.25376	0.206414
-2.98025	-7.25376	0.203871
-2.92506	-7.25376	0.200306
-2.86987	-7.25376	0.195913
-2.81468	-7.25376	0.19092
-2.75949	-7.25376	0.185563
-2.7043	-7.25376	0.180063
-2.64911	-7.25376	0.174609
-2.59392	-7.25376	0.169356
-2.53873	-7.25376	0.164417
-2.48354	-7.25376	0.159874
-2.42835	-7.25376	0.15578
-2.37316	-7.25376	0.152165
-2.31797	-7.25376	0.149046
-2.26278	-7.25376	0.14643
-2.20759	-7.25376	0.144315
-2.1524	-7.25376	0.142699
-2.09721	-7.25376	0.141575
-2.04202	-7.25376	0.14094
-1.98683	-7.25376	0.140788
-1.93164	-7.25376	0.141116
-1.87645	-7.25376	0.141919
-1.82126	-7.25376	0.143192
-1.76607	-7.25376	0.144928
-1.71088	-7.25376	0.147115
-1.65569	-7.25376	0.149732
-1.6005	-7.25376	0.152745
-1.54531	-7.25376	0.156104
-1.49012	-7.25376	0.159735
-1.43493	-7.25376	0.163536
-1.37974	-7.25376	0.167372
-1.32455	-7.25376	0.171079
-1.26936	-7.25376	0.174464
-1.21417	-7.25376	0.177323
-1.15898	-7.25376	0.179459
-1.1038	-7.25376	0.180703
-1.04861	-7.25376	0.180939
-0.993416	-7.25376	0.180117
-0.938226	-7.25376	0.178262
-0.883036	-7.25376	0.175475
-0.827846	-7.25376	0.171912
-0.772657	-7.25376	0.167769
-0.717467	-7.25376	0.163258
-0.662277	-7.25376	0.158581
-0.607087	-7.25376	0.153919
-0.551898	-7.25376	0.149418
-0.496708	-7.25376	0.14519
-0.441518	-7.25376	0.141316
-0.386328	-7.25376	0.137848
-0.331139	-7.25376	0.13482
-0.275949	-7.25376	0.13225
-0.220759	-7.25376	0.130148
-0.165569	-7.25376	0.128514
-0.11038	-7.25376	0.127349
-0.0551898	-7.25376	0.126652
-5.55112e-17	-7.25376	0.126419
0.0551898	-7.25376	0.126652
0.11038	-7.25376	0.127349
0.165569	-7.25376	0.128514
0.220759	-7.25376	0.130148
0.275949	-7.25376	0.13225
0.331139	-7.25376	0.13482
0.386328	-7.25376	0.137848
0.441518	-7.25376	0.141316
0.496708	-7.25376	0.14519
0.551898	-7.25376	0.149418
0.607087	-7.25376	0.153919
0.662277	-7.25376	0.158581
0.717467	-7.25376	0.163258
0.772657	-7.25376	0.167769
0.827846	-7.25376	0.171912
0.883036	-7.25376	0.175475
0.938226	-7.25376	0.178262
0.993416	-7.25376	0.180117
1.04861	-7.25376	0.180939
1.1038	-7.25376	0.180703
1.15898	-7.25376	0.179459
1.21417	-7.25376	0.177323
1.26936	-7.25376	0.174464
1.32455	-7.25376	0.171079
1.37974	-7.25376	0.167372
1.43493	-7.25376	0.163536
1.49012	-7.25376	0.159735
1.54531	-7.25376	0.156104
1.6005	-7.25376	0.152745
1.65569	-7.25376	0.149732
1.71088	-7.25376	0.147115
1.76607	-7.25376	0.144928
1.82126	-7.25376	0.143192
1.87645	-7.25376	0.141919
1.93164	-7.25376	0.141116
1.98683	-7.25376	0.140788
2.04202	-7.25376	0.14094
2.09721	-7.25376	0.141575
2.1524	-7.25376	0.142699
2.20759	-7.25376	0.144315
2.26278	-7.25376	0.14643
2.31797	-7.25376	0.149046
2.37316	-7.25376	0.152165
2.42835	-7.25376	0.15578
2.48354	-7.25376	0.159874
2.53873	-7.25376	0.164417
2.59392	-7.25376	0.169356
2.64911	-7.25376	0.174609
2.7043	-7.25376	0.180063
2.75949	-7.25376	0.185563
2.81468	-7.25376	0.19092
2.86987	-7.25376	0.195913
2.92506	-7.25376	0.200306
2.98025	-7.25376	0.203871
3.03544	-7.25376	0.206414
3.09063	-7.25376	0.207797
3.14582	-7.25376	0.207958
3.20101	-7.25376	0.206912
3.2562	-7.25376	0.204758
3.31139	-7.25376	0.201656
3.36658	-7.25376	0.197814
3.42177	-7.25376	0.19346
3.47695	-7.25376	0.188818
3.53214	-7.25376	0.184094
3.58733	-7.25376	0.179459
3.64252	-7.25376	0.175051
3.69771	-7.25376	0.170969
3.7529	-7.25376	0.167286
3.80809	-7.25376	0.164048
3.86328	-7.25376	0.161286
3.91847	-7.25376	0.159016
3.97366	-7.25376	0.157247
4.02885	-7.25376	0.155983
4.08404	-7.25376	0.155224
-4.13923	-7.15159	0.164622
-4.08404	-7.15159	0.164887
-4.02885	-7.15159	0.165681
-3.97366	-7.15159	0.167004
-3.91847	-7.15159	0.168856
-3.86328	-7.15159	0.17123
-3.80809	-7.15159	0.174117
-3.7529	-7.15159	0.177498
-3.69771	-7.15159	0.181342
-3.64252	-7.15159	0.185597
-3.58733	-7.15159	0.190187
-3.53214	-7.15159	0.195005
-3.47695	-7.15159	0.199906
-3.42177	-7.15159	0.204712
-3.36658	-7.15159	0.209207
-3.31139	-7.15159	0.213157
-3.2562	-7.15159	0.216325
-3.20101	-7.15159	0.218498
-3.14582	-7.15159	0.219506
-3.09063	-7.15159	0.219252
-3.03544	-7.15159	0.217714
-2.98025	-7.15159	0.214959
-2.92506	-7.15159	0.211127
-2.86987	-7.15159	0.20642
-2.81468	-7.15159	0.201077
-2.75949	-7.15159	0.195342
-2.7043	-7.15159	0.189447
-2.64911	-7.15159	0.183594
-2.59392	-7.15159	0.177945
-2.53873	-7.15159	0.17262
-2.48354	-7.15159	0.167706
-2.42835	-7.15159	0.16326
-2.37316	-7.15159	0.159313
-2.31797	-7.15159	0.155885
-2.26278	-7.15159	0.15298
-2.20759	-7.15159	0.150598
-2.1524	-7.15159	0.148735
-2.09721	-7.15159	0.147384
-2.04202	-7.15159	0.14654
-1.98683	-7.15159	0.146196
-1.93164	-7.15159	0.146347
-1.87645	-7.15159	0.146987
-1.82126	-7.15159	0.14811
-1.76607	-7.15159	0.149708
-1.71088	-7.15159	0.151765
-1.65569	-7.15159	0.154261
-1.6005	-7.15159	0.157158
-1.54531	-7.15159	0.160406
-1.49012	-7.15159	0.163927
-1.43493	-7.15159	0.167617
-1.37974	-7.15159	0.17134
-1.32455	-7.15159	0.174927
-1.26936	-7.15159	0.178184
-1.21417	-7.15159	0.180906
-1.15898	-7.15159	0.182893
-1.1038	-7.15159	0.183976
-1.04861	-7.15159	0.184039
-0.993416	-7.15159	0.183034
-0.938226	-7.15159	0.180989
-0.883036	-7.15159	0.178007
-0.827846	-7.15159	0.174249
-0.772657	-7.15159	0.169916
-0.717467	-7.15159	0.165223
-0.662277	-7.15159	0.160376
-0.607087	-7.15159	0.155557
-0.551898	-7.15159	0.150913
-0.496708	-7.15159	0.146559
-0.441518	-7.15159	0.142574
-0.386328	-7.15159	0.139011
-0.331139	-7.15159	0.135902
-0.275949	-7.15159	0.133265
-0.220759	-7.15159	0.131109
-0.165569	-7.15159	0.129435
-0.11038	-7.15159	0.128241
-0.0551898	-7.15159	0.127526
-5.55112e-17	-7.15159	0.127288
0.0551898	-7.15159	0.127526
0.11038	-7.15159	0.128241
0.165569	-7.15159	0.129435
0.220759	-7.15159	0.131109
0.275949	-7.15159	0.133265
0.331139	-7.15159	0.135902
0.386328	-7.15159	0.139011
0.441518	-7.15159	0.142574
0.496708	-7.15159	0.146559
0.551898	-7.15159	0.150913
0.607087	-7.15159	0.155557
0.662277	-7.15159	0.160376
0.717467	-7.15159	0.165223
0.772657	-7.15159	0.169916
0.827846	-7.15159	0.174249
0.883036	-7.15159	0.178007
0.938226	-7.15159	0.180989
0.993416	-7.15159	0.183034
1.04861	-7.15159	0.184039
1.1038	-7.15159	0.183976
1.15898	-7.15159	0.182893
1.21417	-7.15159	0.180906
1.26936	-7.15159	0.178184
1.32455	-7.15159	0.174927
1.37974	-7.15159	0.17134
1.43493	-7.15159	0.167617
1.49012	-7.15159	0.163927
1.54531	-7.15159	0.160406
1.6005	-7.15159	0.157158
1.65569	-7.15159	0.154261
1.71088	-7.15159	0.151765
1.76607	-7.15159	0.149708
1.82126	-7.15159	0.14811
1.87645	-7.15159	0.146987
1.93164	-7.15159	0.146347
1.98683	-7.15159	0.146196
2.04202	-7.15159	0.14654
2.09721	-7.15159	0.147384
2.1524	-7.15159	0.148735
2.20759	-7.15159	0.150598
2.26278	-7.15159	0.15298
2.31797	-7.15159	0.155885
2.37316	-7.15159	0.159313
2.42835	-7.15159	0.16326
2.48354	-7.15159	0.167706
2.53873	-7.15159	0.17262
2.59392	-7.15159	0.177945
2.64911	-7.15159	0.183594
2.7043	-7.15159	0.189447
2.75949	-7.15159	0.195342
2.81468	-7.15159	0.201077
2.86987	-7.15159	0.20642
2.92506	-7.15159	0.211127
2.98025	-7.15159	0.214959
3.03544	-7.15159	0.217714
3.09063	-7.15159	0.219252
3.14582	-7.15159	0.219506
3.20101	-7.15159	0.218498
3.2562	-7.15159	0.216325
3.31139	-7.15159	0.213157
3.36658	-7.15159	0.209207
3.42177	-7.15159	0.204712
3.47695	-7.15159	0.199906
3.53214	-7.15159	0.195005
3.58733	-7.15159	0.190187
3.64252	-7.15159	0.185597
3.69771	-7.15159	0.181342
3.7529	-7.15159	0.177498
3.80809	-7.15159	0.174117
3.86328	-7.15159	0.17123
3.91847	-7.15159	0.168856
3.97366	-7.15159	0.167004
4.02885	-7.15159	0.165681
4.08404	-7.15159	0.164887
-4.13923	-7.04943	0.176432
-4.08404	-7.04943	0.176712
-4.02885	-7.04943	0.177551
-3.97366	-7.04943	0.17895
-3.91847	-7.04943	0.180905
-3.86328	-7.04943	0.183411
-3.80809	-7.04943	0.186457
-3.7529	-7.04943	0.190022
-3.69771	-7.04943	0.194071
-3.64252	-7.04943	0.198548
-3.58733	-7.04943	0.203371
-3.53214	-7.04943	0.208426
-3.47695	-7.04943	0.213561
-3.42177	-7.04943	0.218584
-3.36658	-7.04943	0.223272
-3.31139	-7.04943	0.227378
-3.2562	-7.04943	0.230656
-3.20101	-7.04943	0.23288
-3.14582	-7.04943	0.233876
-3.09063	-7.04943	0.23354
-3.03544	-7.04943	0.231848
-2.98025	-7.04943	0.228868
-2.92506	-7.04943	0.224744
-2.86987	-7.04943	0.219686
-2.81468	-7.04943	0.213942
-2.75949	-7.04943	0.207771
-2.7043	-7.04943	0.201417
-2.64911	-7.04943	0.195094
-2.59392	-7.04943	0.188974
-2.53873	-7.04943	0.183188
-2.48354	-7.04943	0.177829
-2.42835	-7.04943	0.172958
-2.37316	-7.04943	0.168611
-2.31797	-7.04943	0.164807
-2.26278	-7.04943	0.161553
-2.20759	-7.04943	0.158848
-2.1524	-7.04943	0.156687
-2.09721	-7.04943	0.155062
-2.04202	-7.04943	0.153967
-1.98683	-7.04943	0.153394
-1.93164	-7.04943	0.153336
-1.87645	-7.04943	0.153786
-1.82126	-7.04943	0.154737
-1.76607	-7.04943	0.156177
-1.71088	-7.04943	0.15809
-1.65569	-7.04943	0.160453
-1.6005	-7.04943	0.163228
-1.54531	-7.04943	0.166359
-1.49012	-7.04943	0.169768
-1.43493	-7.04943	0.173346
-1.37974	-7.04943	0.176953
-1.32455	-7.04943	0.180417
-1.26936	-7.04943	0.183541
-1.21417	-7.04943	0.186116
-1.15898	-7.04943	0.18794
-1.1038	-7.04943	0.188842
-1.04861	-7.04943	0.188706
-0.993416	-7.04943	0.187485
-0.938226	-7.04943	0.18521
-0.883036	-7.04943	0.181989
-0.827846	-7.04943	0.177988
-0.772657	-7.04943	0.173413
-0.717467	-7.04943	0.168485
-0.662277	-7.04943	0.163416
-0.607087	-7.04943	0.158389
-0.551898	-7.04943	0.153557
-0.496708	-7.04943	0.149033
-0.441518	-7.04943	0.144898
-0.386328	-7.04943	0.141204
-0.331139	-7.04943	0.137985
-0.275949	-7.04943	0.135256
-0.220759	-7.04943	0.133026
-0.165569	-7.04943	0.131295
-0.11038	-7.04943	0.130061
-0.0551898	-7.04943	0.129322
-5.55112e-17	-7.04943	0.129076
0.0551898	-7.04943	0.129322
0.11038	-7.04943	0.130061
0.165569	-7.04943	0.131295
0.220759	-7.04943	0.133026
0.275949	-7.04943	0.135256
0.331139	-7.04943	0.137985
0.386328	-7.04943	0.141204
0.441518	-7.04943	0.144898
0.496708	-7.04943	0.149033
0.551898	-7.04943	0.153557
0.607087	-7.04943	0.158389
0.662277	-7.04943	0.163416
0.717467	-7.04943	0.168485
0.772657	-7.04943	0.173413
0.827846	-7.04943	0.177988
0.883036	-7.04943	0.181989
0.938226	-7.04943	0.18521
0.993416	-7.04943	0.187485
1.04861	-7.04943	0.188706
1.1038	-7.04943	0.188842
1.15898	-7.04943	0.18794
1.21417	-7.04943	0.186116
1.26936	-7.04943	0.183541
1.32455	-7.04943	0.180417
1.37974	-7.04943	0.176953
1.43493	-7.04943	0.173346
1.49012	-7.04943	0.169768
1.54531	-7.04943	0.166359
1.6005	-7.04943	0.163228
1.65569	-7.04943	0.160453
1.71088	-7.04943	0.15809
1.76607	-7.04943	0.156177
1.82126	-7.04943	0.154737
1.87645	-7.04943	0.153786
1.93164	-7.04943	0.153336
1.98683	-7.04943	0.153394
2.04202	-7.04943	0.153967
2.09721	-7.04943	0.155062
2.1524	-7.04943	0.156687
2.20759	-7.04943	0.158848
2.26278	-7.04943	0.161553
2.31797	-7.04943	0.164807
2.37316	-7.04943	0.168611
2.42835	-7.04943	0.172958
2.48354	-7.04943	0.177829
2.53873	-7.04943	0.183188
2.59392	-7.04943	0.188974
2.64911	-7.04943	0.195094
2.7043	-7.04943	0.201417
2.75949	-7.04943	0.207771
2.81468	-7.04943	0.213942
2.86987	-7.04943	0.219686
2.92506	-7.04943	0.224744
2.98025	-7.04943	0.228868
3.03544	-7.04943	0.231848
3.09063	-7.04943	0.23354
3.14582	-7.04943	0.233876
3.20101	-7.04943	0.23288
3.2562	-7.04943	0.230656
3.31139	-7.04943	0.227378
3.36658	-7.04943	0.223272
3.42177	-7.04943	0.218584
3.47695	-7.04943	0.213561
3.53214	-7.04943	0.208426
3.58733	-7.04943	0.203371
3.64252	-7.04943	0.198548
3.69771	-7.04943	0.194071
3.7529	-7.04943	0.190022
3.80809	-7.04943	0.186457
3.86328	-7.04943	0.183411
3.91847	-7.04943	0.180905
3.97366	-7.04943	0.17895
4.02885	-7.04943	0.177551
4.08404	-7.04943	0.176712
-4.13923	-6.94726	0.190876
-4.08404	-6.94726	0.191175
-4.02885	-6.94726	0.192072
-3.97366	-6.94726	0.193565
-3.91847	-6.94726	0.195652
-3.86328	-6.94726	0.198326
-3.80809	-6.94726	0.201573
-3.7529	-6.94726	0.205371
-3.69771	-6.94726	0.20968
-3.64252	-6.94726	0.21444
-3.58733	-6.94726	0.219562
-3.53214	-6.94726	0.224923
-3.47695	-6.94726	0.230361
-3.42177	-6.94726	0.235673
-3.36658	-6.94726	0.24062
-3.31139	-6.94726	0.244945
-3.2562	-6.94726	0.248387
-3.20101	-6.94726	0.25071
-3.14582	-6.94726	0.251729
-3.09063	-6.94726	0.251334
-3.03544	-6.94726	0.249499
-2.98025	-6.94726	0.246289
-2.92506	-6.94726	0.241853
-2.86987	-6.94726	0.236408
-2.81468	-6.94726	0.230215
-2.75949	-6.94726	0.223545
-2.7043	-6.94726	0.216659
-2.64911	-6.94726	0.209784
-2.59392	-6.94726	0.203107
-2.53873	-6.94726	0.196771
-2.48354	-6.94726	0.190875
-2.42835	-6.94726	0.185489
-2.37316	-6.94726	0.180653
-2.31797	-6.94726	0.176388
-2.26278	-6.94726	0.172704
-2.20759	-6.94726	0.169599
-2.1524	-6.94726	0.167068
-2.09721	-6.94726	0.165103
-2.04202	-6.94726	0.163697
-1.98683	-6.94726	0.162839
-1.93164	-6.94726	0.162522
-1.87645	-6.94726	0.162738
-1.82126	-6.94726	0.163476
-1.76607	-6.94726	0.164724
-1.71088	-6.94726	0.166463
-1.65569	-6.94726	0.168668
-1.6005	-6.94726	0.171298
-1.54531	-6.94726	0.174294
-1.49012	-6.94726	0.177574
-1.43493	-6.94726	0.181025
-1.37974	-6.94726	0.184502
-1.32455	-6.94726	0.187828
-1.26936	-6.94726	0.190801
-1.21417	-6.94726	0.193206
-1.15898	-6.94726	0.194839
-1.1038	-6.94726	0.195527
-1.04861	-6.94726	0.195151
-0.993416	-6.94726	0.193668
-0.938226	-6.94726	0.19111
-0.883036	-6.94726	0.187591
-0.827846	-6.94726	0.183285
-0.772657	-6.94726	0.178404
-0.717467	-6.94726	0.173178
-0.662277	-6.94726	0.167822
-0.607087	-6.94726	0.162528
-0.551898	-6.94726	0.15745
-0.496708	-6.94726	0.152704
-0.441518	-6.94726	0.148372
-0.386328	-6.94726	0.144508
-0.331139	-6.94726	0.141142
-0.275949	-6.94726	0.138292
-0.220759	-6.94726	0.135963
-0.165569	-6.94726	0.134156
-0.11038	-6.94726	0.132869
-0.0551898	-6.94726	0.132099
-5.55112e-17	-6.94726	0.131842
0.0551898	-6.94726	0.132099
0.11038	-6.94726	0.132869
0.165569	-6.94726	0.134156
0.220759	-6.94726	0.135963
0.275949	-6.94726	0.138292
0.331139	-6.94726	0.141142
0.386328	-6.94726	0.144508
0.441518	-6.94726	0.148372
0.496708	-6.94726	0.152704
0.551898	-6.94726	0.15745
0.607087	-6.94726	0.162528
0.662277	-6.94726	0.167822
0.717467	-6.94726	0.173178
0.772657	-6.94726	0.178404
0.827846	-6.94726	0.183285
0.883036	-6.94726	0.187591
0.938226	-6.94726	0.19111
0.993416	-6.94726	0.193668
1.04861	-6.94726	0.195151
1.1038	-6.94726	0.195527
1.15898	-6.94726	0.194839
1.21417	-6.94726	0.193206
1.26936	-6.94726	0.190801
1.32455	-6.94726	0.187828
1.37974	-6.94726	0.184502
1.43493	-6.94726	0.181025
1.49012	-6.94726	0.177574
1.54531	-6.94726	0.174294
1.6005	-6.94726	0.171298
1.65569	-6.94726	0.168668
1.71088	-6.94726	0.166463
1.76607	-6.94726	0.164724
1.82126	-6.94726	0.163476
1.87645	-6.94726	0.162738
1.93164	-6.94726	0.162522
1.98683	-6.94726	0.162839
2.04202	-6.94726	0.163697
2.09721	-6.94726	0.165103
2.1524	-6.94726	0.167068
2.20759	-6.94726	0.169599
2.26278	-6.94726	0.172704
2.31797	-6.94726	0.176388
2.37316	-6.94726	0.180653
2.42835	-6.94726	0.185489
2.48354	-6.94726	0.190875
2.53873	-6.94726	0.196771
2.59392	-6.94726	0.203107
2.64911	-6.94726	0.209784
2.7043	-6.94726	0.216659
2.75949	-6.94726	0.223545
2.81468	-6.94726	0.230215
2.86987	-6.94726	0.236408
2.92506	-6.94726	0.241853
2.98025	-6.94726	0.246289
3.03544	-6.94726	0.249499
3.09063	-6.94726	0.251334
3.14582	-6.94726	0.251729
3.20101	-6.94726	0.25071
3.2562	-6.94726	0.248387
3.31139	-6.94726	0.244945
3.36658	-6.94726	0.24062
3.42177	-6.94726	0.235673
3.47695	-6.94726	0.230361
3.53214	-6.94726	0.224923
3.58733	-6.94726	0.219562
3.64252	-6.94726	0.21444
3.69771	-6.94726	0.20968
3.7529	-6.94726	0.205371
3.80809	-6.94726	0.201573
3.86328	-6.94726	0.198326
3.91847	-6.94726	0.195652
3.97366	-6.94726	0.193565
4.02885	-6.94726	0.192072
4.08404	-6.94726	0.191175
-4.13923	-6.8451	0.208592
-4.08404	-6.8451	0.208915
-4.02885	-6.8451	0.209885
-3.97366	-6.8451	0.211499
-3.91847	-6.8451	0.213754
-3.86328	-6.8451	0.216641
-3.80809	-6.8451	0.220146
-3.7529	-6.8451	0.224241
-3.69771	-6.8451	0.228884
-3.64252	-6.8451	0.234006
-3.58733	-6.8451	0.239513
-3.53214	-6.8451	0.24527
-3.47695	-6.8451	0.251103
-3.42177	-6.8451	0.256795
-3.36658	-6.8451	0.262092
-3.31139	-6.8451	0.26672
-3.2562	-6.8451	0.270403
-3.20101	-6.8451	0.272892
-3.14582	-6.8451	0.273991
-3.09063	-6.8451	0.27358
-3.03544	-6.8451	0.271628
-2.98025	-6.8451	0.268199
-2.92506	-6.8451	0.263445
-2.86987	-6.8451	0.257592
-2.81468	-6.8451	0.250909
-2.75949	-6.8451	0.243683
-2.7043	-6.8451	0.236191
-2.64911	-6.8451	0.228678
-2.59392	-6.8451	0.221347
-2.53873	-6.8451	0.214354
-2.48354	-6.8451	0.207811
-2.42835	-6.8451	0.201796
-2.37316	-6.8451	0.196357
-2.31797	-6.8451	0.191519
-2.26278	-6.8451	0.187294
-2.20759	-6.8451	0.183683
-2.1524	-6.8451	0.180682
-2.09721	-6.8451	0.178281
-2.04202	-6.8451	0.176472
-1.98683	-6.8451	0.175246
-1.93164	-6.8451	0.174591
-1.87645	-6.8451	0.1745
-1.82126	-6.8451	0.174959
-1.76607	-6.8451	0.175954
-1.71088	-6.8451	0.177465
-1.65569	-6.8451	0.179462
-1.6005	-6.8451	0.181901
-1.54531	-6.8451	0.184721
-1.49012	-6.8451	0.187833
-1.43493	-6.8451	0.191119
-1.37974	-6.8451	0.19443
-1.32455	-6.8451	0.197581
-1.26936	-6.8451	0.200364
-1.21417	-6.8451	0.202558
-1.15898	-6.8451	0.203952
-1.1038	-6.8451	0.204371
-1.04861	-6.8451	0.203696
-0.993416	-6.8451	0.201881
-0.938226	-6.8451	0.198968
-0.883036	-6.8451	0.195073
-0.827846	-6.8451	0.19038
-0.772657	-6.8451	0.18511
-0.717467	-6.8451	0.179502
-0.662277	-6.8451	0.173781
-0.607087	-6.8451	0.168143
-0.551898	-6.8451	0.162749
-0.496708	-6.8451	0.157717
-0.441518	-6.8451	0.15313
-0.386328	-6.8451	0.149044
-0.331139	-6.8451	0.145489
-0.275949	-6.8451	0.14248
-0.220759	-6.8451	0.140024
-0.165569	-6.8451	0.13812
-0.11038	-6.8451	0.136763
-0.0551898	-6.8451	0.135951
-5.55112e-17	-6.8451	0.135681
0.0551898	-6.8451	0.135951
0.11038	-6.8451	0.136763
0.165569	-6.8451	0.13812
0.220759	-6.8451	0.140024
0.275949	-6.8451	0.14248
0.331139	-6.8451	0.145489
0.386328	-6.8451	0.149044
0.441518	-6.8451	0.15313
0.496708	-6.8451	0.157717
0.551898	-6.8451	0.162749
0.607087	-6.8451	0.168143
0.662277	-6.8451	0.173781
0.717467	-6.8451	0.179502
0.772657	-6.8451	0.18511
0.827846	-6.8451	0.19038
0.883036	-6.8451	0.195073
0.938226	-6.8451	0.198968
0.993416	-6.8451	0.201881
1.04861	-6.8451	0.203696
1.1038	-6.8451	0.204371
1.15898	-6.8451	0.203952
1.21417	-6.8451	0.202558
1.26936	-6.8451	0.200364
1.32455	-6.8451	0.197581
1.37974	-6.8451	0.19443
1.43493	-6.8451	0.191119
1.49012	-6.8451	0.187833
1.54531	-6.8451	0.184721
1.6005	-6.8451	0.181901
1.65569	-6.8451	0.179462
1.71088	-6.8451	0.177465
1.76607	-6.8451	0.175954
1.82126	-6.8451	0.174959
1.87645	-6.8451	0.1745
1.93164	-6.8451	0.174591
1.98683	-6.8451	0.175246
2.04202	-6.8451	0.176472
2.09721	-6.8451	0.178281
2.1524	-6.8451	0.180682
2.20759	-6.8451	0.183683
2.26278	-6.8451	0.187294
2.31797	-6.8451	0.191519
2.37316	-6.8451	0.196357
2.42835	-6.8451	0.201796
2.48354	-6.8451	0.207811
2.53873	-6.8451	0.214354
2.59392	-6.8451	0.221347
2.64911	-6.8451	0.228678
2.7043	-6.8451	0.236191
2.75949	-6.8451	0.243683
2.81468	-6.8451	0.250909
2.86987	-6.8451	0.257592
2.92506	-6.8451	0.263445
2.98025	-6.8451	0.268199
3.03544	-6.8451	0.271628
3.09063	-6.8451	0.27358
3.14582	-6.8451	0.273991
3.20101	-6.8451	0.272892
3.2562	-6.8451	0.270403
3.31139	-6.8451	0.26672
3.36658	-6.8451	0.262092
3.42177	-6.8451	0.256795
3.47695	-6.8451	0.251103
3.53214	-6.8451	0.24527
3.58733	-6.8451	0.239513
3.64252	-6.8451	0.234006
3.69771	-6.8451	0.228884
3.7529	-6.8451	0.224241
3.80809	-6.8451	0.220146
3.86328	-6.8451	0.216641
3.91847	-6.8451	0.213754
3.97366	-6.8451	0.211499
4.02885	-6.8451	0.209885
4.08404	-6.8451	0.208915
-4.13923	-6.74293	0.230443
-4.08404	-6.74293	0.230798
-4.02885	-6.74293	0.231862
-3.97366	-6.74293	0.233632
-3.91847	-6.74293	0.236105
-3.86328	-6.74293	0.23927
-3.80809	-6.74293	0.243108
-3.7529	-6.74293	0.24759
-3.69771	-6.74293	0.252665
-3.64252	-6.74293	0.25826
-3.58733	-6.74293	0.264268
-3.53214	-6.74293	0.270544
-3.47695	-6.74293	0.276898
-3.42177	-6.74293	0.283096
-3.36658	-6.74293	0.288866
-3.31139	-6.74293	0.293914
-3.2562	-6.74293	0.297948
-3.20101	-6.74293	0.300702
-3.14582	-6.74293	0.301967
-3.09063	-6.74293	0.301614
-3.03544	-6.74293	0.299605
-2.98025	-6.74293	0.296003
-2.92506	-6.74293	0.290961
-2.86987	-6.74293	0.284709
-2.81468	-6.74293	0.277526
-2.75949	-6.74293	0.269713
-2.7043	-6.74293	0.261561
-2.64911	-6.74293	0.253334
-2.59392	-6.74293	0.245251
-2.53873	-6.74293	0.237488
-2.48354	-6.74293	0.23017
-2.42835	-6.74293	0.223389
-2.37316	-6.74293	0.217201
-2.31797	-6.74293	0.211641
-2.26278	-6.74293	0.206725
-2.20759	-6.74293	0.202457
-2.1524	-6.74293	0.198837
-2.09721	-6.74293	0.195856
-2.04202	-6.74293	0.193506
-1.98683	-6.74293	0.191777
-1.93164	-6.74293	0.190658
-1.87645	-6.74293	0.190139
-1.82126	-6.74293	0.190205
-1.76607	-6.74293	0.190841
-1.71088	-6.74293	0.192023
-1.65569	-6.74293	0.193719
-1.6005	-6.74293	0.195881
-1.54531	-6.74293	0.198441
-1.49012	-6.74293	0.201308
-1.43493	-6.74293	0.204356
-1.37974	-6.74293	0.207427
-1.32455	-6.74293	0.21033
-1.26936	-6.74293	0.212847
-1.21417	-6.74293	0.214752
-1.15898	-6.74293	0.215825
-1.1038	-6.74293	0.215888
-1.04861	-6.74293	0.214818
-0.993416	-6.74293	0.212574
-0.938226	-6.74293	0.209199
-0.883036	-6.74293	0.204819
-0.827846	-6.74293	0.199626
-0.772657	-6.74293	0.193856
-0.717467	-6.74293	0.187757
-0.662277	-6.74293	0.181564
-0.607087	-6.74293	0.175484
-0.551898	-6.74293	0.169682
-0.496708	-6.74293	0.164281
-0.441518	-6.74293	0.159367
-0.386328	-6.74293	0.154995
-0.331139	-6.74293	0.151195
-0.275949	-6.74293	0.147983
-0.220759	-6.74293	0.145362
-0.165569	-6.74293	0.143331
-0.11038	-6.74293	0.141885
-0.0551898	-6.74293	0.14102
-5.55112e-17	-6.74293	0.140732
0.0551898	-6.74293	0.14102
0.11038	-6.74293	0.141885
0.165569	-6.74293	0.143331
0.220759	-6.74293	0.145362
0.275949	-6.74293	0.147983
0.331139	-6.74293	0.151195
0.386328	-6.74293	0.154995
0.441518	-6.74293	0.159367
0.496708	-6.74293	0.164281
0.551898	-6.74293	0.169682
0.607087	-6.74293	0.175484
0.662277	-6.74293	0.181564
0.717467	-6.74293	0.187757
0.772657	-6.74293	0.193856
0.827846	-6.74293	0.199626
0.883036	-6.74293	0.204819
0.938226	-6.74293	0.209199
0.993416	-6.74293	0.212574
1.04861	-6.74293	0.214818
1.1038	-6.74293	0.215888
1.15898	-6.74293	0.215825
1.21417	-6.74293	0.214752
1.26936	-6.74293	0.212847
1.32455	-6.74293	0.21033
1.37974	-6.74293	0.207427
1.43493	-6.74293	0.204356
1.49012	-6.74293	0.201308
1.54531	-6.74293	0.198441
1.6005	-6.74293	0.195881
1.65569	-6.74293	0.193719
1.71088	-6.74293	0.192023
1.76607	-6.74293	0.190841
1.82126	-6.74293	0.190205
1.87645	-6.74293	0.190139
1.93164	-6.74293	0.190658
1.98683	-6.74293	0.191777
2.04202	-6.74293	0.193506
2.09721	-6.74293	0.195856
2.1524	-6.74293	0.198837
2.20759	-6.74293	0.202457
2.26278	-6.74293	0.206725
2.31797	-6.74293	0.211641
2.37316	-6.74293	0.217201
2.42835	-6.74293	0.223389
2.48354	-6.74293	0.23017
2.53873	-6.74293	0.237488
2.59392	-6.74293	0.245251
2.64911	-6.74293	0.253334
2.7043	-6.74293	0.261561
2.75949	-6.74293	0.269713
2.81468	-6.74293	0.277526
2.86987	-6.74293	0.284709
2.92506	-6.74293	0.290961
2.98025	-6.74293	0.296003
3.03544	-6.74293	0.299605
3.09063	-6.74293	0.301614
3.14582	-6.74293	0.301967
3.20101	-6.74293	0.300702
3.2562	-6.74293	0.297948
3.31139	-6.74293	0.293914
3.36658	-6.74293	0.288866
3.42177	-6.74293	0.283096
3.47695	-6.74293	0.276898
3.53214	-6.74293	0.270544
3.58733	-6.74293	0.264268
3.64252	-6.74293	0.25826
3.69771	-6.74293	0.252665
3.7529	-6.74293	0.24759
3.80809	-6.74293	0.243108
3.86328	-6.74293	0.23927
3.91847	-6.74293	0.236105
3.97366	-6.74293	0.233632
4.02885	-6.74293	0.231862
4.08404	-6.74293	0.230798
-4.13923	-6.64076	0.25762
-4.08404	-6.64076	0.258016
-4.02885	-6.64076	0.259206
-3.97366	-6.64076	0.261185
-3.91847	-6.64076	0.263947
-3.86328	-6.64076	0.26748
-3.80809	-6.64076	0.271762
-3.7529	-6.64076	0.276756
-3.69771	-6.64076	0.282406
-3.64252	-6.64076	0.288629
-3.58733	-6.64076	0.295304
-3.53214	-6.64076	0.30227
-3.47695	-6.64076	0.309319
-3.42177	-6.64076	0.316197
-3.36658	-6.64076	0.32261
-3.31139	-6.64076	0.328241
-3.2562	-6.64076	0.332777
-3.20101	-6.64076	0.335937
-3.14582	-6.64076	0.337499
-3.09063	-6.64076	0.337326
-3.03544	-6.64076	0.335376
-2.98025	-6.64076	0.331711
-2.92506	-6.64076	0.326482
-2.86987	-6.64076	0.319922
-2.81468	-6.64076	0.312312
-2.75949	-6.64076	0.303959
-2.7043	-6.64076	0.295165
-2.64911	-6.64076	0.286206
-2.59392	-6.64076	0.27732
-2.53873	-6.64076	0.268698
-2.48354	-6.64076	0.260485
-2.42835	-6.64076	0.252788
-2.37316	-6.64076	0.245679
-2.31797	-6.64076	0.239205
-2.26278	-6.64076	0.233391
-2.20759	-6.64076	0.228252
-2.1524	-6.64076	0.223792
-2.09721	-6.64076	0.220007
-2.04202	-6.64076	0.216892
-1.98683	-6.64076	0.21444
-1.93164	-6.64076	0.212641
-1.87645	-6.64076	0.211484
-1.82126	-6.64076	0.210956
-1.76607	-6.64076	0.211038
-1.71088	-6.64076	0.211705
-1.65569	-6.64076	0.212923
-1.6005	-6.64076	0.214638
-1.54531	-6.64076	0.216779
-1.49012	-6.64076	0.219246
-1.43493	-6.64076	0.221908
-1.37974	-6.64076	0.224596
-1.32455	-6.64076	0.22711
-1.26936	-6.64076	0.229223
-1.21417	-6.64076	0.230697
-1.15898	-6.64076	0.231307
-1.1038	-6.64076	0.230866
-1.04861	-6.64076	0.229252
-0.993416	-6.64076	0.226423
-0.938226	-6.64076	0.222428
-0.883036	-6.64076	0.217403
-0.827846	-6.64076	0.211553
-0.772657	-6.64076	0.205125
-0.717467	-6.64076	0.198383
-0.662277	-6.64076	0.191576
-0.607087	-6.64076	0.18492
-0.551898	-6.64076	0.178587
-0.496708	-6.64076	0.172706
-0.441518	-6.64076	0.167367
-0.386328	-6.64076	0.162623
-0.331139	-6.64076	0.158506
-0.275949	-6.64076	0.155029
-0.220759	-6.64076	0.152195
-0.165569	-6.64076	0.15
-0.11038	-6.64076	0.148439
-0.0551898	-6.64076	0.147505
-5.55112e-17	-6.64076	0.147194
0.0551898	-6.64076	0.147505
0.11038	-6.64076	0.148439
0.165569	-6.64076	0.15
0.220759	-6.64076	0.152195
0.275949	-6.64076	0.155029
0.331139	-6.64076	0.158506
0.386328	-6.64076	0.162623
0.441518	-6.64076	0.167367
0.496708	-6.64076	0.172706
0.551898	-6.64076	0.178587
0.607087	-6.64076	0.18492
0.662277	-6.64076	0.191576
0.717467	-6.64076	0.198383
0.772657	-6.64076	0.205125
0.827846	-6.64076	0.211553
0.883036	-6.64076	0.217403
0.938226	-6.64076	0.222428
0.993416	-6.64076	0.226423
1.04861	-6.64076	0.229252
1.1038	-6.64076	0.230866
1.15898	-6.64076	0.231307
1.21417	-6.64076	0.230697
1.26936	-6.64076	0.229223
1.32455	-6.64076	0.22711
1.37974	-6.64076	0.224596
1.43493	-6.64076	0.221908
1.49012	-6.64076	0.219246
1.54531	-6.64076	0.216779
1.6005	-6.64076	0.214638
1.65569	-6.64076	0.212923
1.71088	-6.64076	0.211705
1.76607	-6.64076	0.211038
1.82126	-6.64076	0.210956
1.87645	-6.64076	0.211484
1.93164	-6.64076	0.212641
1.98683	-6.64076	0.21444
2.04202	-6.64076	0.216892
2.09721	-6.64076	0.220007
2.1524	-6.64076	0.223792
2.20759	-6.64076	0.228252
2.26278	-6.64076	0.233391
2.31797	-6.64076	0.239205
2.37316	-6.64076	0.245679
2.42835	-6.64076	0.252788
2.48354	-6.64076	0.260485
2.53873	-6.64076	0.268698
2.59392	-6.64076	0.27732
2.64911	-6.64076	0.286206
2.7043	-6.64076	0.295165
2.75949	-6.64076	0.303959
2.81468	-6.64076	0.312312
2.86987	-6.64076	0.319922
2.92506	-6.64076	0.326482
2.98025	-6.64076	0.331711
3.03544	-6.64076	0.335376
3.09063	-6.64076	0.337326
3.14582	-6.64076	0.337499
3.20101	-6.64076	0.335937
3.2562	-6.64076	0.332777
3.31139	-6.64076	0.328241
3.36658	-6.64076	0.32261
3.42177	-6.64076	0.316197
3.47695	-6.64076	0.309319
3.53214	-6.64076	0.30227
3.58733	-6.64076	0.295304
3.64252	-6.64076	0.288629
3.69771	-6.64076	0.282406
3.7529	-6.64076	0.276756
3.80809	-6.64076	0.271762
3.86328	-6.64076	0.26748
3.91847	-6.64076	0.263947
3.97366	-6.64076	0.261185
4.02885	-6.64076	0.259206
4.08404	-6.64076	0.258016
-4.13923	-6.5386	0.29178
-4.08404	-6.5386	0.292235
-4.02885	-6.5386	0.293597
-3.97366	-6.5386	0.295862
-3.91847	-6.5386	0.299021
-3.86328	-6.5386	0.303058
-3.80809	-6.5386	0.307944
-3.7529	-6.5386	0.313637
-3.69771	-6.5386	0.320068
-3.64252	-6.5386	0.32714
-3.58733	-6.5386	0.334715
-3.53214	-6.5386	0.34261
-3.47695	-6.5386	0.350593
-3.42177	-6.5386	0.358381
-3.36658	-6.5386	0.365654
-3.31139	-6.5386	0.372069
-3.2562	-6.5386	0.377295
-3.20101	-6.5386	0.381037
-3.14582	-6.5386	0.383068
-3.09063	-6.5386	0.383252
-3.03544	-6.5386	0.381555
-2.98025	-6.5386	0.378046
-2.92506	-6.5386	0.372867
-2.86987	-6.5386	0.366267
-2.81468	-6.5386	0.358499
-2.75949	-6.5386	0.349864
-2.7043	-6.5386	0.340661
-2.64911	-6.5386	0.331155
-2.59392	-6.5386	0.321595
-2.53873	-6.5386	0.312176
-2.48354	-6.5386	0.303059
-2.42835	-6.5386	0.294367
-2.37316	-6.5386	0.286193
-2.31797	-6.5386	0.278602
-2.26278	-6.5386	0.271638
-2.20759	-6.5386	0.265331
-2.1524	-6.5386	0.2597
-2.09721	-6.5386	0.254756
-2.04202	-6.5386	0.250504
-1.98683	-6.5386	0.246945
-1.93164	-6.5386	0.244077
-1.87645	-6.5386	0.241895
-1.82126	-6.5386	0.240388
-1.76607	-6.5386	0.239542
-1.71088	-6.5386	0.239331
-1.65569	-6.5386	0.239718
-1.6005	-6.5386	0.240649
-1.54531	-6.5386	0.242047
-1.49012	-6.5386	0.243805
-1.43493	-6.5386	0.245782
-1.37974	-6.5386	0.247801
-1.32455	-6.5386	0.24965
-1.26936	-6.5386	0.251089
-1.21417	-6.5386	0.25187
-1.15898	-6.5386	0.251758
-1.1038	-6.5386	0.25056
-1.04861	-6.5386	0.248149
-0.993416	-6.5386	0.244485
-0.938226	-6.5386	0.239623
-0.883036	-6.5386	0.23371
-0.827846	-6.5386	0.226964
-0.772657	-6.5386	0.219649
-0.717467	-6.5386	0.212046
-0.662277	-6.5386	0.204418
-0.607087	-6.5386	0.196995
-0.551898	-6.5386	0.189959
-0.496708	-6.5386	0.183445
-0.441518	-6.5386	0.177543
-0.386328	-6.5386	0.172311
-0.331139	-6.5386	0.167777
-0.275949	-6.5386	0.163953
-0.220759	-6.5386	0.160839
-0.165569	-6.5386	0.15843
-0.11038	-6.5386	0.156716
-0.0551898	-6.5386	0.155692
-5.55112e-17	-6.5386	0.155351
0.0551898	-6.5386	0.155692
0.11038	-6.5386	0.156716
0.165569	-6.5386	0.15843
0.220759	-6.5386	0.160839
0.275949	-6.5386	0.163953
0.331139	-6.5386	0.167777
0.386328	-6.5386	0.172311
0.441518	-6.5386	0.177543
0.496708	-6.5386	0.183445
0.551898	-6.5386	0.189959
0.607087	-6.5386	0.196995
0.662277	-6.5386	0.204418
0.717467	-6.5386	0.212046
0.772657	-6.5386	0.219649
0.827846	-6.5386	0.226964
0.883036	-6.5386	0.23371
0.938226	-6.5386	0.239623
0.993416	-6.5386	0.244485
1.04861	-6.5386	0.248149
1.1038	-6.5386	0.25056
1.15898	-6.5386	0.251758
1.21417	-6.5386	0.25187
1.26936	-6.5386	0.251089
1.32455	-6.5386	0.24965
1.37974	-6.5386	0.247801
1.43493	-6.5386	0.245782
1.49012	-6.5386	0.243805
1.54531	-6.5386	0.242047
1.6005	-6.5386	0.240649
1.65569	-6.5386	0.239718
1.71088	-6.5386	0.239331
1.76607	-6.5386	0.239542
1.82126	-6.5386	0.240388
1.87645	-6.5386	0.241895
1.93164	-6.5386	0.244077
1.98683	-6.5386	0.246945
2.04202	-6.5386	0.250504
2.09721	-6.5386	0.254756
2.1524	-6.5386	0.2597
2.20759	-6.5386	0.265331
2.26278	-6.5386	0.271638
2.31797	-6.5386	0.278602
2.37316	-6.5386	0.286193
2.42835	-6.5386	0.294367
2.48354	-6.5386	0.303059
2.53873	-6.5386	0.312176
2.59392	-6.5386	0.321595
2.64911	-6.5386	0.331155
2.7043	-6.5386	0.340661
2.75949	-6.5386	0.349864
2.81468	-6.5386	0.358499
2.86987	-6.5386	0.366267
2.92506	-6.5386	0.372867
2.98025	-6.5386	0.378046
3.03544	-6.5386	0.381555
3.09063	-6.5386	0.383252
3.14582	-6.5386	0.383068
3.20101	-6.5386	0.381037
3.2562	-6.5386	0.377295
3.31139	-6.5386	0.372069
3.36658	-6.5386	0.365654
3.42177	-6.5386	0.358381
3.47695	-6.5386	0.350593
3.53214	-6.5386	0.34261
3.58733	-6.5386	0.334715
3.64252	-6.5386	0.32714
3.69771	-6.5386	0.320068
3.7529	-6.5386	0.313637
3.80809	-6.5386	0.307944
3.86328	-6.5386	0.303058
3.91847	-6.5386	0.299021
3.97366	-6.5386	0.295862
4.02885	-6.5386	0.293597
4.08404	-6.5386	0.292235
-4.13923	-6.43643	0.335241
-4.08404	-6.43643	0.335777
-4.02885	-6.43643	0.337382
-3.97366	-6.43643	0.34005
-3.91847	-6.43643	0.343768
-3.86328	-6.43643	0.34851
-3.80809	-6.43643	0.35424
-3.7529	-6.43643	0.360899
-3.69771	-6.43643	0.368399
-3.64252	-6.43643	0.376623
-3.58733	-6.43643	0.3854
-3.53214	-6.43643	0.394513
-3.47695	-6.43643	0.403695
-3.42177	-6.43643	0.412634
-3.36658	-6.43643	0.420958
-3.31139	-6.43643	0.428307
-3.2562	-6.43643	0.434338
-3.20101	-6.43643	0.438777
-3.14582	-6.43643	0.441382
-3.09063	-6.43643	0.442055
-3.03544	-6.43643	0.440819
-2.98025	-6.43643	0.437781
-2.92506	-6.43643	0.433136
-2.86987	-6.43643	0.427092
-2.81468	-6.43643	0.4198
-2.75949	-6.43643	0.41164
-2.7043	-6.43643	0.402768
-2.64911	-6.43643	0.393483
-2.59392	-6.43643	0.383993
-2.53873	-6.43643	0.374362
-2.48354	-6.43643	0.364832
-2.42835	-6.43643	0.355493
-2.37316	-6.43643	0.346443
-2.31797	-6.43643	0.337762
-2.26278	-6.43643	0.329518
-2.20759	-6.43643	0.321771
-2.1524	-6.43643	0.31457
-2.09721	-6.43643	0.307956
-2.04202	-6.43643	0.301965
-1.98683	-6.43643	0.29663
-1.93164	-6.43643	0.291974
-1.87645	-6.43643	0.288015
-1.82126	-6.43643	0.284763
-1.76607	-6.43643	0.282218
-1.71088	-6.43643	0.280367
-1.65569	-6.43643	0.27918
-1.6005	-6.43643	0.278607
-1.54531	-6.43643	0.278569
-1.49012	-6.43643	0.278956
-1.43493	-6.43643	0.27962
-1.37974	-6.43643	0.280372
-1.32455	-6.43643	0.280989
-1.26936	-6.43643	0.281217
-1.21417	-6.43643	0.280794
-1.15898	-6.43643	0.279474
-1.1038	-6.43643	0.277053
-1.04861	-6.43643	0.273401
-0.993416	-6.43643	0.268477
-0.938226	-6.43643	0.26234
-0.883036	-6.43643	0.255148
-0.827846	-6.43643	0.247132
-0.772657	-6.43643	0.238576
-0.717467	-6.43643	0.229779
-0.662277	-6.43643	0.221022
-0.607087	-6.43643	0.212549
-0.551898	-6.43643	0.204554
-0.496708	-6.43643	0.197179
-0.441518	-6.43643	0.190517
-0.386328	-6.43643	0.184625
-0.331139	-6.43643	0.17953
-0.275949	-6.43643	0.17524
-0.220759	-6.43643	0.171751
-0.165569	-6.43643	0.169054
-0.11038	-6.43643	0.167139
-0.0551898	-6.43643	0.165993
-5.55112e-17	-6.43643	0.165612
0.0551898	-6.43643	0.165993
0.11038	-6.43643	0.167139
0.165569	-6.43643	0.169054
0.220759	-6.43643	0.171751
0.275949	-6.43643	0.17524
0.331139	-6.43643	0.17953
0.386328	-6.43643	0.184625
0.441518	-6.43643	0.190517
0.496708	-6.43643	0.197179
0.551898	-6.43643	0.204554
0.607087	-6.43643	0.212549
0.662277	-6.43643	0.221022
0.717467	-6.43643	0.229779
0.772657	-6.43643	0.238576
0.827846	-6.43643	0.247132
0.883036	-6.43643	0.255148
0.938226	-6.43643	0.26234
0.993416	-6.43643	0.268477
1.04861	-6.43643	0.273401
1.1038	-6.43643	0.277053
1.15898	-6.43643	0.279474
1.21417	-6.43643	0.280794
1.26936	-6.43643	0.281217
1.32455	-6.43643	0.280989
1.37974	-6.43643	0.280372
1.43493	-6.43643	0.27962
1.49012	-6.43643	0.278956
1.54531	-6.43643	0.278569
1.6005	-6.43643	0.278607
1.65569	-6.43643	0.27918
1.71088	-6.43643	0.280367
1.76607	-6.43643	0.282218
1.82126	-6.43643	0.284763
1.87645	-6.43643	0.288015
1.93164	-6.43643	0.291974
1.98683	-6.43643	0.29663
2.04202	-6.43643	0.301965
2.09721	-6.43643	0.307956
2.1524	-6.43643	0.31457
2.20759	-6.43643	0.321771
2.26278	-6.43643	0.329518
2.31797	-6.43643	0.337762
2.37316	-6.43643	0.346443
2.42835	-6.43643	0.355493
2.48354	-6.43643	0.364832
2.53873	-6.43643	0.374362
2.59392	-6.43643	0.383993
2.64911	-6.43643	0.393483
2.7043	-6.43643	0.402768
2.75949	-6.43643	0.41164
2.81468	-6.43643	0.4198
2.86987	-6.43643	0.427092
2.92506	-6.43643	0.433136
2.98025	-6.43643	0.437781
3.03544	-6.43643	0.440819
3.09063	-6.43643	0.442055
3.14582	-6.43643	0.441382
3.20101	-6.43643	0.438777
3.2562	-6.43643	0.434338
3.31139	-6.43643	0.428307
3.36658	-6.43643	0.420958
3.42177	-6.43643	0.412634
3.47695	-6.43643	0.403695
3.53214	-6.43643	0.394513
3.58733	-6.43643	0.3854
3.64252	-6.43643	0.376623
3.69771	-6.43643	0.368399
3.7529	-6.43643	0.360899
3.80809	-6.43643	0.35424
3.86328	-6.43643	0.34851
3.91847	-6.43643	0.343768
3.97366	-6.43643	0.34005
4.02885	-6.43643	0.337382
4.08404	-6.43643	0.335777
-4.13923	-6.33427	0.39116
-4.08404	-6.33427	0.391811
-4.02885	-6.33427	0.393764
-3.97366	-6.33427	0.397001
-3.91847	-6.33427	0.401499
-3.86328	-6.33427	0.407218
-3.80809	-6.33427	0.414097
-3.7529	-6.33427	0.422045
-3.69771	-6.33427	0.430927
-3.64252	-6.33427	0.44058
-3.58733	-6.33427	0.450805
-3.53214	-6.33427	0.461306
-3.47695	-6.33427	0.471664
-3.42177	-6.33427	0.481719
-3.36658	-6.33427	0.490772
-3.31139	-6.33427	0.498736
-3.2562	-6.33427	0.505374
-3.20101	-6.33427	0.509863
-3.14582	-6.33427	0.512464
-3.09063	-6.33427	0.513287
-3.03544	-6.33427	0.512358
-2.98025	-6.33427	0.509913
-2.92506	-6.33427	0.50644
-2.86987	-6.33427	0.501408
-2.81468	-6.33427	0.495916
-2.75949	-6.33427	0.489524
-2.7043	-6.33427	0.48207
-2.64911	-6.33427	0.474847
-2.59392	-6.33427	0.467781
-2.53873	-6.33427	0.459704
-2.48354	-6.33427	0.451784
-2.42835	-6.33427	0.443838
-2.37316	-6.33427	0.435766
-2.31797	-6.33427	0.427361
-2.26278	-6.33427	0.418853
-2.20759	-6.33427	0.410413
-2.1524	-6.33427	0.401968
-2.09721	-6.33427	0.393616
-2.04202	-6.33427	0.38546
-1.98683	-6.33427	0.37757
-1.93164	-6.33427	0.370092
-1.87645	-6.33427	0.363093
-1.82126	-6.33427	0.356687
-1.76607	-6.33427	0.350929
-1.71088	-6.33427	0.345869
-1.65569	-6.33427	0.341521
-1.6005	-6.33427	0.337873
-1.54531	-6.33427	0.334875
-1.49012	-6.33427	0.332432
[truncated: 20,501 more rows]

## Sheet: ED Fig.5c
kc*	kx	Intensity
-4.13923	-7.66242	2.14649
-4.08404	-7.66242	2.14101
-4.02885	-7.66242	2.12464
-3.97366	-7.66242	2.0976
-3.91847	-7.66242	2.06026
-3.86328	-7.66242	2.01313
-3.80809	-7.66242	1.95693
-3.7529	-7.66242	1.89251
-3.69771	-7.66242	1.82096
-3.64252	-7.66242	1.74359
-3.58733	-7.66242	1.66198
-3.53214	-7.66242	1.57799
-3.47695	-7.66242	1.49387
-3.42177	-7.66242	1.4122
-3.36658	-7.66242	1.33594
-3.31139	-7.66242	1.2683
-3.2562	-7.66242	1.21256
-3.20101	-7.66242	1.17172
-3.14582	-7.66242	1.14819
-3.09063	-7.66242	1.14341
-3.03544	-7.66242	1.15768
-2.98025	-7.66242	1.19011
-2.92506	-7.66242	1.23874
-2.86987	-7.66242	1.30083
-2.81468	-7.66242	1.37319
-2.75949	-7.66242	1.45255
-2.7043	-7.66242	1.53579
-2.64911	-7.66242	1.62015
-2.59392	-7.66242	1.70321
-2.53873	-7.66242	1.78291
-2.48354	-7.66242	1.85755
-2.42835	-7.66242	1.92568
-2.37316	-7.66242	1.98612
-2.31797	-7.66242	2.03788
-2.26278	-7.66242	2.08019
-2.20759	-7.66242	2.11244
-2.1524	-7.66242	2.13418
-2.09721	-7.66242	2.14512
-2.04202	-7.66242	2.14512
-1.98683	-7.66242	2.13418
-1.93164	-7.66242	2.11244
-1.87645	-7.66242	2.08019
-1.82126	-7.66242	2.03788
-1.76607	-7.66242	1.98612
-1.71088	-7.66242	1.92568
-1.65569	-7.66242	1.85755
-1.6005	-7.66242	1.78291
-1.54531	-7.66242	1.70321
-1.49012	-7.66242	1.62015
-1.43493	-7.66242	1.53579
-1.37974	-7.66242	1.45255
-1.32455	-7.66242	1.37319
-1.26936	-7.66242	1.30083
-1.21417	-7.66242	1.23874
-1.15898	-7.66242	1.19011
-1.1038	-7.66242	1.15768
-1.04861	-7.66242	1.14341
-0.993416	-7.66242	1.14819
-0.938226	-7.66242	1.17172
-0.883036	-7.66242	1.21256
-0.827846	-7.66242	1.2683
-0.772657	-7.66242	1.33594
-0.717467	-7.66242	1.4122
-0.662277	-7.66242	1.49387
-0.607087	-7.66242	1.57799
-0.551898	-7.66242	1.66198
-0.496708	-7.66242	1.74359
-0.441518	-7.66242	1.82096
-0.386328	-7.66242	1.89251
-0.331139	-7.66242	1.95693
-0.275949	-7.66242	2.01313
-0.220759	-7.66242	2.06026
-0.165569	-7.66242	2.0976
-0.11038	-7.66242	2.12464
-0.0551898	-7.66242	2.14101
-5.55112e-17	-7.66242	2.14649
0.0551898	-7.66242	2.14101
0.11038	-7.66242	2.12464
0.165569	-7.66242	2.0976
0.220759	-7.66242	2.06026
0.275949	-7.66242	2.01313
0.331139	-7.66242	1.95693
0.386328	-7.66242	1.89251
0.441518	-7.66242	1.82096
0.496708	-7.66242	1.74359
0.551898	-7.66242	1.66198
0.607087	-7.66242	1.57799
0.662277	-7.66242	1.49387
0.717467	-7.66242	1.4122
0.772657	-7.66242	1.33594
0.827846	-7.66242	1.2683
0.883036	-7.66242	1.21256
0.938226	-7.66242	1.17172
0.993416	-7.66242	1.14819
1.04861	-7.66242	1.14341
1.1038	-7.66242	1.15768
1.15898	-7.66242	1.19011
1.21417	-7.66242	1.23874
1.26936	-7.66242	1.30083
1.32455	-7.66242	1.37319
1.37974	-7.66242	1.45255
1.43493	-7.66242	1.53579
1.49012	-7.66242	1.62015
1.54531	-7.66242	1.70321
1.6005	-7.66242	1.78291
1.65569	-7.66242	1.85755
1.71088	-7.66242	1.92568
1.76607	-7.66242	1.98612
1.82126	-7.66242	2.03788
1.87645	-7.66242	2.08019
1.93164	-7.66242	2.11244
1.98683	-7.66242	2.13418
2.04202	-7.66242	2.14512
2.09721	-7.66242	2.14512
2.1524	-7.66242	2.13418
2.20759	-7.66242	2.11244
2.26278	-7.66242	2.08019
2.31797	-7.66242	2.03788
2.37316	-7.66242	1.98612
2.42835	-7.66242	1.92568
2.48354	-7.66242	1.85755
2.53873	-7.66242	1.78291
2.59392	-7.66242	1.70321
2.64911	-7.66242	1.62015
2.7043	-7.66242	1.53579
2.75949	-7.66242	1.45255
2.81468	-7.66242	1.37319
2.86987	-7.66242	1.30083
2.92506	-7.66242	1.23874
2.98025	-7.66242	1.19011
3.03544	-7.66242	1.15768
3.09063	-7.66242	1.14341
3.14582	-7.66242	1.14819
3.20101	-7.66242	1.17172
3.2562	-7.66242	1.21256
3.31139	-7.66242	1.2683
3.36658	-7.66242	1.33594
3.42177	-7.66242	1.4122
3.47695	-7.66242	1.49387
3.53214	-7.66242	1.57799
3.58733	-7.66242	1.66198
3.64252	-7.66242	1.74359
3.69771	-7.66242	1.82096
3.7529	-7.66242	1.89251
3.80809	-7.66242	1.95693
3.86328	-7.66242	2.01313
3.91847	-7.66242	2.06026
3.97366	-7.66242	2.0976
4.02885	-7.66242	2.12464
4.08404	-7.66242	2.14101
-4.13923	-7.56026	2.08615
-4.08404	-7.56026	2.08097
-4.02885	-7.56026	2.06548
-3.97366	-7.56026	2.0399
-3.91847	-7.56026	2.00458
-3.86328	-7.56026	1.96002
-3.80809	-7.56026	1.90684
-3.7529	-7.56026	1.84595
-3.69771	-7.56026	1.77832
-3.64252	-7.56026	1.70514
-3.58733	-7.56026	1.62797
-3.53214	-7.56026	1.54862
-3.47695	-7.56026	1.46917
-3.42177	-7.56026	1.39213
-3.36658	-7.56026	1.3205
-3.31139	-7.56026	1.25696
-3.2562	-7.56026	1.20387
-3.20101	-7.56026	1.16622
-3.14582	-7.56026	1.14349
-3.09063	-7.56026	1.13998
-3.03544	-7.56026	1.15275
-2.98025	-7.56026	1.18418
-2.92506	-7.56026	1.23109
-2.86987	-7.56026	1.29045
-2.81468	-7.56026	1.35996
-2.75949	-7.56026	1.4367
-2.7043	-7.56026	1.51763
-2.64911	-7.56026	1.60004
-2.59392	-7.56026	1.68156
-2.53873	-7.56026	1.76017
-2.48354	-7.56026	1.83417
-2.42835	-7.56026	1.9021
-2.37316	-7.56026	1.96274
-2.31797	-7.56026	2.01511
-2.26278	-7.56026	2.05839
-2.20759	-7.56026	2.09194
-2.1524	-7.56026	2.11524
-2.09721	-7.56026	2.12794
-2.04202	-7.56026	2.12987
-1.98683	-7.56026	2.12097
-1.93164	-7.56026	2.10131
-1.87645	-7.56026	2.07113
-1.82126	-7.56026	2.03083
-1.76607	-7.56026	1.98097
-1.71088	-7.56026	1.92227
-1.65569	-7.56026	1.85566
-1.6005	-7.56026	1.78226
-1.54531	-7.56026	1.70349
-1.49012	-7.56026	1.62106
-1.43493	-7.56026	1.537
-1.37974	-7.56026	1.45374
-1.32455	-7.56026	1.37412
-1.26936	-7.56026	1.30141
-1.21417	-7.56026	1.23907
-1.15898	-7.56026	1.18998
-1.1038	-7.56026	1.15649
-1.04861	-7.56026	1.14241
-0.993416	-7.56026	1.14791
-0.938226	-7.56026	1.1715
-0.883036	-7.56026	1.21409
-0.827846	-7.56026	1.27132
-0.772657	-7.56026	1.34068
-0.717467	-7.56026	1.41945
-0.662277	-7.56026	1.50371
-0.607087	-7.56026	1.59044
-0.551898	-7.56026	1.67704
-0.496708	-7.56026	1.76123
-0.441518	-7.56026	1.84107
-0.386328	-7.56026	1.91496
-0.331139	-7.56026	1.98151
-0.275949	-7.56026	2.03956
-0.220759	-7.56026	2.08826
-0.165569	-7.56026	2.12686
-0.11038	-7.56026	2.15481
-0.0551898	-7.56026	2.17173
-5.55112e-17	-7.56026	2.1774
0.0551898	-7.56026	2.17173
0.11038	-7.56026	2.15481
0.165569	-7.56026	2.12686
0.220759	-7.56026	2.08826
0.275949	-7.56026	2.03956
0.331139	-7.56026	1.98151
0.386328	-7.56026	1.91496
0.441518	-7.56026	1.84107
0.496708	-7.56026	1.76123
0.551898	-7.56026	1.67704
0.607087	-7.56026	1.59044
0.662277	-7.56026	1.50371
0.717467	-7.56026	1.41945
0.772657	-7.56026	1.34068
0.827846	-7.56026	1.27132
0.883036	-7.56026	1.21409
0.938226	-7.56026	1.1715
0.993416	-7.56026	1.14791
1.04861	-7.56026	1.14241
1.1038	-7.56026	1.15649
1.15898	-7.56026	1.18998
1.21417	-7.56026	1.23907
1.26936	-7.56026	1.30141
1.32455	-7.56026	1.37412
1.37974	-7.56026	1.45374
1.43493	-7.56026	1.537
1.49012	-7.56026	1.62106
1.54531	-7.56026	1.70349
1.6005	-7.56026	1.78226
1.65569	-7.56026	1.85566
1.71088	-7.56026	1.92227
1.76607	-7.56026	1.98097
1.82126	-7.56026	2.03083
1.87645	-7.56026	2.07113
1.93164	-7.56026	2.10131
1.98683	-7.56026	2.12097
2.04202	-7.56026	2.12987
2.09721	-7.56026	2.12794
2.1524	-7.56026	2.11524
2.20759	-7.56026	2.09194
2.26278	-7.56026	2.05839
2.31797	-7.56026	2.01511
2.37316	-7.56026	1.96274
2.42835	-7.56026	1.9021
2.48354	-7.56026	1.83417
2.53873	-7.56026	1.76017
2.59392	-7.56026	1.68156
2.64911	-7.56026	1.60004
2.7043	-7.56026	1.51763
2.75949	-7.56026	1.4367
2.81468	-7.56026	1.35996
2.86987	-7.56026	1.29045
2.92506	-7.56026	1.23109
2.98025	-7.56026	1.18418
3.03544	-7.56026	1.15275
3.09063	-7.56026	1.13998
3.14582	-7.56026	1.14349
3.20101	-7.56026	1.16622
3.2562	-7.56026	1.20387
3.31139	-7.56026	1.25696
3.36658	-7.56026	1.3205
3.42177	-7.56026	1.39213
3.47695	-7.56026	1.46917
3.53214	-7.56026	1.54862
3.58733	-7.56026	1.62797
3.64252	-7.56026	1.70514
3.69771	-7.56026	1.77832
3.7529	-7.56026	1.84595
3.80809	-7.56026	1.90684
3.86328	-7.56026	1.96002
3.91847	-7.56026	2.00458
3.97366	-7.56026	2.0399
4.02885	-7.56026	2.06548
4.08404	-7.56026	2.08097
-4.13923	-7.45809	2.00297
-4.08404	-7.45809	1.99816
-4.02885	-7.45809	1.9838
-3.97366	-7.45809	1.96012
-3.91847	-7.45809	1.92739
-3.86328	-7.45809	1.88612
-3.80809	-7.45809	1.8369
-3.7529	-7.45809	1.78052
-3.69771	-7.45809	1.71801
-3.64252	-7.45809	1.65033
-3.58733	-7.45809	1.5792
-3.53214	-7.45809	1.50608
-3.47695	-7.45809	1.43295
-3.42177	-7.45809	1.36193
-3.36658	-7.45809	1.29569
-3.31139	-7.45809	1.23771
-3.2562	-7.45809	1.18952
-3.20101	-7.45809	1.15395
-3.14582	-7.45809	1.13376
-3.09063	-7.45809	1.13008
-3.03544	-7.45809	1.1435
-2.98025	-7.45809	1.17212
-2.92506	-7.45809	1.2151
-2.86987	-7.45809	1.27088
-2.81468	-7.45809	1.3364
-2.75949	-7.45809	1.40848
-2.7043	-7.45809	1.48497
-2.64911	-7.45809	1.56333
-2.59392	-7.45809	1.64126
-2.53873	-7.45809	1.71682
-2.48354	-7.45809	1.78831
-2.42835	-7.45809	1.85429
-2.37316	-7.45809	1.91362
-2.31797	-7.45809	1.96528
-2.26278	-7.45809	2.00837
-2.20759	-7.45809	2.04227
-2.1524	-7.45809	2.06642
-2.09721	-7.45809	2.08044
-2.04202	-7.45809	2.08408
-1.98683	-7.45809	2.07725
-1.93164	-7.45809	2.05996
-1.87645	-7.45809	2.03241
-1.82126	-7.45809	1.99492
-1.76607	-7.45809	1.94798
-1.71088	-7.45809	1.8923
-1.65569	-7.45809	1.82867
-1.6005	-7.45809	1.75824
-1.54531	-7.45809	1.6824
-1.49012	-7.45809	1.60274
-1.43493	-7.45809	1.52123
-1.37974	-7.45809	1.44027
-1.32455	-7.45809	1.3626
-1.26936	-7.45809	1.29112
-1.21417	-7.45809	1.22956
-1.15898	-7.45809	1.18192
-1.1038	-7.45809	1.14892
-1.04861	-7.45809	1.13527
-0.993416	-7.45809	1.14095
-0.938226	-7.45809	1.16521
-0.883036	-7.45809	1.20709
-0.827846	-7.45809	1.26401
-0.772657	-7.45809	1.33371
-0.717467	-7.45809	1.41249
-0.662277	-7.45809	1.49697
-0.607087	-7.45809	1.58398
-0.551898	-7.45809	1.67104
-0.496708	-7.45809	1.75576
-0.441518	-7.45809	1.83612
-0.386328	-7.45809	1.91058
-0.331139	-7.45809	1.97765
-0.275949	-7.45809	2.03623
-0.220759	-7.45809	2.08537
-0.165569	-7.45809	2.12433
-0.11038	-7.45809	2.15256
-0.0551898	-7.45809	2.16965
-5.55112e-17	-7.45809	2.17538
0.0551898	-7.45809	2.16965
0.11038	-7.45809	2.15256
0.165569	-7.45809	2.12433
0.220759	-7.45809	2.08537
0.275949	-7.45809	2.03623
0.331139	-7.45809	1.97765
0.386328	-7.45809	1.91058
0.441518	-7.45809	1.83612
0.496708	-7.45809	1.75576
0.551898	-7.45809	1.67104
0.607087	-7.45809	1.58398
0.662277	-7.45809	1.49697
0.717467	-7.45809	1.41249
0.772657	-7.45809	1.33371
0.827846	-7.45809	1.26401
0.883036	-7.45809	1.20709
0.938226	-7.45809	1.16521
0.993416	-7.45809	1.14095
1.04861	-7.45809	1.13527
1.1038	-7.45809	1.14892
1.15898	-7.45809	1.18192
1.21417	-7.45809	1.22956
1.26936	-7.45809	1.29112
1.32455	-7.45809	1.3626
1.37974	-7.45809	1.44027
1.43493	-7.45809	1.52123
1.49012	-7.45809	1.60274
1.54531	-7.45809	1.6824
1.6005	-7.45809	1.75824
1.65569	-7.45809	1.82867
1.71088	-7.45809	1.8923
1.76607	-7.45809	1.94798
1.82126	-7.45809	1.99492
1.87645	-7.45809	2.03241
1.93164	-7.45809	2.05996
1.98683	-7.45809	2.07725
2.04202	-7.45809	2.08408
2.09721	-7.45809	2.08044
2.1524	-7.45809	2.06642
2.20759	-7.45809	2.04227
2.26278	-7.45809	2.00837
2.31797	-7.45809	1.96528
2.37316	-7.45809	1.91362
2.42835	-7.45809	1.85429
2.48354	-7.45809	1.78831
2.53873	-7.45809	1.71682
2.59392	-7.45809	1.64126
2.64911	-7.45809	1.56333
2.7043	-7.45809	1.48497
2.75949	-7.45809	1.40848
2.81468	-7.45809	1.3364
2.86987	-7.45809	1.27088
2.92506	-7.45809	1.2151
2.98025	-7.45809	1.17212
3.03544	-7.45809	1.1435
3.09063	-7.45809	1.13008
3.14582	-7.45809	1.13376
3.20101	-7.45809	1.15395
3.2562	-7.45809	1.18952
3.31139	-7.45809	1.23771
3.36658	-7.45809	1.29569
3.42177	-7.45809	1.36193
3.47695	-7.45809	1.43295
3.53214	-7.45809	1.50608
3.58733	-7.45809	1.5792
3.64252	-7.45809	1.65033
3.69771	-7.45809	1.71801
3.7529	-7.45809	1.78052
3.80809	-7.45809	1.8369
3.86328	-7.45809	1.88612
3.91847	-7.45809	1.92739
3.97366	-7.45809	1.96012
4.02885	-7.45809	1.9838
4.08404	-7.45809	1.99816
-4.13923	-7.35592	1.90501
-4.08404	-7.35592	1.90065
-4.02885	-7.35592	1.8876
-3.97366	-7.35592	1.86606
-3.91847	-7.35592	1.83631
-3.86328	-7.35592	1.79882
-3.80809	-7.35592	1.75408
-3.7529	-7.35592	1.70294
-3.69771	-7.35592	1.64622
-3.64252	-7.35592	1.58494
-3.58733	-7.35592	1.52068
-3.53214	-7.35592	1.45455
-3.47695	-7.35592	1.38863
-3.42177	-7.35592	1.32506
-3.36658	-7.35592	1.26534
-3.31139	-7.35592	1.21337
-3.2562	-7.35592	1.17061
-3.20101	-7.35592	1.13894
-3.14582	-7.35592	1.12095
-3.09063	-7.35592	1.11801
-3.03544	-7.35592	1.12998
-2.98025	-7.35592	1.15591
-2.92506	-7.35592	1.19504
-2.86987	-7.35592	1.24505
-2.81468	-7.35592	1.30493
-2.75949	-7.35592	1.37098
-2.7043	-7.35592	1.44175
-2.64911	-7.35592	1.51441
-2.59392	-7.35592	1.58701
-2.53873	-7.35592	1.65776
-2.48354	-7.35592	1.72512
-2.42835	-7.35592	1.78774
-2.37316	-7.35592	1.84434
-2.31797	-7.35592	1.89399
-2.26278	-7.35592	1.9358
-2.20759	-7.35592	1.96912
-2.1524	-7.35592	1.99334
-2.09721	-7.35592	2.0081
-2.04202	-7.35592	2.0131
-1.98683	-7.35592	2.00817
-1.93164	-7.35592	1.99332
-1.87645	-7.35592	1.96868
-1.82126	-7.35592	1.93449
-1.76607	-7.35592	1.89123
-1.71088	-7.35592	1.83949
-1.65569	-7.35592	1.78005
-1.6005	-7.35592	1.71397
-1.54531	-7.35592	1.64254
-1.49012	-7.35592	1.5672
-1.43493	-7.35592	1.48992
-1.37974	-7.35592	1.41304
-1.32455	-7.35592	1.33933
-1.26936	-7.35592	1.27158
-1.21417	-7.35592	1.21262
-1.15898	-7.35592	1.16686
-1.1038	-7.35592	1.13649
-1.04861	-7.35592	1.12319
-0.993416	-7.35592	1.12797
-0.938226	-7.35592	1.15112
-0.883036	-7.35592	1.19214
-0.827846	-7.35592	1.24795
-0.772657	-7.35592	1.31555
-0.717467	-7.35592	1.39191
-0.662277	-7.35592	1.47448
-0.607087	-7.35592	1.55953
-0.551898	-7.35592	1.64481
-0.496708	-7.35592	1.72791
-0.441518	-7.35592	1.80687
-0.386328	-7.35592	1.88006
-0.331139	-7.35592	1.94609
-0.275949	-7.35592	2.00381
-0.220759	-7.35592	2.05225
-0.165569	-7.35592	2.09068
-0.11038	-7.35592	2.11853
-0.0551898	-7.35592	2.1354
-5.55112e-17	-7.35592	2.14105
0.0551898	-7.35592	2.1354
0.11038	-7.35592	2.11853
0.165569	-7.35592	2.09068
0.220759	-7.35592	2.05225
0.275949	-7.35592	2.00381
0.331139	-7.35592	1.94609
0.386328	-7.35592	1.88006
0.441518	-7.35592	1.80687
0.496708	-7.35592	1.72791
0.551898	-7.35592	1.64481
0.607087	-7.35592	1.55953
0.662277	-7.35592	1.47448
0.717467	-7.35592	1.39191
0.772657	-7.35592	1.31555
0.827846	-7.35592	1.24795
0.883036	-7.35592	1.19214
0.938226	-7.35592	1.15112
0.993416	-7.35592	1.12797
1.04861	-7.35592	1.12319
1.1038	-7.35592	1.13649
1.15898	-7.35592	1.16686
1.21417	-7.35592	1.21262
1.26936	-7.35592	1.27158
1.32455	-7.35592	1.33933
1.37974	-7.35592	1.41304
1.43493	-7.35592	1.48992
1.49012	-7.35592	1.5672
1.54531	-7.35592	1.64254
1.6005	-7.35592	1.71397
1.65569	-7.35592	1.78005
1.71088	-7.35592	1.83949
1.76607	-7.35592	1.89123
1.82126	-7.35592	1.93449
1.87645	-7.35592	1.96868
1.93164	-7.35592	1.99332
1.98683	-7.35592	2.00817
2.04202	-7.35592	2.0131
2.09721	-7.35592	2.0081
2.1524	-7.35592	1.99334
2.20759	-7.35592	1.96912
2.26278	-7.35592	1.9358
2.31797	-7.35592	1.89399
2.37316	-7.35592	1.84434
2.42835	-7.35592	1.78774
2.48354	-7.35592	1.72512
2.53873	-7.35592	1.65776
2.59392	-7.35592	1.58701
2.64911	-7.35592	1.51441
2.7043	-7.35592	1.44175
2.75949	-7.35592	1.37098
2.81468	-7.35592	1.30493
2.86987	-7.35592	1.24505
2.92506	-7.35592	1.19504
2.98025	-7.35592	1.15591
3.03544	-7.35592	1.12998
3.09063	-7.35592	1.11801
3.14582	-7.35592	1.12095
3.20101	-7.35592	1.13894
3.2562	-7.35592	1.17061
3.31139	-7.35592	1.21337
3.36658	-7.35592	1.26534
3.42177	-7.35592	1.32506
3.47695	-7.35592	1.38863
3.53214	-7.35592	1.45455
3.58733	-7.35592	1.52068
3.64252	-7.35592	1.58494
3.69771	-7.35592	1.64622
3.7529	-7.35592	1.70294
3.80809	-7.35592	1.75408
3.86328	-7.35592	1.79882
3.91847	-7.35592	1.83631
3.97366	-7.35592	1.86606
4.02885	-7.35592	1.8876
4.08404	-7.35592	1.90065
-4.13923	-7.25376	1.80015
-4.08404	-7.25376	1.79624
-4.02885	-7.25376	1.78459
-3.97366	-7.25376	1.76533
-3.91847	-7.25376	1.73871
-3.86328	-7.25376	1.70521
-3.80809	-7.25376	1.66529
-3.7529	-7.25376	1.61971
-3.69771	-7.25376	1.5691
-3.64252	-7.25376	1.51464
-3.58733	-7.25376	1.45761
-3.53214	-7.25376	1.3989
-3.47695	-7.25376	1.34064
-3.42177	-7.25376	1.28448
-3.36658	-7.25376	1.23265
-3.31139	-7.25376	1.18704
-3.2562	-7.25376	1.14931
-3.20101	-7.25376	1.12159
-3.14582	-7.25376	1.10609
-3.09063	-7.25376	1.10335
-3.03544	-7.25376	1.1134
-2.98025	-7.25376	1.13713
-2.92506	-7.25376	1.17144
-2.86987	-7.25376	1.21613
-2.81468	-7.25376	1.26943
-2.75949	-7.25376	1.32856
-2.7043	-7.25376	1.39226
-2.64911	-7.25376	1.45789
-2.59392	-7.25376	1.52404
-2.53873	-7.25376	1.58891
-2.48354	-7.25376	1.65103
-2.42835	-7.25376	1.709
-2.37316	-7.25376	1.76177
-2.31797	-7.25376	1.80837
-2.26278	-7.25376	1.84796
-2.20759	-7.25376	1.87983
-2.1524	-7.25376	1.90344
-2.09721	-7.25376	1.91837
-2.04202	-7.25376	1.92428
-1.98683	-7.25376	1.921
-1.93164	-7.25376	1.90847
-1.87645	-7.25376	1.88677
-1.82126	-7.25376	1.85614
-1.76607	-7.25376	1.81696
-1.71088	-7.25376	1.76977
-1.65569	-7.25376	1.71524
-1.6005	-7.25376	1.65447
-1.54531	-7.25376	1.58844
-1.49012	-7.25376	1.51875
-1.43493	-7.25376	1.4472
-1.37974	-7.25376	1.37582
-1.32455	-7.25376	1.30716
-1.26936	-7.25376	1.24451
-1.21417	-7.25376	1.18967
-1.15898	-7.25376	1.14664
-1.1038	-7.25376	1.11805
-1.04861	-7.25376	1.10636
-0.993416	-7.25376	1.11049
-0.938226	-7.25376	1.13278
-0.883036	-7.25376	1.17098
-0.827846	-7.25376	1.22396
-0.772657	-7.25376	1.2877
-0.717467	-7.25376	1.36045
-0.662277	-7.25376	1.43888
-0.607087	-7.25376	1.52004
-0.551898	-7.25376	1.60157
-0.496708	-7.25376	1.68115
-0.441518	-7.25376	1.75698
-0.386328	-7.25376	1.82733
-0.331139	-7.25376	1.89089
-0.275949	-7.25376	1.94649
-0.220759	-7.25376	1.99321
-0.165569	-7.25376	2.0303
-0.11038	-7.25376	2.05719
-0.0551898	-7.25376	2.07349
-5.55112e-17	-7.25376	2.07894
0.0551898	-7.25376	2.07349
0.11038	-7.25376	2.05719
0.165569	-7.25376	2.0303
0.220759	-7.25376	1.99321
0.275949	-7.25376	1.94649
0.331139	-7.25376	1.89089
0.386328	-7.25376	1.82733
0.441518	-7.25376	1.75698
0.496708	-7.25376	1.68115
0.551898	-7.25376	1.60157
0.607087	-7.25376	1.52004
0.662277	-7.25376	1.43888
0.717467	-7.25376	1.36045
0.772657	-7.25376	1.2877
0.827846	-7.25376	1.22396
0.883036	-7.25376	1.17098
0.938226	-7.25376	1.13278
0.993416	-7.25376	1.11049
1.04861	-7.25376	1.10636
1.1038	-7.25376	1.11805
1.15898	-7.25376	1.14664
1.21417	-7.25376	1.18967
1.26936	-7.25376	1.24451
1.32455	-7.25376	1.30716
1.37974	-7.25376	1.37582
1.43493	-7.25376	1.4472
1.49012	-7.25376	1.51875
1.54531	-7.25376	1.58844
1.6005	-7.25376	1.65447
1.65569	-7.25376	1.71524
1.71088	-7.25376	1.76977
1.76607	-7.25376	1.81696
1.82126	-7.25376	1.85614
1.87645	-7.25376	1.88677
1.93164	-7.25376	1.90847
1.98683	-7.25376	1.921
2.04202	-7.25376	1.92428
2.09721	-7.25376	1.91837
2.1524	-7.25376	1.90344
2.20759	-7.25376	1.87983
2.26278	-7.25376	1.84796
2.31797	-7.25376	1.80837
2.37316	-7.25376	1.76177
2.42835	-7.25376	1.709
2.48354	-7.25376	1.65103
2.53873	-7.25376	1.58891
2.59392	-7.25376	1.52404
2.64911	-7.25376	1.45789
2.7043	-7.25376	1.39226
2.75949	-7.25376	1.32856
2.81468	-7.25376	1.26943
2.86987	-7.25376	1.21613
2.92506	-7.25376	1.17144
2.98025	-7.25376	1.13713
3.03544	-7.25376	1.1134
3.09063	-7.25376	1.10335
3.14582	-7.25376	1.10609
3.20101	-7.25376	1.12159
3.2562	-7.25376	1.14931
3.31139	-7.25376	1.18704
3.36658	-7.25376	1.23265
3.42177	-7.25376	1.28448
3.47695	-7.25376	1.34064
3.53214	-7.25376	1.3989
3.58733	-7.25376	1.45761
3.64252	-7.25376	1.51464
3.69771	-7.25376	1.5691
3.7529	-7.25376	1.61971
3.80809	-7.25376	1.66529
3.86328	-7.25376	1.70521
3.91847	-7.25376	1.73871
3.97366	-7.25376	1.76533
4.02885	-7.25376	1.78459
4.08404	-7.25376	1.79624
-4.13923	-7.15159	1.69498
-4.08404	-7.15159	1.69149
-4.02885	-7.15159	1.68124
-3.97366	-7.15159	1.66425
-3.91847	-7.15159	1.64076
-3.86328	-7.15159	1.61126
-3.80809	-7.15159	1.57624
-3.7529	-7.15159	1.53612
-3.69771	-7.15159	1.49191
-3.64252	-7.15159	1.44418
-3.58733	-7.15159	1.39426
-3.53214	-7.15159	1.34354
-3.47695	-7.15159	1.29279
-3.42177	-7.15159	1.24445
-3.36658	-7.15159	1.19913
-3.31139	-7.15159	1.15974
-3.2562	-7.15159	1.12762
-3.20101	-7.15159	1.10423
-3.14582	-7.15159	1.09097
-3.09063	-7.15159	1.08864
-3.03544	-7.15159	1.09752
-2.98025	-7.15159	1.11741
-2.92506	-7.15159	1.14708
-2.86987	-7.15159	1.18649
-2.81468	-7.15159	1.23271
-2.75949	-7.15159	1.2847
-2.7043	-7.15159	1.34051
-2.64911	-7.15159	1.39888
-2.59392	-7.15159	1.45774
-2.53873	-7.15159	1.51589
-2.48354	-7.15159	1.57189
-2.42835	-7.15159	1.62454
-2.37316	-7.15159	1.67266
-2.31797	-7.15159	1.71549
-2.26278	-7.15159	1.7521
-2.20759	-7.15159	1.78191
-2.1524	-7.15159	1.80433
-2.09721	-7.15159	1.81891
-2.04202	-7.15159	1.82533
-1.98683	-7.15159	1.82337
-1.93164	-7.15159	1.81297
-1.87645	-7.15159	1.79415
-1.82126	-7.15159	1.7671
-1.76607	-7.15159	1.73212
-1.71088	-7.15159	1.68972
-1.65569	-7.15159	1.64062
-1.6005	-7.15159	1.58553
-1.54531	-7.15159	1.52575
-1.49012	-7.15159	1.46237
-1.43493	-7.15159	1.39723
-1.37974	-7.15159	1.33237
-1.32455	-7.15159	1.27011
-1.26936	-7.15159	1.21242
-1.21417	-7.15159	1.16275
-1.15898	-7.15159	1.12368
-1.1038	-7.15159	1.09825
-1.04861	-7.15159	1.08633
-0.993416	-7.15159	1.09078
-0.938226	-7.15159	1.11159
-0.883036	-7.15159	1.1462
-0.827846	-7.15159	1.19456
-0.772657	-7.15159	1.2539
-0.717467	-7.15159	1.32124
-0.662277	-7.15159	1.39402
-0.607087	-7.15159	1.46977
-0.551898	-7.15159	1.54607
-0.496708	-7.15159	1.62072
-0.441518	-7.15159	1.69202
-0.386328	-7.15159	1.75833
-0.331139	-7.15159	1.81829
-0.275949	-7.15159	1.87084
-0.220759	-7.15159	1.91502
-0.165569	-7.15159	1.95013
-0.11038	-7.15159	1.9756
-0.0551898	-7.15159	1.99103
-5.55112e-17	-7.15159	1.99621
0.0551898	-7.15159	1.99103
0.11038	-7.15159	1.9756
0.165569	-7.15159	1.95013
0.220759	-7.15159	1.91502
0.275949	-7.15159	1.87084
0.331139	-7.15159	1.81829
0.386328	-7.15159	1.75833
0.441518	-7.15159	1.69202
0.496708	-7.15159	1.62072
0.551898	-7.15159	1.54607
0.607087	-7.15159	1.46977
0.662277	-7.15159	1.39402
0.717467	-7.15159	1.32124
0.772657	-7.15159	1.2539
0.827846	-7.15159	1.19456
0.883036	-7.15159	1.1462
0.938226	-7.15159	1.11159
0.993416	-7.15159	1.09078
1.04861	-7.15159	1.08633
1.1038	-7.15159	1.09825
1.15898	-7.15159	1.12368
1.21417	-7.15159	1.16275
1.26936	-7.15159	1.21242
1.32455	-7.15159	1.27011
1.37974	-7.15159	1.33237
1.43493	-7.15159	1.39723
1.49012	-7.15159	1.46237
1.54531	-7.15159	1.52575
1.6005	-7.15159	1.58553
1.65569	-7.15159	1.64062
1.71088	-7.15159	1.68972
1.76607	-7.15159	1.73212
1.82126	-7.15159	1.7671
1.87645	-7.15159	1.79415
1.93164	-7.15159	1.81297
1.98683	-7.15159	1.82337
2.04202	-7.15159	1.82533
2.09721	-7.15159	1.81891
2.1524	-7.15159	1.80433
2.20759	-7.15159	1.78191
2.26278	-7.15159	1.7521
2.31797	-7.15159	1.71549
2.37316	-7.15159	1.67266
2.42835	-7.15159	1.62454
2.48354	-7.15159	1.57189
2.53873	-7.15159	1.51589
2.59392	-7.15159	1.45774
2.64911	-7.15159	1.39888
2.7043	-7.15159	1.34051
2.75949	-7.15159	1.2847
2.81468	-7.15159	1.23271
2.86987	-7.15159	1.18649
2.92506	-7.15159	1.14708
2.98025	-7.15159	1.11741
3.03544	-7.15159	1.09752
3.09063	-7.15159	1.08864
3.14582	-7.15159	1.09097
3.20101	-7.15159	1.10423
3.2562	-7.15159	1.12762
3.31139	-7.15159	1.15974
3.36658	-7.15159	1.19913
3.42177	-7.15159	1.24445
3.47695	-7.15159	1.29279
3.53214	-7.15159	1.34354
3.58733	-7.15159	1.39426
3.64252	-7.15159	1.44418
3.69771	-7.15159	1.49191
3.7529	-7.15159	1.53612
3.80809	-7.15159	1.57624
3.86328	-7.15159	1.61126
3.91847	-7.15159	1.64076
3.97366	-7.15159	1.66425
4.02885	-7.15159	1.68124
4.08404	-7.15159	1.69149
-4.13923	-7.04943	1.59407
-4.08404	-7.04943	1.59112
-4.02885	-7.04943	1.58212
-3.97366	-7.04943	1.56741
-3.91847	-7.04943	1.547
-3.86328	-7.04943	1.52149
-3.80809	-7.04943	1.49101
-3.7529	-7.04943	1.45647
-3.69771	-7.04943	1.41812
-3.64252	-7.04943	1.37725
-3.58733	-7.04943	1.3342
-3.53214	-7.04943	1.29069
-3.47695	-7.04943	1.24746
-3.42177	-7.04943	1.206
-3.36658	-7.04943	1.16851
-3.31139	-7.04943	1.13524
-3.2562	-7.04943	1.10749
-3.20101	-7.04943	1.08832
-3.14582	-7.04943	1.07664
-3.09063	-7.04943	1.07555
-3.03544	-7.04943	1.08302
-2.98025	-7.04943	1.099
-2.92506	-7.04943	1.12491
-2.86987	-7.04943	1.15782
-2.81468	-7.04943	1.19693
-2.75949	-7.04943	1.24187
-2.7043	-7.04943	1.29024
-2.64911	-7.04943	1.34069
-2.59392	-7.04943	1.39237
-2.53873	-7.04943	1.44334
-2.48354	-7.04943	1.49281
-2.42835	-7.04943	1.53962
-2.37316	-7.04943	1.58273
-2.31797	-7.04943	1.62122
-2.26278	-7.04943	1.65448
-2.20759	-7.04943	1.68177
-2.1524	-7.04943	1.70254
-2.09721	-7.04943	1.71639
-2.04202	-7.04943	1.72297
-1.98683	-7.04943	1.72206
-1.93164	-7.04943	1.71355
-1.87645	-7.04943	1.69744
-1.82126	-7.04943	1.67387
-1.76607	-7.04943	1.64311
-1.71088	-7.04943	1.60562
-1.65569	-7.04943	1.56194
-1.6005	-7.04943	1.5128
-1.54531	-7.04943	1.45938
-1.49012	-7.04943	1.40282
-1.43493	-7.04943	1.34458
-1.37974	-7.04943	1.28636
-1.32455	-7.04943	1.23045
-1.26936	-7.04943	1.17891
-1.21417	-7.04943	1.13452
-1.15898	-7.04943	1.10011
-1.1038	-7.04943	1.07622
-1.04861	-7.04943	1.06611
-0.993416	-7.04943	1.07038
-0.938226	-7.04943	1.08844
-0.883036	-7.04943	1.11967
-0.827846	-7.04943	1.16322
-0.772657	-7.04943	1.21666
-0.717467	-7.04943	1.27761
-0.662277	-7.04943	1.34411
-0.607087	-7.04943	1.41344
-0.551898	-7.04943	1.48353
-0.496708	-7.04943	1.55243
-0.441518	-7.04943	1.61827
-0.386328	-7.04943	1.67967
-0.331139	-7.04943	1.7353
-0.275949	-7.04943	1.78412
-0.220759	-7.04943	1.82522
-0.165569	-7.04943	1.85791
-0.11038	-7.04943	1.88165
-0.0551898	-7.04943	1.89604
-5.55112e-17	-7.04943	1.90086
0.0551898	-7.04943	1.89604
0.11038	-7.04943	1.88165
0.165569	-7.04943	1.85791
0.220759	-7.04943	1.82522
0.275949	-7.04943	1.78412
0.331139	-7.04943	1.7353
0.386328	-7.04943	1.67967
0.441518	-7.04943	1.61827
0.496708	-7.04943	1.55243
0.551898	-7.04943	1.48353
0.607087	-7.04943	1.41344
0.662277	-7.04943	1.34411
0.717467	-7.04943	1.27761
0.772657	-7.04943	1.21666
0.827846	-7.04943	1.16322
0.883036	-7.04943	1.11967
0.938226	-7.04943	1.08844
0.993416	-7.04943	1.07038
1.04861	-7.04943	1.06611
1.1038	-7.04943	1.07622
1.15898	-7.04943	1.10011
1.21417	-7.04943	1.13452
1.26936	-7.04943	1.17891
1.32455	-7.04943	1.23045
1.37974	-7.04943	1.28636
1.43493	-7.04943	1.34458
1.49012	-7.04943	1.40282
1.54531	-7.04943	1.45938
1.6005	-7.04943	1.5128
1.65569	-7.04943	1.56194
1.71088	-7.04943	1.60562
1.76607	-7.04943	1.64311
1.82126	-7.04943	1.67387
1.87645	-7.04943	1.69744
1.93164	-7.04943	1.71355
1.98683	-7.04943	1.72206
2.04202	-7.04943	1.72297
2.09721	-7.04943	1.71639
2.1524	-7.04943	1.70254
2.20759	-7.04943	1.68177
2.26278	-7.04943	1.65448
2.31797	-7.04943	1.62122
2.37316	-7.04943	1.58273
2.42835	-7.04943	1.53962
2.48354	-7.04943	1.49281
2.53873	-7.04943	1.44334
2.59392	-7.04943	1.39237
2.64911	-7.04943	1.34069
2.7043	-7.04943	1.29024
2.75949	-7.04943	1.24187
2.81468	-7.04943	1.19693
2.86987	-7.04943	1.15782
2.92506	-7.04943	1.12491
2.98025	-7.04943	1.099
3.03544	-7.04943	1.08302
3.09063	-7.04943	1.07555
3.14582	-7.04943	1.07664
3.20101	-7.04943	1.08832
3.2562	-7.04943	1.10749
3.31139	-7.04943	1.13524
3.36658	-7.04943	1.16851
3.42177	-7.04943	1.206
3.47695	-7.04943	1.24746
3.53214	-7.04943	1.29069
3.58733	-7.04943	1.3342
3.64252	-7.04943	1.37725
3.69771	-7.04943	1.41812
3.7529	-7.04943	1.45647
3.80809	-7.04943	1.49101
3.86328	-7.04943	1.52149
3.91847	-7.04943	1.547
3.97366	-7.04943	1.56741
4.02885	-7.04943	1.58212
4.08404	-7.04943	1.59112
-4.13923	-6.94726	1.50059
-4.08404	-6.94726	1.49809
-4.02885	-6.94726	1.49037
-3.97366	-6.94726	1.4778
-3.91847	-6.94726	1.46039
-3.86328	-6.94726	1.43842
-3.80809	-6.94726	1.41255
-3.7529	-6.94726	1.38289
-3.69771	-6.94726	1.35054
-3.64252	-6.94726	1.31563
-3.58733	-6.94726	1.27972
-3.53214	-6.94726	1.24294
-3.47695	-6.94726	1.20652
-3.42177	-6.94726	1.17206
-3.36658	-6.94726	1.14015
-3.31139	-6.94726	1.11237
-3.2562	-6.94726	1.09058
-3.20101	-6.94726	1.07444
-3.14582	-6.94726	1.06452
-3.09063	-6.94726	1.06341
-3.03544	-6.94726	1.06902
-2.98025	-6.94726	1.08355
-2.92506	-6.94726	1.10438
-2.86987	-6.94726	1.1318
-2.81468	-6.94726	1.16471
-2.75949	-6.94726	1.20253
-2.7043	-6.94726	1.24335
-2.64911	-6.94726	1.28655
-2.59392	-6.94726	1.33053
-2.53873	-6.94726	1.37456
-2.48354	-6.94726	1.41736
-2.42835	-6.94726	1.45816
-2.37316	-6.94726	1.49594
-2.31797	-6.94726	1.53002
-2.26278	-6.94726	1.55958
-2.20759	-6.94726	1.5841
-2.1524	-6.94726	1.60296
-2.09721	-6.94726	1.61583
-2.04202	-6.94726	1.62236
-1.98683	-6.94726	1.62228
-1.93164	-6.94726	1.61547
-1.87645	-6.94726	1.60191
-1.82126	-6.94726	1.58169
-1.76607	-6.94726	1.55503
-1.71088	-6.94726	1.52225
-1.65569	-6.94726	1.48395
-1.6005	-6.94726	1.44083
-1.54531	-6.94726	1.39377
-1.49012	-6.94726	1.34381
-1.43493	-6.94726	1.29245
-1.37974	-6.94726	1.24096
-1.32455	-6.94726	1.19189
-1.26936	-6.94726	1.14663
-1.21417	-6.94726	1.10714
-1.15898	-6.94726	1.0767
-1.1038	-6.94726	1.05594
-1.04861	-6.94726	1.04622
-0.993416	-6.94726	1.04938
-0.938226	-6.94726	1.06555
-0.883036	-6.94726	1.09294
-0.827846	-6.94726	1.13152
-0.772657	-6.94726	1.17896
-0.717467	-6.94726	1.23333
-0.662277	-6.94726	1.29295
-0.607087	-6.94726	1.35554
-0.551898	-6.94726	1.41893
-0.496708	-6.94726	1.4814
-0.441518	-6.94726	1.54137
-0.386328	-6.94726	1.59742
-0.331139	-6.94726	1.64832
-0.275949	-6.94726	1.69306
-0.220759	-6.94726	1.73079
-0.165569	-6.94726	1.76082
-0.11038	-6.94726	1.78264
-0.0551898	-6.94726	1.79588
-5.55112e-17	-6.94726	1.80031
0.0551898	-6.94726	1.79588
0.11038	-6.94726	1.78264
0.165569	-6.94726	1.76082
0.220759	-6.94726	1.73079
0.275949	-6.94726	1.69306
0.331139	-6.94726	1.64832
0.386328	-6.94726	1.59742
0.441518	-6.94726	1.54137
0.496708	-6.94726	1.4814
0.551898	-6.94726	1.41893
0.607087	-6.94726	1.35554
0.662277	-6.94726	1.29295
0.717467	-6.94726	1.23333
0.772657	-6.94726	1.17896
0.827846	-6.94726	1.13152
0.883036	-6.94726	1.09294
0.938226	-6.94726	1.06555
0.993416	-6.94726	1.04938
1.04861	-6.94726	1.04622
1.1038	-6.94726	1.05594
1.15898	-6.94726	1.0767
1.21417	-6.94726	1.10714
1.26936	-6.94726	1.14663
1.32455	-6.94726	1.19189
1.37974	-6.94726	1.24096
1.43493	-6.94726	1.29245
1.49012	-6.94726	1.34381
1.54531	-6.94726	1.39377
1.6005	-6.94726	1.44083
1.65569	-6.94726	1.48395
1.71088	-6.94726	1.52225
1.76607	-6.94726	1.55503
1.82126	-6.94726	1.58169
1.87645	-6.94726	1.60191
1.93164	-6.94726	1.61547
1.98683	-6.94726	1.62228
2.04202	-6.94726	1.62236
2.09721	-6.94726	1.61583
2.1524	-6.94726	1.60296
2.20759	-6.94726	1.5841
2.26278	-6.94726	1.55958
2.31797	-6.94726	1.53002
2.37316	-6.94726	1.49594
2.42835	-6.94726	1.45816
2.48354	-6.94726	1.41736
2.53873	-6.94726	1.37456
2.59392	-6.94726	1.33053
2.64911	-6.94726	1.28655
2.7043	-6.94726	1.24335
2.75949	-6.94726	1.20253
2.81468	-6.94726	1.16471
2.86987	-6.94726	1.1318
2.92506	-6.94726	1.10438
2.98025	-6.94726	1.08355
3.03544	-6.94726	1.06902
3.09063	-6.94726	1.06341
3.14582	-6.94726	1.06452
3.20101	-6.94726	1.07444
3.2562	-6.94726	1.09058
3.31139	-6.94726	1.11237
3.36658	-6.94726	1.14015
3.42177	-6.94726	1.17206
3.47695	-6.94726	1.20652
3.53214	-6.94726	1.24294
3.58733	-6.94726	1.27972
3.64252	-6.94726	1.31563
3.69771	-6.94726	1.35054
3.7529	-6.94726	1.38289
3.80809	-6.94726	1.41255
3.86328	-6.94726	1.43842
3.91847	-6.94726	1.46039
3.97366	-6.94726	1.4778
4.02885	-6.94726	1.49037
4.08404	-6.94726	1.49809
-4.13923	-6.8451	1.41622
-4.08404	-6.8451	1.41407
-4.02885	-6.8451	1.40761
-3.97366	-6.8451	1.39682
-3.91847	-6.8451	1.38227
-3.86328	-6.8451	1.36381
-3.80809	-6.8451	1.34193
-3.7529	-6.8451	1.31711
-3.69771	-6.8451	1.29016
-3.64252	-6.8451	1.26094
-3.58733	-6.8451	1.23083
-3.53214	-6.8451	1.20089
-3.47695	-6.8451	1.17082
-3.42177	-6.8451	1.1428
-3.36658	-6.8451	1.11639
-3.31139	-6.8451	1.09419
-3.2562	-6.8451	1.07534
-3.20101	-6.8451	1.06215
-3.14582	-6.8451	1.05571
-3.09063	-6.8451	1.05443
-3.03544	-6.8451	1.05862
-2.98025	-6.8451	1.07002
-2.92506	-6.8451	1.08736
-2.86987	-6.8451	1.10956
-2.81468	-6.8451	1.13707
-2.75949	-6.8451	1.16767
-2.7043	-6.8451	1.20155
-2.64911	-6.8451	1.23768
-2.59392	-6.8451	1.27437
-2.53873	-6.8451	1.31146
-2.48354	-6.8451	1.34795
-2.42835	-6.8451	1.38258
-2.37316	-6.8451	1.41507
-2.31797	-6.8451	1.44451
-2.26278	-6.8451	1.47034
-2.20759	-6.8451	1.49196
-2.1524	-6.8451	1.50878
-2.09721	-6.8451	1.52054
-2.04202	-6.8451	1.52688
-1.98683	-6.8451	1.52746
-1.93164	-6.8451	1.52216
-1.87645	-6.8451	1.51096
-1.82126	-6.8451	1.49394
-1.76607	-6.8451	1.47127
-1.71088	-6.8451	1.44308
-1.65569	-6.8451	1.4101
-1.6005	-6.8451	1.37263
-1.54531	-6.8451	1.33173
-1.49012	-6.8451	1.28825
-1.43493	-6.8451	1.24359
-1.37974	-6.8451	1.19875
-1.32455	-6.8451	1.1558
-1.26936	-6.8451	1.11618
-1.21417	-6.8451	1.08224
-1.15898	-6.8451	1.05516
-1.1038	-6.8451	1.03695
-1.04861	-6.8451	1.02856
-0.993416	-6.8451	1.0313
-0.938226	-6.8451	1.04465
-0.883036	-6.8451	1.06798
-0.827846	-6.8451	1.10137
-0.772657	-6.8451	1.143
-0.717467	-6.8451	1.19088
-0.662277	-6.8451	1.24362
-0.607087	-6.8451	1.29927
-0.551898	-6.8451	1.35586
-0.496708	-6.8451	1.41189
-0.441518	-6.8451	1.4658
-0.386328	-6.8451	1.51641
-0.331139	-6.8451	1.56245
-0.275949	-6.8451	1.60299
-0.220759	-6.8451	1.63724
-0.165569	-6.8451	1.66454
-0.11038	-6.8451	1.68439
-0.0551898	-6.8451	1.69644
-5.55112e-17	-6.8451	1.70049
0.0551898	-6.8451	1.69644
0.11038	-6.8451	1.68439
0.165569	-6.8451	1.66454
0.220759	-6.8451	1.63724
0.275949	-6.8451	1.60299
0.331139	-6.8451	1.56245
0.386328	-6.8451	1.51641
0.441518	-6.8451	1.4658
0.496708	-6.8451	1.41189
0.551898	-6.8451	1.35586
0.607087	-6.8451	1.29927
0.662277	-6.8451	1.24362
0.717467	-6.8451	1.19088
0.772657	-6.8451	1.143
0.827846	-6.8451	1.10137
0.883036	-6.8451	1.06798
0.938226	-6.8451	1.04465
0.993416	-6.8451	1.0313
1.04861	-6.8451	1.02856
1.1038	-6.8451	1.03695
1.15898	-6.8451	1.05516
1.21417	-6.8451	1.08224
1.26936	-6.8451	1.11618
1.32455	-6.8451	1.1558
1.37974	-6.8451	1.19875
1.43493	-6.8451	1.24359
1.49012	-6.8451	1.28825
1.54531	-6.8451	1.33173
1.6005	-6.8451	1.37263
1.65569	-6.8451	1.4101
1.71088	-6.8451	1.44308
1.76607	-6.8451	1.47127
1.82126	-6.8451	1.49394
1.87645	-6.8451	1.51096
1.93164	-6.8451	1.52216
1.98683	-6.8451	1.52746
2.04202	-6.8451	1.52688
2.09721	-6.8451	1.52054
2.1524	-6.8451	1.50878
2.20759	-6.8451	1.49196
2.26278	-6.8451	1.47034
2.31797	-6.8451	1.44451
2.37316	-6.8451	1.41507
2.42835	-6.8451	1.38258
2.48354	-6.8451	1.34795
2.53873	-6.8451	1.31146
2.59392	-6.8451	1.27437
2.64911	-6.8451	1.23768
2.7043	-6.8451	1.20155
2.75949	-6.8451	1.16767
2.81468	-6.8451	1.13707
2.86987	-6.8451	1.10956
2.92506	-6.8451	1.08736
2.98025	-6.8451	1.07002
3.03544	-6.8451	1.05862
3.09063	-6.8451	1.05443
3.14582	-6.8451	1.05571
3.20101	-6.8451	1.06215
3.2562	-6.8451	1.07534
3.31139	-6.8451	1.09419
3.36658	-6.8451	1.11639
3.42177	-6.8451	1.1428
3.47695	-6.8451	1.17082
3.53214	-6.8451	1.20089
3.58733	-6.8451	1.23083
3.64252	-6.8451	1.26094
3.69771	-6.8451	1.29016
3.7529	-6.8451	1.31711
3.80809	-6.8451	1.34193
3.86328	-6.8451	1.36381
3.91847	-6.8451	1.38227
3.97366	-6.8451	1.39682
4.02885	-6.8451	1.40761
4.08404	-6.8451	1.41407
-4.13923	-6.74293	1.34138
-4.08404	-6.74293	1.33939
-4.02885	-6.74293	1.33403
-3.97366	-6.74293	1.32522
-3.91847	-6.74293	1.31321
-3.86328	-6.74293	1.29811
-3.80809	-6.74293	1.28004
-3.7529	-6.74293	1.25959
-3.69771	-6.74293	1.2372
-3.64252	-6.74293	1.21357
-3.58733	-6.74293	1.1896
-3.53214	-6.74293	1.16492
-3.47695	-6.74293	1.14101
-3.42177	-6.74293	1.11747
-3.36658	-6.74293	1.09677
-3.31139	-6.74293	1.07903
-3.2562	-6.74293	1.06444
-3.20101	-6.74293	1.05391
-3.14582	-6.74293	1.0491
-3.09063	-6.74293	1.04809
-3.03544	-6.74293	1.05139
-2.98025	-6.74293	1.06063
-2.92506	-6.74293	1.07398
-2.86987	-6.74293	1.09179
-2.81468	-6.74293	1.11411
-2.75949	-6.74293	1.13887
-2.7043	-6.74293	1.16567
-2.64911	-6.74293	1.19492
-2.59392	-6.74293	1.22483
-2.53873	-6.74293	1.2555
-2.48354	-6.74293	1.28542
-2.42835	-6.74293	1.31435
-2.37316	-6.74293	1.34136
-2.31797	-6.74293	1.36633
-2.26278	-6.74293	1.38835
-2.20759	-6.74293	1.40691
-2.1524	-6.74293	1.42162
-2.09721	-6.74293	1.43226
-2.04202	-6.74293	1.43816
-1.98683	-6.74293	1.43942
-1.93164	-6.74293	1.43553
-1.87645	-6.74293	1.42668
-1.82126	-6.74293	1.41274
-1.76607	-6.74293	1.39379
-1.71088	-6.74293	1.3702
-1.65569	-6.74293	1.34231
-1.6005	-6.74293	1.31049
-1.54531	-6.74293	1.27562
-1.49012	-6.74293	1.23836
-1.43493	-6.74293	1.19994
-1.37974	-6.74293	1.1614
-1.32455	-6.74293	1.12463
-1.26936	-6.74293	1.09015
-1.21417	-6.74293	1.06059
-1.15898	-6.74293	1.03767
-1.1038	-6.74293	1.02162
-1.04861	-6.74293	1.01363
-0.993416	-6.74293	1.01531
-0.938226	-6.74293	1.02667
-0.883036	-6.74293	1.04676
-0.827846	-6.74293	1.07507
-0.772657	-6.74293	1.11069
-0.717467	-6.74293	1.15223
-0.662277	-6.74293	1.19833
-0.607087	-6.74293	1.24705
-0.551898	-6.74293	1.29708
-0.496708	-6.74293	1.34675
-0.441518	-6.74293	1.39479
-0.386328	-6.74293	1.43994
-0.331139	-6.74293	1.48124
-0.275949	-6.74293	1.51764
-0.220759	-6.74293	1.54846
-0.165569	-6.74293	1.57307
-0.11038	-6.74293	1.59098
-0.0551898	-6.74293	1.60187
-5.55112e-17	-6.74293	1.60551
0.0551898	-6.74293	1.60187
0.11038	-6.74293	1.59098
0.165569	-6.74293	1.57307
0.220759	-6.74293	1.54846
0.275949	-6.74293	1.51764
0.331139	-6.74293	1.48124
0.386328	-6.74293	1.43994
0.441518	-6.74293	1.39479
0.496708	-6.74293	1.34675
0.551898	-6.74293	1.29708
0.607087	-6.74293	1.24705
0.662277	-6.74293	1.19833
0.717467	-6.74293	1.15223
0.772657	-6.74293	1.11069
0.827846	-6.74293	1.07507
0.883036	-6.74293	1.04676
0.938226	-6.74293	1.02667
0.993416	-6.74293	1.01531
1.04861	-6.74293	1.01363
1.1038	-6.74293	1.02162
1.15898	-6.74293	1.03767
1.21417	-6.74293	1.06059
1.26936	-6.74293	1.09015
1.32455	-6.74293	1.12463
1.37974	-6.74293	1.1614
1.43493	-6.74293	1.19994
1.49012	-6.74293	1.23836
1.54531	-6.74293	1.27562
1.6005	-6.74293	1.31049
1.65569	-6.74293	1.34231
1.71088	-6.74293	1.3702
1.76607	-6.74293	1.39379
1.82126	-6.74293	1.41274
1.87645	-6.74293	1.42668
1.93164	-6.74293	1.43553
1.98683	-6.74293	1.43942
2.04202	-6.74293	1.43816
2.09721	-6.74293	1.43226
2.1524	-6.74293	1.42162
2.20759	-6.74293	1.40691
2.26278	-6.74293	1.38835
2.31797	-6.74293	1.36633
2.37316	-6.74293	1.34136
2.42835	-6.74293	1.31435
2.48354	-6.74293	1.28542
2.53873	-6.74293	1.2555
2.59392	-6.74293	1.22483
2.64911	-6.74293	1.19492
2.7043	-6.74293	1.16567
2.75949	-6.74293	1.13887
2.81468	-6.74293	1.11411
2.86987	-6.74293	1.09179
2.92506	-6.74293	1.07398
2.98025	-6.74293	1.06063
3.03544	-6.74293	1.05139
3.09063	-6.74293	1.04809
3.14582	-6.74293	1.0491
3.20101	-6.74293	1.05391
3.2562	-6.74293	1.06444
3.31139	-6.74293	1.07903
3.36658	-6.74293	1.09677
3.42177	-6.74293	1.11747
3.47695	-6.74293	1.14101
3.53214	-6.74293	1.16492
3.58733	-6.74293	1.1896
3.64252	-6.74293	1.21357
3.69771	-6.74293	1.2372
3.7529	-6.74293	1.25959
3.80809	-6.74293	1.28004
3.86328	-6.74293	1.29811
3.91847	-6.74293	1.31321
3.97366	-6.74293	1.32522
4.02885	-6.74293	1.33403
4.08404	-6.74293	1.33939
-4.13923	-6.64076	1.27602
-4.08404	-6.64076	1.27452
-4.02885	-6.64076	1.27033
-3.97366	-6.64076	1.26303
-3.91847	-6.64076	1.25311
-3.86328	-6.64076	1.24101
-3.80809	-6.64076	1.22675
-3.7529	-6.64076	1.21034
-3.69771	-6.64076	1.19214
-3.64252	-6.64076	1.17375
-3.58733	-6.64076	1.15454
-3.53214	-6.64076	1.13471
-3.47695	-6.64076	1.11617
-3.42177	-6.64076	1.09792
-3.36658	-6.64076	1.08222
-3.31139	-6.64076	1.06839
-3.2562	-6.64076	1.05779
-3.20101	-6.64076	1.04941
-3.14582	-6.64076	1.04519
-3.09063	-6.64076	1.04441
-3.03544	-6.64076	1.04788
-2.98025	-6.64076	1.05492
-2.92506	-6.64076	1.06515
-2.86987	-6.64076	1.07917
-2.81468	-6.64076	1.0958
-2.75949	-6.64076	1.11502
-2.7043	-6.64076	1.1362
-2.64911	-6.64076	1.15895
-2.59392	-6.64076	1.18218
-2.53873	-6.64076	1.2062
-2.48354	-6.64076	1.23036
-2.42835	-6.64076	1.25329
-2.37316	-6.64076	1.2753
-2.31797	-6.64076	1.29578
-2.26278	-6.64076	1.31388
-2.20759	-6.64076	1.3296
-2.1524	-6.64076	1.34221
-2.09721	-6.64076	1.35149
-2.04202	-6.64076	1.35707
-1.98683	-6.64076	1.35868
-1.93164	-6.64076	1.35633
-1.87645	-6.64076	1.34977
-1.82126	-6.64076	1.33873
-1.76607	-6.64076	1.32356
-1.71088	-6.64076	1.30441
-1.65569	-6.64076	1.28143
-1.6005	-6.64076	1.25498
-1.54531	-6.64076	1.22597
-1.49012	-6.64076	1.19461
-1.43493	-6.64076	1.16229
-1.37974	-6.64076	1.12965
-1.32455	-6.64076	1.09859
-1.26936	-6.64076	1.06957
-1.21417	-6.64076	1.04383
-1.15898	-6.64076	1.02352
-1.1038	-6.64076	1.01003
-1.04861	-6.64076	1.00308
-0.993416	-6.64076	1.00333
-0.938226	-6.64076	1.01225
-0.883036	-6.64076	1.0287
-0.827846	-6.64076	1.05295
-0.772657	-6.64076	1.08295
-0.717467	-6.64076	1.11854
-0.662277	-6.64076	1.15828
-0.607087	-6.64076	1.20045
-0.551898	-6.64076	1.24418
-0.496708	-6.64076	1.28774
-0.441518	-6.64076	1.33011
-0.386328	-6.64076	1.37014
-0.331139	-6.64076	1.40682
-0.275949	-6.64076	1.4393
-0.220759	-6.64076	1.46682
-0.165569	-6.64076	1.48882
-0.11038	-6.64076	1.50489
-0.0551898	-6.64076	1.51463
-5.55112e-17	-6.64076	1.51791
0.0551898	-6.64076	1.51463
0.11038	-6.64076	1.50489
0.165569	-6.64076	1.48882
0.220759	-6.64076	1.46682
0.275949	-6.64076	1.4393
0.331139	-6.64076	1.40682
0.386328	-6.64076	1.37014
0.441518	-6.64076	1.33011
0.496708	-6.64076	1.28774
0.551898	-6.64076	1.24418
0.607087	-6.64076	1.20045
0.662277	-6.64076	1.15828
0.717467	-6.64076	1.11854
0.772657	-6.64076	1.08295
0.827846	-6.64076	1.05295
0.883036	-6.64076	1.0287
0.938226	-6.64076	1.01225
0.993416	-6.64076	1.00333
1.04861	-6.64076	1.00308
1.1038	-6.64076	1.01003
1.15898	-6.64076	1.02352
1.21417	-6.64076	1.04383
1.26936	-6.64076	1.06957
1.32455	-6.64076	1.09859
1.37974	-6.64076	1.12965
1.43493	-6.64076	1.16229
1.49012	-6.64076	1.19461
1.54531	-6.64076	1.22597
1.6005	-6.64076	1.25498
1.65569	-6.64076	1.28143
1.71088	-6.64076	1.30441
1.76607	-6.64076	1.32356
1.82126	-6.64076	1.33873
1.87645	-6.64076	1.34977
1.93164	-6.64076	1.35633
1.98683	-6.64076	1.35868
2.04202	-6.64076	1.35707
2.09721	-6.64076	1.35149
2.1524	-6.64076	1.34221
2.20759	-6.64076	1.3296
2.26278	-6.64076	1.31388
2.31797	-6.64076	1.29578
2.37316	-6.64076	1.2753
2.42835	-6.64076	1.25329
2.48354	-6.64076	1.23036
2.53873	-6.64076	1.2062
2.59392	-6.64076	1.18218
2.64911	-6.64076	1.15895
2.7043	-6.64076	1.1362
2.75949	-6.64076	1.11502
2.81468	-6.64076	1.0958
2.86987	-6.64076	1.07917
2.92506	-6.64076	1.06515
2.98025	-6.64076	1.05492
3.03544	-6.64076	1.04788
3.09063	-6.64076	1.04441
3.14582	-6.64076	1.04519
3.20101	-6.64076	1.04941
3.2562	-6.64076	1.05779
3.31139	-6.64076	1.06839
3.36658	-6.64076	1.08222
3.42177	-6.64076	1.09792
3.47695	-6.64076	1.11617
3.53214	-6.64076	1.13471
3.58733	-6.64076	1.15454
3.64252	-6.64076	1.17375
3.69771	-6.64076	1.19214
3.7529	-6.64076	1.21034
3.80809	-6.64076	1.22675
3.86328	-6.64076	1.24101
3.91847	-6.64076	1.25311
3.97366	-6.64076	1.26303
4.02885	-6.64076	1.27033
4.08404	-6.64076	1.27452
-4.13923	-6.5386	1.22004
-4.08404	-6.5386	1.21913
-4.02885	-6.5386	1.21531
-3.97366	-6.5386	1.20961
-3.91847	-6.5386	1.20215
-3.86328	-6.5386	1.1927
-3.80809	-6.5386	1.18103
-3.7529	-6.5386	1.16815
-3.69771	-6.5386	1.15441
-3.64252	-6.5386	1.1399
-3.58733	-6.5386	1.12591
-3.53214	-6.5386	1.11046
-3.47695	-6.5386	1.09603
-3.42177	-6.5386	1.08312
-3.36658	-6.5386	1.07166
-3.31139	-6.5386	1.06156
-3.2562	-6.5386	1.05356
-3.20101	-6.5386	1.04749
-3.14582	-6.5386	1.04485
-3.09063	-6.5386	1.04457
-3.03544	-6.5386	1.04629
-2.98025	-6.5386	1.05218
-2.92506	-6.5386	1.05945
-2.86987	-6.5386	1.07015
-2.81468	-6.5386	1.08255
-2.75949	-6.5386	1.09595
-2.7043	-6.5386	1.1117
-2.64911	-6.5386	1.12903
-2.59392	-6.5386	1.14641
-2.53873	-6.5386	1.16461
-2.48354	-6.5386	1.18237
-2.42835	-6.5386	1.20007
-2.37316	-6.5386	1.21692
-2.31797	-6.5386	1.23281
-2.26278	-6.5386	1.24714
-2.20759	-6.5386	1.25965
-2.1524	-6.5386	1.26986
-2.09721	-6.5386	1.27798
-2.04202	-6.5386	1.28323
-1.98683	-6.5386	1.28535
-1.93164	-6.5386	1.28427
-1.87645	-6.5386	1.27984
-1.82126	-6.5386	1.27193
-1.76607	-6.5386	1.26055
-1.71088	-6.5386	1.2459
-1.65569	-6.5386	1.22792
-1.6005	-6.5386	1.20674
-1.54531	-6.5386	1.18322
-1.49012	-6.5386	1.15782
-1.43493	-6.5386	1.13129
-1.37974	-6.5386	1.10443
-1.32455	-6.5386	1.07821
-1.26936	-6.5386	1.05402
-1.21417	-6.5386	1.03241
-1.15898	-6.5386	1.01537
-1.1038	-6.5386	1.00304
-1.04861	-6.5386	0.996112
-0.993416	-6.5386	0.996396
-0.938226	-6.5386	1.00276
-0.883036	-6.5386	1.01588
-0.827846	-6.5386	1.03534
-0.772657	-6.5386	1.06058
-0.717467	-6.5386	1.09038
-0.662277	-6.5386	1.124
-0.607087	-6.5386	1.1604
-0.551898	-6.5386	1.19787
-0.496708	-6.5386	1.23587
-0.441518	-6.5386	1.27282
-0.386328	-6.5386	1.30795
-0.331139	-6.5386	1.34032
-0.275949	-6.5386	1.36899
-0.220759	-6.5386	1.3934
-0.165569	-6.5386	1.41299
-0.11038	-6.5386	1.42725
-0.0551898	-6.5386	1.43596
-5.55112e-17	-6.5386	1.43886
0.0551898	-6.5386	1.43596
0.11038	-6.5386	1.42725
0.165569	-6.5386	1.41299
0.220759	-6.5386	1.3934
0.275949	-6.5386	1.36899
0.331139	-6.5386	1.34032
0.386328	-6.5386	1.30795
0.441518	-6.5386	1.27282
0.496708	-6.5386	1.23587
0.551898	-6.5386	1.19787
0.607087	-6.5386	1.1604
0.662277	-6.5386	1.124
0.717467	-6.5386	1.09038
0.772657	-6.5386	1.06058
0.827846	-6.5386	1.03534
0.883036	-6.5386	1.01588
0.938226	-6.5386	1.00276
0.993416	-6.5386	0.996396
1.04861	-6.5386	0.996112
1.1038	-6.5386	1.00304
1.15898	-6.5386	1.01537
1.21417	-6.5386	1.03241
1.26936	-6.5386	1.05402
1.32455	-6.5386	1.07821
1.37974	-6.5386	1.10443
1.43493	-6.5386	1.13129
1.49012	-6.5386	1.15782
1.54531	-6.5386	1.18322
1.6005	-6.5386	1.20674
1.65569	-6.5386	1.22792
1.71088	-6.5386	1.2459
1.76607	-6.5386	1.26055
1.82126	-6.5386	1.27193
1.87645	-6.5386	1.27984
1.93164	-6.5386	1.28427
1.98683	-6.5386	1.28535
2.04202	-6.5386	1.28323
2.09721	-6.5386	1.27798
2.1524	-6.5386	1.26986
2.20759	-6.5386	1.25965
2.26278	-6.5386	1.24714
2.31797	-6.5386	1.23281
2.37316	-6.5386	1.21692
2.42835	-6.5386	1.20007
2.48354	-6.5386	1.18237
2.53873	-6.5386	1.16461
2.59392	-6.5386	1.14641
2.64911	-6.5386	1.12903
2.7043	-6.5386	1.1117
2.75949	-6.5386	1.09595
2.81468	-6.5386	1.08255
2.86987	-6.5386	1.07015
2.92506	-6.5386	1.05945
2.98025	-6.5386	1.05218
3.03544	-6.5386	1.04629
3.09063	-6.5386	1.04457
3.14582	-6.5386	1.04485
3.20101	-6.5386	1.04749
3.2562	-6.5386	1.05356
3.31139	-6.5386	1.06156
3.36658	-6.5386	1.07166
3.42177	-6.5386	1.08312
3.47695	-6.5386	1.09603
3.53214	-6.5386	1.11046
3.58733	-6.5386	1.12591
3.64252	-6.5386	1.1399
3.69771	-6.5386	1.15441
3.7529	-6.5386	1.16815
3.80809	-6.5386	1.18103
3.86328	-6.5386	1.1927
3.91847	-6.5386	1.20215
3.97366	-6.5386	1.20961
4.02885	-6.5386	1.21531
4.08404	-6.5386	1.21913
-4.13923	-6.43643	1.17326
-4.08404	-6.43643	1.17163
-4.02885	-6.43643	1.16926
-3.97366	-6.43643	1.16533
-3.91847	-6.43643	1.15951
-3.86328	-6.43643	1.15195
-3.80809	-6.43643	1.14297
-3.7529	-6.43643	1.13441
-3.69771	-6.43643	1.12329
-3.64252	-6.43643	1.113
-3.58733	-6.43643	1.10242
-3.53214	-6.43643	1.09138
-3.47695	-6.43643	1.08153
-3.42177	-6.43643	1.07233
-3.36658	-6.43643	1.06475
-3.31139	-6.43643	1.05782
-3.2562	-6.43643	1.05148
-3.20101	-6.43643	1.04861
-3.14582	-6.43643	1.04614
-3.09063	-6.43643	1.04678
-3.03544	-6.43643	1.04798
-2.98025	-6.43643	1.05242
-2.92506	-6.43643	1.05725
-2.86987	-6.43643	1.06518
-2.81468	-6.43643	1.07361
-2.75949	-6.43643	1.0825
-2.7043	-6.43643	1.09339
-2.64911	-6.43643	1.1047
-2.59392	-6.43643	1.11652
-2.53873	-6.43643	1.12935
-2.48354	-6.43643	1.14164
-2.42835	-6.43643	1.1535
-2.37316	-6.43643	1.16566
-2.31797	-6.43643	1.17687
-2.26278	-6.43643	1.18696
-2.20759	-6.43643	1.19668
-2.1524	-6.43643	1.20481
-2.09721	-6.43643	1.21131
-2.04202	-6.43643	1.21581
-1.98683	-6.43643	1.21838
-1.93164	-6.43643	1.21899
-1.87645	-6.43643	1.21653
-1.82126	-6.43643	1.21209
-1.76607	-6.43643	1.20419
-1.71088	-6.43643	1.19409
-1.65569	-6.43643	1.18123
-1.6005	-6.43643	1.16567
-1.54531	-6.43643	1.14781
-1.49012	-6.43643	1.12775
-1.43493	-6.43643	1.10701
-1.37974	-6.43643	1.0854
-1.32455	-6.43643	1.06476
-1.26936	-6.43643	1.04469
-1.21417	-6.43643	1.02647
-1.15898	-6.43643	1.01169
-1.1038	-6.43643	1.00109
-1.04861	-6.43643	0.994997
-0.993416	-6.43643	0.993916
-0.938226	-6.43643	0.99779
-0.883036	-6.43643	1.00827
-0.827846	-6.43643	1.02374
-0.772657	-6.43643	1.04396
-0.717467	-6.43643	1.06833
-0.662277	-6.43643	1.09613
-0.607087	-6.43643	1.12679
-0.551898	-6.43643	1.15877
-0.496708	-6.43643	1.19111
-0.441518	-6.43643	1.22318
-0.386328	-6.43643	1.25367
-0.331139	-6.43643	1.28184
-0.275949	-6.43643	1.30701
-0.220759	-6.43643	1.3285
-0.165569	-6.43643	1.34575
-0.11038	-6.43643	1.35839
-0.0551898	-6.43643	1.36611
-5.55112e-17	-6.43643	1.36866
0.0551898	-6.43643	1.36611
0.11038	-6.43643	1.35839
0.165569	-6.43643	1.34575
0.220759	-6.43643	1.3285
0.275949	-6.43643	1.30701
0.331139	-6.43643	1.28184
0.386328	-6.43643	1.25367
0.441518	-6.43643	1.22318
0.496708	-6.43643	1.19111
0.551898	-6.43643	1.15877
0.607087	-6.43643	1.12679
0.662277	-6.43643	1.09613
0.717467	-6.43643	1.06833
0.772657	-6.43643	1.04396
0.827846	-6.43643	1.02374
0.883036	-6.43643	1.00827
0.938226	-6.43643	0.99779
0.993416	-6.43643	0.993916
1.04861	-6.43643	0.994997
1.1038	-6.43643	1.00109
1.15898	-6.43643	1.01169
1.21417	-6.43643	1.02647
1.26936	-6.43643	1.04469
1.32455	-6.43643	1.06476
1.37974	-6.43643	1.0854
1.43493	-6.43643	1.10701
1.49012	-6.43643	1.12775
1.54531	-6.43643	1.14781
1.6005	-6.43643	1.16567
1.65569	-6.43643	1.18123
1.71088	-6.43643	1.19409
1.76607	-6.43643	1.20419
1.82126	-6.43643	1.21209
1.87645	-6.43643	1.21653
1.93164	-6.43643	1.21899
1.98683	-6.43643	1.21838
2.04202	-6.43643	1.21581
2.09721	-6.43643	1.21131
2.1524	-6.43643	1.20481
2.20759	-6.43643	1.19668
2.26278	-6.43643	1.18696
2.31797	-6.43643	1.17687
2.37316	-6.43643	1.16566
2.42835	-6.43643	1.1535
2.48354	-6.43643	1.14164
2.53873	-6.43643	1.12935
2.59392	-6.43643	1.11652
2.64911	-6.43643	1.1047
2.7043	-6.43643	1.09339
2.75949	-6.43643	1.0825
2.81468	-6.43643	1.07361
2.86987	-6.43643	1.06518
2.92506	-6.43643	1.05725
2.98025	-6.43643	1.05242
3.03544	-6.43643	1.04798
3.09063	-6.43643	1.04678
3.14582	-6.43643	1.04614
3.20101	-6.43643	1.04861
3.2562	-6.43643	1.05148
3.31139	-6.43643	1.05782
3.36658	-6.43643	1.06475
3.42177	-6.43643	1.07233
3.47695	-6.43643	1.08153
3.53214	-6.43643	1.09138
3.58733	-6.43643	1.10242
3.64252	-6.43643	1.113
3.69771	-6.43643	1.12329
3.7529	-6.43643	1.13441
3.80809	-6.43643	1.14297
3.86328	-6.43643	1.15195
3.91847	-6.43643	1.15951
3.97366	-6.43643	1.16533
4.02885	-6.43643	1.16926
4.08404	-6.43643	1.17163
-4.13923	-6.33427	1.13335
-4.08404	-6.33427	1.13375
-4.02885	-6.33427	1.13108
-3.97366	-6.33427	1.12775
-3.91847	-6.33427	1.12407
-3.86328	-6.33427	1.11912
-3.80809	-6.33427	1.11305
-3.7529	-6.33427	1.10595
-3.69771	-6.33427	1.09832
-3.64252	-6.33427	1.09213
-3.58733	-6.33427	1.08392
-3.53214	-6.33427	1.07809
-3.47695	-6.33427	1.07122
-3.42177	-6.33427	1.06525
-3.36658	-6.33427	1.06068
-3.31139	-6.33427	1.05551
-3.2562	-6.33427	1.05352
-3.20101	-6.33427	1.05087
-3.14582	-6.33427	1.05049
-3.09063	-6.33427	1.05142
-3.03544	-6.33427	1.05238
-2.98025	-6.33427	1.05475
-2.92506	-6.33427	1.05925
-2.86987	-6.33427	1.06248
-2.81468	-6.33427	1.0676
-2.75949	-6.33427	1.07429
-2.7043	-6.33427	1.08005
-2.64911	-6.33427	1.08666
-2.59392	-6.33427	1.09332
-2.53873	-6.33427	1.10001
-2.48354	-6.33427	1.10715
-2.42835	-6.33427	1.11347
-2.37316	-6.33427	1.12037
-2.31797	-6.33427	1.12759
-2.26278	-6.33427	1.13363
-2.20759	-6.33427	1.13974
-2.1524	-6.33427	1.14555
-2.09721	-6.33427	1.15063
-2.04202	-6.33427	1.15457
-1.98683	-6.33427	1.15725
-1.93164	-6.33427	1.15893
-1.87645	-6.33427	1.15912
-1.82126	-6.33427	1.15755
-1.76607	-6.33427	1.15408
-1.71088	-6.33427	1.14845
-1.65569	-6.33427	1.14016
-1.6005	-6.33427	1.13042
-1.54531	-6.33427	1.11795
-1.49012	-6.33427	1.10416
[truncated: 20,501 more rows]

## Sheet: ED Fig.5d
kc*	kx	Intensity
-4.13923	-7.66242	0.334719
-4.11164	-7.66242	0.334991
-4.08404	-7.66242	0.334653
-4.05645	-7.66242	0.334512
-4.02885	-7.66242	0.334445
-4.00126	-7.66242	0.333833
-3.97366	-7.66242	0.333721
-3.94607	-7.66242	0.333187
-3.91847	-7.66242	0.332565
-3.89088	-7.66242	0.332289
-3.86328	-7.66242	0.3314
-3.83569	-7.66242	0.330896
-3.80809	-7.66242	0.33027
-3.7805	-7.66242	0.329298
-3.7529	-7.66242	0.32883
-3.72531	-7.66242	0.327851
-3.69771	-7.66242	0.327037
-3.67012	-7.66242	0.326415
-3.64252	-7.66242	0.325295
-3.61493	-7.66242	0.324689
-3.58733	-7.66242	0.323807
-3.55974	-7.66242	0.322834
-3.53214	-7.66242	0.322297
-3.50455	-7.66242	0.321257
-3.47695	-7.66242	0.320596
-3.44936	-7.66242	0.319962
-3.42177	-7.66242	0.319019
-3.39417	-7.66242	0.318629
-3.36658	-7.66242	0.317868
-3.33898	-7.66242	0.317261
-3.31139	-7.66242	0.316963
-3.28379	-7.66242	0.316239
-3.2562	-7.66242	0.316033
-3.2286	-7.66242	0.315689
-3.20101	-7.66242	0.315247
-3.17341	-7.66242	0.315309
-3.14582	-7.66242	0.314951
-3.11822	-7.66242	0.314946
-3.09063	-7.66242	0.315074
-3.06303	-7.66242	0.31489
-3.03544	-7.66242	0.315273
-3.00784	-7.66242	0.315363
-2.98025	-7.66242	0.315554
-2.95265	-7.66242	0.316118
-2.92506	-7.66242	0.316248
-2.89746	-7.66242	0.316864
-2.86987	-7.66242	0.3174
-2.84227	-7.66242	0.317761
-2.81468	-7.66242	0.318647
-2.78708	-7.66242	0.319099
-2.75949	-7.66242	0.319824
-2.73189	-7.66242	0.320721
-2.7043	-7.66242	0.32121
-2.6767	-7.66242	0.322241
-2.64911	-7.66242	0.322965
-2.62151	-7.66242	0.323669
-2.59392	-7.66242	0.324763
-2.56632	-7.66242	0.325325
-2.53873	-7.66242	0.326295
-2.51113	-7.66242	0.327185
-2.48354	-7.66242	0.327751
-2.45594	-7.66242	0.32883
-2.42835	-7.66242	0.3294
-2.40075	-7.66242	0.330119
-2.37316	-7.66242	0.331019
-2.34556	-7.66242	0.33137
-2.31797	-7.66242	0.33221
-2.29038	-7.66242	0.332713
-2.26278	-7.66242	0.333047
-2.23519	-7.66242	0.33378
-2.20759	-7.66242	0.333886
-2.18	-7.66242	0.334307
-2.1524	-7.66242	0.334664
-2.12481	-7.66242	0.334566
-2.09721	-7.66242	0.334968
-2.06962	-7.66242	0.33484
-2.04202	-7.66242	0.334751
-2.01443	-7.66242	0.334888
-1.98683	-7.66242	0.334405
-1.95924	-7.66242	0.33437
-1.93164	-7.66242	0.33405
-1.90405	-7.66242	0.333474
-1.87645	-7.66242	0.333337
-1.84886	-7.66242	0.33259
-1.82126	-7.66242	0.332104
-1.79367	-7.66242	0.331648
-1.76607	-7.66242	0.330713
-1.73848	-7.66242	0.330294
-1.71088	-7.66242	0.329444
-1.68329	-7.66242	0.328591
-1.65569	-7.66242	0.328059
-1.6281	-7.66242	0.326966
-1.6005	-7.66242	0.326313
-1.57291	-7.66242	0.325516
-1.54531	-7.66242	0.324465
-1.51772	-7.66242	0.32392
-1.49012	-7.66242	0.322889
-1.46253	-7.66242	0.322104
-1.43493	-7.66242	0.321487
-1.40734	-7.66242	0.320449
-1.37974	-7.66242	0.319953
-1.35215	-7.66242	0.319179
-1.32455	-7.66242	0.318402
-1.29696	-7.66242	0.318044
-1.26936	-7.66242	0.317226
-1.24177	-7.66242	0.316841
-1.21417	-7.66242	0.316455
-1.18658	-7.66242	0.315835
-1.15898	-7.66242	0.315767
-1.13139	-7.66242	0.315329
-1.1038	-7.66242	0.315111
-1.0762	-7.66242	0.315164
-1.04861	-7.66242	0.314829
-1.02101	-7.66242	0.315035
-0.993416	-7.66242	0.315065
-0.965821	-7.66242	0.315052
-0.938226	-7.66242	0.315516
-0.910631	-7.66242	0.315548
-0.883036	-7.66242	0.315973
-0.855441	-7.66242	0.31647
-0.827846	-7.66242	0.31668
-0.800252	-7.66242	0.317451
-0.772657	-7.66242	0.317872
-0.745062	-7.66242	0.318432
-0.717467	-7.66242	0.319308
-0.689872	-7.66242	0.31973
-0.662277	-7.66242	0.320651
-0.634682	-7.66242	0.321411
-0.607087	-7.66242	0.322013
-0.579492	-7.66242	0.323102
-0.551898	-7.66242	0.323694
-0.524303	-7.66242	0.324585
-0.496708	-7.66242	0.325564
-0.469113	-7.66242	0.326119
-0.441518	-7.66242	0.327206
-0.413923	-7.66242	0.327897
-0.386328	-7.66242	0.32859
-0.358733	-7.66242	0.329609
-0.331139	-7.66242	0.330049
-0.303544	-7.66242	0.330912
-0.275949	-7.66242	0.3316
-0.248354	-7.66242	0.331975
-0.220759	-7.66242	0.332831
-0.193164	-7.66242	0.333109
-0.165569	-7.66242	0.33357
-0.137974	-7.66242	0.334136
-0.11038	-7.66242	0.334147
-0.0827846	-7.66242	0.334651
-0.0551898	-7.66242	0.334746
-0.0275949	-7.66242	0.334714
-5.55112e-17	-7.66242	0.335037
0.0275949	-7.66242	0.334714
0.0551898	-7.66242	0.334746
0.0827846	-7.66242	0.334651
0.11038	-7.66242	0.334147
0.137974	-7.66242	0.334136
0.165569	-7.66242	0.33357
0.193164	-7.66242	0.333109
0.220759	-7.66242	0.332831
0.248354	-7.66242	0.331975
0.275949	-7.66242	0.3316
0.303544	-7.66242	0.330912
0.331139	-7.66242	0.330049
0.358733	-7.66242	0.329609
0.386328	-7.66242	0.32859
0.413923	-7.66242	0.327897
0.441518	-7.66242	0.327206
0.469113	-7.66242	0.326119
0.496708	-7.66242	0.325564
0.524303	-7.66242	0.324585
0.551898	-7.66242	0.323694
0.579492	-7.66242	0.323102
0.607087	-7.66242	0.322013
0.634682	-7.66242	0.321411
0.662277	-7.66242	0.320651
0.689872	-7.66242	0.31973
0.717467	-7.66242	0.319308
0.745062	-7.66242	0.318432
0.772657	-7.66242	0.317872
0.800252	-7.66242	0.317451
0.827846	-7.66242	0.31668
0.855441	-7.66242	0.31647
0.883036	-7.66242	0.315973
0.910631	-7.66242	0.315548
0.938226	-7.66242	0.315516
0.965821	-7.66242	0.315052
0.993416	-7.66242	0.315065
1.02101	-7.66242	0.315035
1.04861	-7.66242	0.314829
1.0762	-7.66242	0.315164
1.1038	-7.66242	0.315111
1.13139	-7.66242	0.315329
1.15898	-7.66242	0.315767
1.18658	-7.66242	0.315835
1.21417	-7.66242	0.316455
1.24177	-7.66242	0.316841
1.26936	-7.66242	0.317226
1.29696	-7.66242	0.318044
1.32455	-7.66242	0.318402
1.35215	-7.66242	0.319179
1.37974	-7.66242	0.319953
1.40734	-7.66242	0.320449
1.43493	-7.66242	0.321487
1.46253	-7.66242	0.322104
1.49012	-7.66242	0.322889
1.51772	-7.66242	0.32392
1.54531	-7.66242	0.324465
1.57291	-7.66242	0.325516
1.6005	-7.66242	0.326313
1.6281	-7.66242	0.326966
1.65569	-7.66242	0.328059
1.68329	-7.66242	0.328591
1.71088	-7.66242	0.329444
1.73848	-7.66242	0.330294
1.76607	-7.66242	0.330713
1.79367	-7.66242	0.331648
1.82126	-7.66242	0.332104
1.84886	-7.66242	0.33259
1.87645	-7.66242	0.333337
1.90405	-7.66242	0.333474
1.93164	-7.66242	0.33405
1.95924	-7.66242	0.33437
1.98683	-7.66242	0.334405
2.01443	-7.66242	0.334888
2.04202	-7.66242	0.334751
2.06962	-7.66242	0.33484
2.09721	-7.66242	0.334968
2.12481	-7.66242	0.334566
2.1524	-7.66242	0.334664
2.18	-7.66242	0.334307
2.20759	-7.66242	0.333886
2.23519	-7.66242	0.33378
2.26278	-7.66242	0.333047
2.29038	-7.66242	0.332713
2.31797	-7.66242	0.33221
2.34556	-7.66242	0.33137
2.37316	-7.66242	0.331019
2.40075	-7.66242	0.330119
2.42835	-7.66242	0.3294
2.45594	-7.66242	0.32883
2.48354	-7.66242	0.327751
2.51113	-7.66242	0.327185
2.53873	-7.66242	0.326295
2.56632	-7.66242	0.325325
2.59392	-7.66242	0.324763
2.62151	-7.66242	0.323669
2.64911	-7.66242	0.322965
2.6767	-7.66242	0.322241
2.7043	-7.66242	0.32121
2.73189	-7.66242	0.320721
2.75949	-7.66242	0.319824
2.78708	-7.66242	0.319099
2.81468	-7.66242	0.318647
2.84227	-7.66242	0.317761
2.86987	-7.66242	0.3174
2.89746	-7.66242	0.316864
2.92506	-7.66242	0.316248
2.95265	-7.66242	0.316118
2.98025	-7.66242	0.315554
3.00784	-7.66242	0.315363
3.03544	-7.66242	0.315273
3.06303	-7.66242	0.31489
3.09063	-7.66242	0.315074
3.11822	-7.66242	0.314946
3.14582	-7.66242	0.314951
3.17341	-7.66242	0.315309
3.20101	-7.66242	0.315247
3.2286	-7.66242	0.315689
3.2562	-7.66242	0.316033
3.28379	-7.66242	0.316239
3.31139	-7.66242	0.316963
3.33898	-7.66242	0.317261
3.36658	-7.66242	0.317868
3.39417	-7.66242	0.318629
3.42177	-7.66242	0.319019
3.44936	-7.66242	0.319962
3.47695	-7.66242	0.320596
3.50455	-7.66242	0.321257
3.53214	-7.66242	0.322297
3.55974	-7.66242	0.322834
3.58733	-7.66242	0.323807
3.61493	-7.66242	0.324689
3.64252	-7.66242	0.325295
3.67012	-7.66242	0.326415
3.69771	-7.66242	0.327037
3.72531	-7.66242	0.327851
3.7529	-7.66242	0.32883
3.7805	-7.66242	0.329298
3.80809	-7.66242	0.33027
3.83569	-7.66242	0.330896
3.86328	-7.66242	0.3314
3.89088	-7.66242	0.332289
3.91847	-7.66242	0.332565
3.94607	-7.66242	0.333187
3.97366	-7.66242	0.333721
4.00126	-7.66242	0.333833
4.02885	-7.66242	0.334445
4.05645	-7.66242	0.334512
4.08404	-7.66242	0.334653
4.11164	-7.66242	0.334991
-4.13923	-7.61134	0.47908
-4.11164	-7.61134	0.477778
-4.08404	-7.61134	0.475731
-4.05645	-7.61134	0.471636
-4.02885	-7.61134	0.46594
-4.00126	-7.61134	0.459512
-3.97366	-7.61134	0.450994
-3.94607	-7.61134	0.442037
-3.91847	-7.61134	0.431976
-3.89088	-7.61134	0.420814
-3.86328	-7.61134	0.409735
-3.83569	-7.61134	0.397593
-3.80809	-7.61134	0.385561
-3.7805	-7.61134	0.373524
-3.7529	-7.61134	0.361127
-3.72531	-7.61134	0.349468
-3.69771	-7.61134	0.337725
-3.67012	-7.61134	0.326507
-3.64252	-7.61134	0.316012
-3.61493	-7.61134	0.305727
-3.58733	-7.61134	0.296478
-3.55974	-7.61134	0.287763
-3.53214	-7.61134	0.279771
-3.50455	-7.61134	0.272855
-3.47695	-7.61134	0.266494
-3.44936	-7.61134	0.26128
-3.42177	-7.61134	0.256982
-3.39417	-7.61134	0.253553
-3.36658	-7.61134	0.251471
-3.33898	-7.61134	0.250286
-3.31139	-7.61134	0.250479
-3.28379	-7.61134	0.252111
-3.2562	-7.61134	0.255022
-3.2286	-7.61134	0.259956
-3.20101	-7.61134	0.266626
-3.17341	-7.61134	0.275601
-3.14582	-7.61134	0.287523
-3.11822	-7.61134	0.302296
-3.09063	-7.61134	0.3215
-3.06303	-7.61134	0.345553
-3.03544	-7.61134	0.375794
-3.00784	-7.61134	0.415076
-2.98025	-7.61134	0.464657
-2.95265	-7.61134	0.530136
-2.92506	-7.61134	0.61719
-2.89746	-7.61134	0.733856
-2.86987	-7.61134	0.899032
-2.84227	-7.61134	1.13277
-2.81468	-7.61134	1.47992
-2.78708	-7.61134	2.01292
-2.75949	-7.61134	2.82077
-2.73189	-7.61134	4.00728
-2.7043	-7.61134	5.30989
-2.6767	-7.61134	5.79555
-2.64911	-7.61134	4.89875
-2.62151	-7.61134	3.53964
-2.59392	-7.61134	2.45168
-2.56632	-7.61134	1.73265
-2.53873	-7.61134	1.27427
-2.51113	-7.61134	0.971188
-2.48354	-7.61134	0.769082
-2.45594	-7.61134	0.627938
-2.42835	-7.61134	0.52667
-2.40075	-7.61134	0.453487
-2.37316	-7.61134	0.398458
-2.34556	-7.61134	0.357471
-2.31797	-7.61134	0.326701
-2.29038	-7.61134	0.303423
-2.26278	-7.61134	0.286762
-2.23519	-7.61134	0.27501
-2.20759	-7.61134	0.267758
-2.18	-7.61134	0.264771
-2.1524	-7.61134	0.265379
-2.12481	-7.61134	0.270231
-2.09721	-7.61134	0.279258
-2.06962	-7.61134	0.292926
-2.04202	-7.61134	0.312729
-2.01443	-7.61134	0.339168
-1.98683	-7.61134	0.374985
-1.95924	-7.61134	0.423254
-1.93164	-7.61134	0.487585
-1.90405	-7.61134	0.577224
-1.87645	-7.61134	0.701927
-1.84886	-7.61134	0.881561
-1.82126	-7.61134	1.15272
-1.79367	-7.61134	1.56711
-1.76607	-7.61134	2.23516
-1.73848	-7.61134	3.29614
-1.71088	-7.61134	4.75429
-1.68329	-7.61134	5.92007
-1.65569	-7.61134	5.52692
-1.6281	-7.61134	4.08191
-1.6005	-7.61134	2.78355
-1.57291	-7.61134	1.93159
-1.54531	-7.61134	1.39187
-1.51772	-7.61134	1.04964
-1.49012	-7.61134	0.824185
-1.46253	-7.61134	0.668167
-1.43493	-7.61134	0.558977
-1.40734	-7.61134	0.479032
-1.37974	-7.61134	0.4195
-1.35215	-7.61134	0.374973
-1.32455	-7.61134	0.340488
-1.29696	-7.61134	0.314228
-1.26936	-7.61134	0.294086
-1.24177	-7.61134	0.27854
-1.21417	-7.61134	0.267218
-1.18658	-7.61134	0.258975
-1.15898	-7.61134	0.253559
-1.13139	-7.61134	0.250807
-1.1038	-7.61134	0.250073
-1.0762	-7.61134	0.251675
-1.04861	-7.61134	0.255314
-1.02101	-7.61134	0.260836
-0.993416	-7.61134	0.268759
-0.965821	-7.61134	0.278604
-0.938226	-7.61134	0.290848
-0.910631	-7.61134	0.30584
-0.883036	-7.61134	0.32316
-0.855441	-7.61134	0.34399
-0.827846	-7.61134	0.368111
-0.800252	-7.61134	0.395787
-0.772657	-7.61134	0.428581
-0.745062	-7.61134	0.465584
-0.717467	-7.61134	0.508609
-0.689872	-7.61134	0.558624
-0.662277	-7.61134	0.614739
-0.634682	-7.61134	0.680776
-0.607087	-7.61134	0.75561
-0.579492	-7.61134	0.8404
-0.551898	-7.61134	0.93968
-0.524303	-7.61134	1.04933
-0.496708	-7.61134	1.1753
-0.469113	-7.61134	1.31828
-0.441518	-7.61134	1.47322
-0.413923	-7.61134	1.6509
-0.386328	-7.61134	1.84143
-0.358733	-7.61134	2.04546
-0.331139	-7.61134	2.27055
-0.303544	-7.61134	2.49493
-0.275949	-7.61134	2.73174
-0.248354	-7.61134	2.97072
-0.220759	-7.61134	3.19229
-0.193164	-7.61134	3.41775
-0.165569	-7.61134	3.61473
-0.137974	-7.61134	3.78742
-0.11038	-7.61134	3.94675
-0.0827846	-7.61134	4.05665
-0.0551898	-7.61134	4.14705
-0.0275949	-7.61134	4.20375
-5.55112e-17	-7.61134	4.21143
0.0275949	-7.61134	4.20375
0.0551898	-7.61134	4.14705
0.0827846	-7.61134	4.05665
0.11038	-7.61134	3.94675
0.137974	-7.61134	3.78742
0.165569	-7.61134	3.61473
0.193164	-7.61134	3.41775
0.220759	-7.61134	3.19229
0.248354	-7.61134	2.97072
0.275949	-7.61134	2.73174
0.303544	-7.61134	2.49493
0.331139	-7.61134	2.27055
0.358733	-7.61134	2.04546
0.386328	-7.61134	1.84143
0.413923	-7.61134	1.6509
0.441518	-7.61134	1.47322
0.469113	-7.61134	1.31828
0.496708	-7.61134	1.1753
0.524303	-7.61134	1.04933
0.551898	-7.61134	0.93968
0.579492	-7.61134	0.8404
0.607087	-7.61134	0.75561
0.634682	-7.61134	0.680776
0.662277	-7.61134	0.614739
0.689872	-7.61134	0.558624
0.717467	-7.61134	0.508609
0.745062	-7.61134	0.465584
0.772657	-7.61134	0.428581
0.800252	-7.61134	0.395787
0.827846	-7.61134	0.368111
0.855441	-7.61134	0.34399
0.883036	-7.61134	0.32316
0.910631	-7.61134	0.30584
0.938226	-7.61134	0.290848
0.965821	-7.61134	0.278604
0.993416	-7.61134	0.268759
1.02101	-7.61134	0.260836
1.04861	-7.61134	0.255314
1.0762	-7.61134	0.251675
1.1038	-7.61134	0.250073
1.13139	-7.61134	0.250807
1.15898	-7.61134	0.253559
1.18658	-7.61134	0.258975
1.21417	-7.61134	0.267218
1.24177	-7.61134	0.27854
1.26936	-7.61134	0.294086
1.29696	-7.61134	0.314228
1.32455	-7.61134	0.340488
1.35215	-7.61134	0.374973
1.37974	-7.61134	0.4195
1.40734	-7.61134	0.479032
1.43493	-7.61134	0.558977
1.46253	-7.61134	0.668167
1.49012	-7.61134	0.824185
1.51772	-7.61134	1.04964
1.54531	-7.61134	1.39187
1.57291	-7.61134	1.93159
1.6005	-7.61134	2.78355
1.6281	-7.61134	4.08191
1.65569	-7.61134	5.52692
1.68329	-7.61134	5.92007
1.71088	-7.61134	4.75429
1.73848	-7.61134	3.29614
1.76607	-7.61134	2.23516
1.79367	-7.61134	1.56711
1.82126	-7.61134	1.15272
1.84886	-7.61134	0.881561
1.87645	-7.61134	0.701927
1.90405	-7.61134	0.577224
1.93164	-7.61134	0.487585
1.95924	-7.61134	0.423254
1.98683	-7.61134	0.374985
2.01443	-7.61134	0.339168
2.04202	-7.61134	0.312729
2.06962	-7.61134	0.292926
2.09721	-7.61134	0.279258
2.12481	-7.61134	0.270231
2.1524	-7.61134	0.265379
2.18	-7.61134	0.264771
2.20759	-7.61134	0.267758
2.23519	-7.61134	0.27501
2.26278	-7.61134	0.286762
2.29038	-7.61134	0.303423
2.31797	-7.61134	0.326701
2.34556	-7.61134	0.357471
2.37316	-7.61134	0.398458
2.40075	-7.61134	0.453487
2.42835	-7.61134	0.52667
2.45594	-7.61134	0.627938
2.48354	-7.61134	0.769082
2.51113	-7.61134	0.971188
2.53873	-7.61134	1.27427
2.56632	-7.61134	1.73265
2.59392	-7.61134	2.45168
2.62151	-7.61134	3.53964
2.64911	-7.61134	4.89875
2.6767	-7.61134	5.79555
2.7043	-7.61134	5.30989
2.73189	-7.61134	4.00728
2.75949	-7.61134	2.82077
2.78708	-7.61134	2.01292
2.81468	-7.61134	1.47992
2.84227	-7.61134	1.13277
2.86987	-7.61134	0.899032
2.89746	-7.61134	0.733856
2.92506	-7.61134	0.61719
2.95265	-7.61134	0.530136
2.98025	-7.61134	0.464657
3.00784	-7.61134	0.415076
3.03544	-7.61134	0.375794
3.06303	-7.61134	0.345553
3.09063	-7.61134	0.3215
3.11822	-7.61134	0.302296
3.14582	-7.61134	0.287523
3.17341	-7.61134	0.275601
3.20101	-7.61134	0.266626
3.2286	-7.61134	0.259956
3.2562	-7.61134	0.255022
3.28379	-7.61134	0.252111
3.31139	-7.61134	0.250479
3.33898	-7.61134	0.250286
3.36658	-7.61134	0.251471
3.39417	-7.61134	0.253553
3.42177	-7.61134	0.256982
3.44936	-7.61134	0.26128
3.47695	-7.61134	0.266494
3.50455	-7.61134	0.272855
3.53214	-7.61134	0.279771
3.55974	-7.61134	0.287763
3.58733	-7.61134	0.296478
3.61493	-7.61134	0.305727
3.64252	-7.61134	0.316012
3.67012	-7.61134	0.326507
3.69771	-7.61134	0.337725
3.72531	-7.61134	0.349468
3.7529	-7.61134	0.361127
3.7805	-7.61134	0.373524
3.80809	-7.61134	0.385561
3.83569	-7.61134	0.397593
3.86328	-7.61134	0.409735
3.89088	-7.61134	0.420814
3.91847	-7.61134	0.431976
3.94607	-7.61134	0.442037
3.97366	-7.61134	0.450994
4.00126	-7.61134	0.459512
4.02885	-7.61134	0.46594
4.05645	-7.61134	0.471636
4.08404	-7.61134	0.475731
4.11164	-7.61134	0.477778
-4.13923	-7.56026	0.570901
-4.11164	-7.56026	0.572131
-4.08404	-7.56026	0.579292
-4.05645	-7.56026	0.590051
-4.02885	-7.56026	0.605813
-4.00126	-7.56026	0.628626
-3.97366	-7.56026	0.656432
-3.94607	-7.56026	0.694559
-3.91847	-7.56026	0.742357
-3.89088	-7.56026	0.803184
-3.86328	-7.56026	0.884394
-3.83569	-7.56026	0.986738
-3.80809	-7.56026	1.12626
-3.7805	-7.56026	1.31366
-3.7529	-7.56026	1.56995
-3.72531	-7.56026	1.94092
-3.69771	-7.56026	2.46363
-3.67012	-7.56026	3.22654
-3.64252	-7.56026	4.25836
-3.61493	-7.56026	5.35241
-3.58733	-7.56026	5.85189
-3.55974	-7.56026	5.16876
-3.53214	-7.56026	3.84723
-3.50455	-7.56026	2.66913
-3.47695	-7.56026	1.85584
-3.44936	-7.56026	1.32108
-3.42177	-7.56026	0.97763
-3.39417	-7.56026	0.748801
-3.36658	-7.56026	0.592618
-3.33898	-7.56026	0.484618
-3.31139	-7.56026	0.407043
-3.28379	-7.56026	0.351681
-3.2562	-7.56026	0.31174
-3.2286	-7.56026	0.283203
-3.20101	-7.56026	0.264113
-3.17341	-7.56026	0.252379
-3.14582	-7.56026	0.247727
-3.11822	-7.56026	0.250036
-3.09063	-7.56026	0.259765
-3.06303	-7.56026	0.279237
-3.03544	-7.56026	0.311108
-3.00784	-7.56026	0.361886
-2.98025	-7.56026	0.443379
-2.95265	-7.56026	0.577189
-2.92506	-7.56026	0.816284
-2.89746	-7.56026	1.27908
-2.86987	-7.56026	2.27747
-2.84227	-7.56026	4.36314
-2.81468	-7.56026	5.62814
-2.78708	-7.56026	3.40547
-2.75949	-7.56026	1.74788
-2.73189	-7.56026	1.00947
-2.7043	-7.56026	0.659343
-2.6767	-7.56026	0.477287
-2.64911	-7.56026	0.373853
-2.62151	-7.56026	0.313053
-2.59392	-7.56026	0.278166
-2.56632	-7.56026	0.260516
-2.53873	-7.56026	0.257226
-2.51113	-7.56026	0.267568
-2.48354	-7.56026	0.294022
-2.45594	-7.56026	0.344124
-2.42835	-7.56026	0.432104
-2.40075	-7.56026	0.593731
-2.37316	-7.56026	0.917096
-2.34556	-7.56026	1.65187
-2.31797	-7.56026	3.54317
-2.29038	-7.56026	6.06159
-2.26278	-7.56026	3.74406
-2.23519	-7.56026	1.72735
-2.20759	-7.56026	0.943436
-2.18	-7.56026	0.603793
-2.1524	-7.56026	0.436501
-2.12481	-7.56026	0.346587
-2.09721	-7.56026	0.296676
-2.06962	-7.56026	0.271765
-2.04202	-7.56026	0.264555
-2.01443	-7.56026	0.273377
-1.98683	-7.56026	0.300809
-1.95924	-7.56026	0.353468
-1.93164	-7.56026	0.44935
-1.90405	-7.56026	0.628371
-1.87645	-7.56026	0.99252
-1.84886	-7.56026	1.85484
-1.82126	-7.56026	4.02663
-1.79367	-7.56026	6.00016
-1.76607	-7.56026	3.29315
-1.73848	-7.56026	1.56339
-1.71088	-7.56026	0.880086
-1.68329	-7.56026	0.577443
-1.65569	-7.56026	0.42447
-1.6281	-7.56026	0.339816
-1.6005	-7.56026	0.292291
-1.57291	-7.56026	0.266959
-1.54531	-7.56026	0.25741
-1.51772	-7.56026	0.261613
-1.49012	-7.56026	0.279521
-1.46253	-7.56026	0.315078
-1.43493	-7.56026	0.376366
-1.40734	-7.56026	0.479206
-1.37974	-7.56026	0.661262
-1.35215	-7.56026	1.00485
-1.32455	-7.56026	1.72273
-1.29696	-7.56026	3.32449
-1.26936	-7.56026	5.56273
-1.24177	-7.56026	4.53835
-1.21417	-7.56026	2.41574
-1.18658	-7.56026	1.3575
-1.15898	-7.56026	0.861468
-1.13139	-7.56026	0.607632
-1.1038	-7.56026	0.464388
-1.0762	-7.56026	0.377415
-1.04861	-7.56026	0.323104
-1.02101	-7.56026	0.28834
-0.993416	-7.56026	0.266785
-0.965821	-7.56026	0.255052
-0.938226	-7.56026	0.250701
-0.910631	-7.56026	0.253153
-0.883036	-7.56026	0.262072
-0.855441	-7.56026	0.277491
-0.827846	-7.56026	0.300941
-0.800252	-7.56026	0.333523
-0.772657	-7.56026	0.377847
-0.745062	-7.56026	0.438569
-0.717467	-7.56026	0.520102
-0.689872	-7.56026	0.632701
-0.662277	-7.56026	0.790277
-0.634682	-7.56026	1.01136
-0.607087	-7.56026	1.33479
-0.579492	-7.56026	1.80609
-0.551898	-7.56026	2.49091
-0.524303	-7.56026	3.46102
-0.496708	-7.56026	4.6279
-0.469113	-7.56026	5.64559
-0.441518	-7.56026	5.94431
-0.413923	-7.56026	5.4219
-0.386328	-7.56026	4.51903
-0.358733	-7.56026	3.65298
-0.331139	-7.56026	2.96876
-0.303544	-7.56026	2.44787
-0.275949	-7.56026	2.07218
-0.248354	-7.56026	1.79361
-0.220759	-7.56026	1.58336
-0.193164	-7.56026	1.43015
-0.165569	-7.56026	1.31132
-0.137974	-7.56026	1.22228
-0.11038	-7.56026	1.15809
-0.0827846	-7.56026	1.10889
-0.0551898	-7.56026	1.07753
-0.0275949	-7.56026	1.05952
-5.55112e-17	-7.56026	1.05199
0.0275949	-7.56026	1.05952
0.0551898	-7.56026	1.07753
0.0827846	-7.56026	1.10889
0.11038	-7.56026	1.15809
0.137974	-7.56026	1.22228
0.165569	-7.56026	1.31132
0.193164	-7.56026	1.43015
0.220759	-7.56026	1.58336
0.248354	-7.56026	1.79361
0.275949	-7.56026	2.07218
0.303544	-7.56026	2.44787
0.331139	-7.56026	2.96876
0.358733	-7.56026	3.65298
0.386328	-7.56026	4.51903
0.413923	-7.56026	5.4219
0.441518	-7.56026	5.94431
0.469113	-7.56026	5.64559
0.496708	-7.56026	4.6279
0.524303	-7.56026	3.46102
0.551898	-7.56026	2.49091
0.579492	-7.56026	1.80609
0.607087	-7.56026	1.33479
0.634682	-7.56026	1.01136
0.662277	-7.56026	0.790277
0.689872	-7.56026	0.632701
0.717467	-7.56026	0.520102
0.745062	-7.56026	0.438569
0.772657	-7.56026	0.377847
0.800252	-7.56026	0.333523
0.827846	-7.56026	0.300941
0.855441	-7.56026	0.277491
0.883036	-7.56026	0.262072
0.910631	-7.56026	0.253153
0.938226	-7.56026	0.250701
0.965821	-7.56026	0.255052
0.993416	-7.56026	0.266785
1.02101	-7.56026	0.28834
1.04861	-7.56026	0.323104
1.0762	-7.56026	0.377415
1.1038	-7.56026	0.464388
1.13139	-7.56026	0.607632
1.15898	-7.56026	0.861468
1.18658	-7.56026	1.3575
1.21417	-7.56026	2.41574
1.24177	-7.56026	4.53835
1.26936	-7.56026	5.56273
1.29696	-7.56026	3.32449
1.32455	-7.56026	1.72273
1.35215	-7.56026	1.00485
1.37974	-7.56026	0.661262
1.40734	-7.56026	0.479206
1.43493	-7.56026	0.376366
1.46253	-7.56026	0.315078
1.49012	-7.56026	0.279521
1.51772	-7.56026	0.261613
1.54531	-7.56026	0.25741
1.57291	-7.56026	0.266959
1.6005	-7.56026	0.292291
1.6281	-7.56026	0.339816
1.65569	-7.56026	0.42447
1.68329	-7.56026	0.577443
1.71088	-7.56026	0.880086
1.73848	-7.56026	1.56339
1.76607	-7.56026	3.29315
1.79367	-7.56026	6.00016
1.82126	-7.56026	4.02663
1.84886	-7.56026	1.85484
1.87645	-7.56026	0.99252
1.90405	-7.56026	0.628371
1.93164	-7.56026	0.44935
1.95924	-7.56026	0.353468
1.98683	-7.56026	0.300809
2.01443	-7.56026	0.273377
2.04202	-7.56026	0.264555
2.06962	-7.56026	0.271765
2.09721	-7.56026	0.296676
2.12481	-7.56026	0.346587
2.1524	-7.56026	0.436501
2.18	-7.56026	0.603793
2.20759	-7.56026	0.943436
2.23519	-7.56026	1.72735
2.26278	-7.56026	3.74406
2.29038	-7.56026	6.06159
2.31797	-7.56026	3.54317
2.34556	-7.56026	1.65187
2.37316	-7.56026	0.917096
2.40075	-7.56026	0.593731
2.42835	-7.56026	0.432104
2.45594	-7.56026	0.344124
2.48354	-7.56026	0.294022
2.51113	-7.56026	0.267568
2.53873	-7.56026	0.257226
2.56632	-7.56026	0.260516
2.59392	-7.56026	0.278166
2.62151	-7.56026	0.313053
2.64911	-7.56026	0.373853
2.6767	-7.56026	0.477287
2.7043	-7.56026	0.659343
2.73189	-7.56026	1.00947
2.75949	-7.56026	1.74788
2.78708	-7.56026	3.40547
2.81468	-7.56026	5.62814
2.84227	-7.56026	4.36314
2.86987	-7.56026	2.27747
2.89746	-7.56026	1.27908
2.92506	-7.56026	0.816284
2.95265	-7.56026	0.577189
2.98025	-7.56026	0.443379
3.00784	-7.56026	0.361886
3.03544	-7.56026	0.311108
3.06303	-7.56026	0.279237
3.09063	-7.56026	0.259765
3.11822	-7.56026	0.250036
3.14582	-7.56026	0.247727
3.17341	-7.56026	0.252379
3.20101	-7.56026	0.264113
3.2286	-7.56026	0.283203
3.2562	-7.56026	0.31174
3.28379	-7.56026	0.351681
3.31139	-7.56026	0.407043
3.33898	-7.56026	0.484618
3.36658	-7.56026	0.592618
3.39417	-7.56026	0.748801
3.42177	-7.56026	0.97763
3.44936	-7.56026	1.32108
3.47695	-7.56026	1.85584
3.50455	-7.56026	2.66913
3.53214	-7.56026	3.84723
3.55974	-7.56026	5.16876
3.58733	-7.56026	5.85189
3.61493	-7.56026	5.35241
3.64252	-7.56026	4.25836
3.67012	-7.56026	3.22654
3.69771	-7.56026	2.46363
3.72531	-7.56026	1.94092
3.7529	-7.56026	1.56995
3.7805	-7.56026	1.31366
3.80809	-7.56026	1.12626
3.83569	-7.56026	0.986738
3.86328	-7.56026	0.884394
3.89088	-7.56026	0.803184
3.91847	-7.56026	0.742357
3.94607	-7.56026	0.694559
3.97366	-7.56026	0.656432
4.00126	-7.56026	0.628626
4.02885	-7.56026	0.605813
4.05645	-7.56026	0.590051
4.08404	-7.56026	0.579292
4.11164	-7.56026	0.572131
-4.13923	-7.50917	0.732426
-4.11164	-7.50917	0.728412
-4.08404	-7.50917	0.712541
-4.05645	-7.50917	0.689153
-4.02885	-7.50917	0.658297
-4.00126	-7.50917	0.621162
-3.97366	-7.50917	0.582036
-3.94607	-7.50917	0.53998
-3.91847	-7.50917	0.498896
-3.89088	-7.50917	0.459141
-3.86328	-7.50917	0.421421
-3.83569	-7.50917	0.387599
-3.80809	-7.50917	0.356708
-3.7805	-7.50917	0.330047
-3.7529	-7.50917	0.30724
-3.72531	-7.50917	0.288145
-3.69771	-7.50917	0.273333
-3.67012	-7.50917	0.262138
-3.64252	-7.50917	0.255258
-3.61493	-7.50917	0.252767
-3.58733	-7.50917	0.255076
-3.55974	-7.50917	0.263692
-3.53214	-7.50917	0.279621
-3.50455	-7.50917	0.306356
-3.47695	-7.50917	0.348735
-3.44936	-7.50917	0.415498
-3.42177	-7.50917	0.5264
-3.39417	-7.50917	0.718279
-3.36658	-7.50917	1.08808
-3.33898	-7.50917	1.88909
-3.31139	-7.50917	3.70619
-3.28379	-7.50917	5.6806
-3.2562	-7.50917	3.64012
-3.2286	-7.50917	1.74936
-3.20101	-7.50917	0.95296
-3.17341	-7.50917	0.601965
-3.14582	-7.50917	0.42617
-3.11822	-7.50917	0.331869
-3.09063	-7.50917	0.279761
-3.06303	-7.50917	0.253558
-3.03544	-7.50917	0.246869
-3.00784	-7.50917	0.258265
-2.98025	-7.50917	0.293133
-2.95265	-7.50917	0.365757
-2.92506	-7.50917	0.51432
-2.89746	-7.50917	0.856351
-2.86987	-7.50917	1.80866
-2.84227	-7.50917	4.66732
-2.81468	-7.50917	4.3515
-2.78708	-7.50917	1.64708
-2.75949	-7.50917	0.778159
-2.73189	-7.50917	0.470009
-2.7043	-7.50917	0.337208
-2.6767	-7.50917	0.276421
-2.64911	-7.50917	0.254381
-2.62151	-7.50917	0.260802
-2.59392	-7.50917	0.30025
-2.56632	-7.50917	0.395286
-2.53873	-7.50917	0.619278
-2.51113	-7.50917	1.25796
-2.48354	-7.50917	3.59739
-2.45594	-7.50917	5.22007
-2.42835	-7.50917	1.77038
-2.40075	-7.50917	0.766357
-2.37316	-7.50917	0.448524
-2.34556	-7.50917	0.323153
-2.31797	-7.50917	0.272079
-2.29038	-7.50917	0.261885
-2.26278	-7.50917	0.28779
-2.23519	-7.50917	0.365008
-2.20759	-7.50917	0.555266
-2.18	-7.50917	1.09731
-2.1524	-7.50917	3.15989
-2.12481	-7.50917	5.67757
-2.09721	-7.50917	1.88004
-2.06962	-7.50917	0.778308
-2.04202	-7.50917	0.448331
-2.01443	-7.50917	0.322297
-1.98683	-7.50917	0.27256
-1.95924	-7.50917	0.265079
-1.93164	-7.50917	0.295492
-1.90405	-7.50917	0.381905
-1.87645	-7.50917	0.596619
-1.84886	-7.50917	1.222
-1.82126	-7.50917	3.6219
-1.79367	-7.50917	5.21085
-1.76607	-7.50917	1.70559
-1.73848	-7.50917	0.739776
-1.71088	-7.50917	0.437396
-1.68329	-7.50917	0.318155
-1.65569	-7.50917	0.269339
-1.6281	-7.50917	0.25956
-1.6005	-7.50917	0.282814
-1.57291	-7.50917	0.350477
-1.54531	-7.50917	0.508048
-1.51772	-7.50917	0.90711
-1.49012	-7.50917	2.18642
-1.46253	-7.50917	5.65861
-1.43493	-7.50917	3.13891
-1.40734	-7.50917	1.18847
-1.37974	-7.50917	0.616102
-1.35215	-7.50917	0.401981
-1.32455	-7.50917	0.306702
-1.29696	-7.50917	0.264164
-1.26936	-7.50917	0.251885
-1.24177	-7.50917	0.263391
-1.21417	-7.50917	0.302614
-1.18658	-7.50917	0.384491
-1.15898	-7.50917	0.550323
-1.13139	-7.50917	0.921704
-1.1038	-7.50917	1.89236
-1.0762	-7.50917	4.48514
-1.04861	-7.50917	4.91685
-1.02101	-7.50917	2.1939
-0.993416	-7.50917	1.07524
-0.965821	-7.50917	0.646649
-0.938226	-7.50917	0.451611
-0.910631	-7.50917	0.350643
-0.883036	-7.50917	0.295795
-0.855441	-7.50917	0.266501
-0.827846	-7.50917	0.253728
-0.800252	-7.50917	0.253966
-0.772657	-7.50917	0.265697
-0.745062	-7.50917	0.290019
-0.717467	-7.50917	0.330364
-0.689872	-7.50917	0.391964
-0.662277	-7.50917	0.486495
-0.634682	-7.50917	0.633651
-0.607087	-7.50917	0.868048
-0.579492	-7.50917	1.26413
-0.551898	-7.50917	1.95338
-0.524303	-7.50917	3.14598
-0.496708	-7.50917	4.87929
-0.469113	-7.50917	5.94571
-0.441518	-7.50917	5.09631
-0.413923	-7.50917	3.59807
-0.386328	-7.50917	2.50484
-0.358733	-7.50917	1.81825
-0.331139	-7.50917	1.39196
-0.303544	-7.50917	1.1198
-0.275949	-7.50917	0.934664
-0.248354	-7.50917	0.807093
-0.220759	-7.50917	0.716225
-0.193164	-7.50917	0.648792
-0.165569	-7.50917	0.599986
-0.137974	-7.50917	0.563483
-0.11038	-7.50917	0.536245
-0.0827846	-7.50917	0.517531
-0.0551898	-7.50917	0.504415
-0.0275949	-7.50917	0.496873
-5.55112e-17	-7.50917	0.494843
0.0275949	-7.50917	0.496873
0.0551898	-7.50917	0.504415
0.0827846	-7.50917	0.517531
0.11038	-7.50917	0.536245
0.137974	-7.50917	0.563483
0.165569	-7.50917	0.599986
0.193164	-7.50917	0.648792
0.220759	-7.50917	0.716225
0.248354	-7.50917	0.807093
0.275949	-7.50917	0.934664
0.303544	-7.50917	1.1198
0.331139	-7.50917	1.39196
0.358733	-7.50917	1.81825
0.386328	-7.50917	2.50484
0.413923	-7.50917	3.59807
0.441518	-7.50917	5.09631
0.469113	-7.50917	5.94571
0.496708	-7.50917	4.87929
0.524303	-7.50917	3.14598
0.551898	-7.50917	1.95338
0.579492	-7.50917	1.26413
0.607087	-7.50917	0.868048
0.634682	-7.50917	0.633651
0.662277	-7.50917	0.486495
0.689872	-7.50917	0.391964
0.717467	-7.50917	0.330364
0.745062	-7.50917	0.290019
0.772657	-7.50917	0.265697
0.800252	-7.50917	0.253966
0.827846	-7.50917	0.253728
0.855441	-7.50917	0.266501
0.883036	-7.50917	0.295795
0.910631	-7.50917	0.350643
0.938226	-7.50917	0.451611
0.965821	-7.50917	0.646649
0.993416	-7.50917	1.07524
1.02101	-7.50917	2.1939
1.04861	-7.50917	4.91685
1.0762	-7.50917	4.48514
1.1038	-7.50917	1.89236
1.13139	-7.50917	0.921704
1.15898	-7.50917	0.550323
1.18658	-7.50917	0.384491
1.21417	-7.50917	0.302614
1.24177	-7.50917	0.263391
1.26936	-7.50917	0.251885
1.29696	-7.50917	0.264164
1.32455	-7.50917	0.306702
1.35215	-7.50917	0.401981
1.37974	-7.50917	0.616102
1.40734	-7.50917	1.18847
1.43493	-7.50917	3.13891
1.46253	-7.50917	5.65861
1.49012	-7.50917	2.18642
1.51772	-7.50917	0.90711
1.54531	-7.50917	0.508048
1.57291	-7.50917	0.350477
1.6005	-7.50917	0.282814
1.6281	-7.50917	0.25956
1.65569	-7.50917	0.269339
1.68329	-7.50917	0.318155
1.71088	-7.50917	0.437396
1.73848	-7.50917	0.739776
1.76607	-7.50917	1.70559
1.79367	-7.50917	5.21085
1.82126	-7.50917	3.6219
1.84886	-7.50917	1.222
1.87645	-7.50917	0.596619
1.90405	-7.50917	0.381905
1.93164	-7.50917	0.295492
1.95924	-7.50917	0.265079
1.98683	-7.50917	0.27256
2.01443	-7.50917	0.322297
2.04202	-7.50917	0.448331
2.06962	-7.50917	0.778308
2.09721	-7.50917	1.88004
2.12481	-7.50917	5.67757
2.1524	-7.50917	3.15989
2.18	-7.50917	1.09731
2.20759	-7.50917	0.555266
2.23519	-7.50917	0.365008
2.26278	-7.50917	0.28779
2.29038	-7.50917	0.261885
2.31797	-7.50917	0.272079
2.34556	-7.50917	0.323153
2.37316	-7.50917	0.448524
2.40075	-7.50917	0.766357
2.42835	-7.50917	1.77038
2.45594	-7.50917	5.22007
2.48354	-7.50917	3.59739
2.51113	-7.50917	1.25796
2.53873	-7.50917	0.619278
2.56632	-7.50917	0.395286
2.59392	-7.50917	0.30025
2.62151	-7.50917	0.260802
2.64911	-7.50917	0.254381
2.6767	-7.50917	0.276421
2.7043	-7.50917	0.337208
2.73189	-7.50917	0.470009
2.75949	-7.50917	0.778159
2.78708	-7.50917	1.64708
2.81468	-7.50917	4.3515
2.84227	-7.50917	4.66732
2.86987	-7.50917	1.80866
2.89746	-7.50917	0.856351
2.92506	-7.50917	0.51432
2.95265	-7.50917	0.365757
2.98025	-7.50917	0.293133
3.00784	-7.50917	0.258265
3.03544	-7.50917	0.246869
3.06303	-7.50917	0.253558
3.09063	-7.50917	0.279761
3.11822	-7.50917	0.331869
3.14582	-7.50917	0.42617
3.17341	-7.50917	0.601965
3.20101	-7.50917	0.95296
3.2286	-7.50917	1.74936
3.2562	-7.50917	3.64012
3.28379	-7.50917	5.6806
3.31139	-7.50917	3.70619
3.33898	-7.50917	1.88909
3.36658	-7.50917	1.08808
3.39417	-7.50917	0.718279
3.42177	-7.50917	0.5264
3.44936	-7.50917	0.415498
3.47695	-7.50917	0.348735
3.50455	-7.50917	0.306356
3.53214	-7.50917	0.279621
3.55974	-7.50917	0.263692
3.58733	-7.50917	0.255076
3.61493	-7.50917	0.252767
3.64252	-7.50917	0.255258
3.67012	-7.50917	0.262138
3.69771	-7.50917	0.273333
3.72531	-7.50917	0.288145
3.7529	-7.50917	0.30724
3.7805	-7.50917	0.330047
3.80809	-7.50917	0.356708
3.83569	-7.50917	0.387599
3.86328	-7.50917	0.421421
3.89088	-7.50917	0.459141
3.91847	-7.50917	0.498896
3.94607	-7.50917	0.53998
3.97366	-7.50917	0.582036
4.00126	-7.50917	0.621162
4.02885	-7.50917	0.658297
4.05645	-7.50917	0.689153
4.08404	-7.50917	0.712541
4.11164	-7.50917	0.728412
-4.13923	-7.45809	0.25933
-4.11164	-7.45809	0.25967
-4.08404	-7.45809	0.259965
-4.05645	-7.45809	0.26097
-4.02885	-7.45809	0.262557
-4.00126	-7.45809	0.264926
-3.97366	-7.45809	0.268982
-3.94607	-7.45809	0.27449
-3.91847	-7.45809	0.282947
-3.89088	-7.45809	0.294813
-3.86328	-7.45809	0.311488
-3.83569	-7.45809	0.335623
-3.80809	-7.45809	0.369213
-3.7805	-7.45809	0.418864
-3.7529	-7.45809	0.492278
-3.72531	-7.45809	0.606179
-3.69771	-7.45809	0.795555
-3.67012	-7.45809	1.12898
-3.64252	-7.45809	1.79265
-3.61493	-7.45809	3.19247
-3.58733	-7.45809	5.43781
-3.55974	-7.45809	4.98259
-3.53214	-7.45809	2.60656
-3.50455	-7.45809	1.3505
-3.47695	-7.45809	0.798995
-3.44936	-7.45809	0.532181
-3.42177	-7.45809	0.390695
-3.39417	-7.45809	0.312249
-3.36658	-7.45809	0.268692
-3.33898	-7.45809	0.248861
-3.31139	-7.45809	0.248218
-3.28379	-7.45809	0.268414
-3.2562	-7.45809	0.31962
-3.2286	-7.45809	0.42818
-3.20101	-7.45809	0.677482
-3.17341	-7.45809	1.37022
-3.14582	-7.45809	3.76018
-3.11822	-7.45809	4.79676
-3.09063	-7.45809	1.67193
-3.06303	-7.45809	0.730621
-3.03544	-7.45809	0.426758
-3.00784	-7.45809	0.305422
-2.98025	-7.45809	0.255797
-2.95265	-7.45809	0.247137
-2.92506	-7.45809	0.275589
-2.89746	-7.45809	0.363537
-2.86987	-7.45809	0.601222
-2.84227	-7.45809	1.40711
-2.81468	-7.45809	4.87078
-2.78708	-7.45809	2.95423
-2.75949	-7.45809	0.924093
-2.73189	-7.45809	0.456457
-2.7043	-7.45809	0.30638
-2.6767	-7.45809	0.255908
-2.64911	-7.45809	0.259089
-2.62151	-7.45809	0.320403
-2.59392	-7.45809	0.508224
-2.56632	-7.45809	1.18557
-2.53873	-7.45809	4.64726
-2.51113	-7.45809	2.872
-2.48354	-7.45809	0.833832
-2.45594	-7.45809	0.415372
-2.42835	-7.45809	0.289252
-2.40075	-7.45809	0.257815
-2.37316	-7.45809	0.287445
-2.34556	-7.45809	0.411895
-2.31797	-7.45809	0.844231
-2.29038	-7.45809	3.10482
-2.26278	-7.45809	4.22498
-2.23519	-7.45809	1.02594
-2.20759	-7.45809	0.456799
-2.18	-7.45809	0.301695
-2.1524	-7.45809	0.262187
-2.12481	-7.45809	0.289791
-2.09721	-7.45809	0.4172
-2.06962	-7.45809	0.87427
-2.04202	-7.45809	3.3736
-2.01443	-7.45809	3.88607
-1.98683	-7.45809	0.95488
-1.95924	-7.45809	0.438096
-1.93164	-7.45809	0.295973
-1.90405	-7.45809	0.262198
-1.87645	-7.45809	0.295311
-1.84886	-7.45809	0.433558
-1.82126	-7.45809	0.929659
-1.79367	-7.45809	3.63327
-1.76607	-7.45809	3.66476
-1.73848	-7.45809	0.937936
-1.71088	-7.45809	0.437948
-1.68329	-7.45809	0.296185
-1.65569	-7.45809	0.258903
-1.6281	-7.45809	0.282905
-1.6005	-7.45809	0.391392
-1.57291	-7.45809	0.742285
-1.54531	-7.45809	2.32882
-1.51772	-7.45809	5.46276
-1.49012	-7.45809	1.43315
-1.46253	-7.45809	0.571144
-1.43493	-7.45809	0.343114
-1.40734	-7.45809	0.267261
-1.37974	-7.45809	0.254768
-1.35215	-7.45809	0.292285
-1.32455	-7.45809	0.411018
-1.29696	-7.45809	0.75781
-1.26936	-7.45809	2.09844
-1.24177	-7.45809	5.71364
-1.21417	-7.45809	2.01321
-1.18658	-7.45809	0.761623
-1.15898	-7.45809	0.424572
-1.13139	-7.45809	0.302864
-1.1038	-7.45809	0.257407
-1.0762	-7.45809	0.252064
-1.04861	-7.45809	0.281875
-1.02101	-7.45809	0.361891
-0.993416	-7.45809	0.546245
-0.965821	-7.45809	1.02768
-0.938226	-7.45809	2.59211
-0.910631	-7.45809	5.67868
-0.883036	-7.45809	2.76812
-0.855441	-7.45809	1.14438
-0.827846	-7.45809	0.627842
-0.800252	-7.45809	0.421245
-0.772657	-7.45809	0.325063
-0.745062	-7.45809	0.277717
-0.717467	-7.45809	0.257516
-0.689872	-7.45809	0.256053
-0.662277	-7.45809	0.27055
-0.634682	-7.45809	0.303067
-0.607087	-7.45809	0.359447
-0.579492	-7.45809	0.45129
-0.551898	-7.45809	0.604248
-0.524303	-7.45809	0.867114
-0.496708	-7.45809	1.34387
-0.469113	-7.45809	2.2645
-0.441518	-7.45809	3.93916
-0.413923	-7.45809	5.79999
-0.386328	-7.45809	5.44247
-0.358733	-7.45809	3.70899
-0.331139	-7.45809	2.43245
-0.303544	-7.45809	1.6946
-0.275949	-7.45809	1.27012
-0.248354	-7.45809	1.00787
-0.220759	-7.45809	0.839026
-0.193164	-7.45809	0.726573
-0.165569	-7.45809	0.647515
-0.137974	-7.45809	0.592384
-0.11038	-7.45809	0.553721
-0.0827846	-7.45809	0.52619
-0.0551898	-7.45809	0.50869
-0.0275949	-7.45809	0.498703
-5.55112e-17	-7.45809	0.495062
0.0275949	-7.45809	0.498703
0.0551898	-7.45809	0.50869
0.0827846	-7.45809	0.52619
0.11038	-7.45809	0.553721
0.137974	-7.45809	0.592384
0.165569	-7.45809	0.647515
0.193164	-7.45809	0.726573
0.220759	-7.45809	0.839026
0.248354	-7.45809	1.00787
0.275949	-7.45809	1.27012
0.303544	-7.45809	1.6946
0.331139	-7.45809	2.43245
0.358733	-7.45809	3.70899
0.386328	-7.45809	5.44247
0.413923	-7.45809	5.79999
0.441518	-7.45809	3.93916
0.469113	-7.45809	2.2645
0.496708	-7.45809	1.34387
0.524303	-7.45809	0.867114
0.551898	-7.45809	0.604248
0.579492	-7.45809	0.45129
0.607087	-7.45809	0.359447
0.634682	-7.45809	0.303067
0.662277	-7.45809	0.27055
0.689872	-7.45809	0.256053
0.717467	-7.45809	0.257516
0.745062	-7.45809	0.277717
0.772657	-7.45809	0.325063
0.800252	-7.45809	0.421245
0.827846	-7.45809	0.627842
0.855441	-7.45809	1.14438
0.883036	-7.45809	2.76812
0.910631	-7.45809	5.67868
0.938226	-7.45809	2.59211
0.965821	-7.45809	1.02768
0.993416	-7.45809	0.546245
1.02101	-7.45809	0.361891
1.04861	-7.45809	0.281875
1.0762	-7.45809	0.252064
1.1038	-7.45809	0.257407
1.13139	-7.45809	0.302864
1.15898	-7.45809	0.424572
1.18658	-7.45809	0.761623
1.21417	-7.45809	2.01321
1.24177	-7.45809	5.71364
1.26936	-7.45809	2.09844
1.29696	-7.45809	0.75781
1.32455	-7.45809	0.411018
1.35215	-7.45809	0.292285
1.37974	-7.45809	0.254768
1.40734	-7.45809	0.267261
1.43493	-7.45809	0.343114
1.46253	-7.45809	0.571144
1.49012	-7.45809	1.43315
1.51772	-7.45809	5.46276
1.54531	-7.45809	2.32882
1.57291	-7.45809	0.742285
1.6005	-7.45809	0.391392
1.6281	-7.45809	0.282905
1.65569	-7.45809	0.258903
1.68329	-7.45809	0.296185
1.71088	-7.45809	0.437948
1.73848	-7.45809	0.937936
1.76607	-7.45809	3.66476
1.79367	-7.45809	3.63327
1.82126	-7.45809	0.929659
1.84886	-7.45809	0.433558
1.87645	-7.45809	0.295311
1.90405	-7.45809	0.262198
1.93164	-7.45809	0.295973
1.95924	-7.45809	0.438096
1.98683	-7.45809	0.95488
2.01443	-7.45809	3.88607
2.04202	-7.45809	3.3736
2.06962	-7.45809	0.87427
2.09721	-7.45809	0.4172
2.12481	-7.45809	0.289791
2.1524	-7.45809	0.262187
2.18	-7.45809	0.301695
2.20759	-7.45809	0.456799
2.23519	-7.45809	1.02594
2.26278	-7.45809	4.22498
2.29038	-7.45809	3.10482
2.31797	-7.45809	0.844231
2.34556	-7.45809	0.411895
2.37316	-7.45809	0.287445
2.40075	-7.45809	0.257815
2.42835	-7.45809	0.289252
2.45594	-7.45809	0.415372
2.48354	-7.45809	0.833832
2.51113	-7.45809	2.872
2.53873	-7.45809	4.64726
2.56632	-7.45809	1.18557
2.59392	-7.45809	0.508224
2.62151	-7.45809	0.320403
2.64911	-7.45809	0.259089
2.6767	-7.45809	0.255908
2.7043	-7.45809	0.30638
2.73189	-7.45809	0.456457
2.75949	-7.45809	0.924093
2.78708	-7.45809	2.95423
2.81468	-7.45809	4.87078
2.84227	-7.45809	1.40711
2.86987	-7.45809	0.601222
2.89746	-7.45809	0.363537
2.92506	-7.45809	0.275589
2.95265	-7.45809	0.247137
2.98025	-7.45809	0.255797
3.00784	-7.45809	0.305422
3.03544	-7.45809	0.426758
3.06303	-7.45809	0.730621
3.09063	-7.45809	1.67193
3.11822	-7.45809	4.79676
3.14582	-7.45809	3.76018
3.17341	-7.45809	1.37022
3.20101	-7.45809	0.677482
3.2286	-7.45809	0.42818
3.2562	-7.45809	0.31962
3.28379	-7.45809	0.268414
3.31139	-7.45809	0.248218
3.33898	-7.45809	0.248861
3.36658	-7.45809	0.268692
3.39417	-7.45809	0.312249
3.42177	-7.45809	0.390695
3.44936	-7.45809	0.532181
3.47695	-7.45809	0.798995
3.50455	-7.45809	1.3505
3.53214	-7.45809	2.60656
3.55974	-7.45809	4.98259
3.58733	-7.45809	5.43781
3.61493	-7.45809	3.19247
3.64252	-7.45809	1.79265
3.67012	-7.45809	1.12898
3.69771	-7.45809	0.795555
3.72531	-7.45809	0.606179
3.7529	-7.45809	0.492278
3.7805	-7.45809	0.418864
3.80809	-7.45809	0.369213
3.83569	-7.45809	0.335623
3.86328	-7.45809	0.311488
3.89088	-7.45809	0.294813
3.91847	-7.45809	0.282947
3.94607	-7.45809	0.27449
3.97366	-7.45809	0.268982
4.00126	-7.45809	0.264926
4.02885	-7.45809	0.262557
4.05645	-7.45809	0.26097
4.08404	-7.45809	0.259965
4.11164	-7.45809	0.25967
-4.13923	-7.40701	0.600479
-4.11164	-7.40701	0.607504
-4.08404	-7.40701	0.624969
-4.05645	-7.40701	0.658725
-4.02885	-7.40701	0.710618
-4.00126	-7.40701	0.787593
-3.97366	-7.40701	0.905586
-3.94607	-7.40701	1.08054
-3.91847	-7.40701	1.36366
-3.89088	-7.40701	1.82992
-3.86328	-7.40701	2.64679
-3.83569	-7.40701	4.06511
-3.80809	-7.40701	5.71501
-3.7805	-7.40701	5.37502
-3.7529	-7.40701	3.32449
-3.72531	-7.40701	1.86492
-3.69771	-7.40701	1.11211
-3.67012	-7.40701	0.725221
-3.64252	-7.40701	0.511364
-3.61493	-7.40701	0.388527
-3.58733	-7.40701	0.315032
-3.55974	-7.40701	0.272335
-3.53214	-7.40701	0.251227
-3.50455	-7.40701	0.247918
-3.47695	-7.40701	0.264605
-3.44936	-7.40701	0.309151
-3.42177	-7.40701	0.40631
-3.39417	-7.40701	0.628509
-3.36658	-7.40701	1.24025
-3.33898	-7.40701	3.45336
-3.31139	-7.40701	5.02495
-3.28379	-7.40701	1.6785
-3.2562	-7.40701	0.706324
-3.2286	-7.40701	0.40689
-3.20101	-7.40701	0.291229
-3.17341	-7.40701	0.248383
-3.14582	-7.40701	0.248627
-3.11822	-7.40701	0.295966
-3.09063	-7.40701	0.438252
-3.06303	-7.40701	0.895656
-3.03544	-7.40701	3.10911
-3.00784	-7.40701	4.10282
-2.98025	-7.40701	1.05278
-2.95265	-7.40701	0.459858
-2.92506	-7.40701	0.294907
-2.89746	-7.40701	0.247036
-2.86987	-7.40701	0.262824
-2.84227	-7.40701	0.364125
-2.81468	-7.40701	0.731551
-2.78708	-7.40701	2.79904
-2.75949	-7.40701	3.76409
-2.73189	-7.40701	0.857383
-2.7043	-7.40701	0.386728
-2.6767	-7.40701	0.267926
-2.64911	-7.40701	0.253581
-2.62151	-7.40701	0.326495
-2.59392	-7.40701	0.627019
-2.56632	-7.40701	2.41899
-2.53873	-7.40701	3.89134
-2.51113	-7.40701	0.807417
-2.48354	-7.40701	0.364197
-2.45594	-7.40701	0.263079
-2.42835	-7.40701	0.269872
-2.40075	-7.40701	0.398772
-2.37316	-7.40701	1.01233
-2.34556	-7.40701	5.51894
-2.31797	-7.40701	1.55139
-2.29038	-7.40701	0.484136
-2.26278	-7.40701	0.290011
-2.23519	-7.40701	0.261471
-2.20759	-7.40701	0.34297
-2.18	-7.40701	0.735304
-2.1524	-7.40701	3.72644
-2.12481	-7.40701	2.34357
-2.09721	-7.40701	0.580496
-2.06962	-7.40701	0.310892
-2.04202	-7.40701	0.261194
-2.01443	-7.40701	0.321433
-1.98683	-7.40701	0.629244
-1.95924	-7.40701	2.7778
-1.93164	-7.40701	3.14283
-1.90405	-7.40701	0.671229
-1.87645	-7.40701	0.330197
-1.84886	-7.40701	0.261191
-1.82126	-7.40701	0.300449
-1.79367	-7.40701	0.528009
-1.76607	-7.40701	1.87074
-1.73848	-7.40701	4.77892
-1.71088	-7.40701	0.880972
-1.68329	-7.40701	0.374976
-1.65569	-7.40701	0.266363
-1.6281	-7.40701	0.271558
-1.6005	-7.40701	0.397495
-1.57291	-7.40701	0.970774
-1.54531	-7.40701	5.03272
-1.51772	-7.40701	1.84704
-1.49012	-7.40701	0.547577
-1.46253	-7.40701	0.308594
-1.43493	-7.40701	0.254078
-1.40734	-7.40701	0.284308
-1.37974	-7.40701	0.443202
-1.35215	-7.40701	1.11642
-1.32455	-7.40701	5.19401
-1.29696	-7.40701	1.936
-1.26936	-7.40701	0.601701
-1.24177	-7.40701	0.331853
-1.21417	-7.40701	0.257519
-1.18658	-7.40701	0.258264
-1.15898	-7.40701	0.330681
-1.13139	-7.40701	0.569463
-1.1038	-7.40701	1.52951
-1.0762	-7.40701	5.56235
-1.04861	-7.40701	2.00007
-1.02101	-7.40701	0.693095
-0.993416	-7.40701	0.38268
-0.965821	-7.40701	0.280157
-0.938226	-7.40701	0.250838
-0.910631	-7.40701	0.265544
-0.883036	-7.40701	0.331356
-0.855441	-7.40701	0.49911
-0.827846	-7.40701	0.961339
-0.800252	-7.40701	2.61831
-0.772657	-7.40701	5.69705
-0.745062	-7.40701	2.32191
-0.717467	-7.40701	0.95604
-0.689872	-7.40701	0.539992
-0.662277	-7.40701	0.37545
-0.634682	-7.40701	0.300168
-0.607087	-7.40701	0.266607
-0.579492	-7.40701	0.257536
-0.551898	-7.40701	0.266895
-0.524303	-7.40701	0.295044
-0.496708	-7.40701	0.34628
-0.469113	-7.40701	0.43064
-0.441518	-7.40701	0.569895
-0.413923	-7.40701	0.803518
-0.386328	-7.40701	1.21264
-0.358733	-7.40701	1.96709
-0.331139	-7.40701	3.31967
-0.303544	-7.40701	5.21196
-0.275949	-7.40701	6.07638
-0.248354	-7.40701	4.98232
-0.220759	-7.40701	3.55922
-0.193164	-7.40701	2.57571
-0.165569	-7.40701	1.97849
-0.137974	-7.40701	1.60634
-0.11038	-7.40701	1.37113
-0.0827846	-7.40701	1.22412
-0.0551898	-7.40701	1.13117
-0.0275949	-7.40701	1.08083
-5.55112e-17	-7.40701	1.06614
0.0275949	-7.40701	1.08083
0.0551898	-7.40701	1.13117
0.0827846	-7.40701	1.22412
0.11038	-7.40701	1.37113
0.137974	-7.40701	1.60634
0.165569	-7.40701	1.97849
0.193164	-7.40701	2.57571
0.220759	-7.40701	3.55922
0.248354	-7.40701	4.98232
0.275949	-7.40701	6.07638
0.303544	-7.40701	5.21196
0.331139	-7.40701	3.31967
0.358733	-7.40701	1.96709
0.386328	-7.40701	1.21264
0.413923	-7.40701	0.803518
0.441518	-7.40701	0.569895
0.469113	-7.40701	0.43064
0.496708	-7.40701	0.34628
0.524303	-7.40701	0.295044
0.551898	-7.40701	0.266895
0.579492	-7.40701	0.257536
0.607087	-7.40701	0.266607
0.634682	-7.40701	0.300168
0.662277	-7.40701	0.37545
0.689872	-7.40701	0.539992
0.717467	-7.40701	0.95604
0.745062	-7.40701	2.32191
0.772657	-7.40701	5.69705
0.800252	-7.40701	2.61831
0.827846	-7.40701	0.961339
0.855441	-7.40701	0.49911
0.883036	-7.40701	0.331356
0.910631	-7.40701	0.265544
0.938226	-7.40701	0.250838
0.965821	-7.40701	0.280157
0.993416	-7.40701	0.38268
1.02101	-7.40701	0.693095
1.04861	-7.40701	2.00007
1.0762	-7.40701	5.56235
1.1038	-7.40701	1.52951
1.13139	-7.40701	0.569463
1.15898	-7.40701	0.330681
1.18658	-7.40701	0.258264
1.21417	-7.40701	0.257519
1.24177	-7.40701	0.331853
1.26936	-7.40701	0.601701
1.29696	-7.40701	1.936
1.32455	-7.40701	5.19401
1.35215	-7.40701	1.11642
1.37974	-7.40701	0.443202
1.40734	-7.40701	0.284308
1.43493	-7.40701	0.254078
1.46253	-7.40701	0.308594
1.49012	-7.40701	0.547577
1.51772	-7.40701	1.84704
1.54531	-7.40701	5.03272
1.57291	-7.40701	0.970774
1.6005	-7.40701	0.397495
1.6281	-7.40701	0.271558
1.65569	-7.40701	0.266363
1.68329	-7.40701	0.374976
1.71088	-7.40701	0.880972
1.73848	-7.40701	4.77892
1.76607	-7.40701	1.87074
1.79367	-7.40701	0.528009
1.82126	-7.40701	0.300449
1.84886	-7.40701	0.261191
1.87645	-7.40701	0.330197
1.90405	-7.40701	0.671229
1.93164	-7.40701	3.14283
1.95924	-7.40701	2.7778
1.98683	-7.40701	0.629244
2.01443	-7.40701	0.321433
2.04202	-7.40701	0.261194
2.06962	-7.40701	0.310892
2.09721	-7.40701	0.580496
2.12481	-7.40701	2.34357
2.1524	-7.40701	3.72644
2.18	-7.40701	0.735304
2.20759	-7.40701	0.34297
2.23519	-7.40701	0.261471
2.26278	-7.40701	0.290011
2.29038	-7.40701	0.484136
2.31797	-7.40701	1.55139
2.34556	-7.40701	5.51894
2.37316	-7.40701	1.01233
2.40075	-7.40701	0.398772
2.42835	-7.40701	0.269872
2.45594	-7.40701	0.263079
2.48354	-7.40701	0.364197
2.51113	-7.40701	0.807417
2.53873	-7.40701	3.89134
2.56632	-7.40701	2.41899
2.59392	-7.40701	0.627019
2.62151	-7.40701	0.326495
2.64911	-7.40701	0.253581
2.6767	-7.40701	0.267926
2.7043	-7.40701	0.386728
2.73189	-7.40701	0.857383
2.75949	-7.40701	3.76409
2.78708	-7.40701	2.79904
2.81468	-7.40701	0.731551
2.84227	-7.40701	0.364125
2.86987	-7.40701	0.262824
2.89746	-7.40701	0.247036
2.92506	-7.40701	0.294907
2.95265	-7.40701	0.459858
2.98025	-7.40701	1.05278
3.00784	-7.40701	4.10282
3.03544	-7.40701	3.10911
3.06303	-7.40701	0.895656
3.09063	-7.40701	0.438252
3.11822	-7.40701	0.295966
3.14582	-7.40701	0.248627
3.17341	-7.40701	0.248383
3.20101	-7.40701	0.291229
3.2286	-7.40701	0.40689
3.2562	-7.40701	0.706324
3.28379	-7.40701	1.6785
3.31139	-7.40701	5.02495
3.33898	-7.40701	3.45336
3.36658	-7.40701	1.24025
3.39417	-7.40701	0.628509
3.42177	-7.40701	0.40631
3.44936	-7.40701	0.309151
3.47695	-7.40701	0.264605
3.50455	-7.40701	0.247918
3.53214	-7.40701	0.251227
3.55974	-7.40701	0.272335
3.58733	-7.40701	0.315032
3.61493	-7.40701	0.388527
3.64252	-7.40701	0.511364
3.67012	-7.40701	0.725221
3.69771	-7.40701	1.11211
3.72531	-7.40701	1.86492
3.7529	-7.40701	3.32449
3.7805	-7.40701	5.37502
3.80809	-7.40701	5.71501
3.83569	-7.40701	4.06511
3.86328	-7.40701	2.64679
3.89088	-7.40701	1.82992
3.91847	-7.40701	1.36366
3.94607	-7.40701	1.08054
3.97366	-7.40701	0.905586
4.00126	-7.40701	0.787593
4.02885	-7.40701	0.710618
4.05645	-7.40701	0.658725
4.08404	-7.40701	0.624969
4.11164	-7.40701	0.607504
-4.13923	-7.35592	4.34483
-4.11164	-7.35592	4.45684
-4.08404	-7.35592	4.73815
-4.05645	-7.35592	5.21755
-4.02885	-7.35592	5.7487
-4.00126	-7.35592	6.00561
-3.97366	-7.35592	5.52308
-3.94607	-7.35592	4.33278
-3.91847	-7.35592	3.00457
-3.89088	-7.35592	2.00018
-3.86328	-7.35592	1.33731
-3.83569	-7.35592	0.922165
-3.80809	-7.35592	0.663924
-3.7805	-7.35592	0.498253
-3.7529	-7.35592	0.392326
-3.72531	-7.35592	0.32322
-3.69771	-7.35592	0.279849
-3.67012	-7.35592	0.25547
-3.64252	-7.35592	0.247021
-3.61493	-7.35592	0.255834
-3.58733	-7.35592	0.286879
-3.55974	-7.35592	0.357053
-3.53214	-7.35592	0.511178
-3.50455	-7.35592	0.900975
-3.47695	-7.35592	2.21188
-3.44936	-7.35592	5.69135
-3.42177	-7.35592	2.52021
-3.39417	-7.35592	0.90189
-3.36658	-7.35592	0.465112
-3.33898	-7.35592	0.310259
-3.31139	-7.35592	0.252299
-3.28379	-7.35592	0.244644
-3.2562	-7.35592	0.286753
-3.2286	-7.35592	0.425811
-3.20101	-7.35592	0.907554
-3.17341	-7.35592	3.51698
-3.14582	-7.35592	3.26846
-3.11822	-7.35592	0.825148
-3.09063	-7.35592	0.384485
-3.06303	-7.35592	0.264441
-3.03544	-7.35592	0.243388
-3.00784	-7.35592	0.298704
-2.98025	-7.35592	0.528936
-2.95265	-7.35592	1.76739
-2.92506	-7.35592	4.82903
-2.89746	-7.35592	0.924229
-2.86987	-7.35592	0.375556
-2.84227	-7.35592	0.256704
-2.81468	-7.35592	0.255269
-2.78708	-7.35592	0.375372
-2.75949	-7.35592	0.992623
-2.73189	-7.35592	5.60303
-2.7043	-7.35592	1.19811
-2.6767	-7.35592	0.40128
-2.64911	-7.35592	0.260186
-2.62151	-7.35592	0.264733
-2.59392	-7.35592	0.432862
-2.56632	-7.35592	1.52526
-2.53873	-7.35592	4.39735
-2.51113	-7.35592	0.703332
-2.48354	-7.35592	0.313383
-2.45594	-7.35592	0.253206
-2.42835	-7.35592	0.335205
-2.40075	-7.35592	0.859785
-2.37316	-7.35592	5.80978
-2.34556	-7.35592	1.04477
-2.31797	-7.35592	0.360522
-2.29038	-7.35592	0.25774
-2.26278	-7.35592	0.313233
-2.23519	-7.35592	0.731346
-2.20759	-7.35592	5.20907
-2.18	-7.35592	1.20054
-2.1524	-7.35592	0.376861
-2.12481	-7.35592	0.260835
-2.09721	-7.35592	0.313199
-2.06962	-7.35592	0.734109
-2.04202	-7.35592	5.3278
-2.01443	-7.35592	1.1715
-1.98683	-7.35592	0.37219
-1.95924	-7.35592	0.260976
-1.93164	-7.35592	0.317753
-1.90405	-7.35592	0.758847
-1.87645	-7.35592	5.49972
-1.84886	-7.35592	1.14238
-1.82126	-7.35592	0.370193
-1.79367	-7.35592	0.259962
-1.76607	-7.35592	0.312629
-1.73848	-7.35592	0.712067
-1.71088	-7.35592	4.88783
-1.68329	-7.35592	1.32286
-1.65569	-7.35592	0.397443
-1.6281	-7.35592	0.261613
-1.6005	-7.35592	0.288155
-1.57291	-7.35592	0.552114
-1.54531	-7.35592	2.75361
-1.51772	-7.35592	2.36991
-1.49012	-7.35592	0.522488
-1.46253	-7.35592	0.283684
-1.43493	-7.35592	0.256919
-1.40734	-7.35592	0.365276
-1.37974	-7.35592	0.958015
-1.35215	-7.35592	5.61125
-1.32455	-7.35592	1.24156
-1.29696	-7.35592	0.416393
-1.26936	-7.35592	0.266693
-1.24177	-7.35592	0.257672
-1.21417	-7.35592	0.364366
-1.18658	-7.35592	0.853349
-1.15898	-7.35592	4.40522
-1.13139	-7.35592	1.98708
-1.1038	-7.35592	0.564377
-1.0762	-7.35592	0.310647
-1.04861	-7.35592	0.250679
-1.02101	-7.35592	0.271408
-0.993416	-7.35592	0.394951
-0.965821	-7.35592	0.854078
-0.938226	-7.35592	3.40318
-0.910631	-7.35592	3.45749
-0.883036	-7.35592	0.909281
-0.855441	-7.35592	0.432206
-0.827846	-7.35592	0.294287
-0.800252	-7.35592	0.253547
-0.772657	-7.35592	0.263837
-0.745062	-7.35592	0.327984
-0.717467	-7.35592	0.495927
-0.689872	-7.35592	0.971918
-0.662277	-7.35592	2.7202
-0.634682	-7.35592	5.73832
-0.607087	-7.35592	2.25204
-0.579492	-7.35592	0.943696
-0.551898	-7.35592	0.541861
-0.524303	-7.35592	0.380419
-0.496708	-7.35592	0.306247
-0.469113	-7.35592	0.27219
-0.441518	-7.35592	0.261003
-0.413923	-7.35592	0.266534
-0.386328	-7.35592	0.286728
-0.358733	-7.35592	0.322359
-0.331139	-7.35592	0.377312
-0.303544	-7.35592	0.456745
-0.275949	-7.35592	0.568984
-0.248354	-7.35592	0.727698
-0.220759	-7.35592	0.946362
-0.193164	-7.35592	1.24215
-0.165569	-7.35592	1.63299
-0.137974	-7.35592	2.10948
-0.11038	-7.35592	2.64503
-0.0827846	-7.35592	3.18454
-0.0551898	-7.35592	3.62765
-0.0275949	-7.35592	3.92081
-5.55112e-17	-7.35592	4.02979
0.0275949	-7.35592	3.92081
0.0551898	-7.35592	3.62765
0.0827846	-7.35592	3.18454
0.11038	-7.35592	2.64503
0.137974	-7.35592	2.10948
0.165569	-7.35592	1.63299
0.193164	-7.35592	1.24215
0.220759	-7.35592	0.946362
0.248354	-7.35592	0.727698
0.275949	-7.35592	0.568984
0.303544	-7.35592	0.456745
0.331139	-7.35592	0.377312
0.358733	-7.35592	0.322359
0.386328	-7.35592	0.286728
0.413923	-7.35592	0.266534
0.441518	-7.35592	0.261003
0.469113	-7.35592	0.27219
0.496708	-7.35592	0.306247
0.524303	-7.35592	0.380419
0.551898	-7.35592	0.541861
0.579492	-7.35592	0.943696
0.607087	-7.35592	2.25204
0.634682	-7.35592	5.73832
0.662277	-7.35592	2.7202
0.689872	-7.35592	0.971918
0.717467	-7.35592	0.495927
0.745062	-7.35592	0.327984
0.772657	-7.35592	0.263837
0.800252	-7.35592	0.253547
0.827846	-7.35592	0.294287
0.855441	-7.35592	0.432206
0.883036	-7.35592	0.909281
0.910631	-7.35592	3.45749
0.938226	-7.35592	3.40318
0.965821	-7.35592	0.854078
0.993416	-7.35592	0.394951
1.02101	-7.35592	0.271408
1.04861	-7.35592	0.250679
1.0762	-7.35592	0.310647
1.1038	-7.35592	0.564377
1.13139	-7.35592	1.98708
1.15898	-7.35592	4.40522
1.18658	-7.35592	0.853349
1.21417	-7.35592	0.364366
1.24177	-7.35592	0.257672
1.26936	-7.35592	0.266693
1.29696	-7.35592	0.416393
1.32455	-7.35592	1.24156
[truncated: 88,001 more rows]

## Sheet: ED Fig.5e
1.04374	1.04297	1.04169	1.03986	1.03745	1.03448	1.03113	1.02759	1.02386	1.01993	1.01587	1.01182	1.00785	1.004	1.0002	0.996539	0.993292	0.990506	0.988305	0.986677	0.985556	0.984968	0.98494	0.985457	0.986231	0.987192	0.9885	0.989949	0.99141	0.992756	0.993877	0.994719	0.995251	0.995461	0.995269	0.994622	0.993518	0.992013	0.990246	0.988326	0.986296	0.984203	0.982112	0.98008	0.978161	0.976525	0.975012	0.973486	0.972376	0.971638
1.0559	1.05515	1.05373	1.0517	1.04926	1.04634	1.04301	1.03936	1.03551	1.03156	1.02758	1.02361	1.01943	1.01502	1.01084	1.00697	1.00352	1.0006	0.998217	0.996405	0.995211	0.994634	0.994452	0.994532	0.994975	0.995544	0.996075	0.996431	0.996544	0.996379	0.995994	0.99538	0.994432	0.993114	0.991435	0.989496	0.987472	0.98544	0.983424	0.981443	0.979536	0.977705	0.975923	0.974389	0.973099	0.971574	0.970309	0.96929	0.968467	0.967786
1.06599	1.06498	1.06339	1.06131	1.05876	1.05579	1.05249	1.04891	1.04508	1.04103	1.03659	1.03202	1.02769	1.02365	1.01992	1.01656	1.01357	1.01097	1.00888	1.00735	1.00617	1.00512	1.00424	1.00339	1.00246	1.00142	1.00024	0.998875	0.997379	0.99575	0.993881	0.991775	0.989577	0.987412	0.985367	0.983475	0.981739	0.980143	0.978617	0.977085	0.975685	0.974458	0.973429	0.971969	0.970663	0.969497	0.968391	0.967296	0.966138	0.964804
1.07265	1.0718	1.07038	1.06846	1.06597	1.06294	1.05945	1.05572	1.05166	1.04735	1.04308	1.03896	1.03503	1.03139	1.02807	1.02509	1.02251	1.02045	1.01854	1.01658	1.01463	1.01265	1.01057	1.00834	1.00593	1.0033	1.00054	0.997811	0.995104	0.992475	0.989996	0.987754	0.985782	0.984069	0.982488	0.98093	0.97969	0.978668	0.977727	0.976875	0.976248	0.975065	0.973995	0.972989	0.971797	0.970079	0.968104	0.966123	0.963814	0.962565
1.07919	1.07814	1.07653	1.07448	1.0721	1.06948	1.06612	1.06247	1.05868	1.05485	1.05101	1.04728	1.04368	1.04025	1.0371	1.03455	1.03186	1.02907	1.0262	1.02321	1.01999	1.01656	1.01302	1.00942	1.00593	1.00265	0.999547	0.99668	0.99413	0.991903	0.989585	0.987547	0.985953	0.984772	0.983938	0.983345	0.982855	0.98245	0.982348	0.98172	0.980645	0.979098	0.977213	0.974994	0.972536	0.970139	0.967395	0.965675	0.965001	0.964263
1.0851	1.0846	1.08386	1.08277	1.08056	1.07788	1.07488	1.07159	1.06806	1.06441	1.06069	1.05696	1.0535	1.0506	1.04722	1.0435	1.03964	1.03566	1.03155	1.02743	1.0233	1.01921	1.01534	1.01179	1.00827	1.0046	1.00133	0.998531	0.996238	0.99445	0.993146	0.992297	0.991902	0.992008	0.992219	0.991834	0.991311	0.990013	0.988485	0.986697	0.98459	0.982129	0.97941	0.97679	0.973852	0.971855	0.970929	0.970105	0.969413	0.968899
1.09779	1.09595	1.09426	1.09239	1.09023	1.08776	1.08499	1.08205	1.07909	1.07746	1.07388	1.0699	1.06577	1.06143	1.05692	1.05225	1.04739	1.04247	1.03751	1.03256	1.02782	1.02343	1.01946	1.01592	1.01281	1.01013	1.00785	1.00599	1.00457	1.00354	1.00286	1.00245	1.00203	1.00138	1.00071	0.99958	0.99802	0.996204	0.994076	0.991541	0.988695	0.985932	0.982879	0.980663	0.979354	0.978197	0.976963	0.97576	0.974553	0.973362
1.10305	1.1022	1.10078	1.09918	1.09727	1.095	1.09237	1.08964	1.08663	1.08322	1.07939	1.07513	1.07055	1.06566	1.06051	1.05523	1.0499	1.04459	1.03952	1.03485	1.0306	1.02679	1.02342	1.02048	1.01798	1.01593	1.01435	1.01321	1.01248	1.01205	1.01158	1.01087	1.01008	1.00903	1.00747	1.00565	1.00351	1.00091	0.997981	0.995117	0.992045	0.989868	0.988141	0.986591	0.984822	0.982966	0.980997	0.978927	0.976793	0.974509
1.10721	1.10648	1.10528	1.10371	1.10183	1.09949	1.09681	1.09383	1.09041	1.08647	1.08206	1.07726	1.07212	1.06683	1.06151	1.05625	1.05126	1.0466	1.04226	1.03822	1.03451	1.0312	1.02836	1.02605	1.02429	1.02303	1.02218	1.02166	1.02111	1.02035	1.01944	1.01833	1.01668	1.01486	1.0128	1.01033	1.00751	1.00475	1.00188	0.999539	0.997403	0.995405	0.993082	0.990547	0.987754	0.984761	0.981628	0.978285	0.974193	0.970078
1.10888	1.10831	1.10729	1.10576	1.10368	1.10105	1.09788	1.09416	1.09001	1.08558	1.08093	1.07625	1.07154	1.06676	1.06202	1.05737	1.05288	1.04863	1.04473	1.04135	1.03851	1.03619	1.03433	1.03288	1.0318	1.031	1.03016	1.02908	1.02784	1.0266	1.02507	1.02353	1.02181	1.01961	1.01694	1.01425	1.01151	1.00897	1.00647	1.00403	1.00113	0.997881	0.994279	0.990439	0.986395	0.982058	0.977179	0.972203	0.967373	0.962813
1.10447	1.10375	1.10251	1.10075	1.0985	1.09573	1.09253	1.08895	1.08502	1.0808	1.07628	1.07155	1.06685	1.06261	1.05874	1.05514	1.05184	1.04887	1.04626	1.04399	1.04199	1.04015	1.0384	1.03716	1.03626	1.03535	1.0344	1.03349	1.03229	1.03102	1.02954	1.02755	1.02501	1.02235	1.0196	1.01683	1.01395	1.011	1.00757	1.00372	0.999542	0.995177	0.990645	0.985912	0.980924	0.975916	0.971045	0.966417	0.962	0.957792
1.09528	1.09429	1.09272	1.09059	1.08801	1.08513	1.08201	1.07872	1.07529	1.07181	1.06835	1.06494	1.06164	1.05848	1.05549	1.05277	1.05036	1.04823	1.04638	1.04482	1.04353	1.04259	1.04187	1.04104	1.04013	1.03927	1.03826	1.03717	1.03591	1.03415	1.03177	1.02918	1.02649	1.0237	1.02075	1.01766	1.01419	1.01023	1.00594	1.00151	0.996943	0.992258	0.987442	0.982585	0.977779	0.973128	0.968643	0.964354	0.960297	0.95653
1.08349	1.0827	1.08142	1.07972	1.07769	1.07541	1.07296	1.07042	1.06784	1.06526	1.06273	1.0603	1.058	1.05585	1.05388	1.0521	1.05052	1.04916	1.04806	1.04729	1.04676	1.04613	1.04543	1.04476	1.04406	1.0433	1.04245	1.04116	1.03914	1.03685	1.03442	1.03182	1.029	1.02593	1.02247	1.01848	1.0142	1.00985	1.00544	1.00094	0.996349	0.991701	0.98708	0.98258	0.978217	0.973997	0.969916	0.966011	0.962312	0.958836
1.0713	1.07089	1.07021	1.06929	1.06813	1.06677	1.06525	1.06363	1.06198	1.06034	1.05877	1.05728	1.05588	1.05461	1.05347	1.05247	1.05166	1.05113	1.05089	1.05058	1.05024	1.04995	1.04968	1.04941	1.04906	1.04832	1.04671	1.04477	1.04266	1.04034	1.03777	1.0349	1.0316	1.0277	1.0236	1.01948	1.01537	1.01122	1.00701	1.00278	0.99854	0.994339	0.990172	0.986047	0.981973	0.977989	0.974137	0.970415	0.966822	0.963382
1.05963	1.05943	1.05914	1.0588	1.0584	1.05795	1.05744	1.05689	1.05629	1.05568	1.05508	1.05449	1.05395	1.0535	1.05317	1.05311	1.05337	1.05358	1.05376	1.05397	1.05423	1.05453	1.05482	1.05474	1.05369	1.05228	1.05062	1.04872	1.04652	1.04394	1.04089	1.03722	1.03345	1.02979	1.02622	1.02266	1.01903	1.01529	1.01144	1.00751	1.00353	0.999521	0.995504	0.991492	0.987515	0.983592	0.97975	0.97602	0.972434	0.969012
1.04847	1.0486	1.04879	1.04905	1.04936	1.04969	1.05004	1.05037	1.05068	1.05096	1.05124	1.05155	1.05193	1.0525	1.05338	1.05425	1.05508	1.05598	1.05695	1.058	1.05903	1.05973	1.0594	1.05864	1.05759	1.05625	1.05458	1.0525	1.04988	1.0466	1.0433	1.04017	1.03711	1.03403	1.03085	1.02754	1.02409	1.02052	1.01683	1.01305	1.00919	1.00528	1.00134	0.997411	0.993516	0.989666	0.985887	0.982212	0.978679	0.975316
1.03858	1.03883	1.03924	1.0398	1.04048	1.04128	1.04219	1.04318	1.04425	1.04539	1.04663	1.04803	1.04974	1.05148	1.05316	1.05489	1.05668	1.05857	1.06043	1.062	1.06254	1.06256	1.06222	1.06153	1.06045	1.05889	1.05673	1.05388	1.05112	1.04857	1.04609	1.04356	1.04091	1.0381	1.03514	1.03203	1.02878	1.02541	1.02192	1.01833	1.01466	1.01092	1.00714	1.00335	0.999564	0.995838	0.992199	0.988669	0.985234	0.981928
1.02868	1.02899	1.02951	1.03023	1.03116	1.0323	1.03362	1.03513	1.03685	1.03883	1.04118	1.0437	1.04622	1.04882	1.0515	1.05431	1.05707	1.05955	1.06103	1.06189	1.06234	1.06243	1.06208	1.06123	1.05971	1.05753	1.05551	1.05372	1.05198	1.05017	1.04821	1.04608	1.04378	1.04129	1.03861	1.03577	1.03278	1.02966	1.02641	1.02306	1.01962	1.01611	1.01256	1.009	1.00545	1.00193	0.998455	0.995058	0.991778	0.988648
1.01854	1.01886	1.01942	1.0202	1.02123	1.02252	1.02409	1.02602	1.02842	1.03118	1.0341	1.03723	1.04057	1.04415	1.04776	1.05114	1.05364	1.05547	1.05689	1.05792	1.05849	1.05852	1.05789	1.05664	1.0556	1.05477	1.05395	1.05301	1.0519	1.0506	1.04909	1.04737	1.04544	1.04331	1.041	1.03851	1.03585	1.03304	1.03009	1.02704	1.0239	1.0207	1.01745	1.01418	1.0109	1.00763	1.00439	1.00124	0.998156	0.99517
1.0084	1.00872	1.00928	1.01009	1.01117	1.01259	1.01448	1.01682	1.01941	1.02235	1.02564	1.02935	1.03326	1.03712	1.04035	1.04302	1.04536	1.04737	1.04897	1.05007	1.05054	1.05049	1.05063	1.05091	1.05117	1.05128	1.05119	1.05087	1.05031	1.04952	1.04848	1.04722	1.04574	1.04404	1.04214	1.04005	1.03779	1.03538	1.03284	1.03017	1.02741	1.02456	1.02166	1.01871	1.01574	1.01277	1.00982	1.00691	1.00408	1.00138
0.998866	0.999217	0.999823	1.00073	1.00204	1.0038	1.00583	1.0082	1.01097	1.01415	1.01755	1.02101	1.02412	1.02683	1.02942	1.03189	1.03414	1.03606	1.03754	1.03868	1.04003	1.04152	1.04298	1.04428	1.04534	1.04616	1.04672	1.04703	1.04705	1.04681	1.04631	1.04556	1.04457	1.04336	1.04195	1.04034	1.03856	1.03661	1.03452	1.0323	1.02997	1.02753	1.02501	1.02243	1.01981	1.01717	1.01455	1.01199	1.0095	1.00708
0.990284	0.990735	0.991555	0.992816	0.994349	0.996224	0.998546	1.00117	1.00399	1.00689	1.00955	1.01185	1.01406	1.01622	1.01827	1.02009	1.02182	1.02343	1.02538	1.02763	1.02996	1.03224	1.03437	1.03631	1.03803	1.03948	1.04064	1.04153	1.04214	1.04248	1.04255	1.04237	1.04196	1.04131	1.04044	1.03936	1.0381	1.03667	1.03507	1.03332	1.03143	1.02944	1.02733	1.02516	1.02296	1.02075	1.01854	1.01635	1.01419	1.01208
0.982731	0.983458	0.984547	0.986114	0.988048	0.990248	0.992636	0.995103	0.997438	0.999434	1.00134	1.00319	1.0049	1.00656	1.00814	1.00966	1.01151	1.01366	1.01596	1.01833	1.02072	1.02311	1.02545	1.02768	1.02975	1.03164	1.03332	1.03475	1.03592	1.03683	1.03749	1.03789	1.03804	1.03796	1.03766	1.03714	1.03641	1.03548	1.03438	1.03311	1.0317	1.03017	1.02857	1.0269	1.02517	1.02339	1.02159	1.01978	1.01799	1.01624
0.976626	0.977557	0.978954	0.980696	0.982698	0.984847	0.986971	0.988813	0.990575	0.992397	0.994214	0.995953	0.997578	0.999144	1.00093	1.00289	1.00493	1.00702	1.00913	1.01126	1.01339	1.01552	1.01764	1.01976	1.02183	1.02383	1.02572	1.02746	1.02903	1.03039	1.03152	1.03242	1.03309	1.03352	1.03372	1.03369	1.03345	1.03302	1.03241	1.03167	1.0308	1.02982	1.02872	1.02753	1.02626	1.02493	1.02357	1.02219	1.02082	1.01947
0.972922	0.973615	0.97474	0.976254	0.977981	0.979682	0.981496	0.983431	0.9854	0.987326	0.989173	0.990984	0.99293	0.994987	0.99709	0.999192	1.00126	1.00328	1.00523	1.00713	1.00898	1.01079	1.01255	1.01427	1.01597	1.01765	1.01931	1.02094	1.02249	1.02395	1.02526	1.02641	1.02736	1.02812	1.02871	1.02913	1.02936	1.02944	1.02936	1.02913	1.02876	1.02825	1.02764	1.02693	1.02615	1.02532	1.02443	1.02352	1.02258	1.02163
0.969526	0.970175	0.971174	0.97233	0.973782	0.975529	0.977453	0.979472	0.981535	0.983658	0.985912	0.988252	0.990615	0.992949	0.995214	0.997397	0.999484	1.00146	1.00332	1.00506	1.00669	1.00823	1.00969	1.01108	1.01241	1.01367	1.01489	1.01607	1.01722	1.01833	1.0194	1.02046	1.02148	1.02242	1.02324	1.02394	1.02451	1.02494	1.02524	1.02542	1.0255	1.02548	1.02536	1.02516	1.02487	1.02451	1.02409	1.02362	1.02311	1.0226
0.96589	0.96633	0.96719	0.968503	0.970186	0.972135	0.974286	0.976605	0.979087	0.981689	0.984351	0.987019	0.989645	0.992188	0.994607	0.996872	0.998963	1.00088	1.00262	1.00421	1.00563	1.00692	1.00807	1.00911	1.01007	1.01097	1.0118	1.01257	1.01331	1.01404	1.01476	1.01547	1.01617	1.01689	1.01761	1.01834	1.01903	1.01969	1.02029	1.02083	1.02128	1.02164	1.02194	1.02217	1.02232	1.02242	1.02247	1.02247	1.02241	1.02231
0.961905	0.962667	0.963837	0.965373	0.967246	0.96945	0.971973	0.974752	0.977691	0.980703	0.983719	0.986686	0.989563	0.992302	0.994866	0.997227	0.999365	1.00126	1.00292	1.00434	1.00555	1.00657	1.00742	1.00813	1.00871	1.00918	1.00958	1.00993	1.01024	1.01053	1.01083	1.01115	1.01152	1.01194	1.0124	1.01292	1.01349	1.01412	1.01477	1.01545	1.01614	1.01683	1.01747	1.01807	1.01863	1.01914	1.01959	1.02	1.02037	1.02069
0.959134	0.959925	0.961265	0.963006	0.965125	0.967595	0.970375	0.973413	0.976648	0.980008	0.983376	0.986678	0.989851	0.992845	0.995615	0.998122	1.00034	1.00225	1.00386	1.00518	1.00621	1.007	1.00756	1.00792	1.00812	1.00819	1.00814	1.00802	1.00786	1.00768	1.00752	1.00741	1.00736	1.0074	1.00754	1.00778	1.00812	1.00856	1.00912	1.00977	1.01049	1.01127	1.01211	1.01297	1.01384	1.01468	1.01551	1.0163	1.01703	1.01772
0.958382	0.958984	0.960034	0.961609	0.963758	0.966327	0.969226	0.972392	0.975763	0.979281	0.982882	0.986498	0.989989	0.993275	0.996294	0.999005	1.00138	1.00339	1.00502	1.00629	1.0072	1.00781	1.00813	1.00821	1.00808	1.00775	1.00728	1.0067	1.00606	1.0054	1.00476	1.00418	1.00369	1.0033	1.00304	1.00292	1.00297	1.00317	1.00351	1.004	1.00464	1.0054	1.00625	1.00719	1.0082	1.00925	1.01032	1.01139	1.01245	1.01348
0.958856	0.959448	0.960426	0.961789	0.963552	0.965773	0.968509	0.971614	0.974978	0.978522	0.982173	0.985868	0.989534	0.993083	0.996368	0.999312	1.00187	1.00402	1.00576	1.00707	1.00798	1.00849	1.00866	1.00852	1.00811	1.00747	1.00665	1.00568	1.00461	1.00351	1.00241	1.00138	1.00042	0.999594	0.998925	0.99843	0.998123	0.998002	0.998086	0.998362	0.998817	0.999439	1.00022	1.00113	1.00214	1.00324	1.00441	1.00562	1.00686	1.00809
0.959825	0.960424	0.961404	0.962742	0.964412	0.966396	0.968693	0.971345	0.974409	0.977757	0.981277	0.984883	0.988499	0.992039	0.995418	0.99855	1.00131	1.00363	1.0055	1.0069	1.00785	1.00838	1.00852	1.00829	1.00772	1.00686	1.00577	1.00452	1.00315	1.00169	1.0002	0.998751	0.997399	0.996186	0.995129	0.994248	0.993582	0.993136	0.992925	0.992932	0.99317	0.99361	0.994233	0.99502	0.995964	0.997032	0.99819	0.999427	1.00072	1.00205
0.960691	0.961298	0.962289	0.963638	0.96531	0.967262	0.969455	0.971852	0.974441	0.977253	0.980353	0.983644	0.987015	0.990354	0.993579	0.99661	0.999378	1.00181	1.0038	1.00533	1.00637	1.00696	1.00714	1.00692	1.00634	1.00543	1.00423	1.00278	1.00118	0.999493	0.997771	0.996054	0.994383	0.992834	0.991448	0.990264	0.98929	0.988539	0.988042	0.987793	0.987791	0.988011	0.988458	0.989099	0.989907	0.990863	0.991955	0.993155	0.99443	0.995756
0.960967	0.961586	0.962597	0.963968	0.96566	0.967625	0.969807	0.972154	0.974614	0.977148	0.979747	0.982448	0.98531	0.988238	0.991117	0.993849	0.996376	0.99864	1.00059	1.00216	1.0033	1.004	1.00427	1.00412	1.0036	1.00272	1.00153	1.00009	0.998437	0.996628	0.994756	0.99289	0.991073	0.989338	0.987723	0.986298	0.985091	0.984129	0.983405	0.982925	0.98271	0.98274	0.983004	0.983467	0.98413	0.984965	0.985946	0.987042	0.988243	0.989519
0.960307	0.96093	0.961946	0.963325	0.965025	0.966998	0.969186	0.971529	0.973965	0.976437	0.9789	0.981325	0.983692	0.986018	0.98835	0.990629	0.992772	0.994703	0.996389	0.997783	0.998861	0.999579	0.999931	0.999895	0.999468	0.998684	0.997588	0.996226	0.994645	0.992897	0.991035	0.989113	0.987225	0.985434	0.983763	0.982239	0.980888	0.979768	0.978898	0.978292	0.977924	0.97779	0.977898	0.978226	0.97876	0.979453	0.980308	0.981303	0.98241	0.983593
0.958666	0.959278	0.960277	0.961633	0.963308	0.965252	0.967411	0.969725	0.97213	0.97457	0.976992	0.979353	0.981608	0.983712	0.985629	0.987362	0.988977	0.990464	0.991769	0.992842	0.993672	0.994243	0.994549	0.994541	0.994206	0.993543	0.992566	0.99132	0.98986	0.988237	0.986501	0.984699	0.982879	0.981089	0.979413	0.977904	0.976577	0.975434	0.974493	0.973796	0.973353	0.973159	0.97318	0.973395	0.973813	0.974415	0.975179	0.976062	0.977058	0.978144
0.956056	0.956647	0.957613	0.958927	0.960551	0.96244	0.964541	0.966796	0.969147	0.971535	0.973911	0.976226	0.978432	0.980475	0.982308	0.983897	0.985223	0.986296	0.987163	0.987858	0.988363	0.988659	0.988754	0.988633	0.988285	0.987681	0.98682	0.985715	0.984395	0.98291	0.981318	0.979668	0.978009	0.976381	0.974819	0.973359	0.972072	0.970995	0.970131	0.969474	0.969014	0.96878	0.968772	0.968973	0.969349	0.969881	0.970563	0.971382	0.972307	0.973304
0.952391	0.952958	0.953887	0.95515	0.956715	0.958537	0.960569	0.962756	0.965044	0.967377	0.969705	0.971981	0.974155	0.976173	0.977988	0.979557	0.980853	0.981859	0.982574	0.983013	0.983218	0.983239	0.98309	0.982762	0.982263	0.981591	0.980752	0.97974	0.978564	0.977244	0.975812	0.974315	0.972811	0.971345	0.969959	0.968683	0.967542	0.966554	0.965765	0.965194	0.964835	0.964674	0.964691	0.964894	0.965279	0.965823	0.966495	0.96727	0.968136	0.96908
0.94769	0.948232	0.949119	0.950327	0.951826	0.953574	0.955527	0.957636	0.959851	0.962123	0.964405	0.966649	0.968807	0.970828	0.972661	0.974264	0.975603	0.976655	0.977408	0.977864	0.978035	0.977948	0.977641	0.977153	0.976509	0.975714	0.974795	0.973766	0.972644	0.971439	0.970166	0.968851	0.967526	0.966225	0.965001	0.963892	0.962924	0.962116	0.961482	0.961025	0.96077	0.960716	0.960846	0.961138	0.961573	0.962143	0.962841	0.963642	0.964513	0.96543
0.942242	0.942752	0.943588	0.944731	0.946156	0.94783	0.949714	0.951765	0.953937	0.956184	0.958459	0.960713	0.962891	0.964935	0.966789	0.968412	0.969776	0.970863	0.971662	0.972175	0.972411	0.972388	0.972121	0.97163	0.970947	0.970108	0.969144	0.968078	0.966944	0.965768	0.964576	0.963389	0.962226	0.96111	0.960069	0.959125	0.95832	0.957677	0.957212	0.956928	0.956824	0.956891	0.957134	0.95754	0.95809	0.958758	0.959521	0.960363	0.961271	0.96222
0.936238	0.93673	0.937542	0.938664	0.940076	0.94175	0.943654	0.945742	0.947965	0.950263	0.952576	0.95486	0.95707	0.959159	0.961079	0.962786	0.964243	0.965422	0.9663	0.96687	0.967133	0.967105	0.966812	0.966293	0.965588	0.964735	0.963763	0.962701	0.961578	0.960423	0.959266	0.958139	0.957069	0.956076	0.955185	0.954412	0.953778	0.953295	0.952982	0.952848	0.952893	0.953114	0.953497	0.954027	0.954693	0.955475	0.956346	0.957283	0.958261	0.95926
0.929741	0.930276	0.931154	0.932356	0.93386	0.93563	0.93762	0.939779	0.942069	0.944451	0.946881	0.94931	0.951687	0.953957	0.956062	0.957948	0.959569	0.960891	0.961895	0.96257	0.962918	0.962949	0.962683	0.962147	0.961373	0.960406	0.959298	0.958105	0.956878	0.955651	0.954453	0.953315	0.952262	0.951315	0.950499	0.949827	0.949312	0.948961	0.948783	0.948781	0.948958	0.949309	0.949822	0.950482	0.951268	0.952162	0.953143	0.954185	0.955264	0.956355
0.923113	0.92373	0.924727	0.926069	0.927712	0.929615	0.931737	0.934046	0.936507	0.939076	0.941705	0.944342	0.946933	0.949419	0.951749	0.953871	0.95574	0.957314	0.958559	0.959452	0.959984	0.960159	0.959991	0.959506	0.958737	0.957724	0.956512	0.955157	0.953717	0.952255	0.950834	0.9495	0.948285	0.947216	0.946319	0.945608	0.945094	0.94478	0.944666	0.944745	0.945011	0.945454	0.946062	0.946821	0.947711	0.948708	0.94979	0.95093	0.952107	0.953293
0.917199	0.91795	0.919105	0.92061	0.922433	0.924536	0.92686	0.929339	0.931919	0.934647	0.937458	0.940292	0.943099	0.945826	0.948419	0.950824	0.952988	0.954864	0.956413	0.957604	0.958415	0.958838	0.958875	0.958543	0.957868	0.956884	0.955636	0.954176	0.952565	0.950866	0.949147	0.947476	0.945917	0.944522	0.94332	0.94234	0.941604	0.941121	0.940894	0.940913	0.941156	0.941607	0.942243	0.943043	0.943985	0.945044	0.946195	0.94741	0.948667	0.949937
0.913294	0.913845	0.914784	0.91624	0.918123	0.920366	0.922909	0.925688	0.928637	0.93168	0.934749	0.937773	0.940651	0.943486	0.946245	0.94885	0.951239	0.953362	0.955175	0.956641	0.957732	0.958433	0.958738	0.958653	0.958198	0.957404	0.956305	0.954933	0.953331	0.951551	0.94965	0.947691	0.945746	0.943894	0.942218	0.940773	0.939588	0.938686	0.938079	0.937774	0.937764	0.93803	0.938541	0.939263	0.940163	0.941206	0.942362	0.943605	0.944903	0.946227
0.910191	0.910849	0.911907	0.913345	0.915137	0.917268	0.919846	0.922735	0.925841	0.929094	0.932428	0.93577	0.93904	0.942169	0.945081	0.947676	0.950075	0.95226	0.95418	0.955799	0.957097	0.958062	0.958681	0.95893	0.958801	0.958301	0.95745	0.956278	0.954824	0.953134	0.951268	0.949289	0.94725	0.945205	0.943213	0.941335	0.939629	0.938152	0.936956	0.936082	0.935544	0.935338	0.935455	0.935864	0.936529	0.937405	0.938448	0.939621	0.940886	0.942208
0.908684	0.909331	0.910418	0.91192	0.913781	0.915968	0.918443	0.921168	0.924154	0.927426	0.930814	0.93424	0.937638	0.940942	0.944078	0.946988	0.949618	0.951902	0.953828	0.95552	0.956938	0.958047	0.958824	0.959256	0.959338	0.959075	0.958481	0.95758	0.956384	0.954919	0.953221	0.951337	0.949318	0.947222	0.94511	0.943042	0.941074	0.939255	0.93763	0.936233	0.935098	0.934261	0.933736	0.933542	0.933681	0.934126	0.934834	0.935756	0.936843	0.938049
0.9094	0.910033	0.911054	0.912448	0.91421	0.91632	0.918719	0.921356	0.924192	0.927184	0.930304	0.933625	0.936973	0.940267	0.943454	0.94649	0.949321	0.951886	0.954129	0.95599	0.957406	0.958522	0.959338	0.959866	0.960106	0.960038	0.959654	0.958957	0.95796	0.956688	0.95517	0.953447	0.951555	0.949533	0.947424	0.945285	0.943168	0.941126	0.93921	0.937465	0.935928	0.934626	0.933573	0.932793	0.932304	0.932104	0.932201	0.932591	0.933251	0.934134
0.91262	0.913162	0.914075	0.915349	0.916947	0.918837	0.921	0.92342	0.926034	0.928787	0.931645	0.934575	0.937561	0.940689	0.94381	0.94682	0.949656	0.952269	0.954608	0.956636	0.958326	0.959652	0.960544	0.961127	0.961396	0.961382	0.961089	0.960522	0.95969	0.958602	0.957264	0.955695	0.953926	0.951996	0.949946	0.94782	0.945661	0.943511	0.941416	0.939423	0.937571	0.935898	0.934432	0.933195	0.932196	0.931447	0.930968	0.930753	0.9308	0.93111
0.918225	0.918713	0.919506	0.920593	0.921972	0.923626	0.925514	0.927609	0.929889	0.932343	0.934919	0.937573	0.940275	0.942981	0.945663	0.948391	0.951046	0.953538	0.955825	0.957879	0.959653	0.961109	0.962221	0.962968	0.963297	0.963328	0.963071	0.962561	0.961809	0.960815	0.959589	0.958146	0.956507	0.954692	0.952725	0.950641	0.948478	0.946279	0.944085	0.941937	0.939873	0.937928	0.936134	0.934517	0.933101	0.931898	0.930918	0.930168	0.929666	0.929407
0.925923	0.926326	0.927	0.92793	0.929094	0.930479	0.932077	0.933875	0.935836	0.937951	0.940197	0.942547	0.944938	0.947315	0.949648	0.951914	0.9541	0.956275	0.958346	0.960232	0.961887	0.963283	0.964394	0.965209	0.965714	0.965892	0.965697	0.965216	0.964469	0.963503	0.962342	0.960983	0.95943	0.957697	0.955806	0.953781	0.951652	0.949448	0.947204	0.944956	0.942742	0.940599	0.938563	0.93666	0.93491	0.933331	0.931937	0.930743	0.929755	0.928981
0.93526	0.935594	0.936141	0.936899	0.937872	0.939047	0.940402	0.94193	0.943618	0.945435	0.947336	0.949303	0.951321	0.953376	0.955416	0.957398	0.959286	0.961054	0.962679	0.964195	0.965552	0.966718	0.967667	0.968373	0.968812	0.968974	0.968859	0.968471	0.967782	0.966842	0.965673	0.96432	0.962809	0.961139	0.959314	0.957344	0.955248	0.953053	0.950788	0.948485	0.946179	0.943896	0.941669	0.939534	0.93752	0.935648	0.933932	0.932384	0.931005	0.929809
0.945678	0.94595	0.946412	0.947049	0.947858	0.948841	0.949997	0.951303	0.952734	0.954264	0.955877	0.95755	0.959249	0.960966	0.962687	0.964392	0.966014	0.967513	0.968869	0.970072	0.971095	0.971934	0.972568	0.972969	0.973157	0.973134	0.972888	0.97241	0.971707	0.970794	0.969652	0.968304	0.966777	0.965106	0.963312	0.961389	0.959336	0.957167	0.954903	0.952567	0.95019	0.947805	0.945445	0.943141	0.940917	0.938804	0.936822	0.934986	0.933306	0.931782
0.956618	0.956847	0.957228	0.957768	0.958464	0.959304	0.960272	0.961362	0.962567	0.963876	0.965276	0.966733	0.968221	0.969703	0.971147	0.972543	0.973893	0.975183	0.976347	0.977346	0.978166	0.9788	0.979206	0.979371	0.979289	0.978938	0.978365	0.977611	0.97668	0.975579	0.974323	0.97294	0.971402	0.969706	0.96788	0.965954	0.963939	0.961811	0.959568	0.957228	0.954819	0.95237	0.949907	0.947465	0.945073	0.942761	0.940554	0.93848	0.936556	0.934789
0.967618	0.967812	0.968133	0.968584	0.969158	0.969858	0.97068	0.97162	0.972658	0.973785	0.974982	0.976237	0.97754	0.978852	0.980151	0.981401	0.982575	0.983659	0.984646	0.985517	0.986212	0.986715	0.987018	0.987119	0.986941	0.986476	0.985715	0.984649	0.983337	0.981868	0.980268	0.97857	0.976798	0.975002	0.973118	0.971129	0.969063	0.966939	0.964756	0.962473	0.960076	0.957595	0.955065	0.95252	0.949995	0.947521	0.945132	0.942853	0.940701	0.938702
0.978445	0.978607	0.978869	0.979235	0.979706	0.980283	0.980961	0.981741	0.982612	0.983582	0.984619	0.985715	0.98685	0.98801	0.989187	0.990333	0.991424	0.992425	0.993321	0.994098	0.994745	0.995232	0.99551	0.995564	0.995399	0.995022	0.994283	0.993248	0.991872	0.990147	0.988139	0.985974	0.983723	0.98146	0.979215	0.977074	0.974874	0.972647	0.970398	0.968138	0.965843	0.963446	0.960922	0.958331	0.95572	0.953121	0.950569	0.948099	0.945748	0.943545
0.988864	0.988984	0.989197	0.989498	0.989877	0.990332	0.990867	0.991488	0.9922	0.993002	0.993882	0.99484	0.995844	0.996886	0.997942	0.998996	1.00004	1.00102	1.00192	1.00268	1.00333	1.00383	1.00416	1.0043	1.0042	1.00386	1.0033	1.00253	1.00124	0.999703	0.997801	0.995499	0.992864	0.990028	0.987127	0.984334	0.981662	0.979247	0.976745	0.974316	0.971931	0.969596	0.967265	0.964825	0.962204	0.959539	0.956885	0.954278	0.951758	0.949363
0.998606	0.998712	0.998883	0.999102	0.999387	0.999741	1.00016	1.00064	1.00119	1.00181	1.00252	1.00332	1.00419	1.00514	1.00611	1.00712	1.00811	1.00908	1.01002	1.01086	1.01158	1.01216	1.01259	1.01286	1.01294	1.01278	1.01235	1.01167	1.01076	1.0096	1.00786	1.00587	1.00349	1.00069	0.997508	0.994049	0.99047	0.987184	0.984134	0.981441	0.978704	0.976146	0.973686	0.971341	0.969059	0.966695	0.964023	0.961359	0.958742	0.956207
1.00738	1.00746	1.00758	1.00774	1.00794	1.00818	1.0085	1.00888	1.00932	1.0098	1.01034	1.01094	1.01164	1.01246	1.01335	1.0143	1.01529	1.01629	1.01727	1.01821	1.01909	1.01985	1.02044	1.02087	1.02114	1.02121	1.02105	1.02061	1.01989	1.01891	1.01769	1.01616	1.01402	1.01163	1.00884	1.0056	1.00198	0.998	0.993723	0.990002	0.986647	0.983703	0.980798	0.978181	0.97573	0.973471	0.971355	0.969258	0.9666	0.964032
1.01482	1.01484	1.0149	1.01499	1.01514	1.01533	1.01554	1.01578	1.01611	1.0165	1.01695	1.01747	1.01802	1.01862	1.01935	1.02022	1.02117	1.02219	1.02324	1.0243	1.02531	1.02627	1.02714	1.02785	1.02837	1.02869	1.02883	1.02875	1.02839	1.02772	1.02676	1.02553	1.02406	1.02215	1.01964	1.01689	1.01376	1.01018	1.00619	1.00182	0.99695	0.992875	0.989347	0.986237	0.983261	0.980674	0.978338	0.976268	0.974426	0.972731
1.02017	1.02017	1.02019	1.02025	1.02035	1.02046	1.02062	1.02079	1.02099	1.02128	1.02165	1.02209	1.02262	1.02322	1.02386	1.02454	1.02536	1.02634	1.02741	1.02857	1.02975	1.03092	1.03204	1.03308	1.034	1.03474	1.03524	1.03553	1.03559	1.0354	1.03489	1.03405	1.03288	1.03149	1.02985	1.02757	1.02473	1.02168	1.01829	1.01447	1.01027	1.00566	1.0005	0.996046	0.992567	0.989432	0.986543	0.984121	0.982021	0.980259
1.02312	1.02315	1.02315	1.02308	1.02302	1.023	1.02304	1.02314	1.02328	1.02343	1.0236	1.02391	1.02435	1.02492	1.0256	1.02635	1.02716	1.02802	1.02902	1.03022	1.03154	1.03295	1.0344	1.03583	1.03718	1.03841	1.03948	1.04033	1.04091	1.04124	1.04131	1.04107	1.04049	1.03954	1.03825	1.03677	1.03508	1.03241	1.02936	1.02611	1.0226	1.01871	1.01448	1.00983	1.00459	1.00017	0.996864	0.993824	0.99122	0.989182
1.02354	1.02348	1.02343	1.02339	1.02335	1.02325	1.02314	1.02307	1.02308	1.02317	1.02333	1.02352	1.02369	1.02398	1.02446	1.02513	1.02597	1.02692	1.02794	1.02903	1.03029	1.03175	1.03338	1.03509	1.03686	1.03863	1.04033	1.04189	1.04327	1.04438	1.0452	1.0457	1.04588	1.04569	1.04513	1.04419	1.04288	1.04138	1.03965	1.03687	1.03376	1.03049	1.02704	1.02333	1.01934	1.01497	1.01004	1.00608	1.00327	1.00062
1.02184	1.02175	1.02165	1.02157	1.02149	1.02139	1.02127	1.02107	1.02089	1.0208	1.02083	1.02096	1.02119	1.02147	1.02176	1.02219	1.02283	1.02368	1.02473	1.02594	1.02724	1.0286	1.03016	1.03193	1.03386	1.03587	1.03794	1.04001	1.04203	1.04388	1.04554	1.04691	1.048	1.04878	1.04921	1.04923	1.04887	1.0481	1.04696	1.04563	1.04402	1.04142	1.03852	1.03553	1.03246	1.02924	1.02585	1.0222	1.01806	1.01498
1.018	1.01801	1.01794	1.01776	1.01756	1.01742	1.01733	1.01729	1.01723	1.01707	1.01695	1.01694	1.01709	1.01737	1.01775	1.0182	1.0187	1.01936	1.02025	1.02136	1.0227	1.02421	1.02584	1.02754	1.02942	1.03152	1.03377	1.03607	1.03837	1.04068	1.04296	1.04507	1.04696	1.04856	1.04991	1.05096	1.05168	1.05201	1.05199	1.05163	1.05094	1.05008	1.04889	1.0468	1.04449	1.04217	1.03988	1.0376	1.0353	1.0329
1.01206	1.01207	1.01206	1.01207	1.01203	1.01192	1.01178	1.01168	1.01165	1.01172	1.01186	1.01196	1.01209	1.01234	1.01274	1.01327	1.01393	1.01468	1.01549	1.01648	1.0177	1.01914	1.02079	1.02264	1.02461	1.02665	1.02884	1.03124	1.03377	1.03633	1.03883	1.04132	1.04377	1.04606	1.04813	1.04995	1.05159	1.05297	1.05406	1.05482	1.05529	1.0555	1.05551	1.05545	1.05509	1.05401	1.0528	1.0517	1.05079	1.05011
1.00618	1.00616	1.00611	1.00608	1.00608	1.00613	1.00618	1.00626	1.00644	1.00664	1.00686	1.00715	1.00752	1.00787	1.00831	1.00891	1.00967	1.01055	1.01163	1.01283	1.01405	1.01543	1.01702	1.01879	1.02074	1.02287	1.02512	1.02739	1.02973	1.03224	1.03488	1.03753	1.04011	1.0427	1.04526	1.0477	1.04996	1.05201	1.05393	1.05568	1.05723	1.05855	1.0597	1.06074	1.06171	1.0628	1.0637	1.0642	1.06478	1.06565
1.00011	1.00019	1.0003	1.00042	1.00055	1.00074	1.00101	1.00134	1.00165	1.00197	1.00238	1.00289	1.00353	1.00432	1.00513	1.00584	1.00665	1.00766	1.00883	1.01012	1.01151	1.01296	1.01446	1.01621	1.01819	1.0203	1.02255	1.02496	1.02749	1.03002	1.03258	1.03525	1.03801	1.04073	1.04336	1.04597	1.04855	1.05104	1.0534	1.05565	1.05789	1.0601	1.06226	1.06442	1.06662	1.06892	1.07138	1.07411	1.07681	1.07944
0.993952	0.99408	0.994283	0.994601	0.994998	0.995435	0.995875	0.996382	0.997013	0.997719	0.998447	0.999201	1.00002	1.00089	1.00189	1.00306	1.0043	1.0056	1.007	1.0085	1.01013	1.0119	1.01379	1.01565	1.01749	1.01941	1.02153	1.02381	1.02633	1.02897	1.03173	1.03448	1.0372	1.04001	1.0429	1.04578	1.04856	1.05137	1.05418	1.05692	1.05962	1.06234	1.0652	1.06819	1.07131	1.07461	1.07817	1.082	1.08613	1.09058
0.987923	0.988107	0.988403	0.988804	0.98927	0.989846	0.990541	0.991318	0.992164	0.993116	0.994181	0.995311	0.996523	0.997859	0.999282	1.00078	1.0024	1.00414	1.00591	1.0077	1.00963	1.01168	1.0138	1.01595	1.01823	1.02051	1.02284	1.02525	1.02774	1.03023	1.03281	1.03559	1.03851	1.04141	1.04432	1.04732	1.05038	1.05345	1.0565	1.05967	1.06295	1.06629	1.06969	1.07322	1.077	1.08103	1.08528	1.08975	1.09448	1.09939
0.982284	0.982472	0.982743	0.983137	0.983692	0.984385	0.985208	0.986192	0.987307	0.988505	0.989822	0.991322	0.99296	0.994692	0.996532	0.998505	1.00055	1.0027	1.005	1.00741	1.00987	1.01238	1.015	1.01769	1.02045	1.02325	1.02593	1.02851	1.03109	1.03378	1.03657	1.03936	1.04225	1.04532	1.04862	1.05205	1.05542	1.05884	1.06231	1.06579	1.06925	1.07283	1.07652	1.08027	1.08406	1.08797	1.09208	1.09641	1.10092	1.10573
0.977237	0.977372	0.977656	0.978082	0.978675	0.979455	0.980402	0.981459	0.982677	0.984131	0.985755	0.987502	0.989415	0.991541	0.993827	0.996235	0.998802	1.00151	1.00431	1.0072	1.01024	1.01335	1.01643	1.0196	1.02289	1.02627	1.0297	1.03329	1.03696	1.04044	1.0436	1.04679	1.05008	1.05329	1.05646	1.05965	1.06292	1.06625	1.06971	1.07337	1.07683	1.08015	1.08346	1.08689	1.09051	1.09433	1.09829	1.10241	1.10679	1.11151
0.972925	0.973185	0.973614	0.974175	0.97484	0.975545	0.976409	0.977525	0.978882	0.980393	0.982132	0.984152	0.986386	0.988766	0.991364	0.994182	0.997175	1.0003	1.00362	1.00708	1.01061	1.0143	1.01819	1.02215	1.02608	1.03014	1.03429	1.03842	1.04255	1.04674	1.05096	1.05498	1.05885	1.06256	1.06592	1.06872	1.07159	1.07444	1.07728	1.0801	1.08298	1.08604	1.08932	1.09279	1.09619	1.09925	1.10255	1.10624	1.11038	1.11506
0.970178	0.970367	0.970717	0.971197	0.97189	0.97281	0.973939	0.975156	0.976544	0.978121	0.979896	0.981797	0.983989	0.986508	0.989322	0.992331	0.995627	0.999184	1.00292	1.0069	1.0111	1.01546	1.01987	1.02448	1.02922	1.03395	1.03859	1.04329	1.04802	1.05257	1.05692	1.06109	1.06515	1.06899	1.07266	1.07622	1.07965	1.08277	1.08554	1.08788	1.08963	1.0914	1.09348	1.0959	1.09871	1.10198	1.10575	1.11013	1.11516	1.12078
0.969112	0.969305	0.969696	0.970263	0.970957	0.971716	0.972712	0.973975	0.975514	0.977165	0.979062	0.981224	0.983644	0.98614	0.988834	0.991741	0.994894	0.998356	1.00219	1.00637	1.01072	1.0154	1.02033	1.02535	1.03039	1.03557	1.04084	1.04593	1.05079	1.05552	1.06021	1.06469	1.06894	1.07293	1.07657	1.0797	1.08242	1.08501	1.08762	1.09017	1.09265	1.09507	1.0975	1.09998	1.10263	1.10566	1.10922	1.11342	1.11833	1.12398
0.970178	0.970367	0.970717	0.971197	0.97189	0.97281	0.973939	0.975156	0.976544	0.978121	0.979896	0.981797	0.983989	0.986508	0.989322	0.992331	0.995627	0.999184	1.00292	1.0069	1.0111	1.01546	1.01987	1.02448	1.02922	1.03395	1.03859	1.04329	1.04802	1.05257	1.05692	1.06109	1.06515	1.06899	1.07266	1.07622	1.07965	1.08277	1.08554	1.08788	1.08963	1.0914	1.09348	1.0959	1.09871	1.10198	1.10575	1.11013	1.11516	1.12078
0.972925	0.973185	0.973614	0.974175	0.97484	0.975545	0.976409	0.977525	0.978882	0.980393	0.982132	0.984152	0.986386	0.988766	0.991364	0.994182	0.997175	1.0003	1.00362	1.00708	1.01061	1.0143	1.01819	1.02215	1.02608	1.03014	1.03429	1.03842	1.04255	1.04674	1.05096	1.05498	1.05885	1.06256	1.06592	1.06872	1.07159	1.07444	1.07728	1.0801	1.08298	1.08604	1.08932	1.09279	1.09619	1.09925	1.10255	1.10624	1.11038	1.11506
0.977237	0.977372	0.977656	0.978082	0.978675	0.979455	0.980402	0.981459	0.982677	0.984131	0.985755	0.987502	0.989415	0.991541	0.993827	0.996235	0.998802	1.00151	1.00431	1.0072	1.01024	1.01335	1.01643	1.0196	1.02289	1.02627	1.0297	1.03329	1.03696	1.04044	1.0436	1.04679	1.05008	1.05329	1.05646	1.05965	1.06292	1.06625	1.06971	1.07337	1.07683	1.08015	1.08346	1.08689	1.09051	1.09433	1.09829	1.10241	1.10679	1.11151
0.982284	0.982472	0.982743	0.983137	0.983692	0.984385	0.985208	0.986192	0.987307	0.988505	0.989822	0.991322	0.99296	0.994692	0.996532	0.998505	1.00055	1.0027	1.005	1.00741	1.00987	1.01238	1.015	1.01769	1.02045	1.02325	1.02593	1.02851	1.03109	1.03378	1.03657	1.03936	1.04225	1.04532	1.04862	1.05205	1.05542	1.05884	1.06231	1.06579	1.06925	1.07283	1.07652	1.08027	1.08406	1.08797	1.09208	1.09641	1.10092	1.10573
0.987923	0.988107	0.988403	0.988804	0.98927	0.989846	0.990541	0.991318	0.992164	0.993116	0.994181	0.995311	0.996523	0.997859	0.999282	1.00078	1.0024	1.00414	1.00591	1.0077	1.00963	1.01168	1.0138	1.01595	1.01823	1.02051	1.02284	1.02525	1.02774	1.03023	1.03281	1.03559	1.03851	1.04141	1.04432	1.04732	1.05038	1.05345	1.0565	1.05967	1.06295	1.06629	1.06969	1.07322	1.077	1.08103	1.08528	1.08975	1.09448	1.09939
0.993952	0.99408	0.994283	0.994601	0.994998	0.995435	0.995875	0.996382	0.997013	0.997719	0.998447	0.999201	1.00002	1.00089	1.00189	1.00306	1.0043	1.0056	1.007	1.0085	1.01013	1.0119	1.01379	1.01565	1.01749	1.01941	1.02153	1.02381	1.02633	1.02897	1.03173	1.03448	1.0372	1.04001	1.0429	1.04578	1.04856	1.05137	1.05418	1.05692	1.05962	1.06234	1.0652	1.06819	1.07131	1.07461	1.07817	1.082	1.08613	1.09058
1.00011	1.00019	1.0003	1.00042	1.00055	1.00074	1.00101	1.00134	1.00165	1.00197	1.00238	1.00289	1.00353	1.00432	1.00513	1.00584	1.00665	1.00766	1.00883	1.01012	1.01151	1.01296	1.01446	1.01621	1.01819	1.0203	1.02255	1.02496	1.02749	1.03002	1.03258	1.03525	1.03801	1.04073	1.04336	1.04597	1.04855	1.05104	1.0534	1.05565	1.05789	1.0601	1.06226	1.06442	1.06662	1.06892	1.07138	1.07411	1.07681	1.07944
1.00618	1.00616	1.00611	1.00608	1.00608	1.00613	1.00618	1.00626	1.00644	1.00664	1.00686	1.00715	1.00752	1.00787	1.00831	1.00891	1.00967	1.01055	1.01163	1.01283	1.01405	1.01543	1.01702	1.01879	1.02074	1.02287	1.02512	1.02739	1.02973	1.03224	1.03488	1.03753	1.04011	1.0427	1.04526	1.0477	1.04996	1.05201	1.05393	1.05568	1.05723	1.05855	1.0597	1.06074	1.06171	1.0628	1.0637	1.0642	1.06478	1.06565
1.01206	1.01207	1.01206	1.01207	1.01203	1.01192	1.01178	1.01168	1.01165	1.01172	1.01186	1.01196	1.01209	1.01234	1.01274	1.01327	1.01393	1.01468	1.01549	1.01648	1.0177	1.01914	1.02079	1.02264	1.02461	1.02665	1.02884	1.03124	1.03377	1.03633	1.03883	1.04132	1.04377	1.04606	1.04813	1.04995	1.05159	1.05297	1.05406	1.05482	1.05529	1.0555	1.05551	1.05545	1.05509	1.05401	1.0528	1.0517	1.05079	1.05011
1.018	1.01801	1.01794	1.01776	1.01756	1.01742	1.01733	1.01729	1.01723	1.01707	1.01695	1.01694	1.01709	1.01737	1.01775	1.0182	1.0187	1.01936	1.02025	1.02136	1.0227	1.02421	1.02584	1.02754	1.02942	1.03152	1.03377	1.03607	1.03837	1.04068	1.04296	1.04507	1.04696	1.04856	1.04991	1.05096	1.05168	1.05201	1.05199	1.05163	1.05094	1.05008	1.04889	1.0468	1.04449	1.04217	1.03988	1.0376	1.0353	1.0329
1.02184	1.02175	1.02165	1.02157	1.02149	1.02139	1.02127	1.02107	1.02089	1.0208	1.02083	1.02096	1.02119	1.02147	1.02176	1.02219	1.02283	1.02368	1.02473	1.02594	1.02724	1.0286	1.03016	1.03193	1.03386	1.03587	1.03794	1.04001	1.04203	1.04388	1.04554	1.04691	1.048	1.04878	1.04921	1.04923	1.04887	1.0481	1.04696	1.04563	1.04402	1.04142	1.03852	1.03553	1.03246	1.02924	1.02585	1.0222	1.01806	1.01498
1.02354	1.02348	1.02343	1.02339	1.02335	1.02325	1.02314	1.02307	1.02308	1.02317	1.02333	1.02352	1.02369	1.02398	1.02446	1.02513	1.02597	1.02692	1.02794	1.02903	1.03029	1.03175	1.03338	1.03509	1.03686	1.03863	1.04033	1.04189	1.04327	1.04438	1.0452	1.0457	1.04588	1.04569	1.04513	1.04419	1.04288	1.04138	1.03965	1.03687	1.03376	1.03049	1.02704	1.02333	1.01934	1.01497	1.01004	1.00608	1.00327	1.00062
1.02312	1.02315	1.02315	1.02308	1.02302	1.023	1.02304	1.02314	1.02328	1.02343	1.0236	1.02391	1.02435	1.02492	1.0256	1.02635	1.02716	1.02802	1.02902	1.03022	1.03154	1.03295	1.0344	1.03583	1.03718	1.03841	1.03948	1.04033	1.04091	1.04124	1.04131	1.04107	1.04049	1.03954	1.03825	1.03677	1.03508	1.03241	1.02936	1.02611	1.0226	1.01871	1.01448	1.00983	1.00459	1.00017	0.996864	0.993824	0.99122	0.989182
1.02017	1.02017	1.02019	1.02025	1.02035	1.02046	1.02062	1.02079	1.02099	1.02128	1.02165	1.02209	1.02262	1.02322	1.02386	1.02454	1.02536	1.02634	1.02741	1.02857	1.02975	1.03092	1.03204	1.03308	1.034	1.03474	1.03524	1.03553	1.03559	1.0354	1.03489	1.03405	1.03288	1.03149	1.02985	1.02757	1.02473	1.02168	1.01829	1.01447	1.01027	1.00566	1.0005	0.996046	0.992567	0.989432	0.986543	0.984121	0.982021	0.980259
1.01482	1.01484	1.0149	1.01499	1.01514	1.01533	1.01554	1.01578	1.01611	1.0165	1.01695	1.01747	1.01802	1.01862	1.01935	1.02022	1.02117	1.02219	1.02324	1.0243	1.02531	1.02627	1.02714	1.02785	1.02837	1.02869	1.02883	1.02875	1.02839	1.02772	1.02676	1.02553	1.02406	1.02215	1.01964	1.01689	1.01376	1.01018	1.00619	1.00182	0.99695	0.992875	0.989347	0.986237	0.983261	0.980674	0.978338	0.976268	0.974426	0.972731
1.00738	1.00746	1.00758	1.00774	1.00794	1.00818	1.0085	1.00888	1.00932	1.0098	1.01034	1.01094	1.01164	1.01246	1.01335	1.0143	1.01529	1.01629	1.01727	1.01821	1.01909	1.01985	1.02044	1.02087	1.02114	1.02121	1.02105	1.02061	1.01989	1.01891	1.01769	1.01616	1.01402	1.01163	1.00884	1.0056	1.00198	0.998	0.993723	0.990002	0.986647	0.983703	0.980798	0.978181	0.97573	0.973471	0.971355	0.969258	0.9666	0.964032
0.998606	0.998712	0.998883	0.999102	0.999387	0.999741	1.00016	1.00064	1.00119	1.00181	1.00252	1.00332	1.00419	1.00514	1.00611	1.00712	1.00811	1.00908	1.01002	1.01086	1.01158	1.01216	1.01259	1.01286	1.01294	1.01278	1.01235	1.01167	1.01076	1.0096	1.00786	1.00587	1.00349	1.00069	0.997508	0.994049	0.99047	0.987184	0.984134	0.981441	0.978704	0.976146	0.973686	0.971341	0.969059	0.966695	0.964023	0.961359	0.958742	0.956207
0.988864	0.988984	0.989197	0.989498	0.989877	0.990332	0.990867	0.991488	0.9922	0.993002	0.993882	0.99484	0.995844	0.996886	0.997942	0.998996	1.00004	1.00102	1.00192	1.00268	1.00333	1.00383	1.00416	1.0043	1.0042	1.00386	1.0033	1.00253	1.00124	0.999703	0.997801	0.995499	0.992864	0.990028	0.987127	0.984334	0.981662	0.979247	0.976745	0.974316	0.971931	0.969596	0.967265	0.964825	0.962204	0.959539	0.956885	0.954278	0.951758	0.949363
0.978445	0.978607	0.978869	0.979235	0.979706	0.980283	0.980961	0.981741	0.982612	0.983582	0.984619	0.985715	0.98685	0.98801	0.989187	0.990333	0.991424	0.992425	0.993321	0.994098	0.994745	0.995232	0.99551	0.995564	0.995399	0.995022	0.994283	0.993248	0.991872	0.990147	0.988139	0.985974	0.983723	0.98146	0.979215	0.977074	0.974874	0.972647	0.970398	0.968138	0.965843	0.963446	0.960922	0.958331	0.95572	0.953121	0.950569	0.948099	0.945748	0.943545
0.967618	0.967812	0.968133	0.968584	0.969158	0.969858	0.97068	0.97162	0.972658	0.973785	0.974982	0.976237	0.97754	0.978852	0.980151	0.981401	0.982575	0.983659	0.984646	0.985517	0.986212	0.986715	0.987018	0.987119	0.986941	0.986476	0.985715	0.984649	0.983337	0.981868	0.980268	0.97857	0.976798	0.975002	0.973118	0.971129	0.969063	0.966939	0.964756	0.962473	0.960076	0.957595	0.955065	0.95252	0.949995	0.947521	0.945132	0.942853	0.940701	0.938702
0.956618	0.956847	0.957228	0.957768	0.958464	0.959304	0.960272	0.961362	0.962567	0.963876	0.965276	0.966733	0.968221	0.969703	0.971147	0.972543	0.973893	0.975183	0.976347	0.977346	0.978166	0.9788	0.979206	0.979371	0.979289	0.978938	0.978365	0.977611	0.97668	0.975579	0.974323	0.97294	0.971402	0.969706	0.96788	0.965954	0.963939	0.961811	0.959568	0.957228	0.954819	0.95237	0.949907	0.947465	0.945073	0.942761	0.940554	0.93848	0.936556	0.934789
0.945678	0.94595	0.946412	0.947049	0.947858	0.948841	0.949997	0.951303	0.952734	0.954264	0.955877	0.95755	0.959249	0.960966	0.962687	0.964392	0.966014	0.967513	0.968869	0.970072	0.971095	0.971934	0.972568	0.972969	0.973157	0.973134	0.972888	0.97241	0.971707	0.970794	0.969652	0.968304	0.966777	0.965106	0.963312	0.961389	0.959336	0.957167	0.954903	0.952567	0.95019	0.947805	0.945445	0.943141	0.940917	0.938804	0.936822	0.934986	0.933306	0.931782
0.93526	0.935594	0.936141	0.936899	0.937872	0.939047	0.940402	0.94193	0.943618	0.945435	0.947336	0.949303	0.951321	0.953376	0.955416	0.957398	0.959286	0.961054	0.962679	0.964195	0.965552	0.966718	0.967667	0.968373	0.968812	0.968974	0.968859	0.968471	0.967782	0.966842	0.965673	0.96432	0.962809	0.961139	0.959314	0.957344	0.955248	0.953053	0.950788	0.948485	0.946179	0.943896	0.941669	0.939534	0.93752	0.935648	0.933932	0.932384	0.931005	0.929809
0.925923	0.926326	0.927	0.92793	0.929094	0.930479	0.932077	0.933875	0.935836	0.937951	0.940197	0.942547	0.944938	0.947315	0.949648	0.951914	0.9541	0.956275	0.958346	0.960232	0.961887	0.963283	0.964394	0.965209	0.965714	0.965892	0.965697	0.965216	0.964469	0.963503	0.962342	0.960983	0.95943	0.957697	0.955806	0.953781	0.951652	0.949448	0.947204	0.944956	0.942742	0.940599	0.938563	0.93666	0.93491	0.933331	0.931937	0.930743	0.929755	0.928981
0.918225	0.918713	0.919506	0.920593	0.921972	0.923626	0.925514	0.927609	0.929889	0.932343	0.934919	0.937573	0.940275	0.942981	0.945663	0.948391	0.951046	0.953538	0.955825	0.957879	0.959653	0.961109	0.962221	0.962968	0.963297	0.963328	0.963071	0.962561	0.961809	0.960815	0.959589	0.958146	0.956507	0.954692	0.952725	0.950641	0.948478	0.946279	0.944085	0.941937	0.939873	0.937928	0.936134	0.934517	0.933101	0.931898	0.930918	0.930168	0.929666	0.929407
0.91262	0.913162	0.914075	0.915349	0.916947	0.918837	0.921	0.92342	0.926034	0.928787	0.931645	0.934575	0.937561	0.940689	0.94381	0.94682	0.949656	0.952269	0.954608	0.956636	0.958326	0.959652	0.960544	0.961127	0.961396	0.961382	0.961089	0.960522	0.95969	0.958602	0.957264	0.955695	0.953926	0.951996	0.949946	0.94782	0.945661	0.943511	0.941416	0.939423	0.937571	0.935898	0.934432	0.933195	0.932196	0.931447	0.930968	0.930753	0.9308	0.93111
0.9094	0.910033	0.911054	0.912448	0.91421	0.91632	0.918719	0.921356	0.924192	0.927184	0.930304	0.933625	0.936973	0.940267	0.943454	0.94649	0.949321	0.951886	0.954129	0.95599	0.957406	0.958522	0.959338	0.959866	0.960106	0.960038	0.959654	0.958957	0.95796	0.956688	0.95517	0.953447	0.951555	0.949533	0.947424	0.945285	0.943168	0.941126	0.93921	0.937465	0.935928	0.934626	0.933573	0.932793	0.932304	0.932104	0.932201	0.932591	0.933251	0.934134
0.908684	0.909331	0.910418	0.91192	0.913781	0.915968	0.918443	0.921168	0.924154	0.927426	0.930814	0.93424	0.937638	0.940942	0.944078	0.946988	0.949618	0.951902	0.953828	0.95552	0.956938	0.958047	0.958824	0.959256	0.959338	0.959075	0.958481	0.95758	0.956384	0.954919	0.953221	0.951337	0.949318	0.947222	0.94511	0.943042	0.941074	0.939255	0.93763	0.936233	0.935098	0.934261	0.933736	0.933542	0.933681	0.934126	0.934834	0.935756	0.936843	0.938049
0.910191	0.910849	0.911907	0.913345	0.915137	0.917268	0.919846	0.922735	0.925841	0.929094	0.932428	0.93577	0.93904	0.942169	0.945081	0.947676	0.950075	0.95226	0.95418	0.955799	0.957097	0.958062	0.958681	0.95893	0.958801	0.958301	0.95745	0.956278	0.954824	0.953134	0.951268	0.949289	0.94725	0.945205	0.943213	0.941335	0.939629	0.938152	0.936956	0.936082	0.935544	0.935338	0.935455	0.935864	0.936529	0.937405	0.938448	0.939621	0.940886	0.942208
0.913294	0.913845	0.914784	0.91624	0.918123	0.920366	0.922909	0.925688	0.928637	0.93168	0.934749	0.937773	0.940651	0.943486	0.946245	0.94885	0.951239	0.953362	0.955175	0.956641	0.957732	0.958433	0.958738	0.958653	0.958198	0.957404	0.956305	0.954933	0.953331	0.951551	0.94965	0.947691	0.945746	0.943894	0.942218	0.940773	0.939588	0.938686	0.938079	0.937774	0.937764	0.93803	0.938541	0.939263	0.940163	0.941206	0.942362	0.943605	0.944903	0.946227
0.917199	0.91795	0.919105	0.92061	0.922433	0.924536	0.92686	0.929339	0.931919	0.934647	0.937458	0.940292	0.943099	0.945826	0.948419	0.950824	0.952988	0.954864	0.956413	0.957604	0.958415	0.958838	0.958875	0.958543	0.957868	0.956884	0.955636	0.954176	0.952565	0.950866	0.949147	0.947476	0.945917	0.944522	0.94332	0.94234	0.941604	0.941121	0.940894	0.940913	0.941156	0.941607	0.942243	0.943043	0.943985	0.945044	0.946195	0.94741	0.948667	0.949937
0.923113	0.92373	0.924727	0.926069	0.927712	0.929615	0.931737	0.934046	0.936507	0.939076	0.941705	0.944342	0.946933	0.949419	0.951749	0.953871	0.95574	0.957314	0.958559	0.959452	0.959984	0.960159	0.959991	0.959506	0.958737	0.957724	0.956512	0.955157	0.953717	0.952255	0.950834	0.9495	0.948285	0.947216	0.946319	0.945608	0.945094	0.94478	0.944666	0.944745	0.945011	0.945454	0.946062	0.946821	0.947711	0.948708	0.94979	0.95093	0.952107	0.953293
0.929741	0.930276	0.931154	0.932356	0.93386	0.93563	0.93762	0.939779	0.942069	0.944451	0.946881	0.94931	0.951687	0.953957	0.956062	0.957948	0.959569	0.960891	0.961895	0.96257	0.962918	0.962949	0.962683	0.962147	0.961373	0.960406	0.959298	0.958105	0.956878	0.955651	0.954453	0.953315	0.952262	0.951315	0.950499	0.949827	0.949312	0.948961	0.948783	0.948781	0.948958	0.949309	0.949822	0.950482	0.951268	0.952162	0.953143	0.954185	0.955264	0.956355
0.936238	0.93673	0.937542	0.938664	0.940076	0.94175	0.943654	0.945742	0.947965	0.950263	0.952576	0.95486	0.95707	0.959159	0.961079	0.962786	0.964243	0.965422	0.9663	0.96687	0.967133	0.967105	0.966812	0.966293	0.965588	0.964735	0.963763	0.962701	0.961578	0.960423	0.959266	0.958139	0.957069	0.956076	0.955185	0.954412	0.953778	0.953295	0.952982	0.952848	0.952893	0.953114	0.953497	0.954027	0.954693	0.955475	0.956346	0.957283	0.958261	0.95926
0.942242	0.942752	0.943588	0.944731	0.946156	0.94783	0.949714	0.951765	0.953937	0.956184	0.958459	0.960713	0.962891	0.964935	0.966789	0.968412	0.969776	0.970863	0.971662	0.972175	0.972411	0.972388	0.972121	0.97163	0.970947	0.970108	0.969144	0.968078	0.966944	0.965768	0.964576	0.963389	0.962226	0.96111	0.960069	0.959125	0.95832	0.957677	0.957212	0.956928	0.956824	0.956891	0.957134	0.95754	0.95809	0.958758	0.959521	0.960363	0.961271	0.96222
0.94769	0.948232	0.949119	0.950327	0.951826	0.953574	0.955527	0.957636	0.959851	0.962123	0.964405	0.966649	0.968807	0.970828	0.972661	0.974264	0.975603	0.976655	0.977408	0.977864	0.978035	0.977948	0.977641	0.977153	0.976509	0.975714	0.974795	0.973766	0.972644	0.971439	0.970166	0.968851	0.967526	0.966225	0.965001	0.963892	0.962924	0.962116	0.961482	0.961025	0.96077	0.960716	0.960846	0.961138	0.961573	0.962143	0.962841	0.963642	0.964513	0.96543
0.952391	0.952958	0.953887	0.95515	0.956715	0.958537	0.960569	0.962756	0.965044	0.967377	0.969705	0.971981	0.974155	0.976173	0.977988	0.979557	0.980853	0.981859	0.982574	0.983013	0.983218	0.983239	0.98309	0.982762	0.982263	0.981591	0.980752	0.97974	0.978564	0.977244	0.975812	0.974315	0.972811	0.971345	0.969959	0.968683	0.967542	0.966554	0.965765	0.965194	0.964835	0.964674	0.964691	0.964894	0.965279	0.965823	0.966495	0.96727	0.968136	0.96908
0.956056	0.956647	0.957613	0.958927	0.960551	0.96244	0.964541	0.966796	0.969147	0.971535	0.973911	0.976226	0.978432	0.980475	0.982308	0.983897	0.985223	0.986296	0.987163	0.987858	0.988363	0.988659	0.988754	0.988633	0.988285	0.987681	0.98682	0.985715	0.984395	0.98291	0.981318	0.979668	0.978009	0.976381	0.974819	0.973359	0.972072	0.970995	0.970131	0.969474	0.969014	0.96878	0.968772	0.968973	0.969349	0.969881	0.970563	0.971382	0.972307	0.973304
0.958666	0.959278	0.960277	0.961633	0.963308	0.965252	0.967411	0.969725	0.97213	0.97457	0.976992	0.979353	0.981608	0.983712	0.985629	0.987362	0.988977	0.990464	0.991769	0.992842	0.993672	0.994243	0.994549	0.994541	0.994206	0.993543	0.992566	0.99132	0.98986	0.988237	0.986501	0.984699	0.982879	0.981089	0.979413	0.977904	0.976577	0.975434	0.974493	0.973796	0.973353	0.973159	0.97318	0.973395	0.973813	0.974415	0.975179	0.976062	0.977058	0.978144
0.960307	0.96093	0.961946	0.963325	0.965025	0.966998	0.969186	0.971529	0.973965	0.976437	0.9789	0.981325	0.983692	0.986018	0.98835	0.990629	0.992772	0.994703	0.996389	0.997783	0.998861	0.999579	0.999931	0.999895	0.999468	0.998684	0.997588	0.996226	0.994645	0.992897	0.991035	0.989113	0.987225	0.985434	0.983763	0.982239	0.980888	0.979768	0.978898	0.978292	0.977924	0.97779	0.977898	0.978226	0.97876	0.979453	0.980308	0.981303	0.98241	0.983593
0.960967	0.961586	0.962597	0.963968	0.96566	0.967625	0.969807	0.972154	0.974614	0.977148	0.979747	0.982448	0.98531	0.988238	0.991117	0.993849	0.996376	0.99864	1.00059	1.00216	1.0033	1.004	1.00427	1.00412	1.0036	1.00272	1.00153	1.00009	0.998437	0.996628	0.994756	0.99289	0.991073	0.989338	0.987723	0.986298	0.985091	0.984129	0.983405	0.982925	0.98271	0.98274	0.983004	0.983467	0.98413	0.984965	0.985946	0.987042	0.988243	0.989519
0.960691	0.961298	0.962289	0.963638	0.96531	0.967262	0.969455	0.971852	0.974441	0.977253	0.980353	0.983644	0.987015	0.990354	0.993579	0.99661	0.999378	1.00181	1.0038	1.00533	1.00637	1.00696	1.00714	1.00692	1.00634	1.00543	1.00423	1.00278	1.00118	0.999493	0.997771	0.996054	0.994383	0.992834	0.991448	0.990264	0.98929	0.988539	0.988042	0.987793	0.987791	0.988011	0.988458	0.989099	0.989907	0.990863	0.991955	0.993155	0.99443	0.995756
0.959825	0.960424	0.961404	0.962742	0.964412	0.966396	0.968693	0.971345	0.974409	0.977757	0.981277	0.984883	0.988499	0.992039	0.995418	0.99855	1.00131	1.00363	1.0055	1.0069	1.00785	1.00838	1.00852	1.00829	1.00772	1.00686	1.00577	1.00452	1.00315	1.00169	1.0002	0.998751	0.997399	0.996186	0.995129	0.994248	0.993582	0.993136	0.992925	0.992932	0.99317	0.99361	0.994233	0.99502	0.995964	0.997032	0.99819	0.999427	1.00072	1.00205
0.958856	0.959448	0.960426	0.961789	0.963552	0.965773	0.968509	0.971614	0.974978	0.978522	0.982173	0.985868	0.989534	0.993083	0.996368	0.999312	1.00187	1.00402	1.00576	1.00707	1.00798	1.00849	1.00866	1.00852	1.00811	1.00747	1.00665	1.00568	1.00461	1.00351	1.00241	1.00138	1.00042	0.999594	0.998925	0.99843	0.998123	0.998002	0.998086	0.998362	0.998817	0.999439	1.00022	1.00113	1.00214	1.00324	1.00441	1.00562	1.00686	1.00809
0.958382	0.958984	0.960034	0.961609	0.963758	0.966327	0.969226	0.972392	0.975763	0.979281	0.982882	0.986498	0.989989	0.993275	0.996294	0.999005	1.00138	1.00339	1.00502	1.00629	1.0072	1.00781	1.00813	1.00821	1.00808	1.00775	1.00728	1.0067	1.00606	1.0054	1.00476	1.00418	1.00369	1.0033	1.00304	1.00292	1.00297	1.00317	1.00351	1.004	1.00464	1.0054	1.00625	1.00719	1.0082	1.00925	1.01032	1.01139	1.01245	1.01348
0.959134	0.959925	0.961265	0.963006	0.965125	0.967595	0.970375	0.973413	0.976648	0.980008	0.983376	0.986678	0.989851	0.992845	0.995615	0.998122	1.00034	1.00225	1.00386	1.00518	1.00621	1.007	1.00756	1.00792	1.00812	1.00819	1.00814	1.00802	1.00786	1.00768	1.00752	1.00741	1.00736	1.0074	1.00754	1.00778	1.00812	1.00856	1.00912	1.00977	1.01049	1.01127	1.01211	1.01297	1.01384	1.01468	1.01551	1.0163	1.01703	1.01772
0.961905	0.962667	0.963837	0.965373	0.967246	0.96945	0.971973	0.974752	0.977691	0.980703	0.983719	0.986686	0.989563	0.992302	0.994866	0.997227	0.999365	1.00126	1.00292	1.00434	1.00555	1.00657	1.00742	1.00813	1.00871	1.00918	1.00958	1.00993	1.01024	1.01053	1.01083	1.01115	1.01152	1.01194	1.0124	1.01292	1.01349	1.01412	1.01477	1.01545	1.01614	1.01683	1.01747	1.01807	1.01863	1.01914	1.01959	1.02	1.02037	1.02069
0.96589	0.96633	0.96719	0.968503	0.970186	0.972135	0.974286	0.976605	0.979087	0.981689	0.984351	0.987019	0.989645	0.992188	0.994607	0.996872	0.998963	1.00088	1.00262	1.00421	1.00563	1.00692	1.00807	1.00911	1.01007	1.01097	1.0118	1.01257	1.01331	1.01404	1.01476	1.01547	1.01617	1.01689	1.01761	1.01834	1.01903	1.01969	1.02029	1.02083	1.02128	1.02164	1.02194	1.02217	1.02232	1.02242	1.02247	1.02247	1.02241	1.02231
0.969526	0.970175	0.971174	0.97233	0.973782	0.975529	0.977453	0.979472	0.981535	0.983658	0.985912	0.988252	0.990615	0.992949	0.995214	0.997397	0.999484	1.00146	1.00332	1.00506	1.00669	1.00823	1.00969	1.01108	1.01241	1.01367	1.01489	1.01607	1.01722	1.01833	1.0194	1.02046	1.02148	1.02242	1.02324	1.02394	1.02451	1.02494	1.02524	1.02542	1.0255	1.02548	1.02536	1.02516	1.02487	1.02451	1.02409	1.02362	1.02311	1.0226
0.972922	0.973615	0.97474	0.976254	0.977981	0.979682	0.981496	0.983431	0.9854	0.987326	0.989173	0.990984	0.99293	0.994987	0.99709	0.999192	1.00126	1.00328	1.00523	1.00713	1.00898	1.01079	1.01255	1.01427	1.01597	1.01765	1.01931	1.02094	1.02249	1.02395	1.02526	1.02641	1.02736	1.02812	1.02871	1.02913	1.02936	1.02944	1.02936	1.02913	1.02876	1.02825	1.02764	1.02693	1.02615	1.02532	1.02443	1.02352	1.02258	1.02163
0.976626	0.977557	0.978954	0.980696	0.982698	0.984847	0.986971	0.988813	0.990575	0.992397	0.994214	0.995953	0.997578	0.999144	1.00093	1.00289	1.00493	1.00702	1.00913	1.01126	1.01339	1.01552	1.01764	1.01976	1.02183	1.02383	1.02572	1.02746	1.02903	1.03039	1.03152	1.03242	1.03309	1.03352	1.03372	1.03369	1.03345	1.03302	1.03241	1.03167	1.0308	1.02982	1.02872	1.02753	1.02626	1.02493	1.02357	1.02219	1.02082	1.01947
0.982731	0.983458	0.984547	0.986114	0.988048	0.990248	0.992636	0.995103	0.997438	0.999434	1.00134	1.00319	1.0049	1.00656	1.00814	1.00966	1.01151	1.01366	1.01596	1.01833	1.02072	1.02311	1.02545	1.02768	1.02975	1.03164	1.03332	1.03475	1.03592	1.03683	1.03749	1.03789	1.03804	1.03796	1.03766	1.03714	1.03641	1.03548	1.03438	1.03311	1.0317	1.03017	1.02857	1.0269	1.02517	1.02339	1.02159	1.01978	1.01799	1.01624
0.990284	0.990735	0.991555	0.992816	0.994349	0.996224	0.998546	1.00117	1.00399	1.00689	1.00955	1.01185	1.01406	1.01622	1.01827	1.02009	1.02182	1.02343	1.02538	1.02763	1.02996	1.03224	1.03437	1.03631	1.03803	1.03948	1.04064	1.04153	1.04214	1.04248	1.04255	1.04237	1.04196	1.04131	1.04044	1.03936	1.0381	1.03667	1.03507	1.03332	1.03143	1.02944	1.02733	1.02516	1.02296	1.02075	1.01854	1.01635	1.01419	1.01208
0.998866	0.999217	0.999823	1.00073	1.00204	1.0038	1.00583	1.0082	1.01097	1.01415	1.01755	1.02101	1.02412	1.02683	1.02942	1.03189	1.03414	1.03606	1.03754	1.03868	1.04003	1.04152	1.04298	1.04428	1.04534	1.04616	1.04672	1.04703	1.04705	1.04681	1.04631	1.04556	1.04457	1.04336	1.04195	1.04034	1.03856	1.03661	1.03452	1.0323	1.02997	1.02753	1.02501	1.02243	1.01981	1.01717	1.01455	1.01199	1.0095	1.00708
1.0084	1.00872	1.00928	1.01009	1.01117	1.01259	1.01448	1.01682	1.01941	1.02235	1.02564	1.02935	1.03326	1.03712	1.04035	1.04302	1.04536	1.04737	1.04897	1.05007	1.05054	1.05049	1.05063	1.05091	1.05117	1.05128	1.05119	1.05087	1.05031	1.04952	1.04848	1.04722	1.04574	1.04404	1.04214	1.04005	1.03779	1.03538	1.03284	1.03017	1.02741	1.02456	1.02166	1.01871	1.01574	1.01277	1.00982	1.00691	1.00408	1.00138
1.01854	1.01886	1.01942	1.0202	1.02123	1.02252	1.02409	1.02602	1.02842	1.03118	1.0341	1.03723	1.04057	1.04415	1.04776	1.05114	1.05364	1.05547	1.05689	1.05792	1.05849	1.05852	1.05789	1.05664	1.0556	1.05477	1.05395	1.05301	1.0519	1.0506	1.04909	1.04737	1.04544	1.04331	1.041	1.03851	1.03585	1.03304	1.03009	1.02704	1.0239	1.0207	1.01745	1.01418	1.0109	1.00763	1.00439	1.00124	0.998156	0.99517
1.02868	1.02899	1.02951	1.03023	1.03116	1.0323	1.03362	1.03513	1.03685	1.03883	1.04118	1.0437	1.04622	1.04882	1.0515	1.05431	1.05707	1.05955	1.06103	1.06189	1.06234	1.06243	1.06208	1.06123	1.05971	1.05753	1.05551	1.05372	1.05198	1.05017	1.04821	1.04608	1.04378	1.04129	1.03861	1.03577	1.03278	1.02966	1.02641	1.02306	1.01962	1.01611	1.01256	1.009	1.00545	1.00193	0.998455	0.995058	0.991778	0.988648
1.03858	1.03883	1.03924	1.0398	1.04048	1.04128	1.04219	1.04318	1.04425	1.04539	1.04663	1.04803	1.04974	1.05148	1.05316	1.05489	1.05668	1.05857	1.06043	1.062	1.06254	1.06256	1.06222	1.06153	1.06045	1.05889	1.05673	1.05388	1.05112	1.04857	1.04609	1.04356	1.04091	1.0381	1.03514	1.03203	1.02878	1.02541	1.02192	1.01833	1.01466	1.01092	1.00714	1.00335	0.999564	0.995838	0.992199	0.988669	0.985234	0.981928
1.04847	1.0486	1.04879	1.04905	1.04936	1.04969	1.05004	1.05037	1.05068	1.05096	1.05124	1.05155	1.05193	1.0525	1.05338	1.05425	1.05508	1.05598	1.05695	1.058	1.05903	1.05973	1.0594	1.05864	1.05759	1.05625	1.05458	1.0525	1.04988	1.0466	1.0433	1.04017	1.03711	1.03403	1.03085	1.02754	1.02409	1.02052	1.01683	1.01305	1.00919	1.00528	1.00134	0.997411	0.993516	0.989666	0.985887	0.982212	0.978679	0.975316
1.05963	1.05943	1.05914	1.0588	1.0584	1.05795	1.05744	1.05689	1.05629	1.05568	1.05508	1.05449	1.05395	1.0535	1.05317	1.05311	1.05337	1.05358	1.05376	1.05397	1.05423	1.05453	1.05482	1.05474	1.05369	1.05228	1.05062	1.04872	1.04652	1.04394	1.04089	1.03722	1.03345	1.02979	1.02622	1.02266	1.01903	1.01529	1.01144	1.00751	1.00353	0.999521	0.995504	0.991492	0.987515	0.983592	0.97975	0.97602	0.972434	0.969012
1.0713	1.07089	1.07021	1.06929	1.06813	1.06677	1.06525	1.06363	1.06198	1.06034	1.05877	1.05728	1.05588	1.05461	1.05347	1.05247	1.05166	1.05113	1.05089	1.05058	1.05024	1.04995	1.04968	1.04941	1.04906	1.04832	1.04671	1.04477	1.04266	1.04034	1.03777	1.0349	1.0316	1.0277	1.0236	1.01948	1.01537	1.01122	1.00701	1.00278	0.99854	0.994339	0.990172	0.986047	0.981973	0.977989	0.974137	0.970415	0.966822	0.963382
1.08349	1.0827	1.08142	1.07972	1.07769	1.07541	1.07296	1.07042	1.06784	1.06526	1.06273	1.0603	1.058	1.05585	1.05388	1.0521	1.05052	1.04916	1.04806	1.04729	1.04676	1.04613	1.04543	1.04476	1.04406	1.0433	1.04245	1.04116	1.03914	1.03685	1.03442	1.03182	1.029	1.02593	1.02247	1.01848	1.0142	1.00985	1.00544	1.00094	0.996349	0.991701	0.98708	0.98258	0.978217	0.973997	0.969916	0.966011	0.962312	0.958836
1.09528	1.09429	1.09272	1.09059	1.08801	1.08513	1.08201	1.07872	1.07529	1.07181	1.06835	1.06494	1.06164	1.05848	1.05549	1.05277	1.05036	1.04823	1.04638	1.04482	1.04353	1.04259	1.04187	1.04104	1.04013	1.03927	1.03826	1.03717	1.03591	1.03415	1.03177	1.02918	1.02649	1.0237	1.02075	1.01766	1.01419	1.01023	1.00594	1.00151	0.996943	0.992258	0.987442	0.982585	0.977779	0.973128	0.968643	0.964354	0.960297	0.95653
1.10447	1.10375	1.10251	1.10075	1.0985	1.09573	1.09253	1.08895	1.08502	1.0808	1.07628	1.07155	1.06685	1.06261	1.05874	1.05514	1.05184	1.04887	1.04626	1.04399	1.04199	1.04015	1.0384	1.03716	1.03626	1.03535	1.0344	1.03349	1.03229	1.03102	1.02954	1.02755	1.02501	1.02235	1.0196	1.01683	1.01395	1.011	1.00757	1.00372	0.999542	0.995177	0.990645	0.985912	0.980924	0.975916	0.971045	0.966417	0.962	0.957792
1.10888	1.10831	1.10729	1.10576	1.10368	1.10105	1.09788	1.09416	1.09001	1.08558	1.08093	1.07625	1.07154	1.06676	1.06202	1.05737	1.05288	1.04863	1.04473	1.04135	1.03851	1.03619	1.03433	1.03288	1.0318	1.031	1.03016	1.02908	1.02784	1.0266	1.02507	1.02353	1.02181	1.01961	1.01694	1.01425	1.01151	1.00897	1.00647	1.00403	1.00113	0.997881	0.994279	0.990439	0.986395	0.982058	0.977179	0.972203	0.967373	0.962813
1.10721	1.10648	1.10528	1.10371	1.10183	1.09949	1.09681	1.09383	1.09041	1.08647	1.08206	1.07726	1.07212	1.06683	1.06151	1.05625	1.05126	1.0466	1.04226	1.03822	1.03451	1.0312	1.02836	1.02605	1.02429	1.02303	1.02218	1.02166	1.02111	1.02035	1.01944	1.01833	1.01668	1.01486	1.0128	1.01033	1.00751	1.00475	1.00188	0.999539	0.997403	0.995405	0.993082	0.990547	0.987754	0.984761	0.981628	0.978285	0.974193	0.970078
1.10305	1.1022	1.10078	1.09918	1.09727	1.095	1.09237	1.08964	1.08663	1.08322	1.07939	1.07513	1.07055	1.06566	1.06051	1.05523	1.0499	1.04459	1.03952	1.03485	1.0306	1.02679	1.02342	1.02048	1.01798	1.01593	1.01435	1.01321	1.01248	1.01205	1.01158	1.01087	1.01008	1.00903	1.00747	1.00565	1.00351	1.00091	0.997981	0.995117	0.992045	0.989868	0.988141	0.986591	0.984822	0.982966	0.980997	0.978927	0.976793	0.974509
1.09779	1.09595	1.09426	1.09239	1.09023	1.08776	1.08499	1.08205	1.07909	1.07746	1.07388	1.0699	1.06577	1.06143	1.05692	1.05225	1.04739	1.04247	1.03751	1.03256	1.02782	1.02343	1.01946	1.01592	1.01281	1.01013	1.00785	1.00599	1.00457	1.00354	1.00286	1.00245	1.00203	1.00138	1.00071	0.99958	0.99802	0.996204	0.994076	0.991541	0.988695	0.985932	0.982879	0.980663	0.979354	0.978197	0.976963	0.97576	0.974553	0.973362
1.0851	1.0846	1.08386	1.08277	1.08056	1.07788	1.07488	1.07159	1.06806	1.06441	1.06069	1.05696	1.0535	1.0506	1.04722	1.0435	1.03964	1.03566	1.03155	1.02743	1.0233	1.01921	1.01534	1.01179	1.00827	1.0046	1.00133	0.998531	0.996238	0.99445	0.993146	0.992297	0.991902	0.992008	0.992219	0.991834	0.991311	0.990013	0.988485	0.986697	0.98459	0.982129	0.97941	0.97679	0.973852	0.971855	0.970929	0.970105	0.969413	0.968899
1.07919	1.07814	1.07653	1.07448	1.0721	1.06948	1.06612	1.06247	1.05868	1.05485	1.05101	1.04728	1.04368	1.04025	1.0371	1.03455	1.03186	1.02907	1.0262	1.02321	1.01999	1.01656	1.01302	1.00942	1.00593	1.00265	0.999547	0.99668	0.99413	0.991903	0.989585	0.987547	0.985953	0.984772	0.983938	0.983345	0.982855	0.98245	0.982348	0.98172	0.980645	0.979098	0.977213	0.974994	0.972536	0.970139	0.967395	0.965675	0.965001	0.964263
1.07265	1.0718	1.07038	1.06846	1.06597	1.06294	1.05945	1.05572	1.05166	1.04735	1.04308	1.03896	1.03503	1.03139	1.02807	1.02509	1.02251	1.02045	1.01854	1.01658	1.01463	1.01265	1.01057	1.00834	1.00593	1.0033	1.00054	0.997811	0.995104	0.992475	0.989996	0.987754	0.985782	0.984069	0.982488	0.98093	0.97969	0.978668	0.977727	0.976875	0.976248	0.975065	0.973995	0.972989	0.971797	0.970079	0.968104	0.966123	0.963814	0.962565
1.06599	1.06498	1.06339	1.06131	1.05876	1.05579	1.05249	1.04891	1.04508	1.04103	1.03659	1.03202	1.02769	1.02365	1.01992	1.01656	1.01357	1.01097	1.00888	1.00735	1.00617	1.00512	1.00424	1.00339	1.00246	1.00142	1.00024	0.998875	0.997379	0.99575	0.993881	0.991775	0.989577	0.987412	0.985367	0.983475	0.981739	0.980143	0.978617	0.977085	0.975685	0.974458	0.973429	0.971969	0.970663	0.969497	0.968391	0.967296	0.966138	0.964804
1.0559	1.05515	1.05373	1.0517	1.04926	1.04634	1.04301	1.03936	1.03551	1.03156	1.02758	1.02361	1.01943	1.01502	1.01084	1.00697	1.00352	1.0006	0.998217	0.996405	0.995211	0.994634	0.994452	0.994532	0.994975	0.995544	0.996075	0.996431	0.996544	0.996379	0.995994	0.99538	0.994432	0.993114	0.991435	0.989496	0.987472	0.98544	0.983424	0.981443	0.979536	0.977705	0.975923	0.974389	0.973099	0.971574	0.970309	0.96929	0.968467	0.967786
1.04374	1.04297	1.04169	1.03986	1.03745	1.03448	1.03113	1.02759	1.02386	1.01993	1.01587	1.01182	1.00785	1.004	1.0002	0.996539	0.993292	0.990506	0.988305	0.986677	0.985556	0.984968	0.98494	0.985457	0.986231	0.987192	0.9885	0.989949	0.99141	0.992756	0.993877	0.994719	0.995251	0.995461	0.995269	0.994622	0.993518	0.992013	0.990246	0.988326	0.986296	0.984203	0.982112	0.98008	0.978161	0.976525	0.975012	0.973486	0.972376	0.971638
1.03014	1.02923	1.02777	1.02587	1.02358	1.0209	1.01787	1.01452	1.01068	1.00682	1.00298	0.999235	0.995684	0.992451	0.989524	0.98683	0.984249	0.982171	0.980352	0.978834	0.977695	0.977003	0.976756	0.977036	0.977818	0.979044	0.980379	0.981871	0.983699	0.98566	0.987642	0.989553	0.991298	0.992819	0.994078	0.994996	0.995462	0.995462	0.994996	0.994078	0.992819	0.991298	0.989553	0.987642	0.98566	0.983699	0.981871	0.980379	0.979044	0.977818
[truncated: 100 more columns]

## Sheet: ED Fig.5f
qc*	qx	Intensity
-8.27846	-15.3248	7.87104
-8.25087	-15.3248	7.90426
-8.22327	-15.3248	7.87532
-8.19568	-15.3248	8.19467
-8.16808	-15.3248	8.55847
-8.14049	-15.3248	8.19793
-8.11289	-15.3248	7.85913
-8.0853	-15.3248	8.04374
-8.05771	-15.3248	8.30642
-8.03011	-15.3248	8.63095
-8.00252	-15.3248	8.47614
-7.97492	-15.3248	8.57467
-7.94733	-15.3248	9.00382
-7.91973	-15.3248	9.64763
-7.89214	-15.3248	10.1552
-7.86454	-15.3248	10.1014
-7.83695	-15.3248	10.3505
-7.80935	-15.3248	10.4919
-7.78176	-15.3248	10.705
-7.75416	-15.3248	11.5882
-7.72657	-15.3248	10.9192
-7.69897	-15.3248	11.3127
-7.67138	-15.3248	11.3723
-7.64378	-15.3248	11.0956
-7.61619	-15.3248	11.2249
-7.58859	-15.3248	11.2401
-7.561	-15.3248	10.869
-7.5334	-15.3248	10.722
-7.50581	-15.3248	11.2504
-7.47821	-15.3248	11.1753
-7.45062	-15.3248	10.6762
-7.42302	-15.3248	10.9539
-7.39543	-15.3248	10.854
-7.36783	-15.3248	11.1309
-7.34024	-15.3248	11.4036
-7.31264	-15.3248	11.3812
-7.28505	-15.3248	11.1956
-7.25745	-15.3248	11.9128
-7.22986	-15.3248	12.0813
-7.20226	-15.3248	11.8259
-7.17467	-15.3248	12.6058
-7.14707	-15.3248	12.895
-7.11948	-15.3248	13.4825
-7.09188	-15.3248	14.1401
-7.06429	-15.3248	14.5004
-7.03669	-15.3248	14.587
-7.0091	-15.3248	15.0771
-6.9815	-15.3248	15.3824
-6.95391	-15.3248	16.1318
-6.92632	-15.3248	16.1891
-6.89872	-15.3248	16.8732
-6.87113	-15.3248	16.9858
-6.84353	-15.3248	17.8663
-6.81594	-15.3248	18.3162
-6.78834	-15.3248	19.0377
-6.76075	-15.3248	19.5921
-6.73315	-15.3248	20.503
-6.70556	-15.3248	20.2965
-6.67796	-15.3248	21.7106
-6.65037	-15.3248	22.0318
-6.62277	-15.3248	22.8349
-6.59518	-15.3248	23.5462
-6.56758	-15.3248	24.7171
-6.53999	-15.3248	24.9967
-6.51239	-15.3248	26.3154
-6.4848	-15.3248	26.7082
-6.4572	-15.3248	27.8315
-6.42961	-15.3248	28.1193
-6.40201	-15.3248	30.3061
-6.37442	-15.3248	30.276
-6.34682	-15.3248	31.8859
-6.31923	-15.3248	32.829
-6.29163	-15.3248	33.0194
-6.26404	-15.3248	35.6973
-6.23644	-15.3248	35.9665
-6.20885	-15.3248	37.1097
-6.18125	-15.3248	38.7641
-6.15366	-15.3248	39.4261
-6.12606	-15.3248	41.8774
-6.09847	-15.3248	42.1193
-6.07087	-15.3248	44.0131
-6.04328	-15.3248	44.4194
-6.01568	-15.3248	46.6187
-5.98809	-15.3248	48.0223
-5.96049	-15.3248	49.0793
-5.9329	-15.3248	49.8768
-5.9053	-15.3248	51.6871
-5.87771	-15.3248	53.6856
-5.85011	-15.3248	54.4822
-5.82252	-15.3248	54.3617
-5.79492	-15.3248	55.9158
-5.76733	-15.3248	58.179
-5.73974	-15.3248	59.9511
-5.71214	-15.3248	60.7882
-5.68455	-15.3248	62.8157
-5.65695	-15.3248	62.4591
-5.62936	-15.3248	64.017
-5.60176	-15.3248	65.3231
-5.57417	-15.3248	66.4504
-5.54657	-15.3248	65.745
-5.51898	-15.3248	67.5091
-5.49138	-15.3248	67.6069
-5.46379	-15.3248	68.9731
-5.43619	-15.3248	70.8384
-5.4086	-15.3248	70.6082
-5.381	-15.3248	70.9724
-5.35341	-15.3248	73.3666
-5.32581	-15.3248	71.6864
-5.29822	-15.3248	72.6171
-5.27062	-15.3248	73.4091
-5.24303	-15.3248	74.6713
-5.21543	-15.3248	73.8385
-5.18784	-15.3248	75.4175
-5.16024	-15.3248	74.1854
-5.13265	-15.3248	75.2585
-5.10505	-15.3248	74.6385
-5.07746	-15.3248	76.5176
-5.04986	-15.3248	76.6103
-5.02227	-15.3248	77.3482
-4.99467	-15.3248	78.5449
-4.96708	-15.3248	79.5854
-4.93948	-15.3248	79.2294
-4.91189	-15.3248	81.7611
-4.88429	-15.3248	82.5175
-4.8567	-15.3248	84.9033
-4.8291	-15.3248	86.5414
-4.80151	-15.3248	88.6063
-4.77391	-15.3248	90.455
-4.74632	-15.3248	92.587
-4.71872	-15.3248	95.6206
-4.69113	-15.3248	98.6324
-4.66353	-15.3248	101.819
-4.63594	-15.3248	106.739
-4.60835	-15.3248	108.577
-4.58075	-15.3248	114.763
-4.55316	-15.3248	119.126
-4.52556	-15.3248	123.977
-4.49797	-15.3248	128.516
-4.47037	-15.3248	135.125
-4.44278	-15.3248	139.507
-4.41518	-15.3248	146.263
-4.38759	-15.3248	154.647
-4.35999	-15.3248	161.301
-4.3324	-15.3248	164.49
-4.3048	-15.3248	170.257
-4.27721	-15.3248	177.29
-4.24961	-15.3248	181.857
-4.22202	-15.3248	185.121
-4.19442	-15.3248	189.76
-4.16683	-15.3248	195.002
-4.13923	-15.3248	244.494
-4.11164	-15.3248	195.008
-4.08404	-15.3248	189.79
-4.05645	-15.3248	185.13
-4.02885	-15.3248	181.872
-4.00126	-15.3248	177.302
-3.97366	-15.3248	170.252
-3.94607	-15.3248	164.496
-3.91847	-15.3248	161.293
-3.89088	-15.3248	154.657
-3.86328	-15.3248	146.275
-3.83569	-15.3248	139.519
-3.80809	-15.3248	135.144
-3.7805	-15.3248	128.523
-3.7529	-15.3248	123.967
-3.72531	-15.3248	119.128
-3.69771	-15.3248	114.765
-3.67012	-15.3248	108.589
-3.64252	-15.3248	106.733
-3.61493	-15.3248	101.819
-3.58733	-15.3248	98.6276
-3.55974	-15.3248	95.6083
-3.53214	-15.3248	92.5793
-3.50455	-15.3248	90.4453
-3.47695	-15.3248	88.5988
-3.44936	-15.3248	86.5307
-3.42177	-15.3248	84.8936
-3.39417	-15.3248	82.5061
-3.36658	-15.3248	81.7456
-3.33898	-15.3248	79.2219
-3.31139	-15.3248	79.5674
-3.28379	-15.3248	78.5384
-3.2562	-15.3248	77.3306
-3.2286	-15.3248	76.6016
-3.20101	-15.3248	76.5058
-3.17341	-15.3248	74.619
-3.14582	-15.3248	75.2444
-3.11822	-15.3248	74.1663
-3.09063	-15.3248	75.4033
-3.06303	-15.3248	73.8135
-3.03544	-15.3248	74.6518
-3.00784	-15.3248	73.3929
-2.98025	-15.3248	72.5942
-2.95265	-15.3248	71.6646
-2.92506	-15.3248	73.3522
-2.89746	-15.3248	70.9518
-2.86987	-15.3248	70.5965
-2.84227	-15.3248	70.8162
-2.81468	-15.3248	68.951
-2.78708	-15.3248	67.6026
-2.75949	-15.3248	67.4948
-2.73189	-15.3248	65.7232
-2.7043	-15.3248	66.4281
-2.6767	-15.3248	65.3101
-2.64911	-15.3248	64.0022
-2.62151	-15.3248	62.4447
-2.59392	-15.3248	62.8027
-2.56632	-15.3248	60.7736
-2.53873	-15.3248	59.9328
-2.51113	-15.3248	58.1612
-2.48354	-15.3248	55.901
-2.45594	-15.3248	54.3565
-2.42835	-15.3248	54.4726
-2.40075	-15.3248	53.6806
-2.37316	-15.3248	51.6748
-2.34556	-15.3248	49.8636
-2.31797	-15.3248	49.0712
-2.29038	-15.3248	48.0138
-2.26278	-15.3248	46.6131
-2.23519	-15.3248	44.4089
-2.20759	-15.3248	44.0095
-2.18	-15.3248	42.1147
-2.1524	-15.3248	41.8733
-2.12481	-15.3248	39.4247
-2.09721	-15.3248	38.7635
-2.06962	-15.3248	37.1151
-2.04202	-15.3248	35.9633
-2.01443	-15.3248	35.705
-1.98683	-15.3248	33.0169
-1.95924	-15.3248	32.8353
-1.93164	-15.3248	31.8843
-1.90405	-15.3248	30.2755
-1.87645	-15.3248	30.3134
-1.84886	-15.3248	28.1228
-1.82126	-15.3248	27.8356
-1.79367	-15.3248	26.7051
-1.76607	-15.3248	26.3222
-1.73848	-15.3248	24.9976
-1.71088	-15.3248	24.7206
-1.68329	-15.3248	23.551
-1.65569	-15.3248	22.8365
-1.6281	-15.3248	22.0333
-1.6005	-15.3248	21.7145
-1.57291	-15.3248	20.3016
-1.54531	-15.3248	20.5026
-1.51772	-15.3248	19.5931
-1.49012	-15.3248	19.0383
-1.46253	-15.3248	18.3176
-1.43493	-15.3248	17.8685
-1.40734	-15.3248	16.9863
-1.37974	-15.3248	16.8773
-1.35215	-15.3248	16.1888
-1.32455	-15.3248	16.1388
-1.29696	-15.3248	15.3856
-1.26936	-15.3248	15.078
-1.24177	-15.3248	14.5891
-1.21417	-15.3248	14.5013
-1.18658	-15.3248	14.1395
-1.15898	-15.3248	13.4841
-1.13139	-15.3248	12.8978
-1.1038	-15.3248	12.6041
-1.0762	-15.3248	11.8289
-1.04861	-15.3248	12.0878
-1.02101	-15.3248	11.9134
-0.993416	-15.3248	11.1965
-0.965821	-15.3248	11.392
-0.938226	-15.3248	11.4079
-0.910631	-15.3248	11.1316
-0.883036	-15.3248	10.8606
-0.855441	-15.3248	10.957
-0.827846	-15.3248	10.6823
-0.800252	-15.3248	11.1697
-0.772657	-15.3248	11.2618
-0.745062	-15.3248	10.7121
-0.717467	-15.3248	10.8789
-0.689872	-15.3248	11.2387
-0.662277	-15.3248	11.2209
-0.634682	-15.3248	11.0956
-0.607087	-15.3248	11.3736
-0.579492	-15.3248	11.3128
-0.551898	-15.3248	10.9182
-0.524303	-15.3248	11.588
-0.496708	-15.3248	10.6949
-0.469113	-15.3248	10.4975
-0.441518	-15.3248	10.343
-0.413923	-15.3248	10.1072
-0.386328	-15.3248	10.1494
-0.358733	-15.3248	9.64752
-0.331139	-15.3248	9.00811
-0.303544	-15.3248	8.56807
-0.275949	-15.3248	8.47811
-0.248354	-15.3248	8.6214
-0.220759	-15.3248	8.31149
-0.193164	-15.3248	8.0336
-0.165569	-15.3248	7.85947
-0.137974	-15.3248	8.19354
-0.11038	-15.3248	8.55859
-0.0827846	-15.3248	8.19536
-0.0551898	-15.3248	7.87399
-0.0275949	-15.3248	7.90024
-1.11022e-16	-15.3248	7.86946
0.0275949	-15.3248	7.90051
0.0551898	-15.3248	7.87211
0.0827846	-15.3248	8.19668
0.11038	-15.3248	8.55655
0.137974	-15.3248	8.19408
0.165569	-15.3248	7.85967
0.193164	-15.3248	8.0336
0.220759	-15.3248	8.31102
0.248354	-15.3248	8.6209
0.275949	-15.3248	8.47719
0.303544	-15.3248	8.56722
0.331139	-15.3248	9.00546
0.358733	-15.3248	9.64735
0.386328	-15.3248	10.1475
0.413923	-15.3248	10.1074
0.441518	-15.3248	10.3425
0.469113	-15.3248	10.4975
0.496708	-15.3248	10.6948
0.524303	-15.3248	11.5856
0.551898	-15.3248	10.9164
0.579492	-15.3248	11.3106
0.607087	-15.3248	11.3721
0.634682	-15.3248	11.0925
0.662277	-15.3248	11.2193
0.689872	-15.3248	11.2366
0.717467	-15.3248	10.8785
0.745062	-15.3248	10.7116
0.772657	-15.3248	11.2619
0.800252	-15.3248	11.1698
0.827846	-15.3248	10.6814
0.855441	-15.3248	10.9562
0.883036	-15.3248	10.8606
0.910631	-15.3248	11.1324
0.938226	-15.3248	11.4075
0.965821	-15.3248	11.3911
0.993416	-15.3248	11.1962
1.02101	-15.3248	11.9137
1.04861	-15.3248	12.0884
1.0762	-15.3248	11.8291
1.1038	-15.3248	12.604
1.13139	-15.3248	12.8977
1.15898	-15.3248	13.4847
1.18658	-15.3248	14.141
1.21417	-15.3248	14.502
1.24177	-15.3248	14.5894
1.26936	-15.3248	15.0793
1.29696	-15.3248	15.3859
1.32455	-15.3248	16.1388
1.35215	-15.3248	16.1895
1.37974	-15.3248	16.8774
1.40734	-15.3248	16.9868
1.43493	-15.3248	17.8688
1.46253	-15.3248	18.3178
1.49012	-15.3248	19.039
1.51772	-15.3248	19.5933
1.54531	-15.3248	20.5026
1.57291	-15.3248	20.3016
1.6005	-15.3248	21.7149
1.6281	-15.3248	22.0338
1.65569	-15.3248	22.8365
1.68329	-15.3248	23.5511
1.71088	-15.3248	24.7209
1.73848	-15.3248	24.9977
1.76607	-15.3248	26.3225
1.79367	-15.3248	26.7056
1.82126	-15.3248	27.8357
1.84886	-15.3248	28.1231
1.87645	-15.3248	30.3132
1.90405	-15.3248	30.276
1.93164	-15.3248	31.8844
1.95924	-15.3248	32.8362
1.98683	-15.3248	33.0178
2.01443	-15.3248	35.7051
2.04202	-15.3248	35.9646
2.06962	-15.3248	37.1152
2.09721	-15.3248	38.7644
2.12481	-15.3248	39.4249
2.1524	-15.3248	41.8739
2.18	-15.3248	42.115
2.20759	-15.3248	44.0107
2.23519	-15.3248	44.4094
2.26278	-15.3248	46.6129
2.29038	-15.3248	48.0138
2.31797	-15.3248	49.071
2.34556	-15.3248	49.8644
2.37316	-15.3248	51.6759
2.40075	-15.3248	53.6812
2.42835	-15.3248	54.4732
2.45594	-15.3248	54.3572
2.48354	-15.3248	55.9023
2.51113	-15.3248	58.1632
2.53873	-15.3248	59.9343
2.56632	-15.3248	60.7751
2.59392	-15.3248	62.8037
2.62151	-15.3248	62.4461
2.64911	-15.3248	64.0041
2.6767	-15.3248	65.3117
2.7043	-15.3248	66.4306
2.73189	-15.3248	65.7245
2.75949	-15.3248	67.4968
2.78708	-15.3248	67.603
2.81468	-15.3248	68.9534
2.84227	-15.3248	70.8172
2.86987	-15.3248	70.5987
2.89746	-15.3248	70.9536
2.92506	-15.3248	73.3536
2.95265	-15.3248	71.6665
2.98025	-15.3248	72.5959
3.00784	-15.3248	73.3939
3.03544	-15.3248	74.654
3.06303	-15.3248	73.8155
3.09063	-15.3248	75.4055
3.11822	-15.3248	74.1679
3.14582	-15.3248	75.2456
3.17341	-15.3248	74.6205
3.20101	-15.3248	76.5068
3.2286	-15.3248	76.6025
3.2562	-15.3248	77.3321
3.28379	-15.3248	78.5392
3.31139	-15.3248	79.5689
3.33898	-15.3248	79.2221
3.36658	-15.3248	81.747
3.39417	-15.3248	82.506
3.42177	-15.3248	84.8943
3.44936	-15.3248	86.531
3.47695	-15.3248	88.5989
3.50455	-15.3248	90.4462
3.53214	-15.3248	92.5797
3.55974	-15.3248	95.6086
3.58733	-15.3248	98.6279
3.61493	-15.3248	101.819
3.64252	-15.3248	106.734
3.67012	-15.3248	108.588
3.69771	-15.3248	114.765
3.72531	-15.3248	119.127
3.7529	-15.3248	123.967
3.7805	-15.3248	128.522
3.80809	-15.3248	135.141
3.83569	-15.3248	139.518
3.86328	-15.3248	146.274
3.89088	-15.3248	154.657
3.91847	-15.3248	161.293
3.94607	-15.3248	164.499
3.97366	-15.3248	170.249
4.00126	-15.3248	177.301
4.02885	-15.3248	181.871
4.05645	-15.3248	185.127
4.08404	-15.3248	189.79
4.11164	-15.3248	195.006
4.13923	-15.3248	244.495
4.16683	-15.3248	195
4.19442	-15.3248	189.764
4.22202	-15.3248	185.119
4.24961	-15.3248	181.858
4.27721	-15.3248	177.29
4.3048	-15.3248	170.254
4.3324	-15.3248	164.493
4.35999	-15.3248	161.299
4.38759	-15.3248	154.648
4.41518	-15.3248	146.263
4.44278	-15.3248	139.508
4.47037	-15.3248	135.125
4.49797	-15.3248	128.516
4.52556	-15.3248	123.976
4.55316	-15.3248	119.125
4.58075	-15.3248	114.764
4.60835	-15.3248	108.577
4.63594	-15.3248	106.739
4.66353	-15.3248	101.818
4.69113	-15.3248	98.632
4.71872	-15.3248	95.619
4.74632	-15.3248	92.5862
4.77391	-15.3248	90.4545
4.80151	-15.3248	88.6054
4.8291	-15.3248	86.5401
4.8567	-15.3248	84.9026
4.88429	-15.3248	82.5158
4.91189	-15.3248	81.7603
4.93948	-15.3248	79.2284
4.96708	-15.3248	79.5842
4.99467	-15.3248	78.5447
5.02227	-15.3248	77.347
5.04986	-15.3248	76.6099
5.07746	-15.3248	76.5167
5.10505	-15.3248	74.637
5.13265	-15.3248	75.2576
5.16024	-15.3248	74.1841
5.18784	-15.3248	75.4175
5.21543	-15.3248	73.8365
5.24303	-15.3248	74.6704
5.27062	-15.3248	73.4074
5.29822	-15.3248	72.6151
5.32581	-15.3248	71.6849
5.35341	-15.3248	73.3657
5.381	-15.3248	70.971
5.4086	-15.3248	70.6076
5.43619	-15.3248	70.8361
5.46379	-15.3248	68.9723
5.49138	-15.3248	67.6067
5.51898	-15.3248	67.5087
5.54657	-15.3248	65.743
5.57417	-15.3248	66.4494
5.60176	-15.3248	65.3226
5.62936	-15.3248	64.0162
5.65695	-15.3248	62.4581
5.68455	-15.3248	62.8145
5.71214	-15.3248	60.7871
5.73974	-15.3248	59.9492
5.76733	-15.3248	58.1781
5.79492	-15.3248	55.9153
5.82252	-15.3248	54.3615
5.85011	-15.3248	54.4814
5.87771	-15.3248	53.6854
5.9053	-15.3248	51.6876
5.9329	-15.3248	49.8766
5.96049	-15.3248	49.0788
5.98809	-15.3248	48.0223
6.01568	-15.3248	46.6195
6.04328	-15.3248	44.4197
6.07087	-15.3248	44.0131
6.09847	-15.3248	42.1196
6.12606	-15.3248	41.8781
6.15366	-15.3248	39.4265
6.18125	-15.3248	38.7647
6.20885	-15.3248	37.1098
6.23644	-15.3248	35.9672
6.26404	-15.3248	35.6975
6.29163	-15.3248	33.0193
6.31923	-15.3248	32.8287
6.34682	-15.3248	31.8863
6.37442	-15.3248	30.2756
6.40201	-15.3248	30.3062
6.42961	-15.3248	28.1194
6.4572	-15.3248	27.8316
6.4848	-15.3248	26.7087
6.51239	-15.3248	26.3155
6.53999	-15.3248	24.9967
6.56758	-15.3248	24.7171
6.59518	-15.3248	23.5463
6.62277	-15.3248	22.8353
6.65037	-15.3248	22.0319
6.67796	-15.3248	21.7108
6.70556	-15.3248	20.2968
6.73315	-15.3248	20.5029
6.76075	-15.3248	19.5922
6.78834	-15.3248	19.0379
6.81594	-15.3248	18.3165
6.84353	-15.3248	17.8663
6.87113	-15.3248	16.986
6.89872	-15.3248	16.8734
6.92632	-15.3248	16.1894
6.95391	-15.3248	16.1326
6.9815	-15.3248	15.3831
7.0091	-15.3248	15.0782
7.03669	-15.3248	14.5874
7.06429	-15.3248	14.5004
7.09188	-15.3248	14.1411
7.11948	-15.3248	13.4834
7.14707	-15.3248	12.8957
7.17467	-15.3248	12.6061
7.20226	-15.3248	11.8266
7.22986	-15.3248	12.0807
7.25745	-15.3248	11.9133
7.28505	-15.3248	11.1959
7.31264	-15.3248	11.3818
7.34024	-15.3248	11.4036
7.36783	-15.3248	11.1316
7.39543	-15.3248	10.8544
7.42302	-15.3248	10.9536
7.45062	-15.3248	10.6766
7.47821	-15.3248	11.175
7.50581	-15.3248	11.2507
7.5334	-15.3248	10.7223
7.561	-15.3248	10.8687
7.58859	-15.3248	11.24
7.61619	-15.3248	11.2235
7.64378	-15.3248	11.0934
7.67138	-15.3248	11.3724
7.69897	-15.3248	11.3115
7.72657	-15.3248	10.9181
7.75416	-15.3248	11.5875
7.78176	-15.3248	10.7047
7.80935	-15.3248	10.4925
7.83695	-15.3248	10.3509
7.86454	-15.3248	10.1015
7.89214	-15.3248	10.1543
7.91973	-15.3248	9.64723
7.94733	-15.3248	9.00211
7.97492	-15.3248	8.57403
8.00252	-15.3248	8.4763
8.03011	-15.3248	8.63002
8.05771	-15.3248	8.30648
8.0853	-15.3248	8.04375
8.11289	-15.3248	7.85861
8.14049	-15.3248	8.19883
8.16808	-15.3248	8.5573
8.19568	-15.3248	8.1961
8.22327	-15.3248	7.87326
8.25087	-15.3248	7.90491
-8.27846	-15.2738	7.68185
-8.25087	-15.2738	7.49964
-8.22327	-15.2738	7.70279
-8.19568	-15.2738	7.67819
-8.16808	-15.2738	7.98811
-8.14049	-15.2738	8.06497
-8.11289	-15.2738	7.97766
-8.0853	-15.2738	8.04718
-8.05771	-15.2738	8.18944
-8.03011	-15.2738	8.54641
-8.00252	-15.2738	8.91137
-7.97492	-15.2738	8.64639
-7.94733	-15.2738	8.78498
-7.91973	-15.2738	8.99662
-7.89214	-15.2738	9.64736
-7.86454	-15.2738	9.98635
-7.83695	-15.2738	10.4091
-7.80935	-15.2738	10.0796
-7.78176	-15.2738	10.7049
-7.75416	-15.2738	10.7224
-7.72657	-15.2738	10.6371
-7.69897	-15.2738	10.8737
-7.67138	-15.2738	11.5397
-7.64378	-15.2738	11.0242
-7.61619	-15.2738	11.2817
-7.58859	-15.2738	11.1572
-7.561	-15.2738	11.026
-7.5334	-15.2738	11.1642
-7.50581	-15.2738	11.4724
-7.47821	-15.2738	11.3702
-7.45062	-15.2738	11.1534
-7.42302	-15.2738	11.1455
-7.39543	-15.2738	11.2917
-7.36783	-15.2738	11.1569
-7.34024	-15.2738	11.4901
-7.31264	-15.2738	11.2749
-7.28505	-15.2738	11.5381
-7.25745	-15.2738	11.5876
-7.22986	-15.2738	11.9192
-7.20226	-15.2738	12.1084
-7.17467	-15.2738	12.7368
-7.14707	-15.2738	12.5944
-7.11948	-15.2738	13.1031
-7.09188	-15.2738	13.7093
-7.06429	-15.2738	14.0288
-7.03669	-15.2738	14.5671
-7.0091	-15.2738	14.6828
-6.9815	-15.2738	15.2193
-6.95391	-15.2738	15.7352
-6.92632	-15.2738	16.5755
-6.89872	-15.2738	16.82
-6.87113	-15.2738	17.7655
-6.84353	-15.2738	17.9206
-6.81594	-15.2738	18.4325
-6.78834	-15.2738	19.1445
-6.76075	-15.2738	19.7729
-6.73315	-15.2738	20.1851
-6.70556	-15.2738	20.9129
-6.67796	-15.2738	21.2788
-6.65037	-15.2738	22.4194
-6.62277	-15.2738	22.5801
-6.59518	-15.2738	23.7797
-6.56758	-15.2738	24.1688
-6.53999	-15.2738	25.1951
-6.51239	-15.2738	25.8825
-6.4848	-15.2738	26.4431
-6.4572	-15.2738	27.8464
-6.42961	-15.2738	28.1686
-6.40201	-15.2738	29.6171
-6.37442	-15.2738	30.4255
-6.34682	-15.2738	31.361
-6.31923	-15.2738	32.5497
-6.29163	-15.2738	33.4493
-6.26404	-15.2738	35.353
-6.23644	-15.2738	35.9978
-6.20885	-15.2738	37.022
-6.18125	-15.2738	38.5848
-6.15366	-15.2738	39.8536
-6.12606	-15.2738	40.7777
-6.09847	-15.2738	42.3984
-6.07087	-15.2738	43.8246
-6.04328	-15.2738	44.8755
-6.01568	-15.2738	46.1124
-5.98809	-15.2738	47.0605
-5.96049	-15.2738	48.8592
-5.9329	-15.2738	49.9585
-5.9053	-15.2738	51.8549
-5.87771	-15.2738	52.2309
-5.85011	-15.2738	53.9986
-5.82252	-15.2738	54.7701
-5.79492	-15.2738	56.0309
-5.76733	-15.2738	57.0777
-5.73974	-15.2738	58.5701
-5.71214	-15.2738	59.4093
-5.68455	-15.2738	60.5257
-5.65695	-15.2738	62.1267
-5.62936	-15.2738	63.9003
-5.60176	-15.2738	64.7289
-5.57417	-15.2738	66.2919
-5.54657	-15.2738	66.1651
-5.51898	-15.2738	67.1345
-5.49138	-15.2738	68.8034
-5.46379	-15.2738	69.5976
-5.43619	-15.2738	69.6476
-5.4086	-15.2738	70.7841
-5.381	-15.2738	70.3691
-5.35341	-15.2738	72.3013
-5.32581	-15.2738	73.1996
-5.29822	-15.2738	72.1365
-5.27062	-15.2738	73.1296
-5.24303	-15.2738	74.4275
-5.21543	-15.2738	74.8602
-5.18784	-15.2738	74.4827
-5.16024	-15.2738	74.3749
-5.13265	-15.2738	74.4921
-5.10505	-15.2738	76.6901
-5.07746	-15.2738	76.4561
-5.04986	-15.2738	76.8723
-5.02227	-15.2738	77.5438
-4.99467	-15.2738	78.6136
-4.96708	-15.2738	79.4088
-4.93948	-15.2738	80.4233
-4.91189	-15.2738	81.2846
-4.88429	-15.2738	82.7553
-4.8567	-15.2738	84.844
-4.8291	-15.2738	85.5001
-4.80151	-15.2738	88.2204
-4.77391	-15.2738	90.6854
-4.74632	-15.2738	93.2406
-4.71872	-15.2738	96.789
-4.69113	-15.2738	99.1966
-4.66353	-15.2738	103.232
-4.63594	-15.2738	106.359
-4.60835	-15.2738	109.442
-4.58075	-15.2738	113.457
-4.55316	-15.2738	118.681
-4.52556	-15.2738	124.117
-4.49797	-15.2738	128.696
-4.47037	-15.2738	134.268
-4.44278	-15.2738	138.377
-4.41518	-15.2738	144.615
-4.38759	-15.2738	150.774
-4.35999	-15.2738	155.842
-4.3324	-15.2738	162.179
-4.3048	-15.2738	166.096
-4.27721	-15.2738	172.57
-4.24961	-15.2738	175.128
-4.22202	-15.2738	178.206
-4.19442	-15.2738	180.175
-4.16683	-15.2738	183.074
-4.13923	-15.2738	183.975
-4.11164	-15.2738	183.079
-4.08404	-15.2738	180.18
-4.05645	-15.2738	178.198
-4.02885	-15.2738	175.128
-4.00126	-15.2738	172.585
-3.97366	-15.2738	166.103
-3.94607	-15.2738	162.195
-3.91847	-15.2738	155.845
-3.89088	-15.2738	150.776
-3.86328	-15.2738	144.618
-3.83569	-15.2738	138.377
-3.80809	-15.2738	134.274
-3.7805	-15.2738	128.702
-3.7529	-15.2738	124.116
-3.72531	-15.2738	118.693
-3.69771	-15.2738	113.452
-3.67012	-15.2738	109.442
-3.64252	-15.2738	106.355
-3.61493	-15.2738	103.23
-3.58733	-15.2738	99.1924
-3.55974	-15.2738	96.777
-3.53214	-15.2738	93.241
-3.50455	-15.2738	90.6837
-3.47695	-15.2738	88.2253
-3.44936	-15.2738	85.4932
-3.42177	-15.2738	84.831
-3.39417	-15.2738	82.7404
-3.36658	-15.2738	81.2729
-3.33898	-15.2738	80.4164
-3.31139	-15.2738	79.396
-3.28379	-15.2738	78.6037
-3.2562	-15.2738	77.5323
-3.2286	-15.2738	76.8602
-3.20101	-15.2738	76.4475
-3.17341	-15.2738	76.6749
-3.14582	-15.2738	74.4767
-3.11822	-15.2738	74.3578
-3.09063	-15.2738	74.4638
-3.06303	-15.2738	74.8374
-3.03544	-15.2738	74.405
-3.00784	-15.2738	73.1212
-2.98025	-15.2738	72.1224
-2.95265	-15.2738	73.1915
-2.92506	-15.2738	72.2801
-2.89746	-15.2738	70.3516
-2.86987	-15.2738	70.7678
-2.84227	-15.2738	69.6303
-2.81468	-15.2738	69.5804
-2.78708	-15.2738	68.7889
-2.75949	-15.2738	67.1157
-2.73189	-15.2738	66.1427
-2.7043	-15.2738	66.273
-2.6767	-15.2738	64.7125
-2.64911	-15.2738	63.8911
-2.62151	-15.2738	62.1154
-2.59392	-15.2738	60.5183
-2.56632	-15.2738	59.3959
-2.53873	-15.2738	58.559
-2.51113	-15.2738	57.0653
-2.48354	-15.2738	56.0248
-2.45594	-15.2738	54.759
-2.42835	-15.2738	53.9883
-2.40075	-15.2738	52.2222
-2.37316	-15.2738	51.848
-2.34556	-15.2738	49.952
-2.31797	-15.2738	48.8529
-2.29038	-15.2738	47.0557
-2.26278	-15.2738	46.1063
-2.23519	-15.2738	44.8683
-2.20759	-15.2738	43.8216
-2.18	-15.2738	42.3906
-2.1524	-15.2738	40.7738
-2.12481	-15.2738	39.8524
-2.09721	-15.2738	38.582
-2.06962	-15.2738	37.0224
-2.04202	-15.2738	35.9959
-2.01443	-15.2738	35.3559
-1.98683	-15.2738	33.4545
-1.95924	-15.2738	32.5552
-1.93164	-15.2738	31.3634
-1.90405	-15.2738	30.428
-1.87645	-15.2738	29.6228
-1.84886	-15.2738	28.1746
-1.82126	-15.2738	27.8534
-1.79367	-15.2738	26.4456
-1.76607	-15.2738	25.886
-1.73848	-15.2738	25.1989
-1.71088	-15.2738	24.1729
-1.68329	-15.2738	23.7816
-1.65569	-15.2738	22.5798
-1.6281	-15.2738	22.418
-1.6005	-15.2738	21.2822
-1.57291	-15.2738	20.9144
-1.54531	-15.2738	20.1851
-1.51772	-15.2738	19.7758
-1.49012	-15.2738	19.1449
-1.46253	-15.2738	18.4346
-1.43493	-15.2738	17.9214
-1.40734	-15.2738	17.7688
-1.37974	-15.2738	16.8216
-1.35215	-15.2738	16.5778
-1.32455	-15.2738	15.7377
-1.29696	-15.2738	15.2231
-1.26936	-15.2738	14.6856
-1.24177	-15.2738	14.5681
-1.21417	-15.2738	14.035
-1.18658	-15.2738	13.7112
-1.15898	-15.2738	13.1068
-1.13139	-15.2738	12.5946
-1.1038	-15.2738	12.7356
-1.0762	-15.2738	12.113
-1.04861	-15.2738	11.9268
-1.02101	-15.2738	11.5895
-0.993416	-15.2738	11.5453
-0.965821	-15.2738	11.2803
-0.938226	-15.2738	11.4906
-0.910631	-15.2738	11.1602
-0.883036	-15.2738	11.2966
-0.855441	-15.2738	11.1467
-0.827846	-15.2738	11.1616
-0.800252	-15.2738	11.3725
-0.772657	-15.2738	11.471
-0.745062	-15.2738	11.1612
-0.717467	-15.2738	11.0323
-0.689872	-15.2738	11.1465
-0.662277	-15.2738	11.291
-0.634682	-15.2738	11.0175
-0.607087	-15.2738	11.5424
-0.579492	-15.2738	10.8625
-0.551898	-15.2738	10.6453
-0.524303	-15.2738	10.7126
-0.496708	-15.2738	10.7104
-0.469113	-15.2738	10.0738
-0.441518	-15.2738	10.4139
-0.413923	-15.2738	9.98123
-0.386328	-15.2738	9.64696
-0.358733	-15.2738	8.99259
-0.331139	-15.2738	8.78319
-0.303544	-15.2738	8.64099
-0.275949	-15.2738	8.91566
-0.248354	-15.2738	8.54189
-0.220759	-15.2738	8.19042
-0.193164	-15.2738	8.04168
-0.165569	-15.2738	7.97473
-0.137974	-15.2738	8.06132
-0.11038	-15.2738	7.98655
-0.0827846	-15.2738	7.67775
-0.0551898	-15.2738	7.70038
-0.0275949	-15.2738	7.49728
-1.11022e-16	-15.2738	7.68117
0.0275949	-15.2738	7.49798
0.0551898	-15.2738	7.69967
0.0827846	-15.2738	7.67828
0.11038	-15.2738	7.98622
0.137974	-15.2738	8.06107
0.165569	-15.2738	7.9743
0.193164	-15.2738	8.04124
0.220759	-15.2738	8.19062
0.248354	-15.2738	8.5417
0.275949	-15.2738	8.91424
0.303544	-15.2738	8.64062
0.331139	-15.2738	8.78148
0.358733	-15.2738	8.99191
0.386328	-15.2738	9.64619
0.413923	-15.2738	9.9803
0.441518	-15.2738	10.4135
0.469113	-15.2738	10.0726
0.496708	-15.2738	10.7101
0.524303	-15.2738	10.7127
0.551898	-15.2738	10.6437
0.579492	-15.2738	10.8617
0.607087	-15.2738	11.5412
0.634682	-15.2738	11.0163
0.662277	-15.2738	11.2899
0.689872	-15.2738	11.1467
0.717467	-15.2738	11.0321
0.745062	-15.2738	11.1615
0.772657	-15.2738	11.4701
0.800252	-15.2738	11.3719
0.827846	-15.2738	11.1612
0.855441	-15.2738	11.146
0.883036	-15.2738	11.2963
0.910631	-15.2738	11.1602
0.938226	-15.2738	11.4909
0.965821	-15.2738	11.2801
0.993416	-15.2738	11.5451
1.02101	-15.2738	11.5903
1.04861	-15.2738	11.9275
1.0762	-15.2738	12.1131
1.1038	-15.2738	12.737
1.13139	-15.2738	12.5952
1.15898	-15.2738	13.1072
1.18658	-15.2738	13.7114
1.21417	-15.2738	14.0347
1.24177	-15.2738	14.5688
1.26936	-15.2738	14.6857
1.29696	-15.2738	15.2233
1.32455	-15.2738	15.7381
1.35215	-15.2738	16.5781
1.37974	-15.2738	16.8222
1.40734	-15.2738	17.769
1.43493	-15.2738	17.922
1.46253	-15.2738	18.435
1.49012	-15.2738	19.1452
1.51772	-15.2738	19.776
1.54531	-15.2738	20.1854
1.57291	-15.2738	20.9148
1.6005	-15.2738	21.2828
1.6281	-15.2738	22.4186
1.65569	-15.2738	22.5801
1.68329	-15.2738	23.7823
1.71088	-15.2738	24.1731
1.73848	-15.2738	25.1993
1.76607	-15.2738	25.8862
1.79367	-15.2738	26.446
1.82126	-15.2738	27.8537
1.84886	-15.2738	28.1747
1.87645	-15.2738	29.623
1.90405	-15.2738	30.4284
1.93164	-15.2738	31.3637
1.95924	-15.2738	32.5561
1.98683	-15.2738	33.455
2.01443	-15.2738	35.3559
2.04202	-15.2738	35.9974
2.06962	-15.2738	37.0228
2.09721	-15.2738	38.5821
2.12481	-15.2738	39.8529
2.1524	-15.2738	40.7742
2.18	-15.2738	42.3909
2.20759	-15.2738	43.8227
2.23519	-15.2738	44.8691
2.26278	-15.2738	46.1069
2.29038	-15.2738	47.0562
2.31797	-15.2738	48.853
2.34556	-15.2738	49.952
2.37316	-15.2738	51.8483
2.40075	-15.2738	52.2226
2.42835	-15.2738	53.9888
2.45594	-15.2738	54.7599
2.48354	-15.2738	56.0248
2.51113	-15.2738	57.067
2.53873	-15.2738	58.5603
2.56632	-15.2738	59.3971
2.59392	-15.2738	60.5193
2.62151	-15.2738	62.1164
2.64911	-15.2738	63.8921
2.6767	-15.2738	64.7142
2.7043	-15.2738	66.2749
2.73189	-15.2738	66.1441
2.75949	-15.2738	67.1176
2.78708	-15.2738	68.7895
2.81468	-15.2738	69.5819
2.84227	-15.2738	69.6317
2.86987	-15.2738	70.7696
2.89746	-15.2738	70.3532
2.92506	-15.2738	72.2822
2.95265	-15.2738	73.1922
2.98025	-15.2738	72.1239
3.00784	-15.2738	73.1218
3.03544	-15.2738	74.407
3.06303	-15.2738	74.8392
3.09063	-15.2738	74.4655
3.11822	-15.2738	74.3586
3.14582	-15.2738	74.4777
3.17341	-15.2738	76.676
3.20101	-15.2738	76.4482
3.2286	-15.2738	76.8608
3.2562	-15.2738	77.5327
3.28379	-15.2738	78.6045
3.31139	-15.2738	79.3968
3.33898	-15.2738	80.4171
3.36658	-15.2738	81.2736
3.39417	-15.2738	82.7413
3.42177	-15.2738	84.8327
3.44936	-15.2738	85.4938
3.47695	-15.2738	88.2241
3.50455	-15.2738	90.6837
3.53214	-15.2738	93.2412
3.55974	-15.2738	96.7771
3.58733	-15.2738	99.1927
3.61493	-15.2738	103.23
3.64252	-15.2738	106.355
3.67012	-15.2738	109.442
3.69771	-15.2738	113.453
3.72531	-15.2738	118.691
3.7529	-15.2738	124.116
3.7805	-15.2738	128.701
3.80809	-15.2738	134.274
3.83569	-15.2738	138.376
3.86328	-15.2738	144.617
3.89088	-15.2738	150.775
3.91847	-15.2738	155.844
3.94607	-15.2738	162.194
3.97366	-15.2738	166.102
4.00126	-15.2738	172.584
4.02885	-15.2738	175.129
4.05645	-15.2738	178.197
4.08404	-15.2738	180.18
4.11164	-15.2738	183.077
4.13923	-15.2738	183.977
4.16683	-15.2738	183.073
4.19442	-15.2738	180.175
4.22202	-15.2738	178.204
4.24961	-15.2738	175.129
4.27721	-15.2738	172.571
4.3048	-15.2738	166.096
4.3324	-15.2738	162.179
4.35999	-15.2738	155.842
4.38759	-15.2738	150.774
4.41518	-15.2738	144.614
4.44278	-15.2738	138.376
4.47037	-15.2738	134.269
4.49797	-15.2738	128.696
4.52556	-15.2738	124.118
4.55316	-15.2738	118.681
4.58075	-15.2738	113.457
4.60835	-15.2738	109.441
4.63594	-15.2738	106.358
4.66353	-15.2738	103.232
4.69113	-15.2738	99.1963
4.71872	-15.2738	96.7874
4.74632	-15.2738	93.2409
4.77391	-15.2738	90.6852
4.80151	-15.2738	88.2199
4.8291	-15.2738	85.4996
4.8567	-15.2738	84.8437
4.88429	-15.2738	82.754
4.91189	-15.2738	81.2836
4.93948	-15.2738	80.4229
4.96708	-15.2738	79.4078
4.99467	-15.2738	78.6128
5.02227	-15.2738	77.5424
5.04986	-15.2738	76.8711
5.07746	-15.2738	76.4555
5.10505	-15.2738	76.6889
5.13265	-15.2738	74.4909
5.16024	-15.2738	74.3731
5.18784	-15.2738	74.4816
5.21543	-15.2738	74.8584
5.24303	-15.2738	74.426
5.27062	-15.2738	73.1288
5.29822	-15.2738	72.1357
5.32581	-15.2738	73.1988
5.35341	-15.2738	72.3
5.381	-15.2738	70.368
5.4086	-15.2738	70.7827
5.43619	-15.2738	69.6463
5.46379	-15.2738	69.5965
5.49138	-15.2738	68.8017
5.51898	-15.2738	67.1335
5.54657	-15.2738	66.1631
5.57417	-15.2738	66.291
5.60176	-15.2738	64.7282
5.62936	-15.2738	63.8998
5.65695	-15.2738	62.1257
5.68455	-15.2738	60.5253
5.71214	-15.2738	59.408
5.73974	-15.2738	58.5694
5.76733	-15.2738	57.0773
5.79492	-15.2738	56.0306
5.82252	-15.2738	54.7697
5.85011	-15.2738	53.9981
5.87771	-15.2738	52.2304
5.9053	-15.2738	51.8546
5.9329	-15.2738	49.9581
5.96049	-15.2738	48.8594
5.98809	-15.2738	47.0607
6.01568	-15.2738	46.1124
6.04328	-15.2738	44.8757
6.07087	-15.2738	43.8247
6.09847	-15.2738	42.3985
6.12606	-15.2738	40.7777
6.15366	-15.2738	39.854
6.18125	-15.2738	38.5847
6.20885	-15.2738	37.0221
6.23644	-15.2738	35.9984
6.26404	-15.2738	35.3532
6.29163	-15.2738	33.4497
6.31923	-15.2738	32.5498
6.34682	-15.2738	31.3612
6.37442	-15.2738	30.4254
6.40201	-15.2738	29.6174
6.42961	-15.2738	28.1692
6.4572	-15.2738	27.8465
6.4848	-15.2738	26.4433
6.51239	-15.2738	25.8828
6.53999	-15.2738	25.1954
6.56758	-15.2738	24.169
6.59518	-15.2738	23.7799
6.62277	-15.2738	22.5802
6.65037	-15.2738	22.4193
6.67796	-15.2738	21.2792
6.70556	-15.2738	20.9131
6.73315	-15.2738	20.1852
6.76075	-15.2738	19.7731
6.78834	-15.2738	19.1446
6.81594	-15.2738	18.433
6.84353	-15.2738	17.921
6.87113	-15.2738	17.766
6.89872	-15.2738	16.8204
6.92632	-15.2738	16.576
6.95391	-15.2738	15.7359
6.9815	-15.2738	15.22
7.0091	-15.2738	14.6833
7.03669	-15.2738	14.5678
7.06429	-15.2738	14.0292
7.09188	-15.2738	13.7097
7.11948	-15.2738	13.1039
7.14707	-15.2738	12.5955
7.17467	-15.2738	12.7382
7.20226	-15.2738	12.1091
7.22986	-15.2738	11.9191
7.25745	-15.2738	11.5884
7.28505	-15.2738	11.5387
7.31264	-15.2738	11.2754
7.34024	-15.2738	11.4904
7.36783	-15.2738	11.1571
7.39543	-15.2738	11.2922
7.42302	-15.2738	11.1454
7.45062	-15.2738	11.1534
7.47821	-15.2738	11.3704
7.50581	-15.2738	11.4714
7.5334	-15.2738	11.1644
7.561	-15.2738	11.0266
7.58859	-15.2738	11.1574
7.61619	-15.2738	11.2808
7.64378	-15.2738	11.0229
7.67138	-15.2738	11.5391
7.69897	-15.2738	10.873
7.72657	-15.2738	10.6374
7.75416	-15.2738	10.7226
7.78176	-15.2738	10.7043
7.80935	-15.2738	10.0797
7.83695	-15.2738	10.4093
7.86454	-15.2738	9.98568
7.89214	-15.2738	9.6467
7.91973	-15.2738	8.99631
7.94733	-15.2738	8.78355
7.97492	-15.2738	8.64628
8.00252	-15.2738	8.91111
8.03011	-15.2738	8.54611
8.05771	-15.2738	8.18937
8.0853	-15.2738	8.04711
8.11289	-15.2738	7.97734
8.14049	-15.2738	8.06488
8.16808	-15.2738	7.98754
8.19568	-15.2738	7.67875
8.22327	-15.2738	7.7019
8.25087	-15.2738	7.50036
-8.27846	-15.2227	8.3703
-8.25087	-15.2227	8.55135
-8.22327	-15.2227	8.62929
-8.19568	-15.2227	8.55102
-8.16808	-15.2227	8.57023
-8.14049	-15.2227	8.72911
-8.11289	-15.2227	8.55092
-8.0853	-15.2227	8.94985
-8.05771	-15.2227	8.86897
-8.03011	-15.2227	9.26394
-8.00252	-15.2227	9.24901
-7.97492	-15.2227	9.50023
-7.94733	-15.2227	9.62993
-7.91973	-15.2227	10.2167
-7.89214	-15.2227	9.8457
-7.86454	-15.2227	10.0534
-7.83695	-15.2227	9.98684
-7.80935	-15.2227	10.0552
-7.78176	-15.2227	10.2454
-7.75416	-15.2227	10.3457
-7.72657	-15.2227	10.4025
-7.69897	-15.2227	10.7511
-7.67138	-15.2227	10.7839
-7.64378	-15.2227	11.0973
-7.61619	-15.2227	11.0446
-7.58859	-15.2227	11.5096
-7.561	-15.2227	11.0211
-7.5334	-15.2227	11.3888
-7.50581	-15.2227	11.1954
-7.47821	-15.2227	11.2564
-7.45062	-15.2227	11.5677
-7.42302	-15.2227	11.9317
-7.39543	-15.2227	11.6173
-7.36783	-15.2227	11.8436
-7.34024	-15.2227	11.9344
-7.31264	-15.2227	12.0915
-7.28505	-15.2227	12.1162
-7.25745	-15.2227	12.2896
-7.22986	-15.2227	12.306
-7.20226	-15.2227	12.5104
-7.17467	-15.2227	12.5765
-7.14707	-15.2227	12.949
-7.11948	-15.2227	13.5053
-7.09188	-15.2227	13.5928
-7.06429	-15.2227	13.7796
-7.03669	-15.2227	14.3394
-7.0091	-15.2227	14.7803
-6.9815	-15.2227	14.9231
-6.95391	-15.2227	15.722
-6.92632	-15.2227	16.6383
-6.89872	-15.2227	16.9426
-6.87113	-15.2227	17.1618
-6.84353	-15.2227	18.099
-6.81594	-15.2227	18.6228
-6.78834	-15.2227	19.2509
-6.76075	-15.2227	19.8242
-6.73315	-15.2227	20.2943
-6.70556	-15.2227	20.3966
-6.67796	-15.2227	21.6917
-6.65037	-15.2227	22.1551
-6.62277	-15.2227	22.6396
-6.59518	-15.2227	23.6607
-6.56758	-15.2227	23.9485
-6.53999	-15.2227	25.2636
-6.51239	-15.2227	25.6641
-6.4848	-15.2227	26.158
-6.4572	-15.2227	27.5606
-6.42961	-15.2227	28.6351
-6.40201	-15.2227	29.1005
-6.37442	-15.2227	30.4466
-6.34682	-15.2227	31.1368
-6.31923	-15.2227	32.6402
-6.29163	-15.2227	33.6019
-6.26404	-15.2227	34.5705
-6.23644	-15.2227	35.7864
-6.20885	-15.2227	36.5008
-6.18125	-15.2227	37.976
-6.15366	-15.2227	38.714
-6.12606	-15.2227	39.606
-6.09847	-15.2227	41.5389
-6.07087	-15.2227	42.1738
-6.04328	-15.2227	44.2109
-6.01568	-15.2227	45.1773
-5.98809	-15.2227	46.1058
-5.96049	-15.2227	47.2991
-5.9329	-15.2227	48.4375
-5.9053	-15.2227	49.9213
-5.87771	-15.2227	50.558
-5.85011	-15.2227	51.5058
-5.82252	-15.2227	53.0891
-5.79492	-15.2227	54.3567
-5.76733	-15.2227	55.5977
-5.73974	-15.2227	56.5494
-5.71214	-15.2227	58.1584
-5.68455	-15.2227	59.4429
-5.65695	-15.2227	60.8028
-5.62936	-15.2227	61.7091
-5.60176	-15.2227	63.6709
-5.57417	-15.2227	64.3579
-5.54657	-15.2227	65.1339
-5.51898	-15.2227	66.7283
-5.49138	-15.2227	67.6046
-5.46379	-15.2227	68.1144
-5.43619	-15.2227	69.6362
-5.4086	-15.2227	70.5015
-5.381	-15.2227	71.0253
-5.35341	-15.2227	72.3142
-5.32581	-15.2227	72.2882
-5.29822	-15.2227	73.2257
-5.27062	-15.2227	72.9259
-5.24303	-15.2227	74.7037
-5.21543	-15.2227	74.5199
-5.18784	-15.2227	75.2215
-5.16024	-15.2227	75.6357
-5.13265	-15.2227	76.743
-5.10505	-15.2227	77.2319
-5.07746	-15.2227	78.257
-5.04986	-15.2227	77.7874
-5.02227	-15.2227	78.9022
-4.99467	-15.2227	80.1337
-4.96708	-15.2227	80.6381
-4.93948	-15.2227	81.5053
-4.91189	-15.2227	82.8942
-4.88429	-15.2227	84.2477
-4.8567	-15.2227	86.3368
-4.8291	-15.2227	87.4466
-4.80151	-15.2227	90.0981
-4.77391	-15.2227	92.2355
-4.74632	-15.2227	95.1864
-4.71872	-15.2227	98.0306
-4.69113	-15.2227	101.147
-4.66353	-15.2227	103.786
-4.63594	-15.2227	107.394
-4.60835	-15.2227	111.352
-4.58075	-15.2227	115.33
-4.55316	-15.2227	119.933
-4.52556	-15.2227	124.169
-4.49797	-15.2227	129.536
-4.47037	-15.2227	133.385
-4.44278	-15.2227	137.891
-4.41518	-15.2227	143.285
-4.38759	-15.2227	146.636
-4.35999	-15.2227	153.043
-4.3324	-15.2227	154.024
-4.3048	-15.2227	159.513
-4.27721	-15.2227	161.048
-4.24961	-15.2227	164.294
-4.22202	-15.2227	165.353
-4.19442	-15.2227	166.602
-4.16683	-15.2227	169.288
-4.13923	-15.2227	170.53
-4.11164	-15.2227	169.288
-4.08404	-15.2227	166.612
-4.05645	-15.2227	165.37
-4.02885	-15.2227	164.295
-4.00126	-15.2227	161.041
-3.97366	-15.2227	159.51
-3.94607	-15.2227	154.016
-3.91847	-15.2227	153.041
-3.89088	-15.2227	146.636
-3.86328	-15.2227	143.295
-3.83569	-15.2227	137.889
-3.80809	-15.2227	133.387
-3.7805	-15.2227	129.538
-3.7529	-15.2227	124.167
-3.72531	-15.2227	119.928
-3.69771	-15.2227	115.32
-3.67012	-15.2227	111.352
-3.64252	-15.2227	107.393
-3.61493	-15.2227	103.78
-3.58733	-15.2227	101.141
-3.55974	-15.2227	98.0301
-3.53214	-15.2227	95.1886
-3.50455	-15.2227	92.2329
-3.47695	-15.2227	90.0943
-3.44936	-15.2227	87.4453
-3.42177	-15.2227	86.3374
-3.39417	-15.2227	84.234
-3.36658	-15.2227	82.8872
-3.33898	-15.2227	81.4936
-3.31139	-15.2227	80.6283
-3.28379	-15.2227	80.1177
-3.2562	-15.2227	78.8912
-3.2286	-15.2227	77.7734
-3.20101	-15.2227	78.2431
-3.17341	-15.2227	77.2155
-3.14582	-15.2227	76.7298
-3.11822	-15.2227	75.6192
-3.09063	-15.2227	75.2086
-3.06303	-15.2227	74.5055
-3.03544	-15.2227	74.6876
-3.00784	-15.2227	72.9155
-2.98025	-15.2227	73.204
-2.95265	-15.2227	72.2682
-2.92506	-15.2227	72.2943
-2.89746	-15.2227	71.0037
-2.86987	-15.2227	70.4881
-2.84227	-15.2227	69.6195
-2.81468	-15.2227	68.1013
-2.78708	-15.2227	67.592
-2.75949	-15.2227	66.7165
-2.73189	-15.2227	65.1221
-2.7043	-15.2227	64.3469
-2.6767	-15.2227	63.6588
-2.64911	-15.2227	61.6952
-2.62151	-15.2227	60.7943
-2.59392	-15.2227	59.431
-2.56632	-15.2227	58.1467
-2.53873	-15.2227	56.5355
-2.51113	-15.2227	55.5852
-2.48354	-15.2227	54.3423
-2.45594	-15.2227	53.0819
-2.42835	-15.2227	51.5001
-2.40075	-15.2227	50.5519
-2.37316	-15.2227	49.9132
-2.34556	-15.2227	48.4358
-2.31797	-15.2227	47.2961
-2.29038	-15.2227	46.0996
-2.26278	-15.2227	45.1723
-2.23519	-15.2227	44.2071
-2.20759	-15.2227	42.1728
-2.18	-15.2227	41.534
-2.1524	-15.2227	39.6035
-2.12481	-15.2227	38.7139
-2.09721	-15.2227	37.976
-2.06962	-15.2227	36.4993
-2.04202	-15.2227	35.7853
-2.01443	-15.2227	34.5739
-1.98683	-15.2227	33.6019
-1.95924	-15.2227	32.6469
-1.93164	-15.2227	31.1379
-1.90405	-15.2227	30.4501
-1.87645	-15.2227	29.1049
-1.84886	-15.2227	28.6357
-1.82126	-15.2227	27.5658
-1.79367	-15.2227	26.1601
-1.76607	-15.2227	25.6676
-1.73848	-15.2227	25.265
-1.71088	-15.2227	23.9554
-1.68329	-15.2227	23.6599
-1.65569	-15.2227	22.6454
-1.6281	-15.2227	22.1571
-1.6005	-15.2227	21.6955
-1.57291	-15.2227	20.3978
-1.54531	-15.2227	20.2969
-1.51772	-15.2227	19.8282
-1.49012	-15.2227	19.2554
-1.46253	-15.2227	18.6273
-1.43493	-15.2227	18.0986
-1.40734	-15.2227	17.1662
-1.37974	-15.2227	16.944
-1.35215	-15.2227	16.6409
-1.32455	-15.2227	15.7265
-1.29696	-15.2227	14.926
-1.26936	-15.2227	14.7833
-1.24177	-15.2227	14.3405
-1.21417	-15.2227	13.7829
-1.18658	-15.2227	13.5968
-1.15898	-15.2227	13.5083
-1.13139	-15.2227	12.9515
-1.1038	-15.2227	12.5801
-1.0762	-15.2227	12.5127
-1.04861	-15.2227	12.3141
-1.02101	-15.2227	12.2912
-0.993416	-15.2227	12.122
-0.965821	-15.2227	12.0968
-0.938226	-15.2227	11.9414
-0.910631	-15.2227	11.848
-0.883036	-15.2227	11.6229
-0.855441	-15.2227	11.934
-0.827846	-15.2227	11.5644
-0.800252	-15.2227	11.2631
-0.772657	-15.2227	11.1989
-0.745062	-15.2227	11.3953
-0.717467	-15.2227	11.0231
-0.689872	-15.2227	11.518
-0.662277	-15.2227	11.0447
-0.634682	-15.2227	11.1065
-0.607087	-15.2227	10.777
-0.579492	-15.2227	10.7547
-0.551898	-15.2227	10.3973
-0.524303	-15.2227	10.3516
-0.496708	-15.2227	10.248
-0.469113	-15.2227	10.0577
-0.441518	-15.2227	9.99209
-0.413923	-15.2227	10.0501
-0.386328	-15.2227	9.84701
-0.358733	-15.2227	10.2121
-0.331139	-15.2227	9.62702
-0.303544	-15.2227	9.49587
-0.275949	-15.2227	9.2428
-0.248354	-15.2227	9.2585
-0.220759	-15.2227	8.86112
-0.193164	-15.2227	8.94948
-0.165569	-15.2227	8.54785
-0.137974	-15.2227	8.72845
-0.11038	-15.2227	8.5685
-0.0827846	-15.2227	8.55207
-0.0551898	-15.2227	8.62522
-0.0275949	-15.2227	8.55032
-1.11022e-16	-15.2227	8.36808
0.0275949	-15.2227	8.55066
0.0551898	-15.2227	8.62516
0.0827846	-15.2227	8.55192
0.11038	-15.2227	8.56823
0.137974	-15.2227	8.72867
0.165569	-15.2227	8.54832
0.193164	-15.2227	8.94906
0.220759	-15.2227	8.8609
0.248354	-15.2227	9.25864
0.275949	-15.2227	9.24221
0.303544	-15.2227	9.49555
0.331139	-15.2227	9.62581
0.358733	-15.2227	10.2106
0.386328	-15.2227	9.8465
0.413923	-15.2227	10.049
0.441518	-15.2227	9.99092
0.469113	-15.2227	10.0564
0.496708	-15.2227	10.2466
0.524303	-15.2227	10.3517
0.551898	-15.2227	10.3959
0.579492	-15.2227	10.7538
0.607087	-15.2227	10.7769
0.634682	-15.2227	11.105
0.662277	-15.2227	11.0439
0.689872	-15.2227	11.5173
0.717467	-15.2227	11.0222
0.745062	-15.2227	11.3951
0.772657	-15.2227	11.1978
0.800252	-15.2227	11.2627
0.827846	-15.2227	11.5643
0.855441	-15.2227	11.9334
0.883036	-15.2227	11.6226
0.910631	-15.2227	11.8478
0.938226	-15.2227	11.9407
0.965821	-15.2227	12.096
0.993416	-15.2227	12.1217
1.02101	-15.2227	12.2913
1.04861	-15.2227	12.3138
1.0762	-15.2227	12.5127
1.1038	-15.2227	12.5799
1.13139	-15.2227	12.9512
1.15898	-15.2227	13.5082
1.18658	-15.2227	13.5965
1.21417	-15.2227	13.7829
1.24177	-15.2227	14.3409
1.26936	-15.2227	14.7836
1.29696	-15.2227	14.9262
1.32455	-15.2227	15.7264
1.35215	-15.2227	16.6413
1.37974	-15.2227	16.9446
1.40734	-15.2227	17.1662
1.43493	-15.2227	18.0997
1.46253	-15.2227	18.6277
1.49012	-15.2227	19.2556
1.51772	-15.2227	19.8285
1.54531	-15.2227	20.2971
1.57291	-15.2227	20.3985
1.6005	-15.2227	21.6956
1.6281	-15.2227	22.1576
1.65569	-15.2227	22.6454
1.68329	-15.2227	23.6607
1.71088	-15.2227	23.9557
1.73848	-15.2227	25.265
1.76607	-15.2227	25.6682
1.79367	-15.2227	26.1602
1.82126	-15.2227	27.5662
1.84886	-15.2227	28.6358
1.87645	-15.2227	29.105
1.90405	-15.2227	30.45
1.93164	-15.2227	31.1381
1.95924	-15.2227	32.6469
1.98683	-15.2227	33.6019
2.01443	-15.2227	34.574
2.04202	-15.2227	35.7863
2.06962	-15.2227	36.4996
2.09721	-15.2227	37.9759
2.12481	-15.2227	38.714
2.1524	-15.2227	39.6037
2.18	-15.2227	41.5341
2.20759	-15.2227	42.1736
2.23519	-15.2227	44.2072
2.26278	-15.2227	45.1725
2.29038	-15.2227	46.1
2.31797	-15.2227	47.2962
2.34556	-15.2227	48.4362
2.37316	-15.2227	49.9141
2.40075	-15.2227	50.5524
2.42835	-15.2227	51.5008
2.45594	-15.2227	53.0827
2.48354	-15.2227	54.3433
2.51113	-15.2227	55.586
2.53873	-15.2227	56.5366
2.56632	-15.2227	58.1474
2.59392	-15.2227	59.4315
2.62151	-15.2227	60.7946
2.64911	-15.2227	61.6963
2.6767	-15.2227	63.6603
2.7043	-15.2227	64.3478
2.73189	-15.2227	65.1232
2.75949	-15.2227	66.7175
2.78708	-15.2227	67.5934
2.81468	-15.2227	68.1025
2.84227	-15.2227	69.6206
2.86987	-15.2227	70.4898
2.89746	-15.2227	71.0057
2.92506	-15.2227	72.2959
2.95265	-15.2227	72.2698
2.98025	-15.2227	73.2054
3.00784	-15.2227	72.9163
3.03544	-15.2227	74.6894
3.06303	-15.2227	74.5067
3.09063	-15.2227	75.2101
3.11822	-15.2227	75.6205
3.14582	-15.2227	76.7305
3.17341	-15.2227	77.2171
3.20101	-15.2227	78.2426
3.2286	-15.2227	77.7738
3.2562	-15.2227	78.8916
3.28379	-15.2227	80.1184
3.31139	-15.2227	80.6287
3.33898	-15.2227	81.4944
3.36658	-15.2227	82.8874
3.39417	-15.2227	84.2346
3.42177	-15.2227	86.3371
3.44936	-15.2227	87.4457
3.47695	-15.2227	90.0942
3.50455	-15.2227	92.2329
3.53214	-15.2227	95.1884
3.55974	-15.2227	98.0301
3.58733	-15.2227	101.141
3.61493	-15.2227	103.78
3.64252	-15.2227	107.392
3.67012	-15.2227	111.352
3.69771	-15.2227	115.32
3.72531	-15.2227	119.928
3.7529	-15.2227	124.166
3.7805	-15.2227	129.537
3.80809	-15.2227	133.387
3.83569	-15.2227	137.888
3.86328	-15.2227	143.294
3.89088	-15.2227	146.636
3.91847	-15.2227	153.04
3.94607	-15.2227	154.017
3.97366	-15.2227	159.509
4.00126	-15.2227	161.041
4.02885	-15.2227	164.295
4.05645	-15.2227	165.367
4.08404	-15.2227	166.611
4.11164	-15.2227	169.288
4.13923	-15.2227	170.53
4.16683	-15.2227	169.287
4.19442	-15.2227	166.603
4.22202	-15.2227	165.353
4.24961	-15.2227	164.294
4.27721	-15.2227	161.047
4.3048	-15.2227	159.511
4.3324	-15.2227	154.023
4.35999	-15.2227	153.042
4.38759	-15.2227	146.636
4.41518	-15.2227	143.285
4.44278	-15.2227	137.891
4.47037	-15.2227	133.385
4.49797	-15.2227	129.535
4.52556	-15.2227	124.167
4.55316	-15.2227	119.933
4.58075	-15.2227	115.329
4.60835	-15.2227	111.351
4.63594	-15.2227	107.394
4.66353	-15.2227	103.785
4.69113	-15.2227	101.146
4.71872	-15.2227	98.0305
4.74632	-15.2227	95.1866
4.77391	-15.2227	92.2351
4.80151	-15.2227	90.0974
4.8291	-15.2227	87.4467
4.8567	-15.2227	86.3365
4.88429	-15.2227	84.2462
4.91189	-15.2227	82.8934
4.93948	-15.2227	81.5043
4.96708	-15.2227	80.637
4.99467	-15.2227	80.132
5.02227	-15.2227	78.901
5.04986	-15.2227	77.7859
5.07746	-15.2227	78.2548
5.10505	-15.2227	77.231
5.13265	-15.2227	76.7421
5.16024	-15.2227	75.6344
5.18784	-15.2227	75.221
5.21543	-15.2227	74.5187
5.24303	-15.2227	74.7029
5.27062	-15.2227	72.925
5.29822	-15.2227	73.2237
5.32581	-15.2227	72.2867
5.35341	-15.2227	72.3128
5.381	-15.2227	71.0238
5.4086	-15.2227	70.5001
5.43619	-15.2227	69.6345
5.46379	-15.2227	68.1133
5.49138	-15.2227	67.6038
5.51898	-15.2227	66.7273
5.54657	-15.2227	65.1332
5.57417	-15.2227	64.3571
5.60176	-15.2227	63.6703
5.62936	-15.2227	61.7079
5.65695	-15.2227	60.8019
5.68455	-15.2227	59.4416
5.71214	-15.2227	58.1573
5.73974	-15.2227	56.5485
5.76733	-15.2227	55.5968
5.79492	-15.2227	54.3561
5.82252	-15.2227	53.0892
5.85011	-15.2227	51.5057
5.87771	-15.2227	50.5575
5.9053	-15.2227	49.9208
5.9329	-15.2227	48.4376
5.96049	-15.2227	47.2988
5.98809	-15.2227	46.1052
6.01568	-15.2227	45.1768
6.04328	-15.2227	44.2106
6.07087	-15.2227	42.1735
6.09847	-15.2227	41.5386
6.12606	-15.2227	39.6061
6.15366	-15.2227	38.7143
6.18125	-15.2227	37.9758
6.20885	-15.2227	36.5007
6.23644	-15.2227	35.7872
6.26404	-15.2227	34.5706
6.29163	-15.2227	33.6021
6.31923	-15.2227	32.6402
6.34682	-15.2227	31.1371
6.37442	-15.2227	30.4469
6.40201	-15.2227	29.1008
6.42961	-15.2227	28.6351
6.4572	-15.2227	27.5608
6.4848	-15.2227	26.1583
6.51239	-15.2227	25.6646
6.53999	-15.2227	25.2637
6.56758	-15.2227	23.949
6.59518	-15.2227	23.6607
6.62277	-15.2227	22.6401
6.65037	-15.2227	22.1551
6.67796	-15.2227	21.6919
6.70556	-15.2227	20.3967
6.73315	-15.2227	20.2947
6.76075	-15.2227	19.8246
6.78834	-15.2227	19.2515
6.81594	-15.2227	18.6234
6.84353	-15.2227	18.0996
6.87113	-15.2227	17.1621
6.89872	-15.2227	16.9432
6.92632	-15.2227	16.6391
6.95391	-15.2227	15.7224
6.9815	-15.2227	14.9237
7.0091	-15.2227	14.7809
7.03669	-15.2227	14.34
7.06429	-15.2227	13.7803
7.09188	-15.2227	13.5932
7.11948	-15.2227	13.5056
7.14707	-15.2227	12.9494
7.17467	-15.2227	12.5769
7.20226	-15.2227	12.5105
7.22986	-15.2227	12.3053
7.25745	-15.2227	12.2898
7.28505	-15.2227	12.1164
7.31264	-15.2227	12.0919
7.34024	-15.2227	11.9346
7.36783	-15.2227	11.8442
7.39543	-15.2227	11.6174
7.42302	-15.2227	11.9324
7.45062	-15.2227	11.5672
7.47821	-15.2227	11.2571
7.50581	-15.2227	11.1955
7.5334	-15.2227	11.3891
7.561	-15.2227	11.0214
7.58859	-15.2227	11.5105
7.61619	-15.2227	11.0444
7.64378	-15.2227	11.0968
7.67138	-15.2227	10.7835
7.69897	-15.2227	10.7507
7.72657	-15.2227	10.4018
7.75416	-15.2227	10.3451
7.78176	-15.2227	10.2456
7.80935	-15.2227	10.0545
7.83695	-15.2227	9.98669
7.86454	-15.2227	10.0528
7.89214	-15.2227	9.84547
7.91973	-15.2227	10.2154
7.94733	-15.2227	9.62833
7.97492	-15.2227	9.50063
8.00252	-15.2227	9.24788
8.03011	-15.2227	9.26435
8.05771	-15.2227	8.86982
8.0853	-15.2227	8.94936
8.11289	-15.2227	8.55115
8.14049	-15.2227	8.72899
8.16808	-15.2227	8.5699
8.19568	-15.2227	8.55059
8.22327	-15.2227	8.62911
8.25087	-15.2227	8.55193
-8.27846	-15.1716	9.71118
-8.25087	-15.1716	9.51512
-8.22327	-15.1716	9.54541
-8.19568	-15.1716	9.30872
-8.16808	-15.1716	9.30726
-8.14049	-15.1716	9.55585
-8.11289	-15.1716	9.82234
-8.0853	-15.1716	9.30035
-8.05771	-15.1716	9.29603
-8.03011	-15.1716	9.6097
-8.00252	-15.1716	9.76175
-7.97492	-15.1716	9.50926
-7.94733	-15.1716	9.51648
-7.91973	-15.1716	9.39701
-7.89214	-15.1716	9.54812
-7.86454	-15.1716	10.0121
-7.83695	-15.1716	10.0342
-7.80935	-15.1716	10.0927
-7.78176	-15.1716	10.1737
-7.75416	-15.1716	10.214
-7.72657	-15.1716	10.4927
-7.69897	-15.1716	10.5018
-7.67138	-15.1716	10.1937
-7.64378	-15.1716	10.4114
-7.61619	-15.1716	10.5923
-7.58859	-15.1716	10.6614
-7.561	-15.1716	10.8462
-7.5334	-15.1716	10.8385
-7.50581	-15.1716	11.2767
-7.47821	-15.1716	11.228
-7.45062	-15.1716	11.375
-7.42302	-15.1716	11.6896
-7.39543	-15.1716	12.0249
-7.36783	-15.1716	12.0786
-7.34024	-15.1716	12.2392
-7.31264	-15.1716	12.5271
-7.28505	-15.1716	12.4522
-7.25745	-15.1716	12.495
-7.22986	-15.1716	12.7385
-7.20226	-15.1716	12.7754
-7.17467	-15.1716	13.2273
-7.14707	-15.1716	13.6258
-7.11948	-15.1716	13.7234
-7.09188	-15.1716	13.934
-7.06429	-15.1716	14.105
-7.03669	-15.1716	14.4211
-7.0091	-15.1716	15.1024
-6.9815	-15.1716	15.358
-6.95391	-15.1716	15.8064
-6.92632	-15.1716	16.2046
-6.89872	-15.1716	16.7345
-6.87113	-15.1716	17.3514
-6.84353	-15.1716	17.8208
-6.81594	-15.1716	18.2498
-6.78834	-15.1716	18.81
-6.76075	-15.1716	19.4471
-6.73315	-15.1716	19.9707
-6.70556	-15.1716	21.0652
-6.67796	-15.1716	21.746
-6.65037	-15.1716	22.1792
-6.62277	-15.1716	22.8227
-6.59518	-15.1716	23.5198
-6.56758	-15.1716	24.3773
-6.53999	-15.1716	24.5697
-6.51239	-15.1716	25.4505
-6.4848	-15.1716	26.3902
-6.4572	-15.1716	27.263
-6.42961	-15.1716	28.4009
-6.40201	-15.1716	28.8939
-6.37442	-15.1716	30.1159
-6.34682	-15.1716	31.5821
-6.31923	-15.1716	31.5388
-6.29163	-15.1716	32.7768
-6.26404	-15.1716	34.4634
-6.23644	-15.1716	34.8111
-6.20885	-15.1716	36.1466
-6.18125	-15.1716	37.0051
-6.15366	-15.1716	37.926
-6.12606	-15.1716	38.6895
-6.09847	-15.1716	40.2421
-6.07087	-15.1716	41.0943
-6.04328	-15.1716	42.0791
-6.01568	-15.1716	43.0477
-5.98809	-15.1716	43.7645
-5.96049	-15.1716	44.6909
-5.9329	-15.1716	46.8646
-5.9053	-15.1716	47.8962
-5.87771	-15.1716	48.418
-5.85011	-15.1716	49.499
-5.82252	-15.1716	50.769
-5.79492	-15.1716	52.0315
-5.76733	-15.1716	52.8565
-5.73974	-15.1716	54.2661
-5.71214	-15.1716	55.343
-5.68455	-15.1716	56.6226
-5.65695	-15.1716	58.4234
-5.62936	-15.1716	59.526
-5.60176	-15.1716	61.2617
-5.57417	-15.1716	63.1867
-5.54657	-15.1716	63.6791
-5.51898	-15.1716	64.3937
-5.49138	-15.1716	66.3264
-5.46379	-15.1716	67.2324
-5.43619	-15.1716	68.6403
-5.4086	-15.1716	68.5973
-5.381	-15.1716	69.4228
-5.35341	-15.1716	71.2544
-5.32581	-15.1716	71.9509
-5.29822	-15.1716	72.3043
-5.27062	-15.1716	72.5003
-5.24303	-15.1716	73.9464
-5.21543	-15.1716	75.936
-5.18784	-15.1716	76.0005
-5.16024	-15.1716	76.4454
-5.13265	-15.1716	77.4351
-5.10505	-15.1716	77.8279
-5.07746	-15.1716	79.353
-5.04986	-15.1716	80.0714
-5.02227	-15.1716	79.9659
-4.99467	-15.1716	82.0887
-4.96708	-15.1716	82.6677
-4.93948	-15.1716	84.1038
-4.91189	-15.1716	85.3521
-4.88429	-15.1716	87.3855
-4.8567	-15.1716	88.2536
-4.8291	-15.1716	91.2079
-4.80151	-15.1716	93.5249
-4.77391	-15.1716	95.2746
-4.74632	-15.1716	97.0921
-4.71872	-15.1716	100.912
-4.69113	-15.1716	102.91
-4.66353	-15.1716	106.137
-4.63594	-15.1716	110.291
-4.60835	-15.1716	112.954
-4.58075	-15.1716	116.578
-4.55316	-15.1716	120.41
-4.52556	-15.1716	122.838
-4.49797	-15.1716	127.961
-4.47037	-15.1716	129.713
-4.44278	-15.1716	134.146
-4.41518	-15.1716	135.878
-4.38759	-15.1716	140.095
-4.35999	-15.1716	142.42
-4.3324	-15.1716	145.032
-4.3048	-15.1716	146.837
-4.27721	-15.1716	149.023
-4.24961	-15.1716	149.823
-4.22202	-15.1716	151.392
-4.19442	-15.1716	151.148
-4.16683	-15.1716	152.11
-4.13923	-15.1716	152.958
-4.11164	-15.1716	152.105
-4.08404	-15.1716	151.152
-4.05645	-15.1716	151.391
-4.02885	-15.1716	149.819
-4.00126	-15.1716	149.027
-3.97366	-15.1716	146.833
-3.94607	-15.1716	145.034
-3.91847	-15.1716	142.419
-3.89088	-15.1716	140.098
-3.86328	-15.1716	135.884
-3.83569	-15.1716	134.134
-3.80809	-15.1716	129.712
-3.7805	-15.1716	127.963
-3.7529	-15.1716	122.832
-3.72531	-15.1716	120.41
-3.69771	-15.1716	116.584
-3.67012	-15.1716	112.951
-3.64252	-15.1716	110.285
-3.61493	-15.1716	106.136
-3.58733	-15.1716	102.907
-3.55974	-15.1716	100.912
-3.53214	-15.1716	97.091
-3.50455	-15.1716	95.28
-3.47695	-15.1716	93.5206
-3.44936	-15.1716	91.206
-3.42177	-15.1716	88.249
-3.39417	-15.1716	87.3723
-3.36658	-15.1716	85.3477
-3.33898	-15.1716	84.096
-3.31139	-15.1716	82.664
-3.28379	-15.1716	82.0845
-3.2562	-15.1716	79.9558
-3.2286	-15.1716	80.0672
-3.20101	-15.1716	79.3445
-3.17341	-15.1716	77.8142
-3.14582	-15.1716	77.4229
-3.11822	-15.1716	76.4299
-3.09063	-15.1716	75.9865
-3.06303	-15.1716	75.9172
-3.03544	-15.1716	73.931
-3.00784	-15.1716	72.4894
-2.98025	-15.1716	72.2863
-2.95265	-15.1716	71.9334
-2.92506	-15.1716	71.2429
-2.89746	-15.1716	69.4059
-2.86987	-15.1716	68.5872
-2.84227	-15.1716	68.6307
-2.81468	-15.1716	67.2128
[truncated: 358,600+ more rows]

## Sheet: ED Fig.5g
E(eV)	Bulk DOS	E(eV)	Surface DOS
-0.00049	0.0318547	-0.00049	0.027082
-0.00048	0.0323761	-0.00048	0.0272296
-0.00047	0.0329503	-0.00047	0.0273272
-0.00046	0.0335996	-0.00046	0.027413
-0.00045	0.0343518	-0.00045	0.0274996
-0.00044	0.0351896	-0.00044	0.0275754
-0.00043	0.0360137	-0.00043	0.0276214
-0.00042	0.0366512	-0.00042	0.0276153
-0.00041	0.0369233	-0.00041	0.0275476
-0.0004	0.0367682	-0.0004	0.0274286
-0.00039	0.0362636	-0.00039	0.0272923
-0.00038	0.0354809	-0.00038	0.0271845
-0.00037	0.0344195	-0.00037	0.0271485
-0.00036	0.0331046	-0.00036	0.0272148
-0.00035	0.0316309	-0.00035	0.0274153
-0.00034	0.0300793	-0.00034	0.0278149
-0.00033	0.0284834	-0.00033	0.0284857
-0.00032	0.0268416	-0.00032	0.0294601
-0.00031	0.025114	-0.00031	0.0306725
-0.0003	0.0232477	-0.0003	0.0318632
-0.00029	0.021251	-0.00029	0.0325872
-0.00028	0.0192599	-0.00028	0.0326208
-0.00027	0.0174594	-0.00027	0.0321636
-0.00026	0.0159397	-0.00026	0.031362
-0.00025	0.0146832	-0.00025	0.0302151
-0.00024	0.0136383	-0.00024	0.0288459
-0.00023	0.0127581	-0.00023	0.0275623
-0.00022	0.0119933	-0.00022	0.0266672
-0.00021	0.0113014	-0.00021	0.0262528
-0.0002	0.0106604	-0.0002	0.0261355
-0.00019	0.0100594	-0.00019	0.0259076
-0.00018	0.00950278	-0.00018	0.0250825
-0.00017	0.00899772	-0.00017	0.0234188
-0.00016	0.00853417	-0.00016	0.021115
-0.00015	0.00809933	-0.00015	0.0185974
-0.00014	0.00769413	-0.00014	0.0162219
-0.00013	0.00732221	-0.00013	0.0141831
-0.00012	0.00697276	-0.00012	0.0125338
-0.00011	0.00664186	-0.00011	0.0112411
-0.0001	0.00634502	-0.0001	0.010238
-9e-05	0.00608786	-9e-05	0.00944646
-8e-05	0.00585835	-8e-05	0.00879775
-7e-05	0.00564486	-7e-05	0.008252
-6e-05	0.0054418	-6e-05	0.00779491
-5e-05	0.00524258	-5e-05	0.00741307
-4e-05	0.00503896	-4e-05	0.00708558
-3e-05	0.00483213	-3e-05	0.00679277
-2e-05	0.0046381	-2e-05	0.00653461
-1e-05	0.00449151	-1e-05	0.00634191
0	0.00443791	0	0.00627062
1e-05	0.00449151	1e-05	0.00634191
2e-05	0.0046381	2e-05	0.00653461
3e-05	0.00483213	3e-05	0.00679277
4e-05	0.00503896	4e-05	0.00708558
5e-05	0.00524258	5e-05	0.00741307
6e-05	0.0054418	6e-05	0.00779491
7e-05	0.00564486	7e-05	0.008252
8e-05	0.00585835	8e-05	0.00879775
9e-05	0.00608786	9e-05	0.00944646
0.0001	0.00634502	0.0001	0.010238
0.00011	0.00664186	0.00011	0.0112411
0.00012	0.00697276	0.00012	0.0125338
0.00013	0.00732221	0.00013	0.0141831
0.00014	0.00769413	0.00014	0.0162219
0.00015	0.00809933	0.00015	0.0185974
0.00016	0.00853417	0.00016	0.021115
0.00017	0.00899772	0.00017	0.0234188
0.00018	0.00950278	0.00018	0.0250825
0.00019	0.0100594	0.00019	0.0259076
0.0002	0.0106604	0.0002	0.0261355
0.00021	0.0113014	0.00021	0.0262528
0.00022	0.0119933	0.00022	0.0266672
0.00023	0.0127581	0.00023	0.0275623
0.00024	0.0136383	0.00024	0.0288459
0.00025	0.0146832	0.00025	0.0302151
0.00026	0.0159397	0.00026	0.031362
0.00027	0.0174594	0.00027	0.0321636
0.00028	0.0192599	0.00028	0.0326208
0.00029	0.021251	0.00029	0.0325872
0.0003	0.0232477	0.0003	0.0318632
0.00031	0.025114	0.00031	0.0306725
0.00032	0.0268416	0.00032	0.0294601
0.00033	0.0284834	0.00033	0.0284857
0.00034	0.0300793	0.00034	0.0278149
0.00035	0.0316309	0.00035	0.0274153
0.00036	0.0331046	0.00036	0.0272148
0.00037	0.0344195	0.00037	0.0271485
0.00038	0.0354809	0.00038	0.0271845
0.00039	0.0362636	0.00039	0.0272923
0.0004	0.0367682	0.0004	0.0274286
0.00041	0.0369233	0.00041	0.0275476
0.00042	0.0366512	0.00042	0.0276153
0.00043	0.0360137	0.00043	0.0276214
0.00044	0.0351896	0.00044	0.0275754
0.00045	0.0343518	0.00045	0.0274996
0.00046	0.0335996	0.00046	0.027413
0.00047	0.0329503	0.00047	0.0273272
0.00048	0.0323761	0.00048	0.0272296
0.00049	0.0318547	0.00049	0.027082

## Sheet: ED Fig.5h
E(eV)	Bulk DOS	E(eV)	Surface DOS
-0.00049	0.0294581	-0.000491667	0.0231113
-0.00048	0.0296906	-0.000483333	0.0230751
-0.00047	0.0299157	-0.000475	0.0230406
-0.00046	0.030191	-0.000466667	0.0230054
-0.00045	0.0305612	-0.000458333	0.0229644
-0.00044	0.0310234	-0.00045	0.0229151
-0.00043	0.0315314	-0.000441667	0.0228551
-0.00042	0.0320571	-0.000433333	0.0227795
-0.00041	0.0325741	-0.000425	0.0226837
-0.0004	0.0330339	-0.000416667	0.0225661
-0.00039	0.0333848	-0.000408333	0.0224292
-0.00038	0.0335645	-0.0004	0.022279
-0.00037	0.033544	-0.000391667	0.0221206
-0.00036	0.0333417	-0.000383333	0.021954
-0.00035	0.0329743	-0.000375	0.0217743
-0.00034	0.0324643	-0.000366667	0.0215704
-0.00033	0.0318047	-0.000358333	0.0213246
-0.00032	0.0309383	-0.00035	0.0210153
-0.00031	0.0298572	-0.000341667	0.0206274
-0.0003	0.0286078	-0.000333333	0.0201698
-0.00029	0.0271975	-0.000325	0.0196731
-0.00028	0.0256306	-0.000316667	0.0191693
-0.00027	0.0239761	-0.000308333	0.0186824
-0.00026	0.022326	-0.0003	0.0182366
-0.00025	0.0207557	-0.000291667	0.0178512
-0.00024	0.0193099	-0.000283333	0.0175274
-0.00023	0.0179877	-0.000275	0.0172576
-0.00022	0.0167767	-0.000266667	0.0170499
-0.00021	0.0156504	-0.000258333	0.016939
-0.0002	0.0145919	-0.00025	0.016974
-0.00019	0.0136084	-0.000241667	0.0171937
-0.00018	0.0126968	-0.000233333	0.0176084
-0.00017	0.0118505	-0.000225	0.0182026
-0.00016	0.0110722	-0.000216667	0.0189502
-0.00015	0.0103644	-0.000208333	0.0198324
-0.00014	0.00971768	-0.0002	0.0208507
-0.00013	0.00911859	-0.000191667	0.0220133
-0.00012	0.00856728	-0.000183333	0.0233224
-0.00011	0.00806401	-0.000175	0.0247718
-0.0001	0.00759429	-0.000166667	0.0263083
-9e-05	0.00716517	-0.000158333	0.0277886
-8e-05	0.00679641	-0.00015	0.0290414
-7e-05	0.00647618	-0.000141667	0.0299879
-6e-05	0.00616155	-0.000133333	0.0306749
-5e-05	0.00581971	-0.000125	0.0312181
-4e-05	0.0054651	-0.000116667	0.0317256
-3e-05	0.00514237	-0.000108333	0.0322639
-2e-05	0.00488022	-0.0001	0.032866
-1e-05	0.00469614	-9.16667e-05	0.0335274
3.04932e-20	0.00461829	-8.33333e-05	0.034227
1e-05	0.00466235	-7.5e-05	0.0349458
2e-05	0.00480756	-6.66667e-05	0.0356643
3e-05	0.00502009	-5.83333e-05	0.0363724
4e-05	0.00527801	-5e-05	0.0370969
5e-05	0.00556387	-4.16667e-05	0.0378991
6e-05	0.00585723	-3.33333e-05	0.0388255
7e-05	0.00615378	-2.5e-05	0.0398525
8e-05	0.0064661	-1.66667e-05	0.0408529
9e-05	0.00681012	-8.33333e-06	0.0416023
0.0001	0.00719934	0	0.0418611
0.00011	0.00763987	8.33333e-06	0.0416023
0.00012	0.00814168	1.66667e-05	0.0408529
0.00013	0.00870876	2.5e-05	0.0398525
0.00014	0.00932453	3.33333e-05	0.0388255
0.00015	0.00998336	4.16667e-05	0.0378991
0.00016	0.0106911	5e-05	0.0370969
0.00017	0.011453	5.83333e-05	0.0363724
0.00018	0.0122809	6.66667e-05	0.0356643
0.00019	0.0131992	7.5e-05	0.0349458
0.0002	0.0142315	8.33333e-05	0.034227
0.00021	0.0153811	9.16667e-05	0.0335274
0.00022	0.0166273	0.0001	0.032866
0.00023	0.0179463	0.000108333	0.0322639
0.00024	0.0193453	0.000116667	0.0317256
0.00025	0.0208453	0.000125	0.0312181
0.00026	0.0224552	0.000133333	0.0306749
0.00027	0.0241259	0.000141667	0.0299879
0.00028	0.0257971	0.00015	0.0290414
0.00029	0.0274174	0.000158333	0.0277886
0.0003	0.0289136	0.000166667	0.0263083
0.00031	0.0302335	0.000175	0.0247718
0.00032	0.0313606	0.000183333	0.0233224
0.00033	0.032263	0.000191667	0.0220133
0.00034	0.032929	0.0002	0.0208507
0.00035	0.033409	0.000208333	0.0198324
0.00036	0.0337476	0.000216667	0.0189502
0.00037	0.0339605	0.000225	0.0182026
0.00038	0.0340536	0.000233333	0.0176084
0.00039	0.033999	0.000241667	0.0171937
0.0004	0.0337526	0.00025	0.016974
0.00041	0.0333073	0.000258333	0.016939
0.00042	0.0327363	0.000266667	0.0170499
0.00043	0.0321601	0.000275	0.0172576
0.00044	0.0316476	0.000283333	0.0175274
0.00045	0.0311901	0.000291667	0.0178512
0.00046	0.0307686	0.0003	0.0182366
0.00047	0.030413	0.000308333	0.0186824
0.00048	0.0301268	0.000316667	0.0191693
0.00049	0.0298618	0.000325	0.0196731
		0.000333333	0.0201698
		0.000341667	0.0206274
		0.00035	0.0210153
		0.000358333	0.0213246
		0.000366667	0.0215704
		0.000375	0.0217743
		0.000383333	0.021954
		0.000391667	0.0221206
		0.0004	0.022279
		0.000408333	0.0224292
		0.000416667	0.0225661
		0.000425	0.0226837
		0.000433333	0.0227795
		0.000441667	0.0228551
		0.00045	0.0229151
		0.000458333	0.0229644
		0.000466667	0.0230054
		0.000475	0.0230406
		0.000483333	0.0230751
		0.000491667	0.0231113
