# Supplementary material for: Odd-parity quasiparticle interference in the superconductive surface state of UTe2
Source: Nat Phys. 2025 Sep 18;21(10):1555–62. doi: 10.1038/s41567-025-03000-w (PMC12518143; doi:10.1038/s41567-025-03000-w)
Supplement: Supplementary file 9 — Source data for Extended Data Fig. 6a–f. [file 41567_2025_3000_MOESM9_ESM.xlsx]

## Sheet: ED Fig.6a E = 0
10.9966	10.9974	10.9985	11.0161	11.0409	11.0656	11.0972	11.1317	11.1768	11.2308	11.2806	11.3397	11.4145	11.4982	11.5771	11.6629	11.7555	11.8617	11.972	12.0848	12.2023	12.3347	12.4743	12.6147	12.7602	12.925	13.0962	13.2686	13.4415	13.6303	13.8291	14.0298	14.2405	14.4579	14.6842	14.9174	15.1536	15.3998	15.6543	15.9145	16.1804	16.4504	16.7299	17.0121	17.2983	17.5938	17.8929	18.1967	18.5062	18.8174
11.0153	11.0191	11.0339	11.0546	11.0739	11.0962	11.1285	11.1723	11.218	11.2672	11.326	11.3892	11.4591	11.5371	11.6118	11.699	11.7976	11.8997	12.0028	12.1164	12.2415	12.3668	12.5063	12.6496	12.7942	12.9521	13.1189	13.2861	13.4685	13.6555	13.8482	14.0496	14.2568	14.4717	14.6961	14.9232	15.1598	15.404	15.6531	15.9087	16.1714	16.4407	16.7154	16.9937	17.2793	17.569	17.8638	18.164	18.4705	18.7826
11.1357	11.1385	11.1444	11.1547	11.1739	11.2027	11.2366	11.276	11.3217	11.3706	11.4246	11.4881	11.5546	11.6286	11.7165	11.8054	11.8987	11.996	12.1014	12.2169	12.3366	12.4642	12.5982	12.738	12.8833	13.0359	13.1969	13.3611	13.5358	13.7154	13.9026	14.0999	14.3024	14.5059	14.7209	14.9461	15.1738	15.4048	15.6472	15.8942	16.1471	16.4044	16.6666	16.9347	17.2082	17.4926	17.7817	18.0795	18.387	18.702
11.2749	11.2771	11.2843	11.2998	11.3237	11.3504	11.3814	11.4241	11.4703	11.5179	11.5769	11.6337	11.7054	11.7812	11.8656	11.9521	12.0415	12.1422	12.2433	12.3547	12.4729	12.5978	12.7271	12.8646	13.0032	13.1527	13.3062	13.4688	13.6355	13.8075	13.9868	14.1753	14.3636	14.5625	14.7651	14.9739	15.188	15.4037	15.63	15.8612	16.0988	16.3434	16.5945	16.8532	17.1218	17.399	17.6846	17.9834	18.2903	18.6063
11.4647	11.4678	11.4763	11.4924	11.5111	11.5367	11.571	11.6079	11.6491	11.6981	11.7523	11.8135	11.881	11.9558	12.0353	12.1161	12.2096	12.3035	12.4036	12.5166	12.6258	12.7485	12.8723	13.0084	13.1426	13.2866	13.4329	13.5872	13.7469	13.9103	14.0779	14.2528	14.4321	14.617	14.8002	14.9952	15.1906	15.395	15.6066	15.8265	16.0515	16.2828	16.5271	16.7787	17.0378	17.3111	17.5948	17.8906	18.1959	18.51
11.6691	11.6719	11.6811	11.6954	11.7151	11.7385	11.77	11.8031	11.8443	11.8947	11.949	12.0104	12.0732	12.1452	12.2175	12.3034	12.3904	12.4801	12.5847	12.6836	12.7949	12.907	13.0235	13.1537	13.2783	13.4175	13.5564	13.6984	13.8486	13.9965	14.1561	14.3106	14.4776	14.6482	14.8246	15.0081	15.1938	15.3889	15.5904	15.794	16.0128	16.2408	16.4828	16.7304	16.9903	17.2583	17.5353	17.8262	18.1277	18.4397
11.8719	11.877	11.8894	11.9027	11.9205	11.9474	11.978	12.0101	12.0525	12.0998	12.152	12.2078	12.271	12.3346	12.4102	12.4875	12.5689	12.6554	12.7489	12.8469	12.9484	13.0528	13.1678	13.2817	13.3988	13.5249	13.6526	13.7781	13.9173	14.06	14.2053	14.36	14.5141	14.6732	14.8399	15.0081	15.1862	15.3791	15.5851	15.7948	16.014	16.2424	16.4777	16.7222	16.976	17.2412	17.5303	17.8325	18.1364	18.4449
12.0832	12.0875	12.0937	12.105	12.1225	12.1471	12.1742	12.2065	12.247	12.2884	12.3406	12.3897	12.4467	12.5067	12.576	12.6532	12.7251	12.8091	12.8966	12.9817	13.0803	13.1737	13.272	13.3758	13.4872	13.6026	13.7202	13.8461	13.9731	14.1064	14.2423	14.3777	14.5253	14.6881	14.858	15.0357	15.2217	15.4165	15.6179	15.8237	16.0391	16.2693	16.5187	16.7771	17.0402	17.3077	17.5779	17.8534	18.1339	18.4181
12.2514	12.256	12.2648	12.2748	12.2903	12.3174	12.3412	12.3763	12.4105	12.4516	12.4976	12.548	12.596	12.6569	12.7165	12.7854	12.8517	12.9254	12.9999	13.0825	13.1663	13.2592	13.3561	13.4548	13.5535	13.6621	13.7711	13.8796	14.0007	14.1303	14.2742	14.4283	14.5848	14.7454	14.9143	15.0907	15.2752	15.468	15.6863	15.913	16.1397	16.3712	16.6035	16.838	17.0774	17.3231	17.5727	17.8226	18.0749	18.3304
12.4032	12.4064	12.412	12.4208	12.4411	12.4565	12.4775	12.5106	12.5403	12.5808	12.6207	12.663	12.7073	12.761	12.8183	12.8734	12.9422	13.0124	13.0821	13.1632	13.24	13.3235	13.4085	13.4951	13.5901	13.7012	13.8174	13.9407	14.0722	14.2126	14.353	14.5016	14.6578	14.8234	15.0123	15.2057	15.4017	15.5993	15.8006	16.0037	16.2084	16.4163	16.6272	16.8393	17.0564	17.2765	17.498	17.7209	17.9446	18.1699
12.5109	12.506	12.5115	12.5207	12.5398	12.557	12.577	12.6019	12.63	12.6665	12.7003	12.7416	12.789	12.8394	12.8946	12.9452	13.0094	13.0716	13.1309	13.1991	13.2814	13.3739	13.4662	13.5698	13.6798	13.7947	13.9142	14.0374	14.1694	14.3192	14.483	14.6442	14.8072	14.9751	15.1449	15.3157	15.4886	15.6653	15.8444	16.0249	16.2089	16.3952	16.5839	16.772	16.9634	17.1547	17.3456	17.5377	17.7295	17.9217
12.5804	12.5761	12.5831	12.5942	12.6075	12.6233	12.6463	12.6736	12.7006	12.7327	12.7673	12.803	12.8472	12.8829	12.9319	12.9909	13.0604	13.1341	13.2104	13.2937	13.3847	13.4796	13.5818	13.6895	13.8175	13.948	14.0819	14.2131	14.3454	14.4811	14.6183	14.7577	14.9014	15.0459	15.1942	15.3448	15.4976	15.6517	15.8075	15.9638	16.1232	16.2849	16.4446	16.6076	16.7691	16.9332	17.0934	17.2541	17.4119	17.5688
12.6527	12.6577	12.6602	12.6716	12.6804	12.6936	12.7075	12.7252	12.7568	12.7956	12.8383	12.8884	12.9413	12.9989	13.0636	13.1324	13.2062	13.2962	13.3928	13.4843	13.5803	13.679	13.7803	13.8796	13.9842	14.0867	14.195	14.3102	14.4237	14.5425	14.6638	14.7874	14.909	15.0346	15.1666	15.2957	15.4256	15.558	15.6913	15.8238	15.9568	16.0886	16.2213	16.3529	16.4848	16.616	16.7437	16.8714	16.9954	17.1172
12.8133	12.8184	12.8291	12.8417	12.8581	12.8805	12.9117	12.9466	12.9835	13.0227	13.0719	13.1209	13.176	13.2285	13.2877	13.3489	13.4114	13.4803	13.5529	13.6236	13.7001	13.7787	13.8654	13.9504	14.0391	14.1299	14.2231	14.3195	14.4174	14.517	14.6206	14.7249	14.8298	14.9352	15.0427	15.1494	15.2577	15.3667	15.474	15.5818	15.6876	15.7956	15.9028	16.0047	16.1062	16.2041	16.3007	16.3957	16.4884	16.574
13.0289	13.0306	13.0383	13.0465	13.0613	13.0779	13.0946	13.1147	13.1444	13.1743	13.2121	13.2458	13.2889	13.3295	13.3773	13.43	13.4815	13.5375	13.5989	13.6585	13.7243	13.7895	13.8622	13.9348	14.0106	14.0878	14.1637	14.2446	14.3272	14.4096	14.4938	14.5797	14.6645	14.7488	14.8333	14.9194	15.0044	15.0887	15.1726	15.2558	15.3388	15.4173	15.4939	15.5684	15.6379	15.7077	15.7722	15.8334	15.8892	15.9405
13.0847	13.0862	13.0906	13.0969	13.1073	13.1217	13.1373	13.1556	13.1809	13.2044	13.2333	13.2646	13.297	13.3351	13.3733	13.4188	13.4606	13.5081	13.5592	13.6119	13.6653	13.7203	13.7789	13.8414	13.9014	13.9646	14.0253	14.0886	14.1553	14.2183	14.2839	14.3494	14.4157	14.4798	14.5421	14.6067	14.6707	14.7297	14.7885	14.8464	14.8992	14.9509	14.9981	15.0438	15.0852	15.1232	15.1551	15.1836	15.2037	15.2195
13.0505	13.0499	13.054	13.0609	13.0714	13.0835	13.0963	13.1158	13.1329	13.1561	13.1798	13.2041	13.2309	13.2637	13.2959	13.3294	13.3669	13.4041	13.4427	13.4882	13.5291	13.5721	13.6159	13.6626	13.7105	13.7585	13.8058	13.853	13.9006	13.9472	13.992	14.0391	14.0853	14.1307	14.1728	14.2116	14.2493	14.286	14.3194	14.3502	14.378	14.3996	14.4184	14.4329	14.4434	14.4488	14.4497	14.4451	14.4356	14.4237
12.9584	12.9584	12.9596	12.9657	12.9727	12.9807	12.9934	13.0049	13.0201	13.0373	13.0526	13.0765	13.0963	13.1228	13.1452	13.1692	13.2005	13.2257	13.2542	13.2867	13.3172	13.3485	13.3766	13.4093	13.4422	13.4761	13.5077	13.535	13.5665	13.5962	13.6211	13.6481	13.6733	13.6958	13.7145	13.7333	13.7444	13.756	13.7643	13.7688	13.7682	13.7642	13.7553	13.7406	13.7235	13.7057	13.6769	13.6466	13.6084	13.5654
12.7926	12.794	12.7974	12.801	12.8046	12.812	12.82	12.8278	12.836	12.8465	12.8613	12.8752	12.8896	12.9015	12.9194	12.9373	12.9543	12.9705	12.9891	13.0064	13.0284	13.0448	13.0624	13.0771	13.0942	13.1093	13.124	13.1383	13.1485	13.1584	13.1649	13.1704	13.1738	13.1751	13.1728	13.1679	13.1569	13.1459	13.1312	13.1115	13.0883	13.0607	13.0272	12.9903	12.9504	12.9083	12.8556	12.7996	12.7381	12.6716
12.5407	12.5433	12.5447	12.5456	12.5485	12.5536	12.5568	12.5623	12.5678	12.5731	12.582	12.5875	12.5948	12.6004	12.6105	12.617	12.6193	12.6302	12.6348	12.6394	12.6466	12.6518	12.6538	12.6525	12.6532	12.6515	12.6529	12.6503	12.6441	12.6366	12.6266	12.6152	12.5987	12.5801	12.5599	12.5354	12.5063	12.4745	12.4401	12.4006	12.3579	12.3099	12.2558	12.1993	12.1381	12.0721	12.0031	11.9277	11.85	11.7773
12.2054	12.2042	12.2009	12.2019	12.2051	12.2043	12.2049	12.2077	12.2071	12.2073	12.2053	12.204	12.2052	12.2067	12.2034	12.2009	12.1999	12.1977	12.1912	12.1854	12.1784	12.1751	12.1662	12.1565	12.1422	12.1301	12.1145	12.0977	12.0788	12.0555	12.0298	12.0036	11.9699	11.9344	11.897	11.8562	11.8093	11.7599	11.7089	11.6506	11.5894	11.526	11.4553	11.3801	11.301	11.2159	11.1295	11.0554	10.9588	10.8531
11.7803	11.7792	11.7806	11.7821	11.7792	11.7755	11.7752	11.7687	11.7663	11.7625	11.7577	11.7539	11.7471	11.7409	11.7328	11.7229	11.7141	11.6985	11.689	11.6739	11.6573	11.6413	11.6223	11.6009	11.5758	11.5516	11.5238	11.4942	11.4646	11.427	11.3881	11.347	11.3012	11.2495	11.1975	11.1424	11.0815	11.0161	10.9492	10.8765	10.7994	10.7177	10.6357	10.5458	10.4526	10.3703	10.2667	10.1587	10.0459	9.93075
11.3056	11.3056	11.304	11.3008	11.2977	11.294	11.2892	11.2838	11.2785	11.2691	11.2634	11.2485	11.238	11.2242	11.215	11.1955	11.1792	11.1603	11.1401	11.1175	11.0942	11.0657	11.0374	11.0074	10.9755	10.9373	10.8979	10.8569	10.814	10.7679	10.7151	10.6611	10.6021	10.5416	10.4731	10.4045	10.3317	10.2573	10.1749	10.0892	9.99675	9.90443	9.80864	9.72086	9.61771	9.50461	9.38989	9.27155	9.15628	9.03978
10.792	10.7912	10.7888	10.786	10.7815	10.7739	10.7666	10.757	10.7467	10.7368	10.7231	10.7094	10.6931	10.6741	10.6522	10.6308	10.6079	10.5842	10.5566	10.5272	10.4951	10.4597	10.4225	10.3831	10.343	10.2967	10.2466	10.1966	10.1409	10.0829	10.0215	9.95463	9.88562	9.81404	9.73638	9.6562	9.57085	9.48363	9.3924	9.29774	9.19626	9.1036	8.99746	8.8854	8.77063	8.65296	8.54063	8.42401	8.3117	8.19731
10.2398	10.2409	10.24	10.2342	10.2267	10.2225	10.2134	10.2004	10.1907	10.1742	10.1561	10.1388	10.1157	10.0937	10.069	10.0448	10.0139	9.98289	9.95044	9.91248	9.87441	9.83238	9.78607	9.73977	9.69124	9.6374	9.57871	9.51547	9.45369	9.38535	9.3154	9.24096	9.16187	9.07978	8.99323	8.90235	8.80917	8.71299	8.61537	8.51895	8.41623	8.30239	8.18824	8.07299	7.95625	7.84453	7.73122	7.61605	7.5019	7.3746
9.67114	9.67238	9.66924	9.66566	9.65898	9.64811	9.63669	9.62441	9.60507	9.58662	9.56917	9.54818	9.52593	9.49695	9.46944	9.43622	9.40518	9.36645	9.32551	9.28487	9.23819	9.19044	9.14173	9.08416	9.0262	8.96583	8.90076	8.83104	8.75886	8.68412	8.60466	8.52386	8.43626	8.34506	8.25226	8.15717	8.05818	7.96298	7.86388	7.7526	7.64171	7.5272	7.41428	7.30269	7.19125	7.08188	6.96717	6.84774	6.71453	6.5705
9.08945	9.08784	9.08263	9.07728	9.06951	9.06249	9.04823	9.0322	9.01506	8.99472	8.97138	8.94745	8.91709	8.88865	8.85567	8.82125	8.77829	8.74028	8.69453	8.64614	8.59567	8.54185	8.48376	8.42439	8.35771	8.291	8.22072	8.14618	8.06548	7.98511	7.89992	7.81237	7.72065	7.62578	7.53003	7.43429	7.34359	7.23148	7.123	7.01486	6.90751	6.79761	6.69004	6.58155	6.46988	6.35751	6.23112	6.09282	5.96812	5.83986
8.49686	8.49369	8.48993	8.48464	8.47589	8.4638	8.44832	8.4325	8.41089	8.38943	8.36682	8.33794	8.30934	8.27531	8.23683	8.19569	8.15481	8.10873	8.06096	8.00804	7.95207	7.89217	7.82974	7.76494	7.69582	7.62002	7.54639	7.46782	7.38484	7.29467	7.20972	7.11946	7.02831	6.936	6.84671	6.73905	6.63305	6.52707	6.42433	6.31988	6.21658	6.11068	6.00328	5.89384	5.77778	5.64319	5.52438	5.40468	5.28345	5.15967
7.90541	7.90299	7.89718	7.88992	7.8803	7.86885	7.85312	7.83356	7.81309	7.78792	7.75914	7.72904	7.69514	7.65889	7.62004	7.57627	7.52873	7.48199	7.42784	7.37102	7.3099	7.2495	7.18217	7.11298	7.04116	6.96523	6.88578	6.80496	6.72047	6.63456	6.54683	6.46102	6.376	6.273	6.16944	6.06629	5.96821	5.86907	5.76734	5.66842	5.56721	5.46301	5.35334	5.22794	5.11685	5.00564	4.89388	4.77811	4.66616	4.55538
7.30788	7.308	7.304	7.29847	7.28579	7.27206	7.25698	7.23627	7.21345	7.18785	7.15936	7.12561	7.09206	7.05171	7.00837	6.96449	6.91579	6.86439	6.80783	6.75018	6.68738	6.62115	6.55509	6.48211	6.40983	6.33315	6.25159	6.17445	6.09011	6.00662	5.92694	5.83264	5.73348	5.63527	5.53916	5.44527	5.3505	5.25601	5.15979	5.06288	4.96084	4.84484	4.73799	4.63294	4.52947	4.42359	4.32065	4.21817	4.12008	4.02628
6.73192	6.73117	6.72669	6.71757	6.70772	6.69164	6.67258	6.65131	6.62853	6.60038	6.56868	6.53738	6.49958	6.46003	6.41719	6.36853	6.32092	6.26581	6.21063	6.14801	6.08932	6.02231	5.95269	5.88148	5.80792	5.73311	5.6556	5.57763	5.50463	5.41241	5.31977	5.22847	5.13869	5.04602	4.95871	4.87269	4.78151	4.68922	4.59318	4.48609	4.38521	4.2916	4.19275	4.09742	4.00535	3.91411	3.82332	3.73737	3.65156	3.57039
6.16963	6.16843	6.16427	6.15529	6.14389	6.1282	6.11204	6.091	6.06562	6.03739	6.00695	5.97048	5.93149	5.89141	5.84704	5.80173	5.74949	5.69419	5.63703	5.5792	5.51514	5.45019	5.38168	5.31474	5.24272	5.17309	5.10152	5.01774	4.93017	4.84434	4.75854	4.67691	4.5914	4.50929	4.42697	4.34232	4.25032	4.15029	4.05966	3.97049	3.88286	3.79687	3.71398	3.63234	3.55232	3.47488	3.40021	3.33067	3.26121	3.19199
5.62799	5.62786	5.62388	5.61636	5.60489	5.58922	5.57025	5.54908	5.52586	5.49711	5.4653	5.43269	5.3947	5.35161	5.30789	5.25779	5.20815	5.15667	5.09906	5.03973	4.97751	4.91665	4.85139	4.787	4.72406	4.64491	4.56405	4.48233	4.40451	4.32627	4.24794	4.17245	4.09475	4.01738	3.9351	3.84118	3.75674	3.67719	3.59968	3.51986	3.44809	3.37554	3.3029	3.23706	3.17313	3.10928	3.04901	2.99056	2.93434	2.88125
5.12923	5.1238	5.11859	5.10931	5.09727	5.08313	5.06523	5.04312	5.01773	4.98908	4.95768	4.92083	4.88272	4.84398	4.79951	4.75377	4.70466	4.64928	4.59547	4.53973	4.48371	4.42281	4.36524	4.29427	4.21665	4.14269	4.06981	3.99631	3.9285	3.85487	3.78731	3.71345	3.63884	3.55647	3.47668	3.40567	3.33638	3.26731	3.2035	3.14027	3.07916	3.02154	2.9663	2.911	2.8607	2.81206	2.76304	2.71739	2.67634	2.63495
4.64463	4.64275	4.6385	4.63102	4.62006	4.60442	4.58583	4.56412	4.54186	4.51383	4.482	4.44847	4.41311	4.37201	4.32562	4.28013	4.2315	4.18357	4.13559	4.08084	4.02972	3.96379	3.89346	3.82331	3.75631	3.69146	3.62698	3.56276	3.49957	3.43361	3.36667	3.28599	3.22048	3.156	3.09598	3.03576	2.97981	2.92613	2.8752	2.82687	2.78031	2.73289	2.692	2.64897	2.61017	2.57562	2.54014	2.50768	2.47759	2.44959
4.20919	4.20769	4.20026	4.19123	4.18034	4.16478	4.14719	4.126	4.10063	4.07204	4.04166	4.00859	3.97171	3.93232	3.89303	3.84954	3.80582	3.76148	3.71491	3.65368	3.58959	3.52679	3.46546	3.40725	3.3502	3.29099	3.23385	3.17755	3.11248	3.04372	2.98447	2.92871	2.87674	2.82632	2.78018	2.73467	2.69262	2.65076	2.6131	2.57694	2.54216	2.50887	2.47794	2.44958	2.42107	2.39707	2.37405	2.35349	2.33678	2.31956
3.7955	3.79403	3.79001	3.78212	3.77209	3.75722	3.73946	3.71879	3.69465	3.66915	3.64026	3.60664	3.57221	3.53693	3.4992	3.45911	3.41901	3.36224	3.30431	3.24877	3.19618	3.14162	3.09198	3.04233	2.99055	2.93923	2.88329	2.82006	2.76922	2.72381	2.67953	2.63861	2.60095	2.56366	2.53065	2.49736	2.46636	2.43662	2.40962	2.38556	2.36181	2.33907	2.31981	2.30245	2.28651	2.27365	2.26202	2.25307	2.24515	2.2417
3.42395	3.42467	3.41919	3.41166	3.39878	3.38611	3.36887	3.34914	3.32656	3.30118	3.27297	3.24268	3.21031	3.17739	3.14162	3.08871	3.03876	2.99139	2.9441	2.89761	2.854	2.81017	2.76679	2.72215	2.67056	2.61546	2.57643	2.53849	2.5032	2.47172	2.44245	2.41369	2.38686	2.3633	2.3379	2.31923	2.29717	2.27942	2.26281	2.24762	2.23383	2.22485	2.21343	2.20697	2.19941	2.19688	2.19485	2.19749	2.20051	2.20626
3.08904	3.08763	3.08315	3.07597	3.06448	3.04933	3.03134	3.01154	2.99103	2.96691	2.94247	2.91565	2.87965	2.83429	2.79198	2.75088	2.71117	2.67441	2.63547	2.598	2.56038	2.5215	2.47687	2.43329	2.40255	2.37389	2.34841	2.32691	2.30222	2.28182	2.2647	2.24684	2.22994	2.21573	2.20171	2.18977	2.18064	2.17398	2.1648	2.1593	2.15777	2.15263	2.1557	2.15495	2.1608	2.16754	2.17159	2.18467	2.19384	2.21102
2.78119	2.77796	2.77329	2.76329	2.75281	2.73984	2.72561	2.70908	2.6918	2.66976	2.63245	2.59522	2.56163	2.52821	2.49717	2.46663	2.43552	2.40606	2.37365	2.33713	2.29787	2.2728	2.25247	2.23344	2.21563	2.19871	2.18475	2.17179	2.15979	2.14811	2.1375	2.13041	2.12439	2.11736	2.11227	2.11164	2.10984	2.10908	2.1125	2.11388	2.11748	2.12583	2.13388	2.14311	2.15651	2.16973	2.18588	2.20196	2.22232	2.24285
2.49027	2.48993	2.48687	2.48253	2.47551	2.46583	2.45301	2.42637	2.39778	2.37302	2.34645	2.32222	2.29819	2.27562	2.2525	2.2298	2.20194	2.17029	2.15022	2.13557	2.12381	2.11328	2.10254	2.09365	2.08582	2.08109	2.07265	2.06698	2.06461	2.06422	2.06159	2.0588	2.06121	2.0648	2.0677	2.07135	2.07773	2.08609	2.09407	2.10636	2.11573	2.13093	2.14717	2.16236	2.1794	2.20269	2.22314	2.24456	2.2714	2.29744
2.24571	2.24555	2.24313	2.23128	2.21204	2.19477	2.17904	2.16169	2.14546	2.13062	2.11366	2.09922	2.08159	2.0627	2.04573	2.03876	2.03258	2.02617	2.02059	2.01731	2.01345	2.01082	2.0064	2.00466	2.00568	2.00662	2.00777	2.0103	2.01366	2.01886	2.02286	2.02958	2.0382	2.04802	2.05774	2.06749	2.07961	2.09459	2.11083	2.12565	2.14181	2.16306	2.18478	2.20518	2.22721	2.25331	2.28076	2.30794	2.33632	2.36758
1.99159	1.99258	1.99221	1.99016	1.98578	1.97953	1.97201	1.96609	1.9606	1.9551	1.95358	1.95	1.94876	1.94715	1.94461	1.94445	1.94506	1.94505	1.94555	1.94701	1.94844	1.95185	1.95618	1.96225	1.96859	1.97601	1.98211	1.98857	1.99661	2.00673	2.01931	2.03154	2.04467	2.05897	2.07226	2.08935	2.10672	2.12736	2.14698	2.16785	2.19123	2.21369	2.23937	2.26503	2.29471	2.32343	2.35545	2.38631	2.41979	2.45543
1.86861	1.86868	1.86997	1.87157	1.87341	1.8746	1.87505	1.87683	1.8786	1.88028	1.88136	1.88279	1.88706	1.88927	1.89297	1.89605	1.90038	1.90701	1.91215	1.91793	1.92398	1.93193	1.94024	1.94956	1.95951	1.9708	1.98394	1.99641	2.00873	2.0235	2.04041	2.05606	2.07393	2.09329	2.11392	2.1362	2.15695	2.17869	2.20378	2.22794	2.25456	2.28221	2.31251	2.34502	2.37631	2.40817	2.44167	2.47721	2.5137	2.55004
1.83241	1.83337	1.83431	1.8352	1.83676	1.83859	1.84142	1.84413	1.8472	1.85068	1.85437	1.85864	1.8632	1.86946	1.87674	1.88301	1.89098	1.89972	1.90951	1.91989	1.9305	1.94108	1.95399	1.96701	1.98073	1.99556	2.00991	2.0267	2.04361	2.06232	2.08188	2.10246	2.12344	2.14741	2.17129	2.19633	2.22356	2.24971	2.27845	2.30791	2.33843	2.36927	2.40244	2.4357	2.4694	2.50586	2.5415	2.57621	2.6106	2.64319
1.8262	1.82674	1.82687	1.83006	1.82992	1.83303	1.83824	1.84206	1.84595	1.85074	1.85708	1.86438	1.87149	1.87977	1.88713	1.89804	1.90802	1.91866	1.93196	1.94344	1.95804	1.97292	1.98703	2.00316	2.01997	2.03867	2.05844	2.07932	2.10069	2.12342	2.14516	2.17099	2.1961	2.22195	2.24824	2.27581	2.30616	2.33623	2.36609	2.39896	2.43093	2.46563	2.499	2.53526	2.57085	2.60605	2.64003	2.67249	2.7018	2.73011
1.84423	1.8433	1.8443	1.84529	1.85022	1.85242	1.85603	1.86146	1.86707	1.8737	1.88014	1.88979	1.89915	1.90985	1.91994	1.93286	1.94537	1.95966	1.975	1.9899	2.00793	2.02634	2.04411	2.06426	2.08361	2.10571	2.12663	2.15056	2.17465	2.19915	2.22562	2.25263	2.28023	2.30807	2.33778	2.36732	2.39986	2.43234	2.46556	2.50048	2.53448	2.57032	2.60407	2.63835	2.67203	2.70326	2.73112	2.75706	2.78008	2.79931
1.88289	1.88462	1.88616	1.88794	1.89306	1.89616	1.90249	1.90869	1.91749	1.92592	1.93429	1.94546	1.95603	1.96801	1.98108	1.99445	2.00935	2.02522	2.04113	2.05895	2.07785	2.09771	2.11853	2.14031	2.16254	2.18578	2.20987	2.23507	2.26202	2.28974	2.31897	2.34949	2.37972	2.41064	2.44115	2.47321	2.50552	2.53819	2.57207	2.60814	2.64357	2.67582	2.70635	2.73438	2.76066	2.78439	2.80616	2.82506	2.84185	2.85336
1.95192	1.95291	1.9538	1.95661	1.95921	1.96578	1.97072	1.97776	1.98537	1.99342	2.00508	2.01723	2.0297	2.04341	2.05747	2.07221	2.08814	2.10624	2.12384	2.14532	2.16678	2.18802	2.20955	2.23118	2.25539	2.28039	2.30778	2.33578	2.36476	2.39429	2.42358	2.4544	2.48594	2.51969	2.5516	2.58384	2.61715	2.64976	2.68305	2.71443	2.74415	2.77085	2.7959	2.8183	2.83665	2.8521	2.86369	2.87172	2.87748	2.87945
2.03715	2.03716	2.03858	2.0421	2.04517	2.04989	2.05649	2.06317	2.0708	2.08098	2.09135	2.10304	2.11707	2.13062	2.14499	2.16128	2.17823	2.19737	2.21853	2.2398	2.26111	2.28389	2.30733	2.33191	2.35923	2.38625	2.41526	2.4458	2.47686	2.50663	2.53724	2.56863	2.6017	2.63356	2.66402	2.69582	2.72742	2.75933	2.78571	2.80961	2.83247	2.85375	2.86902	2.87948	2.8893	2.89482	2.89607	2.89288	2.8856	2.87721
2.13013	2.13003	2.13169	2.1327	2.13722	2.14283	2.14794	2.15623	2.16399	2.17411	2.18633	2.19844	2.21041	2.22473	2.24196	2.26003	2.27852	2.29851	2.3199	2.34177	2.36509	2.38986	2.41549	2.44368	2.47372	2.50454	2.53253	2.56271	2.59678	2.62751	2.65672	2.68599	2.71766	2.74733	2.77755	2.80581	2.8303	2.85206	2.87407	2.88904	2.90145	2.91211	2.91804	2.91712	2.91644	2.91161	2.89821	2.88188	2.8638	2.83773
2.2213	2.22278	2.22455	2.22772	2.23157	2.23565	2.24537	2.25348	2.26362	2.2727	2.28484	2.29688	2.31365	2.33025	2.34777	2.3656	2.38656	2.40819	2.4312	2.45398	2.48157	2.51028	2.53796	2.56685	2.5999	2.63087	2.65987	2.69101	2.71843	2.74586	2.77647	2.8044	2.82985	2.85716	2.88039	2.89782	2.91659	2.92972	2.93758	2.94278	2.94545	2.94181	2.93668	2.92625	2.90969	2.88969	2.86619	2.83586	2.80174	2.7617
2.32253	2.32461	2.32637	2.33078	2.33631	2.34256	2.34856	2.35873	2.36973	2.38265	2.39571	2.40983	2.42514	2.44301	2.46223	2.48264	2.50405	2.52921	2.55491	2.58195	2.61155	2.64219	2.67176	2.70252	2.73174	2.75763	2.7857	2.81218	2.83706	2.86471	2.88861	2.9112	2.93019	2.9472	2.96149	2.96881	2.977	2.97711	2.97452	2.96984	2.95653	2.94272	2.91978	2.89725	2.86751	2.83107	2.79351	2.74572	2.6973	2.63992
2.43733	2.43709	2.43968	2.4432	2.44915	2.45786	2.46617	2.4756	2.4859	2.50085	2.51562	2.53206	2.54916	2.56952	2.59119	2.61433	2.63828	2.666	2.69423	2.72435	2.75466	2.78133	2.80953	2.83549	2.85835	2.88254	2.90478	2.9291	2.9492	2.96886	2.98698	2.99829	3.00909	3.01223	3.01483	3.01269	3.00566	2.99516	2.9793	2.95892	2.93358	2.90263	2.86843	2.82606	2.78261	2.73051	2.67496	2.61181	2.54603	2.47062
2.56304	2.5639	2.5654	2.56897	2.57734	2.58446	2.59423	2.60502	2.61771	2.63294	2.6504	2.66773	2.68855	2.71232	2.73669	2.76205	2.79029	2.81859	2.84661	2.87284	2.89482	2.91783	2.93882	2.96031	2.97795	2.99563	3.01609	3.02977	3.0434	3.05087	3.05577	3.05802	3.05437	3.04665	3.0372	3.0197	3.00049	2.97367	2.9447	2.90748	2.86741	2.82076	2.76929	2.71122	2.64966	2.5813	2.50672	2.42812	2.34216	2.25157
2.70296	2.70453	2.70692	2.71179	2.71952	2.72819	2.73887	2.75021	2.76593	2.78445	2.80183	2.82263	2.84848	2.87122	2.89676	2.92193	2.94498	2.96924	2.98925	3.00669	3.02381	3.03957	3.05678	3.069	3.08363	3.09397	3.10373	3.10804	3.10672	3.10171	3.09609	3.08376	3.06684	3.04502	3.01835	2.98795	2.95305	2.91054	2.86496	2.812	2.75701	2.69168	2.62271	2.54821	2.46561	2.38096	2.2864	2.18886	2.08425	1.97283
2.85883	2.86135	2.86528	2.87232	2.87908	2.88813	2.89917	2.91511	2.9315	2.94939	2.96977	2.99212	3.01446	3.03625	3.05525	3.07213	3.08923	3.10288	3.11552	3.12547	3.13695	3.14477	3.15425	3.16022	3.16311	3.16313	3.15994	3.1487	3.1361	3.11825	3.09449	3.06896	3.03823	2.99928	2.95905	2.90998	2.85869	2.80063	2.73601	2.66853	2.59179	2.51145	2.42302	2.3302	2.22893	2.12236	2.01108	1.8919	1.76826	1.63788
3.03682	3.03627	3.03911	3.04319	3.05018	3.06176	3.07275	3.08647	3.10182	3.11963	3.13656	3.15278	3.1697	3.18218	3.19372	3.20155	3.20857	3.21402	3.21987	3.22324	3.22686	3.22841	3.22589	3.21812	3.20985	3.19292	3.17364	3.15049	3.12227	3.08886	3.05284	3.00754	2.96131	2.90828	2.84842	2.78244	2.71381	2.6376	2.55512	2.46845	2.3734	2.27188	2.16757	2.05308	1.93271	1.80705	1.67535	1.53533	1.3925	1.2433
3.20179	3.20345	3.20816	3.21359	3.22165	3.22907	3.24055	3.25259	3.26337	3.27531	3.28635	3.29265	3.29929	3.29984	3.30148	3.3022	3.30219	3.29958	3.2981	3.29205	3.28644	3.27265	3.25646	3.23439	3.20948	3.1802	3.1439	3.10395	3.06202	3.01273	2.9574	2.89711	2.83413	2.76036	2.68518	2.60403	2.51306	2.41916	2.31821	2.20922	2.09607	1.97625	1.84776	1.71594	1.5772	1.4287	1.27641	1.11887	0.955469	0.783569
3.36552	3.36638	3.36931	3.37246	3.37899	3.38374	3.38974	3.39755	3.39956	3.39957	3.39946	3.39469	3.39269	3.38515	3.37908	3.37037	3.36159	3.35144	3.33779	3.31993	3.2997	3.27064	3.23983	3.20397	3.16376	3.11679	3.0648	3.00823	2.94796	2.88031	2.81108	2.73177	2.64742	2.55878	2.46255	2.36083	2.25413	2.13806	2.01704	1.89115	1.75614	1.61507	1.46802	1.31473	1.15594	0.987443	0.814396	0.63725	0.455882	0.266234
3.50073	3.50072	3.5007	3.5002	3.50414	3.50486	3.50283	3.49894	3.49314	3.48213	3.47183	3.45894	3.446	3.43183	3.41959	3.39998	3.38252	3.35782	3.32965	3.29701	3.25916	3.21558	3.16912	3.1156	3.06055	2.99671	2.93114	2.85435	2.77652	2.6918	2.60142	2.5057	2.40184	2.29287	2.18081	2.05736	1.92822	1.79451	1.65461	1.50665	1.35098	1.19068	1.02308	0.849036	0.668005	0.481055	0.289072	0.0924209	0.108767	0.317451
3.59203	3.59223	3.58932	3.58719	3.58236	3.57424	3.56144	3.54853	3.53367	3.51505	3.49815	3.47674	3.45739	3.43494	3.41165	3.38102	3.34623	3.30896	3.26363	3.21462	3.16184	3.10228	3.04039	2.97124	2.89645	2.81644	2.7307	2.64042	2.54194	2.4398	2.32993	2.21417	2.09226	1.96443	1.82871	1.68845	1.53976	1.38483	1.22369	1.05305	0.878753	0.699412	0.513128	0.319028	0.118976	0.0896364	0.30141	0.51607	0.736878	0.961195
3.63054	3.6272	3.62008	3.60917	3.59698	3.58065	3.56092	3.54217	3.52061	3.49742	3.47272	3.44603	3.41638	3.38297	3.34413	3.29948	3.24868	3.19589	3.13574	3.07011	3.00002	2.92636	2.84601	2.75879	2.6665	2.56934	2.46525	2.35818	2.24145	2.11755	1.9902	1.85657	1.71276	1.56402	1.41007	1.24957	1.08155	0.903663	0.721398	0.533655	0.338925	0.138768	0.0675939	0.280133	0.499944	0.723417	0.951696	1.18516	1.42331	1.66423
3.5896	3.58655	3.57396	3.55909	3.54319	3.52237	3.49973	3.47629	3.4507	3.4239	3.39078	3.35438	3.30994	3.26334	3.20997	3.14774	3.08539	3.01552	2.93803	2.85793	2.77111	2.67881	2.57912	2.47534	2.36558	2.25126	2.13113	2.00142	1.86822	1.72717	1.57834	1.42217	1.26167	1.09478	0.920202	0.738766	0.548547	0.353935	0.152978	0.053663	0.266108	0.48626	0.710144	0.94111	1.17682	1.41797	1.66269	1.91317	2.16614	2.42134
3.4678	3.46409	3.45486	3.44113	3.42292	3.40086	3.37675	3.35054	3.3184	3.28049	3.23776	3.18574	3.1326	3.07091	2.99952	2.92644	2.84865	2.76032	2.66934	2.57065	2.46884	2.35845	2.24178	2.12064	1.9942	1.85973	1.71873	1.57317	1.41886	1.25696	1.09011	0.917709	0.737731	0.550613	0.354716	0.153294	0.0540106	0.267678	0.488579	0.71189	0.94426	1.18176	1.42301	1.66934	1.92043	2.17526	2.43357	2.69379	2.95818	3.22202
3.27595	3.27154	3.2682	3.2548	3.23803	3.21537	3.1872	3.15098	3.10707	3.0585	3.0019	2.93981	2.87226	2.796	2.71213	2.62426	2.52879	2.42763	2.32036	2.20565	2.08589	1.95856	1.82415	1.68695	1.53848	1.38815	1.22927	1.0626	0.889717	0.71182	0.527683	0.334461	0.13558	0.0720456	0.284544	0.504399	0.729652	0.959919	1.19813	1.44011	1.68826	1.94075	2.19854	2.45737	2.7212	2.98675	3.25342	3.52113	3.78924	4.05816
3.02623	3.02623	3.02072	3.00738	2.9911	2.96185	2.92379	2.87566	2.81865	2.75639	2.68421	2.60891	2.52565	2.43461	2.33981	2.23777	2.12658	2.00965	1.88601	1.75642	1.61813	1.4759	1.32571	1.16755	1.00512	0.835395	0.657158	0.472906	0.283901	0.0875378	0.115892	0.326908	0.544904	0.768724	0.997746	1.23291	1.47279	1.71958	1.97039	2.22726	2.48758	2.75163	3.01932	3.28808	3.55841	3.83092	4.10147	4.37135	4.64062	4.90793
2.73699	2.73353	2.72216	2.70628	2.67769	2.63718	2.59064	2.52878	2.46135	2.38073	2.29224	2.19769	2.09504	1.98812	1.87639	1.75796	1.63418	1.50129	1.36487	1.21789	1.06572	0.904574	0.738617	0.565067	0.385588	0.196464	0.00310389	0.196542	0.403163	0.617043	0.839555	1.06527	1.29721	1.5346	1.7783	2.02764	2.28209	2.54241	2.80521	3.07237	3.34038	3.61135	3.88203	4.15369	4.42575	4.69617	4.9659	5.23094	5.49444	5.75407
2.42111	2.41415	2.39238	2.35606	2.30482	2.24584	2.17483	2.09745	2.0086	1.91215	1.80804	1.69628	1.57796	1.45154	1.32012	1.18459	1.04137	0.896238	0.74259	0.583033	0.414141	0.241609	0.0616861	0.130045	0.324266	0.527372	0.735357	0.950666	1.17357	1.40297	1.63772	1.8772	2.12324	2.37387	2.6306	2.89123	3.15352	3.41953	3.68576	3.95622	4.22696	4.49986	4.76976	5.03861	5.30607	5.56905	5.82833	6.08482	6.33934	6.58966
1.92684	1.9209	1.89648	1.85222	1.7854	1.7082	1.62424	1.53121	1.43163	1.32324	1.20766	1.08313	0.945796	0.802259	0.651817	0.499476	0.346008	0.181849	0.0152102	0.158906	0.338286	0.523791	0.717726	0.91863	1.12581	1.34043	1.56259	1.79163	2.02632	2.2661	2.51174	2.76311	3.01792	3.27624	3.53703	3.80066	4.06621	4.33459	4.60415	4.87252	5.13794	5.40131	5.66216	5.92272	6.17984	6.4357	6.68603	6.93102	7.17011	7.40383
1.1641	1.15653	1.13654	1.10187	1.05371	0.992194	0.91576	0.819715	0.708876	0.589967	0.467093	0.334015	0.194846	0.0443438	0.11461	0.281233	0.457607	0.639855	0.823331	1.0108	1.19872	1.39726	1.60042	1.80711	2.02444	2.24689	2.4786	2.71499	2.95655	3.20397	3.45478	3.70964	3.96566	4.2261	4.48766	4.75202	5.01555	5.27666	5.53688	5.79603	6.05363	6.30681	6.55684	6.80477	7.04772	7.2866	7.5201	7.75002	7.97452	8.19391
0.254122	0.247838	0.230015	0.19834	0.154878	0.0962654	0.0245685	0.0605751	0.159638	0.26634	0.396709	0.539906	0.688681	0.842179	1.00541	1.17843	1.3593	1.5489	1.74608	1.94974	2.16177	2.37044	2.57953	2.7943	3.01534	3.24305	3.47688	3.71422	3.95683	4.20304	4.45191	4.70528	4.95895	5.21573	5.47016	5.72444	5.9788	6.23059	6.4789	6.72184	6.96666	7.20544	7.44055	7.66999	7.89279	8.11488	8.33124	8.54143	8.74569	8.94482
0.789615	0.795875	0.812678	0.846172	0.887923	0.943203	1.00843	1.08796	1.18131	1.28745	1.40791	1.53634	1.67885	1.84349	2.01213	2.18999	2.37551	2.56861	2.76895	2.97676	3.19251	3.41085	3.63614	3.86471	4.09109	4.321	4.5509	4.78056	5.01557	5.2559	5.49916	5.74216	5.98482	6.22822	6.47078	6.7097	6.94572	7.1806	7.41647	7.64483	7.86688	8.08453	8.30081	8.51237	8.71745	8.91341	9.10831	9.29765	9.48144	9.65707
1.97042	1.97924	1.99715	2.02498	2.06654	2.11835	2.1822	2.25892	2.34571	2.4454	2.55988	2.68642	2.82375	2.97095	3.12583	3.30365	3.49577	3.68829	3.88888	4.09771	4.31462	4.53409	4.75919	4.98817	5.21768	5.45563	5.68279	5.90757	6.13286	6.35412	6.57927	6.80571	7.02989	7.25095	7.47455	7.69729	7.91478	8.12835	8.3388	8.54464	8.74954	8.94342	9.13496	9.32299	9.50669	9.68085	9.85091	10.0129	10.1761	10.3274
3.2872	3.2922	3.31002	3.33549	3.37475	3.4249	3.48829	3.56205	3.6448	3.73869	3.84604	3.96506	4.09591	4.23636	4.38971	4.54886	4.71896	4.90677	5.10508	5.31187	5.5216	5.73207	5.949	6.17006	6.39233	6.61499	6.83616	7.06214	7.27668	7.48355	7.68692	7.88733	8.0895	8.28821	8.48477	8.6793	8.87111	9.06033	9.24484	9.42592	9.60353	9.77366	9.93971	10.0997	10.2579	10.4075	10.5503	10.6883	10.8244	10.9523
4.72405	4.72742	4.74401	4.76834	4.80808	4.85541	4.9139	4.98371	5.06327	5.15202	5.25192	5.36143	5.48346	5.61296	5.75449	5.90277	6.06259	6.22857	6.3928	6.58072	6.7823	6.9825	7.18378	7.38683	7.59434	7.8022	8.00523	8.20782	8.41052	8.61298	8.80223	8.98279	9.15705	9.32559	9.49256	9.65807	9.81739	9.97536	10.1317	10.2813	10.4291	10.571	10.707	10.8392	10.9697	11.0919	11.2065	11.3197	11.4265	11.5291
6.26615	6.26922	6.2833	6.30815	6.3435	6.38663	6.43981	6.5034	6.57804	6.65941	6.74877	6.84828	6.95743	7.07321	7.20077	7.33509	7.47379	7.62803	7.77835	7.93553	8.09464	8.2663	8.45038	8.63252	8.8173	9.00229	9.18357	9.36317	9.54052	9.71448	9.88453	10.0528	10.2092	10.3558	10.4951	10.6256	10.7516	10.8769	10.9984	11.1128	11.2259	11.3355	11.4401	11.5436	11.6394	11.7315	11.8185	11.9049	11.9827	12.0554
7.90236	7.90711	7.9192	7.94056	7.9699	8.00964	8.0582	8.11444	8.17787	8.24872	8.32731	8.41687	8.50923	8.61182	8.71815	8.83491	8.95296	9.07757	9.20682	9.34141	9.47907	9.61637	9.75369	9.89962	10.0571	10.2102	10.3634	10.513	10.662	10.8107	10.9508	11.0846	11.2184	11.3476	11.4641	11.5722	11.6702	11.7598	11.8439	11.9247	12.0019	12.0758	12.1446	12.2087	12.2732	12.3365	12.3916	12.4438	12.4907	12.5358
9.64123	9.64548	9.65732	9.67385	9.70082	9.73338	9.77278	9.81901	9.87147	9.93137	9.99691	10.0685	10.1464	10.2272	10.3171	10.4068	10.4991	10.5975	10.7003	10.8026	10.9067	11.0136	11.1199	11.2259	11.3268	11.4342	11.5531	11.6689	11.7813	11.8911	11.9998	12.1017	12.2001	12.2958	12.3817	12.4676	12.5488	12.61	12.665	12.7125	12.7523	12.7905	12.8253	12.8536	12.8795	12.9061	12.927	12.9456	12.9619	12.9772
11.4642	11.4697	11.4761	11.4898	11.5101	11.5371	11.5665	11.6033	11.6439	11.6892	11.7393	11.7936	11.8504	11.9105	11.9732	12.0384	12.1048	12.1729	12.2416	12.3117	12.3818	12.4491	12.5177	12.5866	12.6549	12.7196	12.7765	12.8427	12.9141	12.9841	13.0492	13.1145	13.1764	13.2318	13.2857	13.3322	13.3734	13.4166	13.4475	13.4664	13.4793	13.4823	13.4801	13.4759	13.4667	13.456	13.4412	13.424	13.4074	13.3881
13.3237	13.3259	13.3322	13.3409	13.3554	13.3716	13.3933	13.4159	13.4424	13.4716	13.504	13.5357	13.5717	13.6063	13.6425	13.6795	13.717	13.7536	13.7903	13.8251	13.8595	13.8919	13.9243	13.9543	13.9822	14.0063	14.0297	14.0486	14.0583	14.0797	14.104	14.1249	14.1416	14.1591	14.172	14.183	14.1888	14.1887	14.186	14.1841	14.1716	14.148	14.1164	14.0776	14.0338	13.9882	13.9384	13.8865	13.8338	13.7805
15.1695	15.1685	15.1728	15.1781	15.1852	15.1943	15.2043	15.2137	15.227	15.2391	15.2525	15.2645	15.2765	15.2873	15.2971	15.3037	15.3125	15.3154	15.3185	15.3202	15.3189	15.3168	15.3113	15.303	15.2928	15.2776	15.2614	15.2412	15.2178	15.1907	15.1527	15.1251	15.1008	15.0745	15.0436	15.013	14.9806	14.9442	14.9044	14.8625	14.8164	14.7747	14.7207	14.6573	14.587	14.511	14.4306	14.3475	14.2602	14.1743
17.0123	17.0116	17.0125	17.0113	17.0104	17.0079	17.0041	17.0012	16.9948	16.9876	16.9774	16.9662	16.9513	16.936	16.9178	16.8972	16.875	16.8482	16.8195	16.7879	16.7535	16.717	16.677	16.6325	16.5852	16.5333	16.48	16.4212	16.3591	16.2934	16.2232	16.1493	16.0637	15.9916	15.9175	15.8431	15.7668	15.6889	15.6111	15.5337	15.4517	15.366	15.2797	15.2033	15.112	15.0125	14.9079	14.7975	14.6835	14.5696
19.0073	19.002	18.9953	18.9848	18.9673	18.9454	18.919	18.8866	18.8507	18.8076	18.763	18.715	18.6643	18.6117	18.5555	18.4985	18.4372	18.3761	18.3114	18.2434	18.1745	18.1031	18.0275	17.9457	17.8624	17.7763	17.6836	17.5887	17.4899	17.3855	17.2772	17.1656	17.05	16.93	16.7962	16.6783	16.5621	16.4415	16.3202	16.1997	16.0808	15.9604	15.8411	15.7177	15.5963	15.4873	15.3629	15.2321	15.0983	14.96
20.8007	20.7968	20.7886	20.7737	20.7536	20.7274	20.697	20.6604	20.6209	20.5758	20.5283	20.4766	20.4166	20.3475	20.2724	20.1916	20.1025	20.0101	19.9115	19.8035	19.6898	19.5631	19.4217	19.2819	19.1482	19.0145	18.8796	18.744	18.6058	18.4638	18.319	18.1704	18.0182	17.8617	17.7017	17.5374	17.3625	17.203	17.0444	16.8825	16.7205	16.5611	16.4044	16.247	16.0932	15.9391	15.7871	15.6506	15.4986	15.3425
22.2619	22.2577	22.2473	22.232	22.2061	22.1751	22.1387	22.0949	22.0456	21.9893	21.9267	21.858	21.7844	21.7052	21.6181	21.5267	21.4294	21.3284	21.2254	21.1207	21.0014	20.8726	20.7366	20.5947	20.4495	20.2955	20.1351	19.9648	19.7861	19.5899	19.3781	19.1766	18.98	18.7832	18.5861	18.3877	18.1868	17.9814	17.7701	17.5726	17.378	17.1801	16.9832	16.7895	16.601	16.4152	16.2311	16.0507	15.8795	15.7182
23.3827	23.3801	23.3675	23.3473	23.3155	23.2852	23.2507	23.2094	23.1588	23.1011	23.0337	22.9594	22.876	22.7881	22.6892	22.5847	22.473	22.3545	22.2276	22.0976	21.9604	21.8168	21.668	21.5149	21.3576	21.1961	21.0271	20.852	20.6698	20.4814	20.2878	20.0892	19.8831	19.6728	19.4511	19.2198	18.9828	18.7441	18.5065	18.264	18.0238	17.7956	17.5704	17.3447	17.1204	16.8999	16.6868	16.4771	16.2728	16.0764
24.2879	24.2893	24.2973	24.2973	24.2858	24.2684	24.2372	24.1973	24.144	24.083	24.0106	23.9238	23.8274	23.7236	23.6117	23.492	23.3645	23.2303	23.0869	22.9405	22.7857	22.6254	22.4581	22.2858	22.1065	21.9246	21.7337	21.5438	21.346	21.149	20.9445	20.7354	20.5217	20.3042	20.0828	19.858	19.6273	19.3921	19.149	18.9039	18.653	18.3892	18.1321	17.8845	17.6412	17.3976	17.1561	16.9175	16.6869	16.4653
25.3221	25.3165	25.2988	25.2658	25.2207	25.1675	25.1359	25.0853	25.0214	24.9451	24.8591	24.7624	24.6539	24.5354	24.4075	24.2689	24.1222	23.9664	23.8031	23.6325	23.4579	23.2742	23.0879	22.8957	22.6988	22.4996	22.296	22.0898	21.8809	21.6688	21.4547	21.2369	21.0177	20.7968	20.5716	20.3444	20.1125	19.8793	19.6436	19.4027	19.1596	18.9109	18.6614	18.3949	18.1371	17.8868	17.6366	17.3875	17.138	16.8925
26.9651	26.9613	26.9571	26.9039	26.7874	26.6222	26.4159	26.1785	25.9337	25.7471	25.6226	25.4929	25.3524	25.2062	25.0509	24.8887	24.7193	24.5404	24.3573	24.1659	23.9709	23.7693	23.5648	23.3549	23.1432	22.9299	22.7139	22.4962	22.2778	22.0598	21.8385	21.6157	21.3921	21.1693	20.9427	20.7163	20.49	20.2609	20.0301	19.7977	19.5647	19.3282	19.0886	18.8472	18.6048	18.3397	18.0928	17.8504	17.6066	17.3622
23.4663	25.8499	25.8398	25.8556	25.8475	25.8164	25.7646	25.6872	25.5842	25.4757	25.6267	27.1122	26.0042	25.7205	25.5028	25.2979	25.0981	24.8961	24.6934	24.487	24.2763	24.0626	23.8474	23.6289	23.4098	23.1893	22.9675	22.7451	22.5216	22.3019	22.0806	21.8604	21.6409	21.4242	21.2054	20.9864	20.7694	20.5489	20.3283	20.1086	19.8878	19.6651	19.4446	19.2203	18.9963	18.7687	18.5376	18.2894	18.0598	17.8324
26.2307	26.2223	26.1894	26.1416	25.78	25.8365	25.8235	25.7701	25.6907	25.5907	25.4792	25.3474	25.1931	25.0201	24.8761	25.212	25.135	24.955	24.7723	24.5865	24.4035	24.2104	24.012	23.8057	23.5973	23.3827	23.1672	22.9492	22.7262	22.4985	22.2723	22.0467	21.8256	21.6062	21.389	21.1755	20.9637	20.7536	20.5437	20.338	20.1373	19.9383	19.737	19.5364	19.3358	19.1349	18.9316	18.7274	18.5173	18.2953
26.5334	26.5502	26.562	26.5492	26.5133	26.4557	26.3827	26.2406	26.1311	26.0136	25.8844	25.7411	25.5859	25.4121	25.2274	25.0322	24.8353	24.6729	24.5915	24.4811	24.3474	24.1863	24.0079	23.8196	23.6231	23.4202	23.2172	23.0112	22.8034	22.5952	22.3881	22.179	21.9731	21.7679	21.5656	21.3665	21.1678	20.9654	20.7662	20.5745	20.3858	20.2005	20.0179	19.8344	19.658	19.4785	19.3026	19.1256	18.9526	18.7785
26.96	26.9484	26.9118	26.8385	26.7609	26.6782	26.5835	26.4742	26.3449	26.1844	26.0229	25.8574	25.6866	25.5074	25.3213	25.1265	24.9265	24.7178	24.5068	24.306	24.1612	24.0181	23.8582	23.693	23.5203	23.3402	23.1562	22.9677	22.7782	22.5867	22.3962	22.2043	22.0141	21.825	21.6377	21.455	21.2757	21.1006	20.9303	20.7651	20.6049	20.4477	20.2888	20.1287	19.974	19.8203	19.6705	19.5201	19.3732	19.2259
26.9286	26.9212	26.8954	26.8514	26.7888	26.6961	26.5813	26.4415	26.2912	26.1396	25.9796	25.8083	25.613	25.4308	25.2401	25.0434	24.8415	24.6341	24.4234	24.2084	23.9957	23.7863	23.6181	23.4771	23.3109	23.1501	22.9877	22.8225	22.6534	22.4828	22.3146	22.1455	21.98	21.8157	21.6524	21.4941	21.3397	21.1865	21.0399	20.8946	20.7548	20.6178	20.4864	20.3567	20.2298	20.1084	19.9853	19.8574	19.7313	19.606
26.5231	26.5083	26.4845	26.4464	26.3922	26.3254	26.2429	26.1459	26.0281	25.8975	25.7434	25.5682	25.3869	25.2047	24.991	24.8091	24.6167	24.421	24.22	24.016	23.8098	23.6039	23.397	23.1952	23.019	22.8936	22.7403	22.5914	22.4492	22.3057	22.1648	22.0244	21.8858	21.7527	21.618	21.4841	21.3556	21.2283	21.1054	20.9825	20.8651	20.7486	20.6365	20.5262	20.4175	20.314	20.2096	20.1093	20.012	19.9147
25.7416	25.7357	25.7168	25.6883	25.6474	25.597	25.5367	25.4631	25.3802	25.2846	25.1754	25.0612	24.9338	24.7852	24.6157	24.4388	24.2389	24.0678	23.8918	23.711	23.5295	23.3423	23.1566	22.9671	22.7811	22.6033	22.443	22.3353	22.2096	22.0849	21.9694	21.8563	21.7469	21.639	21.5309	21.4249	21.3213	21.2182	21.1174	21.0183	20.9206	20.8251	20.7319	20.6421	20.556	20.4709	20.3865	20.3049	20.224	20.1451
24.598	24.5921	24.5828	24.5696	24.5473	24.5127	24.4785	24.4324	24.3838	24.3282	24.2656	24.1945	24.1153	24.0316	23.9389	23.8348	23.7089	23.5653	23.4005	23.2563	23.1136	22.9682	22.8199	22.6703	22.5162	22.3631	22.2128	22.0663	21.9355	21.8506	21.753	21.6499	21.5625	21.4769	21.3936	21.3107	21.2312	21.1497	21.074	20.9986	20.9253	20.8511	20.7787	20.7074	20.6379	20.5709	20.5053	20.4434	20.3837	20.3247
23.0122	23.0119	23.013	23.0154	23.0192	23.0277	23.0406	23.0555	23.0594	23.0547	23.0463	23.033	23.0145	22.9895	22.9534	22.9156	22.8719	22.8178	22.7475	22.6553	22.5408	22.4399	22.3458	22.2444	22.1405	22.0324	21.9217	21.8074	21.6939	21.5826	21.483	21.4211	21.3489	21.2699	21.2036	21.1414	21.0836	21.0274	20.9748	20.9216	20.8719	20.8178	20.7685	20.7205	20.6728	20.6242	20.5787	20.5326	20.4874	20.4459
21.4851	21.4885	21.4879	21.4927	21.5006	21.5128	21.5241	21.5382	21.5559	21.5741	21.5883	21.6123	21.6396	21.6863	21.7319	21.7641	21.7871	21.8059	21.8193	21.8217	21.8153	21.7881	21.7333	21.6864	21.6386	21.5776	21.5133	21.444	21.3706	21.2934	21.2161	21.1369	21.0693	21.0379	20.9942	20.9365	20.8908	20.8493	20.814	20.7817	20.7525	20.7228	20.6961	20.6697	20.6424	20.6157	20.5918	20.5668	20.5434	20.5214
20.0516	20.0584	20.0619	20.0699	20.0827	20.1001	20.1217	20.146	20.1751	20.2078	20.2442	20.2876	20.3301	20.3757	20.4215	20.4785	20.5372	20.6025	20.6779	20.7636	20.8344	20.8905	20.9362	20.9629	20.96	20.9631	20.9653	20.9568	20.9399	20.9133	20.8712	20.8271	20.7797	20.7347	20.6968	20.6907	20.6704	20.6398	20.6139	20.5967	20.5809	20.5696	20.5614	20.554	20.5467	20.5412	20.5392	20.5367	20.5337	20.5343
18.6699	18.6687	18.6742	18.6901	18.7096	18.7371	18.7711	18.8068	18.8507	18.8946	18.9472	19.0081	19.0728	19.1403	19.2111	19.2823	19.3549	19.4344	19.521	19.6076	19.7004	19.7953	19.898	20.0122	20.1146	20.1924	20.2356	20.2853	20.3333	20.3655	20.3871	20.3993	20.4043	20.4034	20.3846	20.3669	20.3556	20.3741	20.3792	20.3691	20.3693	20.3715	20.3795	20.3873	20.3979	20.4104	20.4243	20.4403	20.4594	20.4784
17.3193	17.3204	17.3266	17.3455	17.3784	17.4086	17.4547	17.5009	17.5586	17.6213	17.6879	17.7595	17.8415	17.9296	18.0172	18.1092	18.21	18.3051	18.4068	18.5083	18.6177	18.7299	18.8461	18.9623	19.0832	19.2045	19.3268	19.4526	19.5497	19.6513	19.7393	19.81	19.8686	19.9155	19.9524	19.9812	20.0059	20.0268	20.0479	20.0908	20.1114	20.1289	20.1484	20.1735	20.2018	20.2316	20.265	20.2978	20.3328	20.3688
16.1485	16.1526	16.1654	16.1852	16.213	16.2464	16.2819	16.3339	16.3894	16.4521	16.5194	16.5938	16.6758	16.763	16.8615	16.9668	17.0801	17.2042	17.3235	17.446	17.5676	17.6947	17.8239	17.9539	18.0867	18.2233	18.3638	18.5036	18.6413	18.7763	18.8882	19.035	19.1752	19.2882	19.3805	19.4591	19.5281	19.5875	19.6416	19.692	19.7465	19.8263	19.8743	19.9125	19.9532	19.9984	20.0486	20.1007	20.1534	20.2114
15.2354	15.2384	15.2502	15.2694	15.2977	15.3301	15.373	15.4268	15.489	15.5513	15.6221	15.696	15.7754	15.8588	15.9507	16.0448	16.1445	16.2497	16.3571	16.467	16.5862	16.7078	16.8378	16.9765	17.1228	17.2683	17.4169	17.5684	17.7225	17.8766	18.0299	18.1795	18.3071	18.4695	18.6237	18.7749	18.9141	19.0267	19.1297	19.2179	19.2993	19.3764	19.4621	19.567	19.6441	19.7171	19.7859	19.8515	19.9214	19.995
14.4847	14.4883	14.5022	14.5225	14.5502	14.5853	14.6286	14.6778	14.7335	14.7931	14.858	14.9335	15.0121	15.0933	15.1823	15.2747	15.3679	15.4631	15.5625	15.6698	15.7833	15.9003	16.0209	16.1425	16.2669	16.3928	16.5236	16.6677	16.8277	16.9923	17.1569	17.3215	17.486	17.6479	17.787	17.9692	18.1353	18.3004	18.4566	18.6045	18.7465	18.8678	18.9802	19.087	19.1948	19.3315	19.4272	19.525	19.6252	19.724
13.8569	13.8612	13.8725	13.8897	13.914	13.9466	13.9826	14.0268	14.0757	14.1317	14.1939	14.2628	14.3362	14.4135	14.4942	14.5816	14.6722	14.768	14.8682	14.9705	15.074	15.1798	15.2932	15.4131	15.5376	15.6632	15.7896	15.9214	16.0556	16.1944	16.3347	16.4874	16.6607	16.8335	17.0064	17.1785	17.3312	17.5257	17.7085	17.8889	18.0609	18.224	18.381	18.5291	18.6775	18.8171	18.9578	19.1144	19.236	19.3622
13.3041	13.3055	13.3152	13.329	13.3486	13.375	13.4077	13.4473	13.4926	13.5425	13.6	13.661	13.7275	13.8006	13.8765	13.9576	14.0454	14.1407	14.2332	14.3342	14.4371	14.5433	14.6525	14.7638	14.8811	14.9968	15.1229	15.2519	15.3805	15.5162	15.6559	15.7979	15.9458	16.0966	16.2494	16.415	16.5958	16.7726	16.9471	17.1501	17.345	17.538	17.7275	17.9079	18.0808	18.2468	18.4091	18.5712	18.7415	18.9213
12.7915	12.7938	12.8041	12.8178	12.8358	12.8589	12.8883	12.9219	12.9621	13.0093	13.0626	13.1208	13.1804	13.2462	13.3177	13.3926	13.4753	13.566	13.6614	13.7596	13.8568	13.9603	14.0658	14.1757	14.2911	14.4089	14.532	14.656	14.7764	14.9067	15.04	15.1801	15.3219	15.4719	15.6224	15.7781	15.9364	16.0954	16.2595	16.4384	16.6309	16.8421	17.0474	17.2534	17.4554	17.652	17.8432	18.0303	18.2135	18.3949
12.3505	12.3512	12.358	12.3678	12.3826	12.4045	12.43	12.4584	12.4908	12.5312	12.5755	12.6256	12.683	12.7432	12.8106	12.8808	12.9574	13.0393	13.1279	13.2235	13.3219	13.4227	13.5268	13.6374	13.753	13.8677	13.9855	14.1086	14.2345	14.3694	14.5005	14.6274	14.7663	14.9105	15.0607	15.2117	15.3676	15.5302	15.6927	15.8573	16.0218	16.1843	16.3922	16.6092	16.822	17.0369	17.256	17.4687	17.6795	17.8855
11.9433	11.9453	11.9551	11.9672	11.9805	11.998	12.0221	12.0496	12.0819	12.1162	12.1585	12.2045	12.2529	12.3047	12.366	12.4303	12.5026	12.5761	12.6551	12.7426	12.8365	12.9316	13.0326	13.1429	13.2562	13.3671	13.4887	13.6088	13.7391	13.8685	14.0037	14.1397	14.2833	14.4178	14.5618	14.7106	14.8657	15.0237	15.1858	15.3539	15.5242	15.6958	15.8665	16.0259	16.2347	16.4579	16.6796	16.9086	17.141	17.3733
11.6216	11.6233	11.6279	11.632	11.646	11.6643	11.686	11.7087	11.7379	11.7699	11.8032	11.8443	11.8887	11.9375	11.9943	12.0516	12.1132	12.1828	12.2601	12.3363	12.4173	12.5111	12.6053	12.7059	12.8143	12.9215	13.0377	13.1607	13.288	13.4161	13.5524	13.6908	13.8325	13.9772	14.1249	14.275	14.4237	14.5805	14.7413	14.9065	15.0787	15.2534	15.4327	15.6143	15.7965	15.9638	16.1741	16.4031	16.6325	16.8727
11.3548	11.3544	11.3601	11.3694	11.3809	11.3928	11.4125	11.4345	11.4597	11.4884	11.5233	11.5594	11.6039	11.6488	11.6951	11.7481	11.807	11.8709	11.9366	12.009	12.0873	12.1677	12.2564	12.3488	12.4468	12.5507	12.6572	12.7745	12.8943	13.0228	13.155	13.289	13.4309	13.5778	13.7289	13.8807	14.0418	14.202	14.3621	14.5273	14.6984	14.8743	15.0565	15.2411	15.4281	15.6156	15.8049	15.9852	16.1954	16.423
11.1594	11.1619	11.1693	11.1781	11.186	11.1998	11.2191	11.237	11.2615	11.2888	11.32	11.3582	11.3942	11.4361	11.4805	11.5318	11.5843	11.6373	11.7023	11.7649	11.8372	11.9121	11.9931	12.0779	12.1693	12.265	12.3665	12.4744	12.5891	12.7077	12.8329	12.9621	13.1033	13.2429	13.3908	13.544	13.7034	13.8683	14.0349	14.2055	14.3762	14.552	14.7308	14.9125	15.0979	15.2868	15.4768	15.6668	15.8525	16.0396
11.0516	11.0534	11.058	11.0646	11.0753	11.0891	11.1073	11.1236	11.1481	11.1727	11.2039	11.2347	11.2683	11.3067	11.3507	11.3963	11.4425	11.4967	11.5551	11.612	11.6815	11.7491	11.8262	11.9033	11.9897	12.0761	12.173	12.2714	12.3789	12.4885	12.6063	12.7278	12.8591	12.9909	13.1313	13.2785	13.4301	13.5849	13.7488	13.9143	14.0864	14.2601	14.4338	14.6125	14.7925	14.9742	15.1595	15.3436	15.5286	15.7149
11.0309	11.0301	11.0328	11.0374	11.0486	11.063	11.0767	11.0972	11.119	11.1417	11.1697	11.1961	11.2297	11.2651	11.3095	11.3479	11.3938	11.4477	11.4985	11.5595	11.6179	11.6845	11.7554	11.8261	11.9077	11.9865	12.0762	12.169	12.2622	12.3667	12.4702	12.5864	12.7021	12.8235	12.9531	13.0855	13.2257	13.3677	13.5151	13.669	13.8273	13.9913	14.1565	14.3285	14.4992	14.6719	14.8468	15.0192	15.1958	15.3716
11.0866	11.0848	11.0877	11.0943	11.104	11.1151	11.132	11.1495	11.1668	11.1911	11.2152	11.2451	11.2756	11.3143	11.349	11.3887	11.4334	11.4812	11.5324	11.5847	11.6415	11.7052	11.7658	11.8353	11.9064	11.9799	12.0581	12.1449	12.2291	12.3205	12.4199	12.5154	12.6203	12.7325	12.8438	12.9635	13.0865	13.2134	13.3438	13.4822	13.6218	13.7655	13.9166	14.0684	14.224	14.3826	14.5437	14.7048	14.8651	15.0253
11.2012	11.2016	11.2049	11.2117	11.2217	11.2305	11.2471	11.2624	11.2826	11.3043	11.3271	11.3555	11.3849	11.4202	11.4544	11.4917	11.5379	11.5766	11.6248	11.6781	11.7277	11.7857	11.8456	11.9079	11.9709	12.0366	12.1108	12.1815	12.2583	12.3398	12.4246	12.5131	12.6023	12.6975	12.7974	12.9001	13.005	13.1133	13.2267	13.344	13.4664	13.5875	13.7163	13.8466	13.979	14.1145	14.2549	14.3961	14.5377	14.6805
11.3603	11.3601	11.3646	11.3715	11.3788	11.3896	11.4063	11.4196	11.4392	11.4596	11.4823	11.507	11.5401	11.5685	11.6029	11.637	11.677	11.7181	11.7606	11.8066	11.857	11.9071	11.9607	12.0164	12.0776	12.1344	12.1983	12.2628	12.3317	12.4048	12.4788	12.5504	12.6292	12.7091	12.7942	12.8796	12.9678	13.0571	13.1514	13.2476	13.3484	13.4476	13.5509	13.6573	13.7666	13.8748	13.9871	14.1027	14.2199	14.336
11.5474	11.5493	11.5533	11.5596	11.5659	11.5774	11.5902	11.6034	11.6231	11.64	11.6632	11.6877	11.7169	11.7401	11.7728	11.8077	11.8407	11.877	11.9209	11.9573	12.0029	12.0487	12.0988	12.1448	12.1992	12.2517	12.309	12.3683	12.4257	12.4837	12.5472	12.6104	12.6766	12.744	12.8148	12.886	12.957	13.028	13.0995	13.1751	13.2539	13.3322	13.4123	13.4942	13.5768	13.6585	13.7443	13.8269	13.9122	13.9991
11.7509	11.7547	11.7586	11.765	11.7694	11.781	11.7929	11.8044	11.8206	11.8357	11.8585	11.8797	11.9046	11.9279	11.9554	11.9891	12.016	12.0485	12.0864	12.1203	12.1589	12.1962	12.2423	12.2837	12.3286	12.3724	12.4188	12.4693	12.5203	12.5698	12.6231	12.677	12.7288	12.7827	12.8361	12.8916	12.9467	13.0019	13.0567	13.1131	13.1699	13.2248	13.2816	13.3379	13.3949	13.4495	13.5055	13.5618	13.6175	13.6718
11.963	11.9656	11.9697	11.9739	11.9801	11.9881	11.9975	12.0091	12.0236	12.0379	12.0567	12.0754	12.0941	12.1174	12.1401	12.1683	12.192	12.2195	12.2488	12.282	12.3127	12.3437	12.3807	12.4148	12.4513	12.4894	12.5249	12.5618	12.6024	12.6411	12.6815	12.7226	12.7631	12.8043	12.8432	12.8826	12.9226	12.9624	13.0021	13.0402	13.0771	13.111	13.1461	13.1782	13.2096	13.2396	13.2668	13.2953	13.3201	13.3454
12.1694	12.1709	12.1728	12.1763	12.1822	12.1896	12.1962	12.207	12.218	12.233	12.2466	12.2611	12.2764	12.2957	12.3148	12.335	12.3571	12.3788	12.4013	12.4282	12.4527	12.4762	12.5029	12.5303	12.5573	12.5861	12.6142	12.641	12.6705	12.6964	12.7231	12.7491	12.7766	12.8025	12.8264	12.8493	12.8711	12.8906	12.9101	12.9284	12.9466	12.9607	12.9754	12.9864	12.9952	12.9997	13.0028	13.0054	13.0012	13.0001
12.3622	12.3623	12.3627	12.3643	12.3701	12.376	12.3818	12.3904	12.3974	12.4098	12.4181	12.4306	12.4404	12.4565	12.4705	12.4832	12.5011	12.5175	12.5307	12.5512	12.5673	12.5856	12.6005	12.6202	12.6368	12.6548	12.6731	12.6879	12.7049	12.7191	12.7338	12.7454	12.7574	12.7696	12.7791	12.7854	12.7907	12.7936	12.7944	12.7939	12.7896	12.7812	12.771	12.7583	12.7433	12.7248	12.702	12.6771	12.6454	12.6124
12.5294	12.53	12.5275	12.5304	12.5335	12.5358	12.5424	12.548	12.5513	12.5594	12.5633	12.5706	12.5782	12.5902	12.5971	12.6031	12.6144	12.6241	12.6295	12.6409	12.6497	12.6618	12.6677	12.675	12.6807	12.6867	12.6939	12.6973	12.6989	12.7017	12.7023	12.6991	12.6944	12.6906	12.6838	12.6734	12.66	12.6443	12.6246	12.6038	12.5777	12.5483	12.5174	12.4836	12.4442	12.4012	12.3523	12.3015	12.2478	12.1874
12.6595	12.6587	12.6584	12.6606	12.6617	12.6617	12.6653	12.6667	12.6695	12.6725	12.6738	12.6767	12.6815	12.6841	12.687	12.6868	12.6917	12.695	12.6942	12.6935	12.6947	12.6948	12.6927	12.6869	12.6834	12.6759	12.6713	12.6616	12.6502	12.6383	12.6237	12.6057	12.5849	12.5632	12.5405	12.5127	12.4799	12.445	12.4057	12.3633	12.3171	12.2685	12.2156	12.1579	12.0943	12.0264	11.9557	11.8804	11.7996	11.7129
12.7473	12.7498	12.7501	12.7508	12.7489	12.7486	12.7492	12.7453	12.7464	12.7444	12.7442	12.7418	12.7412	12.7362	12.7335	12.7304	12.7242	12.7181	12.7124	12.7027	12.6941	12.6815	12.6719	12.6549	12.6391	12.6194	12.6002	12.5781	12.5534	12.5246	12.4963	12.4623	12.4251	12.3842	12.3431	12.2985	12.248	12.1936	12.1355	12.0717	12.0063	11.9358	11.8604	11.7798	11.6927	11.6014	11.5062	11.4077	11.3014	11.1891
12.7965	12.7968	12.7967	12.7961	12.7936	12.792	12.7887	12.7849	12.7812	12.7751	12.7727	12.7621	12.7554	12.7443	12.7355	12.725	12.7086	12.6961	12.6801	12.6591	12.6409	12.6188	12.5989	12.5713	12.5436	12.5102	12.4767	12.4417	12.4019	12.3592	12.315	12.2672	12.2125	12.1535	12.0936	12.0302	11.962	11.8882	11.8104	11.7264	11.6406	11.5486	11.4515	11.3482	11.2398	11.1236	11.0055	10.8822	10.7526	10.6173
12.8013	12.8017	12.7984	12.7949	12.7933	12.7888	12.7817	12.7764	12.7672	12.7585	12.7452	12.731	12.7163	12.7028	12.6838	12.665	12.6424	12.6206	12.5943	12.5691	12.5362	12.5041	12.4693	12.433	12.3909	12.3472	12.298	12.2487	12.1955	12.1375	12.0757	12.0123	11.9424	11.8681	11.7893	11.7056	11.6193	11.5252	11.4276	11.3253	11.218	11.1044	10.9874	10.8622	10.7318	10.5936	10.4519	10.3054	10.1523	9.99537
12.7511	12.7492	12.746	12.742	12.7372	12.728	12.7203	12.7091	12.6938	12.6812	12.6615	12.6442	12.6232	12.6022	12.5743	12.5488	12.522	12.4853	12.4507	12.4171	12.3735	12.3302	12.2825	12.236	12.1814	12.125	12.062	11.9966	11.9299	11.8571	11.7799	11.6987	11.6125	11.5221	11.4253	11.3237	11.2178	11.1077	10.9894	10.8674	10.7379	10.6049	10.4666	10.3216	10.1703	10.0132	9.84928	9.67987	9.50437	9.32519
12.6345	12.6342	12.6318	12.6266	12.6179	12.6097	12.5984	12.5803	12.5643	12.5455	12.5256	12.5011	12.4736	12.4434	12.4119	12.3768	12.3383	12.2969	12.2524	12.2049	12.1549	12.0969	12.0389	11.9777	11.9117	11.8418	11.7674	11.6866	11.6031	11.5164	11.423	11.3251	11.2238	11.1166	11.0021	10.8842	10.759	10.6309	10.4942	10.3541	10.2054	10.0514	9.89348	9.729	9.55805	9.3803	9.19853	9.0078	8.81177	8.61089
12.4684	12.4671	12.4618	12.4528	12.4437	12.4324	12.4166	12.3988	12.3773	12.3533	12.3264	12.2929	12.2611	12.2246	12.1862	12.1425	12.0943	12.0472	11.9901	11.9325	11.8712	11.8044	11.7345	11.6582	11.5813	11.4989	11.4101	11.3167	11.2162	11.1155	11.0069	10.8931	10.7752	10.6522	10.5234	10.3872	10.2438	10.0965	9.94354	9.78644	9.62085	9.44926	9.27014	9.0856	8.89579	8.70132	8.50169	8.29324	8.07957	7.85818
12.2333	12.2327	12.2284	12.2196	12.2082	12.1906	12.1733	12.1512	12.1249	12.0968	12.0622	12.0284	11.9898	11.9469	11.8973	11.8489	11.7927	11.7323	11.67	11.6	11.5268	11.4525	11.3688	11.2818	11.1897	11.0946	10.9934	10.8879	10.7737	10.6545	10.5333	10.4048	10.2692	10.1307	9.98588	9.83426	9.67544	9.50993	9.34051	9.16683	8.98415	8.79617	8.60118	8.4005	8.19211	7.98	7.76221	7.53974	7.30991	7.07509
11.9389	11.9365	11.9295	11.9183	11.9058	11.8899	11.869	11.8438	11.8151	11.781	11.7439	11.7014	11.6553	11.6055	11.5518	11.4909	11.4283	11.3579	11.286	11.2074	11.1237	11.0366	10.9453	10.8443	10.7404	10.6314	10.5174	10.3969	10.2731	10.1389	10.0011	9.86033	9.71054	9.55514	9.39611	9.22834	9.0548	8.87479	8.68896	8.49743	8.30196	8.09865	7.88916	7.67269	7.45183	7.22451	6.99172	6.75279	6.50831	6.26169
11.584	11.5811	11.5745	11.5638	11.5484	11.5274	11.5022	11.4737	11.4374	11.4014	11.3583	11.31	11.261	11.2027	11.1402	11.0722	11.0024	10.9249	10.8396	10.7547	10.6613	10.5615	10.4572	10.349	10.2321	10.1109	9.98467	9.85311	9.71509	9.569	9.41723	9.26089	9.09935	8.93012	8.75426	8.57495	8.38641	8.19253	7.99337	7.78756	7.57708	7.36049	7.13787	6.9086	6.67431	6.43554	6.19156	5.94329	5.68992	5.43323
11.1642	11.1602	11.1527	11.1401	11.1236	11.1023	11.0764	11.0431	11.0072	10.9649	10.916	10.863	10.802	10.739	10.6695	10.5963	10.5148	10.4296	10.3385	10.2394	10.1393	10.0317	9.91419	9.79705	9.6688	9.53764	9.39675	9.25552	9.1053	8.94812	8.78399	8.61295	8.4382	8.25763	8.07039	7.87602	7.67698	7.47225	7.25941	7.04099	6.81759	6.58928	6.35499	6.11568	5.87064	5.62151	5.36896	5.11211	4.85266	4.58995
10.6882	10.6848	10.6776	10.6647	10.6442	10.6179	10.5896	10.5539	10.5111	10.4645	10.4129	10.3531	10.2916	10.2194	10.1431	10.0608	9.97556	9.8796	9.78015	9.67582	9.56313	9.44654	9.3214	9.19093	9.05552	8.91214	8.76226	8.60695	8.44765	8.2791	8.10501	7.92338	7.73638	7.54482	7.34643	7.1419	6.93152	6.71613	6.49093	6.2641	6.02972	5.79317	5.55083	5.30462	5.05297	4.79822	4.54049	4.27937	4.01678	3.75267
10.1568	10.1529	10.1427	10.1256	10.1047	10.0788	10.0471	10.0074	9.96241	9.91046	9.85261	9.7898	9.71751	9.6437	9.56317	9.47588	9.3788	9.2782	9.17104	9.05873	8.93698	8.8121	8.67992	8.5388	8.39304	8.24286	8.08217	7.91783	7.746	7.57168	7.38485	7.19527	6.99812	6.79604	6.59085	6.37811	6.15674	5.93133	5.70106	5.46617	5.22625	4.98323	4.73761	4.48693	4.23343	3.97665	3.71766	3.459	3.19892	2.9393
9.56163	9.56016	9.55052	9.53523	9.51334	9.48178	9.44886	9.40625	9.35651	9.30229	9.24242	9.17342	9.10086	9.0172	8.93004	8.83642	8.73681	8.62745	8.51343	8.39291	8.2658	8.12915	7.99201	7.84363	7.68977	7.52916	7.36386	7.18871	7.0108	6.82552	6.63453	6.43331	6.23279	6.02352	5.80851	5.58889	5.36099	5.12967	4.89655	4.65799	4.41634	4.17108	3.92266	3.67134	3.41582	3.16108	2.90841	2.65742	2.40478	2.15544
8.9277	8.92387	8.91339	8.89737	8.87237	8.84164	8.80255	8.75763	8.70692	8.6462	8.57991	8.50907	8.43009	8.34606	8.25409	8.15334	8.04745	7.93269	7.8132	7.68631	7.55225	7.41212	7.26397	7.11127	6.95084	6.78221	6.61121	6.42939	6.24499	6.05338	5.85589	5.65067	5.44108	5.22939	5.0096	4.78445	4.55577	4.32269	4.08804	3.84937	3.60718	3.36167	3.11837	2.87312	2.62815	2.3835	2.1428	1.9012	1.66053	1.42297
8.24044	8.23742	8.22735	8.20892	8.18287	8.15076	8.11199	8.06553	8.01088	7.95117	7.88216	7.8036	7.72316	7.63256	7.5336	7.43274	7.32048	7.20296	7.07499	6.9454	6.80495	6.65979	6.50777	6.34751	6.18399	6.01001	5.83127	5.64907	5.45669	5.26188	5.06	4.85297	4.64112	4.42521	4.20518	3.9784	3.75292	3.5214	3.28964	3.05387	2.81928	2.58467	2.35046	2.11655	1.88072	1.64931	1.41982	1.19268	0.968496	0.748634
7.5183	7.51536	7.50484	7.4856	7.46045	7.42614	7.38288	7.33409	7.2775	7.21442	7.14211	7.06549	6.98001	6.88756	6.78639	6.67592	6.56297	6.44015	6.3112	6.17487	6.03206	5.88417	5.72773	5.56349	5.39725	5.21899	5.03971	4.85298	4.66053	4.46242	4.26056	4.05188	3.84118	3.62767	3.40913	3.18853	2.96942	2.74549	2.51866	2.29642	2.07177	1.84711	1.62346	1.40264	1.18314	0.968197	0.751551	0.539215	0.3325	0.131037
6.76664	6.76233	6.74924	6.72947	6.70072	6.66762	6.62599	6.57474	6.51477	6.45077	6.37746	6.29497	6.20648	6.11257	6.00942	5.90082	5.78183	5.65591	5.52493	5.38769	5.24211	5.08937	4.93356	4.76703	4.59745	4.42321	4.23993	4.05574	3.86335	3.66766	3.46833	3.26536	3.06309	2.85336	2.64396	2.43415	2.22137	2.00731	1.79391	1.58317	1.36918	1.15865	0.951178	0.742689	0.538553	0.338964	0.141223	0.0551193	0.244293	0.428543
5.98062	5.97666	5.96582	5.94636	5.91947	5.88349	5.84003	5.78983	5.73145	5.6655	5.59053	5.50866	5.42062	5.32196	5.21792	5.10564	4.98518	4.86131	4.72742	4.59002	4.44362	4.29467	4.13592	3.97277	3.80688	3.63244	3.45543	3.27506	3.08669	2.8999	2.70551	2.51165	2.3172	2.11695	1.91918	1.71783	1.51721	1.31913	1.11623	0.91729	0.719549	0.523601	0.330091	0.140287	0.0478119	0.233715	0.411451	0.586991	0.760201	0.924927
5.19211	5.18612	5.17394	5.15325	5.12455	5.08948	5.04595	4.99441	4.93432	4.8663	4.79296	4.7099	4.61853	4.52325	4.42175	4.30887	4.19094	4.06665	3.93453	3.80019	3.65553	3.50972	3.35561	3.1993	3.03638	2.86893	2.7001	2.52475	2.34654	2.16803	1.98435	1.80148	1.61367	1.42742	1.23843	1.05114	0.865293	0.677116	0.491747	0.307373	0.122688	0.0547142	0.233426	0.404893	0.575306	0.743213	0.905105	1.06097	1.21338	1.35987
4.38705	4.38462	4.37252	4.35452	4.32757	4.2927	4.2485	4.19768	4.14046	4.07554	4.00298	3.92013	3.83374	3.73886	3.63621	3.52846	3.4138	3.29299	3.16771	3.03745	2.89844	2.75712	2.61002	2.45857	2.30299	2.14568	1.9825	1.81626	1.65087	1.47861	1.30732	1.13519	0.960138	0.786229	0.610027	0.436778	0.263353	0.0920358	0.0792327	0.247374	0.413734	0.576559	0.734996	0.892452	1.04398	1.19393	1.33611	1.47307	1.60879	1.73398
3.61408	3.6117	3.59963	3.58002	3.55213	3.51686	3.47566	3.42627	3.37013	3.3052	3.23345	3.15435	3.0699	2.97953	2.88222	2.78039	2.67208	2.5547	2.43525	2.30946	2.17894	2.04542	1.9037	1.75912	1.61435	1.46204	1.30939	1.1538	1.00026	0.839857	0.679313	0.519926	0.357103	0.19711	0.0360375	0.122902	0.28157	0.438956	0.592607	0.745271	0.892217	1.03882	1.1811	1.32063	1.45394	1.58362	1.7061	1.82768	1.94104	2.04994
2.8644	2.85912	2.84965	2.82949	2.80412	2.77185	2.73205	2.68484	2.63008	2.56875	2.50123	2.42775	2.34816	2.26057	2.16838	2.07101	1.96724	1.85593	1.74218	1.62493	1.50117	1.37491	1.24267	1.10555	0.971194	0.830931	0.687023	0.543741	0.399144	0.252678	0.103396	0.0426692	0.189775	0.33927	0.482487	0.629083	0.77163	0.912072	1.04993	1.1836	1.31622	1.44391	1.56832	1.68916	1.80424	1.91485	2.02089	2.12258	2.2182	2.30768
2.15441	2.14945	2.14142	2.12245	2.09954	2.06855	2.03003	1.98531	1.93338	1.87595	1.81336	1.7434	1.66683	1.58382	1.49635	1.40299	1.30599	1.20323	1.09748	0.989084	0.873157	0.751717	0.630322	0.50546	0.378306	0.249757	0.117636	0.0165137	0.147158	0.28119	0.417333	0.550661	0.683512	0.815707	0.946977	1.07687	1.20256	1.32898	1.44836	1.56694	1.68203	1.791	1.90126	2.00083	2.09951	2.19335	2.27914	2.36449	2.43937	2.51389
1.49293	1.48863	1.47952	1.46157	1.43887	1.40948	1.37434	1.33172	1.28163	1.22887	1.16846	1.10328	1.0322	0.95397	0.871694	0.784808	0.694078	0.599458	0.499819	0.397338	0.291035	0.181769	0.0685265	0.0457845	0.161766	0.278353	0.399902	0.521214	0.641736	0.7626	0.88297	1.00189	1.12274	1.23899	1.35487	1.4717	1.5795	1.68724	1.79348	1.89315	1.99091	2.08592	2.1764	2.26023	2.34032	2.41562	2.48586	2.55079	2.6117	2.66722
0.873107	0.86941	0.860124	0.842928	0.82303	0.79542	0.762169	0.723804	0.678395	0.626611	0.571073	0.510373	0.443161	0.373592	0.297715	0.215576	0.132515	0.0442023	0.0456279	0.139742	0.237944	0.337505	0.43864	0.543007	0.650798	0.757193	0.863045	0.970271	1.08042	1.18862	1.29629	1.39949	1.5053	1.60756	1.70877	1.80614	1.90121	1.99377	2.08286	2.16795	2.24781	2.32585	2.40006	2.46513	2.52838	2.5906	2.64382	2.69062	2.73539	2.77542
0.30187	0.296632	0.288447	0.274094	0.254855	0.229664	0.199327	0.163653	0.122779	0.0763713	0.0255032	0.0316948	0.0925121	0.158819	0.226694	0.299529	0.376363	0.4589	0.542568	0.628537	0.714923	0.80486	0.894628	0.987921	1.08227	1.17936	1.27397	1.37035	1.46538	1.5605	1.65245	1.74483	1.8352	1.92472	2.0095	2.09082	2.17109	2.24834	2.32147	2.39027	2.45344	2.51689	2.57343	2.62457	2.67102	2.71416	2.75427	2.78704	2.81529	2.84016
0.217291	0.220129	0.227529	0.241494	0.259424	0.283104	0.312572	0.344499	0.383994	0.425558	0.472279	0.525063	0.579352	0.638054	0.700879	0.767857	0.835852	0.90797	0.983377	1.05871	1.13714	1.21845	1.30037	1.38332	1.46766	1.55146	1.63441	1.71709	1.79734	1.87826	1.95955	2.03851	2.11672	2.18928	2.25929	2.32596	2.39089	2.45182	2.5094	2.56507	2.61436	2.65933	2.70039	2.73796	2.7705	2.80001	2.82409	2.84298	2.85803	2.86822
0.687725	0.687523	0.695984	0.707593	0.725399	0.744706	0.770501	0.80073	0.834865	0.873514	0.916944	0.962834	1.01188	1.06632	1.12293	1.18404	1.24596	1.30931	1.37625	1.44381	1.51226	1.58301	1.65495	1.72602	1.79899	1.87011	1.94227	2.01167	2.08142	2.14947	2.21707	2.28144	2.34462	2.40392	2.46135	2.51597	2.56596	2.60999	2.6528	2.69164	2.72795	2.75909	2.78681	2.81297	2.83197	2.84618	2.85497	2.86211	2.86525	2.86393
1.10859	1.11064	1.11762	1.12917	1.14278	1.16199	1.18525	1.21143	1.24295	1.27628	1.31452	1.35564	1.40046	1.44723	1.4967	1.54993	1.60346	1.66024	1.71825	1.77696	1.83634	1.89908	1.95926	2.02037	2.08093	2.14143	2.20054	2.25924	2.31643	2.37118	2.42458	2.47617	2.52446	2.57298	2.61496	2.65473	2.69289	2.72758	2.7581	2.78387	2.80524	2.82332	2.83798	2.84875	2.85492	2.85812	2.85508	2.8518	2.84283	2.83143
1.48105	1.48386	1.48938	1.49886	1.51273	1.52992	1.54819	1.57296	1.60033	1.62992	1.66273	1.69746	1.73578	1.77743	1.82037	1.86568	1.91194	1.96055	2.00869	2.05932	2.11081	2.16166	2.21384	2.26416	2.31492	2.36517	2.41408	2.46122	2.50789	2.55028	2.59264	2.63146	2.66647	2.70167	2.73167	2.75836	2.78278	2.80143	2.82062	2.83416	2.84382	2.84943	2.85301	2.85123	2.84745	2.83986	2.82939	2.81579	2.79771	2.77891
1.80622	1.80874	1.81279	1.82239	1.83093	1.8476	1.86458	1.88375	1.90856	1.93378	1.96121	1.99161	2.02589	2.06034	2.0954	2.13503	2.17424	2.21436	2.25637	2.29896	2.3413	2.38337	2.42549	2.46828	2.50812	2.54711	2.58522	2.62147	2.65497	2.68527	2.71515	2.74263	2.76581	2.78713	2.80604	2.82146	2.83372	2.84345	2.8497	2.85242	2.8519	2.84735	2.84172	2.82996	2.81598	2.79869	2.78015	2.75663	2.73167	2.70375
2.08255	2.08402	2.08951	2.09688	2.10683	2.12081	2.13531	2.15319	2.17297	2.19587	2.21988	2.24581	2.27291	2.3017	2.33238	2.36272	2.39477	2.42737	2.46019	2.49278	2.52596	2.55883	2.59222	2.6249	2.65403	2.68302	2.71031	2.73621	2.758	2.77987	2.80018	2.81771	2.83066	2.83975	2.84845	2.85464	2.85538	2.85344	2.84868	2.84223	2.83385	2.81965	2.80247	2.78199	2.7603	2.73567	2.71031	2.68155	2.65259	2.62113
2.32244	2.32287	2.32674	2.33272	2.33986	2.34918	2.36303	2.37559	2.39156	2.40915	2.42827	2.45058	2.47208	2.49626	2.52078	2.54561	2.56938	2.59544	2.62098	2.64746	2.67343	2.69872	2.72104	2.74371	2.76309	2.7822	2.80067	2.81756	2.83189	2.84251	2.85148	2.85483	2.86089	2.86121	2.85844	2.8543	2.84801	2.8373	2.82434	2.80904	2.79025	2.76942	2.7443	2.71883	2.69198	2.66146	2.63009	2.59617	2.5636	2.52702
2.51734	2.52003	2.52093	2.52704	2.53183	2.53978	2.54831	2.55976	2.57155	2.58537	2.60079	2.61857	2.63434	2.65231	2.67119	2.68925	2.70712	2.72603	2.74561	2.76503	2.78098	2.79853	2.81123	2.82636	2.83803	2.84844	2.85799	2.86502	2.86929	2.87068	2.86974	2.86732	2.86199	2.85766	2.8432	2.83065	2.8168	2.80027	2.77994	2.75411	2.72942	2.70439	2.67486	2.64261	2.60959	2.57779	2.54354	2.50747	2.47134	2.43646
2.67034	2.67152	2.67268	2.67682	2.68133	2.68639	2.69314	2.7015	2.71178	2.72208	2.73503	2.74728	2.75879	2.77069	2.78248	2.79746	2.80992	2.82254	2.83502	2.84481	2.85581	2.86408	2.87043	2.87454	2.88169	2.8847	2.88353	2.88097	2.87868	2.87343	2.86519	2.85348	2.84108	2.82564	2.80918	2.78932	2.76511	2.74182	2.718	2.68706	2.65743	2.62794	2.59426	2.55891	2.52363	2.49068	2.45392	2.42018	2.38862	2.35482
2.78796	2.78725	2.78974	2.79192	2.79553	2.79976	2.80529	2.8135	2.81858	2.82465	2.83336	2.84124	2.84918	2.85715	2.86417	2.87191	2.87918	2.88666	2.89056	2.8939	2.89698	2.90049	2.90172	2.89695	2.89561	2.89047	2.88373	2.87632	2.8645	2.84998	2.83629	2.82007	2.80054	2.77835	2.75758	2.72854	2.70133	2.67469	2.64315	2.6123	2.57917	2.54366	2.51049	2.4747	2.44071	2.4086	2.37586	2.34524	2.3171	2.29113
2.8728	2.87346	2.87604	2.87748	2.88162	2.88431	2.88604	2.88912	2.89141	2.89788	2.90292	2.90676	2.90863	2.91135	2.91438	2.91613	2.91802	2.9207	2.91955	2.91734	2.91347	2.90987	2.90229	2.89601	2.88661	2.8743	2.8627	2.848	2.82896	2.81213	2.79091	2.76864	2.74266	2.71678	2.69021	2.66009	2.63051	2.59576	2.56487	2.53389	2.49653	2.4643	2.43004	2.39791	2.36834	2.33836	2.31341	2.28536	2.26478	2.24453
2.93174	2.93242	2.93338	2.93285	2.93579	2.93639	2.93812	2.93837	2.93727	2.93877	2.94233	2.94204	2.93989	2.94044	2.93999	2.93652	2.93216	2.92805	2.92164	2.91448	2.90679	2.89486	2.88477	2.87303	2.85571	2.84124	2.82147	2.80435	2.78069	2.75644	2.73196	2.70369	2.67656	2.64518	2.61821	2.58375	2.55202	2.51846	2.48587	2.45381	2.42393	2.39086	2.36352	2.33586	2.3127	2.28867	2.27094	2.25247	2.23805	2.22323
2.9656	2.96449	2.96532	2.96353	2.96459	2.96627	2.96402	2.96149	2.95835	2.95842	2.95569	2.95342	2.94848	2.94632	2.94012	2.93287	2.92622	2.91455	2.90453	2.89475	2.88046	2.8657	2.84951	2.83298	2.81223	2.79184	2.76978	2.74309	2.71948	2.69143	2.66412	2.63365	2.604	2.57222	2.54001	2.5095	2.47878	2.44449	2.41472	2.38694	2.36249	2.33833	2.3163	2.29845	2.28108	2.26792	2.25729	2.24896	2.24186	2.23961
2.97329	2.97344	2.97332	2.97105	2.97139	2.97013	2.96585	2.96143	2.95978	2.95518	2.94853	2.94341	2.93875	2.93064	2.92021	2.90961	2.89686	2.88507	2.87358	2.85544	2.83985	2.82055	2.80265	2.77862	2.75753	2.73179	2.70777	2.67864	2.65063	2.62033	2.59241	2.56169	2.53242	2.50049	2.4712	2.44213	2.41355	2.38666	2.36548	2.34336	2.33041	2.31325	2.29975	2.29186	2.28434	2.28301	2.27993	2.28429	2.28801	2.29447
2.95866	2.95947	2.96087	2.95904	2.95743	2.95453	2.95035	2.94601	2.93972	2.93385	2.9266	2.91882	2.90863	2.89714	2.88366	2.87127	2.85658	2.84076	2.82369	2.80421	2.78581	2.76319	2.7426	2.71756	2.69221	2.66628	2.63962	2.60969	2.58294	2.55292	2.52295	2.49465	2.46718	2.43911	2.41689	2.39339	2.37731	2.35894	2.34638	2.33613	2.32886	2.32459	2.32281	2.32584	2.33268	2.34069	2.35099	2.36604	2.38274	2.40265
2.94077	2.93827	2.93596	2.93284	2.92912	2.92675	2.92024	2.91385	2.90612	2.89903	2.88664	2.87757	2.86556	2.85179	2.83969	2.82398	2.80522	2.78663	2.7678	2.7466	2.72375	2.70087	2.67682	2.65152	2.6275	2.59805	2.57103	2.54455	2.51817	2.49168	2.46749	2.44548	2.42736	2.40773	2.395	2.38165	2.37498	2.37218	2.36698	2.37073	2.37367	2.38399	2.39668	2.40889	2.42579	2.45023	2.47422	2.49906	2.52881	2.56339
2.89427	2.8929	2.89337	2.89313	2.88748	2.88445	2.87702	2.86991	2.86101	2.84972	2.83983	2.82701	2.8145	2.79934	2.78185	2.76497	2.74707	2.7277	2.7055	2.68262	2.65976	2.63554	2.61213	2.58545	2.56146	2.53976	2.5164	2.49409	2.47593	2.45687	2.44343	2.43029	2.42398	2.41565	2.41421	2.41634	2.41807	2.42732	2.44045	2.45412	2.47056	2.49303	2.51806	2.54659	2.57866	2.61425	2.64997	2.69186	2.73615	2.78113
2.85008	2.84929	2.84576	2.84516	2.84095	2.8336	2.8243	2.81616	2.80591	2.79502	2.78407	2.76864	2.7551	2.73963	2.72177	2.70323	2.68378	2.66422	2.64202	2.62052	2.60035	2.57819	2.55694	2.53819	2.52028	2.50314	2.48993	2.47754	2.47034	2.46045	2.46164	2.4613	2.46361	2.47092	2.48287	2.49835	2.51529	2.53693	2.56377	2.59462	2.62658	2.66137	2.70019	2.74633	2.7909	2.83903	2.89194	2.94686	3.00667	3.06568
2.79295	2.79302	2.79005	2.78669	2.78176	2.77695	2.76859	2.75737	2.74722	2.73608	2.72326	2.70995	2.69383	2.67838	2.66271	2.6446	2.62815	2.61021	2.593	2.57668	2.5582	2.54464	2.5325	2.52125	2.51363	2.50788	2.50529	2.50638	2.51175	2.51926	2.52884	2.54559	2.56159	2.5845	2.61237	2.64175	2.67325	2.71162	2.75256	2.79728	2.84479	2.89688	2.95281	3.01026	3.0702	3.13307	3.20017	3.27125	3.34372	3.41833
2.73631	2.73429	2.73122	2.7271	2.72303	2.71761	2.70953	2.70209	2.6918	2.68139	2.66996	2.6563	2.64455	2.63131	2.61998	2.60551	2.59169	2.58228	2.57132	2.56257	2.55742	2.55314	2.55172	2.55237	2.55953	2.56242	2.5773	2.59316	2.6113	2.63278	2.65821	2.6879	2.72265	2.76251	2.80408	2.84893	2.90002	2.95267	3.00899	3.06862	3.13372	3.2026	3.27168	3.34604	3.41928	3.49933	3.57862	3.66365	3.75141	3.84103
2.69107	2.68811	2.68622	2.68398	2.6802	2.6746	2.66711	2.66175	2.65522	2.64774	2.64015	2.63016	2.62212	2.61611	2.61026	2.60614	2.60062	2.59981	2.60076	2.60239	2.60696	2.61674	2.63	2.64355	2.66318	2.68585	2.71264	2.74401	2.77712	2.81371	2.85716	2.90585	2.95417	3.0084	3.07092	3.13233	3.19996	3.26711	3.34074	3.41728	3.49857	3.57988	3.6674	3.75491	3.84602	3.93972	4.03631	4.13368	4.23634	4.3407
2.67316	2.67209	2.66686	2.6659	2.66591	2.66164	2.65977	2.65732	2.65303	2.65343	2.64948	2.64837	2.64848	2.64992	2.65376	2.65742	2.66585	2.6766	2.68891	2.70505	2.725	2.74805	2.77224	2.80396	2.83809	2.87852	2.92302	2.96715	3.01857	3.07428	3.13316	3.19574	3.26379	3.33759	3.41433	3.4933	3.57687	3.66247	3.7537	3.84653	3.94281	4.04066	4.14344	4.24604	4.35393	4.46073	4.57111	4.68584	4.8003	4.91806
2.69945	2.69971	2.69622	2.69793	2.697	2.69755	2.7015	2.70108	2.70723	2.70987	2.71478	2.7207	2.7313	2.74461	2.75813	2.77761	2.79772	2.81968	2.84895	2.87875	2.91287	2.95026	2.99387	3.04103	3.09442	3.14957	3.20945	3.27406	3.34189	3.41378	3.49297	3.57419	3.66206	3.75068	3.84188	3.93651	4.03652	4.14031	4.24698	4.35551	4.46705	4.5812	4.69586	4.81615	4.93752	5.06123	5.18829	5.31631	5.44684	5.57811
2.77954	2.78322	2.78648	2.78945	2.79224	2.79801	2.80347	2.81157	2.82171	2.83362	2.84948	2.86635	2.88838	2.91277	2.93943	2.97168	3.00527	3.04692	3.08784	3.13475	3.18611	3.24103	3.30183	3.36744	3.43365	3.51017	3.58785	3.66981	3.75437	3.84801	3.94354	4.04178	4.14458	4.25047	4.35825	4.47203	4.58918	4.70755	4.82809	4.95289	5.07804	5.20845	5.34011	5.47295	5.60936	5.7474	5.88837	6.02818	6.1679	6.30352
2.93776	2.9426	2.94506	2.95327	2.96027	2.96993	2.98413	2.9992	3.01916	3.04214	3.06811	3.09693	3.13153	3.168	3.2097	3.25783	3.30735	3.36259	3.41963	3.48583	3.55275	3.62801	3.7063	3.78583	3.87521	3.96743	4.06029	4.16146	4.26593	4.37655	4.48841	4.60319	4.72234	4.84603	4.97189	5.10223	5.2329	5.36896	5.50362	5.6443	5.78369	5.92908	6.07721	6.22403	6.37126	6.52026	6.6666	6.80883	6.94867	7.0852
3.18795	3.18966	3.19418	3.2042	3.21786	3.23274	3.25738	3.27942	3.3102	3.34289	3.38086	3.42343	3.47078	3.52347	3.5796	3.64186	3.70767	3.7795	3.85539	3.93813	4.02324	4.11587	4.20929	4.31137	4.41764	4.5264	4.63952	4.7584	4.88063	5.00588	5.13396	5.26679	5.40196	5.5424	5.68256	5.82715	5.97134	6.11965	6.2692	6.42259	6.58083	6.73883	6.89671	7.05148	7.20622	7.35598	7.50249	7.64599	7.79635	7.95042
3.53747	3.5399	3.54858	3.56157	3.57815	3.60306	3.63264	3.66734	3.70511	3.74862	3.80008	3.85737	3.92083	3.98564	4.05766	4.13759	4.21953	4.31012	4.40169	4.50291	4.60419	4.71446	4.828	4.94585	5.06844	5.1973	5.32718	5.46295	5.60055	5.74218	5.88851	6.03675	6.18547	6.33775	6.49178	6.64851	6.80581	6.96959	7.14211	7.30603	7.46858	7.62864	7.78968	7.94544	8.09885	8.25001	8.40231	8.56706	8.70095	8.81188
3.9982	4.00479	4.01506	4.03442	4.05929	4.08916	4.12843	4.17107	4.22161	4.2778	4.34397	4.41423	4.49047	4.57068	4.66111	4.75371	4.85554	4.96028	5.07126	5.18797	5.30885	5.4339	5.56286	5.6971	5.8395	5.98361	6.12974	6.27893	6.43319	6.58912	6.74773	6.90788	7.07029	7.23543	7.40384	7.57789	7.7593	7.92852	8.09508	8.26145	8.4281	8.59156	8.75037	8.90503	9.05869	9.23014	9.36571	9.4716	9.58771	9.70234
4.60928	4.61349	4.62406	4.64561	4.67604	4.7141	4.76125	4.81544	4.87631	4.9442	5.02306	5.10653	5.19651	5.29152	5.39588	5.50668	5.621	5.74416	5.87068	6.00314	6.14063	6.28124	6.42873	6.57921	6.73424	6.89413	7.05264	7.21542	7.38445	7.54982	7.71997	7.89175	8.06639	8.25443	8.43901	8.61057	8.78179	8.95587	9.12873	9.29574	9.45919	9.61737	9.77299	9.94658	10.0795	10.1813	10.294	10.4053	10.5163	10.6298
5.38928	5.39475	5.40629	5.43217	5.46764	5.50961	5.56151	5.62341	5.69162	5.77173	5.86094	5.95563	6.05623	6.16737	6.28497	6.40646	6.53774	6.67366	6.81242	6.96229	7.10941	7.26471	7.42459	7.59097	7.75536	7.92563	8.09539	8.26836	8.4456	8.62364	8.80734	9.00601	9.18993	9.36394	9.54036	9.71882	9.89553	10.0654	10.2304	10.3944	10.5512	10.7199	10.8444	10.945	11.0554	11.1612	11.2702	11.3801	11.4877	11.5891
6.38148	6.38653	6.40069	6.42526	6.46465	6.50763	6.56618	6.63023	6.70577	6.79114	6.8821	6.98398	7.09702	7.21585	7.34162	7.47247	7.6138	7.75892	7.90994	8.06757	8.22704	8.39514	8.56502	8.73669	8.91112	9.08769	9.26746	9.4528	9.65229	9.84082	10.0202	10.1975	10.3762	10.5557	10.7338	10.9073	11.0776	11.2427	11.3984	11.5437	11.6756	11.7739	11.8741	11.9748	12.077	12.1834	12.2844	12.3754	12.4617	12.5443
7.57555	7.57917	7.59486	7.62414	7.66329	7.71094	7.76828	7.83662	7.91498	8.00478	8.10335	8.20688	8.32323	8.44489	8.5752	8.71609	8.86236	9.01214	9.17073	9.33133	9.4981	9.66746	9.84164	10.0183	10.2082	10.4013	10.5871	10.7665	10.9486	11.1256	11.3039	11.4825	11.6633	11.8411	12.0103	12.1652	12.3026	12.4435	12.5794	12.667	12.7595	12.8545	12.9519	13.0432	13.1307	13.2152	13.2957	13.3648	13.4222	13.464
8.96744	8.97489	8.98949	9.01799	9.05541	9.10459	9.16142	9.23259	9.31226	9.40242	9.505	9.61119	9.72845	9.85168	9.98194	10.1221	10.2671	10.4209	10.5773	10.74	10.9123	11.1025	11.2858	11.4625	11.6375	11.8128	11.9909	12.1629	12.3409	12.519	12.7006	12.8749	13.0234	13.1634	13.2966	13.4213	13.5609	13.6383	13.7218	13.8063	13.8893	13.9699	14.0469	14.1154	14.1775	14.2347	14.286	14.3041	14.3413	14.3732
10.5396	10.5481	10.5651	10.5958	10.6327	10.6807	10.7391	10.8085	10.8864	10.9772	11.077	11.183	11.2976	11.424	11.5528	11.6938	11.8442	12.0145	12.1823	12.348	12.5084	12.6692	12.8376	13.003	13.1673	13.3334	13.5068	13.6814	13.8387	13.9878	14.1306	14.262	14.384	14.4976	14.623	14.6945	14.7666	14.8343	14.8996	14.9658	15.0276	15.0803	15.1263	15.167	15.1963	15.1946	15.2186	15.2318	15.2351	15.2383
12.3111	12.319	12.3327	12.363	12.398	12.4442	12.5039	12.5709	12.6469	12.7346	12.8366	12.9514	13.0803	13.2199	13.3532	13.4944	13.635	13.7744	13.9198	14.0664	14.2121	14.361	14.5097	14.6538	14.7967	14.9438	15.0905	15.224	15.3533	15.4715	15.5759	15.6749	15.7853	15.8453	15.898	15.9476	15.9979	16.0395	16.0817	16.116	16.1405	16.1609	16.1702	16.1471	16.1435	16.1369	16.1175	16.0932	16.0655	16.0277
14.3198	14.3252	14.3419	14.3743	14.4218	14.4766	14.5422	14.6158	14.6975	14.7885	14.8887	14.9892	15.1	15.212	15.3269	15.4363	15.5467	15.6542	15.7697	15.8861	15.9956	16.115	16.2399	16.3624	16.4888	16.6054	16.7132	16.8105	16.8981	16.9694	17.0493	17.0984	17.1295	17.1544	17.1833	17.2038	17.2211	17.2309	17.2301	17.224	17.2095	17.1652	17.1305	17.0946	17.0528	16.9992	16.9441	16.8794	16.8107	16.7358
16.6389	16.6475	16.6588	16.6805	16.7123	16.7513	16.7949	16.8517	16.9106	16.9774	17.0471	17.1209	17.1946	17.2647	17.3375	17.4172	17.5001	17.5882	17.6662	17.7599	17.8585	17.9561	18.0559	18.144	18.2237	18.2946	18.353	18.3959	18.4466	18.4754	18.4794	18.48	18.4767	18.4657	18.4581	18.4353	18.4064	18.3716	18.3251	18.2542	18.1871	18.1175	18.0428	17.9627	17.8774	17.7822	17.6795	17.5756	17.4671	17.3552
18.9758	18.9785	18.984	19.003	19.0212	19.0475	19.0802	19.1148	19.1529	19.1967	19.2403	19.2796	19.3209	19.3693	19.4151	19.4713	19.521	19.5842	19.6532	19.7245	19.7929	19.8577	19.908	19.9472	19.9738	19.9862	20.0017	20.0023	19.9755	19.9388	19.8985	19.8557	19.8069	19.7501	19.6851	19.6137	19.5334	19.4278	19.3206	19.2179	19.1051	18.9903	18.8666	18.7356	18.6013	18.4658	18.3255	18.1809	18.0309	17.88
21.3335	21.3337	21.3393	21.348	21.36	21.3689	21.3861	21.4013	21.4124	21.4273	21.4443	21.4631	21.4838	21.5066	21.5326	21.5705	21.6174	21.6601	21.7057	21.7412	21.7644	21.7713	21.7657	21.7437	21.726	21.6997	21.6343	21.5588	21.4769	21.3897	21.2966	21.1949	21.0897	20.9702	20.8467	20.6995	20.5491	20.403	20.2527	20.0945	19.9337	19.7652	19.593	19.4142	19.2351	19.0551	18.8698	18.6839	18.4974	18.3061
23.7031	23.7017	23.7044	23.7053	23.7035	23.6978	23.6956	23.6894	23.6809	23.6771	23.6777	23.6666	23.6774	23.6945	23.7155	23.7367	23.755	23.7639	23.758	23.7364	23.6999	23.6365	23.5969	23.5402	23.4387	23.323	23.1977	23.0675	22.9294	22.7822	22.6275	22.467	22.2947	22.0969	21.8971	21.6996	21.4992	21.2963	21.0878	20.8707	20.6521	20.4338	20.2142	19.989	19.7646	19.5382	19.3084	19.0815	18.8524	18.6254
26.0709	26.0669	26.0592	26.0495	26.036	26.0138	25.9937	25.9761	25.9554	25.9349	25.9323	25.9318	25.9346	25.9322	25.9237	25.9058	25.8687	25.8174	25.7433	25.6527	25.5814	25.4858	25.3459	25.1888	25.0235	24.8472	24.6671	24.4758	24.2781	24.0712	23.8526	23.6122	23.3626	23.1154	22.8655	22.6083	22.3495	22.0824	21.8127	21.5416	21.2696	21.0007	20.7281	20.456	20.187	19.9183	19.6463	19.3813	19.1172	18.8526
28.4393	28.4336	28.4225	28.4025	28.3782	28.3498	28.3152	28.2977	28.2841	28.274	28.2561	28.2323	28.203	28.1558	28.0934	28.007	27.8954	27.7796	27.6692	27.5303	27.3409	27.1332	26.9193	26.6969	26.4682	26.2307	25.9865	25.7357	25.4775	25.19	24.8949	24.6016	24.303	24.0002	23.6928	23.3777	23.0615	22.7429	22.4219	22.102	21.7823	21.4624	21.1441	20.8289	20.5162	20.2061	19.897	19.5935	19.2931	18.9991
31.0719	31.0667	31.0515	31.0184	30.9955	30.9681	30.9338	30.895	30.8393	30.7735	30.6909	30.5859	30.4662	30.3238	30.1788	30.0119	29.8528	29.6537	29.4101	29.1484	28.8746	28.5998	28.3301	28.0541	27.7657	27.4664	27.1564	26.8109	26.4649	26.1216	25.7724	25.4209	25.0669	24.706	24.3478	23.9884	23.629	23.2662	22.9054	22.5436	22.1825	21.8226	21.4668	21.1138	20.7652	20.4194	20.0767	19.7398	19.4084	19.0813
33.3431	33.3613	33.3769	33.3809	33.3736	33.3498	33.3158	33.2641	33.1976	33.112	32.9962	32.8672	32.7054	32.5056	32.3202	32.0673	31.7675	31.4399	31.0924	30.7248	30.3667	30.0083	29.646	29.2751	28.8992	28.4752	28.0632	27.6522	27.2455	26.8444	26.463	26.0699	25.67	25.2679	24.8661	24.4625	24.0614	23.6598	23.261	22.8646	22.4705	22.082	21.6986	21.3154	20.9371	20.564	20.196	19.8334	19.4739	19.1197
35.4903	35.4846	35.4701	35.4474	35.4287	35.4007	35.3567	35.2972	35.2092	35.0758	34.9045	34.6982	34.4982	34.2079	33.8781	33.5246	33.1647	32.7957	32.4138	32.023	31.6201	31.2098	30.7863	30.3036	29.8346	29.3627	28.8923	28.4235	27.9622	27.4987	27.0336	26.5755	26.1187	25.665	25.2206	24.7808	24.3495	23.9247	23.5044	23.0845	22.6681	22.2529	21.8439	21.4399	21.0387	20.6412	20.2519	19.8779	19.5188	19.1706
37.497	37.4966	37.4762	37.4423	37.3915	37.3072	37.1922	37.0373	36.852	36.6567	36.4288	36.131	35.7977	35.4372	35.0609	34.6718	34.2698	33.8545	33.4275	32.9927	32.5213	32.0076	31.505	31.0018	30.4974	29.9925	29.4894	28.981	28.4682	27.9588	27.4537	26.9562	26.4632	25.9733	25.4939	25.0198	24.5517	24.0905	23.6381	23.1908	22.7502	22.3202	21.9015	21.4942	21.099	20.7128	20.3355	19.9704	19.6139	19.2672
39.4543	39.4371	39.3833	39.3051	39.1951	39.0335	38.8048	38.6356	38.3521	38.0081	37.64	37.2536	36.8656	36.4758	36.0691	35.6451	35.2096	34.7651	34.2051	33.6606	33.1235	32.5864	32.0523	31.5151	30.9745	30.4281	29.8816	29.3345	28.7929	28.2553	27.7174	27.1885	26.6653	26.1454	25.6383	25.1343	24.6471	24.1732	23.7105	23.2595	22.8188	22.3878	21.9716	21.567	21.1765	20.796	20.4252	20.0635	19.7069	19.3607
41.2317	41.1951	41.0786	40.971	41.2186	40.9936	40.6378	40.3037	39.9801	39.62	39.1798	38.7271	38.2678	37.8058	37.3683	36.4764	35.825	35.2489	34.6805	34.1172	33.5541	32.9939	32.4238	31.8457	31.2682	30.6896	30.1149	29.5457	28.9811	28.4249	27.8756	27.3316	26.7957	26.2666	25.7479	25.2392	24.7444	24.2603	23.7898	23.3272	22.8763	22.4404	22.0188	21.6115	21.2197	20.838	20.4697	20.1145	19.7692	19.4314
52.4103	45.9985	44.9988	44.3772	43.8253	43.3015	42.8031	42.3403	41.9249	41.6047	41.4286	37.1933	38.1298	37.6802	37.1614	36.6232	36.0729	35.5223	34.9748	34.3725	33.7591	33.1523	32.558	31.9679	31.3851	30.8051	30.2238	29.6431	29.0717	28.5041	27.9392	27.384	26.8375	26.2991	25.7746	25.2542	24.7529	24.2629	23.787	23.3275	22.882	22.448	22.0332	21.6293	21.2412	20.8625	20.4954	20.1417	19.7998	19.4625
41.2317	41.1951	41.0786	40.971	41.2186	40.9936	40.6378	40.3037	39.9801	39.62	39.1798	38.7271	38.2678	37.8058	37.3683	36.4764	35.825	35.2489	34.6805	34.1172	33.5541	32.9939	32.4238	31.8457	31.2682	30.6896	30.1149	29.5457	28.9811	28.4249	27.8756	27.3316	26.7957	26.2666	25.7479	25.2392	24.7444	24.2603	23.7898	23.3272	22.8763	22.4404	22.0188	21.6115	21.2197	20.838	20.4697	20.1145	19.7692	19.4314
39.4543	39.4371	39.3833	39.3051	39.1951	39.0335	38.8048	38.6356	38.3521	38.0081	37.64	37.2536	36.8656	36.4758	36.0691	35.6451	35.2096	34.7651	34.2051	33.6606	33.1235	32.5864	32.0523	31.5151	30.9745	30.4281	29.8816	29.3345	28.7929	28.2553	27.7174	27.1885	26.6653	26.1454	25.6383	25.1343	24.6471	24.1732	23.7105	23.2595	22.8188	22.3878	21.9716	21.567	21.1765	20.796	20.4252	20.0635	19.7069	19.3607
37.497	37.4966	37.4762	37.4423	37.3915	37.3072	37.1922	37.0373	36.852	36.6567	36.4288	36.131	35.7977	35.4372	35.0609	34.6718	34.2698	33.8545	33.4275	32.9927	32.5213	32.0076	31.505	31.0018	30.4974	29.9925	29.4894	28.981	28.4682	27.9588	27.4537	26.9562	26.4632	25.9733	25.4939	25.0198	24.5517	24.0905	23.6381	23.1908	22.7502	22.3202	21.9015	21.4942	21.099	20.7128	20.3355	19.9704	19.6139	19.2672
35.4903	35.4846	35.4701	35.4474	35.4287	35.4007	35.3567	35.2972	35.2092	35.0758	34.9045	34.6982	34.4982	34.2079	33.8781	33.5246	33.1647	32.7957	32.4138	32.023	31.6201	31.2098	30.7863	30.3036	29.8346	29.3627	28.8923	28.4235	27.9622	27.4987	27.0336	26.5755	26.1187	25.665	25.2206	24.7808	24.3495	23.9247	23.5044	23.0845	22.6681	22.2529	21.8439	21.4399	21.0387	20.6412	20.2519	19.8779	19.5188	19.1706
33.3431	33.3613	33.3769	33.3809	33.3736	33.3498	33.3158	33.2641	33.1976	33.112	32.9962	32.8672	32.7054	32.5056	32.3202	32.0673	31.7675	31.4399	31.0924	30.7248	30.3667	30.0083	29.646	29.2751	28.8992	28.4752	28.0632	27.6522	27.2455	26.8444	26.463	26.0699	25.67	25.2679	24.8661	24.4625	24.0614	23.6598	23.261	22.8646	22.4705	22.082	21.6986	21.3154	20.9371	20.564	20.196	19.8334	19.4739	19.1197
31.0719	31.0667	31.0515	31.0184	30.9955	30.9681	30.9338	30.895	30.8393	30.7735	30.6909	30.5859	30.4662	30.3238	30.1788	30.0119	29.8528	29.6537	29.4101	29.1484	28.8746	28.5998	28.3301	28.0541	27.7657	27.4664	27.1564	26.8109	26.4649	26.1216	25.7724	25.4209	25.0669	24.706	24.3478	23.9884	23.629	23.2662	22.9054	22.5436	22.1825	21.8226	21.4668	21.1138	20.7652	20.4194	20.0767	19.7398	19.4084	19.0813
28.4393	28.4336	28.4225	28.4025	28.3782	28.3498	28.3152	28.2977	28.2841	28.274	28.2561	28.2323	28.203	28.1558	28.0934	28.007	27.8954	27.7796	27.6692	27.5303	27.3409	27.1332	26.9193	26.6969	26.4682	26.2307	25.9865	25.7357	25.4775	25.19	24.8949	24.6016	24.303	24.0002	23.6928	23.3777	23.0615	22.7429	22.4219	22.102	21.7823	21.4624	21.1441	20.8289	20.5162	20.2061	19.897	19.5935	19.2931	18.9991
26.0709	26.0669	26.0592	26.0495	26.036	26.0138	25.9937	25.9761	25.9554	25.9349	25.9323	25.9318	25.9346	25.9322	25.9237	25.9058	25.8687	25.8174	25.7433	25.6527	25.5814	25.4858	25.3459	25.1888	25.0235	24.8472	24.6671	24.4758	24.2781	24.0712	23.8526	23.6122	23.3626	23.1154	22.8655	22.6083	22.3495	22.0824	21.8127	21.5416	21.2696	21.0007	20.7281	20.456	20.187	19.9183	19.6463	19.3813	19.1172	18.8526
23.7031	23.7017	23.7044	23.7053	23.7035	23.6978	23.6956	23.6894	23.6809	23.6771	23.6777	23.6666	23.6774	23.6945	23.7155	23.7367	23.755	23.7639	23.758	23.7364	23.6999	23.6365	23.5969	23.5402	23.4387	23.323	23.1977	23.0675	22.9294	22.7822	22.6275	22.467	22.2947	22.0969	21.8971	21.6996	21.4992	21.2963	21.0878	20.8707	20.6521	20.4338	20.2142	19.989	19.7646	19.5382	19.3084	19.0815	18.8524	18.6254
21.3335	21.3337	21.3393	21.348	21.36	21.3689	21.3861	21.4013	21.4124	21.4273	21.4443	21.4631	21.4838	21.5066	21.5326	21.5705	21.6174	21.6601	21.7057	21.7412	21.7644	21.7713	21.7657	21.7437	21.726	21.6997	21.6343	21.5588	21.4769	21.3897	21.2966	21.1949	21.0897	20.9702	20.8467	20.6995	20.5491	20.403	20.2527	20.0945	19.9337	19.7652	19.593	19.4142	19.2351	19.0551	18.8698	18.6839	18.4974	18.3061
18.9758	18.9785	18.984	19.003	19.0212	19.0475	19.0802	19.1148	19.1529	19.1967	19.2403	19.2796	19.3209	19.3693	19.4151	19.4713	19.521	19.5842	19.6532	19.7245	19.7929	19.8577	19.908	19.9472	19.9738	19.9862	20.0017	20.0023	19.9755	19.9388	19.8985	19.8557	19.8069	19.7501	19.6851	19.6137	19.5334	19.4278	19.3206	19.2179	19.1051	18.9903	18.8666	18.7356	18.6013	18.4658	18.3255	18.1809	18.0309	17.88
16.6389	16.6475	16.6588	16.6805	16.7123	16.7513	16.7949	16.8517	16.9106	16.9774	17.0471	17.1209	17.1946	17.2647	17.3375	17.4172	17.5001	17.5882	17.6662	17.7599	17.8585	17.9561	18.0559	18.144	18.2237	18.2946	18.353	18.3959	18.4466	18.4754	18.4794	18.48	18.4767	18.4657	18.4581	18.4353	18.4064	18.3716	18.3251	18.2542	18.1871	18.1175	18.0428	17.9627	17.8774	17.7822	17.6795	17.5756	17.4671	17.3552
14.3198	14.3252	14.3419	14.3743	14.4218	14.4766	14.5422	14.6158	14.6975	14.7885	14.8887	14.9892	15.1	15.212	15.3269	15.4363	15.5467	15.6542	15.7697	15.8861	15.9956	16.115	16.2399	16.3624	16.4888	16.6054	16.7132	16.8105	16.8981	16.9694	17.0493	17.0984	17.1295	17.1544	17.1833	17.2038	17.2211	17.2309	17.2301	17.224	17.2095	17.1652	17.1305	17.0946	17.0528	16.9992	16.9441	16.8794	16.8107	16.7358
12.3111	12.319	12.3327	12.363	12.398	12.4442	12.5039	12.5709	12.6469	12.7346	12.8366	12.9514	13.0803	13.2199	13.3532	13.4944	13.635	13.7744	13.9198	14.0664	14.2121	14.361	14.5097	14.6538	14.7967	14.9438	15.0905	15.224	15.3533	15.4715	15.5759	15.6749	15.7853	15.8453	15.898	15.9476	15.9979	16.0395	16.0817	16.116	16.1405	16.1609	16.1702	16.1471	16.1435	16.1369	16.1175	16.0932	16.0655	16.0277
10.5396	10.5481	10.5651	10.5958	10.6327	10.6807	10.7391	10.8085	10.8864	10.9772	11.077	11.183	11.2976	11.424	11.5528	11.6938	11.8442	12.0145	12.1823	12.348	12.5084	12.6692	12.8376	13.003	13.1673	13.3334	13.5068	13.6814	13.8387	13.9878	14.1306	14.262	14.384	14.4976	14.623	14.6945	14.7666	14.8343	14.8996	14.9658	15.0276	15.0803	15.1263	15.167	15.1963	15.1946	15.2186	15.2318	15.2351	15.2383
8.96744	8.97489	8.98949	9.01799	9.05541	9.10459	9.16142	9.23259	9.31226	9.40242	9.505	9.61119	9.72845	9.85168	9.98194	10.1221	10.2671	10.4209	10.5773	10.74	10.9123	11.1025	11.2858	11.4625	11.6375	11.8128	11.9909	12.1629	12.3409	12.519	12.7006	12.8749	13.0234	13.1634	13.2966	13.4213	13.5609	13.6383	13.7218	13.8063	13.8893	13.9699	14.0469	14.1154	14.1775	14.2347	14.286	14.3041	14.3413	14.3732
7.57555	7.57917	7.59486	7.62414	7.66329	7.71094	7.76828	7.83662	7.91498	8.00478	8.10335	8.20688	8.32323	8.44489	8.5752	8.71609	8.86236	9.01214	9.17073	9.33133	9.4981	9.66746	9.84164	10.0183	10.2082	10.4013	10.5871	10.7665	10.9486	11.1256	11.3039	11.4825	11.6633	11.8411	12.0103	12.1652	12.3026	12.4435	12.5794	12.667	12.7595	12.8545	12.9519	13.0432	13.1307	13.2152	13.2957	13.3648	13.4222	13.464
6.38148	6.38653	6.40069	6.42526	6.46465	6.50763	6.56618	6.63023	6.70577	6.79114	6.8821	6.98398	7.09702	7.21585	7.34162	7.47247	7.6138	7.75892	7.90994	8.06757	8.22704	8.39514	8.56502	8.73669	8.91112	9.08769	9.26746	9.4528	9.65229	9.84082	10.0202	10.1975	10.3762	10.5557	10.7338	10.9073	11.0776	11.2427	11.3984	11.5437	11.6756	11.7739	11.8741	11.9748	12.077	12.1834	12.2844	12.3754	12.4617	12.5443
5.38928	5.39475	5.40629	5.43217	5.46764	5.50961	5.56151	5.62341	5.69162	5.77173	5.86094	5.95563	6.05623	6.16737	6.28497	6.40646	6.53774	6.67366	6.81242	6.96229	7.10941	7.26471	7.42459	7.59097	7.75536	7.92563	8.09539	8.26836	8.4456	8.62364	8.80734	9.00601	9.18993	9.36394	9.54036	9.71882	9.89553	10.0654	10.2304	10.3944	10.5512	10.7199	10.8444	10.945	11.0554	11.1612	11.2702	11.3801	11.4877	11.5891
4.60928	4.61349	4.62406	4.64561	4.67604	4.7141	4.76125	4.81544	4.87631	4.9442	5.02306	5.10653	5.19651	5.29152	5.39588	5.50668	5.621	5.74416	5.87068	6.00314	6.14063	6.28124	6.42873	6.57921	6.73424	6.89413	7.05264	7.21542	7.38445	7.54982	7.71997	7.89175	8.06639	8.25443	8.43901	8.61057	8.78179	8.95587	9.12873	9.29574	9.45919	9.61737	9.77299	9.94658	10.0795	10.1813	10.294	10.4053	10.5163	10.6298
3.9982	4.00479	4.01506	4.03442	4.05929	4.08916	4.12843	4.17107	4.22161	4.2778	4.34397	4.41423	4.49047	4.57068	4.66111	4.75371	4.85554	4.96028	5.07126	5.18797	5.30885	5.4339	5.56286	5.6971	5.8395	5.98361	6.12974	6.27893	6.43319	6.58912	6.74773	6.90788	7.07029	7.23543	7.40384	7.57789	7.7593	7.92852	8.09508	8.26145	8.4281	8.59156	8.75037	8.90503	9.05869	9.23014	9.36571	9.4716	9.58771	9.70234
3.53747	3.5399	3.54858	3.56157	3.57815	3.60306	3.63264	3.66734	3.70511	3.74862	3.80008	3.85737	3.92083	3.98564	4.05766	4.13759	4.21953	4.31012	4.40169	4.50291	4.60419	4.71446	4.828	4.94585	5.06844	5.1973	5.32718	5.46295	5.60055	5.74218	5.88851	6.03675	6.18547	6.33775	6.49178	6.64851	6.80581	6.96959	7.14211	7.30603	7.46858	7.62864	7.78968	7.94544	8.09885	8.25001	8.40231	8.56706	8.70095	8.81188
3.18795	3.18966	3.19418	3.2042	3.21786	3.23274	3.25738	3.27942	3.3102	3.34289	3.38086	3.42343	3.47078	3.52347	3.5796	3.64186	3.70767	3.7795	3.85539	3.93813	4.02324	4.11587	4.20929	4.31137	4.41764	4.5264	4.63952	4.7584	4.88063	5.00588	5.13396	5.26679	5.40196	5.5424	5.68256	5.82715	5.97134	6.11965	6.2692	6.42259	6.58083	6.73883	6.89671	7.05148	7.20622	7.35598	7.50249	7.64599	7.79635	7.95042
2.93776	2.9426	2.94506	2.95327	2.96027	2.96993	2.98413	2.9992	3.01916	3.04214	3.06811	3.09693	3.13153	3.168	3.2097	3.25783	3.30735	3.36259	3.41963	3.48583	3.55275	3.62801	3.7063	3.78583	3.87521	3.96743	4.06029	4.16146	4.26593	4.37655	4.48841	4.60319	4.72234	4.84603	4.97189	5.10223	5.2329	5.36896	5.50362	5.6443	5.78369	5.92908	6.07721	6.22403	6.37126	6.52026	6.6666	6.80883	6.94867	7.0852
2.77954	2.78322	2.78648	2.78945	2.79224	2.79801	2.80347	2.81157	2.82171	2.83362	2.84948	2.86635	2.88838	2.91277	2.93943	2.97168	3.00527	3.04692	3.08784	3.13475	3.18611	3.24103	3.30183	3.36744	3.43365	3.51017	3.58785	3.66981	3.75437	3.84801	3.94354	4.04178	4.14458	4.25047	4.35825	4.47203	4.58918	4.70755	4.82809	4.95289	5.07804	5.20845	5.34011	5.47295	5.60936	5.7474	5.88837	6.02818	6.1679	6.30352
2.69945	2.69971	2.69622	2.69793	2.697	2.69755	2.7015	2.70108	2.70723	2.70987	2.71478	2.7207	2.7313	2.74461	2.75813	2.77761	2.79772	2.81968	2.84895	2.87875	2.91287	2.95026	2.99387	3.04103	3.09442	3.14957	3.20945	3.27406	3.34189	3.41378	3.49297	3.57419	3.66206	3.75068	3.84188	3.93651	4.03652	4.14031	4.24698	4.35551	4.46705	4.5812	4.69586	4.81615	4.93752	5.06123	5.18829	5.31631	5.44684	5.57811
2.67316	2.67209	2.66686	2.6659	2.66591	2.66164	2.65977	2.65732	2.65303	2.65343	2.64948	2.64837	2.64848	2.64992	2.65376	2.65742	2.66585	2.6766	2.68891	2.70505	2.725	2.74805	2.77224	2.80396	2.83809	2.87852	2.92302	2.96715	3.01857	3.07428	3.13316	3.19574	3.26379	3.33759	3.41433	3.4933	3.57687	3.66247	3.7537	3.84653	3.94281	4.04066	4.14344	4.24604	4.35393	4.46073	4.57111	4.68584	4.8003	4.91806
2.69107	2.68811	2.68622	2.68398	2.6802	2.6746	2.66711	2.66175	2.65522	2.64774	2.64015	2.63016	2.62212	2.61611	2.61026	2.60614	2.60062	2.59981	2.60076	2.60239	2.60696	2.61674	2.63	2.64355	2.66318	2.68585	2.71264	2.74401	2.77712	2.81371	2.85716	2.90585	2.95417	3.0084	3.07092	3.13233	3.19996	3.26711	3.34074	3.41728	3.49857	3.57988	3.6674	3.75491	3.84602	3.93972	4.03631	4.13368	4.23634	4.3407
2.73631	2.73429	2.73122	2.7271	2.72303	2.71761	2.70953	2.70209	2.6918	2.68139	2.66996	2.6563	2.64455	2.63131	2.61998	2.60551	2.59169	2.58228	2.57132	2.56257	2.55742	2.55314	2.55172	2.55237	2.55953	2.56242	2.5773	2.59316	2.6113	2.63278	2.65821	2.6879	2.72265	2.76251	2.80408	2.84893	2.90002	2.95267	3.00899	3.06862	3.13372	3.2026	3.27168	3.34604	3.41928	3.49933	3.57862	3.66365	3.75141	3.84103
2.79295	2.79302	2.79005	2.78669	2.78176	2.77695	2.76859	2.75737	2.74722	2.73608	2.72326	2.70995	2.69383	2.67838	2.66271	2.6446	2.62815	2.61021	2.593	2.57668	2.5582	2.54464	2.5325	2.52125	2.51363	2.50788	2.50529	2.50638	2.51175	2.51926	2.52884	2.54559	2.56159	2.5845	2.61237	2.64175	2.67325	2.71162	2.75256	2.79728	2.84479	2.89688	2.95281	3.01026	3.0702	3.13307	3.20017	3.27125	3.34372	3.41833
2.85008	2.84929	2.84576	2.84516	2.84095	2.8336	2.8243	2.81616	2.80591	2.79502	2.78407	2.76864	2.7551	2.73963	2.72177	2.70323	2.68378	2.66422	2.64202	2.62052	2.60035	2.57819	2.55694	2.53819	2.52028	2.50314	2.48993	2.47754	2.47034	2.46045	2.46164	2.4613	2.46361	2.47092	2.48287	2.49835	2.51529	2.53693	2.56377	2.59462	2.62658	2.66137	2.70019	2.74633	2.7909	2.83903	2.89194	2.94686	3.00667	3.06568
2.89427	2.8929	2.89337	2.89313	2.88748	2.88445	2.87702	2.86991	2.86101	2.84972	2.83983	2.82701	2.8145	2.79934	2.78185	2.76497	2.74707	2.7277	2.7055	2.68262	2.65976	2.63554	2.61213	2.58545	2.56146	2.53976	2.5164	2.49409	2.47593	2.45687	2.44343	2.43029	2.42398	2.41565	2.41421	2.41634	2.41807	2.42732	2.44045	2.45412	2.47056	2.49303	2.51806	2.54659	2.57866	2.61425	2.64997	2.69186	2.73615	2.78113
2.94077	2.93827	2.93596	2.93284	2.92912	2.92675	2.92024	2.91385	2.90612	2.89903	2.88664	2.87757	2.86556	2.85179	2.83969	2.82398	2.80522	2.78663	2.7678	2.7466	2.72375	2.70087	2.67682	2.65152	2.6275	2.59805	2.57103	2.54455	2.51817	2.49168	2.46749	2.44548	2.42736	2.40773	2.395	2.38165	2.37498	2.37218	2.36698	2.37073	2.37367	2.38399	2.39668	2.40889	2.42579	2.45023	2.47422	2.49906	2.52881	2.56339
2.95866	2.95947	2.96087	2.95904	2.95743	2.95453	2.95035	2.94601	2.93972	2.93385	2.9266	2.91882	2.90863	2.89714	2.88366	2.87127	2.85658	2.84076	2.82369	2.80421	2.78581	2.76319	2.7426	2.71756	2.69221	2.66628	2.63962	2.60969	2.58294	2.55292	2.52295	2.49465	2.46718	2.43911	2.41689	2.39339	2.37731	2.35894	2.34638	2.33613	2.32886	2.32459	2.32281	2.32584	2.33268	2.34069	2.35099	2.36604	2.38274	2.40265
2.97329	2.97344	2.97332	2.97105	2.97139	2.97013	2.96585	2.96143	2.95978	2.95518	2.94853	2.94341	2.93875	2.93064	2.92021	2.90961	2.89686	2.88507	2.87358	2.85543	2.83985	2.82055	2.80265	2.77862	2.75753	2.73179	2.70777	2.67864	2.65063	2.62033	2.59241	2.56169	2.53242	2.50049	2.4712	2.44213	2.41355	2.38666	2.36548	2.34336	2.33041	2.31325	2.29975	2.29186	2.28434	2.28301	2.27993	2.28429	2.28801	2.29447
2.9656	2.96449	2.96532	2.96353	2.96459	2.96627	2.96402	2.96149	2.95835	2.95842	2.95569	2.95342	2.94848	2.94632	2.94012	2.93287	2.92622	2.91455	2.90453	2.89475	2.88046	2.8657	2.84951	2.83298	2.81223	2.79184	2.76978	2.74309	2.71948	2.69143	2.66412	2.63365	2.604	2.57222	2.54001	2.5095	2.47878	2.44449	2.41472	2.38694	2.36249	2.33833	2.3163	2.29845	2.28108	2.26792	2.25729	2.24896	2.24186	2.23961
2.93174	2.93242	2.93338	2.93285	2.93579	2.93639	2.93812	2.93837	2.93727	2.93877	2.94233	2.94204	2.93989	2.94044	2.93999	2.93652	2.93216	2.92805	2.92164	2.91448	2.90679	2.89486	2.88477	2.87303	2.85571	2.84124	2.82147	2.80435	2.78069	2.75644	2.73196	2.70369	2.67656	2.64518	2.61821	2.58375	2.55202	2.51846	2.48587	2.45381	2.42393	2.39086	2.36352	2.33586	2.3127	2.28867	2.27094	2.25247	2.23805	2.22323
2.8728	2.87346	2.87604	2.87748	2.88162	2.88431	2.88604	2.88912	2.89141	2.89788	2.90292	2.90676	2.90863	2.91135	2.91438	2.91613	2.91802	2.9207	2.91955	2.91734	2.91347	2.90987	2.90229	2.89601	2.88661	2.8743	2.8627	2.848	2.82896	2.81213	2.79091	2.76864	2.74266	2.71678	2.69021	2.66009	2.63051	2.59576	2.56487	2.53389	2.49653	2.4643	2.43004	2.39791	2.36834	2.33836	2.31341	2.28536	2.26478	2.24453
2.78796	2.78725	2.78974	2.79192	2.79553	2.79976	2.80529	2.8135	2.81858	2.82465	2.83336	2.84124	2.84918	2.85715	2.86417	2.87191	2.87918	2.88666	2.89056	2.8939	2.89698	2.90049	2.90172	2.89695	2.89561	2.89047	2.88373	2.87632	2.8645	2.84998	2.83629	2.82007	2.80054	2.77835	2.75758	2.72854	2.70133	2.67469	2.64315	2.6123	2.57917	2.54366	2.51049	2.4747	2.44071	2.4086	2.37586	2.34524	2.3171	2.29113
2.67034	2.67152	2.67268	2.67682	2.68133	2.68639	2.69314	2.7015	2.71178	2.72208	2.73503	2.74728	2.75879	2.77069	2.78248	2.79746	2.80992	2.82254	2.83502	2.84481	2.85581	2.86408	2.87043	2.87454	2.88169	2.8847	2.88353	2.88097	2.87868	2.87343	2.86519	2.85348	2.84108	2.82564	2.80918	2.78932	2.76511	2.74182	2.718	2.68706	2.65743	2.62794	2.59426	2.55891	2.52363	2.49068	2.45392	2.42018	2.38862	2.35482
2.51734	2.52003	2.52093	2.52704	2.53183	2.53978	2.54831	2.55976	2.57155	2.58537	2.60079	2.61857	2.63434	2.65231	2.67119	2.68925	2.70712	2.72603	2.74561	2.76503	2.78098	2.79853	2.81123	2.82636	2.83803	2.84844	2.85799	2.86502	2.86929	2.87068	2.86974	2.86732	2.86199	2.85766	2.8432	2.83065	2.8168	2.80027	2.77994	2.75411	2.72942	2.70439	2.67486	2.64261	2.60959	2.57779	2.54354	2.50747	2.47134	2.43646
2.32244	2.32287	2.32674	2.33272	2.33986	2.34918	2.36303	2.37559	2.39156	2.40915	2.42827	2.45058	2.47208	2.49626	2.52078	2.54561	2.56938	2.59544	2.62098	2.64746	2.67343	2.69872	2.72104	2.74371	2.76309	2.7822	2.80067	2.81756	2.83189	2.84251	2.85148	2.85483	2.86089	2.86121	2.85844	2.8543	2.84801	2.8373	2.82434	2.80904	2.79025	2.76942	2.7443	2.71883	2.69198	2.66146	2.63009	2.59617	2.5636	2.52702
2.08255	2.08402	2.08951	2.09688	2.10683	2.12081	2.13531	2.15319	2.17297	2.19587	2.21988	2.24581	2.27291	2.3017	2.33238	2.36272	2.39477	2.42737	2.46019	2.49278	2.52596	2.55883	2.59222	2.6249	2.65403	2.68302	2.71031	2.73621	2.758	2.77987	2.80018	2.81771	2.83066	2.83975	2.84845	2.85464	2.85538	2.85344	2.84868	2.84223	2.83385	2.81965	2.80247	2.78199	2.7603	2.73567	2.71031	2.68155	2.65259	2.62113
1.80622	1.80874	1.81279	1.82239	1.83093	1.8476	1.86458	1.88375	1.90856	1.93378	1.96121	1.99161	2.02589	2.06034	2.0954	2.13503	2.17424	2.21436	2.25637	2.29896	2.3413	2.38337	2.42549	2.46828	2.50812	2.54711	2.58522	2.62147	2.65497	2.68527	2.71515	2.74263	2.76581	2.78713	2.80604	2.82146	2.83372	2.84345	2.8497	2.85242	2.8519	2.84735	2.84172	2.82996	2.81598	2.79869	2.78015	2.75663	2.73167	2.70375
1.48105	1.48386	1.48938	1.49886	1.51273	1.52992	1.54819	1.57296	1.60033	1.62992	1.66273	1.69746	1.73578	1.77743	1.82037	1.86568	1.91194	1.96055	2.00869	2.05932	2.11081	2.16166	2.21384	2.26416	2.31492	2.36517	2.41408	2.46122	2.50789	2.55028	2.59264	2.63146	2.66647	2.70167	2.73167	2.75836	2.78278	2.80143	2.82062	2.83416	2.84382	2.84943	2.85301	2.85123	2.84745	2.83986	2.82939	2.81579	2.79771	2.77891
1.10859	1.11064	1.11762	1.12917	1.14278	1.16199	1.18525	1.21143	1.24295	1.27628	1.31452	1.35564	1.40046	1.44723	1.4967	1.54993	1.60346	1.66024	1.71825	1.77696	1.83634	1.89908	1.95926	2.02037	2.08093	2.14143	2.20054	2.25924	2.31643	2.37118	2.42458	2.47617	2.52446	2.57298	2.61496	2.65473	2.69289	2.72758	2.7581	2.78387	2.80524	2.82332	2.83798	2.84875	2.85492	2.85812	2.85508	2.8518	2.84283	2.83143
0.687725	0.687523	0.695984	0.707592	0.725399	0.744706	0.770501	0.80073	0.834865	0.873514	0.916944	0.962834	1.01188	1.06632	1.12293	1.18404	1.24596	1.30931	1.37625	1.44381	1.51226	1.58301	1.65495	1.72602	1.79899	1.87011	1.94227	2.01167	2.08142	2.14947	2.21707	2.28144	2.34462	2.40392	2.46135	2.51597	2.56596	2.60999	2.6528	2.69164	2.72795	2.75909	2.78681	2.81297	2.83197	2.84618	2.85497	2.86211	2.86525	2.86393
0.217291	0.220129	0.227529	0.241494	0.259424	0.283104	0.312572	0.344499	0.383994	0.425558	0.472279	0.525063	0.579352	0.638054	0.700879	0.767857	0.835852	0.90797	0.983377	1.05871	1.13714	1.21845	1.30037	1.38332	1.46766	1.55146	1.63441	1.71709	1.79734	1.87826	1.95955	2.03851	2.11672	2.18928	2.25929	2.32596	2.39089	2.45182	2.5094	2.56507	2.61436	2.65933	2.70039	2.73796	2.7705	2.80001	2.82409	2.84298	2.85803	2.86822
0.30187	0.296632	0.288447	0.274094	0.254855	0.229664	0.199327	0.163653	0.122779	0.0763713	0.0255032	0.0316948	0.092512	0.158819	0.226694	0.299529	0.376363	0.4589	0.542568	0.628537	0.714923	0.80486	0.894628	0.987921	1.08227	1.17936	1.27397	1.37035	1.46538	1.5605	1.65245	1.74483	1.8352	1.92472	2.0095	2.09082	2.17109	2.24834	2.32147	2.39027	2.45344	2.51689	2.57343	2.62457	2.67102	2.71416	2.75427	2.78704	2.81529	2.84016
0.873107	0.86941	0.860124	0.842928	0.82303	0.79542	0.762169	0.723804	0.678395	0.626611	0.571073	0.510373	0.443161	0.373592	0.297715	0.215576	0.132515	0.0442023	0.0456279	0.139742	0.237944	0.337505	0.43864	0.543007	0.650798	0.757193	0.863045	0.970271	1.08042	1.18862	1.29629	1.39949	1.5053	1.60756	1.70877	1.80614	1.90121	1.99377	2.08286	2.16795	2.24781	2.32585	2.40006	2.46513	2.52838	2.5906	2.64382	2.69062	2.73539	2.77542
1.49293	1.48863	1.47952	1.46157	1.43887	1.40948	1.37434	1.33172	1.28163	1.22887	1.16846	1.10328	1.0322	0.95397	0.871694	0.784808	0.694078	0.599458	0.499819	0.397338	0.291035	0.181769	0.0685265	0.0457845	0.161766	0.278353	0.399902	0.521214	0.641736	0.7626	0.88297	1.00189	1.12274	1.23899	1.35487	1.4717	1.5795	1.68724	1.79348	1.89315	1.99091	2.08592	2.1764	2.26023	2.34032	2.41562	2.48586	2.55079	2.6117	2.66722
2.15441	2.14945	2.14142	2.12245	2.09954	2.06855	2.03003	1.98531	1.93338	1.87595	1.81336	1.7434	1.66683	1.58382	1.49635	1.40299	1.30599	1.20323	1.09748	0.989084	0.873157	0.751717	0.630322	0.50546	0.378306	0.249757	0.117636	0.0165137	0.147158	0.28119	0.417333	0.550661	0.683512	0.815707	0.946977	1.07687	1.20256	1.32898	1.44836	1.56694	1.68203	1.791	1.90126	2.00083	2.09951	2.19335	2.27914	2.36449	2.43937	2.51389
2.8644	2.85912	2.84965	2.82949	2.80412	2.77185	2.73205	2.68484	2.63008	2.56875	2.50123	2.42775	2.34816	2.26057	2.16838	2.07101	1.96724	1.85593	1.74218	1.62493	1.50117	1.37491	1.24267	1.10555	0.971194	0.830931	0.687023	0.54374	0.399144	0.252678	0.103396	0.0426692	0.189775	0.33927	0.482487	0.629083	0.77163	0.912072	1.04993	1.1836	1.31622	1.44391	1.56832	1.68916	1.80424	1.91485	2.02089	2.12258	2.2182	2.30768
3.61408	3.6117	3.59963	3.58002	3.55213	3.51686	3.47566	3.42627	3.37013	3.3052	3.23345	3.15435	3.0699	2.97953	2.88222	2.78039	2.67208	2.5547	2.43525	2.30946	2.17894	2.04542	1.9037	1.75912	1.61435	1.46204	1.30939	1.1538	1.00026	0.839857	0.679313	0.519926	0.357103	0.19711	0.0360375	0.122902	0.28157	0.438956	0.592607	0.745271	0.892217	1.03882	1.1811	1.32063	1.45394	1.58362	1.7061	1.82768	1.94104	2.04994
4.38705	4.38462	4.37252	4.35452	4.32757	4.2927	4.2485	4.19768	4.14046	4.07554	4.00298	3.92013	3.83374	3.73886	3.63621	3.52846	3.4138	3.29299	3.16771	3.03745	2.89844	2.75712	2.61002	2.45857	2.30299	2.14568	1.9825	1.81626	1.65087	1.47861	1.30732	1.13519	0.960138	0.786229	0.610027	0.436778	0.263353	0.0920358	0.0792327	0.247374	0.413734	0.576559	0.734996	0.892452	1.04398	1.19393	1.33611	1.47307	1.60879	1.73398
5.19211	5.18612	5.17394	5.15325	5.12455	5.08948	5.04595	4.99441	4.93432	4.8663	4.79296	4.7099	4.61853	4.52325	4.42175	4.30887	4.19094	4.06665	3.93453	3.80019	3.65553	3.50972	3.35561	3.1993	3.03638	2.86893	2.7001	2.52475	2.34654	2.16803	1.98435	1.80148	1.61367	1.42742	1.23843	1.05114	0.865293	0.677116	0.491747	0.307373	0.122688	0.0547142	0.233426	0.404893	0.575306	0.743214	0.905105	1.06097	1.21338	1.35987
5.98062	5.97666	5.96582	5.94636	5.91947	5.88349	5.84003	5.78983	5.73145	5.6655	5.59053	5.50866	5.42062	5.32196	5.21792	5.10564	4.98518	4.86131	4.72742	4.59002	4.44362	4.29467	4.13592	3.97277	3.80688	3.63244	3.45543	3.27506	3.08669	2.8999	2.70551	2.51165	2.3172	2.11695	1.91918	1.71783	1.51721	1.31913	1.11623	0.91729	0.719549	0.523601	0.330091	0.140287	0.0478119	0.233715	0.411451	0.586991	0.760201	0.924927
6.76664	6.76233	6.74924	6.72947	6.70072	6.66762	6.62599	6.57474	6.51477	6.45077	6.37746	6.29497	6.20648	6.11257	6.00942	5.90082	5.78183	5.65591	5.52493	5.38769	5.24211	5.08937	4.93356	4.76703	4.59745	4.42321	4.23993	4.05574	3.86335	3.66766	3.46833	3.26536	3.06309	2.85336	2.64396	2.43415	2.22137	2.00731	1.79391	1.58317	1.36918	1.15865	0.951178	0.742689	0.538553	0.338964	0.141223	0.0551192	0.244293	0.428543
7.5183	7.51536	7.50484	7.4856	7.46045	7.42614	7.38288	7.33409	7.2775	7.21442	7.14211	7.06549	6.98001	6.88756	6.78639	6.67592	6.56297	6.44015	6.3112	6.17487	6.03206	5.88417	5.72773	5.56349	5.39725	5.21899	5.03971	4.85298	4.66053	4.46242	4.26056	4.05188	3.84118	3.62767	3.40913	3.18853	2.96942	2.74549	2.51866	2.29642	2.07177	1.84711	1.62346	1.40264	1.18314	0.968197	0.751551	0.539215	0.3325	0.131037
8.24044	8.23742	8.22735	8.20892	8.18287	8.15076	8.11199	8.06553	8.01088	7.95117	7.88216	7.8036	7.72316	7.63256	7.5336	7.43274	7.32048	7.20296	7.07499	6.9454	6.80495	6.65979	6.50777	6.34751	6.18399	6.01001	5.83127	5.64907	5.45669	5.26188	5.06	4.85297	4.64112	4.42521	4.20518	3.9784	3.75292	3.5214	3.28964	3.05387	2.81928	2.58467	2.35046	2.11655	1.88072	1.64931	1.41982	1.19268	0.968496	0.748633
8.9277	8.92387	8.91339	8.89737	8.87237	8.84164	8.80255	8.75763	8.70692	8.6462	8.57991	8.50907	8.43009	8.34606	8.25409	8.15334	8.04745	7.93269	7.8132	7.68631	7.55225	7.41212	7.26397	7.11127	6.95084	6.78221	6.61121	6.42939	6.24499	6.05338	5.85589	5.65067	5.44108	5.22939	5.0096	4.78445	4.55577	4.32269	4.08804	3.84937	3.60718	3.36167	3.11837	2.87312	2.62815	2.3835	2.1428	1.9012	1.66053	1.42297
9.56163	9.56016	9.55052	9.53523	9.51334	9.48178	9.44886	9.40625	9.35651	9.30229	9.24242	9.17342	9.10086	9.0172	8.93004	8.83642	8.73681	8.62745	8.51343	8.39291	8.2658	8.12915	7.99201	7.84363	7.68977	7.52916	7.36386	7.18871	7.0108	6.82552	6.63453	6.43331	6.23279	6.02352	5.80851	5.58889	5.36099	5.12967	4.89655	4.65799	4.41634	4.17108	3.92266	3.67134	3.41582	3.16108	2.90841	2.65742	2.40478	2.15544
10.1568	10.1529	10.1427	10.1256	10.1047	10.0788	10.0471	10.0074	9.96241	9.91046	9.85261	9.7898	9.71751	9.6437	9.56317	9.47588	9.3788	9.2782	9.17104	9.05873	8.93698	8.8121	8.67992	8.5388	8.39304	8.24286	8.08217	7.91783	7.746	7.57168	7.38485	7.19527	6.99812	6.79604	6.59085	6.37811	6.15674	5.93133	5.70106	5.46617	5.22625	4.98323	4.73761	4.48693	4.23343	3.97665	3.71766	3.459	3.19892	2.9393
10.6882	10.6848	10.6776	10.6647	10.6442	10.6179	10.5896	10.5539	10.5111	10.4645	10.4129	10.3531	10.2916	10.2194	10.1431	10.0608	9.97556	9.8796	9.78015	9.67582	9.56313	9.44654	9.3214	9.19093	9.05552	8.91214	8.76226	8.60695	8.44765	8.2791	8.10501	7.92338	7.73638	7.54482	7.34643	7.1419	6.93152	6.71613	6.49093	6.2641	6.02972	5.79317	5.55083	5.30462	5.05297	4.79822	4.54049	4.27937	4.01678	3.75267
11.1642	11.1602	11.1527	11.1401	11.1236	11.1023	11.0764	11.0431	11.0072	10.9649	10.916	10.863	10.802	10.739	10.6695	10.5963	10.5148	10.4296	10.3385	10.2394	10.1393	10.0317	9.91419	9.79705	9.6688	9.53764	9.39675	9.25552	9.1053	8.94812	8.78399	8.61295	8.4382	8.25763	8.07039	7.87602	7.67698	7.47225	7.25941	7.04099	6.81759	6.58928	6.35499	6.11568	5.87064	5.62151	5.36896	5.11211	4.85266	4.58995
11.584	11.5811	11.5745	11.5638	11.5484	11.5274	11.5022	11.4737	11.4374	11.4014	11.3583	11.31	11.261	11.2027	11.1402	11.0722	11.0024	10.9249	10.8396	10.7547	10.6613	10.5615	10.4572	10.349	10.2321	10.1109	9.98467	9.85311	9.71509	9.569	9.41723	9.26089	9.09935	8.93012	8.75426	8.57495	8.38641	8.19253	7.99337	7.78756	7.57708	7.36049	7.13787	6.9086	6.67431	6.43554	6.19156	5.94329	5.68992	5.43323
11.9389	11.9365	11.9295	11.9183	11.9058	11.8899	11.869	11.8438	11.8151	11.781	11.7439	11.7014	11.6553	11.6055	11.5518	11.4909	11.4283	11.3579	11.286	11.2074	11.1237	11.0366	10.9453	10.8443	10.7404	10.6314	10.5174	10.3969	10.2731	10.1389	10.0011	9.86033	9.71054	9.55514	9.39611	9.22834	9.0548	8.87479	8.68896	8.49743	8.30196	8.09865	7.88916	7.67269	7.45183	7.22451	6.99172	6.75279	6.50831	6.26169
12.2333	12.2327	12.2284	12.2196	12.2082	12.1906	12.1733	12.1512	12.1249	12.0968	12.0622	12.0284	11.9898	11.9469	11.8973	11.8489	11.7927	11.7323	11.67	11.6	11.5268	11.4525	11.3688	11.2818	11.1897	11.0946	10.9934	10.8879	10.7737	10.6545	10.5333	10.4048	10.2692	10.1307	9.98588	9.83426	9.67544	9.50993	9.34051	9.16683	8.98415	8.79617	8.60118	8.4005	8.19211	7.98	7.76221	7.53974	7.30991	7.07509
12.4684	12.4671	12.4618	12.4528	12.4437	12.4324	12.4166	12.3988	12.3773	12.3533	12.3264	12.2929	12.2611	12.2246	12.1862	12.1425	12.0943	12.0472	11.9901	11.9325	11.8712	11.8044	11.7345	11.6582	11.5813	11.4989	11.4101	11.3167	11.2162	11.1155	11.0069	10.8931	10.7752	10.6522	10.5234	10.3872	10.2438	10.0965	9.94354	9.78644	9.62085	9.44926	9.27014	9.0856	8.89579	8.70132	8.50169	8.29324	8.07957	7.85818
12.6345	12.6342	12.6318	12.6266	12.6179	12.6097	12.5984	12.5803	12.5643	12.5455	12.5256	12.5011	12.4736	12.4434	12.4119	12.3768	12.3383	12.2969	12.2524	12.2049	12.1549	12.0969	12.0389	11.9777	11.9117	11.8418	11.7674	11.6866	11.6031	11.5164	11.423	11.3251	11.2238	11.1166	11.0021	10.8842	10.759	10.6309	10.4942	10.3541	10.2054	10.0514	9.89348	9.729	9.55805	9.3803	9.19853	9.0078	8.81177	8.61089
12.7511	12.7492	12.746	12.742	12.7372	12.728	12.7203	12.7091	12.6938	12.6812	12.6615	12.6442	12.6232	12.6022	12.5743	12.5488	12.522	12.4853	12.4507	12.4171	12.3735	12.3302	12.2825	12.236	12.1814	12.125	12.062	11.9966	11.9299	11.8571	11.7799	11.6987	11.6125	11.5221	11.4253	11.3237	11.2178	11.1077	10.9894	10.8674	10.7379	10.6049	10.4666	10.3216	10.1703	10.0132	9.84928	9.67987	9.50437	9.32519
12.8013	12.8017	12.7984	12.7949	12.7933	12.7888	12.7817	12.7764	12.7672	12.7585	12.7452	12.731	12.7163	12.7028	12.6838	12.665	12.6424	12.6206	12.5943	12.5691	12.5362	12.5041	12.4693	12.433	12.3909	12.3472	12.298	12.2487	12.1955	12.1375	12.0757	12.0123	11.9424	11.8681	11.7893	11.7056	11.6193	11.5252	11.4276	11.3253	11.218	11.1044	10.9874	10.8622	10.7318	10.5936	10.4519	10.3054	10.1523	9.99537
12.7965	12.7968	12.7967	12.7961	12.7936	12.792	12.7887	12.7849	12.7812	12.7751	12.7727	12.7621	12.7554	12.7443	12.7355	12.725	12.7086	12.6961	12.6801	12.6591	12.6409	12.6188	12.5989	12.5713	12.5436	12.5102	12.4767	12.4417	12.4019	12.3592	12.315	12.2672	12.2125	12.1535	12.0936	12.0302	11.962	11.8882	11.8104	11.7264	11.6406	11.5486	11.4515	11.3482	11.2398	11.1236	11.0055	10.8822	10.7526	10.6173
12.7473	12.7498	12.7501	12.7508	12.7489	12.7486	12.7492	12.7453	12.7464	12.7444	12.7442	12.7418	12.7412	12.7362	12.7335	12.7304	12.7242	12.7181	12.7124	12.7027	12.6941	12.6815	12.6719	12.6549	12.6391	12.6194	12.6002	12.5781	12.5534	12.5246	12.4963	12.4623	12.4251	12.3842	12.3431	12.2985	12.248	12.1936	12.1355	12.0717	12.0063	11.9358	11.8604	11.7798	11.6927	11.6014	11.5062	11.4077	11.3014	11.1891
12.6595	12.6587	12.6584	12.6606	12.6617	12.6617	12.6653	12.6667	12.6695	12.6725	12.6738	12.6767	12.6815	12.6841	12.687	12.6868	12.6917	12.695	12.6942	12.6935	12.6947	12.6948	12.6927	12.6869	12.6834	12.6759	12.6713	12.6616	12.6502	12.6383	12.6237	12.6057	12.5849	12.5632	12.5405	12.5127	12.4799	12.445	12.4057	12.3633	12.3171	12.2685	12.2156	12.1579	12.0943	12.0264	11.9557	11.8804	11.7996	11.7129
12.5294	12.53	12.5275	12.5304	12.5335	12.5358	12.5424	12.548	12.5513	12.5594	12.5633	12.5706	12.5782	12.5902	12.5971	12.6031	12.6144	12.6241	12.6295	12.6409	12.6497	12.6618	12.6677	12.675	12.6807	12.6867	12.6939	12.6973	12.6989	12.7017	12.7023	12.6991	12.6944	12.6906	12.6838	12.6734	12.66	12.6443	12.6246	12.6038	12.5777	12.5483	12.5174	12.4836	12.4442	12.4012	12.3523	12.3015	12.2478	12.1874
12.3622	12.3623	12.3627	12.3643	12.3701	12.376	12.3818	12.3904	12.3974	12.4098	12.4181	12.4306	12.4404	12.4565	12.4705	12.4832	12.5011	12.5175	12.5307	12.5512	12.5673	12.5856	12.6005	12.6202	12.6368	12.6548	12.6731	12.6879	12.7049	12.7191	12.7338	12.7454	12.7574	12.7696	12.7791	12.7854	12.7907	12.7936	12.7944	12.7939	12.7896	12.7812	12.771	12.7583	12.7433	12.7248	12.702	12.6771	12.6454	12.6124
12.1694	12.1709	12.1728	12.1763	12.1822	12.1896	12.1962	12.207	12.218	12.233	12.2466	12.2611	12.2764	12.2957	12.3148	12.335	12.3571	12.3788	12.4013	12.4282	12.4527	12.4762	12.5029	12.5303	12.5573	12.5861	12.6142	12.641	12.6705	12.6964	12.7231	12.7491	12.7766	12.8025	12.8264	12.8493	12.8711	12.8906	12.9101	12.9284	12.9466	12.9607	12.9754	12.9864	12.9952	12.9997	13.0028	13.0054	13.0012	13.0001
11.963	11.9656	11.9697	11.9739	11.9801	11.9881	11.9975	12.0091	12.0236	12.0379	12.0567	12.0754	12.0941	12.1174	12.1401	12.1683	12.192	12.2195	12.2488	12.282	12.3127	12.3437	12.3807	12.4148	12.4513	12.4894	12.5249	12.5618	12.6024	12.6411	12.6815	12.7226	12.7631	12.8043	12.8432	12.8826	12.9226	12.9624	13.0021	13.0402	13.0771	13.111	13.1461	13.1782	13.2096	13.2396	13.2668	13.2953	13.3201	13.3454
11.7509	11.7547	11.7586	11.765	11.7694	11.781	11.7929	11.8044	11.8206	11.8357	11.8585	11.8797	11.9046	11.9279	11.9554	11.9891	12.016	12.0485	12.0864	12.1203	12.1589	12.1962	12.2423	12.2837	12.3286	12.3724	12.4188	12.4693	12.5203	12.5698	12.6231	12.677	12.7288	12.7827	12.8361	12.8916	12.9467	13.0019	13.0567	13.1131	13.1699	13.2248	13.2816	13.3379	13.3949	13.4495	13.5055	13.5618	13.6175	13.6718
11.5474	11.5493	11.5533	11.5596	11.5659	11.5774	11.5902	11.6034	11.6231	11.64	11.6632	11.6877	11.7169	11.7401	11.7728	11.8077	11.8407	11.877	11.9209	11.9573	12.0029	12.0487	12.0988	12.1448	12.1992	12.2517	12.309	12.3683	12.4257	12.4837	12.5472	12.6104	12.6766	12.744	12.8148	12.886	12.957	13.028	13.0995	13.1751	13.2539	13.3322	13.4123	13.4942	13.5768	13.6585	13.7443	13.8269	13.9122	13.9991
11.3603	11.3601	11.3646	11.3715	11.3788	11.3896	11.4063	11.4196	11.4392	11.4596	11.4823	11.507	11.5401	11.5685	11.6029	11.637	11.677	11.7181	11.7606	11.8066	11.857	11.9071	11.9607	12.0164	12.0776	12.1344	12.1983	12.2628	12.3317	12.4048	12.4788	12.5504	12.6292	12.7091	12.7942	12.8796	12.9678	13.0571	13.1514	13.2476	13.3484	13.4476	13.5509	13.6573	13.7666	13.8748	13.9871	14.1027	14.2199	14.336
11.2012	11.2016	11.2049	11.2117	11.2217	11.2305	11.2471	11.2624	11.2826	11.3043	11.3271	11.3555	11.3849	11.4202	11.4544	11.4917	11.5379	11.5766	11.6248	11.6781	11.7277	11.7857	11.8456	11.9079	11.9709	12.0366	12.1108	12.1815	12.2583	12.3398	12.4246	12.5131	12.6023	12.6975	12.7974	12.9001	13.005	13.1133	13.2267	13.344	13.4664	13.5875	13.7163	13.8466	13.979	14.1145	14.2549	14.3961	14.5377	14.6805
11.0866	11.0848	11.0877	11.0943	11.104	11.1151	11.132	11.1495	11.1668	11.1911	11.2152	11.2451	11.2756	11.3143	11.349	11.3887	11.4334	11.4812	11.5324	11.5847	11.6415	11.7052	11.7658	11.8353	11.9064	11.9799	12.0581	12.1449	12.2291	12.3205	12.4199	12.5154	12.6203	12.7325	12.8438	12.9635	13.0865	13.2134	13.3438	13.4822	13.6218	13.7655	13.9166	14.0684	14.224	14.3826	14.5437	14.7048	14.8651	15.0253
11.0309	11.0301	11.0328	11.0374	11.0486	11.063	11.0767	11.0972	11.119	11.1417	11.1697	11.1961	11.2297	11.2651	11.3095	11.3479	11.3938	11.4477	11.4985	11.5595	11.6179	11.6845	11.7554	11.8261	11.9077	11.9865	12.0762	12.169	12.2622	12.3667	12.4702	12.5864	12.7021	12.8235	12.9531	13.0855	13.2257	13.3677	13.5151	13.669	13.8273	13.9913	14.1565	14.3285	14.4992	14.6719	14.8468	15.0192	15.1958	15.3716
11.0516	11.0534	11.058	11.0646	11.0753	11.0891	11.1073	11.1236	11.1481	11.1727	11.2039	11.2347	11.2683	11.3067	11.3507	11.3963	11.4425	11.4967	11.5551	11.612	11.6815	11.7491	11.8262	11.9033	11.9897	12.0761	12.173	12.2714	12.3789	12.4885	12.6063	12.7278	12.8591	12.9909	13.1313	13.2785	13.4301	13.5849	13.7488	13.9143	14.0864	14.2601	14.4338	14.6125	14.7925	14.9742	15.1595	15.3436	15.5286	15.7149
11.1594	11.1619	11.1693	11.1781	11.186	11.1998	11.2191	11.237	11.2615	11.2888	11.32	11.3582	11.3942	11.4361	11.4805	11.5318	11.5843	11.6373	11.7023	11.7649	11.8372	11.9121	11.9931	12.0779	12.1693	12.265	12.3665	12.4744	12.5891	12.7077	12.8329	12.9621	13.1033	13.2429	13.3908	13.544	13.7034	13.8683	14.0349	14.2055	14.3762	14.552	14.7308	14.9125	15.0979	15.2868	15.4768	15.6668	15.8525	16.0396
11.3548	11.3544	11.3601	11.3694	11.3809	11.3928	11.4125	11.4345	11.4597	11.4884	11.5233	11.5594	11.6039	11.6488	11.6951	11.7481	11.807	11.8709	11.9366	12.009	12.0873	12.1677	12.2564	12.3488	12.4468	12.5507	12.6572	12.7745	12.8943	13.0228	13.155	13.289	13.4309	13.5778	13.7289	13.8807	14.0418	14.202	14.3621	14.5273	14.6984	14.8743	15.0565	15.2411	15.4281	15.6156	15.8049	15.9852	16.1954	16.423
11.6216	11.6233	11.6279	11.632	11.646	11.6643	11.686	11.7087	11.7379	11.7699	11.8032	11.8443	11.8887	11.9375	11.9943	12.0516	12.1132	12.1828	12.2601	12.3363	12.4173	12.5111	12.6053	12.7059	12.8143	12.9215	13.0377	13.1607	13.288	13.4161	13.5524	13.6908	13.8325	13.9772	14.1249	14.275	14.4237	14.5805	14.7413	14.9065	15.0787	15.2534	15.4327	15.6143	15.7965	15.9638	16.1741	16.4031	16.6325	16.8727
11.9433	11.9453	11.9551	11.9672	11.9805	11.998	12.0221	12.0496	12.0819	12.1162	12.1585	12.2045	12.2529	12.3047	12.366	12.4303	12.5026	12.5761	12.6551	12.7426	12.8365	12.9316	13.0326	13.1429	13.2562	13.3671	13.4887	13.6088	13.7391	13.8685	14.0037	14.1397	14.2833	14.4178	14.5618	14.7106	14.8657	15.0237	15.1858	15.3539	15.5242	15.6958	15.8665	16.0259	16.2347	16.4579	16.6796	16.9086	17.141	17.3733
12.3505	12.3512	12.358	12.3678	12.3826	12.4045	12.43	12.4584	12.4908	12.5312	12.5755	12.6256	12.683	12.7432	12.8106	12.8808	12.9574	13.0393	13.1279	13.2235	13.3219	13.4227	13.5268	13.6374	13.753	13.8677	13.9855	14.1086	14.2345	14.3694	14.5005	14.6274	14.7663	14.9105	15.0607	15.2117	15.3676	15.5302	15.6927	15.8573	16.0218	16.1843	16.3922	16.6092	16.822	17.0369	17.256	17.4687	17.6795	17.8855
12.7915	12.7938	12.8041	12.8178	12.8358	12.8589	12.8883	12.9219	12.9621	13.0093	13.0626	13.1208	13.1804	13.2462	13.3177	13.3926	13.4753	13.566	13.6614	13.7596	13.8568	13.9603	14.0658	14.1757	14.2911	14.4089	14.532	14.656	14.7764	14.9067	15.04	15.1801	15.3219	15.4719	15.6224	15.7781	15.9364	16.0954	16.2595	16.4384	16.6309	16.8421	17.0474	17.2534	17.4554	17.652	17.8432	18.0303	18.2135	18.3949
13.3041	13.3055	13.3152	13.329	13.3486	13.375	13.4077	13.4473	13.4926	13.5425	13.6	13.661	13.7275	13.8006	13.8765	13.9576	14.0454	14.1407	14.2332	14.3342	14.4371	14.5433	14.6525	14.7638	14.8811	14.9968	15.1229	15.2519	15.3805	15.5162	15.6559	15.7979	15.9458	16.0966	16.2494	16.415	16.5958	16.7726	16.9471	17.1501	17.345	17.538	17.7275	17.9079	18.0808	18.2468	18.4091	18.5712	18.7415	18.9213
13.8569	13.8612	13.8725	13.8897	13.914	13.9466	13.9826	14.0268	14.0757	14.1317	14.1939	14.2628	14.3362	14.4135	14.4942	14.5816	14.6722	14.768	14.8682	14.9705	15.074	15.1798	15.2932	15.4131	15.5376	15.6632	15.7896	15.9214	16.0556	16.1944	16.3347	16.4874	16.6607	16.8335	17.0064	17.1785	17.3312	17.5257	17.7085	17.8889	18.0609	18.224	18.381	18.5291	18.6775	18.8171	18.9578	19.1144	19.236	19.3622
14.4847	14.4883	14.5022	14.5225	14.5502	14.5853	14.6286	14.6778	14.7335	14.7931	14.858	14.9335	15.0121	15.0933	15.1823	15.2747	15.3679	15.4631	15.5625	15.6698	15.7833	15.9003	16.0209	16.1425	16.2669	16.3928	16.5236	16.6677	16.8277	16.9923	17.1569	17.3215	17.486	17.6479	17.787	17.9692	18.1353	18.3004	18.4566	18.6045	18.7465	18.8678	18.9802	19.087	19.1948	19.3315	19.4272	19.525	19.6252	19.724
15.2354	15.2384	15.2502	15.2694	15.2977	15.3301	15.373	15.4268	15.489	15.5513	15.6221	15.696	15.7754	15.8588	15.9507	16.0448	16.1445	16.2497	16.3571	16.467	16.5862	16.7078	16.8378	16.9765	17.1228	17.2683	17.4169	17.5684	17.7225	17.8766	18.0299	18.1795	18.3071	18.4695	18.6237	18.7749	18.9141	19.0267	19.1297	19.2179	19.2993	19.3764	19.4621	19.567	19.6441	19.7171	19.7859	19.8515	19.9214	19.995
16.1485	16.1526	16.1654	16.1852	16.213	16.2464	16.2819	16.3339	16.3894	16.4521	16.5194	16.5938	16.6758	16.763	16.8615	16.9668	17.0801	17.2042	17.3235	17.446	17.5676	17.6947	17.8239	17.9539	18.0867	18.2233	18.3638	18.5036	18.6413	18.7763	18.8882	19.035	19.1752	19.2882	19.3805	19.4591	19.5281	19.5875	19.6416	19.692	19.7465	19.8263	19.8743	19.9125	19.9532	19.9984	20.0486	20.1007	20.1534	20.2114
17.3193	17.3204	17.3266	17.3455	17.3784	17.4086	17.4547	17.5009	17.5586	17.6213	17.6879	17.7595	17.8415	17.9296	18.0172	18.1092	18.21	18.3051	18.4068	18.5083	18.6177	18.7299	18.8461	18.9623	19.0832	19.2045	19.3268	19.4526	19.5497	19.6513	19.7393	19.81	19.8686	19.9155	19.9524	19.9812	20.0059	20.0268	20.0479	20.0908	20.1114	20.1289	20.1484	20.1735	20.2018	20.2316	20.265	20.2978	20.3328	20.3688
18.6699	18.6687	18.6742	18.6901	18.7096	18.7371	18.7711	18.8068	18.8507	18.8946	18.9472	19.0081	19.0728	19.1403	19.2111	19.2823	19.3549	19.4344	19.521	19.6076	19.7004	19.7953	19.898	20.0122	20.1146	20.1924	20.2356	20.2853	20.3333	20.3655	20.3871	20.3993	20.4043	20.4034	20.3846	20.3669	20.3556	20.3741	20.3792	20.3691	20.3693	20.3715	20.3795	20.3873	20.3979	20.4104	20.4243	20.4403	20.4594	20.4784
20.0516	20.0584	20.0619	20.0699	20.0827	20.1001	20.1217	20.146	20.1751	20.2078	20.2442	20.2876	20.3301	20.3757	20.4215	20.4785	20.5372	20.6025	20.6779	20.7636	20.8344	20.8905	20.9362	20.9629	20.96	20.9631	20.9653	20.9568	20.9399	20.9133	20.8712	20.8271	20.7797	20.7347	20.6968	20.6907	20.6704	20.6398	20.6139	20.5967	20.5809	20.5696	20.5614	20.554	20.5467	20.5412	20.5392	20.5367	20.5337	20.5343
21.4851	21.4885	21.4879	21.4927	21.5006	21.5128	21.5241	21.5382	21.5559	21.5741	21.5883	21.6123	21.6396	21.6863	21.7319	21.7641	21.7871	21.8059	21.8193	21.8217	21.8153	21.7881	21.7333	21.6864	21.6386	21.5776	21.5133	21.444	21.3706	21.2934	21.2161	21.1369	21.0693	21.0379	20.9942	20.9365	20.8908	20.8493	20.814	20.7817	20.7525	20.7228	20.6961	20.6697	20.6424	20.6157	20.5918	20.5668	20.5434	20.5214
23.0122	23.0119	23.013	23.0154	23.0192	23.0277	23.0406	23.0555	23.0594	23.0547	23.0463	23.033	23.0145	22.9895	22.9534	22.9156	22.8719	22.8178	22.7475	22.6553	22.5408	22.4399	22.3458	22.2444	22.1405	22.0324	21.9217	21.8074	21.6939	21.5826	21.483	21.4211	21.3489	21.2699	21.2036	21.1414	21.0836	21.0274	20.9748	20.9216	20.8719	20.8178	20.7685	20.7205	20.6728	20.6242	20.5787	20.5326	20.4874	20.4459
24.598	24.5921	24.5828	24.5696	24.5473	24.5127	24.4785	24.4324	24.3838	24.3282	24.2656	24.1945	24.1153	24.0316	23.9389	23.8348	23.7089	23.5653	23.4005	23.2563	23.1136	22.9682	22.8199	22.6703	22.5162	22.3631	22.2128	22.0663	21.9355	21.8506	21.753	21.6499	21.5625	21.4769	21.3936	21.3107	21.2312	21.1497	21.074	20.9986	20.9253	20.8511	20.7787	20.7074	20.6379	20.5709	20.5053	20.4434	20.3837	20.3247
25.7416	25.7357	25.7168	25.6883	25.6474	25.597	25.5367	25.4631	25.3802	25.2846	25.1754	25.0612	24.9338	24.7852	24.6157	24.4388	24.2389	24.0678	23.8918	23.711	23.5295	23.3423	23.1566	22.9671	22.7811	22.6033	22.443	22.3353	22.2096	22.0849	21.9694	21.8563	21.7469	21.639	21.5309	21.4249	21.3213	21.2182	21.1174	21.0183	20.9206	20.8251	20.7319	20.6421	20.556	20.4709	20.3865	20.3049	20.224	20.1451
26.5231	26.5083	26.4845	26.4464	26.3922	26.3254	26.2429	26.1459	26.0281	25.8975	25.7434	25.5682	25.3869	25.2047	24.991	24.8091	24.6167	24.421	24.22	24.016	23.8098	23.6039	23.397	23.1952	23.019	22.8936	22.7403	22.5914	22.4492	22.3057	22.1648	22.0244	21.8858	21.7527	21.618	21.4841	21.3556	21.2283	21.1054	20.9825	20.8651	20.7486	20.6365	20.5262	20.4175	20.314	20.2096	20.1093	20.012	19.9147
26.9286	26.9212	26.8954	26.8514	26.7888	26.6961	26.5813	26.4415	26.2912	26.1396	25.9796	25.8083	25.613	25.4308	25.2401	25.0434	24.8415	24.6341	24.4234	24.2084	23.9957	23.7863	23.6181	23.4771	23.3109	23.1501	22.9877	22.8225	22.6534	22.4828	22.3146	22.1455	21.98	21.8157	21.6524	21.4941	21.3397	21.1865	21.0399	20.8946	20.7548	20.6178	20.4864	20.3567	20.2298	20.1084	19.9853	19.8574	19.7313	19.606
26.96	26.9484	26.9118	26.8385	26.7609	26.6782	26.5835	26.4742	26.3449	26.1844	26.0229	25.8574	25.6866	25.5074	25.3213	25.1265	24.9265	24.7178	24.5068	24.306	24.1612	24.0181	23.8582	23.693	23.5203	23.3402	23.1562	22.9677	22.7782	22.5867	22.3962	22.2043	22.0141	21.825	21.6377	21.455	21.2757	21.1006	20.9303	20.7651	20.6049	20.4477	20.2888	20.1287	19.974	19.8203	19.6705	19.5201	19.3732	19.2259
26.5334	26.5502	26.562	26.5492	26.5133	26.4557	26.3827	26.2406	26.1311	26.0136	25.8844	25.7411	25.5859	25.4121	25.2274	25.0322	24.8353	24.6729	24.5915	24.4811	24.3474	24.1863	24.0079	23.8196	23.6231	23.4202	23.2172	23.0112	22.8034	22.5952	22.3881	22.179	21.9731	21.7679	21.5656	21.3665	21.1678	20.9654	20.7662	20.5745	20.3858	20.2005	20.0179	19.8344	19.658	19.4785	19.3026	19.1256	18.9526	18.7785
26.2307	26.2223	26.1894	26.1416	25.78	25.8365	25.8235	25.7701	25.6907	25.5907	25.4792	25.3474	25.1931	25.0201	24.8761	25.212	25.135	24.955	24.7723	24.5865	24.4035	24.2104	24.012	23.8057	23.5973	23.3827	23.1672	22.9492	22.7262	22.4985	22.2723	22.0467	21.8256	21.6062	21.389	21.1755	20.9637	20.7536	20.5437	20.338	20.1373	19.9383	19.737	19.5364	19.3358	19.1349	18.9316	18.7274	18.5173	18.2953
23.4663	25.8499	25.8398	25.8556	25.8475	25.8164	25.7646	25.6872	25.5842	25.4757	25.6267	27.1122	26.0042	25.7205	25.5028	25.2979	25.0981	24.8961	24.6934	24.487	24.2763	24.0626	23.8474	23.6289	23.4098	23.1893	22.9675	22.7451	22.5216	22.3019	22.0806	21.8604	21.6409	21.4242	21.2054	20.9864	20.7694	20.5489	20.3283	20.1086	19.8878	19.6651	19.4446	19.2203	18.9963	18.7687	18.5376	18.2894	18.0598	17.8324
26.9651	26.9613	26.9571	26.9039	26.7874	26.6222	26.4159	26.1785	25.9337	25.7471	25.6226	25.4929	25.3524	25.2062	25.0509	24.8887	24.7193	24.5404	24.3573	24.1659	23.9709	23.7693	23.5648	23.3549	23.1432	22.9299	22.7139	22.4962	22.2778	22.0598	21.8385	21.6157	21.3921	21.1693	20.9427	20.7163	20.49	20.2609	20.0301	19.7977	19.5647	19.3282	19.0886	18.8472	18.6048	18.3397	18.0928	17.8504	17.6066	17.3622
25.3221	25.3165	25.2988	25.2658	25.2207	25.1675	25.1359	25.0853	25.0214	24.9451	24.8591	24.7624	24.6539	24.5354	24.4075	24.2689	24.1222	23.9664	23.8031	23.6325	23.4579	23.2742	23.0879	22.8957	22.6988	22.4996	22.296	22.0898	21.8809	21.6688	21.4547	21.2369	21.0177	20.7968	20.5716	20.3444	20.1125	19.8793	19.6436	19.4027	19.1596	18.9109	18.6614	18.3949	18.1371	17.8868	17.6366	17.3875	17.138	16.8925
24.2879	24.2893	24.2973	24.2973	24.2858	24.2684	24.2372	24.1973	24.144	24.083	24.0106	23.9238	23.8274	23.7236	23.6117	23.492	23.3645	23.2303	23.0869	22.9405	22.7857	22.6254	22.4581	22.2858	22.1065	21.9246	21.7337	21.5438	21.346	21.149	20.9445	20.7354	20.5217	20.3042	20.0828	19.858	19.6273	19.3921	19.149	18.9039	18.653	18.3892	18.1321	17.8845	17.6412	17.3976	17.1561	16.9175	16.6869	16.4653
23.3827	23.3801	23.3675	23.3473	23.3155	23.2852	23.2507	23.2094	23.1588	23.1011	23.0337	22.9594	22.876	22.7881	22.6892	22.5847	22.473	22.3545	22.2276	22.0976	21.9604	21.8168	21.668	21.5149	21.3576	21.1961	21.0271	20.852	20.6698	20.4814	20.2878	20.0892	19.8831	19.6728	19.4511	19.2198	18.9828	18.7441	18.5065	18.264	18.0238	17.7956	17.5704	17.3447	17.1204	16.8999	16.6868	16.4771	16.2728	16.0764
22.2619	22.2577	22.2473	22.232	22.2061	22.1751	22.1387	22.0949	22.0456	21.9893	21.9267	21.858	21.7844	21.7052	21.6181	21.5267	21.4294	21.3284	21.2254	21.1207	21.0014	20.8726	20.7366	20.5947	20.4495	20.2955	20.1351	19.9648	19.7861	19.5899	19.3781	19.1766	18.98	18.7832	18.5861	18.3877	18.1868	17.9814	17.7701	17.5726	17.378	17.1801	16.9832	16.7895	16.601	16.4152	16.2311	16.0507	15.8795	15.7182
20.8007	20.7968	20.7886	20.7737	20.7536	20.7274	20.697	20.6604	20.6209	20.5758	20.5283	20.4766	20.4166	20.3475	20.2724	20.1916	20.1025	20.0101	19.9115	19.8035	19.6898	19.5631	19.4217	19.2819	19.1482	19.0145	18.8796	18.744	18.6058	18.4638	18.319	18.1704	18.0182	17.8617	17.7017	17.5374	17.3625	17.203	17.0444	16.8825	16.7205	16.5611	16.4044	16.247	16.0932	15.9391	15.7871	15.6506	15.4986	15.3425
19.0073	19.002	18.9953	18.9848	18.9673	18.9454	18.919	18.8866	18.8507	18.8076	18.763	18.715	18.6643	18.6117	18.5555	18.4985	18.4372	18.3761	18.3114	18.2434	18.1745	18.1031	18.0275	17.9457	17.8624	17.7763	17.6836	17.5887	17.4899	17.3855	17.2772	17.1656	17.05	16.93	16.7962	16.6783	16.5621	16.4415	16.3202	16.1997	16.0808	15.9604	15.8411	15.7177	15.5963	15.4873	15.3629	15.2321	15.0983	14.96
17.0123	17.0116	17.0125	17.0113	17.0104	17.0079	17.0041	17.0012	16.9948	16.9876	16.9774	16.9662	16.9513	16.936	16.9178	16.8972	16.875	16.8482	16.8195	16.7879	16.7535	16.717	16.677	16.6325	16.5852	16.5333	16.48	16.4212	16.3591	16.2934	16.2232	16.1493	16.0637	15.9916	15.9175	15.8431	15.7668	15.6889	15.6111	15.5337	15.4517	15.366	15.2797	15.2033	15.112	15.0125	14.9079	14.7975	14.6835	14.5696
15.1695	15.1685	15.1728	15.1781	15.1852	15.1943	15.2043	15.2137	15.227	15.2391	15.2525	15.2645	15.2765	15.2873	15.2971	15.3037	15.3125	15.3154	15.3185	15.3202	15.3189	15.3168	15.3113	15.303	15.2928	15.2776	15.2614	15.2412	15.2178	15.1907	15.1527	15.1251	15.1008	15.0745	15.0436	15.013	14.9806	14.9442	14.9044	14.8625	14.8164	14.7747	14.7207	14.6573	14.587	14.511	14.4306	14.3475	14.2602	14.1743
13.3237	13.3259	13.3322	13.3409	13.3554	13.3716	13.3933	13.4159	13.4424	13.4716	13.504	13.5357	13.5717	13.6063	13.6425	13.6795	13.717	13.7536	13.7903	13.8251	13.8595	13.8919	13.9243	13.9543	13.9822	14.0063	14.0297	14.0486	14.0583	14.0797	14.104	14.1249	14.1416	14.1591	14.172	14.183	14.1888	14.1887	14.186	14.1841	14.1716	14.148	14.1164	14.0776	14.0338	13.9882	13.9384	13.8865	13.8338	13.7805
11.4642	11.4697	11.4761	11.4898	11.5101	11.5371	11.5665	11.6033	11.6439	11.6892	11.7393	11.7936	11.8504	11.9105	11.9732	12.0384	12.1048	12.1729	12.2416	12.3117	12.3818	12.4491	12.5177	12.5866	12.6549	12.7196	12.7765	12.8427	12.9141	12.9841	13.0492	13.1145	13.1764	13.2318	13.2857	13.3322	13.3734	13.4166	13.4475	13.4664	13.4793	13.4823	13.4801	13.4759	13.4667	13.456	13.4412	13.424	13.4074	13.3881
9.64123	9.64548	9.65732	9.67385	9.70082	9.73338	9.77278	9.81901	9.87147	9.93137	9.99691	10.0685	10.1464	10.2272	10.3171	10.4068	10.4991	10.5975	10.7003	10.8026	10.9067	11.0136	11.1199	11.2259	11.3268	11.4342	11.5531	11.6689	11.7813	11.8911	11.9998	12.1017	12.2001	12.2958	12.3817	12.4676	12.5488	12.61	12.665	12.7125	12.7523	12.7905	12.8253	12.8536	12.8795	12.9061	12.927	12.9456	12.9619	12.9772
7.90236	7.90711	7.9192	7.94056	7.9699	8.00964	8.0582	8.11444	8.17787	8.24872	8.32731	8.41687	8.50923	8.61182	8.71815	8.83491	8.95296	9.07757	9.20682	9.34141	9.47907	9.61637	9.75369	9.89962	10.0571	10.2102	10.3634	10.513	10.662	10.8107	10.9508	11.0846	11.2184	11.3476	11.4641	11.5722	11.6702	11.7598	11.8439	11.9247	12.0019	12.0758	12.1446	12.2087	12.2732	12.3365	12.3916	12.4438	12.4907	12.5358
6.26615	6.26922	6.2833	6.30815	6.3435	6.38663	6.43981	6.5034	6.57804	6.65941	6.74877	6.84828	6.95743	7.07321	7.20077	7.33509	7.47379	7.62803	7.77835	7.93553	8.09464	8.2663	8.45038	8.63252	8.8173	9.00229	9.18357	9.36317	9.54052	9.71448	9.88453	10.0528	10.2092	10.3558	10.4951	10.6256	10.7516	10.8769	10.9984	11.1128	11.2259	11.3355	11.4401	11.5436	11.6394	11.7315	11.8185	11.9049	11.9827	12.0554
4.72405	4.72742	4.74401	4.76834	4.80808	4.85541	4.9139	4.98371	5.06327	5.15202	5.25192	5.36143	5.48346	5.61296	5.75449	5.90277	6.06259	6.22857	6.3928	6.58072	6.7823	6.9825	7.18378	7.38683	7.59434	7.8022	8.00523	8.20782	8.41052	8.61298	8.80223	8.98279	9.15705	9.32559	9.49256	9.65807	9.81739	9.97536	10.1317	10.2813	10.4291	10.571	10.707	10.8392	10.9697	11.0919	11.2065	11.3197	11.4265	11.5291
3.2872	3.2922	3.31002	3.33549	3.37475	3.4249	3.48829	3.56205	3.6448	3.73869	3.84604	3.96506	4.09591	4.23636	4.38971	4.54886	4.71896	4.90677	5.10508	5.31187	5.5216	5.73207	5.949	6.17006	6.39233	6.61499	6.83616	7.06214	7.27668	7.48355	7.68692	7.88733	8.0895	8.28821	8.48477	8.6793	8.87111	9.06033	9.24484	9.42592	9.60353	9.77366	9.93971	10.0997	10.2579	10.4075	10.5503	10.6883	10.8244	10.9523
1.97042	1.97924	1.99715	2.02498	2.06654	2.11835	2.1822	2.25892	2.34571	2.4454	2.55988	2.68642	2.82375	2.97095	3.12583	3.30365	3.49577	3.68829	3.88888	4.09771	4.31462	4.53409	4.75919	4.98817	5.21768	5.45563	5.68279	5.90757	6.13286	6.35412	6.57927	6.80571	7.02989	7.25095	7.47455	7.69729	7.91478	8.12835	8.3388	8.54464	8.74954	8.94342	9.13496	9.32299	9.50669	9.68085	9.85091	10.0129	10.1761	10.3274
0.789615	0.795875	0.812678	0.846172	0.887923	0.943203	1.00843	1.08796	1.18131	1.28745	1.40791	1.53634	1.67885	1.84349	2.01213	2.18999	2.37551	2.56861	2.76895	2.97676	3.19251	3.41085	3.63614	3.86471	4.09109	4.321	4.5509	4.78056	5.01557	5.2559	5.49916	5.74216	5.98482	6.22822	6.47078	6.7097	6.94572	7.1806	7.41647	7.64483	7.86688	8.08453	8.30081	8.51237	8.71745	8.91341	9.10831	9.29765	9.48144	9.65707
0.254122	0.247838	0.230015	0.19834	0.154878	0.0962654	0.0245685	0.0605751	0.159638	0.26634	0.396709	0.539906	0.688681	0.842179	1.00541	1.17843	1.3593	1.5489	1.74608	1.94974	2.16177	2.37044	2.57953	2.7943	3.01534	3.24305	3.47688	3.71422	3.95683	4.20304	4.45191	4.70528	4.95895	5.21573	5.47016	5.72444	5.9788	6.23059	6.4789	6.72184	6.96666	7.20544	7.44055	7.66999	7.89279	8.11488	8.33124	8.54143	8.74569	8.94482
1.1641	1.15653	1.13654	1.10187	1.05371	0.992194	0.91576	0.819715	0.708876	0.589967	0.467093	0.334015	0.194846	0.0443438	0.11461	0.281233	0.457607	0.639855	0.823331	1.0108	1.19872	1.39726	1.60042	1.80711	2.02444	2.24689	2.4786	2.71499	2.95655	3.20397	3.45478	3.70964	3.96566	4.2261	4.48766	4.75202	5.01555	5.27666	5.53688	5.79603	6.05363	6.30681	6.55684	6.80477	7.04772	7.2866	7.5201	7.75002	7.97452	8.19391
1.92684	1.9209	1.89648	1.85222	1.7854	1.7082	1.62424	1.53121	1.43163	1.32324	1.20766	1.08313	0.945796	0.802259	0.651817	0.499476	0.346008	0.181849	0.0152102	0.158906	0.338286	0.523791	0.717726	0.91863	1.12581	1.34043	1.56259	1.79163	2.02632	2.2661	2.51174	2.76311	3.01792	3.27624	3.53703	3.80066	4.06621	4.33459	4.60415	4.87252	5.13794	5.40131	5.66216	5.92272	6.17984	6.4357	6.68603	6.93102	7.17011	7.40383
2.42111	2.41415	2.39238	2.35606	2.30482	2.24584	2.17483	2.09745	2.0086	1.91215	1.80804	1.69628	1.57796	1.45154	1.32012	1.18459	1.04137	0.896238	0.74259	0.583033	0.414141	0.241609	0.0616861	0.130045	0.324266	0.527372	0.735357	0.950666	1.17357	1.40297	1.63772	1.8772	2.12324	2.37387	2.6306	2.89123	3.15352	3.41953	3.68576	3.95622	4.22696	4.49986	4.76976	5.03861	5.30607	5.56905	5.82833	6.08482	6.33934	6.58966
2.73699	2.73353	2.72216	2.70628	2.67769	2.63718	2.59064	2.52878	2.46135	2.38073	2.29224	2.19769	2.09504	1.98812	1.87639	1.75796	1.63418	1.50129	1.36487	1.21789	1.06572	0.904574	0.738617	0.565067	0.385588	0.196464	0.00310391	0.196542	0.403163	0.617043	0.839555	1.06527	1.29721	1.5346	1.7783	2.02764	2.28209	2.54241	2.80521	3.07237	3.34038	3.61135	3.88203	4.15369	4.42575	4.69617	4.9659	5.23094	5.49444	5.75407
3.02623	3.02623	3.02072	3.00738	2.9911	2.96185	2.92379	2.87566	2.81865	2.75639	2.68421	2.60891	2.52565	2.43461	2.33981	2.23777	2.12658	2.00965	1.88601	1.75642	1.61813	1.4759	1.32571	1.16755	1.00512	0.835395	0.657158	0.472906	0.283901	0.0875378	0.115892	0.326908	0.544904	0.768724	0.997746	1.23291	1.47279	1.71958	1.97039	2.22726	2.48758	2.75163	3.01932	3.28808	3.55841	3.83092	4.10147	4.37135	4.64062	4.90793
3.27595	3.27154	3.2682	3.2548	3.23803	3.21537	3.1872	3.15098	3.10707	3.0585	3.0019	2.93981	2.87226	2.796	2.71213	2.62426	2.52879	2.42763	2.32036	2.20565	2.08589	1.95856	1.82415	1.68695	1.53848	1.38815	1.22927	1.0626	0.889717	0.71182	0.527683	0.334461	0.13558	0.0720457	0.284544	0.504399	0.729652	0.959919	1.19813	1.44011	1.68826	1.94075	2.19854	2.45737	2.7212	2.98675	3.25342	3.52113	3.78924	4.05816
3.4678	3.46409	3.45486	3.44113	3.42292	3.40086	3.37675	3.35054	3.3184	3.28049	3.23776	3.18574	3.1326	3.07091	2.99952	2.92644	2.84865	2.76032	2.66934	2.57065	2.46884	2.35845	2.24178	2.12064	1.9942	1.85973	1.71873	1.57317	1.41886	1.25696	1.09011	0.917709	0.737731	0.550613	0.354716	0.153294	0.0540106	0.267678	0.488579	0.71189	0.94426	1.18176	1.42301	1.66934	1.92043	2.17526	2.43357	2.69379	2.95818	3.22202
3.5896	3.58655	3.57396	3.55909	3.54319	3.52237	3.49973	3.47629	3.4507	3.4239	3.39078	3.35438	3.30994	3.26334	3.20997	3.14774	3.08539	3.01552	2.93803	2.85793	2.77111	2.67881	2.57912	2.47534	2.36558	2.25126	2.13113	2.00142	1.86822	1.72717	1.57834	1.42217	1.26167	1.09478	0.920202	0.738766	0.548547	0.353935	0.152978	0.053663	0.266108	0.48626	0.710144	0.94111	1.17682	1.41797	1.66269	1.91317	2.16615	2.42134
3.63054	3.6272	3.62008	3.60917	3.59698	3.58065	3.56092	3.54217	3.52061	3.49742	3.47272	3.44603	3.41638	3.38296	3.34413	3.29948	3.24868	3.19589	3.13574	3.07011	3.00002	2.92636	2.84601	2.75879	2.6665	2.56934	2.46525	2.35818	2.24145	2.11755	1.9902	1.85657	1.71276	1.56402	1.41007	1.24957	1.08155	0.903663	0.721398	0.533655	0.338925	0.138768	0.067594	0.280134	0.499944	0.723417	0.951696	1.18516	1.42331	1.66423
3.59203	3.59223	3.58932	3.58719	3.58236	3.57424	3.56144	3.54853	3.53367	3.51505	3.49815	3.47674	3.45739	3.43494	3.41165	3.38102	3.34623	3.30896	3.26363	3.21462	3.16184	3.10228	3.04039	2.97124	2.89645	2.81644	2.7307	2.64042	2.54194	2.4398	2.32993	2.21417	2.09226	1.96443	1.82871	1.68845	1.53976	1.38483	1.22369	1.05305	0.878753	0.699412	0.513128	0.319028	0.118976	0.0896363	0.301409	0.51607	0.736878	0.961195
3.50073	3.50072	3.5007	3.5002	3.50414	3.50486	3.50283	3.49894	3.49314	3.48213	3.47183	3.45894	3.446	3.43183	3.41959	3.39999	3.38252	3.35782	3.32965	3.29701	3.25916	3.21558	3.16912	3.1156	3.06055	2.99671	2.93114	2.85435	2.77652	2.6918	2.60143	2.5057	2.40184	2.29287	2.18081	2.05736	1.92822	1.79451	1.65461	1.50665	1.35098	1.19069	1.02308	0.849036	0.668005	0.481055	0.289072	0.0924211	0.108766	0.31745
3.36552	3.36638	3.36931	3.37246	3.37899	3.38374	3.38974	3.39755	3.39956	3.39957	3.39946	3.39469	3.39269	3.38515	3.37908	3.37037	3.36159	3.35144	3.33779	3.31993	3.2997	3.27064	3.23983	3.20397	3.16376	3.11679	3.0648	3.00823	2.94796	2.88031	2.81108	2.73177	2.64742	2.55878	2.46255	2.36083	2.25413	2.13806	2.01704	1.89115	1.75614	1.61507	1.46802	1.31473	1.15594	0.987443	0.814396	0.63725	0.455882	0.266234
3.20179	3.20345	3.20816	3.21359	3.22165	3.22907	3.24055	3.25259	3.26337	3.27531	3.28635	3.29265	3.29929	3.29984	3.30148	3.3022	3.30219	3.29958	3.2981	3.29205	3.28644	3.27265	3.25646	3.23439	3.20948	3.1802	3.1439	3.10395	3.06202	3.01273	2.9574	2.89711	2.83413	2.76036	2.68518	2.60403	2.51306	2.41916	2.31821	2.20922	2.09607	1.97625	1.84776	1.71594	1.5772	1.4287	1.27641	1.11887	0.955469	0.783569
3.03682	3.03627	3.03911	3.04319	3.05018	3.06176	3.07275	3.08647	3.10182	3.11963	3.13656	3.15278	3.1697	3.18218	3.19372	3.20155	3.20857	3.21402	3.21987	3.22324	3.22686	3.22841	3.22589	3.21812	3.20985	3.19292	3.17364	3.15049	3.12227	3.08886	3.05284	3.00754	2.96131	2.90828	2.84842	2.78244	2.71381	2.6376	2.55512	2.46845	2.3734	2.27188	2.16756	2.05308	1.93271	1.80705	1.67535	1.53533	1.3925	1.2433
2.85883	2.86135	2.86528	2.87232	2.87908	2.88813	2.89917	2.91511	2.9315	2.94939	2.96977	2.99212	3.01446	3.03625	3.05525	3.07213	3.08923	3.10288	3.11552	3.12547	3.13695	3.14477	3.15425	3.16022	3.16311	3.16313	3.15994	3.1487	3.1361	3.11825	3.09449	3.06896	3.03823	2.99928	2.95905	2.90998	2.85869	2.80063	2.73601	2.66853	2.59179	2.51145	2.42302	2.3302	2.22893	2.12236	2.01108	1.8919	1.76826	1.63788
2.70296	2.70453	2.70692	2.71179	2.71952	2.72819	2.73887	2.75021	2.76593	2.78445	2.80183	2.82263	2.84848	2.87122	2.89676	2.92193	2.94498	2.96924	2.98925	3.00669	3.02381	3.03957	3.05678	3.069	3.08363	3.09397	3.10373	3.10804	3.10672	3.10171	3.09609	3.08376	3.06684	3.04502	3.01835	2.98795	2.95305	2.91054	2.86496	2.812	2.75701	2.69168	2.62271	2.54821	2.46561	2.38097	2.2864	2.18886	2.08425	1.97283
2.56304	2.5639	2.5654	2.56897	2.57734	2.58446	2.59423	2.60502	2.61771	2.63294	2.6504	2.66773	2.68855	2.71232	2.73669	2.76205	2.79029	2.81859	2.84661	2.87284	2.89482	2.91783	2.93882	2.96031	2.97795	2.99563	3.01609	3.02977	3.0434	3.05087	3.05577	3.05802	3.05437	3.04665	3.0372	3.0197	3.00049	2.97367	2.9447	2.90748	2.86741	2.82076	2.76929	2.71122	2.64966	2.5813	2.50672	2.42812	2.34216	2.25157
2.43733	2.43709	2.43968	2.4432	2.44915	2.45786	2.46617	2.4756	2.4859	2.50085	2.51562	2.53206	2.54916	2.56952	2.59119	2.61433	2.63828	2.666	2.69423	2.72435	2.75466	2.78133	2.80953	2.83549	2.85835	2.88254	2.90478	2.9291	2.9492	2.96886	2.98698	2.99829	3.00909	3.01223	3.01483	3.01269	3.00566	2.99516	2.9793	2.95892	2.93358	2.90263	2.86843	2.82606	2.78261	2.73051	2.67496	2.61181	2.54603	2.47062
2.32253	2.32461	2.32637	2.33078	2.33631	2.34256	2.34856	2.35873	2.36973	2.38265	2.39571	2.40983	2.42514	2.44301	2.46223	2.48264	2.50405	2.52921	2.55491	2.58195	2.61155	2.64219	2.67176	2.70252	2.73174	2.75763	2.7857	2.81218	2.83706	2.86471	2.88861	2.9112	2.93019	2.9472	2.96149	2.96881	2.977	2.97711	2.97452	2.96984	2.95653	2.94272	2.91978	2.89725	2.86751	2.83107	2.79351	2.74572	2.6973	2.63992
2.2213	2.22278	2.22455	2.22772	2.23157	2.23565	2.24537	2.25348	2.26362	2.2727	2.28484	2.29688	2.31365	2.33025	2.34777	2.3656	2.38656	2.40819	2.4312	2.45398	2.48157	2.51028	2.53796	2.56685	2.5999	2.63087	2.65987	2.69101	2.71843	2.74586	2.77647	2.8044	2.82985	2.85716	2.88039	2.89782	2.91659	2.92972	2.93758	2.94278	2.94545	2.94181	2.93668	2.92625	2.90969	2.88969	2.86619	2.83586	2.80174	2.7617
2.13013	2.13003	2.13169	2.1327	2.13722	2.14283	2.14794	2.15623	2.16399	2.17411	2.18633	2.19844	2.21041	2.22473	2.24196	2.26003	2.27852	2.29851	2.3199	2.34177	2.36509	2.38986	2.41549	2.44368	2.47372	2.50454	2.53253	2.56271	2.59678	2.62751	2.65672	2.68599	2.71766	2.74733	2.77755	2.80581	2.8303	2.85206	2.87407	2.88904	2.90145	2.91211	2.91804	2.91712	2.91644	2.91161	2.89821	2.88188	2.8638	2.83773
2.03715	2.03716	2.03858	2.0421	2.04517	2.04989	2.05649	2.06317	2.0708	2.08098	2.09135	2.10304	2.11707	2.13062	2.14499	2.16128	2.17823	2.19737	2.21853	2.2398	2.26111	2.28389	2.30733	2.33191	2.35923	2.38625	2.41526	2.4458	2.47686	2.50663	2.53724	2.56863	2.6017	2.63356	2.66402	2.69582	2.72742	2.75933	2.78571	2.80961	2.83247	2.85375	2.86902	2.87948	2.8893	2.89482	2.89607	2.89288	2.8856	2.87721
1.95192	1.95291	1.9538	1.95661	1.95921	1.96578	1.97072	1.97776	1.98537	1.99342	2.00508	2.01723	2.0297	2.04341	2.05747	2.07221	2.08814	2.10624	2.12384	2.14532	2.16678	2.18802	2.20955	2.23118	2.25539	2.28039	2.30778	2.33578	2.36476	2.39429	2.42358	2.4544	2.48594	2.51969	2.5516	2.58384	2.61715	2.64976	2.68305	2.71443	2.74415	2.77085	2.7959	2.8183	2.83665	2.8521	2.86369	2.87172	2.87748	2.87945
1.88289	1.88462	1.88616	1.88794	1.89306	1.89616	1.90249	1.90869	1.91749	1.92592	1.93429	1.94546	1.95603	1.96801	1.98108	1.99445	2.00935	2.02522	2.04113	2.05895	2.07785	2.09771	2.11853	2.14031	2.16254	2.18578	2.20987	2.23507	2.26202	2.28974	2.31897	2.34949	2.37972	2.41064	2.44115	2.47321	2.50552	2.53819	2.57207	2.60814	2.64357	2.67582	2.70635	2.73438	2.76066	2.78439	2.80616	2.82506	2.84185	2.85336
1.84423	1.8433	1.8443	1.84529	1.85022	1.85242	1.85603	1.86146	1.86707	1.8737	1.88014	1.88979	1.89915	1.90985	1.91994	1.93285	1.94537	1.95966	1.975	1.9899	2.00793	2.02634	2.04411	2.06426	2.08361	2.10571	2.12663	2.15056	2.17465	2.19915	2.22562	2.25263	2.28023	2.30807	2.33778	2.36732	2.39986	2.43234	2.46556	2.50048	2.53448	2.57032	2.60407	2.63835	2.67203	2.70326	2.73112	2.75706	2.78008	2.79931
1.8262	1.82674	1.82687	1.83006	1.82992	1.83303	1.83824	1.84206	1.84595	1.85074	1.85708	1.86438	1.87149	1.87977	1.88713	1.89804	1.90802	1.91866	1.93196	1.94344	1.95804	1.97292	1.98703	2.00316	2.01997	2.03867	2.05844	2.07932	2.10069	2.12342	2.14516	2.17099	2.1961	2.22195	2.24824	2.27581	2.30616	2.33623	2.36609	2.39896	2.43093	2.46563	2.499	2.53527	2.57085	2.60605	2.64003	2.67249	2.7018	2.73011
1.83241	1.83337	1.83431	1.8352	1.83676	1.83859	1.84142	1.84413	1.8472	1.85068	1.85437	1.85864	1.8632	1.86946	1.87674	1.88301	1.89098	1.89972	1.90951	1.91989	1.9305	1.94108	1.95399	1.96701	1.98073	1.99556	2.00991	2.0267	2.04361	2.06232	2.08188	2.10246	2.12344	2.14741	2.17129	2.19633	2.22356	2.24971	2.27845	2.30791	2.33843	2.36927	2.40244	2.4357	2.4694	2.50586	2.5415	2.57621	2.6106	2.64319
1.86861	1.86868	1.86997	1.87157	1.87341	1.8746	1.87505	1.87683	1.8786	1.88028	1.88136	1.88279	1.88706	1.88927	1.89297	1.89605	1.90038	1.90701	1.91215	1.91793	1.92398	1.93193	1.94024	1.94956	1.95951	1.9708	1.98394	1.99641	2.00873	2.0235	2.04041	2.05606	2.07393	2.09329	2.11392	2.1362	2.15695	2.17869	2.20378	2.22794	2.25456	2.28221	2.31251	2.34502	2.37631	2.40817	2.44167	2.47721	2.5137	2.55004
1.99159	1.99258	1.99221	1.99016	1.98578	1.97953	1.97201	1.96609	1.9606	1.9551	1.95358	1.95	1.94876	1.94715	1.94461	1.94445	1.94506	1.94505	1.94555	1.94701	1.94844	1.95185	1.95618	1.96225	1.96859	1.97601	1.98211	1.98857	1.99661	2.00673	2.01931	2.03154	2.04467	2.05897	2.07226	2.08935	2.10672	2.12736	2.14698	2.16785	2.19123	2.21369	2.23937	2.26503	2.29471	2.32343	2.35545	2.38631	2.41979	2.45543
2.24571	2.24555	2.24313	2.23128	2.21204	2.19477	2.17904	2.16169	2.14546	2.13062	2.11366	2.09922	2.08159	2.0627	2.04573	2.03876	2.03258	2.02617	2.02059	2.01731	2.01345	2.01082	2.0064	2.00466	2.00568	2.00662	2.00777	2.0103	2.01366	2.01886	2.02286	2.02958	2.0382	2.04802	2.05774	2.06749	2.07961	2.09459	2.11083	2.12565	2.14181	2.16306	2.18478	2.20518	2.22721	2.25331	2.28076	2.30794	2.33632	2.36758
2.49027	2.48993	2.48687	2.48253	2.47551	2.46583	2.45301	2.42637	2.39778	2.37302	2.34645	2.32222	2.29819	2.27562	2.2525	2.2298	2.20194	2.17029	2.15022	2.13557	2.12381	2.11328	2.10254	2.09365	2.08582	2.08109	2.07265	2.06698	2.06461	2.06422	2.06159	2.0588	2.06121	2.0648	2.0677	2.07135	2.07773	2.08609	2.09407	2.10636	2.11573	2.13093	2.14717	2.16236	2.1794	2.20269	2.22314	2.24456	2.2714	2.29744
2.78119	2.77796	2.77329	2.76329	2.75281	2.73984	2.72561	2.70908	2.6918	2.66976	2.63245	2.59522	2.56163	2.52821	2.49717	2.46663	2.43552	2.40606	2.37365	2.33713	2.29787	2.2728	2.25247	2.23344	2.21563	2.19871	2.18475	2.17179	2.15979	2.14811	2.1375	2.13041	2.12439	2.11736	2.11227	2.11164	2.10984	2.10908	2.1125	2.11388	2.11748	2.12583	2.13388	2.14311	2.15651	2.16973	2.18588	2.20196	2.22232	2.24285
3.08904	3.08763	3.08315	3.07597	3.06448	3.04933	3.03134	3.01154	2.99103	2.96691	2.94247	2.91565	2.87965	2.83429	2.79198	2.75088	2.71117	2.67441	2.63547	2.598	2.56038	2.5215	2.47687	2.43329	2.40255	2.37389	2.34841	2.32691	2.30222	2.28182	2.2647	2.24684	2.22994	2.21573	2.20171	2.18977	2.18064	2.17398	2.1648	2.1593	2.15777	2.15263	2.1557	2.15495	2.1608	2.16754	2.17159	2.18467	2.19384	2.21102
3.42395	3.42467	3.41919	3.41166	3.39878	3.38611	3.36887	3.34914	3.32656	3.30118	3.27297	3.24268	3.21031	3.17739	3.14162	3.08871	3.03876	2.99139	2.9441	2.89761	2.854	2.81017	2.76679	2.72215	2.67056	2.61546	2.57643	2.53849	2.5032	2.47172	2.44245	2.41369	2.38686	2.3633	2.3379	2.31923	2.29717	2.27942	2.26281	2.24762	2.23383	2.22485	2.21343	2.20697	2.19941	2.19688	2.19485	2.19749	2.20051	2.20626
3.7955	3.79403	3.79001	3.78212	3.77209	3.75722	3.73946	3.71879	3.69465	3.66915	3.64026	3.60664	3.57221	3.53693	3.4992	3.45911	3.41901	3.36224	3.30431	3.24877	3.19618	3.14162	3.09198	3.04233	2.99055	2.93923	2.88329	2.82006	2.76922	2.72381	2.67953	2.63861	2.60095	2.56366	2.53065	2.49736	2.46636	2.43662	2.40962	2.38556	2.36181	2.33907	2.31981	2.30245	2.28651	2.27365	2.26202	2.25307	2.24515	2.2417
4.20919	4.20769	4.20026	4.19123	4.18034	4.16478	4.14719	4.126	4.10063	4.07204	4.04166	4.00859	3.97171	3.93232	3.89303	3.84954	3.80582	3.76148	3.71491	3.65368	3.58959	3.52679	3.46546	3.40725	3.3502	3.29099	3.23385	3.17755	3.11248	3.04372	2.98447	2.92871	2.87674	2.82632	2.78018	2.73467	2.69262	2.65076	2.6131	2.57694	2.54216	2.50887	2.47794	2.44958	2.42107	2.39707	2.37405	2.35349	2.33678	2.31956
4.64463	4.64275	4.6385	4.63102	4.62006	4.60442	4.58583	4.56412	4.54186	4.51383	4.482	4.44847	4.41311	4.37201	4.32562	4.28013	4.2315	4.18357	4.13559	4.08084	4.02972	3.96379	3.89346	3.82331	3.75631	3.69146	3.62698	3.56276	3.49957	3.43361	3.36667	3.28599	3.22048	3.156	3.09598	3.03576	2.97981	2.92613	2.8752	2.82687	2.78031	2.73289	2.692	2.64897	2.61017	2.57562	2.54014	2.50768	2.47759	2.44959
5.12923	5.1238	5.11859	5.10931	5.09727	5.08313	5.06523	5.04312	5.01773	4.98908	4.95768	4.92083	4.88272	4.84398	4.79951	4.75377	4.70466	4.64928	4.59547	4.53973	4.48371	4.42281	4.36524	4.29427	4.21665	4.14269	4.06981	3.99631	3.9285	3.85487	3.78731	3.71345	3.63884	3.55647	3.47668	3.40567	3.33638	3.26731	3.2035	3.14027	3.07916	3.02154	2.9663	2.911	2.8607	2.81206	2.76304	2.71739	2.67634	2.63495
5.62799	5.62786	5.62388	5.61636	5.60489	5.58922	5.57025	5.54908	5.52586	5.49711	5.4653	5.43269	5.3947	5.35161	5.30789	5.25779	5.20815	5.15667	5.09906	5.03973	4.97751	4.91665	4.85139	4.787	4.72406	4.64491	4.56405	4.48233	4.40451	4.32627	4.24794	4.17245	4.09475	4.01738	3.9351	3.84118	3.75674	3.67719	3.59968	3.51986	3.44809	3.37554	3.3029	3.23706	3.17313	3.10928	3.04901	2.99056	2.93434	2.88125
6.16963	6.16843	6.16427	6.15529	6.14389	6.1282	6.11204	6.091	6.06562	6.03739	6.00695	5.97048	5.93149	5.89141	5.84704	5.80173	5.74949	5.69419	5.63703	5.5792	5.51514	5.45019	5.38168	5.31474	5.24272	5.17309	5.10152	5.01774	4.93017	4.84434	4.75854	4.67691	4.5914	4.50929	4.42697	4.34232	4.25032	4.15029	4.05966	3.97049	3.88286	3.79687	3.71398	3.63234	3.55232	3.47488	3.40021	3.33067	3.26121	3.19199
6.73192	6.73117	6.72669	6.71757	6.70772	6.69164	6.67258	6.65131	6.62853	6.60038	6.56868	6.53738	6.49958	6.46003	6.41719	6.36853	6.32092	6.26581	6.21063	6.14801	6.08932	6.02231	5.95269	5.88148	5.80792	5.73311	5.6556	5.57763	5.50463	5.41241	5.31977	5.22847	5.13869	5.04602	4.95871	4.87269	4.78151	4.68922	4.59318	4.48609	4.38521	4.2916	4.19275	4.09742	4.00535	3.91411	3.82332	3.73737	3.65156	3.57039
7.30788	7.308	7.304	7.29847	7.28579	7.27206	7.25698	7.23627	7.21345	7.18785	7.15936	7.12561	7.09206	7.05171	7.00837	6.96449	6.91579	6.86439	6.80783	6.75018	6.68738	6.62115	6.55509	6.48211	6.40983	6.33315	6.25159	6.17445	6.09011	6.00662	5.92694	5.83264	5.73348	5.63527	5.53916	5.44527	5.3505	5.25601	5.15979	5.06288	4.96084	4.84484	4.73799	4.63294	4.52947	4.42359	4.32065	4.21817	4.12008	4.02628
7.90541	7.90299	7.89718	7.88992	7.8803	7.86885	7.85312	7.83356	7.81309	7.78792	7.75914	7.72904	7.69514	7.65889	7.62004	7.57627	7.52873	7.48199	7.42784	7.37102	7.3099	7.2495	7.18217	7.11298	7.04116	6.96523	6.88578	6.80496	6.72047	6.63456	6.54683	6.46102	6.376	6.273	6.16944	6.06629	5.96821	5.86907	5.76734	5.66842	5.56721	5.46301	5.35334	5.22794	5.11685	5.00564	4.89388	4.77811	4.66616	4.55538
8.49686	8.49369	8.48993	8.48464	8.47589	8.4638	8.44832	8.4325	8.41089	8.38943	8.36682	8.33794	8.30934	8.27531	8.23683	8.19569	8.15481	8.10873	8.06096	8.00804	7.95207	7.89217	7.82973	7.76494	7.69582	7.62002	7.54639	7.46782	7.38484	7.29467	7.20972	7.11946	7.02831	6.936	6.84671	6.73905	6.63305	6.52707	6.42433	6.31988	6.21658	6.11068	6.00328	5.89384	5.77778	5.64319	5.52438	5.40468	5.28345	5.15967
9.08945	9.08784	9.08263	9.07728	9.06951	9.06249	9.04823	9.0322	9.01506	8.99472	8.97138	8.94745	8.91709	8.88865	8.85567	8.82125	8.77829	8.74028	8.69453	8.64614	8.59567	8.54185	8.48376	8.42439	8.35771	8.291	8.22072	8.14618	8.06548	7.98511	7.89992	7.81237	7.72065	7.62578	7.53003	7.43429	7.34359	7.23148	7.123	7.01486	6.90751	6.79761	6.69004	6.58155	6.46988	6.35751	6.23112	6.09282	5.96812	5.83986
9.67114	9.67238	9.66924	9.66566	9.65898	9.64811	9.63669	9.62441	9.60507	9.58662	9.56917	9.54818	9.52593	9.49695	9.46944	9.43622	9.40518	9.36645	9.32551	9.28487	9.23819	9.19044	9.14173	9.08416	9.0262	8.96583	8.90076	8.83104	8.75886	8.68412	8.60466	8.52386	8.43626	8.34506	8.25226	8.15717	8.05818	7.96298	7.86388	7.7526	7.64171	7.5272	7.41428	7.30269	7.19125	7.08188	6.96717	6.84774	6.71453	6.5705
10.2398	10.2409	10.24	10.2342	10.2267	10.2225	10.2134	10.2004	10.1907	10.1742	10.1561	10.1388	10.1157	10.0937	10.069	10.0448	10.0139	9.98289	9.95044	9.91248	9.87441	9.83238	9.78607	9.73977	9.69124	9.6374	9.57871	9.51547	9.45369	9.38535	9.3154	9.24096	9.16187	9.07978	8.99323	8.90235	8.80917	8.71299	8.61537	8.51895	8.41623	8.30239	8.18824	8.07299	7.95625	7.84453	7.73122	7.61605	7.5019	7.3746
10.792	10.7912	10.7888	10.786	10.7815	10.7739	10.7666	10.757	10.7467	10.7368	10.7231	10.7094	10.6931	10.6741	10.6522	10.6308	10.6079	10.5842	10.5566	10.5272	10.4951	10.4597	10.4225	10.3831	10.343	10.2967	10.2466	10.1966	10.1409	10.0829	10.0215	9.95463	9.88562	9.81404	9.73638	9.6562	9.57085	9.48363	9.3924	9.29774	9.19626	9.1036	8.99746	8.8854	8.77063	8.65296	8.54063	8.42401	8.3117	8.19731
11.3056	11.3056	11.304	11.3008	11.2977	11.294	11.2892	11.2838	11.2785	11.2691	11.2634	11.2485	11.238	11.2242	11.215	11.1955	11.1792	11.1603	11.1401	11.1175	11.0942	11.0657	11.0374	11.0074	10.9755	10.9373	10.8979	10.8569	10.814	10.7679	10.7151	10.6611	10.6021	10.5416	10.4731	10.4045	10.3317	10.2573	10.1749	10.0892	9.99675	9.90443	9.80864	9.72086	9.61771	9.50461	9.38989	9.27155	9.15628	9.03978
11.7803	11.7792	11.7806	11.7821	11.7792	11.7755	11.7752	11.7687	11.7663	11.7625	11.7577	11.7539	11.7471	11.7409	11.7328	11.7229	11.7141	11.6985	11.689	11.6739	11.6573	11.6413	11.6223	11.6009	11.5758	11.5516	11.5238	11.4942	11.4646	11.427	11.3881	11.347	11.3012	11.2495	11.1975	11.1424	11.0815	11.0161	10.9492	10.8765	10.7994	10.7177	10.6357	10.5458	10.4526	10.3703	10.2667	10.1587	10.0459	9.93075
12.2054	12.2042	12.2009	12.2019	12.2051	12.2043	12.2049	12.2077	12.2071	12.2073	12.2053	12.204	12.2052	12.2067	12.2034	12.2009	12.1999	12.1977	12.1912	12.1854	12.1784	12.1751	12.1662	12.1565	12.1422	12.1301	12.1145	12.0977	12.0788	12.0555	12.0298	12.0036	11.9699	11.9344	11.897	11.8562	11.8093	11.7599	11.7089	11.6506	11.5894	11.526	11.4553	11.3801	11.301	11.2159	11.1295	11.0554	10.9588	10.8531
12.5407	12.5433	12.5447	12.5456	12.5485	12.5536	12.5568	12.5623	12.5678	12.5731	12.582	12.5875	12.5948	12.6004	12.6105	12.617	12.6193	12.6302	12.6348	12.6394	12.6466	12.6518	12.6538	12.6525	12.6532	12.6515	12.6529	12.6503	12.6441	12.6366	12.6266	12.6152	12.5987	12.5801	12.5599	12.5354	12.5063	12.4745	12.4401	12.4006	12.3579	12.3099	12.2558	12.1993	12.1381	12.0721	12.0031	11.9277	11.85	11.7773
12.7926	12.794	12.7974	12.801	12.8046	12.812	12.82	12.8278	12.836	12.8465	12.8613	12.8752	12.8896	12.9015	12.9194	12.9373	12.9543	12.9705	12.9891	13.0064	13.0284	13.0448	13.0624	13.0771	13.0942	13.1093	13.124	13.1383	13.1485	13.1584	13.1649	13.1704	13.1738	13.1751	13.1728	13.1679	13.1569	13.1459	13.1312	13.1115	13.0883	13.0607	13.0272	12.9903	12.9504	12.9083	12.8556	12.7996	12.7381	12.6716
12.9584	12.9584	12.9596	12.9657	12.9727	12.9807	12.9934	13.0049	13.0201	13.0373	13.0526	13.0765	13.0963	13.1228	13.1452	13.1692	13.2005	13.2257	13.2542	13.2867	13.3172	13.3485	13.3766	13.4093	13.4422	13.4761	13.5077	13.535	13.5665	13.5962	13.6211	13.6481	13.6733	13.6958	13.7145	13.7333	13.7444	13.756	13.7643	13.7688	13.7682	13.7642	13.7553	13.7406	13.7235	13.7057	13.6769	13.6466	13.6084	13.5654
13.0505	13.0499	13.054	13.0609	13.0714	13.0835	13.0963	13.1158	13.1329	13.1561	13.1798	13.2041	13.2309	13.2637	13.2959	13.3294	13.3669	13.4041	13.4427	13.4882	13.5291	13.5721	13.6159	13.6626	13.7105	13.7585	13.8058	13.853	13.9006	13.9472	13.992	14.0391	14.0853	14.1307	14.1728	14.2116	14.2493	14.286	14.3194	14.3502	14.378	14.3996	14.4184	14.4329	14.4434	14.4488	14.4497	14.4451	14.4356	14.4237
13.0847	13.0862	13.0906	13.0969	13.1073	13.1217	13.1373	13.1556	13.1809	13.2044	13.2333	13.2646	13.297	13.3351	13.3733	13.4188	13.4606	13.5081	13.5592	13.6119	13.6653	13.7203	13.7789	13.8414	13.9014	13.9646	14.0253	14.0886	14.1553	14.2183	14.2839	14.3494	14.4157	14.4798	14.5421	14.6067	14.6707	14.7297	14.7885	14.8464	14.8992	14.9509	14.9981	15.0438	15.0852	15.1232	15.1551	15.1836	15.2037	15.2195
13.0289	13.0306	13.0383	13.0465	13.0613	13.0779	13.0946	13.1147	13.1444	13.1743	13.2121	13.2458	13.2889	13.3295	13.3773	13.43	13.4815	13.5375	13.5989	13.6585	13.7243	13.7895	13.8622	13.9348	14.0106	14.0878	14.1637	14.2446	14.3272	14.4096	14.4938	14.5797	14.6645	14.7488	14.8333	14.9194	15.0044	15.0887	15.1726	15.2558	15.3388	15.4173	15.4939	15.5684	15.6379	15.7077	15.7722	15.8334	15.8892	15.9405
12.8133	12.8184	12.8291	12.8417	12.8581	12.8805	12.9117	12.9466	12.9835	13.0227	13.0719	13.1209	13.176	13.2285	13.2877	13.3489	13.4114	13.4803	13.5529	13.6236	13.7001	13.7787	13.8654	13.9504	14.0391	14.1299	14.2231	14.3195	14.4174	14.517	14.6206	14.7249	14.8298	14.9352	15.0427	15.1494	15.2577	15.3667	15.474	15.5818	15.6876	15.7956	15.9028	16.0047	16.1062	16.2041	16.3007	16.3957	16.4884	16.574
12.6527	12.6577	12.6602	12.6716	12.6804	12.6936	12.7075	12.7252	12.7568	12.7956	12.8383	12.8884	12.9413	12.9989	13.0636	13.1324	13.2062	13.2962	13.3928	13.4843	13.5803	13.679	13.7803	13.8796	13.9842	14.0867	14.195	14.3102	14.4237	14.5425	14.6638	14.7874	14.909	15.0346	15.1666	15.2957	15.4256	15.558	15.6913	15.8238	15.9568	16.0886	16.2213	16.3529	16.4848	16.616	16.7437	16.8714	16.9954	17.1172
12.5804	12.5761	12.5831	12.5942	12.6075	12.6233	12.6463	12.6736	12.7006	12.7327	12.7673	12.803	12.8472	12.8829	12.9319	12.9909	13.0604	13.1341	13.2104	13.2937	13.3847	13.4796	13.5818	13.6895	13.8175	13.948	14.0819	14.2131	14.3454	14.4811	14.6183	14.7577	14.9014	15.0459	15.1942	15.3448	15.4976	15.6517	15.8075	15.9638	16.1232	16.2849	16.4446	16.6076	16.7691	16.9332	17.0934	17.2541	17.4119	17.5688
12.5109	12.506	12.5115	12.5207	12.5398	12.557	12.577	12.6019	12.63	12.6665	12.7003	12.7416	12.789	12.8394	12.8946	12.9452	13.0094	13.0716	13.1309	13.1991	13.2814	13.3739	13.4662	13.5698	13.6798	13.7947	13.9142	14.0374	14.1694	14.3192	14.483	14.6442	14.8072	14.9751	15.1449	15.3157	15.4886	15.6653	15.8444	16.0249	16.2089	16.3952	16.5839	16.772	16.9634	17.1547	17.3456	17.5377	17.7295	17.9217
12.4032	12.4064	12.412	12.4208	12.4411	12.4565	12.4775	12.5106	12.5403	12.5808	12.6207	12.663	12.7073	12.761	12.8183	12.8734	12.9422	13.0124	13.0821	13.1632	13.24	13.3235	13.4085	13.4951	13.5901	13.7012	13.8174	13.9407	14.0722	14.2126	14.353	14.5016	14.6578	14.8234	15.0123	15.2057	15.4017	15.5993	15.8006	16.0037	16.2084	16.4163	16.6272	16.8393	17.0564	17.2765	17.498	17.7209	17.9446	18.1699
12.2514	12.256	12.2648	12.2748	12.2903	12.3174	12.3412	12.3763	12.4105	12.4516	12.4976	12.548	12.596	12.6569	12.7165	12.7854	12.8517	12.9254	12.9999	13.0825	13.1663	13.2592	13.3561	13.4548	13.5535	13.6621	13.7711	13.8796	14.0007	14.1303	14.2742	14.4283	14.5848	14.7454	14.9143	15.0907	15.2752	15.468	15.6863	15.913	16.1397	16.3712	16.6035	16.838	17.0774	17.3231	17.5727	17.8226	18.0749	18.3304
12.0832	12.0875	12.0937	12.105	12.1225	12.1471	12.1742	12.2065	12.247	12.2884	12.3406	12.3897	12.4467	12.5067	12.576	12.6532	12.7251	12.8091	12.8966	12.9817	13.0803	13.1737	13.272	13.3758	13.4872	13.6026	13.7202	13.8461	13.9731	14.1064	14.2423	14.3777	14.5253	14.6881	14.858	15.0357	15.2217	15.4165	15.6179	15.8237	16.0391	16.2693	16.5187	16.7771	17.0402	17.3077	17.5779	17.8534	18.1339	18.4181
11.8719	11.877	11.8894	11.9027	11.9205	11.9474	11.978	12.0101	12.0525	12.0998	12.152	12.2078	12.271	12.3346	12.4102	12.4875	12.5689	12.6554	12.7489	12.8469	12.9484	13.0528	13.1678	13.2817	13.3988	13.5249	13.6526	13.7781	13.9173	14.06	14.2053	14.36	14.5141	14.6732	14.8399	15.0081	15.1862	15.3791	15.5851	15.7948	16.014	16.2424	16.4777	16.7222	16.976	17.2412	17.5303	17.8325	18.1364	18.4449
11.6691	11.6719	11.6811	11.6954	11.7151	11.7385	11.77	11.8031	11.8443	11.8947	11.949	12.0104	12.0732	12.1452	12.2175	12.3034	12.3904	12.4801	12.5847	12.6836	12.7949	12.907	13.0235	13.1537	13.2783	13.4175	13.5564	13.6984	13.8486	13.9965	14.1561	14.3106	14.4776	14.6482	14.8246	15.0081	15.1938	15.3889	15.5904	15.794	16.0128	16.2408	16.4828	16.7304	16.9903	17.2583	17.5353	17.8262	18.1277	18.4397
11.4647	11.4678	11.4763	11.4924	11.5111	11.5367	11.571	11.6079	11.6491	11.6981	11.7523	11.8135	11.881	11.9558	12.0353	12.1161	12.2096	12.3035	12.4036	12.5166	12.6258	12.7485	12.8723	13.0084	13.1426	13.2866	13.4329	13.5872	13.7469	13.9103	14.0779	14.2528	14.4321	14.617	14.8002	14.9952	15.1906	15.395	15.6066	15.8265	16.0515	16.2828	16.5271	16.7787	17.0378	17.3111	17.5948	17.8906	18.1959	18.51
11.2749	11.2771	11.2843	11.2998	11.3237	11.3504	11.3814	11.4241	11.4703	11.5179	11.5769	11.6337	11.7054	11.7812	11.8656	11.9521	12.0415	12.1422	12.2433	12.3547	12.4729	12.5978	12.7271	12.8646	13.0032	13.1527	13.3062	13.4688	13.6355	13.8075	13.9868	14.1753	14.3636	14.5625	14.7651	14.9739	15.188	15.4037	15.63	15.8612	16.0988	16.3434	16.5945	16.8532	17.1218	17.399	17.6846	17.9834	18.2903	18.6063
11.1357	11.1385	11.1444	11.1547	11.1739	11.2027	11.2366	11.276	11.3217	11.3706	11.4246	11.4881	11.5546	11.6286	11.7165	11.8054	11.8987	11.996	12.1014	12.2169	12.3366	12.4642	12.5982	12.738	12.8833	13.0359	13.1969	13.3611	13.5358	13.7154	13.9026	14.0999	14.3024	14.5059	14.7209	14.9461	15.1738	15.4048	15.6472	15.8942	16.1471	16.4044	16.6666	16.9347	17.2082	17.4926	17.7817	18.0795	18.387	18.702
11.0153	11.0191	11.0339	11.0546	11.0739	11.0962	11.1285	11.1723	11.218	11.2672	11.326	11.3892	11.4591	11.5371	11.6118	11.699	11.7976	11.8997	12.0028	12.1164	12.2415	12.3668	12.5063	12.6496	12.7942	12.9521	13.1189	13.2861	13.4685	13.6555	13.8482	14.0496	14.2568	14.4717	14.6961	14.9232	15.1598	15.404	15.6531	15.9087	16.1714	16.4407	16.7154	16.9937	17.2793	17.569	17.8638	18.164	18.4705	18.7826
[truncated: 350 more columns]

## Sheet: ED Fig.6a E = 50
12.0238	12.0245	12.0296	12.0432	12.0671	12.1024	12.1377	12.1773	12.2278	12.2854	12.3482	12.4129	12.4904	12.5827	12.6777	12.7774	12.8815	12.9953	13.12	13.2495	13.383	13.5254	13.6817	13.8422	14.0072	14.1884	14.3711	14.5742	14.7697	14.9762	15.1949	15.419	15.6547	15.8987	16.1479	16.4048	16.6681	16.9413	17.2157	17.5036	17.7916	18.0862	18.3892	18.6965	19.0061	19.3229	19.6416	19.9651	20.2904	20.6235
12.0665	12.07	12.0801	12.1038	12.1268	12.1526	12.186	12.2306	12.2812	12.3385	12.4031	12.4731	12.554	12.6415	12.7288	12.8245	12.9333	13.0481	13.1662	13.2923	13.4319	13.5742	13.7284	13.8884	14.054	14.2264	14.4113	14.6004	14.8012	15.0131	15.2261	15.4499	15.6813	15.9159	16.166	16.4192	16.6788	16.9484	17.2214	17.5021	17.788	18.0826	18.3778	18.6786	18.9851	19.2973	19.6098	19.9311	20.2562	20.5891
12.2183	12.2234	12.2333	12.2488	12.2689	12.2987	12.3374	12.3811	12.4334	12.4932	12.5513	12.6208	12.6959	12.7747	12.8714	12.969	13.076	13.1867	13.3055	13.435	13.565	13.7062	13.8599	14.0142	14.1781	14.3459	14.5282	14.7146	14.9062	15.1073	15.3152	15.5308	15.7545	15.9819	16.2172	16.4642	16.7147	16.9685	17.2281	17.4986	17.7721	18.0487	18.331	18.623	18.9172	19.2191	19.5292	19.8495	20.177	20.5149
12.4335	12.4344	12.4426	12.4587	12.4824	12.5152	12.549	12.5933	12.6459	12.7028	12.7657	12.8331	12.9097	12.9961	13.0882	13.1848	13.2839	13.3984	13.513	13.6372	13.7677	13.9053	14.0508	14.2019	14.3597	14.5226	14.6916	14.8736	15.0535	15.2472	15.4439	15.6493	15.8588	16.0733	16.2944	16.5204	16.7526	16.9885	17.2316	17.481	17.737	18.0007	18.2706	18.5492	18.838	19.1363	19.4447	19.7662	20.0995	20.4403
12.7033	12.7066	12.7169	12.7341	12.76	12.7879	12.823	12.8677	12.9138	12.9673	13.0271	13.0944	13.1699	13.2539	13.3436	13.4308	13.5352	13.6403	13.7524	13.875	14.0003	14.1328	14.2735	14.4189	14.5698	14.7241	14.8883	15.0536	15.2265	15.4053	15.592	15.778	15.9712	16.1689	16.3679	16.5756	16.7866	17.0074	17.2323	17.4683	17.7114	17.9595	18.2216	18.4988	18.7803	19.0727	19.379	19.699	20.0292	20.3712
13.0201	13.0228	13.032	13.0502	13.0693	13.0961	13.1325	13.1693	13.2185	13.2725	13.3292	13.3967	13.4683	13.5492	13.6267	13.72	13.8154	13.9176	14.026	14.1364	14.255	14.3803	14.5108	14.6474	14.784	14.9335	15.0818	15.2376	15.3945	15.5533	15.723	15.8878	16.0642	16.2447	16.4319	16.6273	16.8254	17.035	17.2516	17.4753	17.7092	17.9557	18.2152	18.4822	18.7607	19.0533	19.3542	19.6725	20.0029	20.3509
13.3423	13.3467	13.3593	13.3759	13.3987	13.4247	13.4577	13.4931	13.5371	13.589	13.6439	13.7057	13.7735	13.8443	13.9227	14.0061	14.0974	14.1864	14.2898	14.3954	14.5021	14.6184	14.7367	14.8593	14.984	15.1145	15.2476	15.3815	15.527	15.6737	15.8255	15.9868	16.1492	16.3209	16.497	16.6791	16.8735	17.0793	17.2954	17.5181	17.7523	17.9963	18.2486	18.5151	18.7917	19.0858	19.4059	19.7393	20.0788	20.4285
13.6776	13.6797	13.688	13.698	13.7153	13.7442	13.7716	13.8018	13.8475	13.8887	13.9455	13.9986	14.0609	14.1228	14.1997	14.277	14.3554	14.4427	14.5333	14.6214	14.7251	14.8202	14.9221	15.0314	15.1446	15.2598	15.3831	15.5131	15.6455	15.7804	15.9236	16.069	16.2294	16.3979	16.5752	16.7633	16.9568	17.1617	17.3757	17.5948	17.8287	18.0795	18.3502	18.6374	18.9287	19.2292	19.5315	19.8441	20.163	20.4854
13.9601	13.966	13.9746	13.9831	14.0006	14.0286	14.052	14.0879	14.1226	14.1643	14.2138	14.2643	14.3143	14.3751	14.4381	14.5089	14.5725	14.6478	14.7249	14.8032	14.8913	14.9836	15.0797	15.1805	15.2808	15.3926	15.5037	15.6184	15.7453	15.8804	16.0298	16.1874	16.3455	16.5126	16.6885	16.8741	17.0713	17.2773	17.5096	17.757	18.0084	18.2624	18.5207	18.7869	19.0587	19.3383	19.6208	19.907	20.1951	20.4926
14.2211	14.2267	14.2305	14.2408	14.258	14.2758	14.2967	14.3275	14.3588	14.398	14.4375	14.4795	14.5197	14.5738	14.6273	14.6839	14.7478	14.8158	14.8857	14.9641	15.0391	15.1224	15.2093	15.2996	15.3982	15.5108	15.6262	15.7513	15.8869	16.0246	16.1681	16.3209	16.4832	16.6573	16.8587	17.0677	17.2798	17.4949	17.7151	17.9396	18.1702	18.4045	18.6441	18.8857	19.1349	19.3853	19.6393	19.8961	20.1548	20.4161
14.434	14.4314	14.4351	14.439	14.4551	14.4705	14.4881	14.5139	14.5406	14.5726	14.6038	14.6417	14.6838	14.7309	14.7842	14.8338	14.893	14.9545	15.0132	15.0853	15.1663	15.255	15.3453	15.4476	15.555	15.6669	15.7866	15.9097	16.0449	16.2026	16.3707	16.5425	16.717	16.8986	17.0838	17.2702	17.46	17.6552	17.8584	18.0633	18.2718	18.4822	18.6964	18.9151	19.1314	19.3506	19.571	19.7928	20.0132	20.2354
14.5788	14.5718	14.5784	14.5898	14.6028	14.6149	14.6339	14.657	14.6818	14.7134	14.7427	14.775	14.8145	14.8545	14.9031	14.9583	15.0268	15.0953	15.1663	15.2468	15.3319	15.423	15.5204	15.6282	15.756	15.8925	16.0282	16.1622	16.3006	16.4439	16.5902	16.7411	16.8958	17.0571	17.222	17.3921	17.5635	17.7361	17.9141	18.0933	18.275	18.4589	18.6436	18.8289	19.0144	19.2028	19.3877	19.5722	19.7525	19.9313
14.6981	14.7033	14.7023	14.7126	14.7255	14.7373	14.7523	14.7734	14.8035	14.8429	14.8787	14.9254	14.9741	15.0259	15.0867	15.1479	15.2193	15.3054	15.3966	15.4864	15.5826	15.683	15.7803	15.881	15.9878	16.0972	16.2136	16.3355	16.4592	16.5883	16.722	16.8548	16.9922	17.1327	17.2799	17.4255	17.573	17.7244	17.8754	18.0289	18.1805	18.3342	18.4888	18.6395	18.7883	18.9373	19.0836	19.2274	19.3659	19.502
14.9018	14.9082	14.913	14.9271	14.9432	14.9628	14.991	15.0218	15.0523	15.091	15.1314	15.1805	15.2317	15.2818	15.3388	15.397	15.4607	15.5272	15.5994	15.6709	15.7488	15.8324	15.9217	16.0105	16.1075	16.2054	16.3069	16.4132	16.5199	16.6331	16.7488	16.8669	16.9853	17.1058	17.2263	17.3493	17.4744	17.5993	17.7216	17.8445	17.9668	18.0887	18.2098	18.3269	18.439	18.5487	18.6551	18.7583	18.8565	18.9482
15.107	15.1077	15.1173	15.1261	15.1389	15.1532	15.1722	15.1896	15.2192	15.246	15.282	15.3168	15.359	15.3999	15.4477	15.4994	15.5535	15.6119	15.6776	15.7411	15.8117	15.8844	15.9651	16.0435	16.1265	16.2106	16.299	16.3902	16.4825	16.5762	16.6738	16.7714	16.8696	16.9656	17.0627	17.1628	17.2591	17.3569	17.4529	17.5463	17.6412	17.7294	17.8138	17.8953	17.9703	18.0431	18.1086	18.173	18.2258	18.2738
15.1553	15.1575	15.1635	15.1696	15.1799	15.195	15.2087	15.2274	15.2535	15.2779	15.3101	15.3402	15.3793	15.4156	15.4591	15.5066	15.5532	15.6066	15.6632	15.7206	15.7812	15.8416	15.9108	15.979	16.0485	16.1207	16.1922	16.2664	16.343	16.416	16.4936	16.5698	16.6478	16.7197	16.794	16.8683	16.9383	17.0088	17.0736	17.1371	17.1991	17.2542	17.303	17.3479	17.3875	17.4224	17.4518	17.4726	17.4818	17.4812
15.1071	15.1088	15.1127	15.1192	15.1296	15.1438	15.1593	15.1806	15.1989	15.2249	15.2522	15.281	15.3106	15.3468	15.3848	15.4248	15.4669	15.5108	15.5581	15.6083	15.6574	15.7083	15.7609	15.8188	15.8743	15.9309	15.9858	16.044	16.1008	16.1557	16.2092	16.2654	16.3205	16.3719	16.4194	16.4683	16.5109	16.5512	16.5868	16.6206	16.6452	16.6676	16.6822	16.6897	16.6915	16.6891	16.674	16.6529	16.6221	16.5871
14.998	15.0008	15.0006	15.0068	15.0181	15.0285	15.0407	15.0578	15.075	15.097	15.1163	15.1424	15.1688	15.2001	15.2296	15.2593	15.2968	15.3296	15.365	15.4039	15.4425	15.4801	15.5186	15.5611	15.6014	15.6419	15.6809	15.7176	15.7572	15.7955	15.8256	15.8595	15.8892	15.918	15.9411	15.9591	15.9729	15.9824	15.9876	15.989	15.9811	15.9692	15.9488	15.9215	15.8858	15.8506	15.8005	15.7467	15.6821	15.6102
14.8184	14.8199	14.8227	14.8301	14.8334	14.8403	14.8518	14.8631	14.8752	14.8904	14.9061	14.9268	14.947	14.9685	14.9875	15.0099	15.0355	15.0564	15.083	15.1108	15.1353	15.1587	15.1845	15.2051	15.2306	15.2534	15.2755	15.2937	15.3083	15.3251	15.3363	15.3444	15.348	15.3495	15.3485	15.3392	15.3259	15.3072	15.2832	15.2552	15.2196	15.1775	15.1257	15.0689	15.0036	14.936	14.8579	14.7732	14.6762	14.5717
14.5365	14.5395	14.5416	14.5424	14.5479	14.5547	14.5605	14.567	14.5771	14.5854	14.5964	14.6074	14.6193	14.6264	14.6439	14.6571	14.6681	14.6828	14.6945	14.7025	14.7169	14.7262	14.7354	14.7415	14.7485	14.7526	14.7577	14.7575	14.7545	14.7483	14.7398	14.7246	14.7087	14.6862	14.6613	14.6289	14.5931	14.5489	14.5002	14.4454	14.3849	14.3149	14.2399	14.1556	14.0657	13.9675	13.863	13.7517	13.6317	13.5098
14.1478	14.1459	14.1452	14.147	14.1497	14.1538	14.1556	14.1605	14.1612	14.1659	14.1717	14.1728	14.1776	14.1826	14.1869	14.19	14.1933	14.1953	14.1965	14.1945	14.1942	14.1937	14.1887	14.1825	14.1723	14.1636	14.1518	14.1357	14.1158	14.0915	14.0632	14.0324	13.9942	13.9534	13.9049	13.8543	13.7939	13.7304	13.6592	13.5794	13.4923	13.4032	13.3046	13.1982	13.0842	12.9611	12.8321	12.7076	12.5702	12.4195
13.6562	13.6579	13.6579	13.6607	13.659	13.6588	13.6577	13.6551	13.6535	13.654	13.6525	13.6529	13.6517	13.6505	13.644	13.6397	13.6335	13.6238	13.6197	13.6092	13.5966	13.585	13.5712	13.5517	13.5289	13.5046	13.4753	13.4454	13.4112	13.3706	13.327	13.2795	13.2223	13.161	13.0953	13.0244	12.946	12.8605	12.7668	12.6705	12.564	12.4535	12.3354	12.2089	12.0747	11.9467	11.7988	11.6449	11.4852	11.3223
13.0935	13.0957	13.0952	13.0935	13.0903	13.0898	13.0874	13.0853	13.0824	13.0756	13.0718	13.0641	13.0546	13.0454	13.0366	13.025	13.0125	12.9972	12.9796	12.9619	12.9405	12.9142	12.8917	12.8606	12.8274	12.7889	12.7494	12.7054	12.6535	12.6012	12.5395	12.4764	12.4067	12.3282	12.2445	12.156	12.0594	11.958	11.8484	11.7337	11.6084	11.4819	11.343	11.2112	11.0622	10.9084	10.7485	10.5846	10.4201	10.2528
12.4818	12.4819	12.4812	12.4778	12.4739	12.4696	12.4631	12.4588	12.4517	12.4415	12.4299	12.4199	12.4084	12.3943	12.378	12.3593	12.3396	12.3197	12.2916	12.2667	12.2363	12.2024	12.1653	12.1267	12.0826	12.033	11.9806	11.9233	11.8614	11.7942	11.7185	11.6388	11.5551	11.4627	11.364	11.2584	11.1492	11.0344	10.9092	10.7783	10.6415	10.5069	10.3588	10.2041	10.0463	9.88484	9.72204	9.55646	9.39181	9.22444
11.8168	11.8177	11.8166	11.8127	11.8084	11.8042	11.7983	11.7875	11.7783	11.767	11.753	11.7396	11.7202	11.7026	11.6791	11.658	11.6307	11.6015	11.5722	11.5344	11.4981	11.4575	11.409	11.361	11.3056	11.2481	11.1827	11.1123	11.04	10.9604	10.8756	10.7813	10.6815	10.5777	10.4676	10.3487	10.2279	10.0989	9.96383	9.82624	9.68392	9.53096	9.37597	9.21941	9.06019	8.89962	8.73618	8.57001	8.39815	8.21863
11.1288	11.1287	11.1251	11.1198	11.1166	11.1075	11.0971	11.0893	11.0743	11.0573	11.0426	11.0241	11.0057	10.9818	10.9553	10.9238	10.894	10.8594	10.8207	10.7792	10.7316	10.6836	10.6297	10.5695	10.5078	10.439	10.3645	10.2845	10.1997	10.1111	10.0141	9.90965	9.79936	9.68618	9.56661	9.43841	9.30727	9.173	9.03576	8.8878	8.73903	8.58655	8.43303	8.27751	8.11944	7.95868	7.79358	7.62238	7.43789	7.24586
10.4096	10.4078	10.4056	10.4006	10.3946	10.386	10.376	10.3631	10.3485	10.3323	10.3132	10.2912	10.2636	10.2374	10.2067	10.1743	10.1365	10.0978	10.0522	10.0052	9.94997	9.89468	9.83409	9.76759	9.69192	9.61847	9.53683	9.44705	9.35108	9.25262	9.14797	9.03763	8.92234	8.79973	8.67255	8.54405	8.41392	8.2705	8.12828	7.98259	7.83502	7.68353	7.53303	7.37696	7.21677	7.05491	6.88064	6.69434	6.51847	6.33897
9.67984	9.67793	9.67601	9.67033	9.66407	9.65258	9.63932	9.62505	9.60668	9.58743	9.56761	9.54098	9.51346	9.48371	9.44866	9.4101	9.36902	9.32303	9.27364	9.21855	9.16282	9.09765	9.0296	8.95538	8.87734	8.79182	8.70321	8.60804	8.50802	8.40041	8.29395	8.1785	8.06038	7.9355	7.81068	7.67468	7.5378	7.39856	7.2589	7.11703	6.97054	6.82083	6.66874	6.51456	6.3528	6.17324	6.00636	5.83939	5.66899	5.49804
8.94257	8.941	8.93744	8.93071	8.92102	8.91058	8.89906	8.88089	8.8634	8.84303	8.81695	8.78866	8.75658	8.72177	8.6856	8.64377	8.5976	8.54707	8.49349	8.43399	8.36966	8.30225	8.22646	8.14923	8.06589	7.97545	7.88203	7.7839	7.68069	7.57294	7.46275	7.34924	7.2332	7.10098	6.9706	6.84048	6.70942	6.57231	6.43421	6.29453	6.1513	6.00395	5.85182	5.68551	5.5297	5.37245	5.21418	5.05184	4.89288	4.73667
8.20169	8.20007	8.19706	8.19186	8.18228	8.16984	8.15484	8.14015	8.11811	8.0952	8.06927	8.03952	8.00596	7.96864	7.92445	7.88255	7.83344	7.78068	7.7196	7.65995	7.59304	7.5189	7.44278	7.35939	7.27453	7.18394	7.08665	6.99145	6.88692	6.77958	6.67211	6.55181	6.42886	6.30648	6.18109	6.05512	5.92677	5.79616	5.65996	5.5231	5.38074	5.22607	5.07696	4.92996	4.78196	4.63292	4.48628	4.3439	4.20376	4.06938
7.48057	7.47989	7.47428	7.46648	7.45674	7.44521	7.42817	7.40963	7.38814	7.36248	7.33224	7.30191	7.26674	7.22786	7.1869	7.13765	7.08665	7.0304	6.97155	6.90521	6.83722	6.76261	6.68438	6.60194	6.51581	6.42444	6.33092	6.23269	6.13392	6.01972	5.9075	5.79377	5.67803	5.55858	5.44202	5.32023	5.19368	5.06501	4.93255	4.78894	4.6518	4.51565	4.37817	4.24346	4.11134	3.9803	3.85185	3.72853	3.608	3.49143
6.77233	6.77316	6.76816	6.76195	6.75208	6.73844	6.72355	6.70531	6.68227	6.65633	6.6285	6.59348	6.55593	6.51541	6.47069	6.42254	6.36906	6.31166	6.25004	6.18495	6.11367	6.03854	5.96117	5.88032	5.79402	5.70799	5.61481	5.5125	5.4085	5.30222	5.19621	5.08932	4.97615	4.86465	4.7518	4.63273	4.50867	4.37543	4.24856	4.12401	4.00112	3.87822	3.75809	3.64039	3.52585	3.41404	3.30864	3.20386	3.10267	3.00462
6.1027	6.10188	6.0973	6.08962	6.0794	6.06715	6.04972	6.02941	6.00699	5.98028	5.94929	5.91562	5.87956	5.83754	5.79273	5.74093	5.68637	5.62982	5.56691	5.50134	5.43161	5.36004	5.28288	5.204	5.12091	5.02682	4.93141	4.83485	4.73679	4.63804	4.53712	4.43616	4.32809	4.22255	4.10848	3.98677	3.86968	3.75884	3.64679	3.53615	3.4299	3.32336	3.22139	3.12586	3.02938	2.93718	2.84933	2.76534	2.68339	2.6053
5.47336	5.47023	5.46576	5.45719	5.44699	5.43318	5.41753	5.39734	5.37348	5.34508	5.31572	5.27976	5.23956	5.19798	5.15113	5.10133	5.04822	4.98877	4.9275	4.86271	4.79579	4.72466	4.65001	4.56568	4.47652	4.38926	4.30188	4.21064	4.12076	4.02631	3.93183	3.83257	3.73007	3.62063	3.51275	3.4154	3.31484	3.21623	3.12326	3.0315	2.94263	2.85773	2.77594	2.69435	2.61926	2.54602	2.47409	2.40848	2.34749	2.28476
4.88038	4.87976	4.87451	4.86858	4.85846	4.84356	4.82577	4.80471	4.78017	4.75283	4.72072	4.68511	4.64715	4.60438	4.555	4.50368	4.44947	4.39321	4.33654	4.27298	4.20593	4.1278	4.04809	3.96896	3.88773	3.8086	3.72461	3.64321	3.55661	3.46717	3.37697	3.2732	3.18286	3.09222	3.00675	2.92145	2.83956	2.76144	2.68424	2.61343	2.54177	2.47269	2.40969	2.34699	2.28801	2.2313	2.18031	2.13095	2.08461	2.04305
4.3462	4.34184	4.33661	4.32709	4.31607	4.30013	4.28237	4.26098	4.23438	4.20508	4.17061	4.13529	4.09376	4.04933	4.00424	3.95506	3.90377	3.84844	3.78815	3.71598	3.64576	3.57467	3.50246	3.4308	3.35802	3.28338	3.20566	3.12886	3.04461	2.95519	2.87473	2.79737	2.72182	2.65141	2.58064	2.51495	2.45257	2.38877	2.33081	2.27386	2.22021	2.16915	2.1203	2.07626	2.03159	1.99351	1.95653	1.92466	1.89454	1.86732
3.84524	3.842	3.83767	3.8294	3.81609	3.80099	3.78143	3.75795	3.7304	3.69972	3.66823	3.63075	3.59095	3.54695	3.50351	3.45434	3.39932	3.33385	3.26994	3.20699	3.14462	3.07854	3.01434	2.95073	2.88263	2.81298	2.73996	2.65964	2.5906	2.52617	2.46512	2.40277	2.34895	2.29236	2.24046	2.18991	2.14173	2.09587	2.05262	2.01205	1.97405	1.93843	1.90533	1.87418	1.84801	1.82224	1.79979	1.78193	1.7658	1.75367
3.39086	3.39059	3.3844	3.37593	3.36218	3.34603	3.32474	3.29998	3.27128	3.24138	3.20868	3.17174	3.13035	3.08734	3.04005	2.9798	2.92227	2.86842	2.81224	2.75662	2.69944	2.64202	2.58405	2.52336	2.45881	2.38977	2.33564	2.28225	2.23082	2.183	2.13805	2.09488	2.05149	2.01475	1.97517	1.94033	1.90629	1.87389	1.845	1.81755	1.79426	1.77412	1.75377	1.73589	1.72283	1.71139	1.70287	1.69645	1.6935	1.69289
2.98132	2.98065	2.97527	2.96292	2.95034	2.92913	2.9067	2.88199	2.85576	2.82539	2.79002	2.75189	2.70444	2.65416	2.60756	2.55825	2.50961	2.46224	2.4138	2.36365	2.31265	2.26088	2.20382	2.15075	2.10656	2.06341	2.02559	1.98986	1.95445	1.92007	1.8896	1.86094	1.8301	1.80541	1.78176	1.75676	1.73782	1.71992	1.70263	1.68749	1.67846	1.66531	1.66013	1.65385	1.65077	1.65254	1.65169	1.65769	1.66386	1.67394
2.60599	2.60383	2.59506	2.58375	2.56969	2.55222	2.52868	2.50408	2.47601	2.44434	2.3989	2.35732	2.31769	2.27754	2.23779	2.19764	2.15603	2.11376	2.07158	2.02493	1.97591	1.94067	1.90879	1.87903	1.85017	1.82233	1.79742	1.77289	1.75088	1.72941	1.70851	1.69206	1.67679	1.6616	1.64765	1.63953	1.62867	1.61938	1.61586	1.61274	1.60804	1.61142	1.61415	1.61638	1.6235	1.63291	1.64399	1.65567	1.67099	1.68566
2.25071	2.24749	2.24292	2.23493	2.22167	2.20584	2.18433	2.15114	2.11902	2.08893	2.0563	2.02471	1.9921	1.95943	1.92624	1.89285	1.85703	1.81685	1.78856	1.76459	1.74365	1.72242	1.70295	1.68459	1.66691	1.65262	1.63813	1.6224	1.6109	1.60206	1.59349	1.58342	1.57769	1.57439	1.57044	1.56874	1.5684	1.5713	1.57527	1.57992	1.58625	1.59386	1.60505	1.61678	1.6275	1.64442	1.66144	1.67734	1.69667	1.71898
1.93772	1.93481	1.92974	1.91522	1.89489	1.87666	1.85919	1.83871	1.81815	1.79509	1.77276	1.74815	1.72369	1.69511	1.66987	1.65378	1.63911	1.62512	1.61199	1.60011	1.58697	1.5763	1.56581	1.5551	1.5473	1.54138	1.5362	1.53172	1.52842	1.52743	1.52662	1.5256	1.52879	1.5325	1.53761	1.54237	1.54962	1.55767	1.56966	1.58085	1.59294	1.60556	1.62292	1.6399	1.65778	1.67486	1.6964	1.71937	1.74107	1.7644
1.62743	1.62796	1.62636	1.62378	1.61748	1.61133	1.60236	1.59195	1.58127	1.57188	1.56604	1.5557	1.54677	1.53728	1.52909	1.52162	1.5142	1.50681	1.49893	1.49379	1.48873	1.48476	1.48262	1.48198	1.48178	1.48254	1.48464	1.48652	1.48816	1.49222	1.49799	1.50638	1.51387	1.52428	1.53477	1.54547	1.55732	1.57205	1.58703	1.60284	1.61982	1.63763	1.65755	1.67808	1.69989	1.72253	1.74698	1.77105	1.79631	1.8226
1.47508	1.47477	1.47555	1.47453	1.47321	1.47026	1.46866	1.46445	1.45988	1.45625	1.45136	1.4492	1.44506	1.44109	1.439	1.43575	1.43546	1.43568	1.4351	1.43452	1.43519	1.43772	1.44159	1.44588	1.44983	1.45531	1.46238	1.47054	1.48005	1.48877	1.50073	1.51233	1.52481	1.53838	1.55472	1.57094	1.58863	1.60502	1.62355	1.64243	1.66306	1.68372	1.70686	1.73149	1.75612	1.78155	1.80606	1.83093	1.85582	1.88018
1.39553	1.39686	1.39578	1.39436	1.39337	1.39188	1.39138	1.38923	1.38926	1.38947	1.3888	1.38857	1.38833	1.3908	1.3914	1.39409	1.39675	1.40117	1.40684	1.41097	1.41725	1.42347	1.43062	1.43951	1.4501	1.46101	1.47145	1.48358	1.49515	1.50919	1.52425	1.53991	1.5556	1.57226	1.59224	1.61047	1.63198	1.65291	1.67531	1.69906	1.72134	1.74441	1.7692	1.79364	1.818	1.84445	1.86883	1.89161	1.91195	1.93081
1.34679	1.34711	1.34778	1.34701	1.34723	1.34842	1.34907	1.35091	1.35351	1.35603	1.35841	1.36243	1.36547	1.37081	1.37492	1.38173	1.38668	1.39498	1.40381	1.4112	1.42191	1.43127	1.44202	1.45421	1.46828	1.48229	1.49775	1.5133	1.52931	1.54824	1.56581	1.58518	1.60494	1.62587	1.6461	1.66789	1.6899	1.71309	1.73599	1.76008	1.78156	1.80658	1.83011	1.85665	1.87946	1.90126	1.9209	1.93864	1.95151	1.9628
1.32829	1.32879	1.32988	1.32972	1.33256	1.33333	1.3364	1.34014	1.34375	1.34896	1.35446	1.36109	1.36774	1.37585	1.38429	1.39385	1.405	1.41617	1.42732	1.43942	1.4534	1.46736	1.4812	1.49637	1.51058	1.52826	1.54613	1.56505	1.58402	1.6028	1.62272	1.64382	1.66529	1.68708	1.70962	1.73234	1.75635	1.78018	1.80399	1.82779	1.85109	1.87433	1.89588	1.91613	1.93381	1.94771	1.95785	1.9649	1.96903	1.96847
1.34543	1.34589	1.34662	1.34899	1.35365	1.35691	1.36074	1.3658	1.37263	1.37951	1.38616	1.39357	1.40258	1.41201	1.42262	1.43338	1.44415	1.45729	1.47062	1.48635	1.50164	1.5173	1.53446	1.55148	1.56975	1.58828	1.60792	1.62752	1.64883	1.67129	1.69331	1.71661	1.73839	1.76071	1.78268	1.80539	1.82666	1.84941	1.87298	1.89485	1.91463	1.93131	1.9461	1.9562	1.96557	1.96999	1.97168	1.9696	1.96177	1.94977
1.39144	1.39052	1.39257	1.39649	1.39735	1.40348	1.40662	1.41363	1.41983	1.42819	1.43847	1.44714	1.4575	1.46824	1.48059	1.49367	1.50619	1.5199	1.53639	1.55342	1.5686	1.58551	1.60268	1.62092	1.64015	1.6607	1.68171	1.70312	1.7246	1.7468	1.76801	1.79107	1.81369	1.83559	1.85571	1.87695	1.89518	1.91605	1.93531	1.94966	1.96207	1.97056	1.97526	1.97662	1.97343	1.96481	1.95272	1.93722	1.91607	1.89154
1.45785	1.45749	1.45958	1.46188	1.4649	1.46812	1.47358	1.47915	1.48604	1.49532	1.50441	1.51388	1.52573	1.53562	1.54815	1.56182	1.57629	1.59121	1.60848	1.62458	1.64181	1.65931	1.67781	1.69827	1.71772	1.73968	1.76058	1.78403	1.80547	1.82615	1.84647	1.86666	1.88837	1.90608	1.92336	1.94072	1.95727	1.96964	1.97888	1.98211	1.98458	1.98259	1.97517	1.96029	1.94672	1.92536	1.89862	1.86755	1.83399	1.79577
1.5283	1.5299	1.5305	1.53209	1.53621	1.53929	1.54496	1.5514	1.55924	1.56822	1.57721	1.5879	1.59745	1.6097	1.62366	1.6373	1.65297	1.6689	1.68485	1.70195	1.72065	1.7402	1.75887	1.78107	1.8035	1.82475	1.84475	1.86612	1.88748	1.90569	1.92136	1.93818	1.95431	1.96809	1.98127	1.99034	1.99582	1.99641	1.99359	1.98605	1.97457	1.95902	1.93705	1.91011	1.88091	1.84594	1.80499	1.75885	1.70977	1.65205
1.60056	1.6014	1.60254	1.60597	1.60841	1.61295	1.62047	1.62714	1.63518	1.64346	1.65385	1.66421	1.67699	1.69044	1.70304	1.71839	1.73471	1.75056	1.76784	1.78672	1.80807	1.8293	1.84912	1.86936	1.89323	1.91187	1.9295	1.94747	1.96122	1.97369	1.98814	1.99803	2.00596	2.01363	2.01439	2.01017	2.00375	1.9918	1.97392	1.95277	1.9259	1.89501	1.85903	1.81851	1.77033	1.71852	1.66286	1.60024	1.53346	1.45927
1.68284	1.6833	1.68484	1.6878	1.69151	1.69593	1.70112	1.70883	1.71838	1.72771	1.73807	1.74882	1.76054	1.77624	1.78925	1.80577	1.82373	1.84298	1.86077	1.87966	1.90265	1.92339	1.94283	1.9632	1.97728	1.99008	2.00446	2.01314	2.02065	2.02953	2.03323	2.03516	2.03255	2.02529	2.01308	1.99496	1.97476	1.94534	1.9138	1.87721	1.8343	1.78837	1.73246	1.67702	1.61252	1.54448	1.46961	1.38944	1.30518	1.21244
1.76733	1.76769	1.7697	1.77304	1.7788	1.7841	1.79143	1.79773	1.80609	1.81806	1.82874	1.84202	1.85576	1.87163	1.88713	1.90379	1.92282	1.94349	1.96352	1.98439	2.00142	2.01552	2.03065	2.04021	2.04514	2.05127	2.05696	2.06052	2.05899	2.05702	2.04976	2.03745	2.02067	1.99638	1.96878	1.93629	1.8985	1.85514	1.80643	1.75187	1.69269	1.62744	1.5581	1.48014	1.40071	1.31241	1.22116	1.12126	1.02002	0.909211
1.86468	1.86429	1.86568	1.86844	1.87523	1.88035	1.88775	1.89508	1.90577	1.91823	1.93044	1.94356	1.95931	1.97694	1.9948	2.0123	2.03126	2.04916	2.06559	2.07663	2.08332	2.08972	2.09354	2.09603	2.09312	2.09191	2.08778	2.07765	2.06561	2.04589	2.02334	1.99564	1.96024	1.9217	1.87734	1.82775	1.77187	1.71091	1.64419	1.57242	1.49443	1.41204	1.32306	1.22881	1.1284	1.02173	0.910001	0.7937	0.670341	0.541963
1.97047	1.97097	1.97256	1.97743	1.98212	1.98908	1.99602	2.0057	2.01678	2.02992	2.04289	2.05899	2.07541	2.09018	2.10613	2.11961	2.12997	2.13798	2.14106	2.14063	2.13813	2.13448	2.12851	2.11888	2.10979	2.09524	2.07725	2.05382	2.02244	1.98763	1.94684	1.90276	1.85114	1.79415	1.73087	1.6639	1.59072	1.50973	1.4258	1.33448	1.23908	1.13661	1.02617	0.91493	0.792148	0.668699	0.535772	0.398818	0.258513	0.108729
2.08498	2.08772	2.09042	2.09516	2.10019	2.10637	2.11409	2.12412	2.13485	2.1459	2.15984	2.17179	2.18229	2.19321	2.19579	2.19813	2.19682	2.18954	2.18135	2.17104	2.16113	2.14317	2.12807	2.10776	2.08247	2.05379	2.01626	1.97436	1.92844	1.87657	1.81761	1.75286	1.68463	1.60667	1.52681	1.43815	1.3454	1.24789	1.14243	1.03239	0.916348	0.794738	0.667285	0.532777	0.393028	0.246617	0.0951994	0.0600611	0.222674	0.389624
2.20875	2.20901	2.21098	2.21218	2.21694	2.2218	2.22793	2.23389	2.24145	2.24815	2.25403	2.25811	2.25906	2.25295	2.24589	2.23275	2.21809	2.20018	2.18284	2.1602	2.13945	2.11205	2.08006	2.04283	2.00197	1.95258	1.89853	1.83791	1.77318	1.69994	1.625	1.53975	1.4516	1.35731	1.257	1.14824	1.03721	0.918853	0.792288	0.663595	0.527232	0.384382	0.238561	0.0836675	0.0764915	0.24223	0.411413	0.590697	0.770152	0.953746
2.29908	2.30104	2.30219	2.30496	2.30717	2.30913	2.31353	2.31562	2.31465	2.31495	2.3075	2.29575	2.28133	2.26084	2.24101	2.21687	2.19318	2.16409	2.13541	2.10263	2.06499	2.02012	1.97145	1.91679	1.85673	1.78724	1.71408	1.63334	1.55228	1.46014	1.36349	1.25906	1.15141	1.03537	0.914592	0.789732	0.656098	0.516701	0.373005	0.222992	0.0653024	0.095542	0.263775	0.43735	0.614957	0.800405	0.991639	1.18633	1.38483	1.59012
2.35964	2.35934	2.35945	2.36022	2.35942	2.35581	2.35143	2.34473	2.33194	2.31457	2.2928	2.26824	2.24212	2.21184	2.17994	2.14604	2.11196	2.07165	2.02838	1.97875	1.92258	1.86151	1.79466	1.71832	1.63887	1.55161	1.45997	1.36086	1.25685	1.14336	1.02857	0.906404	0.77512	0.64048	0.499953	0.353798	0.201163	0.0415317	0.122966	0.292528	0.468115	0.650612	0.837499	1.03072	1.22735	1.43054	1.6404	1.85262	2.06845	2.28859
2.36123	2.36102	2.35668	2.353	2.34621	2.33673	2.31905	2.29869	2.27272	2.24073	2.21078	2.17462	2.1386	2.09943	2.05974	2.01312	1.96536	1.91073	1.84717	1.78031	1.70626	1.62443	1.53934	1.44386	1.34481	1.23804	1.12766	1.00829	0.88229	0.75249	0.614405	0.4725	0.323891	0.167397	0.00784549	0.157193	0.331604	0.510482	0.69401	0.881969	1.07818	1.27851	1.48427	1.69496	1.91049	2.13245	2.35863	2.58625	2.81911	3.05637
2.28457	2.28209	2.27433	2.26381	2.24851	2.22555	2.19666	2.16742	2.13197	2.09452	2.0545	2.01055	1.96614	1.91795	1.86489	1.80446	1.73792	1.6676	1.5859	1.49907	1.40681	1.30695	1.20133	1.08742	0.968273	0.842527	0.710033	0.572706	0.428226	0.277881	0.12064	0.042452	0.211151	0.384969	0.565067	0.750209	0.941462	1.13865	1.34096	1.55155	1.76463	1.98222	2.20404	2.42919	2.6623	2.90108	3.14285	3.38607	3.63445	3.88232
2.11202	2.10623	2.09207	2.07252	2.04876	2.0189	1.9856	1.95	1.90907	1.86742	1.82047	1.77067	1.71629	1.65635	1.58677	1.50928	1.42587	1.33617	1.23713	1.13193	1.01901	0.900814	0.775097	0.642632	0.501997	0.357795	0.206926	0.051378	0.111771	0.283529	0.459859	0.641612	0.82748	1.02226	1.22049	1.42278	1.63114	1.84635	2.06754	2.29333	2.5217	2.75794	2.99478	3.23653	3.48415	3.73465	3.98809	4.24625	4.50497	4.7656
1.82055	1.81497	1.79949	1.77896	1.75195	1.72067	1.68573	1.64767	1.60463	1.55865	1.5052	1.44389	1.3744	1.29901	1.21233	1.11769	1.01836	0.90849	0.791822	0.669113	0.538755	0.401672	0.25579	0.104406	0.0532126	0.216683	0.384763	0.561718	0.744417	0.933029	1.12602	1.32552	1.53015	1.73954	1.9549	2.17454	2.4014	2.63299	2.86873	3.10737	3.35069	3.59859	3.84869	4.10502	4.36367	4.6257	4.89096	5.15739	5.42548	5.69471
1.42072	1.41489	1.40705	1.38857	1.364	1.33386	1.29935	1.25897	1.21164	1.15567	1.09111	1.01443	0.933443	0.839468	0.73562	0.628339	0.5107	0.382268	0.250293	0.10902	0.0386138	0.197948	0.36044	0.528732	0.703032	0.883083	1.07214	1.26557	1.46351	1.66863	1.88012	2.09568	2.31466	2.53998	2.76977	3.00788	3.24832	3.49244	3.74177	3.99374	4.25098	4.51084	4.77407	5.03912	5.3076	5.5778	5.85018	6.12117	6.394	6.66602
0.935131	0.932005	0.926699	0.909865	0.889593	0.86045	0.823106	0.773799	0.714961	0.645878	0.565472	0.479429	0.381839	0.271958	0.156856	0.0312269	0.105936	0.247981	0.397275	0.556333	0.724258	0.89621	1.07478	1.25918	1.45068	1.64904	1.85161	2.0611	2.27582	2.4952	2.71854	2.94846	3.18207	3.42308	3.66736	3.91654	4.16873	4.42545	4.68499	4.94816	5.2148	5.48273	5.75231	6.02365	6.29627	6.57011	6.84217	7.1152	7.38389	7.65306
0.383433	0.381901	0.373044	0.357915	0.336288	0.299335	0.250981	0.188597	0.115579	0.0302299	0.0653531	0.169259	0.283568	0.407591	0.53724	0.679203	0.828744	0.987472	1.15386	1.32803	1.50892	1.69602	1.88763	2.08957	2.29471	2.5066	2.72491	2.94872	3.1745	3.40563	3.64211	3.88335	4.13162	4.3816	4.63628	4.89284	5.15346	5.41742	5.6843	5.9551	6.22643	6.49911	6.77099	7.04468	7.31723	7.58951	7.85915	8.12431	8.38789	8.64629
0.222689	0.227115	0.242882	0.264493	0.303268	0.353551	0.416125	0.492969	0.581296	0.685508	0.800547	0.923351	1.05712	1.19725	1.34691	1.50321	1.66627	1.83867	2.01722	2.20538	2.39901	2.59767	2.80387	3.01705	3.23395	3.45993	3.68857	3.91984	4.1576	4.3975	4.64579	4.89607	5.15174	5.40855	5.67038	5.93399	6.20135	6.47082	6.7409	7.01302	7.28299	7.55371	7.82179	8.08942	8.35493	8.61567	8.87355	9.12651	9.37505	9.61693
0.881275	0.891773	0.919513	0.965936	1.02817	1.10218	1.19068	1.28685	1.39569	1.5153	1.64494	1.78806	1.93904	2.09891	2.26705	2.44168	2.62103	2.80474	2.99517	3.18984	3.3921	3.60382	3.81847	4.04073	4.27005	4.50048	4.73604	4.97592	5.22094	5.47071	5.72468	5.98141	6.24169	6.50251	6.76709	7.03269	7.29892	7.56467	7.8319	8.09884	8.36139	8.62309	8.88183	9.13641	9.38627	9.63192	9.87155	10.1081	10.3395	10.5623
1.75672	1.76766	1.79597	1.84914	1.92771	2.0212	2.12505	2.23956	2.36526	2.49891	2.6423	2.79743	2.95937	3.12968	3.30906	3.49386	3.68248	3.88024	4.08137	4.28817	4.49846	4.71126	4.93228	5.15896	5.39075	5.62745	5.86662	6.11279	6.36196	6.61547	6.8707	7.12825	7.38702	7.64628	7.90532	8.16629	8.42648	8.68435	8.9417	9.19547	9.44396	9.68715	9.92829	10.1656	10.3967	10.626	10.8462	11.06	11.2655	11.4652
2.89367	2.90377	2.92822	2.97474	3.03872	3.11928	3.21615	3.33398	3.4695	3.61572	3.76974	3.93064	4.0995	4.27938	4.46531	4.6602	4.85812	5.06235	5.26979	5.48335	5.69795	5.91885	6.14444	6.36752	6.59872	6.83293	7.07417	7.32041	7.56684	7.81751	8.0673	8.31803	8.56933	8.82077	9.07156	9.32217	9.56772	9.8097	10.0484	10.2826	10.5133	10.7371	10.9573	11.1712	11.3784	11.5808	11.7766	11.9681	12.149	12.3239
4.17819	4.18768	4.21293	4.25498	4.31402	4.39109	4.48363	4.59227	4.71727	4.85194	5.00623	5.17709	5.35353	5.53528	5.72504	5.91925	6.12311	6.33377	6.54823	6.76445	6.98463	7.20596	7.43012	7.6548	7.88358	8.1145	8.3484	8.58475	8.82152	9.05905	9.29868	9.5395	9.77767	10.0149	10.247	10.4765	10.7017	10.9245	11.1394	11.3504	11.5589	11.7572	11.9517	12.1379	12.3178	12.4944	12.6621	12.8237	12.9774	13.1263
5.59757	5.60525	5.62871	5.67098	5.72692	5.80037	5.8849	5.98868	6.10551	6.2364	6.38084	6.53408	6.70094	6.8866	7.0761	7.27296	7.47376	7.68315	7.89488	8.11226	8.33428	8.55702	8.7777	9.00178	9.22619	9.45021	9.6721	9.89248	10.1132	10.3346	10.5554	10.7739	10.9904	11.2036	11.4138	11.6183	11.8162	12.0143	12.2056	12.3885	12.5645	12.7347	12.9018	13.0603	13.21	13.3532	13.4926	13.6242	13.7485	13.8659
7.15035	7.15871	7.18159	7.21787	7.27086	7.33652	7.41516	7.51053	7.61742	7.73736	7.872	8.0181	8.17477	8.34152	8.51231	8.70194	8.90145	9.10385	9.31016	9.52116	9.73792	9.95524	10.1726	10.3884	10.6014	10.8165	11.0245	11.2298	11.4299	11.6246	11.8186	12.0091	12.194	12.3765	12.558	12.7371	12.9052	13.069	13.2276	13.383	13.5281	13.6657	13.7981	13.9266	14.0462	14.1565	14.2623	14.3625	14.4559	14.541
8.81976	8.82719	8.84702	8.87874	8.92608	8.98554	9.05916	9.14483	9.24201	9.35031	9.47142	9.60505	9.74777	9.89977	10.0631	10.2299	10.4034	10.5878	10.7847	10.9829	11.183	11.3831	11.5836	11.7859	11.9864	12.1817	12.3727	12.5579	12.7363	12.9068	13.072	13.2313	13.3881	13.5347	13.6781	13.8186	13.9542	14.0833	14.2073	14.3259	14.4383	14.5409	14.6402	14.7313	14.8197	14.8973	14.9689	15.0343	15.0971	15.1499
10.5811	10.5866	10.6039	10.632	10.6738	10.7253	10.7913	10.8665	10.9524	11.0478	11.1527	11.2694	11.3946	11.5271	11.6701	11.8179	11.9732	12.132	12.2905	12.4591	12.6404	12.8205	12.9962	13.1739	13.3513	13.5241	13.6909	13.8542	14.0097	14.1548	14.2945	14.4248	14.5464	14.6596	14.766	14.8669	14.9607	15.0508	15.1362	15.217	15.2917	15.3583	15.4187	15.4754	15.5276	15.5697	15.6071	15.6398	15.6679	15.6873
12.3976	12.4024	12.4182	12.4423	12.4753	12.5202	12.5736	12.6364	12.7087	12.7896	12.8774	12.9748	13.0798	13.1921	13.3127	13.4379	13.5665	13.703	13.8379	13.9745	14.1113	14.2528	14.4005	14.5462	14.6913	14.8323	14.9698	15.1027	15.2289	15.3489	15.4588	15.5595	15.6515	15.7356	15.8083	15.8689	15.9249	15.9754	16.017	16.0538	16.0878	16.1145	16.1381	16.1569	16.1681	16.1753	16.1803	16.1787	16.169	16.1561
14.2514	14.2572	14.2675	14.286	14.3128	14.3476	14.3901	14.4395	14.4956	14.5579	14.6278	14.7064	14.7863	14.8761	14.968	15.0672	15.1682	15.2723	15.3754	15.4821	15.5893	15.6937	15.7944	15.8966	16.0042	16.1064	16.2064	16.3015	16.3935	16.4802	16.5566	16.6246	16.6858	16.7358	16.7773	16.8114	16.8329	16.8423	16.8477	16.8436	16.8325	16.8186	16.7982	16.7751	16.7505	16.7209	16.6849	16.6469	16.6032	16.5576
16.1485	16.1518	16.16	16.1741	16.1921	16.2163	16.2438	16.2794	16.3177	16.3628	16.4109	16.4632	16.5217	16.5811	16.6466	16.712	16.7787	16.8495	16.9196	16.9892	17.0574	17.1236	17.1865	17.2462	17.2979	17.3497	17.4082	17.4594	17.5054	17.5499	17.5875	17.6187	17.6454	17.6617	17.6677	17.668	17.6606	17.6402	17.6117	17.5713	17.5227	17.4715	17.4108	17.3447	17.277	17.2085	17.1336	17.0584	16.9791	16.9013
18.0665	18.0682	18.073	18.0789	18.0896	18.1029	18.1184	18.1377	18.1586	18.1834	18.2104	18.238	18.267	18.2983	18.3318	18.3639	18.3955	18.428	18.4598	18.4896	18.5165	18.5404	18.5618	18.5797	18.5935	18.5999	18.5985	18.5946	18.5951	18.5911	18.5812	18.5691	18.5501	18.5271	18.4981	18.4587	18.4124	18.3587	18.2965	18.2286	18.1493	18.0615	17.9656	17.8659	17.758	17.6483	17.5355	17.4235	17.31	17.1915
19.9457	19.9452	19.9461	19.9473	19.9503	19.9517	19.9543	19.9569	19.9597	19.962	19.9653	19.9664	19.9691	19.9688	19.9684	19.9646	19.9629	19.9564	19.9502	19.9381	19.9253	19.9091	19.8883	19.8655	19.836	19.8	19.7597	19.7125	19.6544	19.5965	19.5419	19.4788	19.4117	19.3434	19.2701	19.1939	19.1082	19.0186	18.9208	18.8177	18.7081	18.5904	18.4654	18.3318	18.1925	18.0468	17.8978	17.7484	17.5999	17.4495
21.7205	21.7183	21.715	21.7119	21.7062	21.699	21.6904	21.6786	21.6642	21.6476	21.6285	21.6061	21.5817	21.5528	21.5224	21.4862	21.4495	21.406	21.3622	21.3119	21.2599	21.202	21.1416	21.0789	21.0083	20.9323	20.8514	20.7624	20.6672	20.5674	20.4534	20.3424	20.2298	20.1157	19.9937	19.8725	19.7476	19.6185	19.4866	19.3484	19.2034	19.0572	18.9052	18.7457	18.5812	18.4091	18.2326	18.0505	17.8675	17.6811
23.4007	23.3974	23.392	23.3815	23.3659	23.3479	23.3256	23.2973	23.2645	23.2272	23.1841	23.1368	23.0854	23.0285	22.9684	22.904	22.8341	22.7598	22.6815	22.5983	22.5091	22.4159	22.3197	22.2167	22.1094	21.9955	21.8761	21.7505	21.6182	21.4804	21.3343	21.1815	21.0159	20.854	20.6907	20.5223	20.351	20.1796	20.0079	19.8333	19.656	19.4742	19.2888	19.1069	18.9184	18.7236	18.526	18.3207	18.1137	17.9048
25.1058	25.1017	25.0893	25.0693	25.0408	25.0051	24.9599	24.9066	24.8465	24.7781	24.7031	24.6232	24.5381	24.4479	24.3522	24.2522	24.1466	24.0395	23.9251	23.8084	23.6848	23.5586	23.426	23.2876	23.1442	22.9954	22.8395	22.6784	22.5122	22.3377	22.1575	21.9694	21.7754	21.5744	21.3603	21.1507	20.9403	20.7272	20.5105	20.295	20.0804	19.8658	19.6501	19.4324	19.2123	18.9987	18.7806	18.5581	18.3323	18.1067
26.6658	26.6622	26.6468	26.6212	26.5865	26.542	26.4897	26.4283	26.3591	26.2813	26.1968	26.1062	26.004	25.8944	25.7766	25.6523	25.5186	25.3779	25.2267	25.0668	24.8979	24.7176	24.5208	24.3273	24.1381	23.9448	23.7506	23.5527	23.3499	23.1429	22.9295	22.7101	22.4844	22.2525	22.0144	21.7694	21.5128	21.2628	21.0132	20.7593	20.5028	20.2489	19.999	19.7492	19.5012	19.2548	19.0072	18.7729	18.5289	18.2856
27.8064	27.8021	27.7861	27.7614	27.7267	27.6792	27.6248	27.5619	27.4879	27.4056	27.3127	27.2113	27.1018	26.9825	26.8547	26.7175	26.5723	26.4199	26.2615	26.0963	25.9215	25.7377	25.5462	25.3473	25.1438	24.9292	24.7063	24.4715	24.2239	23.9606	23.686	23.4211	23.157	22.892	22.6247	22.3523	22.0768	21.7944	21.5015	21.2168	20.9328	20.6472	20.3594	20.0762	19.797	19.5227	19.2517	18.9827	18.7183	18.4655
28.5231	28.5196	28.5031	28.4751	28.4335	28.3853	28.3393	28.2806	28.2111	28.132	28.039	27.9361	27.8211	27.6964	27.5602	27.4132	27.2608	27.099	26.9295	26.7508	26.5631	26.3675	26.1641	25.9549	25.7392	25.5162	25.2886	25.053	24.8099	24.5601	24.3043	24.0414	23.7708	23.4927	23.2023	22.9015	22.5938	22.2842	21.9737	21.6591	21.3406	21.0305	20.7222	20.4149	20.1074	19.8022	19.5052	19.2133	18.9278	18.6467
28.9213	28.9282	28.9417	28.9441	28.9296	28.9035	28.8647	28.8097	28.7403	28.6573	28.561	28.4527	28.3344	28.2043	28.0645	27.9117	27.7496	27.5761	27.394	27.2041	27.0022	26.7937	26.5754	26.3541	26.1224	25.8857	25.6432	25.3965	25.1423	24.8862	24.6245	24.3568	24.0839	23.809	23.5271	23.2406	22.9484	22.6487	22.3421	22.0292	21.7109	21.3787	21.0489	20.7275	20.4083	20.091	19.773	19.4603	19.1535	18.8567
29.4725	29.4672	29.4436	29.405	29.3502	29.2918	29.2526	29.1984	29.1279	29.0461	28.9484	28.8356	28.7083	28.5672	28.4143	28.2456	28.0667	27.8752	27.6746	27.4645	27.2458	27.0197	26.7866	26.5487	26.3041	26.056	25.8028	25.5478	25.2881	25.0259	24.7614	24.4932	24.222	23.9497	23.6714	23.3925	23.1089	22.8243	22.5352	22.2414	21.9407	21.6357	21.3251	21.0021	20.681	20.3639	20.0488	19.7331	19.4186	19.1069
30.5092	30.5003	30.4731	30.4137	30.3032	30.151	29.9609	29.743	29.5195	29.3614	29.2417	29.1059	28.9534	28.7883	28.612	28.4197	28.2182	28.0046	27.7841	27.5528	27.3169	27.0739	26.8267	26.5742	26.3173	26.059	25.7987	25.5374	25.2758	25.0114	24.747	24.4812	24.2143	23.9482	23.68	23.4121	23.1422	22.872	22.5986	22.3262	22.0485	21.7692	21.4845	21.1967	20.9082	20.5983	20.2963	19.9969	19.698	19.3983
28.3858	29.6839	29.5415	29.5059	29.4581	29.3946	29.3137	29.2153	29.1091	29.0368	29.3735	30.195	29.2258	28.9129	28.6654	28.426	28.1894	27.9483	27.7052	27.4553	27.2003	26.9441	26.685	26.4239	26.1607	25.8978	25.633	25.3705	25.1086	24.8465	24.5875	24.3307	24.0758	23.8221	23.5699	23.3185	23.0673	22.8163	22.565	22.3135	22.0629	21.81	21.5581	21.3028	21.0464	20.7851	20.5204	20.2361	19.9624	19.692
29.4323	29.4215	29.386	29.341	29.0963	29.1358	29.0566	28.9471	28.8176	28.669	28.5148	28.3379	28.1409	27.9388	27.8077	28.0472	27.8919	27.6489	27.4083	27.1688	26.9329	26.6897	26.4435	26.1899	25.9363	25.6783	25.422	25.1631	24.907	24.6422	24.3812	24.1241	23.8719	23.6263	23.3823	23.1438	22.9101	22.6779	22.4494	22.224	22.0035	21.7849	21.5645	21.3461	21.1273	20.9081	20.6842	20.4593	20.2279	19.9808
29.3825	29.3916	29.3817	29.3585	29.3048	29.2305	29.1412	29.0139	28.8747	28.7062	28.5199	28.3179	28.1025	27.8735	27.6328	27.3867	27.1464	26.959	26.8259	26.659	26.478	26.265	26.0369	25.8011	25.5611	25.316	25.0711	24.8269	24.585	24.3456	24.1079	23.8724	23.6416	23.417	23.1976	22.9831	22.7689	22.5557	22.3461	22.1429	21.9445	21.7517	21.5618	21.3742	21.1894	21.0066	20.8247	20.6406	20.4595	20.2731
29.4119	29.3988	29.3531	29.2693	29.1717	29.0641	28.9406	28.8009	28.6432	28.4665	28.2884	28.0764	27.8508	27.6116	27.3645	27.1094	26.8495	26.5865	26.3264	26.0806	25.9024	25.7105	25.5044	25.299	25.0852	24.8674	24.6473	24.426	24.2046	23.9854	23.7706	23.5572	23.3463	23.1402	22.941	22.7474	22.5608	22.3809	22.2071	22.0421	21.8826	21.7256	21.5693	21.4107	21.2592	21.1068	20.9599	20.8113	20.6679	20.5199
28.9829	28.9722	28.9401	28.889	28.8165	28.7129	28.5731	28.4038	28.2221	28.0399	27.8467	27.6463	27.435	27.2068	26.9651	26.7108	26.4515	26.1872	25.9223	25.6553	25.3932	25.1426	24.9428	24.7614	24.5574	24.3634	24.17	23.9747	23.7788	23.5846	23.3948	23.2091	23.0267	22.8477	22.6755	22.5109	22.3511	22.1987	22.0524	21.9093	21.7745	21.6445	21.5206	21.4009	21.2845	21.1699	21.0562	20.9363	20.8182	20.7027
28.1944	28.184	28.1623	28.1211	28.0579	27.9806	27.8841	27.7697	27.6277	27.4694	27.2782	27.0695	26.8575	26.6468	26.4167	26.1993	25.9623	25.7178	25.4685	25.2155	24.9623	24.7102	24.4633	24.2253	24.0201	23.8645	23.6792	23.5056	23.3384	23.174	23.014	22.8588	22.7049	22.5593	22.4159	22.2768	22.1428	22.0154	21.8932	21.7764	21.6647	21.556	21.4516	21.3527	21.2575	21.1664	21.0776	20.9926	20.9091	20.8273
27.0647	27.0585	27.0329	26.9924	26.9445	26.8868	26.8201	26.7386	26.6479	26.5415	26.4205	26.2854	26.1326	25.9544	25.7597	25.5604	25.3465	25.1527	24.9403	24.7218	24.4997	24.2752	24.0497	23.8246	23.6065	23.3987	23.2164	23.0882	22.9377	22.7906	22.6579	22.5318	22.4079	22.2857	22.1671	22.052	21.9421	21.8367	21.7355	21.6365	21.5418	21.4521	21.366	21.2868	21.2125	21.1408	21.0729	21.0048	20.9412	20.8802
25.532	25.5309	25.5259	25.5122	25.4928	25.4578	25.4163	25.3715	25.3245	25.2704	25.2121	25.1422	25.0625	24.9711	24.8706	24.7528	24.6082	24.4497	24.2773	24.1215	23.9551	23.7799	23.6038	23.425	23.2471	23.0669	22.8917	22.7242	22.576	22.4737	22.3534	22.2323	22.1272	22.028	21.9326	21.8373	21.7478	21.6592	21.5769	21.4982	21.4232	21.3493	21.2791	21.2132	21.1511	21.0943	21.0425	20.9932	20.9492	20.9065
23.6484	23.6463	23.6501	23.6552	23.6627	23.6742	23.6929	23.713	23.7177	23.7174	23.7206	23.7166	23.7092	23.694	23.6703	23.6379	23.5994	23.5496	23.4816	23.3882	23.2768	23.1778	23.0665	22.948	22.826	22.6977	22.5686	22.4346	22.3029	22.1741	22.06	21.9833	21.8904	21.7916	21.7096	21.63	21.5575	21.4897	21.4248	21.3635	21.3053	21.2475	21.1924	21.142	21.0963	21.0517	21.0123	20.9724	20.939	20.908
21.9109	21.9158	21.923	21.9336	21.9437	21.9629	21.986	22.0145	22.0406	22.0703	22.0977	22.1255	22.161	22.2197	22.2838	22.3387	22.3846	22.4203	22.447	22.4623	22.4646	22.4387	22.3912	22.3522	22.2954	22.2288	22.1523	22.0714	21.9846	21.8941	21.8024	21.7094	21.6291	21.5839	21.5205	21.4441	21.3815	21.324	21.2721	21.2257	21.1818	21.139	21.0998	21.0644	21.0314	21.0005	20.974	20.9503	20.9294	20.9113
20.313	20.3143	20.3242	20.3427	20.3645	20.3929	20.4256	20.4635	20.5091	20.5639	20.6237	20.683	20.7503	20.8104	20.8708	20.9467	21.0294	21.1161	21.2167	21.325	21.4189	21.4978	21.5613	21.5997	21.6092	21.6226	21.6158	21.598	21.5698	21.535	21.4886	21.4354	21.3795	21.3228	21.2765	21.2558	21.2149	21.1651	21.1227	21.0882	21.0561	21.0273	21.0018	20.9777	20.9582	20.9409	20.9282	20.9169	20.9085	20.904
18.8157	18.8137	18.8221	18.8441	18.871	18.9121	18.9619	19.0181	19.078	19.1439	19.221	19.3048	19.3965	19.4911	19.5893	19.6876	19.7816	19.8847	19.9962	20.1125	20.2309	20.3492	20.4765	20.6127	20.7415	20.8418	20.9018	20.9676	21.0136	21.0399	21.0534	21.0561	21.0504	21.0389	21.0187	20.996	20.9781	20.9849	20.9696	20.944	20.9241	20.9104	20.8971	20.8884	20.8795	20.8747	20.8724	20.8723	20.8772	20.8841
17.3945	17.3963	17.4083	17.4312	17.4713	17.5187	17.5774	17.6407	17.7171	17.8019	17.8949	17.9935	18.1019	18.2157	18.3345	18.4596	18.5907	18.7181	18.8415	18.9702	19.1068	19.2483	19.3934	19.538	19.6859	19.8336	19.9803	20.1301	20.2515	20.3722	20.4661	20.5369	20.5905	20.6315	20.6617	20.6826	20.6985	20.7125	20.7306	20.7638	20.7703	20.7712	20.7733	20.7787	20.7889	20.7982	20.8124	20.8266	20.8434	20.8605
16.152	16.1563	16.177	16.2063	16.2473	16.2979	16.3567	16.4251	16.5024	16.589	16.684	16.7862	16.8973	17.014	17.1432	17.2813	17.4308	17.5818	17.7375	17.892	18.0401	18.1896	18.3472	18.5086	18.6724	18.8383	19.0073	19.1759	19.3415	19.5036	19.6407	19.8062	19.958	20.0769	20.1718	20.2493	20.3168	20.3713	20.4187	20.4617	20.5115	20.5768	20.613	20.6388	20.6653	20.6925	20.7245	20.7578	20.7919	20.8287
15.2698	15.2736	15.2872	15.3109	15.346	15.3911	15.4449	15.5145	15.5899	15.6746	15.7665	15.8651	15.9761	16.0917	16.2127	16.3378	16.4686	16.604	16.7447	16.8891	17.043	17.1987	17.3588	17.5253	17.7008	17.8772	18.0566	18.2368	18.4189	18.604	18.7875	18.9675	19.1262	19.309	19.4758	19.6352	19.7813	19.902	20.0054	20.0933	20.1735	20.2488	20.3306	20.422	20.4833	20.5457	20.6018	20.6551	20.7103	20.7653
14.5933	14.5976	14.6138	14.637	14.6703	14.7118	14.765	14.8263	14.8933	14.9661	15.0456	15.1383	15.2333	15.3362	15.4456	15.563	15.6856	15.8131	15.9445	16.0863	16.2323	16.381	16.5334	16.6916	16.8438	16.9953	17.1594	17.3371	17.532	17.7263	17.9221	18.1169	18.3134	18.509	18.6842	18.8859	19.0724	19.2527	19.4182	19.5741	19.7239	19.8516	19.9676	20.077	20.1862	20.3081	20.3956	20.4821	20.5699	20.6585
14.0507	14.0561	14.0681	14.0898	14.1179	14.1544	14.1968	14.2471	14.3051	14.3714	14.4445	14.5262	14.6166	14.7064	14.8061	14.9125	15.0222	15.1394	15.2635	15.3894	15.5219	15.6624	15.8098	15.9635	16.1223	16.282	16.4373	16.5968	16.7624	16.9335	17.1082	17.2972	17.5036	17.7111	17.9203	18.1254	18.3201	18.5368	18.7423	18.9417	19.131	19.3071	19.4768	19.635	19.7943	19.9415	20.0886	20.2382	20.3545	20.4733
13.5781	13.5829	13.5942	13.6103	13.6322	13.6646	13.7026	13.7481	13.7998	13.8562	13.9208	13.9911	14.0696	14.1532	14.2442	14.3426	14.449	14.5595	14.6752	14.795	14.9239	15.0522	15.1863	15.3277	15.478	15.6331	15.7946	15.9577	16.119	16.281	16.4498	16.6244	16.8056	16.9917	17.1819	17.388	17.6074	17.8244	18.0409	18.272	18.4926	18.7115	18.9211	19.1244	19.3156	19.4994	19.6783	19.8544	20.0373	20.2137
13.1477	13.1511	13.1602	13.1751	13.1948	13.2228	13.2562	13.2954	13.3415	13.3928	13.453	13.5179	13.5891	13.6676	13.7527	13.8423	13.9412	14.0443	14.16	14.2754	14.396	14.5223	14.6523	14.785	14.9238	15.0698	15.2209	15.3788	15.5426	15.7116	15.8792	16.0459	16.2204	16.4033	16.5885	16.7812	16.9781	17.1777	17.3891	17.614	17.8499	18.094	18.3291	18.5673	18.7997	19.0227	19.2393	19.45	19.659	19.8618
12.76	12.7618	12.7702	12.7828	12.7997	12.825	12.8571	12.8932	12.9323	12.9773	13.0307	13.0902	13.1571	13.228	13.307	13.3903	13.4835	13.5785	13.6843	13.7967	13.9152	14.0384	14.1636	14.3	14.4404	14.5834	14.7299	14.8798	15.0383	15.2029	15.3718	15.5453	15.722	15.899	16.0807	16.2706	16.4644	16.6635	16.8677	17.0746	17.2871	17.5062	17.7577	18.015	18.2672	18.5211	18.7747	19.0215	19.2655	19.5047
12.402	12.4053	12.4162	12.4313	12.4475	12.4702	12.4971	12.5302	12.57	12.6124	12.6633	12.719	12.7813	12.8449	12.9187	12.9972	13.0833	13.1744	13.2704	13.3749	13.4886	13.6075	13.7307	13.8625	14.0016	14.1411	14.2929	14.4428	14.6019	14.7616	14.9292	15.1021	15.283	15.4627	15.6505	15.8381	16.0306	16.2308	16.434	16.6429	16.8558	17.0759	17.2958	17.517	17.7801	18.0496	18.316	18.5907	18.8687	19.1459
12.1152	12.1177	12.1246	12.1346	12.1488	12.1741	12.2016	12.2331	12.268	12.3092	12.3541	12.4047	12.4616	12.5244	12.5931	12.6684	12.7472	12.8324	12.9273	13.0257	13.1285	13.2413	13.3605	13.4843	13.6192	13.7557	13.9004	14.0555	14.2153	14.3791	14.546	14.7223	14.9019	15.0858	15.2751	15.4713	15.6689	15.8688	16.0731	16.2847	16.5011	16.7245	16.9523	17.1869	17.4269	17.6628	17.9333	18.2172	18.5035	18.7972
11.8907	11.8914	11.8954	11.9066	11.9218	11.9427	11.9654	11.9957	12.0308	12.0683	12.112	12.1608	12.2156	12.2777	12.3394	12.4092	12.4867	12.5691	12.6555	12.7474	12.8494	12.955	13.0671	13.1851	13.3129	13.448	13.5863	13.7351	13.8885	14.0498	14.2207	14.3956	14.5772	14.765	14.9599	15.1581	15.3642	15.5755	15.7886	16.0054	16.2276	16.4567	16.6903	16.9301	17.1752	17.4251	17.6792	17.9335	18.2127	18.5047
11.7281	11.7313	11.7382	11.7507	11.7641	11.7821	11.8072	11.8354	11.8665	11.9034	11.9465	11.9965	12.0492	12.1047	12.1672	12.2325	12.3074	12.3815	12.4675	12.5564	12.6528	12.753	12.8611	12.9744	13.0966	13.2249	13.3603	13.5023	13.6544	13.8109	13.9771	14.1481	14.3312	14.5176	14.7139	14.9147	15.1251	15.3418	15.5631	15.7885	16.0188	16.2561	16.4943	16.7373	16.9846	17.2366	17.4923	17.7525	18.0127	18.2808
11.6514	11.6548	11.6626	11.6753	11.6883	11.7074	11.7325	11.7559	11.7895	11.8271	11.8694	11.9145	11.9634	12.0198	12.0779	12.1462	12.2136	12.2901	12.3715	12.4552	12.5491	12.6472	12.7532	12.8636	12.9814	13.1053	13.2366	13.3758	13.521	13.675	13.8356	14.0034	14.1805	14.3626	14.5556	14.7537	14.9606	15.1726	15.3939	15.6196	15.8535	16.0934	16.3347	16.58	16.8296	17.0807	17.336	17.5925	17.8534	18.1163
11.6701	11.6722	11.6776	11.6873	11.7021	11.7224	11.7446	11.774	11.8082	11.8418	11.8832	11.9242	11.9749	12.0277	12.0911	12.1518	12.2205	12.2964	12.3743	12.4617	12.5508	12.6482	12.7505	12.8561	12.9748	13.0927	13.2221	13.3554	13.4965	13.6428	13.7959	13.9591	14.1301	14.3035	14.4879	14.6773	14.8763	15.0814	15.2931	15.5111	15.7365	15.9699	16.2056	16.4484	16.6931	16.9429	17.1947	17.4451	17.6988	17.9533
11.7818	11.783	11.7876	11.7975	11.8129	11.8327	11.8547	11.8845	11.9141	11.9507	11.9902	12.0341	12.0846	12.1393	12.1975	12.2589	12.3264	12.4029	12.4793	12.5625	12.651	12.7458	12.8437	12.9493	13.0587	13.1752	13.2969	13.4277	13.5604	13.7017	13.8498	14.0001	14.1622	14.3273	14.5001	14.6827	14.8673	15.0598	15.2605	15.4665	15.678	15.8969	16.1208	16.3505	16.5849	16.8247	17.066	17.3099	17.5555	17.8007
11.9699	11.9697	11.9754	11.9855	12.0006	12.0181	12.0431	12.072	12.1013	12.1373	12.1757	12.2219	12.2692	12.3254	12.3808	12.4431	12.5137	12.5812	12.658	12.7435	12.8264	12.9204	13.0171	13.1175	13.2223	13.3347	13.4508	13.5707	13.6998	13.833	13.9719	14.1151	14.264	14.4201	14.5839	14.7504	14.9232	15.1016	15.2862	15.4764	15.6731	15.8746	16.0811	16.2903	16.5063	16.7275	16.9542	17.1799	17.4121	17.645
12.2141	12.2153	12.2206	12.2314	12.2461	12.262	12.2881	12.3146	12.3458	12.3812	12.4198	12.4633	12.5143	12.567	12.6237	12.6839	12.7527	12.8218	12.8943	12.9751	13.0604	13.1471	13.2398	13.3381	13.4412	13.5437	13.6554	13.7721	13.8929	14.0194	14.1478	14.2799	14.4216	14.5652	14.7157	14.8687	15.0269	15.1893	15.3585	15.531	15.7084	15.8897	16.0738	16.2643	16.4585	16.6557	16.8576	17.0636	17.2723	17.4802
12.4996	12.5001	12.5063	12.5174	12.5312	12.5486	12.5738	12.5977	12.6306	12.6635	12.7039	12.7461	12.7973	12.845	12.9029	12.9613	13.0263	13.0945	13.1664	13.2408	13.3224	13.407	13.4949	13.5859	13.6851	13.7853	13.8929	14.0019	14.1127	14.2292	14.3512	14.4746	14.6048	14.7388	14.8773	15.017	15.1599	15.3038	15.4541	15.6089	15.7683	15.9283	16.0916	16.2592	16.429	16.6016	16.777	16.9536	17.1341	17.3143
12.8123	12.8157	12.8214	12.8325	12.8443	12.863	12.8864	12.9093	12.9402	12.9715	13.0109	13.0542	13.1016	13.1471	13.2011	13.2595	13.3187	13.383	13.4554	13.5243	13.6012	13.6801	13.7667	13.8519	13.9425	14.0357	14.1347	14.239	14.3448	14.4522	14.5666	14.6797	14.7963	14.9157	15.0394	15.1661	15.2947	15.4233	15.5582	15.693	15.8311	15.9717	16.1125	16.2562	16.4014	16.5471	16.6976	16.8452	16.9966	17.1463
13.1409	13.1451	13.1522	13.1623	13.1738	13.1911	13.2127	13.236	13.2638	13.2942	13.332	13.3711	13.4132	13.4593	13.5093	13.567	13.6205	13.6805	13.7468	13.815	13.8854	13.958	14.0382	14.1181	14.2016	14.2871	14.3759	14.4688	14.5641	14.6616	14.7633	14.8669	14.9724	15.0799	15.1885	15.3008	15.415	15.5295	15.6468	15.7639	15.8836	16.0012	16.1189	16.2384	16.3584	16.4785	16.5977	16.7163	16.8358	16.9555
13.4749	13.4764	13.4834	13.493	13.5037	13.52	13.5387	13.5618	13.5884	13.6177	13.6525	13.6881	13.7264	13.7699	13.816	13.8672	13.9189	13.9736	14.033	14.0967	14.161	14.226	14.2971	14.3699	14.4448	14.5252	14.6036	14.6848	14.7685	14.8544	14.9422	15.0328	15.1258	15.218	15.311	15.4067	15.5017	15.5973	15.6929	15.7901	15.8879	15.9857	16.0828	16.1787	16.2744	16.3686	16.4616	16.5526	16.6422	16.7324
13.7988	13.7995	13.8047	13.8134	13.8242	13.8404	13.8553	13.878	13.9008	13.9291	13.9598	13.9919	14.0268	14.0664	14.1076	14.1514	14.2	14.2483	14.2995	14.3575	14.4147	14.4719	14.5328	14.5981	14.6635	14.733	14.8022	14.872	14.9469	15.0193	15.0932	15.1664	15.2447	15.3214	15.3978	15.475	15.5521	15.6299	15.7058	15.7829	15.8588	15.9339	16.0054	16.0752	16.1441	16.2125	16.278	16.3392	16.3987	16.454
14.1043	14.1044	14.1066	14.1138	14.125	14.1378	14.1537	14.1737	14.1928	14.2175	14.2419	14.2718	14.3011	14.3378	14.3728	14.4101	14.4535	14.4943	14.5376	14.5874	14.6366	14.6878	14.7369	14.792	14.8462	14.9033	14.9607	15.0175	15.0777	15.1373	15.1972	15.2551	15.3159	15.3769	15.4361	15.4936	15.553	15.6092	15.664	15.7177	15.77	15.8181	15.865	15.9111	15.9537	15.9944	16.0299	16.0622	16.0921	16.1177
14.3768	14.3765	14.3778	14.3861	14.395	14.404	14.4182	14.4342	14.4509	14.4714	14.4917	14.5165	14.5422	14.5721	14.6017	14.632	14.6684	14.7029	14.7378	14.7767	14.8163	14.86	14.8987	14.9407	14.9841	15.0269	15.0726	15.1151	15.1591	15.2045	15.2474	15.2891	15.3311	15.3747	15.4159	15.4528	15.4902	15.5254	15.5583	15.5884	15.6154	15.6396	15.6628	15.6823	15.698	15.7087	15.7145	15.7194	15.7174	15.7134
14.6072	14.6072	14.6102	14.616	14.6221	14.6302	14.642	14.6524	14.6678	14.6833	14.7004	14.72	14.7437	14.7634	14.7886	14.8112	14.8386	14.8649	14.893	14.9199	14.9494	14.9792	15.0102	15.0377	15.0684	15.0971	15.1298	15.1575	15.1871	15.2148	15.2413	15.2653	15.2876	15.3104	15.3323	15.3499	15.3658	15.3778	15.3884	15.3938	15.3974	15.3967	15.3931	15.3855	15.3734	15.3556	15.3331	15.3074	15.2763	15.239
14.7916	14.7926	14.7962	14.8003	14.8036	14.8114	14.8192	14.8263	14.8387	14.848	14.8636	14.8768	14.8919	14.904	14.9216	14.9385	14.9543	14.9734	14.9928	15.0071	15.0263	15.0435	15.0653	15.0799	15.0965	15.111	15.127	15.1399	15.1512	15.1624	15.1727	15.1785	15.1811	15.182	15.1836	15.1799	15.1737	15.1631	15.1499	15.131	15.1101	15.0835	15.0531	15.0185	14.9784	14.9306	14.8799	14.8239	14.7631	14.6961
14.9286	14.929	14.9296	14.9308	14.9353	14.9404	14.9434	14.9502	14.9578	14.9643	14.971	14.9755	14.9838	14.991	14.9993	15.0082	15.0142	15.0231	15.0313	15.0376	15.0423	15.0482	15.0548	15.0583	15.0594	15.0585	15.0574	15.0561	15.0504	15.0433	15.0346	15.0235	15.0068	14.9871	14.9664	14.941	14.9114	14.8771	14.84	14.7979	14.7496	14.6976	14.6402	14.5782	14.5113	14.4362	14.3552	14.2704	14.1786	14.0826
15.0085	15.0078	15.0068	15.0079	15.009	15.0092	15.0117	15.0133	15.0119	15.0133	15.0122	15.014	15.0141	15.0154	15.0118	15.0123	15.0132	15.0081	15.0048	15.0031	14.9946	14.9876	14.9786	14.9694	14.9554	14.9405	14.9224	14.9027	14.8801	14.8547	14.826	14.7956	14.7602	14.7202	14.6762	14.6285	14.5777	14.5206	14.4572	14.3902	14.3169	14.2389	14.1556	14.0674	13.9722	13.8717	13.7629	13.6464	13.5259	13.3999
15.0151	15.0164	15.0162	15.015	15.0134	15.0111	15.0095	15.0052	15.0014	14.9968	14.9921	14.9892	14.9811	14.9723	14.9631	14.9525	14.9428	14.9264	14.9135	14.8978	14.8788	14.8563	14.8337	14.8097	14.7822	14.7504	14.7159	14.6776	14.638	14.5947	14.5469	14.4956	14.4402	14.3783	14.3126	14.2426	14.1685	14.0889	14.0023	13.9116	13.8135	13.7086	13.5991	13.4853	13.3635	13.2352	13.1009	12.9583	12.808	12.6524
14.9608	14.9593	14.9573	14.9536	14.951	14.947	14.9414	14.9349	14.9278	14.917	14.9064	14.8907	14.8771	14.8586	14.8437	14.8218	14.8002	14.7777	14.7494	14.7203	14.6915	14.6537	14.6175	14.5769	14.5355	14.4881	14.4373	14.3815	14.3213	14.2609	14.1929	14.1208	14.046	13.9645	13.878	13.7845	13.6862	13.5846	13.4751	13.3609	13.2401	13.1112	12.975	12.834	12.6866	12.5339	12.3727	12.2064	12.0318	11.8494
14.8354	14.8342	14.8318	14.8271	14.8213	14.8114	14.8021	14.7909	14.7758	14.7614	14.7425	14.7233	14.7015	14.678	14.6497	14.6214	14.5894	14.5543	14.5152	14.4744	14.429	14.3822	14.3287	14.2734	14.2141	14.1523	14.0847	14.0123	13.9345	13.8527	13.7682	13.6762	13.5777	13.4782	13.3706	13.2568	13.1358	13.0087	12.8787	12.7408	12.5969	12.4454	12.2877	12.1223	11.9503	11.7724	11.5861	11.3955	11.1968	10.9923
14.6331	14.6321	14.6284	14.6225	14.6141	14.6037	14.5914	14.5741	14.556	14.5355	14.5112	14.4846	14.4533	14.421	14.3841	14.3464	14.3027	14.2547	14.2073	14.1522	14.0938	14.0331	13.968	13.8958	13.821	13.7423	13.6595	13.5696	13.4748	13.3744	13.2697	13.1598	13.0419	12.9188	12.7935	12.658	12.5174	12.3682	12.2144	12.0559	11.8905	11.7168	11.5364	11.3483	11.1558	10.9554	10.7487	10.5353	10.3132	10.0875
14.3649	14.3626	14.3573	14.3491	14.3388	14.3248	14.3059	14.2861	14.2608	14.2335	14.2038	14.1683	14.1328	14.0902	14.0462	13.9947	13.9431	13.8865	13.8219	13.7581	13.6874	13.6098	13.5331	13.4476	13.3567	13.2605	13.1613	13.0559	12.943	12.8246	12.7014	12.5734	12.4391	12.2968	12.1487	11.9948	11.8325	11.6652	11.4913	11.3109	11.1228	10.9297	10.729	10.5211	10.308	10.0875	9.86248	9.62954	9.39073	9.14912
14.0152	14.012	14.0062	13.9969	13.9839	13.9678	13.947	13.9225	13.8939	13.8632	13.8243	13.7835	13.7359	13.6872	13.6319	13.5748	13.5106	13.4428	13.3692	13.2901	13.208	13.1194	13.0242	12.9281	12.8206	12.7107	12.593	12.4735	12.3442	12.2083	12.0679	11.9204	11.7681	11.6098	11.4441	11.2716	11.0922	10.9062	10.7125	10.5126	10.3071	10.0941	9.87436	9.64936	9.41788	9.18035	8.93706	8.68873	8.43566	8.17875
13.6	13.5962	13.5889	13.5789	13.5623	13.5415	13.5161	13.4867	13.453	13.4144	13.3712	13.3211	13.2712	13.2126	13.1493	13.0798	13.0081	12.9291	12.8447	12.7533	12.6595	12.5585	12.45	12.338	12.2198	12.0938	11.9612	11.8242	11.682	11.5295	11.3743	11.2087	11.0405	10.8643	10.6824	10.4926	10.2974	10.0935	9.88382	9.66769	9.4459	9.21905	8.98417	8.74471	8.49878	8.24849	7.99356	7.73389	7.47249	7.20633
13.1054	13.1033	13.0963	13.0828	13.0635	13.0417	13.0153	12.9813	12.9422	12.8998	12.8486	12.7946	12.7324	12.6665	12.5957	12.5193	12.4357	12.3454	12.2517	12.1512	12.0419	11.9323	11.8108	11.6851	11.5535	11.4155	11.2682	11.1167	10.9595	10.7961	10.6215	10.4444	10.2596	10.0687	9.87226	9.66813	9.45448	9.2392	9.01481	8.78638	8.55087	8.31222	8.06621	7.81562	7.55978	7.30023	7.03833	6.77408	6.50582	6.23569
12.5476	12.545	12.5362	12.5219	12.5023	12.4741	12.4433	12.4048	12.361	12.3111	12.2574	12.1969	12.1303	12.0559	11.9759	11.8908	11.7986	11.7009	11.5952	11.4838	11.3671	11.2395	11.1105	10.9723	10.8281	10.6791	10.52	10.3548	10.1845	10.0083	9.82284	9.63069	9.43444	9.23029	9.02046	8.80313	8.57833	8.34957	8.11699	7.87734	7.63432	7.38558	7.13128	6.87266	6.61073	6.34873	6.08524	5.82237	5.5575	5.2929
11.9241	11.921	11.9108	11.8933	11.8713	11.8433	11.8084	11.7665	11.7199	11.6643	11.6019	11.5356	11.4624	11.3813	11.2973	11.2017	11.1022	10.993	10.8812	10.759	10.6311	10.4976	10.3555	10.2081	10.0521	9.88925	9.72382	9.54483	9.36557	9.17664	8.98202	8.77833	8.57054	8.35811	8.13523	7.90856	7.67699	7.43996	7.20051	6.95441	6.70373	6.4513	6.19647	5.93985	5.68182	5.42344	5.1653	4.90559	4.64625	4.38862
11.2326	11.2301	11.2217	11.2055	11.1804	11.148	11.1111	11.068	11.0161	10.9576	10.8935	10.8206	10.7409	10.6522	10.5574	10.4595	10.3507	10.2356	10.1118	9.98481	9.84771	9.70327	9.55426	9.39548	9.23158	9.06258	8.88433	8.69994	8.50738	8.31188	8.10726	7.89695	7.6804	7.46067	7.23139	6.99989	6.76368	6.52379	6.27986	6.03348	5.78623	5.53755	5.28746	5.03421	4.78193	4.53171	4.2824	4.03316	3.78499	3.53976
10.4955	10.4924	10.481	10.4631	10.4387	10.4047	10.3634	10.315	10.2602	10.1979	10.1264	10.0504	9.96622	9.87367	9.77446	9.66569	9.55128	9.4302	9.30256	9.16514	9.02168	8.87287	8.71357	8.54872	8.37978	8.19852	8.01544	7.82468	7.62542	7.42289	7.21238	6.99804	6.77861	6.55363	6.32539	6.09222	5.86027	5.61988	5.38082	5.14024	4.89925	4.65586	4.4124	4.17051	3.92859	3.6891	3.44848	3.21054	2.97731	2.7468
9.70669	9.70445	9.6913	9.67126	9.64373	9.60935	9.56898	9.5189	9.46043	9.39423	9.32015	9.23863	9.14801	9.05196	8.94676	8.83656	8.71695	8.58871	8.4547	8.31256	8.16393	8.00723	7.8453	7.67454	7.49838	7.31562	7.12542	6.93184	6.7315	6.52625	6.31588	6.10039	5.88405	5.66111	5.43794	5.21102	4.9809	4.74804	4.51724	4.28542	4.04957	3.81919	3.58645	3.35213	3.12427	2.89798	2.67146	2.44723	2.22749	2.01113
8.87659	8.87248	8.86025	8.84076	8.81197	8.77504	8.7315	8.67813	8.61799	8.55051	8.47393	8.39054	8.29931	8.19776	8.09035	7.97558	7.84915	7.72064	7.58215	7.4373	7.28427	7.12599	6.96135	6.78759	6.61147	6.42678	6.23821	6.0463	5.84649	5.64587	5.4365	5.22869	5.01601	4.79828	4.58382	4.36184	4.14194	3.92043	3.69535	3.47431	3.25216	3.03008	2.80933	2.59358	2.37567	2.16205	1.95397	1.74524	1.54042	1.34326
8.02122	8.01616	8.00296	7.98182	7.95174	7.91473	7.86936	7.81516	7.75339	7.68139	7.60393	7.5172	7.42195	7.32054	7.21172	7.09456	6.96998	6.83959	6.69839	6.55434	6.40267	6.24459	6.07988	5.91047	5.73628	5.55395	5.37121	5.1824	4.98766	4.79136	4.59086	4.38886	4.18309	3.97577	3.76669	3.55768	3.34756	3.13612	2.92615	2.71482	2.50568	2.29893	2.09147	1.88907	1.68836	1.4907	1.2967	1.1056	0.921178	0.739105
7.14022	7.13582	7.12333	7.10318	7.07347	7.03542	6.99024	6.93502	6.87348	6.80427	6.72583	6.63943	6.54564	6.44496	6.33579	6.21904	6.09544	5.96502	5.82981	5.68751	5.53795	5.38404	5.22434	5.05824	4.88888	4.71325	4.53528	4.35088	4.16704	3.9765	3.78529	3.5908	3.39542	3.1978	3.00027	2.80046	2.60351	2.40566	2.20893	2.01289	1.81668	1.62405	1.43509	1.24795	1.06442	0.880835	0.705426	0.532886	0.364534	0.202219
6.27168	6.26892	6.25673	6.2356	6.20655	6.16848	6.12302	6.07104	6.00951	5.93901	5.86001	5.77556	5.68401	5.5856	5.47814	5.36597	5.2464	5.11931	4.98671	4.84868	4.70386	4.55651	4.40112	4.23963	4.07709	3.90988	3.73795	3.56316	3.38832	3.20891	3.02571	2.84412	2.65616	2.47255	2.2867	2.10131	1.91608	1.73274	1.54815	1.36753	1.18734	1.01247	0.837913	0.669016	0.500022	0.33784	0.179103	0.0245241	0.124267	0.26832
5.42271	5.4197	5.40657	5.38572	5.35711	5.3215	5.27705	5.22565	5.16607	5.09734	5.02165	4.93981	4.85175	4.75607	4.65385	4.54537	4.42965	4.30641	4.17976	4.04721	3.90882	3.76698	3.61948	3.46488	3.31049	3.15268	2.98766	2.82392	2.6568	2.48677	2.31667	2.14623	1.97375	1.7998	1.62826	1.45608	1.28472	1.1173	0.948637	0.784524	0.620989	0.460757	0.305741	0.152365	0.00197713	0.141656	0.282114	0.417489	0.550134	0.674255
4.60154	4.6005	4.58845	4.56902	4.5411	4.50861	4.4657	4.41493	4.35813	4.29223	4.22049	4.14311	4.05798	3.96614	3.86719	3.76223	3.65252	3.53577	3.41336	3.28913	3.15903	3.02138	2.88101	2.73713	2.59037	2.44273	2.29029	2.13332	1.97809	1.82266	1.6612	1.50288	1.34433	1.18507	1.02721	0.869274	0.713763	0.559746	0.408787	0.260014	0.113169	0.0271333	0.167791	0.301844	0.433824	0.560406	0.67913	0.799242	0.910237	1.01628
3.82632	3.82375	3.81317	3.79356	3.76826	3.73535	3.69468	3.64699	3.58997	3.52957	3.46234	3.38664	3.30535	3.21861	3.12463	3.02401	2.9202	2.81023	2.69518	2.57685	2.4546	2.32698	2.19512	2.05975	1.9231	1.78561	1.64285	1.49956	1.35493	1.20875	1.06402	0.919116	0.772914	0.628264	0.486112	0.34096	0.201663	0.065581	0.0711613	0.20255	0.32984	0.455803	0.578412	0.695464	0.808817	0.915633	1.01861	1.11734	1.21055	1.29976
3.09278	3.08886	3.07983	3.06062	3.03782	3.00567	2.96833	2.92324	2.87113	2.81159	2.74569	2.67686	2.59967	2.51818	2.42989	2.33511	2.2374	2.13409	2.02766	1.917	1.80109	1.68319	1.56276	1.43812	1.31068	1.17967	1.05136	0.921561	0.790341	0.655385	0.521869	0.39145	0.261884	0.129044	0.00207837	0.125307	0.249066	0.370416	0.489474	0.605316	0.715746	0.824234	0.931231	1.02916	1.12273	1.21362	1.30093	1.37989	1.45511	1.52853
2.4087	2.40246	2.39421	2.37593	2.35413	2.32307	2.28764	2.24526	2.19715	2.14265	2.08254	2.01579	1.94318	1.8667	1.78558	1.69912	1.60782	1.51115	1.412	1.30676	1.20147	1.09177	0.982244	0.869113	0.752449	0.634366	0.51631	0.397494	0.277729	0.157369	0.0404039	0.0788077	0.194204	0.310625	0.424032	0.533747	0.642311	0.748353	0.852075	0.950119	1.04507	1.13626	1.22473	1.30593	1.38162	1.45432	1.52545	1.58873	1.64768	1.69996
1.77375	1.76897	1.75992	1.74368	1.72247	1.69487	1.66039	1.62115	1.57512	1.52256	1.46627	1.40501	1.33874	1.26659	1.19137	1.112	1.0284	0.939013	0.847681	0.756166	0.658568	0.558144	0.457034	0.353225	0.248875	0.141254	0.0344235	0.0721831	0.175886	0.281011	0.386846	0.492757	0.595148	0.694784	0.792592	0.888497	0.980049	1.07021	1.15584	1.23947	1.31685	1.39181	1.46254	1.52748	1.5888	1.64665	1.6995	1.74737	1.79073	1.82928
1.1833	1.1816	1.17265	1.15883	1.13857	1.11199	1.08321	1.04576	1.00519	0.958732	0.906536	0.849569	0.789893	0.723328	0.653884	0.579421	0.502345	0.422367	0.33758	0.253269	0.16605	0.0765839	0.0147736	0.107474	0.201002	0.294796	0.387988	0.482831	0.575501	0.667529	0.758554	0.848671	0.937515	1.0234	1.10777	1.18819	1.26533	1.33891	1.40724	1.47417	1.53693	1.59579	1.64968	1.70133	1.74786	1.79099	1.82767	1.8592	1.88794	1.91237
0.649814	0.649573	0.639368	0.626601	0.608109	0.584839	0.557187	0.52392	0.486033	0.442346	0.394676	0.342488	0.287506	0.228172	0.166416	0.0991276	0.0307315	0.0420875	0.117402	0.19232	0.271502	0.351828	0.433198	0.513997	0.595844	0.678147	0.760092	0.842149	0.921879	0.9999	1.07702	1.15294	1.2276	1.29717	1.36588	1.43143	1.49481	1.55534	1.61116	1.6642	1.71172	1.75559	1.79438	1.83023	1.86363	1.89081	1.91379	1.9334	1.94698	1.95715
0.164241	0.161738	0.154653	0.143402	0.126024	0.105373	0.0807483	0.0516322	0.0153988	0.0236791	0.0648008	0.112308	0.16073	0.21462	0.268982	0.328738	0.389786	0.453112	0.517683	0.586251	0.653117	0.725434	0.795507	0.865065	0.936137	1.0073	1.07798	1.14745	1.2159	1.28142	1.34621	1.40866	1.46893	1.5269	1.58123	1.6321	1.68042	1.72392	1.767	1.80497	1.83927	1.86983	1.89458	1.91776	1.93572	1.95112	1.96148	1.96894	1.97289	1.97174
0.269398	0.272249	0.276936	0.289928	0.304016	0.321486	0.344541	0.37096	0.401922	0.43525	0.472339	0.51355	0.558075	0.604304	0.653251	0.707036	0.759866	0.815059	0.873498	0.93082	0.990576	1.05206	1.11224	1.1721	1.23151	1.29232	1.35034	1.40674	1.46197	1.51449	1.56521	1.61552	1.66056	1.70594	1.74808	1.78541	1.82176	1.85402	1.88364	1.90742	1.92949	1.94676	1.96054	1.97071	1.97714	1.98065	1.97947	1.97595	1.96775	1.95925
0.650768	0.654087	0.658872	0.669968	0.682819	0.701551	0.719933	0.743145	0.771512	0.80182	0.834106	0.867691	0.906153	0.94652	0.989482	1.03301	1.07849	1.1247	1.17328	1.22296	1.27389	1.32435	1.37545	1.42564	1.47414	1.52199	1.56851	1.61445	1.65855	1.70134	1.74157	1.77915	1.81121	1.84415	1.87469	1.8996	1.92073	1.94073	1.95906	1.97289	1.98263	1.98745	1.99108	1.98862	1.9842	1.9778	1.97153	1.95921	1.94374	1.92574
0.985839	0.986374	0.991975	0.999046	1.01106	1.02557	1.04292	1.06357	1.08544	1.11173	1.14216	1.17124	1.20259	1.23794	1.27476	1.31247	1.35085	1.39055	1.43141	1.47342	1.514	1.55408	1.59351	1.63379	1.67211	1.71028	1.74716	1.78305	1.81556	1.84524	1.87281	1.89866	1.92339	1.94205	1.96127	1.97534	1.98752	1.99534	2.00107	2.00352	2.00411	2.00046	1.99203	1.98363	1.97107	1.95623	1.94014	1.91964	1.8983	1.87367
1.27563	1.27812	1.28205	1.28739	1.29771	1.31012	1.32321	1.34095	1.35951	1.38125	1.40529	1.43096	1.45649	1.4848	1.51417	1.54514	1.57657	1.60982	1.64402	1.67618	1.70876	1.73894	1.77034	1.80041	1.82973	1.85833	1.88346	1.90946	1.93047	1.95051	1.96806	1.98339	1.99868	2.00722	2.01301	2.01895	2.02251	2.02274	2.01706	2.00735	2.0002	1.98931	1.97403	1.95656	1.93701	1.91643	1.89422	1.86868	1.84317	1.81642
1.51777	1.52087	1.52344	1.52762	1.53659	1.54601	1.55784	1.57222	1.58769	1.60631	1.62602	1.64646	1.66629	1.68835	1.71322	1.73811	1.76273	1.78916	1.81425	1.83797	1.86202	1.88346	1.90769	1.92829	1.95098	1.96734	1.98297	1.99856	2.01314	2.02237	2.02991	2.03727	2.03959	2.04102	2.03912	2.03481	2.02835	2.0194	2.00741	1.99176	1.97581	1.95851	1.93694	1.91308	1.89216	1.86668	1.8389	1.814	1.78846	1.76159
1.7185	1.71906	1.7233	1.72743	1.73501	1.74259	1.75325	1.76399	1.77708	1.78971	1.80539	1.822	1.83854	1.85693	1.87302	1.89036	1.91037	1.92772	1.94452	1.96094	1.97941	1.99497	2.00945	2.02012	2.03322	2.0424	2.05043	2.05727	2.06054	2.06299	2.06474	2.06082	2.05638	2.04811	2.03982	2.02697	2.01322	1.99857	1.97882	1.95861	1.93782	1.91442	1.88996	1.86457	1.83935	1.81461	1.78797	1.76356	1.7419	1.72316
1.88419	1.88513	1.88809	1.89037	1.89599	1.90349	1.90787	1.91656	1.92527	1.93805	1.94804	1.96022	1.9706	1.98466	1.99591	2.00815	2.02045	2.03271	2.04346	2.05128	2.06244	2.06999	2.07692	2.08371	2.08538	2.08898	2.08976	2.08695	2.08308	2.07941	2.07094	2.06186	2.04772	2.03679	2.01997	2.00202	1.98436	1.96201	1.94103	1.91708	1.89078	1.86832	1.83968	1.81595	1.79092	1.76962	1.74893	1.7293	1.71348	1.69621
2.01111	2.01298	2.01524	2.01731	2.02219	2.02632	2.02993	2.0344	2.04036	2.04921	2.05664	2.06494	2.07187	2.08052	2.08645	2.09151	2.0981	2.10387	2.10926	2.1138	2.11575	2.11654	2.11733	2.11621	2.1115	2.11005	2.10179	2.09447	2.08437	2.07328	2.05865	2.04243	2.02743	2.00617	1.98796	1.96533	1.9434	1.91971	1.89621	1.8703	1.84488	1.82168	1.7995	1.7775	1.76033	1.74182	1.72972	1.71637	1.70785	1.69945
2.10982	2.10987	2.11134	2.11322	2.11631	2.11799	2.12003	2.1232	2.12489	2.1308	2.13363	2.137	2.14073	2.14487	2.14657	2.1477	2.14979	2.14773	2.1489	2.14748	2.14329	2.13922	2.13274	2.12737	2.118	2.10789	2.0948	2.08048	2.06664	2.05008	2.03213	2.01299	1.99048	1.97043	1.94614	1.92204	1.89901	1.87612	1.85069	1.82982	1.81097	1.79134	1.77548	1.76213	1.75022	1.74257	1.7374	1.73341	1.73403	1.73796
2.17646	2.17662	2.17822	2.17962	2.1807	2.18195	2.18052	2.18068	2.18323	2.18404	2.18266	2.18453	2.18363	2.18179	2.17948	2.17842	2.17455	2.17141	2.16603	2.15712	2.14949	2.14023	2.13119	2.11858	2.10587	2.08883	2.07401	2.05547	2.03586	2.01671	1.99486	1.97426	1.95138	1.9285	1.90512	1.88331	1.861	1.84191	1.8254	1.80953	1.79954	1.78753	1.78002	1.77811	1.77763	1.7813	1.78547	1.79562	1.80874	1.82361
2.21808	2.21854	2.22022	2.21993	2.21927	2.21896	2.2188	2.21707	2.21578	2.2135	2.21217	2.20906	2.20337	2.19901	2.19405	2.18875	2.18053	2.17137	2.16295	2.15125	2.14116	2.12649	2.11286	2.09725	2.07858	2.06043	2.04051	2.02089	2.00048	1.97912	1.95714	1.93549	1.91609	1.89363	1.87768	1.85873	1.84678	1.83786	1.82729	1.82212	1.82171	1.82349	1.82788	1.83963	1.8516	1.86687	1.88758	1.91144	1.9367	1.96938
2.24381	2.24335	2.24189	2.23984	2.23936	2.23666	2.23223	2.22938	2.22713	2.22433	2.21681	2.21123	2.20513	2.19733	2.18971	2.17969	2.16908	2.15721	2.14613	2.13071	2.11655	2.10177	2.08289	2.06502	2.04627	2.02663	2.0061	1.98637	1.96732	1.94533	1.92869	1.91151	1.89687	1.88488	1.87702	1.8703	1.86768	1.86942	1.87255	1.88115	1.89264	1.9094	1.92898	1.95331	1.97911	2.01265	2.04789	2.0855	2.1302	2.17877
2.24304	2.24249	2.24183	2.24084	2.23689	2.23497	2.23147	2.22577	2.22147	2.21683	2.20895	2.20094	2.19135	2.18143	2.17026	2.15843	2.14832	2.13218	2.11814	2.10069	2.08335	2.06662	2.04883	2.03057	2.0126	1.99635	1.9789	1.96269	1.94944	1.93475	1.92735	1.91964	1.91611	1.91608	1.91899	1.927	1.93584	1.95005	1.97024	1.99393	2.02033	2.05228	2.08764	2.1285	2.1754	2.22313	2.27372	2.3338	2.39585	2.4619
2.2328	2.23156	2.23003	2.23023	2.22636	2.22212	2.21624	2.2102	2.20275	2.1949	2.1882	2.17547	2.16732	2.15574	2.14284	2.1296	2.11626	2.10065	2.08485	2.06858	2.0543	2.03744	2.02295	2.00802	1.99699	1.98264	1.97554	1.96853	1.96532	1.96208	1.9672	1.97254	1.98137	1.99532	2.01447	2.03606	2.0623	2.0933	2.12857	2.16943	2.21491	2.26352	2.31797	2.3761	2.4402	2.50686	2.5785	2.65542	2.7395	2.8256
2.21098	2.21095	2.20744	2.20503	2.20309	2.19661	2.18938	2.18275	2.17517	2.16791	2.15733	2.14566	2.13632	2.12282	2.11124	2.09962	2.08648	2.07319	2.06043	2.05004	2.03788	2.02779	2.0227	2.01439	2.01209	2.01133	2.01389	2.02023	2.03034	2.04469	2.0597	2.08263	2.10692	2.13565	2.1723	2.21179	2.25562	2.30385	2.3591	2.41734	2.48263	2.55047	2.62607	2.70587	2.78864	2.87371	2.96792	3.06541	3.16521	3.27243
2.18149	2.18004	2.17631	2.17282	2.17025	2.16539	2.15923	2.15357	2.14724	2.14051	2.12842	2.12008	2.112	2.10305	2.09319	2.08435	2.07553	2.07115	2.06453	2.06131	2.05885	2.05895	2.0629	2.06743	2.08047	2.09356	2.10832	2.13071	2.15499	2.18617	2.21941	2.25791	2.30084	2.34976	2.40266	2.46252	2.52728	2.59609	2.67035	2.74728	2.83298	2.92401	3.01975	3.11793	3.22208	3.33106	3.44005	3.55956	3.68056	3.8063
2.16014	2.15894	2.15722	2.15392	2.1523	2.14827	2.14382	2.14216	2.1359	2.13099	2.12337	2.11964	2.11467	2.11184	2.10832	2.1097	2.10834	2.11131	2.11719	2.12538	2.13293	2.14767	2.16494	2.18426	2.20947	2.23821	2.27166	2.31101	2.35303	2.4003	2.45294	2.5117	2.57534	2.64261	2.71818	2.79921	2.88304	2.97548	3.06966	3.16855	3.27598	3.38562	3.50102	3.62402	3.74714	3.87727	4.00964	4.14634	4.28784	4.43559
2.16932	2.16907	2.16557	2.16489	2.1646	2.16218	2.16172	2.16182	2.15941	2.15965	2.15871	2.16252	2.16471	2.16933	2.1764	2.18516	2.1973	2.21327	2.22956	2.25052	2.2742	2.30444	2.33674	2.37332	2.41514	2.46284	2.51445	2.57079	2.63265	2.70195	2.77401	2.85189	2.93514	3.02652	3.12381	3.22618	3.33124	3.44319	3.56159	3.68444	3.81274	3.94521	4.083	4.2241	4.37104	4.52185	4.6744	4.83224	4.99394	5.15948
2.21984	2.22005	2.2203	2.22186	2.22202	2.22322	2.22743	2.23235	2.23759	2.24432	2.25396	2.26501	2.27786	2.2923	2.31003	2.33373	2.35734	2.38489	2.41823	2.45426	2.49562	2.5408	2.58979	2.64581	2.70794	2.77481	2.84472	2.92298	3.00687	3.09499	3.19002	3.29059	3.39875	3.51093	3.62887	3.75193	3.87847	4.01516	4.15294	4.29935	4.44825	4.60279	4.75978	4.92306	5.08812	5.25902	5.4332	5.61211	5.79152	5.97731
2.33332	2.33437	2.33703	2.34203	2.3466	2.3535	2.36287	2.37135	2.38381	2.39963	2.41923	2.44204	2.46585	2.49164	2.52425	2.55914	2.59775	2.64338	2.69131	2.74594	2.80328	2.86851	2.93742	3.01616	3.09541	3.18441	3.27722	3.37649	3.48045	3.59272	3.71088	3.83398	3.96424	4.09897	4.23846	4.38448	4.53563	4.69203	4.85253	5.01901	5.18776	5.36451	5.5412	5.72647	5.91283	6.10296	6.2959	6.4906	6.68572	6.87481
2.527	2.52947	2.53315	2.53956	2.55047	2.56109	2.5774	2.59578	2.61831	2.64344	2.67337	2.70545	2.7419	2.78277	2.83017	2.88078	2.9374	3.00009	3.06562	3.13897	3.21656	3.3011	3.39308	3.48899	3.5918	3.7033	3.81715	3.9384	4.06678	4.20288	4.34311	4.4877	4.64062	4.79817	4.96119	5.12786	5.3027	5.48014	5.66146	5.84792	6.0366	6.23216	6.43061	6.63339	6.8358	7.03865	7.23975	7.43844	7.63357	7.82526
2.81665	2.81755	2.82183	2.83265	2.84916	2.86658	2.89025	2.918	2.9485	2.9856	3.02521	3.07216	3.12295	3.17933	3.24307	3.3107	3.38522	3.4643	3.55142	3.6456	3.74359	3.851	3.96192	4.08253	4.20763	4.33811	4.47524	4.61983	4.77332	4.92995	5.09256	5.26021	5.43435	5.61451	5.79688	5.98496	6.17727	6.37348	6.57507	6.78099	6.99304	7.20623	7.41921	7.63201	7.84407	8.05019	8.25452	8.45404	8.65785	8.86304
3.21004	3.21543	3.2241	3.23847	3.25569	3.28103	3.30953	3.3478	3.38909	3.43717	3.49458	3.55369	3.62019	3.69357	3.77465	3.86212	3.95409	4.05423	4.16074	4.27635	4.39734	4.52359	4.65884	4.80007	4.94549	5.10198	5.2638	5.43056	5.60461	5.78281	5.96727	6.15576	6.34965	6.54883	6.75079	6.95611	7.16661	7.38464	7.61061	7.83081	8.05133	8.2717	8.49252	8.70584	8.91705	9.12496	9.33415	9.54967	9.74047	9.91356
3.72747	3.73208	3.74325	3.76244	3.78741	3.8198	3.86149	3.90709	3.96245	4.0231	4.09297	4.16953	4.25197	4.34194	4.4397	4.54487	4.65995	4.77926	4.90935	5.04569	5.18457	5.33576	5.49057	5.65269	5.82515	6.00253	6.1843	6.37148	6.56596	6.76371	6.96646	7.17506	7.3856	7.60207	7.82374	8.05056	8.28705	8.51481	8.74133	8.96738	9.19608	9.41879	9.6368	9.8487	10.0589	10.2835	10.4798	10.651	10.8221	10.9916
4.39728	4.40057	4.41556	4.43678	4.46769	4.50686	4.55655	4.61498	4.68046	4.75405	4.83903	4.93228	5.03349	5.13837	5.25656	5.38162	5.51478	5.65491	5.80497	5.96002	6.12383	6.29247	6.46928	6.65451	6.84813	7.04346	7.24515	7.44986	7.66298	7.87761	8.09777	8.32295	8.55071	8.78881	9.03326	9.26275	9.4964	9.73157	9.96177	10.1889	10.412	10.6284	10.8422	11.0721	11.2681	11.4344	11.6045	11.7702	11.9351	12.1023
5.24674	5.25063	5.26456	5.29232	5.32847	5.37408	5.43044	5.50089	5.57499	5.66361	5.76173	5.86729	5.98247	6.10892	6.24184	6.38283	6.53626	6.69431	6.86252	7.03828	7.21977	7.40612	7.60565	7.81051	8.01731	8.22946	8.44628	8.66642	8.896	9.12649	9.36207	9.61375	9.85477	10.088	10.3259	10.5634	10.7998	11.0288	11.2555	11.4768	11.6911	11.9205	12.1117	12.2758	12.4419	12.6042	12.7661	12.9261	13.083	13.2326
6.32234	6.32547	6.34432	6.37156	6.41338	6.46259	6.5273	6.60002	6.68282	6.78049	6.8863	7.00539	7.13349	7.27018	7.4189	7.57248	7.74228	7.91506	8.09938	8.29053	8.48691	8.69239	8.90276	9.11964	9.34023	9.56515	9.79616	10.0331	10.2817	10.5255	10.7659	11.0045	11.2413	11.4806	11.718	11.9525	12.1803	12.4001	12.6178	12.8303	13.0257	13.1843	13.3409	13.4971	13.6534	13.8085	13.9578	14.0969	14.2285	14.3534
7.61719	7.62091	7.64013	7.67236	7.71682	7.77231	7.83902	7.91749	8.00938	8.1169	8.23173	8.35644	8.49519	8.64015	8.79626	8.96442	9.14262	9.32513	9.52109	9.72053	9.92584	10.1399	10.3594	10.5855	10.8236	11.0665	11.3068	11.5426	11.7825	12.018	12.2534	12.4938	12.7339	12.9672	13.1946	13.4121	13.6176	13.8228	14.0167	14.1619	14.3119	14.4605	14.6065	14.7485	14.887	15.0174	15.1385	15.2498	15.352	15.437
9.13317	9.13929	9.15646	9.19097	9.2354	9.29506	9.36566	9.45065	9.54616	9.65582	9.77649	9.90657	10.0515	10.206	10.3677	10.5401	10.7222	10.9123	11.1126	11.3185	11.5359	11.7713	12.0029	12.2308	12.4581	12.6883	12.922	13.1506	13.384	13.6234	13.8616	14.0945	14.3088	14.5143	14.7095	14.8975	15.0919	15.2262	15.3644	15.4998	15.6321	15.7619	15.885	15.9966	16.0991	16.1988	16.289	16.3489	16.4223	16.487
10.8522	10.86	10.8814	10.9163	10.9647	11.0247	11.0986	11.185	11.2839	11.396	11.5214	11.6561	11.8009	11.9607	12.1248	12.3031	12.4942	12.7056	12.9189	13.1302	13.3417	13.5493	13.7684	13.9854	14.2036	14.4232	14.6553	14.8902	15.109	15.3234	15.5284	15.7221	15.9048	16.0768	16.257	16.3807	16.5058	16.6228	16.7371	16.8488	16.9535	17.0477	17.1323	17.2083	17.2754	17.3158	17.3691	17.4101	17.4406	17.4646
12.799	12.8053	12.8263	12.86	12.9093	12.9684	13.0446	13.1305	13.231	13.3434	13.4751	13.6181	13.7827	13.9554	14.1313	14.3113	14.4984	14.68	14.8708	15.0631	15.2618	15.4601	15.6674	15.8681	16.0731	16.2804	16.4886	16.6864	16.8736	17.0501	17.2159	17.3704	17.531	17.6401	17.7425	17.8408	17.9333	18.0185	18.1003	18.1732	18.233	18.2857	18.326	18.343	18.3688	18.3868	18.3893	18.3828	18.3702	18.3443
14.9982	15.0049	15.0298	15.0687	15.1289	15.1984	15.284	15.3787	15.4864	15.6067	15.735	15.8694	16.0192	16.1659	16.3251	16.4827	16.6406	16.8017	16.9685	17.137	17.3016	17.4781	17.6627	17.8442	18.0285	18.2027	18.3699	18.5246	18.6661	18.7928	18.9236	19.0203	19.0921	19.1622	19.2308	19.2883	19.3405	19.3854	19.4155	19.4385	19.4533	19.4409	19.4344	19.418	19.3917	19.3506	19.3037	19.2482	19.1835	19.1118
17.547	17.5566	17.5788	17.6091	17.6524	17.7083	17.7758	17.8582	17.9467	18.043	18.1492	18.2617	18.376	18.4896	18.6073	18.7328	18.8637	18.9993	19.1305	19.2787	19.4355	19.5908	19.7478	19.8953	20.0328	20.1573	20.2692	20.3666	20.4588	20.5299	20.5748	20.6143	20.6459	20.6711	20.6924	20.6964	20.6932	20.6807	20.6569	20.6156	20.5682	20.5131	20.4492	20.38	20.2956	20.2025	20.0988	19.9935	19.8813	19.7597
20.1631	20.1699	20.1838	20.2065	20.2427	20.2869	20.3377	20.3992	20.4698	20.5475	20.624	20.7064	20.7834	20.8703	20.9649	21.0695	21.1662	21.2837	21.4095	21.5338	21.6604	21.7765	21.8846	21.9758	22.0533	22.115	22.1663	22.2099	22.219	22.2153	22.2053	22.1903	22.1652	22.1293	22.0835	22.0302	21.9656	21.8817	21.7916	21.6949	21.5869	21.4724	21.3482	21.2122	21.0727	20.9284	20.7752	20.6158	20.4485	20.2801
22.8391	22.8443	22.8567	22.8688	22.8945	22.9255	22.9636	23.003	23.043	23.0849	23.1323	23.1885	23.2472	23.3141	23.3837	23.4715	23.5669	23.6647	23.764	23.8492	23.9255	23.983	24.0257	24.045	24.0582	24.0681	24.035	23.9904	23.9315	23.867	23.7926	23.7065	23.6118	23.5033	23.3901	23.2594	23.1164	22.9715	22.8192	22.6544	22.4845	22.3	22.1158	21.924	21.7252	21.5257	21.3155	21.1061	20.8937	20.6745
25.5546	25.5512	25.5597	25.5655	25.5756	25.5866	25.6001	25.6192	25.6361	25.6577	25.6903	25.7156	25.7677	25.8276	25.8952	25.9639	26.0286	26.0844	26.1271	26.1483	26.1538	26.1264	26.1143	26.0888	26.0128	25.9201	25.8137	25.6996	25.572	25.4316	25.2834	25.1234	24.9541	24.7665	24.568	24.3681	24.154	23.9369	23.7089	23.4733	23.2379	22.9959	22.7482	22.4953	22.2413	21.9819	21.7219	21.4624	21.1987	20.938
28.2832	28.2811	28.2787	28.2732	28.2693	28.2603	28.2546	28.2597	28.2626	28.2663	28.2961	28.3331	28.3738	28.4109	28.4431	28.4655	28.4678	28.4534	28.4119	28.3455	28.2966	28.2278	28.1078	27.9646	27.8072	27.6374	27.4607	27.2704	27.0674	26.8575	26.6359	26.4017	26.1448	25.8841	25.6152	25.3374	25.0534	24.7595	24.4636	24.1614	23.8535	23.5462	23.2389	22.931	22.6238	22.3156	22.0033	21.6981	21.3943	21.0904
31.0357	31.033	31.0242	31.0055	30.991	30.9756	30.9518	30.9575	30.9703	30.9826	30.9937	31.0011	31.0009	30.9849	30.95	30.889	30.7953	30.6951	30.5984	30.4754	30.2975	30.0947	29.8804	29.6533	29.4194	29.1708	28.9172	28.6539	28.3801	28.0907	27.7845	27.4689	27.1445	26.8137	26.4754	26.1264	25.7768	25.4191	25.0592	24.6966	24.3345	23.9725	23.6112	23.2513	22.8904	22.5362	22.1829	21.8352	21.4888	21.1501
34.0511	34.0429	34.0339	34.0068	33.9975	33.9886	33.9735	33.9545	33.9219	33.8761	33.8131	33.7287	33.6237	33.4933	33.3536	33.19	33.0307	32.8377	32.5906	32.3171	32.0321	31.7355	31.4398	31.1359	30.8225	30.4997	30.1679	29.8132	29.4465	29.0732	28.693	28.3046	27.9107	27.5148	27.118	26.7158	26.3111	25.9043	25.4973	25.0872	24.6793	24.271	23.8671	23.4657	23.0658	22.6708	22.2806	21.8961	21.5174	21.1465
36.7268	36.7472	36.7713	36.7848	36.7902	36.78	36.7552	36.719	36.6591	36.5796	36.4648	36.3306	36.1623	35.9522	35.7504	35.4881	35.1658	34.8103	34.4317	34.0271	33.6316	33.2372	32.8373	32.43	32.0222	31.5801	31.1368	30.6887	30.2394	29.7915	29.3571	28.9178	28.4725	28.0235	27.5714	27.1207	26.6711	26.2223	25.7736	25.3275	24.8833	24.4447	24.0101	23.5774	23.1499	22.7277	22.313	21.9047	21.5027	21.1071
39.3221	39.3148	39.3017	39.2758	39.2589	39.2284	39.1818	39.1152	39.0167	38.8713	38.6811	38.4534	38.2227	37.8991	37.5215	37.1135	36.7007	36.2728	35.8357	35.3867	34.9291	34.4666	34.004	33.4881	32.9708	32.4454	31.9248	31.4046	30.8887	30.3749	29.8621	29.352	28.8426	28.3381	27.8428	27.3525	26.8654	26.3892	25.9168	25.4464	24.9806	24.5183	24.0612	23.6113	23.1636	22.7225	22.2906	21.8757	21.4785	21.0943
41.7523	41.7492	41.7258	41.6792	41.6162	41.5181	41.3839	41.2049	40.9871	40.7417	40.4726	40.1219	39.7271	39.2987	38.8526	38.3874	37.9102	37.4196	36.9209	36.4164	35.897	35.3305	34.7634	34.1922	33.6211	33.047	32.476	31.9046	31.3306	30.7583	30.192	29.6365	29.0847	28.5439	28.0085	27.4824	26.9633	26.4512	25.9487	25.4542	24.9685	24.4937	24.0311	23.5822	23.146	22.7239	22.3125	21.915	21.5289	21.1525
44.0868	44.0668	44.0052	43.9084	43.7693	43.5709	43.3012	43.0712	42.7327	42.3161	41.8671	41.3979	40.9186	40.4374	39.9386	39.4219	38.8971	38.3792	37.7691	37.1503	36.5363	35.9184	35.3004	34.6819	34.063	33.4399	32.8176	32.1986	31.5823	30.9742	30.3716	29.7792	29.1934	28.6154	28.0505	27.4974	26.9564	26.4316	25.9219	25.4272	24.9448	24.4749	24.0234	23.589	23.1668	22.7562	22.3586	21.9715	21.5899	21.2197
46.1641	46.1209	45.9865	45.8447	45.9609	45.7247	45.2658	44.8189	44.3708	43.8971	43.3609	42.8094	42.2488	41.683	41.142	40.2887	39.5643	38.8917	38.2307	37.5719	36.9287	36.2823	35.6297	34.9687	34.3093	33.6483	32.9933	32.3478	31.7052	31.074	30.4531	29.8409	29.2384	28.6488	28.0724	27.5106	26.9659	26.4351	25.92	25.4197	24.9314	24.4643	24.0172	23.5821	23.1632	22.7611	22.3733	21.9951	21.6308	21.2738
55.8249	50.6491	49.4919	48.81	48.1944	47.6036	47.0261	46.4739	45.9557	45.5271	45.3912	42.0618	42.3534	41.7559	41.1201	40.4666	39.813	39.1533	38.5	37.8054	37.1036	36.4072	35.7192	35.038	34.3669	33.7043	33.0481	32.3935	31.7419	31.1009	30.4685	29.8475	29.2379	28.6403	28.0572	27.4909	26.9372	26.4024	25.8871	25.3891	24.912	24.4506	24.0075	23.5815	23.1696	22.7707	22.3855	22.0127	21.6508	21.299
46.1641	46.1209	45.9865	45.8447	45.9609	45.7247	45.2658	44.8189	44.3708	43.8971	43.3609	42.8094	42.2488	41.683	41.142	40.2887	39.5643	38.8917	38.2307	37.5719	36.9287	36.2823	35.6297	34.9687	34.3093	33.6483	32.9933	32.3478	31.7052	31.074	30.4531	29.8409	29.2384	28.6488	28.0724	27.5106	26.9659	26.4351	25.92	25.4197	24.9314	24.4643	24.0172	23.5821	23.1632	22.7611	22.3733	21.9951	21.6308	21.2738
44.0868	44.0668	44.0052	43.9084	43.7693	43.5709	43.3012	43.0712	42.7327	42.3161	41.8671	41.3979	40.9186	40.4374	39.9386	39.4219	38.8971	38.3792	37.7691	37.1503	36.5363	35.9184	35.3004	34.6819	34.063	33.4399	32.8176	32.1986	31.5823	30.9742	30.3716	29.7792	29.1934	28.6154	28.0505	27.4974	26.9564	26.4316	25.9219	25.4272	24.9448	24.4749	24.0234	23.589	23.1668	22.7562	22.3586	21.9715	21.5899	21.2197
41.7523	41.7492	41.7258	41.6792	41.6162	41.5181	41.3839	41.2049	40.9871	40.7417	40.4726	40.1219	39.7271	39.2987	38.8526	38.3874	37.9102	37.4196	36.9209	36.4164	35.897	35.3305	34.7634	34.1922	33.6211	33.047	32.476	31.9046	31.3306	30.7583	30.192	29.6365	29.0847	28.5439	28.0085	27.4824	26.9633	26.4512	25.9487	25.4542	24.9685	24.4937	24.0311	23.5822	23.146	22.7239	22.3125	21.915	21.5289	21.1525
39.3221	39.3148	39.3017	39.2758	39.2589	39.2284	39.1818	39.1152	39.0167	38.8713	38.6811	38.4534	38.2227	37.8991	37.5215	37.1135	36.7007	36.2728	35.8357	35.3867	34.9291	34.4666	34.004	33.4881	32.9708	32.4454	31.9248	31.4046	30.8887	30.3749	29.8621	29.352	28.8426	28.3381	27.8428	27.3525	26.8654	26.3892	25.9168	25.4464	24.9806	24.5183	24.0612	23.6113	23.1636	22.7225	22.2906	21.8757	21.4785	21.0943
36.7268	36.7472	36.7713	36.7848	36.7902	36.78	36.7552	36.719	36.6591	36.5796	36.4648	36.3306	36.1623	35.9522	35.7504	35.4881	35.1658	34.8103	34.4317	34.0271	33.6316	33.2372	32.8373	32.43	32.0222	31.5801	31.1368	30.6887	30.2394	29.7915	29.3571	28.9178	28.4725	28.0235	27.5714	27.1207	26.6711	26.2223	25.7736	25.3275	24.8833	24.4447	24.0101	23.5774	23.1499	22.7277	22.313	21.9047	21.5027	21.1071
34.0511	34.0429	34.0339	34.0068	33.9975	33.9886	33.9735	33.9545	33.9219	33.8761	33.8131	33.7287	33.6237	33.4933	33.3536	33.19	33.0307	32.8377	32.5906	32.3171	32.0321	31.7355	31.4398	31.1359	30.8225	30.4997	30.1679	29.8132	29.4465	29.0732	28.693	28.3046	27.9107	27.5148	27.118	26.7158	26.3111	25.9043	25.4973	25.0872	24.6793	24.271	23.8671	23.4657	23.0658	22.6708	22.2806	21.8961	21.5174	21.1465
31.0357	31.033	31.0242	31.0055	30.991	30.9756	30.9518	30.9575	30.9703	30.9826	30.9937	31.0011	31.0009	30.9849	30.95	30.889	30.7953	30.6951	30.5984	30.4754	30.2975	30.0947	29.8804	29.6533	29.4194	29.1708	28.9172	28.6539	28.3801	28.0907	27.7845	27.4689	27.1445	26.8137	26.4754	26.1264	25.7768	25.4191	25.0592	24.6966	24.3345	23.9725	23.6112	23.2513	22.8904	22.5362	22.1829	21.8352	21.4888	21.1501
28.2832	28.2811	28.2787	28.2732	28.2693	28.2603	28.2546	28.2597	28.2626	28.2663	28.2961	28.3331	28.3738	28.4109	28.4431	28.4655	28.4678	28.4534	28.4119	28.3455	28.2966	28.2278	28.1078	27.9646	27.8072	27.6374	27.4607	27.2704	27.0674	26.8575	26.6359	26.4017	26.1448	25.8841	25.6152	25.3374	25.0534	24.7595	24.4636	24.1614	23.8535	23.5462	23.2389	22.931	22.6238	22.3156	22.0033	21.6981	21.3943	21.0904
25.5546	25.5512	25.5597	25.5655	25.5756	25.5866	25.6001	25.6192	25.6361	25.6577	25.6903	25.7156	25.7677	25.8276	25.8952	25.9639	26.0286	26.0844	26.1271	26.1483	26.1538	26.1264	26.1143	26.0888	26.0128	25.9201	25.8137	25.6996	25.572	25.4316	25.2834	25.1234	24.9541	24.7665	24.568	24.3681	24.154	23.9369	23.7089	23.4733	23.2379	22.9959	22.7482	22.4953	22.2413	21.9819	21.7219	21.4624	21.1987	20.938
22.8391	22.8443	22.8567	22.8688	22.8945	22.9255	22.9636	23.003	23.043	23.0849	23.1323	23.1885	23.2472	23.3141	23.3837	23.4715	23.5669	23.6647	23.764	23.8492	23.9255	23.983	24.0257	24.045	24.0582	24.0681	24.035	23.9904	23.9315	23.867	23.7926	23.7065	23.6118	23.5033	23.3901	23.2594	23.1164	22.9715	22.8192	22.6544	22.4845	22.3	22.1158	21.924	21.7252	21.5257	21.3155	21.1061	20.8937	20.6745
20.1631	20.1699	20.1838	20.2065	20.2427	20.2869	20.3377	20.3992	20.4698	20.5475	20.624	20.7064	20.7834	20.8703	20.9649	21.0695	21.1662	21.2837	21.4095	21.5338	21.6604	21.7765	21.8846	21.9758	22.0533	22.115	22.1663	22.2099	22.219	22.2153	22.2053	22.1903	22.1652	22.1293	22.0835	22.0302	21.9656	21.8817	21.7916	21.6949	21.5869	21.4724	21.3482	21.2122	21.0727	20.9284	20.7752	20.6158	20.4485	20.2801
17.547	17.5566	17.5788	17.6091	17.6524	17.7083	17.7758	17.8582	17.9467	18.043	18.1492	18.2617	18.376	18.4896	18.6073	18.7328	18.8637	18.9993	19.1305	19.2787	19.4355	19.5908	19.7478	19.8953	20.0328	20.1573	20.2692	20.3666	20.4588	20.5299	20.5748	20.6143	20.6459	20.6711	20.6924	20.6964	20.6932	20.6807	20.6569	20.6156	20.5682	20.5131	20.4492	20.38	20.2956	20.2025	20.0988	19.9935	19.8813	19.7597
14.9982	15.0049	15.0298	15.0687	15.1289	15.1984	15.284	15.3787	15.4864	15.6067	15.735	15.8694	16.0192	16.1659	16.3251	16.4827	16.6406	16.8017	16.9685	17.137	17.3016	17.4781	17.6627	17.8442	18.0285	18.2027	18.3699	18.5246	18.6661	18.7928	18.9236	19.0203	19.0921	19.1622	19.2308	19.2883	19.3405	19.3854	19.4155	19.4385	19.4533	19.4409	19.4344	19.418	19.3917	19.3506	19.3037	19.2482	19.1835	19.1118
12.799	12.8053	12.8263	12.86	12.9093	12.9684	13.0446	13.1305	13.231	13.3434	13.4751	13.6181	13.7827	13.9554	14.1313	14.3113	14.4984	14.68	14.8708	15.0631	15.2618	15.4601	15.6674	15.8681	16.0731	16.2804	16.4886	16.6864	16.8736	17.0501	17.2159	17.3704	17.531	17.6401	17.7425	17.8408	17.9333	18.0185	18.1003	18.1732	18.233	18.2857	18.326	18.343	18.3688	18.3868	18.3893	18.3828	18.3702	18.3443
10.8522	10.86	10.8814	10.9163	10.9647	11.0247	11.0986	11.185	11.2839	11.396	11.5214	11.6561	11.8009	11.9607	12.1248	12.3031	12.4942	12.7056	12.9189	13.1302	13.3417	13.5493	13.7684	13.9854	14.2036	14.4232	14.6553	14.8902	15.109	15.3234	15.5284	15.7221	15.9048	16.0768	16.257	16.3807	16.5058	16.6228	16.7371	16.8488	16.9535	17.0477	17.1323	17.2083	17.2754	17.3158	17.3691	17.4101	17.4406	17.4646
9.13317	9.13929	9.15646	9.19097	9.2354	9.29506	9.36566	9.45065	9.54616	9.65582	9.77649	9.90657	10.0515	10.206	10.3677	10.5401	10.7222	10.9123	11.1126	11.3185	11.5359	11.7713	12.0029	12.2308	12.4581	12.6883	12.922	13.1506	13.384	13.6234	13.8616	14.0945	14.3088	14.5143	14.7095	14.8975	15.0919	15.2262	15.3644	15.4998	15.6321	15.7619	15.885	15.9966	16.0991	16.1988	16.289	16.3489	16.4223	16.487
7.61719	7.62091	7.64013	7.67236	7.71682	7.77231	7.83902	7.91749	8.00938	8.1169	8.23173	8.35644	8.49519	8.64015	8.79626	8.96442	9.14262	9.32513	9.52109	9.72053	9.92584	10.1399	10.3594	10.5855	10.8236	11.0665	11.3068	11.5426	11.7825	12.018	12.2534	12.4938	12.7339	12.9672	13.1946	13.4121	13.6176	13.8228	14.0167	14.1619	14.3119	14.4605	14.6065	14.7485	14.887	15.0174	15.1385	15.2498	15.352	15.437
6.32234	6.32547	6.34432	6.37156	6.41338	6.46259	6.5273	6.60002	6.68282	6.78049	6.8863	7.00539	7.13349	7.27018	7.4189	7.57248	7.74228	7.91506	8.09938	8.29053	8.48691	8.69239	8.90276	9.11964	9.34023	9.56515	9.79616	10.0331	10.2817	10.5255	10.7659	11.0045	11.2413	11.4806	11.718	11.9525	12.1803	12.4001	12.6178	12.8303	13.0257	13.1843	13.3409	13.4971	13.6534	13.8085	13.9578	14.0969	14.2285	14.3534
5.24674	5.25063	5.26456	5.29232	5.32847	5.37408	5.43044	5.50089	5.57499	5.66361	5.76173	5.86729	5.98247	6.10892	6.24184	6.38283	6.53626	6.69431	6.86252	7.03828	7.21977	7.40612	7.60565	7.81051	8.01731	8.22946	8.44628	8.66642	8.896	9.12649	9.36207	9.61375	9.85477	10.088	10.3259	10.5634	10.7998	11.0288	11.2555	11.4768	11.6911	11.9205	12.1117	12.2758	12.4419	12.6042	12.7661	12.9261	13.083	13.2326
4.39728	4.40057	4.41556	4.43678	4.46769	4.50686	4.55655	4.61498	4.68046	4.75405	4.83903	4.93228	5.03349	5.13837	5.25656	5.38162	5.51478	5.65491	5.80497	5.96002	6.12383	6.29247	6.46928	6.65451	6.84813	7.04346	7.24515	7.44986	7.66298	7.87761	8.09777	8.32295	8.55071	8.78881	9.03326	9.26275	9.4964	9.73157	9.96177	10.1889	10.412	10.6284	10.8422	11.0721	11.2681	11.4344	11.6045	11.7702	11.9351	12.1023
3.72747	3.73208	3.74325	3.76244	3.78741	3.8198	3.86149	3.90709	3.96245	4.0231	4.09297	4.16953	4.25197	4.34194	4.4397	4.54487	4.65995	4.77926	4.90935	5.04569	5.18457	5.33576	5.49057	5.65269	5.82515	6.00253	6.1843	6.37148	6.56596	6.76371	6.96646	7.17506	7.3856	7.60207	7.82374	8.05056	8.28705	8.51481	8.74133	8.96738	9.19608	9.41879	9.6368	9.8487	10.0589	10.2835	10.4798	10.651	10.8221	10.9916
3.21004	3.21543	3.2241	3.23847	3.25569	3.28103	3.30953	3.3478	3.38909	3.43717	3.49458	3.55369	3.62019	3.69357	3.77465	3.86212	3.95409	4.05423	4.16074	4.27635	4.39734	4.52359	4.65884	4.80007	4.94549	5.10198	5.2638	5.43056	5.60461	5.78281	5.96727	6.15576	6.34965	6.54883	6.75079	6.95611	7.16661	7.38464	7.61061	7.83081	8.05133	8.2717	8.49252	8.70584	8.91705	9.12496	9.33415	9.54967	9.74047	9.91356
2.81665	2.81755	2.82183	2.83265	2.84916	2.86658	2.89025	2.918	2.9485	2.9856	3.02521	3.07216	3.12295	3.17933	3.24307	3.3107	3.38522	3.4643	3.55142	3.6456	3.74359	3.851	3.96192	4.08253	4.20763	4.33811	4.47524	4.61983	4.77332	4.92995	5.09256	5.26021	5.43435	5.61451	5.79688	5.98496	6.17727	6.37348	6.57507	6.78099	6.99304	7.20623	7.41921	7.63201	7.84407	8.05019	8.25452	8.45404	8.65785	8.86304
2.527	2.52947	2.53315	2.53956	2.55047	2.56109	2.5774	2.59578	2.61831	2.64344	2.67337	2.70545	2.7419	2.78277	2.83017	2.88078	2.9374	3.00009	3.06562	3.13897	3.21656	3.3011	3.39308	3.48899	3.5918	3.7033	3.81715	3.9384	4.06678	4.20288	4.34311	4.4877	4.64062	4.79817	4.96119	5.12786	5.3027	5.48014	5.66146	5.84792	6.0366	6.23216	6.43061	6.63339	6.8358	7.03865	7.23975	7.43844	7.63357	7.82526
2.33332	2.33437	2.33703	2.34203	2.3466	2.3535	2.36287	2.37135	2.38381	2.39963	2.41923	2.44204	2.46585	2.49164	2.52425	2.55914	2.59775	2.64338	2.69131	2.74594	2.80328	2.86851	2.93742	3.01616	3.09541	3.18441	3.27722	3.37649	3.48045	3.59272	3.71088	3.83398	3.96424	4.09897	4.23846	4.38448	4.53563	4.69203	4.85253	5.01901	5.18776	5.36451	5.5412	5.72647	5.91283	6.10296	6.2959	6.4906	6.68572	6.87481
2.21984	2.22005	2.2203	2.22186	2.22202	2.22322	2.22743	2.23235	2.23759	2.24432	2.25396	2.26501	2.27786	2.2923	2.31003	2.33373	2.35734	2.38489	2.41823	2.45426	2.49562	2.5408	2.58979	2.64581	2.70794	2.77481	2.84472	2.92298	3.00687	3.09499	3.19002	3.29059	3.39875	3.51093	3.62887	3.75193	3.87847	4.01516	4.15294	4.29935	4.44825	4.60279	4.75978	4.92306	5.08812	5.25902	5.4332	5.61211	5.79152	5.97731
2.16932	2.16907	2.16557	2.16489	2.1646	2.16218	2.16172	2.16182	2.15941	2.15965	2.15871	2.16252	2.16471	2.16933	2.1764	2.18516	2.1973	2.21327	2.22956	2.25052	2.2742	2.30444	2.33674	2.37332	2.41514	2.46284	2.51445	2.57079	2.63265	2.70195	2.77401	2.85189	2.93514	3.02652	3.12381	3.22617	3.33124	3.44319	3.56159	3.68444	3.81274	3.94521	4.083	4.2241	4.37104	4.52185	4.6744	4.83224	4.99394	5.15948
2.16014	2.15894	2.15722	2.15392	2.1523	2.14827	2.14382	2.14216	2.1359	2.13099	2.12337	2.11964	2.11467	2.11184	2.10832	2.1097	2.10834	2.11131	2.11719	2.12538	2.13293	2.14767	2.16494	2.18426	2.20947	2.23821	2.27166	2.31101	2.35303	2.4003	2.45294	2.5117	2.57534	2.64261	2.71818	2.79921	2.88304	2.97548	3.06966	3.16855	3.27598	3.38562	3.50102	3.62402	3.74714	3.87727	4.00964	4.14634	4.28784	4.43559
2.18149	2.18004	2.17631	2.17282	2.17025	2.16539	2.15923	2.15357	2.14724	2.14051	2.12842	2.12008	2.112	2.10305	2.09319	2.08435	2.07553	2.07115	2.06453	2.06131	2.05885	2.05895	2.0629	2.06743	2.08047	2.09356	2.10832	2.13071	2.15499	2.18617	2.21941	2.25791	2.30084	2.34976	2.40266	2.46252	2.52728	2.59609	2.67035	2.74728	2.83298	2.92401	3.01975	3.11793	3.22208	3.33106	3.44005	3.55956	3.68056	3.8063
2.21098	2.21095	2.20744	2.20503	2.20309	2.19661	2.18938	2.18275	2.17517	2.16791	2.15733	2.14566	2.13632	2.12282	2.11124	2.09962	2.08648	2.07319	2.06043	2.05004	2.03788	2.02779	2.0227	2.01439	2.01209	2.01133	2.01389	2.02023	2.03034	2.04469	2.0597	2.08263	2.10692	2.13565	2.1723	2.21179	2.25562	2.30385	2.3591	2.41734	2.48263	2.55047	2.62607	2.70587	2.78864	2.87371	2.96792	3.06541	3.16521	3.27243
2.2328	2.23156	2.23003	2.23023	2.22636	2.22212	2.21624	2.2102	2.20275	2.1949	2.1882	2.17547	2.16732	2.15574	2.14284	2.1296	2.11626	2.10065	2.08485	2.06858	2.0543	2.03744	2.02295	2.00802	1.99699	1.98264	1.97554	1.96853	1.96532	1.96208	1.9672	1.97254	1.98137	1.99532	2.01447	2.03606	2.0623	2.0933	2.12857	2.16943	2.21491	2.26352	2.31797	2.3761	2.4402	2.50686	2.5785	2.65542	2.7395	2.8256
2.24304	2.24249	2.24183	2.24084	2.23689	2.23497	2.23147	2.22577	2.22147	2.21683	2.20895	2.20094	2.19135	2.18143	2.17026	2.15843	2.14832	2.13218	2.11814	2.10069	2.08335	2.06662	2.04883	2.03057	2.0126	1.99635	1.9789	1.96269	1.94944	1.93475	1.92735	1.91964	1.91611	1.91608	1.91899	1.927	1.93584	1.95005	1.97024	1.99393	2.02033	2.05228	2.08764	2.1285	2.1754	2.22313	2.27372	2.3338	2.39585	2.4619
2.24381	2.24335	2.24189	2.23984	2.23936	2.23666	2.23223	2.22938	2.22713	2.22433	2.21681	2.21123	2.20513	2.19733	2.18971	2.17969	2.16908	2.15721	2.14613	2.13071	2.11655	2.10177	2.08289	2.06502	2.04627	2.02663	2.0061	1.98637	1.96732	1.94533	1.92869	1.91151	1.89687	1.88488	1.87702	1.8703	1.86768	1.86942	1.87255	1.88115	1.89264	1.9094	1.92898	1.95331	1.97911	2.01265	2.04789	2.0855	2.1302	2.17877
2.21808	2.21854	2.22022	2.21993	2.21927	2.21896	2.2188	2.21707	2.21578	2.2135	2.21217	2.20906	2.20337	2.19901	2.19405	2.18875	2.18053	2.17137	2.16295	2.15125	2.14116	2.12649	2.11286	2.09725	2.07858	2.06043	2.04051	2.02089	2.00048	1.97912	1.95714	1.93549	1.91609	1.89363	1.87768	1.85873	1.84678	1.83786	1.82729	1.82212	1.82171	1.82349	1.82788	1.83963	1.8516	1.86687	1.88758	1.91144	1.9367	1.96938
2.17646	2.17662	2.17822	2.17962	2.1807	2.18195	2.18052	2.18068	2.18323	2.18404	2.18266	2.18453	2.18363	2.18179	2.17948	2.17842	2.17455	2.17141	2.16603	2.15712	2.14949	2.14023	2.13119	2.11858	2.10587	2.08883	2.07401	2.05547	2.03586	2.01671	1.99486	1.97426	1.95138	1.9285	1.90512	1.88331	1.861	1.84191	1.8254	1.80953	1.79954	1.78753	1.78002	1.77811	1.77763	1.7813	1.78547	1.79562	1.80874	1.82361
2.10982	2.10987	2.11134	2.11322	2.11631	2.11799	2.12003	2.1232	2.12489	2.1308	2.13363	2.137	2.14073	2.14487	2.14657	2.1477	2.14979	2.14773	2.1489	2.14748	2.14329	2.13922	2.13274	2.12737	2.118	2.10789	2.0948	2.08048	2.06664	2.05008	2.03213	2.01299	1.99048	1.97043	1.94614	1.92204	1.89901	1.87612	1.85069	1.82982	1.81097	1.79134	1.77548	1.76213	1.75022	1.74257	1.7374	1.73341	1.73403	1.73796
2.01111	2.01298	2.01524	2.01731	2.02219	2.02632	2.02993	2.0344	2.04036	2.04921	2.05664	2.06494	2.07187	2.08052	2.08645	2.09151	2.0981	2.10387	2.10926	2.1138	2.11575	2.11654	2.11733	2.11621	2.1115	2.11005	2.10179	2.09447	2.08437	2.07328	2.05865	2.04243	2.02743	2.00617	1.98796	1.96533	1.9434	1.91971	1.89621	1.8703	1.84488	1.82168	1.7995	1.7775	1.76033	1.74182	1.72972	1.71637	1.70785	1.69945
1.88419	1.88513	1.88809	1.89037	1.89599	1.90349	1.90787	1.91656	1.92527	1.93805	1.94804	1.96022	1.9706	1.98466	1.99591	2.00815	2.02045	2.03271	2.04346	2.05128	2.06244	2.06999	2.07692	2.08371	2.08538	2.08898	2.08976	2.08695	2.08308	2.07941	2.07094	2.06186	2.04772	2.03679	2.01997	2.00202	1.98436	1.96201	1.94103	1.91708	1.89078	1.86832	1.83968	1.81595	1.79092	1.76962	1.74893	1.7293	1.71348	1.69621
1.7185	1.71906	1.7233	1.72743	1.73501	1.74259	1.75325	1.76399	1.77708	1.78971	1.80539	1.822	1.83854	1.85693	1.87302	1.89036	1.91037	1.92772	1.94452	1.96094	1.97941	1.99497	2.00945	2.02012	2.03322	2.0424	2.05043	2.05727	2.06054	2.06299	2.06474	2.06082	2.05638	2.04811	2.03982	2.02697	2.01322	1.99857	1.97882	1.95861	1.93782	1.91442	1.88996	1.86457	1.83935	1.81461	1.78797	1.76356	1.7419	1.72316
1.51777	1.52087	1.52344	1.52762	1.53659	1.54601	1.55784	1.57222	1.58769	1.60631	1.62602	1.64646	1.66629	1.68835	1.71322	1.73811	1.76273	1.78916	1.81425	1.83797	1.86202	1.88346	1.90769	1.92829	1.95098	1.96734	1.98297	1.99856	2.01314	2.02237	2.02991	2.03727	2.03959	2.04102	2.03912	2.03481	2.02835	2.0194	2.00741	1.99176	1.97581	1.95851	1.93694	1.91308	1.89216	1.86668	1.8389	1.814	1.78846	1.76159
1.27563	1.27812	1.28205	1.28739	1.29771	1.31012	1.32321	1.34095	1.35951	1.38125	1.40529	1.43096	1.45649	1.4848	1.51417	1.54514	1.57657	1.60982	1.64402	1.67618	1.70876	1.73894	1.77034	1.80041	1.82973	1.85833	1.88346	1.90946	1.93047	1.95051	1.96806	1.98339	1.99868	2.00722	2.01301	2.01895	2.02251	2.02274	2.01706	2.00735	2.0002	1.98931	1.97403	1.95656	1.93701	1.91643	1.89422	1.86868	1.84317	1.81642
0.985839	0.986374	0.991975	0.999046	1.01106	1.02557	1.04292	1.06357	1.08544	1.11173	1.14216	1.17124	1.20259	1.23794	1.27476	1.31247	1.35085	1.39055	1.43141	1.47342	1.514	1.55408	1.59351	1.63379	1.67211	1.71028	1.74716	1.78305	1.81556	1.84524	1.87281	1.89866	1.92339	1.94205	1.96127	1.97534	1.98752	1.99534	2.00107	2.00352	2.00411	2.00046	1.99203	1.98363	1.97107	1.95623	1.94014	1.91964	1.8983	1.87367
0.650768	0.654087	0.658872	0.669968	0.682819	0.701551	0.719933	0.743145	0.771512	0.80182	0.834106	0.867691	0.906153	0.94652	0.989482	1.03301	1.07849	1.1247	1.17328	1.22296	1.27389	1.32435	1.37545	1.42564	1.47414	1.52199	1.56851	1.61445	1.65855	1.70134	1.74157	1.77915	1.81121	1.84415	1.87469	1.8996	1.92073	1.94073	1.95906	1.97289	1.98263	1.98745	1.99108	1.98862	1.9842	1.9778	1.97153	1.95921	1.94374	1.92574
0.269398	0.272249	0.276936	0.289928	0.304016	0.321486	0.344541	0.37096	0.401922	0.43525	0.472339	0.51355	0.558075	0.604304	0.653251	0.707036	0.759866	0.815059	0.873498	0.93082	0.990576	1.05206	1.11224	1.1721	1.23151	1.29232	1.35034	1.40674	1.46197	1.51449	1.56521	1.61552	1.66056	1.70594	1.74808	1.78541	1.82176	1.85402	1.88364	1.90742	1.92949	1.94676	1.96054	1.97071	1.97714	1.98065	1.97947	1.97595	1.96775	1.95925
0.164241	0.161738	0.154653	0.143402	0.126024	0.105373	0.0807482	0.0516321	0.0153988	0.0236792	0.0648009	0.112308	0.16073	0.21462	0.268982	0.328738	0.389786	0.453112	0.517683	0.586251	0.653117	0.725434	0.795507	0.865065	0.936137	1.0073	1.07798	1.14745	1.2159	1.28142	1.34621	1.40866	1.46893	1.5269	1.58123	1.6321	1.68042	1.72392	1.767	1.80497	1.83927	1.86983	1.89458	1.91776	1.93572	1.95112	1.96148	1.96894	1.97289	1.97174
0.649814	0.649573	0.639368	0.626601	0.608109	0.584839	0.557187	0.52392	0.486033	0.442346	0.394676	0.342488	0.287506	0.228172	0.166416	0.0991276	0.0307315	0.0420875	0.117402	0.19232	0.271502	0.351828	0.433198	0.513997	0.595843	0.678147	0.760091	0.842149	0.921879	0.9999	1.07702	1.15294	1.2276	1.29717	1.36588	1.43143	1.49481	1.55534	1.61116	1.6642	1.71172	1.75559	1.79438	1.83023	1.86363	1.89081	1.91379	1.9334	1.94698	1.95715
1.1833	1.1816	1.17265	1.15883	1.13857	1.11199	1.08321	1.04576	1.00519	0.958732	0.906536	0.849569	0.789893	0.723328	0.653884	0.579421	0.502345	0.422367	0.33758	0.253269	0.16605	0.0765839	0.0147736	0.107474	0.201002	0.294796	0.387988	0.482831	0.575501	0.667529	0.758554	0.848671	0.937515	1.0234	1.10777	1.18819	1.26533	1.33891	1.40724	1.47417	1.53693	1.59579	1.64968	1.70133	1.74786	1.79099	1.82767	1.8592	1.88794	1.91237
1.77375	1.76897	1.75992	1.74368	1.72247	1.69487	1.66039	1.62115	1.57513	1.52256	1.46627	1.40501	1.33874	1.26659	1.19137	1.112	1.0284	0.939013	0.847681	0.756166	0.658568	0.558144	0.457034	0.353225	0.248875	0.141254	0.0344235	0.072183	0.175886	0.281011	0.386846	0.492757	0.595148	0.694784	0.792592	0.888497	0.980049	1.07021	1.15584	1.23947	1.31685	1.39181	1.46254	1.52748	1.5888	1.64665	1.6995	1.74737	1.79073	1.82928
2.4087	2.40246	2.39421	2.37593	2.35413	2.32307	2.28764	2.24526	2.19715	2.14265	2.08254	2.01579	1.94318	1.8667	1.78558	1.69912	1.60782	1.51115	1.412	1.30676	1.20147	1.09177	0.982244	0.869113	0.752449	0.634366	0.51631	0.397494	0.277729	0.157369	0.0404039	0.0788077	0.194204	0.310625	0.424032	0.533747	0.642311	0.748353	0.852075	0.950119	1.04507	1.13626	1.22473	1.30593	1.38162	1.45432	1.52544	1.58873	1.64768	1.69996
3.09278	3.08886	3.07983	3.06062	3.03782	3.00567	2.96833	2.92324	2.87113	2.81159	2.74569	2.67686	2.59967	2.51818	2.42989	2.33511	2.2374	2.13409	2.02766	1.917	1.80109	1.68319	1.56276	1.43812	1.31068	1.17967	1.05136	0.921561	0.790341	0.655385	0.521869	0.39145	0.261885	0.129044	0.00207839	0.125307	0.249066	0.370416	0.489474	0.605316	0.715746	0.824234	0.931231	1.02916	1.12273	1.21362	1.30093	1.37989	1.45511	1.52853
3.82632	3.82375	3.81317	3.79356	3.76826	3.73535	3.69468	3.64699	3.58997	3.52957	3.46234	3.38664	3.30535	3.21861	3.12463	3.02401	2.9202	2.81023	2.69518	2.57685	2.4546	2.32698	2.19512	2.05975	1.9231	1.78561	1.64285	1.49956	1.35493	1.20875	1.06402	0.919116	0.772914	0.628264	0.486112	0.34096	0.201663	0.065581	0.0711613	0.20255	0.32984	0.455803	0.578411	0.695464	0.808817	0.915633	1.01861	1.11734	1.21055	1.29976
4.60154	4.6005	4.58845	4.56902	4.5411	4.50861	4.4657	4.41493	4.35813	4.29223	4.22049	4.14311	4.05798	3.96614	3.86719	3.76223	3.65252	3.53577	3.41336	3.28913	3.15903	3.02138	2.88101	2.73713	2.59037	2.44273	2.29029	2.13332	1.97809	1.82266	1.6612	1.50288	1.34433	1.18507	1.02721	0.869274	0.713763	0.559746	0.408787	0.260014	0.113169	0.0271333	0.167791	0.301844	0.433824	0.560406	0.67913	0.799242	0.910237	1.01628
5.42271	5.4197	5.40657	5.38572	5.35711	5.3215	5.27705	5.22565	5.16607	5.09734	5.02165	4.93981	4.85175	4.75607	4.65385	4.54537	4.42965	4.30641	4.17976	4.04721	3.90882	3.76698	3.61948	3.46488	3.31049	3.15268	2.98766	2.82392	2.6568	2.48677	2.31667	2.14623	1.97375	1.7998	1.62826	1.45608	1.28472	1.1173	0.948637	0.784524	0.620989	0.460757	0.305741	0.152365	0.00197713	0.141656	0.282114	0.417489	0.550134	0.674255
6.27168	6.26892	6.25673	6.2356	6.20655	6.16848	6.12302	6.07104	6.00951	5.93901	5.86001	5.77556	5.68401	5.5856	5.47814	5.36597	5.2464	5.11931	4.98671	4.84868	4.70386	4.55651	4.40112	4.23963	4.07709	3.90988	3.73795	3.56316	3.38832	3.20891	3.02571	2.84412	2.65616	2.47255	2.2867	2.10131	1.91608	1.73274	1.54815	1.36753	1.18734	1.01247	0.837913	0.669016	0.500022	0.33784	0.179103	0.0245241	0.124267	0.26832
7.14022	7.13582	7.12333	7.10318	7.07347	7.03542	6.99024	6.93502	6.87348	6.80427	6.72583	6.63943	6.54564	6.44496	6.33579	6.21904	6.09544	5.96502	5.82981	5.68751	5.53795	5.38404	5.22434	5.05824	4.88888	4.71325	4.53528	4.35088	4.16704	3.9765	3.78529	3.5908	3.39542	3.1978	3.00027	2.80046	2.60351	2.40566	2.20893	2.01289	1.81668	1.62405	1.43509	1.24795	1.06442	0.880835	0.705426	0.532886	0.364534	0.202219
8.02122	8.01616	8.00296	7.98182	7.95174	7.91473	7.86936	7.81516	7.75339	7.68139	7.60393	7.5172	7.42195	7.32054	7.21172	7.09456	6.96998	6.83959	6.69839	6.55434	6.40267	6.24459	6.07988	5.91047	5.73628	5.55395	5.37121	5.1824	4.98766	4.79136	4.59086	4.38886	4.18309	3.97577	3.76669	3.55768	3.34756	3.13612	2.92615	2.71482	2.50568	2.29893	2.09147	1.88907	1.68836	1.4907	1.2967	1.1056	0.921178	0.739105
8.87659	8.87248	8.86025	8.84076	8.81197	8.77504	8.7315	8.67813	8.61799	8.55051	8.47393	8.39054	8.29931	8.19776	8.09035	7.97558	7.84915	7.72064	7.58215	7.4373	7.28427	7.12599	6.96135	6.78759	6.61147	6.42678	6.23821	6.0463	5.84649	5.64587	5.4365	5.22869	5.01601	4.79828	4.58382	4.36184	4.14194	3.92043	3.69535	3.47431	3.25216	3.03008	2.80933	2.59358	2.37567	2.16205	1.95397	1.74524	1.54042	1.34326
9.70669	9.70445	9.6913	9.67126	9.64373	9.60935	9.56898	9.5189	9.46043	9.39423	9.32015	9.23863	9.14801	9.05196	8.94676	8.83656	8.71695	8.58871	8.4547	8.31256	8.16393	8.00723	7.8453	7.67454	7.49838	7.31562	7.12542	6.93184	6.7315	6.52625	6.31588	6.10039	5.88405	5.66111	5.43794	5.21102	4.9809	4.74804	4.51724	4.28542	4.04957	3.81919	3.58645	3.35213	3.12427	2.89798	2.67146	2.44723	2.22749	2.01113
10.4955	10.4924	10.481	10.4631	10.4387	10.4047	10.3634	10.315	10.2602	10.1979	10.1264	10.0504	9.96622	9.87367	9.77446	9.66569	9.55128	9.4302	9.30256	9.16514	9.02168	8.87287	8.71357	8.54872	8.37978	8.19852	8.01544	7.82468	7.62542	7.42289	7.21238	6.99804	6.77861	6.55363	6.32539	6.09222	5.86027	5.61988	5.38082	5.14024	4.89925	4.65586	4.4124	4.17051	3.92859	3.6891	3.44848	3.21054	2.97731	2.7468
11.2326	11.23	11.2217	11.2055	11.1804	11.148	11.1111	11.068	11.0161	10.9576	10.8935	10.8206	10.7409	10.6522	10.5574	10.4595	10.3507	10.2356	10.1118	9.98481	9.84771	9.70327	9.55426	9.39548	9.23158	9.06258	8.88433	8.69994	8.50738	8.31188	8.10726	7.89695	7.6804	7.46067	7.23139	6.99989	6.76368	6.52379	6.27986	6.03348	5.78623	5.53755	5.28746	5.03421	4.78193	4.53171	4.2824	4.03316	3.78499	3.53976
11.9241	11.921	11.9108	11.8933	11.8713	11.8433	11.8084	11.7665	11.7199	11.6643	11.6019	11.5356	11.4624	11.3813	11.2973	11.2017	11.1022	10.993	10.8812	10.759	10.6311	10.4976	10.3555	10.2081	10.0521	9.88925	9.72382	9.54483	9.36557	9.17664	8.98202	8.77833	8.57054	8.35811	8.13523	7.90856	7.67699	7.43996	7.20051	6.95441	6.70373	6.4513	6.19647	5.93985	5.68182	5.42344	5.1653	4.90559	4.64625	4.38862
12.5476	12.545	12.5362	12.5219	12.5023	12.4741	12.4433	12.4048	12.361	12.3111	12.2574	12.1969	12.1303	12.0559	11.9759	11.8908	11.7986	11.7009	11.5952	11.4838	11.3671	11.2395	11.1105	10.9723	10.8281	10.6791	10.52	10.3548	10.1845	10.0083	9.82284	9.63069	9.43444	9.23029	9.02046	8.80313	8.57833	8.34957	8.11699	7.87734	7.63432	7.38558	7.13128	6.87266	6.61073	6.34873	6.08524	5.82237	5.5575	5.2929
13.1054	13.1033	13.0963	13.0828	13.0635	13.0417	13.0153	12.9813	12.9422	12.8998	12.8486	12.7946	12.7324	12.6665	12.5957	12.5193	12.4357	12.3454	12.2517	12.1512	12.0419	11.9323	11.8108	11.6851	11.5535	11.4155	11.2682	11.1167	10.9595	10.7961	10.6215	10.4444	10.2596	10.0687	9.87226	9.66813	9.45448	9.2392	9.01481	8.78638	8.55087	8.31222	8.06621	7.81562	7.55978	7.30023	7.03833	6.77408	6.50582	6.23569
13.6	13.5962	13.5889	13.5789	13.5623	13.5415	13.5161	13.4867	13.453	13.4144	13.3712	13.3211	13.2712	13.2126	13.1493	13.0798	13.0081	12.9291	12.8447	12.7533	12.6595	12.5585	12.45	12.338	12.2198	12.0938	11.9612	11.8242	11.682	11.5295	11.3743	11.2087	11.0405	10.8643	10.6824	10.4926	10.2974	10.0935	9.88382	9.66769	9.4459	9.21905	8.98417	8.74471	8.49878	8.24849	7.99356	7.73389	7.47249	7.20633
14.0152	14.012	14.0062	13.9969	13.9839	13.9678	13.947	13.9225	13.8939	13.8632	13.8243	13.7835	13.7359	13.6872	13.6319	13.5748	13.5106	13.4428	13.3692	13.2901	13.208	13.1194	13.0242	12.9281	12.8206	12.7107	12.593	12.4735	12.3442	12.2083	12.0679	11.9204	11.7681	11.6098	11.4441	11.2716	11.0922	10.9062	10.7125	10.5126	10.3071	10.0941	9.87436	9.64936	9.41788	9.18035	8.93706	8.68873	8.43566	8.17875
14.3649	14.3626	14.3573	14.3491	14.3388	14.3248	14.3059	14.2861	14.2608	14.2335	14.2038	14.1683	14.1328	14.0902	14.0462	13.9947	13.9431	13.8865	13.8219	13.7581	13.6874	13.6098	13.5331	13.4476	13.3567	13.2605	13.1613	13.0559	12.943	12.8246	12.7014	12.5734	12.4391	12.2968	12.1487	11.9948	11.8325	11.6652	11.4913	11.3109	11.1228	10.9297	10.729	10.5211	10.308	10.0875	9.86248	9.62954	9.39073	9.14912
14.6331	14.6321	14.6284	14.6225	14.6141	14.6037	14.5914	14.5741	14.556	14.5355	14.5112	14.4846	14.4533	14.421	14.3841	14.3464	14.3027	14.2547	14.2073	14.1522	14.0938	14.0331	13.968	13.8958	13.821	13.7423	13.6595	13.5696	13.4748	13.3744	13.2697	13.1598	13.0419	12.9188	12.7935	12.658	12.5174	12.3682	12.2144	12.0559	11.8905	11.7168	11.5364	11.3483	11.1558	10.9554	10.7487	10.5353	10.3132	10.0875
14.8354	14.8342	14.8318	14.8271	14.8213	14.8114	14.8021	14.7909	14.7758	14.7614	14.7425	14.7233	14.7015	14.678	14.6497	14.6214	14.5894	14.5543	14.5152	14.4744	14.429	14.3822	14.3287	14.2734	14.2141	14.1523	14.0847	14.0123	13.9345	13.8527	13.7682	13.6762	13.5777	13.4782	13.3706	13.2568	13.1358	13.0087	12.8787	12.7408	12.5969	12.4454	12.2877	12.1223	11.9503	11.7724	11.5861	11.3955	11.1968	10.9923
14.9608	14.9593	14.9573	14.9536	14.951	14.947	14.9414	14.9349	14.9278	14.917	14.9064	14.8907	14.8771	14.8586	14.8437	14.8218	14.8002	14.7777	14.7494	14.7203	14.6915	14.6537	14.6175	14.5769	14.5355	14.4881	14.4373	14.3815	14.3213	14.2609	14.1929	14.1208	14.046	13.9645	13.878	13.7845	13.6862	13.5846	13.4751	13.3609	13.2401	13.1112	12.975	12.834	12.6866	12.5339	12.3727	12.2064	12.0318	11.8494
15.0151	15.0164	15.0162	15.015	15.0134	15.0111	15.0095	15.0052	15.0014	14.9968	14.9921	14.9892	14.9811	14.9723	14.9631	14.9525	14.9428	14.9264	14.9135	14.8978	14.8788	14.8563	14.8337	14.8097	14.7822	14.7504	14.7159	14.6776	14.638	14.5947	14.5469	14.4956	14.4402	14.3783	14.3126	14.2426	14.1685	14.0889	14.0023	13.9116	13.8135	13.7086	13.5991	13.4853	13.3635	13.2352	13.1009	12.9583	12.808	12.6524
15.0085	15.0078	15.0068	15.0079	15.009	15.0092	15.0117	15.0133	15.0119	15.0133	15.0122	15.014	15.0141	15.0154	15.0118	15.0123	15.0132	15.0081	15.0048	15.0031	14.9946	14.9876	14.9786	14.9694	14.9554	14.9405	14.9224	14.9027	14.8801	14.8547	14.826	14.7956	14.7602	14.7202	14.6762	14.6285	14.5777	14.5206	14.4572	14.3902	14.3169	14.2389	14.1556	14.0674	13.9722	13.8717	13.7629	13.6464	13.5259	13.3999
14.9286	14.929	14.9296	14.9308	14.9353	14.9404	14.9434	14.9502	14.9578	14.9643	14.971	14.9755	14.9838	14.991	14.9993	15.0082	15.0142	15.0231	15.0313	15.0376	15.0423	15.0482	15.0548	15.0583	15.0594	15.0585	15.0574	15.0561	15.0504	15.0433	15.0346	15.0235	15.0068	14.9871	14.9664	14.941	14.9114	14.8771	14.84	14.7979	14.7496	14.6976	14.6402	14.5782	14.5113	14.4362	14.3552	14.2704	14.1786	14.0826
14.7916	14.7926	14.7962	14.8003	14.8036	14.8114	14.8192	14.8263	14.8387	14.848	14.8636	14.8768	14.8919	14.904	14.9216	14.9385	14.9543	14.9734	14.9928	15.0071	15.0263	15.0435	15.0653	15.0799	15.0965	15.111	15.127	15.1399	15.1512	15.1624	15.1727	15.1785	15.1811	15.182	15.1836	15.1799	15.1737	15.1631	15.1499	15.131	15.1101	15.0835	15.0531	15.0185	14.9784	14.9306	14.8799	14.8239	14.7631	14.6961
14.6072	14.6072	14.6102	14.616	14.6221	14.6302	14.642	14.6524	14.6678	14.6833	14.7004	14.72	14.7437	14.7634	14.7886	14.8112	14.8386	14.8649	14.893	14.9199	14.9494	14.9792	15.0102	15.0377	15.0684	15.0971	15.1298	15.1575	15.1871	15.2148	15.2413	15.2653	15.2876	15.3104	15.3323	15.3499	15.3658	15.3778	15.3884	15.3938	15.3974	15.3967	15.3931	15.3855	15.3734	15.3556	15.3331	15.3074	15.2763	15.239
14.3768	14.3765	14.3778	14.3861	14.395	14.404	14.4182	14.4342	14.4509	14.4714	14.4917	14.5165	14.5422	14.5721	14.6017	14.632	14.6684	14.7029	14.7378	14.7767	14.8163	14.86	14.8987	14.9407	14.9841	15.0269	15.0726	15.1151	15.1591	15.2045	15.2474	15.2891	15.3311	15.3747	15.4159	15.4528	15.4902	15.5254	15.5583	15.5884	15.6154	15.6396	15.6628	15.6823	15.698	15.7087	15.7145	15.7194	15.7174	15.7134
14.1043	14.1044	14.1066	14.1138	14.125	14.1378	14.1537	14.1737	14.1928	14.2175	14.2419	14.2718	14.3011	14.3378	14.3728	14.4101	14.4535	14.4943	14.5376	14.5874	14.6366	14.6878	14.7369	14.792	14.8462	14.9033	14.9607	15.0175	15.0777	15.1373	15.1972	15.2551	15.3159	15.3769	15.4361	15.4936	15.553	15.6092	15.664	15.7177	15.77	15.8181	15.865	15.9111	15.9537	15.9944	16.0299	16.0622	16.0921	16.1177
13.7988	13.7995	13.8047	13.8134	13.8242	13.8404	13.8553	13.878	13.9008	13.9291	13.9598	13.9919	14.0268	14.0664	14.1076	14.1514	14.2	14.2483	14.2995	14.3575	14.4147	14.4719	14.5328	14.5981	14.6635	14.733	14.8022	14.872	14.9469	15.0193	15.0932	15.1664	15.2447	15.3214	15.3978	15.475	15.5521	15.6299	15.7058	15.7829	15.8588	15.9339	16.0054	16.0752	16.1441	16.2125	16.278	16.3392	16.3987	16.454
13.4749	13.4764	13.4834	13.493	13.5037	13.52	13.5387	13.5618	13.5884	13.6177	13.6525	13.6881	13.7264	13.7699	13.816	13.8672	13.9189	13.9736	14.033	14.0967	14.161	14.226	14.2971	14.3699	14.4448	14.5252	14.6036	14.6848	14.7685	14.8544	14.9422	15.0328	15.1258	15.218	15.311	15.4067	15.5017	15.5973	15.6929	15.7901	15.8879	15.9857	16.0828	16.1787	16.2744	16.3686	16.4616	16.5526	16.6422	16.7324
13.1409	13.1451	13.1522	13.1623	13.1738	13.1911	13.2127	13.236	13.2638	13.2942	13.332	13.3711	13.4132	13.4593	13.5093	13.567	13.6205	13.6805	13.7468	13.815	13.8854	13.958	14.0382	14.1181	14.2016	14.2871	14.3759	14.4688	14.5641	14.6616	14.7633	14.8669	14.9724	15.0799	15.1885	15.3008	15.415	15.5295	15.6468	15.7639	15.8836	16.0012	16.1189	16.2384	16.3584	16.4785	16.5977	16.7163	16.8358	16.9555
12.8123	12.8157	12.8214	12.8325	12.8443	12.863	12.8864	12.9093	12.9402	12.9715	13.0109	13.0542	13.1016	13.1471	13.2011	13.2595	13.3187	13.383	13.4554	13.5243	13.6012	13.6801	13.7667	13.8519	13.9425	14.0357	14.1347	14.239	14.3448	14.4522	14.5666	14.6797	14.7963	14.9157	15.0394	15.1661	15.2947	15.4233	15.5582	15.693	15.8311	15.9717	16.1125	16.2562	16.4014	16.5471	16.6976	16.8452	16.9966	17.1463
12.4996	12.5001	12.5063	12.5174	12.5312	12.5486	12.5738	12.5977	12.6306	12.6635	12.7039	12.7461	12.7973	12.845	12.9029	12.9613	13.0263	13.0945	13.1664	13.2408	13.3224	13.407	13.4949	13.5859	13.6851	13.7853	13.8929	14.0019	14.1127	14.2292	14.3512	14.4746	14.6048	14.7388	14.8773	15.017	15.1599	15.3038	15.4541	15.6089	15.7683	15.9283	16.0916	16.2592	16.429	16.6016	16.777	16.9536	17.1341	17.3143
12.2141	12.2153	12.2206	12.2314	12.2461	12.262	12.2881	12.3146	12.3458	12.3812	12.4198	12.4633	12.5143	12.567	12.6237	12.6839	12.7527	12.8218	12.8943	12.9751	13.0604	13.1471	13.2398	13.3381	13.4412	13.5437	13.6554	13.7721	13.8929	14.0194	14.1478	14.2799	14.4216	14.5652	14.7157	14.8687	15.0269	15.1893	15.3585	15.531	15.7084	15.8897	16.0738	16.2643	16.4585	16.6557	16.8576	17.0636	17.2723	17.4802
11.9699	11.9697	11.9754	11.9855	12.0006	12.0181	12.0431	12.072	12.1013	12.1373	12.1757	12.2219	12.2692	12.3254	12.3808	12.4431	12.5137	12.5812	12.658	12.7435	12.8264	12.9204	13.0171	13.1175	13.2223	13.3347	13.4508	13.5707	13.6998	13.833	13.9719	14.1151	14.264	14.4201	14.5839	14.7504	14.9232	15.1016	15.2862	15.4764	15.6731	15.8746	16.0811	16.2903	16.5063	16.7275	16.9542	17.1799	17.4121	17.645
11.7818	11.783	11.7876	11.7975	11.8129	11.8327	11.8547	11.8845	11.9141	11.9507	11.9902	12.0341	12.0846	12.1393	12.1975	12.2589	12.3264	12.4029	12.4793	12.5625	12.651	12.7458	12.8437	12.9493	13.0587	13.1752	13.2969	13.4277	13.5604	13.7017	13.8498	14.0001	14.1622	14.3273	14.5001	14.6827	14.8673	15.0598	15.2605	15.4665	15.678	15.8969	16.1208	16.3505	16.5849	16.8247	17.066	17.3099	17.5555	17.8007
11.6701	11.6722	11.6776	11.6873	11.7021	11.7224	11.7446	11.774	11.8082	11.8418	11.8832	11.9242	11.9749	12.0277	12.0911	12.1518	12.2205	12.2964	12.3743	12.4617	12.5508	12.6482	12.7505	12.8561	12.9748	13.0927	13.2221	13.3554	13.4965	13.6428	13.7959	13.9591	14.1301	14.3035	14.4879	14.6773	14.8763	15.0814	15.2931	15.5111	15.7365	15.9699	16.2056	16.4484	16.6931	16.9429	17.1947	17.4451	17.6988	17.9533
11.6514	11.6548	11.6626	11.6753	11.6883	11.7074	11.7325	11.7559	11.7895	11.8271	11.8694	11.9145	11.9634	12.0198	12.0779	12.1462	12.2136	12.2901	12.3715	12.4552	12.5491	12.6472	12.7532	12.8636	12.9814	13.1053	13.2366	13.3758	13.521	13.675	13.8356	14.0034	14.1805	14.3626	14.5556	14.7537	14.9606	15.1726	15.3939	15.6196	15.8535	16.0934	16.3347	16.58	16.8296	17.0807	17.336	17.5925	17.8534	18.1163
11.7281	11.7313	11.7382	11.7507	11.7641	11.7821	11.8072	11.8354	11.8665	11.9034	11.9465	11.9965	12.0492	12.1047	12.1672	12.2325	12.3074	12.3815	12.4675	12.5564	12.6528	12.753	12.8611	12.9744	13.0966	13.2249	13.3603	13.5023	13.6544	13.8109	13.9771	14.1481	14.3312	14.5176	14.7139	14.9147	15.1251	15.3418	15.5631	15.7885	16.0188	16.2561	16.4943	16.7373	16.9846	17.2366	17.4923	17.7525	18.0127	18.2808
11.8907	11.8914	11.8954	11.9066	11.9218	11.9427	11.9654	11.9957	12.0308	12.0683	12.112	12.1608	12.2156	12.2777	12.3394	12.4092	12.4867	12.5691	12.6555	12.7474	12.8494	12.955	13.0671	13.1851	13.3129	13.448	13.5863	13.7351	13.8885	14.0498	14.2207	14.3956	14.5772	14.765	14.9599	15.1581	15.3642	15.5755	15.7886	16.0054	16.2276	16.4567	16.6903	16.9301	17.1752	17.4251	17.6792	17.9335	18.2127	18.5047
12.1152	12.1177	12.1246	12.1346	12.1488	12.1741	12.2016	12.2331	12.268	12.3092	12.3541	12.4047	12.4616	12.5244	12.5931	12.6684	12.7472	12.8324	12.9273	13.0257	13.1285	13.2413	13.3605	13.4843	13.6192	13.7557	13.9004	14.0555	14.2153	14.3791	14.546	14.7223	14.9019	15.0858	15.2751	15.4713	15.6689	15.8688	16.0731	16.2847	16.5011	16.7245	16.9523	17.1869	17.4269	17.6628	17.9333	18.2172	18.5035	18.7972
12.402	12.4053	12.4162	12.4313	12.4475	12.4702	12.4971	12.5302	12.57	12.6124	12.6633	12.719	12.7813	12.8449	12.9187	12.9972	13.0833	13.1744	13.2704	13.3749	13.4886	13.6075	13.7307	13.8625	14.0016	14.1411	14.2929	14.4428	14.6019	14.7616	14.9292	15.1021	15.283	15.4627	15.6505	15.8381	16.0306	16.2308	16.434	16.6429	16.8558	17.0759	17.2958	17.517	17.7801	18.0496	18.316	18.5907	18.8687	19.1459
12.76	12.7618	12.7702	12.7828	12.7997	12.825	12.8571	12.8932	12.9323	12.9773	13.0307	13.0902	13.1571	13.228	13.307	13.3903	13.4835	13.5785	13.6843	13.7967	13.9152	14.0384	14.1636	14.3	14.4404	14.5834	14.7299	14.8798	15.0383	15.2029	15.3718	15.5453	15.722	15.899	16.0807	16.2706	16.4644	16.6635	16.8677	17.0746	17.2871	17.5062	17.7577	18.015	18.2672	18.5211	18.7747	19.0215	19.2655	19.5047
13.1477	13.1511	13.1602	13.1751	13.1948	13.2228	13.2562	13.2954	13.3415	13.3928	13.453	13.5179	13.5891	13.6676	13.7527	13.8423	13.9412	14.0443	14.16	14.2754	14.396	14.5223	14.6523	14.785	14.9238	15.0698	15.2209	15.3788	15.5426	15.7116	15.8792	16.0459	16.2204	16.4033	16.5885	16.7812	16.9781	17.1777	17.3891	17.614	17.8499	18.094	18.3291	18.5673	18.7997	19.0227	19.2393	19.45	19.659	19.8618
13.5781	13.5829	13.5942	13.6103	13.6322	13.6646	13.7026	13.7481	13.7998	13.8562	13.9208	13.9911	14.0696	14.1532	14.2442	14.3426	14.449	14.5595	14.6752	14.795	14.9239	15.0522	15.1863	15.3277	15.478	15.6331	15.7946	15.9577	16.119	16.281	16.4498	16.6244	16.8056	16.9917	17.1819	17.388	17.6074	17.8244	18.0409	18.272	18.4926	18.7115	18.9211	19.1244	19.3156	19.4994	19.6783	19.8544	20.0373	20.2137
14.0507	14.0561	14.0681	14.0898	14.1179	14.1544	14.1968	14.2471	14.3051	14.3714	14.4445	14.5262	14.6166	14.7064	14.8061	14.9125	15.0222	15.1394	15.2635	15.3894	15.5219	15.6624	15.8098	15.9635	16.1223	16.282	16.4373	16.5968	16.7624	16.9335	17.1082	17.2972	17.5036	17.7111	17.9203	18.1254	18.3201	18.5368	18.7423	18.9417	19.131	19.3071	19.4768	19.635	19.7943	19.9415	20.0886	20.2382	20.3545	20.4733
14.5933	14.5976	14.6138	14.637	14.6703	14.7118	14.765	14.8263	14.8933	14.9661	15.0456	15.1383	15.2333	15.3362	15.4456	15.563	15.6856	15.8131	15.9445	16.0863	16.2323	16.381	16.5334	16.6916	16.8438	16.9953	17.1594	17.3371	17.532	17.7263	17.9221	18.1169	18.3134	18.509	18.6842	18.8859	19.0724	19.2527	19.4182	19.5741	19.7239	19.8516	19.9676	20.077	20.1862	20.3081	20.3956	20.4821	20.5699	20.6585
15.2698	15.2736	15.2872	15.3109	15.346	15.3911	15.4449	15.5145	15.5899	15.6746	15.7665	15.8651	15.9761	16.0917	16.2127	16.3378	16.4686	16.604	16.7447	16.8891	17.043	17.1987	17.3588	17.5253	17.7008	17.8772	18.0566	18.2368	18.4189	18.604	18.7875	18.9675	19.1262	19.309	19.4758	19.6352	19.7813	19.902	20.0054	20.0933	20.1735	20.2488	20.3306	20.422	20.4833	20.5457	20.6018	20.6551	20.7103	20.7653
16.152	16.1563	16.177	16.2063	16.2473	16.2979	16.3567	16.4251	16.5024	16.589	16.684	16.7862	16.8973	17.014	17.1432	17.2813	17.4308	17.5818	17.7375	17.892	18.0401	18.1896	18.3472	18.5086	18.6724	18.8383	19.0073	19.1759	19.3415	19.5036	19.6407	19.8062	19.958	20.0769	20.1718	20.2493	20.3168	20.3713	20.4187	20.4617	20.5115	20.5768	20.613	20.6388	20.6653	20.6925	20.7245	20.7578	20.7919	20.8287
17.3945	17.3963	17.4083	17.4312	17.4713	17.5187	17.5774	17.6407	17.7171	17.8019	17.8949	17.9935	18.1019	18.2157	18.3345	18.4596	18.5907	18.7181	18.8415	18.9702	19.1068	19.2483	19.3934	19.538	19.6859	19.8336	19.9803	20.1301	20.2515	20.3722	20.4661	20.5369	20.5905	20.6315	20.6617	20.6826	20.6985	20.7125	20.7306	20.7638	20.7703	20.7712	20.7733	20.7787	20.7889	20.7982	20.8124	20.8266	20.8434	20.8605
18.8157	18.8137	18.8221	18.8441	18.871	18.9121	18.9619	19.0181	19.078	19.1439	19.221	19.3048	19.3965	19.4911	19.5893	19.6876	19.7816	19.8847	19.9962	20.1125	20.2309	20.3492	20.4765	20.6127	20.7415	20.8418	20.9018	20.9676	21.0136	21.0399	21.0534	21.0561	21.0504	21.0389	21.0187	20.996	20.9781	20.9849	20.9696	20.944	20.9241	20.9104	20.8971	20.8884	20.8795	20.8747	20.8724	20.8723	20.8772	20.8841
20.313	20.3143	20.3242	20.3427	20.3645	20.3929	20.4256	20.4635	20.5091	20.5639	20.6237	20.683	20.7503	20.8104	20.8708	20.9467	21.0294	21.1161	21.2167	21.325	21.4189	21.4978	21.5613	21.5997	21.6092	21.6226	21.6158	21.598	21.5698	21.535	21.4886	21.4354	21.3795	21.3228	21.2765	21.2558	21.2149	21.1651	21.1227	21.0882	21.0561	21.0273	21.0018	20.9777	20.9582	20.9409	20.9282	20.9169	20.9085	20.904
21.9109	21.9158	21.923	21.9336	21.9437	21.9629	21.986	22.0145	22.0406	22.0703	22.0977	22.1255	22.161	22.2197	22.2838	22.3387	22.3846	22.4203	22.447	22.4623	22.4646	22.4387	22.3912	22.3522	22.2954	22.2288	22.1523	22.0714	21.9846	21.8941	21.8024	21.7094	21.6291	21.5839	21.5205	21.4441	21.3815	21.324	21.2721	21.2257	21.1818	21.139	21.0998	21.0644	21.0314	21.0005	20.974	20.9503	20.9294	20.9113
23.6484	23.6463	23.6501	23.6552	23.6627	23.6742	23.6929	23.713	23.7177	23.7174	23.7206	23.7166	23.7092	23.694	23.6703	23.6379	23.5994	23.5496	23.4816	23.3882	23.2768	23.1778	23.0665	22.948	22.826	22.6977	22.5686	22.4346	22.3029	22.1741	22.06	21.9833	21.8904	21.7916	21.7096	21.63	21.5575	21.4897	21.4248	21.3635	21.3053	21.2475	21.1924	21.142	21.0963	21.0517	21.0123	20.9724	20.939	20.908
25.532	25.5309	25.5259	25.5122	25.4928	25.4578	25.4163	25.3715	25.3245	25.2704	25.2121	25.1422	25.0625	24.9711	24.8706	24.7528	24.6082	24.4497	24.2773	24.1215	23.9551	23.7799	23.6038	23.425	23.2471	23.0669	22.8917	22.7242	22.576	22.4737	22.3534	22.2323	22.1272	22.028	21.9326	21.8373	21.7478	21.6592	21.5769	21.4982	21.4232	21.3493	21.2791	21.2132	21.1511	21.0943	21.0425	20.9932	20.9492	20.9065
27.0647	27.0585	27.0329	26.9924	26.9445	26.8868	26.8201	26.7386	26.6479	26.5415	26.4205	26.2854	26.1326	25.9544	25.7597	25.5604	25.3465	25.1527	24.9403	24.7218	24.4997	24.2752	24.0497	23.8246	23.6065	23.3987	23.2164	23.0882	22.9377	22.7906	22.6579	22.5318	22.4079	22.2857	22.1671	22.052	21.9421	21.8367	21.7355	21.6365	21.5418	21.4521	21.366	21.2868	21.2125	21.1408	21.0729	21.0048	20.9412	20.8802
28.1944	28.184	28.1623	28.1211	28.0579	27.9806	27.8841	27.7697	27.6277	27.4694	27.2782	27.0695	26.8575	26.6468	26.4167	26.1993	25.9623	25.7178	25.4685	25.2155	24.9623	24.7102	24.4633	24.2253	24.0201	23.8645	23.6792	23.5056	23.3384	23.174	23.014	22.8588	22.7049	22.5593	22.4159	22.2768	22.1428	22.0154	21.8932	21.7764	21.6647	21.556	21.4516	21.3527	21.2575	21.1664	21.0776	20.9926	20.9091	20.8273
28.9829	28.9722	28.9401	28.889	28.8165	28.7129	28.5731	28.4038	28.2221	28.0399	27.8467	27.6463	27.435	27.2068	26.9651	26.7108	26.4515	26.1872	25.9223	25.6553	25.3932	25.1426	24.9428	24.7614	24.5574	24.3634	24.17	23.9747	23.7788	23.5846	23.3948	23.2091	23.0267	22.8477	22.6755	22.5109	22.3511	22.1987	22.0524	21.9093	21.7745	21.6445	21.5206	21.4009	21.2845	21.1699	21.0562	20.9363	20.8182	20.7027
29.4119	29.3988	29.3531	29.2693	29.1717	29.0641	28.9406	28.8009	28.6432	28.4665	28.2884	28.0764	27.8508	27.6116	27.3645	27.1094	26.8495	26.5865	26.3264	26.0806	25.9024	25.7105	25.5044	25.299	25.0852	24.8674	24.6473	24.426	24.2046	23.9854	23.7706	23.5572	23.3463	23.1402	22.941	22.7474	22.5608	22.3809	22.2071	22.0421	21.8826	21.7256	21.5693	21.4107	21.2592	21.1068	20.9599	20.8113	20.6679	20.5199
29.3825	29.3916	29.3817	29.3585	29.3048	29.2305	29.1412	29.0139	28.8747	28.7062	28.5199	28.3179	28.1025	27.8735	27.6328	27.3867	27.1464	26.959	26.8259	26.659	26.478	26.265	26.0369	25.8011	25.5611	25.316	25.0711	24.8269	24.585	24.3456	24.1079	23.8724	23.6416	23.417	23.1976	22.9831	22.7689	22.5557	22.3461	22.1429	21.9445	21.7517	21.5618	21.3742	21.1894	21.0066	20.8247	20.6406	20.4595	20.2731
29.4323	29.4215	29.386	29.341	29.0963	29.1358	29.0566	28.9471	28.8176	28.669	28.5148	28.3379	28.1409	27.9388	27.8077	28.0472	27.8919	27.6489	27.4083	27.1688	26.9329	26.6897	26.4435	26.1899	25.9363	25.6783	25.422	25.1631	24.907	24.6422	24.3812	24.1241	23.8719	23.6263	23.3823	23.1438	22.9101	22.6779	22.4494	22.224	22.0035	21.7849	21.5645	21.3461	21.1273	20.9081	20.6842	20.4593	20.2279	19.9808
28.3858	29.6839	29.5415	29.5059	29.4581	29.3946	29.3137	29.2153	29.1091	29.0368	29.3735	30.195	29.2258	28.9129	28.6654	28.426	28.1894	27.9483	27.7052	27.4553	27.2003	26.9441	26.685	26.4239	26.1607	25.8978	25.633	25.3705	25.1086	24.8465	24.5875	24.3307	24.0758	23.8221	23.5699	23.3185	23.0673	22.8163	22.565	22.3135	22.0629	21.81	21.5581	21.3028	21.0464	20.7851	20.5204	20.2361	19.9624	19.692
30.5092	30.5003	30.4731	30.4137	30.3032	30.151	29.9609	29.743	29.5195	29.3614	29.2417	29.1059	28.9534	28.7883	28.612	28.4197	28.2182	28.0046	27.7841	27.5528	27.3169	27.0739	26.8267	26.5742	26.3173	26.059	25.7987	25.5374	25.2758	25.0114	24.747	24.4812	24.2143	23.9482	23.68	23.4121	23.1422	22.872	22.5986	22.3262	22.0485	21.7692	21.4845	21.1967	20.9082	20.5983	20.2963	19.9969	19.698	19.3983
29.4725	29.4672	29.4436	29.405	29.3502	29.2918	29.2526	29.1984	29.1279	29.0461	28.9484	28.8356	28.7083	28.5672	28.4143	28.2456	28.0667	27.8752	27.6746	27.4645	27.2458	27.0197	26.7866	26.5487	26.3041	26.056	25.8028	25.5478	25.2881	25.0259	24.7614	24.4932	24.222	23.9497	23.6714	23.3925	23.1089	22.8243	22.5352	22.2414	21.9407	21.6357	21.3251	21.0021	20.681	20.3639	20.0488	19.7331	19.4186	19.1069
28.9213	28.9282	28.9417	28.9441	28.9296	28.9035	28.8647	28.8097	28.7403	28.6573	28.561	28.4527	28.3344	28.2043	28.0645	27.9117	27.7496	27.5761	27.394	27.2041	27.0022	26.7937	26.5754	26.3541	26.1224	25.8857	25.6432	25.3965	25.1423	24.8862	24.6245	24.3568	24.0839	23.809	23.5271	23.2406	22.9484	22.6487	22.3421	22.0292	21.7109	21.3787	21.0489	20.7275	20.4083	20.091	19.773	19.4603	19.1535	18.8567
28.5231	28.5196	28.5031	28.4751	28.4335	28.3853	28.3393	28.2806	28.2111	28.132	28.039	27.9361	27.8211	27.6964	27.5602	27.4132	27.2608	27.099	26.9295	26.7508	26.5631	26.3675	26.1641	25.9549	25.7392	25.5162	25.2886	25.053	24.8099	24.5601	24.3043	24.0414	23.7708	23.4927	23.2023	22.9015	22.5938	22.2842	21.9737	21.6591	21.3406	21.0305	20.7222	20.4149	20.1074	19.8022	19.5052	19.2133	18.9278	18.6467
27.8064	27.8021	27.7861	27.7614	27.7267	27.6792	27.6248	27.5619	27.4879	27.4056	27.3127	27.2113	27.1018	26.9825	26.8547	26.7175	26.5723	26.4199	26.2615	26.0963	25.9215	25.7377	25.5462	25.3473	25.1438	24.9292	24.7063	24.4715	24.2239	23.9606	23.686	23.4211	23.157	22.892	22.6247	22.3523	22.0768	21.7944	21.5015	21.2168	20.9328	20.6472	20.3594	20.0762	19.797	19.5227	19.2517	18.9827	18.7183	18.4655
26.6658	26.6622	26.6468	26.6212	26.5865	26.542	26.4897	26.4283	26.3591	26.2813	26.1968	26.1062	26.004	25.8944	25.7766	25.6523	25.5186	25.3779	25.2267	25.0668	24.8979	24.7176	24.5208	24.3273	24.1381	23.9448	23.7506	23.5527	23.3499	23.1429	22.9295	22.7101	22.4844	22.2525	22.0144	21.7694	21.5128	21.2628	21.0132	20.7593	20.5028	20.2489	19.999	19.7492	19.5012	19.2548	19.0072	18.7729	18.5289	18.2856
25.1058	25.1017	25.0893	25.0693	25.0408	25.0051	24.9599	24.9066	24.8465	24.7781	24.7031	24.6232	24.5381	24.4479	24.3522	24.2522	24.1466	24.0395	23.9251	23.8084	23.6848	23.5586	23.426	23.2876	23.1442	22.9954	22.8395	22.6784	22.5122	22.3377	22.1575	21.9694	21.7754	21.5744	21.3603	21.1507	20.9403	20.7272	20.5105	20.295	20.0804	19.8658	19.6501	19.4324	19.2123	18.9987	18.7806	18.5581	18.3323	18.1067
23.4007	23.3974	23.392	23.3815	23.3659	23.3479	23.3256	23.2973	23.2645	23.2272	23.1841	23.1368	23.0854	23.0285	22.9684	22.904	22.8341	22.7598	22.6815	22.5983	22.5091	22.4159	22.3197	22.2167	22.1094	21.9955	21.8761	21.7505	21.6182	21.4804	21.3343	21.1815	21.0159	20.854	20.6907	20.5223	20.351	20.1796	20.0079	19.8333	19.656	19.4742	19.2888	19.1069	18.9184	18.7236	18.526	18.3207	18.1137	17.9048
21.7205	21.7183	21.715	21.7119	21.7062	21.699	21.6904	21.6786	21.6642	21.6476	21.6285	21.6061	21.5817	21.5528	21.5224	21.4862	21.4495	21.406	21.3622	21.3119	21.2599	21.202	21.1416	21.0789	21.0083	20.9323	20.8514	20.7624	20.6672	20.5674	20.4534	20.3424	20.2298	20.1157	19.9937	19.8725	19.7476	19.6185	19.4866	19.3484	19.2034	19.0572	18.9052	18.7457	18.5812	18.4091	18.2326	18.0505	17.8675	17.6811
19.9457	19.9452	19.9461	19.9473	19.9503	19.9517	19.9543	19.9569	19.9597	19.962	19.9653	19.9664	19.9691	19.9688	19.9684	19.9646	19.9629	19.9564	19.9502	19.9381	19.9253	19.9091	19.8883	19.8655	19.836	19.8	19.7597	19.7125	19.6544	19.5965	19.5419	19.4788	19.4117	19.3434	19.2701	19.1939	19.1082	19.0186	18.9208	18.8177	18.7081	18.5904	18.4654	18.3318	18.1925	18.0468	17.8978	17.7484	17.5999	17.4495
18.0665	18.0682	18.073	18.0789	18.0896	18.1029	18.1184	18.1377	18.1586	18.1834	18.2104	18.238	18.267	18.2983	18.3318	18.3639	18.3955	18.428	18.4598	18.4896	18.5165	18.5404	18.5618	18.5797	18.5935	18.5999	18.5985	18.5946	18.5951	18.5911	18.5812	18.5691	18.5501	18.5271	18.4981	18.4587	18.4124	18.3587	18.2965	18.2286	18.1493	18.0615	17.9656	17.8659	17.758	17.6483	17.5355	17.4235	17.31	17.1915
16.1485	16.1518	16.16	16.1741	16.1921	16.2163	16.2438	16.2794	16.3177	16.3628	16.4109	16.4632	16.5217	16.5811	16.6466	16.712	16.7787	16.8495	16.9196	16.9892	17.0574	17.1236	17.1865	17.2462	17.2979	17.3497	17.4082	17.4594	17.5054	17.5499	17.5875	17.6187	17.6454	17.6617	17.6677	17.668	17.6606	17.6402	17.6117	17.5713	17.5227	17.4715	17.4108	17.3447	17.277	17.2085	17.1336	17.0584	16.9791	16.9013
14.2514	14.2572	14.2675	14.286	14.3128	14.3476	14.3901	14.4395	14.4956	14.5579	14.6278	14.7064	14.7863	14.8761	14.968	15.0672	15.1682	15.2723	15.3754	15.4821	15.5893	15.6937	15.7944	15.8966	16.0042	16.1064	16.2064	16.3015	16.3935	16.4802	16.5566	16.6246	16.6858	16.7358	16.7773	16.8114	16.8329	16.8423	16.8477	16.8436	16.8325	16.8186	16.7982	16.7751	16.7505	16.7209	16.6849	16.6469	16.6032	16.5576
12.3976	12.4024	12.4182	12.4423	12.4753	12.5202	12.5736	12.6364	12.7087	12.7896	12.8774	12.9748	13.0798	13.1921	13.3127	13.4379	13.5665	13.703	13.8379	13.9745	14.1113	14.2528	14.4005	14.5462	14.6913	14.8323	14.9698	15.1027	15.2289	15.3489	15.4588	15.5595	15.6515	15.7356	15.8083	15.8689	15.9249	15.9754	16.017	16.0538	16.0878	16.1145	16.1381	16.1569	16.1681	16.1753	16.1803	16.1787	16.169	16.1561
10.5811	10.5866	10.6039	10.632	10.6738	10.7253	10.7913	10.8665	10.9524	11.0478	11.1527	11.2694	11.3946	11.5271	11.6701	11.8179	11.9732	12.132	12.2905	12.4591	12.6404	12.8205	12.9962	13.1739	13.3513	13.5241	13.6909	13.8542	14.0097	14.1548	14.2945	14.4248	14.5464	14.6596	14.766	14.8669	14.9607	15.0508	15.1362	15.217	15.2917	15.3583	15.4187	15.4754	15.5276	15.5697	15.6071	15.6398	15.6679	15.6873
8.81976	8.82719	8.84702	8.87874	8.92608	8.98554	9.05916	9.14483	9.24201	9.35031	9.47142	9.60505	9.74777	9.89977	10.0631	10.2299	10.4034	10.5878	10.7847	10.9829	11.183	11.3831	11.5836	11.7859	11.9864	12.1817	12.3727	12.5579	12.7363	12.9068	13.072	13.2313	13.3881	13.5347	13.6781	13.8186	13.9542	14.0833	14.2073	14.3259	14.4383	14.5409	14.6402	14.7313	14.8197	14.8973	14.9689	15.0343	15.0971	15.1499
7.15035	7.15871	7.18159	7.21787	7.27086	7.33652	7.41516	7.51053	7.61742	7.73736	7.872	8.0181	8.17477	8.34152	8.51231	8.70194	8.90145	9.10385	9.31016	9.52116	9.73792	9.95524	10.1726	10.3884	10.6014	10.8165	11.0245	11.2298	11.4299	11.6246	11.8186	12.0091	12.194	12.3765	12.558	12.7371	12.9052	13.069	13.2276	13.383	13.5281	13.6657	13.7981	13.9266	14.0462	14.1565	14.2623	14.3625	14.4559	14.541
5.59757	5.60525	5.62871	5.67098	5.72692	5.80037	5.8849	5.98868	6.10551	6.2364	6.38084	6.53408	6.70094	6.8866	7.0761	7.27296	7.47376	7.68315	7.89488	8.11226	8.33428	8.55702	8.7777	9.00178	9.22619	9.45021	9.6721	9.89248	10.1132	10.3346	10.5554	10.7739	10.9904	11.2036	11.4138	11.6183	11.8162	12.0143	12.2056	12.3885	12.5645	12.7347	12.9018	13.0603	13.21	13.3532	13.4926	13.6242	13.7485	13.8659
4.17819	4.18768	4.21293	4.25498	4.31402	4.39109	4.48363	4.59227	4.71727	4.85194	5.00623	5.17709	5.35353	5.53528	5.72504	5.91925	6.12311	6.33377	6.54823	6.76445	6.98463	7.20596	7.43012	7.6548	7.88358	8.1145	8.3484	8.58475	8.82152	9.05905	9.29868	9.5395	9.77767	10.0149	10.247	10.4765	10.7017	10.9245	11.1394	11.3504	11.5589	11.7572	11.9517	12.1379	12.3178	12.4944	12.6621	12.8237	12.9774	13.1263
2.89367	2.90377	2.92822	2.97474	3.03872	3.11928	3.21615	3.33398	3.4695	3.61572	3.76974	3.93064	4.0995	4.27938	4.46531	4.6602	4.85812	5.06235	5.26979	5.48335	5.69795	5.91885	6.14444	6.36752	6.59872	6.83293	7.07417	7.32041	7.56684	7.81751	8.0673	8.31803	8.56933	8.82077	9.07156	9.32217	9.56772	9.8097	10.0484	10.2826	10.5133	10.7371	10.9573	11.1712	11.3784	11.5808	11.7766	11.9681	12.149	12.3239
1.75672	1.76766	1.79597	1.84914	1.92771	2.0212	2.12505	2.23956	2.36526	2.49891	2.6423	2.79743	2.95937	3.12968	3.30906	3.49386	3.68248	3.88024	4.08137	4.28817	4.49846	4.71126	4.93228	5.15896	5.39075	5.62745	5.86662	6.11279	6.36196	6.61547	6.8707	7.12825	7.38702	7.64628	7.90532	8.16629	8.42648	8.68435	8.9417	9.19547	9.44396	9.68715	9.92829	10.1656	10.3967	10.626	10.8462	11.06	11.2655	11.4652
0.881275	0.891773	0.919513	0.965936	1.02817	1.10218	1.19068	1.28685	1.39569	1.5153	1.64494	1.78806	1.93904	2.09891	2.26705	2.44168	2.62103	2.80474	2.99517	3.18984	3.3921	3.60382	3.81847	4.04073	4.27005	4.50048	4.73604	4.97592	5.22094	5.47071	5.72468	5.98141	6.24169	6.50251	6.76709	7.03269	7.29892	7.56467	7.8319	8.09884	8.36139	8.62309	8.88183	9.13641	9.38627	9.63192	9.87155	10.1081	10.3395	10.5623
0.222689	0.227115	0.242882	0.264492	0.303268	0.353551	0.416125	0.492969	0.581296	0.685508	0.800547	0.923351	1.05712	1.19725	1.34691	1.50321	1.66627	1.83867	2.01722	2.20538	2.39901	2.59767	2.80387	3.01705	3.23395	3.45993	3.68857	3.91984	4.1576	4.3975	4.64579	4.89607	5.15174	5.40855	5.67038	5.93399	6.20135	6.47082	6.7409	7.01302	7.28299	7.55371	7.82179	8.08942	8.35493	8.61567	8.87355	9.12651	9.37505	9.61693
0.383433	0.381901	0.373044	0.357915	0.336288	0.299335	0.250981	0.188597	0.115579	0.0302299	0.0653531	0.169259	0.283568	0.407591	0.53724	0.679203	0.828744	0.987472	1.15386	1.32803	1.50892	1.69602	1.88763	2.08957	2.29471	2.5066	2.72491	2.94872	3.1745	3.40563	3.64211	3.88335	4.13162	4.3816	4.63628	4.89284	5.15346	5.41742	5.6843	5.9551	6.22643	6.49911	6.77099	7.04468	7.31723	7.58951	7.85915	8.12431	8.38789	8.64629
0.935131	0.932005	0.926699	0.909865	0.889593	0.86045	0.823106	0.773799	0.714961	0.645878	0.565472	0.479429	0.381839	0.271958	0.156856	0.0312268	0.105936	0.247981	0.397275	0.556333	0.724258	0.89621	1.07478	1.25918	1.45068	1.64904	1.85161	2.0611	2.27582	2.4952	2.71854	2.94846	3.18207	3.42308	3.66736	3.91654	4.16873	4.42545	4.68499	4.94816	5.2148	5.48273	5.75231	6.02365	6.29627	6.57011	6.84217	7.1152	7.38389	7.65306
1.42072	1.41489	1.40705	1.38857	1.364	1.33386	1.29935	1.25897	1.21164	1.15567	1.09111	1.01443	0.933443	0.839468	0.73562	0.628339	0.5107	0.382268	0.250293	0.10902	0.0386138	0.197948	0.36044	0.528732	0.703032	0.883083	1.07214	1.26557	1.46351	1.66863	1.88012	2.09568	2.31466	2.53998	2.76977	3.00788	3.24832	3.49244	3.74177	3.99374	4.25098	4.51084	4.77407	5.03912	5.3076	5.5778	5.85018	6.12117	6.394	6.66602
1.82055	1.81497	1.79949	1.77896	1.75195	1.72067	1.68573	1.64767	1.60463	1.55865	1.5052	1.44389	1.3744	1.29901	1.21233	1.11769	1.01836	0.90849	0.791821	0.669113	0.538755	0.401672	0.25579	0.104406	0.0532127	0.216683	0.384763	0.561718	0.744417	0.933029	1.12602	1.32552	1.53015	1.73954	1.9549	2.17454	2.4014	2.63299	2.86873	3.10737	3.35069	3.59859	3.84869	4.10502	4.36367	4.6257	4.89096	5.15739	5.42548	5.69471
2.11202	2.10623	2.09207	2.07252	2.04876	2.0189	1.9856	1.95	1.90907	1.86742	1.82047	1.77067	1.71629	1.65635	1.58677	1.50928	1.42587	1.33617	1.23713	1.13193	1.01901	0.900814	0.775097	0.642632	0.501997	0.357794	0.206926	0.0513779	0.111771	0.283529	0.45986	0.641612	0.82748	1.02226	1.22049	1.42278	1.63114	1.84635	2.06754	2.29333	2.5217	2.75794	2.99478	3.23653	3.48415	3.73465	3.98809	4.24625	4.50497	4.7656
2.28457	2.28209	2.27433	2.26381	2.24851	2.22555	2.19666	2.16742	2.13197	2.09452	2.0545	2.01055	1.96614	1.91795	1.86489	1.80446	1.73792	1.6676	1.5859	1.49907	1.40681	1.30695	1.20133	1.08742	0.968273	0.842527	0.710033	0.572706	0.428226	0.277881	0.12064	0.0424519	0.211151	0.384969	0.565067	0.750209	0.941462	1.13865	1.34096	1.55155	1.76463	1.98222	2.20404	2.42919	2.6623	2.90108	3.14285	3.38607	3.63445	3.88232
2.36123	2.36102	2.35668	2.353	2.34621	2.33673	2.31905	2.29869	2.27272	2.24073	2.21078	2.17462	2.1386	2.09943	2.05974	2.01312	1.96536	1.91073	1.84717	1.78031	1.70626	1.62443	1.53934	1.44386	1.34481	1.23804	1.12766	1.00829	0.882291	0.75249	0.614405	0.4725	0.323891	0.167397	0.00784573	0.157192	0.331603	0.510482	0.69401	0.881969	1.07818	1.27851	1.48427	1.69496	1.91049	2.13245	2.35863	2.58625	2.81911	3.05637
2.35964	2.35934	2.35945	2.36022	2.35942	2.35581	2.35143	2.34473	2.33194	2.31457	2.2928	2.26824	2.24212	2.21184	2.17994	2.14604	2.11196	2.07165	2.02838	1.97875	1.92258	1.86151	1.79466	1.71832	1.63887	1.55161	1.45997	1.36086	1.25685	1.14336	1.02857	0.906404	0.77512	0.64048	0.499953	0.353798	0.201163	0.0415317	0.122966	0.292528	0.468116	0.650612	0.837499	1.03072	1.22735	1.43054	1.6404	1.85262	2.06845	2.28859
2.29908	2.30104	2.30219	2.30496	2.30717	2.30913	2.31353	2.31562	2.31465	2.31495	2.3075	2.29575	2.28133	2.26084	2.24101	2.21687	2.19318	2.16409	2.13541	2.10263	2.06499	2.02012	1.97145	1.91679	1.85673	1.78724	1.71408	1.63334	1.55228	1.46014	1.36349	1.25906	1.15141	1.03537	0.914592	0.789732	0.656098	0.516701	0.373005	0.222992	0.0653023	0.095542	0.263775	0.43735	0.614957	0.800405	0.991639	1.18633	1.38483	1.59012
2.20875	2.20901	2.21098	2.21218	2.21694	2.2218	2.22793	2.23389	2.24145	2.24815	2.25403	2.25811	2.25906	2.25295	2.24589	2.23275	2.21809	2.20018	2.18284	2.1602	2.13945	2.11205	2.08006	2.04283	2.00197	1.95258	1.89853	1.83791	1.77318	1.69994	1.625	1.53975	1.4516	1.35731	1.257	1.14824	1.03721	0.918853	0.792288	0.663595	0.527232	0.384381	0.238561	0.0836675	0.0764915	0.24223	0.411413	0.590697	0.770152	0.953746
2.08498	2.08772	2.09042	2.09516	2.10019	2.10637	2.11409	2.12412	2.13485	2.1459	2.15984	2.17179	2.18229	2.19321	2.19579	2.19813	2.19682	2.18954	2.18135	2.17104	2.16113	2.14317	2.12807	2.10776	2.08247	2.05379	2.01626	1.97436	1.92844	1.87657	1.81761	1.75286	1.68463	1.60667	1.52681	1.43815	1.3454	1.24789	1.14243	1.03239	0.916348	0.794738	0.667285	0.532777	0.393028	0.246617	0.0951994	0.0600611	0.222674	0.389624
1.97047	1.97097	1.97256	1.97743	1.98212	1.98908	1.99602	2.0057	2.01678	2.02992	2.04289	2.05899	2.07541	2.09018	2.10613	2.11961	2.12997	2.13798	2.14106	2.14063	2.13813	2.13448	2.12851	2.11888	2.10979	2.09524	2.07725	2.05382	2.02244	1.98763	1.94684	1.90276	1.85114	1.79415	1.73087	1.6639	1.59072	1.50973	1.4258	1.33448	1.23908	1.13661	1.02617	0.91493	0.792148	0.668699	0.535772	0.398818	0.258513	0.108729
1.86468	1.86429	1.86568	1.86844	1.87523	1.88035	1.88775	1.89508	1.90577	1.91823	1.93044	1.94356	1.95931	1.97694	1.9948	2.0123	2.03126	2.04916	2.06559	2.07663	2.08332	2.08972	2.09354	2.09603	2.09312	2.09191	2.08778	2.07765	2.06561	2.04589	2.02334	1.99564	1.96024	1.9217	1.87734	1.82775	1.77187	1.71091	1.64419	1.57242	1.49443	1.41204	1.32306	1.22881	1.1284	1.02173	0.910001	0.7937	0.670341	0.541963
1.76733	1.76769	1.7697	1.77304	1.7788	1.7841	1.79143	1.79773	1.80609	1.81806	1.82874	1.84202	1.85576	1.87163	1.88713	1.90379	1.92282	1.94349	1.96352	1.98439	2.00142	2.01552	2.03065	2.04021	2.04514	2.05127	2.05696	2.06052	2.05899	2.05702	2.04976	2.03745	2.02067	1.99638	1.96878	1.93629	1.8985	1.85514	1.80643	1.75187	1.69269	1.62744	1.5581	1.48014	1.40071	1.31241	1.22116	1.12126	1.02002	0.909211
1.68284	1.6833	1.68484	1.6878	1.69151	1.69593	1.70112	1.70883	1.71838	1.72771	1.73807	1.74882	1.76054	1.77624	1.78925	1.80577	1.82373	1.84298	1.86077	1.87966	1.90265	1.92339	1.94283	1.9632	1.97728	1.99008	2.00446	2.01314	2.02065	2.02953	2.03323	2.03516	2.03255	2.02529	2.01308	1.99496	1.97476	1.94534	1.9138	1.87721	1.8343	1.78837	1.73246	1.67702	1.61252	1.54448	1.46961	1.38944	1.30518	1.21244
1.60056	1.6014	1.60254	1.60597	1.60841	1.61295	1.62047	1.62714	1.63518	1.64346	1.65385	1.66421	1.67699	1.69044	1.70304	1.71839	1.73471	1.75056	1.76784	1.78672	1.80807	1.8293	1.84912	1.86936	1.89323	1.91187	1.9295	1.94747	1.96122	1.97369	1.98814	1.99803	2.00596	2.01363	2.01439	2.01017	2.00375	1.9918	1.97392	1.95277	1.9259	1.89501	1.85903	1.81851	1.77033	1.71852	1.66286	1.60024	1.53346	1.45927
1.5283	1.5299	1.5305	1.53209	1.53621	1.53929	1.54496	1.5514	1.55924	1.56822	1.57721	1.5879	1.59745	1.6097	1.62366	1.6373	1.65297	1.6689	1.68485	1.70195	1.72065	1.7402	1.75887	1.78107	1.8035	1.82475	1.84475	1.86612	1.88748	1.90569	1.92136	1.93818	1.95431	1.96809	1.98127	1.99034	1.99582	1.99641	1.99359	1.98605	1.97457	1.95902	1.93705	1.91011	1.88091	1.84594	1.80499	1.75885	1.70977	1.65205
1.45785	1.45749	1.45958	1.46188	1.4649	1.46812	1.47358	1.47915	1.48604	1.49532	1.50441	1.51388	1.52573	1.53562	1.54815	1.56182	1.57629	1.59121	1.60848	1.62458	1.64181	1.65931	1.67781	1.69827	1.71772	1.73968	1.76058	1.78403	1.80547	1.82615	1.84647	1.86666	1.88837	1.90608	1.92336	1.94072	1.95727	1.96964	1.97888	1.98211	1.98458	1.98259	1.97517	1.96029	1.94672	1.92536	1.89862	1.86755	1.83399	1.79577
1.39144	1.39052	1.39257	1.39649	1.39735	1.40348	1.40662	1.41363	1.41983	1.42819	1.43847	1.44714	1.4575	1.46824	1.48059	1.49367	1.50619	1.5199	1.53639	1.55342	1.5686	1.58551	1.60268	1.62092	1.64015	1.6607	1.68171	1.70312	1.7246	1.7468	1.76801	1.79107	1.81369	1.83559	1.85571	1.87695	1.89518	1.91605	1.93531	1.94966	1.96207	1.97056	1.97526	1.97662	1.97343	1.96481	1.95272	1.93722	1.91607	1.89154
1.34543	1.34589	1.34662	1.34899	1.35365	1.35691	1.36074	1.3658	1.37263	1.37951	1.38616	1.39357	1.40258	1.41201	1.42262	1.43338	1.44415	1.45729	1.47062	1.48635	1.50164	1.5173	1.53446	1.55148	1.56975	1.58828	1.60792	1.62752	1.64883	1.67129	1.69331	1.71661	1.73839	1.76071	1.78268	1.80539	1.82666	1.84941	1.87298	1.89485	1.91463	1.93131	1.9461	1.9562	1.96557	1.96999	1.97168	1.9696	1.96177	1.94977
1.32829	1.32879	1.32988	1.32972	1.33256	1.33333	1.3364	1.34014	1.34375	1.34896	1.35446	1.36109	1.36774	1.37585	1.38429	1.39385	1.405	1.41617	1.42732	1.43942	1.4534	1.46736	1.4812	1.49637	1.51058	1.52826	1.54613	1.56505	1.58402	1.6028	1.62272	1.64382	1.66529	1.68708	1.70962	1.73234	1.75635	1.78018	1.80399	1.82779	1.85109	1.87433	1.89588	1.91613	1.93381	1.94771	1.95785	1.9649	1.96903	1.96847
1.34679	1.34712	1.34778	1.34701	1.34723	1.34842	1.34907	1.35091	1.35351	1.35603	1.35841	1.36243	1.36547	1.37081	1.37492	1.38173	1.38668	1.39498	1.40381	1.4112	1.42191	1.43127	1.44202	1.45421	1.46828	1.48229	1.49775	1.5133	1.52931	1.54824	1.56581	1.58518	1.60494	1.62587	1.6461	1.66789	1.6899	1.71309	1.73599	1.76008	1.78156	1.80658	1.83011	1.85665	1.87946	1.90126	1.9209	1.93864	1.95151	1.9628
1.39553	1.39686	1.39578	1.39436	1.39337	1.39188	1.39138	1.38923	1.38926	1.38947	1.3888	1.38857	1.38833	1.3908	1.3914	1.39409	1.39675	1.40117	1.40684	1.41097	1.41725	1.42347	1.43062	1.43951	1.4501	1.46101	1.47145	1.48358	1.49515	1.50919	1.52425	1.53991	1.5556	1.57226	1.59224	1.61047	1.63198	1.65291	1.67531	1.69906	1.72134	1.74441	1.7692	1.79364	1.818	1.84445	1.86883	1.89161	1.91195	1.93081
1.47508	1.47477	1.47555	1.47453	1.47321	1.47026	1.46866	1.46445	1.45988	1.45625	1.45136	1.4492	1.44506	1.44109	1.439	1.43575	1.43546	1.43568	1.4351	1.43452	1.43519	1.43772	1.44159	1.44588	1.44983	1.45531	1.46238	1.47054	1.48005	1.48877	1.50073	1.51233	1.52481	1.53838	1.55472	1.57094	1.58863	1.60502	1.62355	1.64243	1.66306	1.68372	1.70686	1.73149	1.75612	1.78155	1.80606	1.83093	1.85582	1.88018
1.62743	1.62796	1.62636	1.62378	1.61748	1.61133	1.60236	1.59195	1.58127	1.57188	1.56604	1.5557	1.54677	1.53728	1.52909	1.52162	1.5142	1.50681	1.49893	1.49379	1.48873	1.48476	1.48262	1.48198	1.48178	1.48254	1.48464	1.48652	1.48816	1.49222	1.49799	1.50638	1.51387	1.52428	1.53477	1.54547	1.55732	1.57205	1.58703	1.60284	1.61982	1.63763	1.65755	1.67808	1.69989	1.72253	1.74698	1.77105	1.79631	1.8226
1.93772	1.93481	1.92974	1.91522	1.89489	1.87666	1.85919	1.83871	1.81815	1.79509	1.77276	1.74815	1.72369	1.69511	1.66987	1.65378	1.63911	1.62512	1.61199	1.60011	1.58697	1.5763	1.56581	1.5551	1.5473	1.54138	1.5362	1.53172	1.52842	1.52743	1.52662	1.5256	1.52879	1.5325	1.53761	1.54237	1.54962	1.55767	1.56966	1.58085	1.59294	1.60556	1.62292	1.6399	1.65778	1.67486	1.6964	1.71937	1.74107	1.7644
2.25071	2.24749	2.24292	2.23493	2.22167	2.20584	2.18433	2.15114	2.11902	2.08893	2.0563	2.02471	1.9921	1.95943	1.92624	1.89285	1.85703	1.81685	1.78856	1.76459	1.74365	1.72242	1.70295	1.68459	1.66691	1.65262	1.63813	1.6224	1.6109	1.60206	1.59349	1.58342	1.57769	1.57439	1.57044	1.56874	1.5684	1.5713	1.57527	1.57992	1.58625	1.59386	1.60505	1.61678	1.6275	1.64442	1.66144	1.67734	1.69667	1.71898
2.60599	2.60383	2.59506	2.58375	2.56969	2.55222	2.52868	2.50408	2.47601	2.44434	2.3989	2.35732	2.31769	2.27754	2.23779	2.19764	2.15603	2.11376	2.07158	2.02493	1.97591	1.94067	1.90879	1.87903	1.85017	1.82233	1.79742	1.77289	1.75088	1.72941	1.70851	1.69206	1.67679	1.6616	1.64765	1.63953	1.62867	1.61938	1.61586	1.61274	1.60804	1.61142	1.61415	1.61638	1.6235	1.63291	1.64399	1.65567	1.67099	1.68566
2.98132	2.98065	2.97527	2.96292	2.95034	2.92913	2.9067	2.88199	2.85576	2.82539	2.79002	2.75189	2.70444	2.65416	2.60756	2.55825	2.50961	2.46224	2.4138	2.36365	2.31265	2.26088	2.20382	2.15075	2.10656	2.06341	2.02559	1.98986	1.95445	1.92007	1.8896	1.86094	1.8301	1.80541	1.78176	1.75676	1.73782	1.71992	1.70263	1.68749	1.67846	1.66531	1.66013	1.65385	1.65077	1.65254	1.65169	1.65769	1.66386	1.67394
3.39086	3.39059	3.3844	3.37593	3.36218	3.34603	3.32474	3.29998	3.27128	3.24138	3.20868	3.17174	3.13035	3.08734	3.04005	2.9798	2.92227	2.86842	2.81224	2.75662	2.69944	2.64202	2.58405	2.52336	2.45881	2.38977	2.33564	2.28225	2.23082	2.183	2.13805	2.09488	2.05149	2.01475	1.97517	1.94033	1.90629	1.87389	1.845	1.81755	1.79426	1.77412	1.75377	1.73589	1.72283	1.71139	1.70287	1.69645	1.6935	1.69289
3.84524	3.842	3.83767	3.8294	3.81609	3.80099	3.78143	3.75795	3.7304	3.69972	3.66823	3.63075	3.59095	3.54695	3.50351	3.45434	3.39932	3.33385	3.26994	3.20699	3.14462	3.07854	3.01434	2.95073	2.88263	2.81298	2.73996	2.65964	2.5906	2.52617	2.46512	2.40277	2.34895	2.29236	2.24046	2.18991	2.14173	2.09587	2.05262	2.01205	1.97405	1.93843	1.90533	1.87418	1.84801	1.82224	1.79979	1.78193	1.7658	1.75367
4.3462	4.34184	4.33661	4.32709	4.31607	4.30013	4.28237	4.26098	4.23438	4.20508	4.17061	4.13529	4.09376	4.04933	4.00424	3.95506	3.90377	3.84844	3.78815	3.71598	3.64576	3.57467	3.50246	3.4308	3.35802	3.28338	3.20566	3.12886	3.04461	2.95519	2.87473	2.79737	2.72182	2.65141	2.58064	2.51495	2.45257	2.38877	2.33081	2.27386	2.22021	2.16915	2.1203	2.07626	2.03159	1.99351	1.95653	1.92466	1.89454	1.86732
4.88038	4.87976	4.87451	4.86858	4.85846	4.84356	4.82577	4.80471	4.78017	4.75283	4.72072	4.68511	4.64715	4.60438	4.555	4.50368	4.44947	4.39321	4.33654	4.27298	4.20593	4.1278	4.04809	3.96896	3.88773	3.8086	3.72461	3.64321	3.55661	3.46717	3.37697	3.2732	3.18286	3.09222	3.00675	2.92145	2.83956	2.76144	2.68424	2.61343	2.54177	2.47269	2.40969	2.34699	2.28801	2.2313	2.18031	2.13095	2.08461	2.04305
5.47336	5.47023	5.46576	5.45719	5.44699	5.43318	5.41753	5.39734	5.37348	5.34508	5.31572	5.27976	5.23956	5.19798	5.15113	5.10133	5.04822	4.98877	4.9275	4.86271	4.79579	4.72466	4.65001	4.56568	4.47652	4.38926	4.30188	4.21064	4.12076	4.02631	3.93183	3.83257	3.73007	3.62063	3.51275	3.4154	3.31484	3.21623	3.12326	3.0315	2.94263	2.85773	2.77594	2.69435	2.61926	2.54602	2.47409	2.40848	2.34749	2.28476
6.1027	6.10188	6.0973	6.08962	6.0794	6.06715	6.04972	6.02941	6.00699	5.98028	5.94929	5.91562	5.87956	5.83754	5.79273	5.74093	5.68637	5.62982	5.56691	5.50134	5.43161	5.36004	5.28288	5.204	5.12091	5.02682	4.93141	4.83485	4.73679	4.63804	4.53712	4.43616	4.32809	4.22255	4.10848	3.98677	3.86968	3.75884	3.64679	3.53615	3.4299	3.32336	3.22139	3.12586	3.02938	2.93718	2.84933	2.76534	2.68339	2.6053
6.77233	6.77316	6.76816	6.76195	6.75208	6.73844	6.72355	6.70531	6.68227	6.65633	6.6285	6.59348	6.55593	6.51541	6.47069	6.42254	6.36906	6.31166	6.25004	6.18495	6.11367	6.03854	5.96117	5.88032	5.79402	5.70799	5.61481	5.5125	5.4085	5.30222	5.19621	5.08932	4.97615	4.86465	4.7518	4.63273	4.50867	4.37543	4.24856	4.12401	4.00112	3.87822	3.75809	3.64039	3.52585	3.41404	3.30864	3.20386	3.10267	3.00462
7.48057	7.47989	7.47428	7.46648	7.45674	7.44521	7.42817	7.40963	7.38814	7.36248	7.33224	7.30191	7.26674	7.22786	7.1869	7.13765	7.08665	7.0304	6.97155	6.90521	6.83722	6.76261	6.68438	6.60194	6.51581	6.42444	6.33092	6.23269	6.13392	6.01972	5.9075	5.79377	5.67803	5.55858	5.44202	5.32023	5.19368	5.06501	4.93255	4.78894	4.6518	4.51565	4.37817	4.24346	4.11134	3.9803	3.85185	3.72853	3.608	3.49143
8.20169	8.20007	8.19706	8.19186	8.18228	8.16984	8.15484	8.14015	8.11811	8.0952	8.06927	8.03952	8.00596	7.96864	7.92445	7.88255	7.83344	7.78068	7.7196	7.65995	7.59304	7.5189	7.44278	7.35939	7.27453	7.18394	7.08665	6.99145	6.88692	6.77958	6.67211	6.55181	6.42886	6.30648	6.18109	6.05512	5.92677	5.79616	5.65996	5.5231	5.38074	5.22607	5.07696	4.92996	4.78196	4.63292	4.48628	4.3439	4.20376	4.06938
8.94257	8.941	8.93744	8.93071	8.92102	8.91058	8.89906	8.88089	8.8634	8.84303	8.81695	8.78866	8.75658	8.72177	8.6856	8.64377	8.5976	8.54707	8.49349	8.43399	8.36966	8.30225	8.22646	8.14923	8.06589	7.97545	7.88203	7.7839	7.68069	7.57294	7.46275	7.34924	7.2332	7.10098	6.9706	6.84048	6.70942	6.57231	6.43421	6.29453	6.1513	6.00395	5.85182	5.68551	5.5297	5.37245	5.21418	5.05184	4.89288	4.73667
9.67984	9.67793	9.67601	9.67033	9.66407	9.65258	9.63932	9.62505	9.60668	9.58743	9.56761	9.54098	9.51346	9.48371	9.44866	9.4101	9.36902	9.32303	9.27364	9.21855	9.16282	9.09765	9.0296	8.95538	8.87734	8.79182	8.70321	8.60804	8.50802	8.40041	8.29395	8.1785	8.06038	7.9355	7.81068	7.67468	7.5378	7.39856	7.2589	7.11703	6.97054	6.82083	6.66874	6.51456	6.3528	6.17324	6.00636	5.83939	5.66899	5.49804
10.4096	10.4078	10.4056	10.4006	10.3946	10.386	10.376	10.3631	10.3485	10.3323	10.3132	10.2912	10.2636	10.2374	10.2067	10.1743	10.1365	10.0978	10.0522	10.0052	9.94997	9.89468	9.83409	9.76759	9.69192	9.61847	9.53683	9.44705	9.35108	9.25262	9.14797	9.03763	8.92234	8.79973	8.67255	8.54405	8.41392	8.2705	8.12828	7.98259	7.83502	7.68353	7.53303	7.37696	7.21677	7.05491	6.88064	6.69434	6.51847	6.33897
11.1288	11.1287	11.1251	11.1198	11.1166	11.1075	11.0971	11.0893	11.0743	11.0573	11.0426	11.0241	11.0057	10.9818	10.9553	10.9238	10.894	10.8594	10.8207	10.7792	10.7316	10.6836	10.6297	10.5695	10.5078	10.439	10.3645	10.2845	10.1997	10.1111	10.0141	9.90965	9.79936	9.68618	9.56661	9.43841	9.30727	9.173	9.03576	8.8878	8.73903	8.58655	8.43303	8.27751	8.11944	7.95868	7.79358	7.62238	7.43789	7.24586
11.8168	11.8177	11.8166	11.8127	11.8084	11.8042	11.7983	11.7875	11.7783	11.767	11.753	11.7396	11.7202	11.7026	11.6791	11.658	11.6307	11.6015	11.5722	11.5344	11.4981	11.4575	11.409	11.361	11.3056	11.2481	11.1827	11.1123	11.04	10.9604	10.8756	10.7813	10.6815	10.5777	10.4676	10.3487	10.2279	10.0989	9.96383	9.82624	9.68392	9.53096	9.37597	9.21941	9.06019	8.89962	8.73618	8.57001	8.39815	8.21863
12.4818	12.4819	12.4812	12.4778	12.4739	12.4696	12.4631	12.4588	12.4517	12.4415	12.4299	12.4199	12.4084	12.3943	12.378	12.3593	12.3396	12.3197	12.2916	12.2667	12.2363	12.2024	12.1653	12.1267	12.0826	12.033	11.9806	11.9233	11.8614	11.7942	11.7185	11.6388	11.5551	11.4627	11.364	11.2584	11.1492	11.0344	10.9092	10.7783	10.6415	10.5069	10.3588	10.2041	10.0463	9.88484	9.72204	9.55646	9.39181	9.22444
13.0935	13.0957	13.0952	13.0935	13.0903	13.0898	13.0874	13.0853	13.0824	13.0756	13.0718	13.0641	13.0546	13.0454	13.0366	13.025	13.0125	12.9972	12.9796	12.9619	12.9405	12.9142	12.8917	12.8606	12.8274	12.7889	12.7494	12.7054	12.6535	12.6012	12.5395	12.4764	12.4067	12.3282	12.2445	12.156	12.0594	11.958	11.8484	11.7337	11.6084	11.4819	11.343	11.2112	11.0622	10.9084	10.7485	10.5846	10.4201	10.2528
13.6562	13.6579	13.6579	13.6607	13.659	13.6588	13.6577	13.6551	13.6535	13.654	13.6525	13.6529	13.6517	13.6505	13.644	13.6397	13.6335	13.6238	13.6197	13.6092	13.5966	13.585	13.5712	13.5517	13.5289	13.5046	13.4753	13.4454	13.4112	13.3706	13.327	13.2795	13.2223	13.161	13.0953	13.0244	12.946	12.8605	12.7668	12.6705	12.564	12.4535	12.3354	12.2089	12.0747	11.9467	11.7988	11.6449	11.4852	11.3223
14.1478	14.1459	14.1452	14.147	14.1497	14.1538	14.1556	14.1605	14.1612	14.1659	14.1717	14.1728	14.1776	14.1826	14.1869	14.19	14.1933	14.1953	14.1965	14.1945	14.1942	14.1937	14.1887	14.1825	14.1723	14.1636	14.1518	14.1357	14.1158	14.0915	14.0632	14.0324	13.9942	13.9534	13.9049	13.8543	13.7939	13.7304	13.6592	13.5794	13.4923	13.4032	13.3046	13.1982	13.0842	12.9611	12.8321	12.7076	12.5702	12.4195
14.5365	14.5395	14.5416	14.5424	14.5479	14.5547	14.5605	14.567	14.5771	14.5854	14.5964	14.6074	14.6193	14.6264	14.6439	14.6571	14.6681	14.6828	14.6945	14.7025	14.7169	14.7262	14.7354	14.7415	14.7485	14.7526	14.7577	14.7575	14.7545	14.7483	14.7398	14.7246	14.7087	14.6862	14.6613	14.6289	14.5931	14.5489	14.5002	14.4454	14.3849	14.3149	14.2399	14.1556	14.0657	13.9675	13.863	13.7517	13.6317	13.5098
14.8184	14.8199	14.8227	14.8301	14.8334	14.8403	14.8518	14.8631	14.8752	14.8904	14.9061	14.9268	14.947	14.9685	14.9875	15.0099	15.0355	15.0564	15.083	15.1108	15.1353	15.1587	15.1845	15.2051	15.2306	15.2534	15.2755	15.2937	15.3083	15.3251	15.3363	15.3444	15.348	15.3495	15.3485	15.3392	15.3259	15.3072	15.2832	15.2552	15.2196	15.1775	15.1257	15.0689	15.0036	14.936	14.8579	14.7732	14.6762	14.5717
14.998	15.0008	15.0006	15.0068	15.0181	15.0285	15.0407	15.0578	15.075	15.097	15.1163	15.1424	15.1688	15.2001	15.2296	15.2593	15.2968	15.3296	15.365	15.4039	15.4425	15.4801	15.5186	15.5611	15.6014	15.6419	15.6809	15.7176	15.7572	15.7955	15.8256	15.8595	15.8892	15.918	15.9411	15.9591	15.9729	15.9824	15.9876	15.989	15.9811	15.9692	15.9488	15.9215	15.8858	15.8506	15.8005	15.7467	15.6821	15.6102
15.1071	15.1088	15.1127	15.1192	15.1296	15.1438	15.1593	15.1806	15.1989	15.2249	15.2522	15.281	15.3106	15.3468	15.3848	15.4248	15.4669	15.5108	15.5581	15.6083	15.6574	15.7083	15.7609	15.8188	15.8743	15.9309	15.9858	16.044	16.1008	16.1557	16.2092	16.2654	16.3205	16.3719	16.4194	16.4683	16.5109	16.5512	16.5868	16.6206	16.6452	16.6676	16.6822	16.6897	16.6915	16.6891	16.674	16.6529	16.6221	16.5871
15.1553	15.1575	15.1635	15.1696	15.1799	15.195	15.2087	15.2274	15.2535	15.2779	15.3101	15.3402	15.3793	15.4156	15.4591	15.5066	15.5532	15.6066	15.6632	15.7206	15.7812	15.8416	15.9108	15.979	16.0485	16.1207	16.1922	16.2664	16.343	16.416	16.4936	16.5698	16.6478	16.7197	16.794	16.8683	16.9383	17.0088	17.0736	17.1371	17.1991	17.2542	17.303	17.3479	17.3875	17.4224	17.4518	17.4726	17.4818	17.4812
15.107	15.1077	15.1173	15.1261	15.1389	15.1532	15.1722	15.1896	15.2192	15.246	15.282	15.3168	15.359	15.3999	15.4477	15.4994	15.5535	15.6119	15.6776	15.7411	15.8117	15.8844	15.9651	16.0435	16.1265	16.2106	16.299	16.3902	16.4825	16.5762	16.6738	16.7714	16.8696	16.9656	17.0627	17.1628	17.2591	17.3569	17.4529	17.5463	17.6412	17.7294	17.8138	17.8953	17.9703	18.0431	18.1086	18.173	18.2258	18.2738
14.9018	14.9082	14.913	14.9271	14.9432	14.9628	14.991	15.0218	15.0523	15.091	15.1314	15.1805	15.2317	15.2818	15.3388	15.397	15.4607	15.5272	15.5994	15.6709	15.7488	15.8324	15.9217	16.0105	16.1075	16.2054	16.3069	16.4132	16.5199	16.6331	16.7488	16.8669	16.9853	17.1058	17.2263	17.3493	17.4744	17.5993	17.7216	17.8445	17.9668	18.0887	18.2098	18.3269	18.439	18.5487	18.6551	18.7583	18.8565	18.9482
14.6981	14.7033	14.7023	14.7126	14.7255	14.7373	14.7523	14.7734	14.8035	14.8429	14.8787	14.9254	14.9741	15.0259	15.0867	15.1479	15.2193	15.3054	15.3966	15.4864	15.5826	15.683	15.7803	15.881	15.9878	16.0972	16.2136	16.3355	16.4592	16.5883	16.722	16.8548	16.9922	17.1327	17.2799	17.4255	17.573	17.7244	17.8754	18.0289	18.1805	18.3342	18.4888	18.6395	18.7883	18.9373	19.0836	19.2274	19.3659	19.502
14.5788	14.5718	14.5784	14.5898	14.6028	14.6149	14.6339	14.657	14.6818	14.7134	14.7427	14.775	14.8145	14.8545	14.9031	14.9583	15.0268	15.0953	15.1663	15.2468	15.3319	15.423	15.5204	15.6282	15.756	15.8925	16.0282	16.1622	16.3006	16.4439	16.5902	16.7411	16.8958	17.0571	17.222	17.3921	17.5635	17.7361	17.9141	18.0933	18.275	18.4589	18.6436	18.8289	19.0144	19.2028	19.3877	19.5722	19.7525	19.9313
14.434	14.4314	14.4351	14.439	14.4551	14.4705	14.4881	14.5139	14.5406	14.5726	14.6038	14.6417	14.6838	14.7309	14.7842	14.8338	14.893	14.9545	15.0132	15.0853	15.1663	15.255	15.3453	15.4476	15.555	15.6669	15.7866	15.9097	16.0449	16.2026	16.3707	16.5425	16.717	16.8986	17.0838	17.2702	17.46	17.6552	17.8584	18.0633	18.2718	18.4822	18.6964	18.9151	19.1314	19.3506	19.571	19.7928	20.0132	20.2354
14.2211	14.2267	14.2305	14.2408	14.258	14.2758	14.2967	14.3275	14.3588	14.398	14.4375	14.4795	14.5197	14.5738	14.6273	14.6839	14.7478	14.8158	14.8857	14.9641	15.0391	15.1224	15.2093	15.2996	15.3982	15.5108	15.6262	15.7513	15.8869	16.0246	16.1681	16.3209	16.4832	16.6573	16.8587	17.0677	17.2798	17.4949	17.7151	17.9396	18.1702	18.4045	18.6441	18.8857	19.1349	19.3853	19.6393	19.8961	20.1548	20.4161
13.9601	13.966	13.9746	13.9831	14.0006	14.0286	14.052	14.0879	14.1226	14.1643	14.2138	14.2643	14.3143	14.3751	14.4381	14.5089	14.5725	14.6478	14.7249	14.8032	14.8913	14.9836	15.0797	15.1805	15.2808	15.3926	15.5037	15.6184	15.7453	15.8804	16.0298	16.1874	16.3455	16.5126	16.6885	16.8741	17.0713	17.2773	17.5096	17.757	18.0084	18.2624	18.5207	18.7869	19.0587	19.3383	19.6208	19.907	20.1951	20.4926
13.6776	13.6797	13.688	13.698	13.7153	13.7442	13.7716	13.8018	13.8475	13.8887	13.9455	13.9986	14.0609	14.1228	14.1997	14.277	14.3554	14.4427	14.5333	14.6214	14.7251	14.8202	14.9221	15.0314	15.1446	15.2598	15.3831	15.5131	15.6455	15.7804	15.9236	16.069	16.2294	16.3979	16.5752	16.7633	16.9568	17.1617	17.3757	17.5948	17.8287	18.0795	18.3502	18.6374	18.9287	19.2292	19.5315	19.8441	20.163	20.4854
13.3423	13.3467	13.3593	13.3759	13.3987	13.4247	13.4577	13.4931	13.5371	13.589	13.6439	13.7057	13.7735	13.8443	13.9227	14.0061	14.0974	14.1864	14.2898	14.3954	14.5021	14.6184	14.7367	14.8593	14.984	15.1145	15.2476	15.3815	15.527	15.6737	15.8255	15.9868	16.1492	16.3209	16.497	16.6791	16.8735	17.0793	17.2954	17.5181	17.7523	17.9963	18.2486	18.5151	18.7917	19.0858	19.4059	19.7393	20.0788	20.4285
13.0201	13.0228	13.032	13.0502	13.0693	13.0961	13.1325	13.1693	13.2185	13.2725	13.3292	13.3967	13.4683	13.5492	13.6267	13.72	13.8154	13.9176	14.026	14.1364	14.255	14.3803	14.5108	14.6474	14.784	14.9335	15.0818	15.2376	15.3945	15.5533	15.723	15.8878	16.0642	16.2447	16.4319	16.6273	16.8254	17.035	17.2516	17.4753	17.7092	17.9557	18.2152	18.4822	18.7607	19.0533	19.3542	19.6725	20.0029	20.3509
12.7033	12.7066	12.7169	12.7341	12.76	12.7879	12.823	12.8677	12.9138	12.9673	13.0271	13.0944	13.1699	13.2539	13.3436	13.4308	13.5352	13.6403	13.7524	13.875	14.0003	14.1328	14.2735	14.4189	14.5698	14.7241	14.8883	15.0536	15.2265	15.4053	15.592	15.778	15.9712	16.1689	16.3679	16.5756	16.7866	17.0074	17.2323	17.4683	17.7114	17.9595	18.2216	18.4988	18.7803	19.0727	19.379	19.699	20.0292	20.3712
12.4335	12.4344	12.4426	12.4587	12.4824	12.5152	12.549	12.5933	12.6459	12.7028	12.7657	12.8331	12.9097	12.9961	13.0882	13.1848	13.2839	13.3984	13.513	13.6372	13.7677	13.9053	14.0508	14.2019	14.3597	14.5226	14.6916	14.8736	15.0535	15.2472	15.4439	15.6493	15.8588	16.0733	16.2944	16.5204	16.7526	16.9885	17.2316	17.481	17.737	18.0007	18.2706	18.5492	18.838	19.1363	19.4447	19.7662	20.0995	20.4403
12.2183	12.2234	12.2333	12.2488	12.2689	12.2987	12.3374	12.3811	12.4334	12.4932	12.5513	12.6208	12.6959	12.7747	12.8714	12.969	13.076	13.1867	13.3055	13.435	13.565	13.7062	13.8599	14.0142	14.1781	14.3459	14.5282	14.7146	14.9062	15.1073	15.3152	15.5308	15.7545	15.9819	16.2172	16.4642	16.7147	16.9685	17.2281	17.4986	17.7721	18.0487	18.331	18.623	18.9172	19.2191	19.5292	19.8495	20.177	20.5149
12.0665	12.07	12.0801	12.1038	12.1268	12.1526	12.186	12.2306	12.2812	12.3385	12.4031	12.4731	12.554	12.6415	12.7288	12.8245	12.9333	13.0481	13.1662	13.2923	13.4319	13.5742	13.7284	13.8884	14.054	14.2264	14.4113	14.6004	14.8012	15.0131	15.2261	15.4499	15.6813	15.9159	16.166	16.4192	16.6788	16.9484	17.2214	17.5021	17.788	18.0826	18.3778	18.6786	18.9851	19.2973	19.6098	19.9311	20.2562	20.5891
[truncated: 350 more columns]

## Sheet: ED Fig.6a E = 100
14.2085	14.2135	14.2263	14.2412	14.2671	14.3112	14.3573	14.4103	14.4692	14.5374	14.6204	14.7032	14.7927	14.8992	15.0214	15.1453	15.2741	15.412	15.5668	15.7297	15.8949	16.0667	16.2588	16.4574	16.6648	16.8815	17.1038	17.3499	17.5966	17.8469	18.1094	18.386	18.674	18.9701	19.2728	19.5832	19.9017	20.233	20.5642	20.9108	21.2586	21.6139	21.9745	22.3409	22.7119	23.0834	23.4603	23.8423	24.2234	24.6101
14.2864	14.2906	14.2996	14.3202	14.3513	14.3881	14.4295	14.4796	14.5416	14.6128	14.6922	14.781	14.8773	14.9816	15.097	15.2149	15.347	15.4893	15.6366	15.7929	15.9604	16.1404	16.3256	16.5201	16.7275	16.9378	17.1611	17.3949	17.6372	17.8967	18.1587	18.429	18.7105	18.9993	19.3011	19.6099	19.9262	20.2491	20.5801	20.9174	21.2594	21.6108	21.9633	22.3216	22.6854	23.0544	23.4247	23.8005	24.1818	24.5717
14.4876	14.4934	14.5083	14.5302	14.5559	14.5919	14.639	14.692	14.755	14.8308	14.9066	14.9908	15.0841	15.183	15.2956	15.4166	15.548	15.6873	15.8335	15.9901	16.1513	16.3243	16.5108	16.7007	16.9033	17.1093	17.3313	17.5597	17.7937	18.041	18.2932	18.5543	18.8241	19.1037	19.3888	19.684	19.9851	20.2933	20.606	20.9275	21.2532	21.5832	21.9204	22.267	22.6156	22.9698	23.3351	23.7111	24.0934	24.4883
14.803	14.8071	14.8186	14.8372	14.8633	14.9024	14.9465	14.9975	15.0602	15.1314	15.208	15.2964	15.3869	15.4944	15.6044	15.7255	15.8471	15.9872	16.1318	16.2835	16.443	16.611	16.79	16.9732	17.168	17.3665	17.5759	17.7975	18.0161	18.2515	18.4905	18.7361	18.989	19.2496	19.5146	19.7838	20.0632	20.3478	20.635	20.9305	21.2325	21.5444	21.8645	22.194	22.5346	22.8873	23.2533	23.6301	24.0246	24.4242
15.1921	15.1947	15.2063	15.2275	15.2611	15.2956	15.3382	15.393	15.4508	15.5182	15.5913	15.6727	15.7685	15.8699	15.9784	16.0895	16.2162	16.3468	16.4858	16.6325	16.7902	16.9485	17.1219	17.2953	17.4805	17.6689	17.8684	18.0676	18.2779	18.4932	18.7187	18.9422	19.1709	19.4057	19.647	19.8899	20.1407	20.4015	20.6682	20.9456	21.2323	21.5277	21.8372	22.1647	22.4995	22.8442	23.205	23.5782	23.9649	24.3668
15.6538	15.6571	15.6677	15.6878	15.7126	15.7462	15.7896	15.84	15.8992	15.9643	16.0351	16.1145	16.2053	16.3019	16.4023	16.5118	16.6301	16.7564	16.8845	17.0204	17.1645	17.3168	17.4784	17.6393	17.8072	17.9833	18.1612	18.3504	18.5355	18.7279	18.9264	19.1251	19.334	19.546	19.7655	19.9954	20.2296	20.4776	20.7324	21.0006	21.2767	21.5676	21.8692	22.1831	22.5098	22.8534	23.2092	23.5819	23.9709	24.3823
16.1391	16.142	16.154	16.1744	16.2017	16.234	16.2727	16.3164	16.37	16.4332	16.4991	16.5782	16.6559	16.7441	16.8378	16.9399	17.0516	17.16	17.2853	17.412	17.5391	17.6818	17.82	17.9668	18.1182	18.2701	18.4252	18.5879	18.7585	18.9268	19.1062	19.2951	19.4838	19.6871	19.8957	20.1157	20.3461	20.5871	20.8353	21.0978	21.3719	21.6549	21.9505	22.2631	22.5899	22.9386	23.3163	23.7107	24.1166	24.5331
16.6296	16.6324	16.6429	16.657	16.6776	16.7103	16.7457	16.7816	16.8338	16.8855	16.9514	17.0196	17.095	17.1724	17.2633	17.3522	17.4472	17.5509	17.6573	17.7645	17.8833	17.9959	18.1174	18.244	18.3768	18.5088	18.6537	18.8036	18.9577	19.1162	19.2836	19.4594	19.6494	19.8451	20.0508	20.2694	20.4943	20.7307	20.9781	21.2358	21.5118	21.804	22.1253	22.4682	22.8157	23.173	23.5357	23.9105	24.2904	24.6778
17.0752	17.0806	17.0909	17.1037	17.1258	17.1536	17.1832	17.223	17.2676	17.3159	17.373	17.4282	17.493	17.5611	17.6381	17.717	17.7932	17.8814	17.9687	18.0572	18.1599	18.2647	18.3743	18.4883	18.6072	18.7353	18.8666	19.0034	19.1504	19.3101	19.4825	19.6594	19.841	20.0355	20.2401	20.4557	20.6837	20.9274	21.2013	21.4924	21.7894	22.092	22.4037	22.7239	23.0507	23.3858	23.7227	24.0655	24.4136	24.7693
17.4844	17.4873	17.4937	17.5075	17.523	17.5472	17.5727	17.6039	17.6439	17.6862	17.7313	17.7798	17.8262	17.8853	17.9434	18.0103	18.0793	18.1551	18.2367	18.3209	18.4076	18.5021	18.6031	18.7088	18.8268	18.9544	19.0875	19.2312	19.3834	19.5376	19.7031	19.8783	20.065	20.2687	20.506	20.7525	21.002	21.2582	21.5192	21.7878	22.0641	22.3468	22.6345	22.9269	23.2247	23.5257	23.8304	24.1368	24.4454	24.7558
17.8244	17.8262	17.8298	17.8332	17.8476	17.8658	17.8856	17.9137	17.9435	17.9744	18.0096	18.0516	18.0957	18.1469	18.2051	18.2621	18.3255	18.3946	18.4655	18.5499	18.6429	18.7394	18.8423	18.9567	19.074	19.2002	19.3344	19.475	19.6309	19.8146	20.0126	20.2134	20.4191	20.6286	20.8453	21.0681	21.2968	21.5319	21.7748	22.0219	22.2717	22.5241	22.7815	23.0419	23.3008	23.5617	23.8238	24.0868	24.3493	24.6079
18.0673	18.0633	18.0696	18.082	18.0961	18.1098	18.1293	18.1513	18.1779	18.2115	18.2437	18.28	18.3221	18.3703	18.4268	18.4905	18.5644	18.6381	18.7161	18.8042	18.8968	18.9985	19.1053	19.2291	19.373	19.529	19.6842	19.8406	20.0023	20.1699	20.3424	20.5216	20.7058	20.8983	21.0955	21.2977	21.5036	21.7125	21.9247	22.14	22.3587	22.5764	22.7966	23.0156	23.237	23.4559	23.6733	23.8867	24.0972	24.3037
18.261	18.2657	18.2665	18.277	18.2942	18.3074	18.3257	18.3558	18.391	18.4334	18.4717	18.5226	18.5739	18.6311	18.694	18.7585	18.8405	18.9341	19.0352	19.1389	19.2461	19.3582	19.4688	19.5848	19.7065	19.8362	19.9745	20.114	20.2603	20.4133	20.5701	20.7289	20.8953	21.0652	21.2356	21.4111	21.5901	21.769	21.948	22.1311	22.3108	22.4928	22.6744	22.8528	23.0248	23.1953	23.3613	23.5253	23.6803	23.8304
18.5548	18.5572	18.5588	18.5763	18.5944	18.615	18.6441	18.6731	18.7079	18.7532	18.7927	18.8466	18.9031	18.9594	19.0225	19.0872	19.159	19.2339	19.315	19.398	19.4885	19.5867	19.6879	19.7931	19.9071	20.0215	20.1431	20.2692	20.398	20.5334	20.6714	20.8118	20.9529	21.0975	21.2423	21.3894	21.5371	21.6842	21.8288	21.9717	22.1161	22.2556	22.391	22.5257	22.6519	22.7736	22.8904	22.9982	23.097	23.1932
18.793	18.7951	18.8052	18.8133	18.8282	18.8437	18.8665	18.8894	18.9218	18.949	18.9886	19.0304	19.0768	19.1253	19.1791	19.2385	19.3012	19.3706	19.4461	19.5221	19.6051	19.6941	19.7887	19.8828	19.9814	20.0827	20.1887	20.2976	20.407	20.5197	20.6365	20.7532	20.869	20.986	21.1021	21.2174	21.3319	21.4435	21.5527	21.6597	21.7636	21.861	21.9544	22.0392	22.1182	22.1891	22.252	22.3093	22.3539	22.3887
18.8617	18.8627	18.8694	18.8774	18.8874	18.905	18.9224	18.9451	18.9714	19.0027	19.0397	19.0763	19.1225	19.1664	19.2197	19.276	19.333	19.3957	19.4637	19.5333	19.6064	19.6814	19.7625	19.843	19.9283	20.0139	20.1015	20.192	20.2818	20.3718	20.4637	20.5542	20.6431	20.7296	20.8175	20.8995	20.9774	21.0558	21.129	21.1947	21.2578	21.3126	21.3593	21.3963	21.4282	21.4492	21.4653	21.4655	21.4524	21.4268
18.8076	18.8103	18.8155	18.8224	18.8339	18.8524	18.8722	18.8966	18.9226	18.9522	18.9863	19.0227	19.0605	19.1044	19.1501	19.2004	19.2508	19.3063	19.3647	19.4242	19.4849	19.5474	19.6134	19.683	19.7494	19.8184	19.8848	19.9537	20.0214	20.0874	20.1519	20.2156	20.2768	20.3342	20.3876	20.4399	20.4851	20.5244	20.5559	20.5836	20.6015	20.6136	20.6158	20.605	20.5879	20.5612	20.5174	20.4639	20.4002	20.3247
18.6834	18.6853	18.689	18.6953	18.7087	18.7222	18.7379	18.7612	18.782	18.8103	18.8374	18.8676	18.9018	18.9391	18.9775	19.0182	19.0609	19.1044	19.1496	19.1987	19.2451	19.2928	19.3421	19.3932	19.4426	19.4894	19.5364	19.5824	19.6266	19.6677	19.7048	19.7408	19.7725	19.8007	19.8221	19.8349	19.843	19.8426	19.8363	19.8202	19.7954	19.7626	19.7187	19.6656	19.5987	19.5233	19.437	19.3411	19.2301	19.1084
18.4764	18.4773	18.481	18.4892	18.4967	18.5053	18.5194	18.5341	18.5519	18.5733	18.5914	18.6176	18.6443	18.6737	18.6997	18.727	18.7597	18.7888	18.8201	18.8542	18.8845	18.9166	18.9449	18.9755	19.005	19.0321	19.0571	19.0761	19.0937	19.1086	19.1183	19.1218	19.1201	19.113	19.0995	19.0781	19.0523	19.0147	18.9705	18.9199	18.8575	18.7854	18.6997	18.606	18.4981	18.3849	18.2616	18.123	17.9687	17.8003
18.1419	18.1425	18.1462	18.1501	18.1554	18.163	18.1721	18.181	18.1951	18.2064	18.2214	18.2353	18.2511	18.2642	18.2821	18.2994	18.3179	18.3341	18.3514	18.3636	18.3799	18.3909	18.4036	18.4128	18.4215	18.426	18.427	18.4251	18.416	18.4047	18.3878	18.3614	18.3337	18.2963	18.2526	18.2026	18.1451	18.077	17.9982	17.9114	17.8132	17.7029	17.5872	17.4584	17.3189	17.1669	17.0018	16.8267	16.6407	16.4493
17.655	17.656	17.6582	17.6595	17.6617	17.6674	17.6708	17.6761	17.6809	17.6871	17.6959	17.7006	17.7071	17.7127	17.7212	17.7273	17.7294	17.7347	17.7372	17.7385	17.7389	17.7347	17.7291	17.7185	17.7079	17.6944	17.6757	17.6518	17.6215	17.5869	17.5448	17.4962	17.4402	17.381	17.3096	17.2326	17.1445	17.0484	16.9397	16.8201	16.6896	16.5538	16.4059	16.2466	16.0723	15.8885	15.6902	15.4961	15.2872	15.0696
17.0439	17.0443	17.0439	17.0445	17.0446	17.0457	17.0447	17.0475	17.0462	17.0473	17.0458	17.0475	17.0466	17.0455	17.0392	17.0365	17.0308	17.0235	17.0152	17.0036	16.9876	16.9728	16.9549	16.93	16.9006	16.8681	16.8306	16.7891	16.7382	16.6816	16.619	16.5493	16.4699	16.3841	16.2889	16.1841	16.0704	15.945	15.8069	15.6649	15.51	15.3477	15.1686	14.9812	14.7792	14.5851	14.3694	14.1447	13.9134	13.6766
16.3248	16.3253	16.3257	16.325	16.323	16.3246	16.3217	16.3187	16.3155	16.3108	16.3057	16.3006	16.2906	16.2806	16.2674	16.2569	16.2423	16.2244	16.2038	16.1819	16.1565	16.125	16.0948	16.0556	16.0111	15.9617	15.9088	15.848	15.7793	15.7054	15.6209	15.5298	15.4327	15.3213	15.2051	15.0761	14.9371	14.7885	14.6326	14.4653	14.2883	14.0983	13.8957	13.6959	13.4791	13.2595	13.0315	12.7968	12.5559	12.3118
15.5358	15.5352	15.5327	15.5309	15.5277	15.5238	15.5177	15.5143	15.5052	15.4939	15.483	15.4706	15.4595	15.4446	15.4283	15.4065	15.3834	15.3584	15.3244	15.295	15.2573	15.2146	15.1683	15.1185	15.0597	14.9942	14.9242	14.848	14.7644	14.6738	14.57	14.4611	14.3428	14.2122	14.073	13.9237	13.7698	13.6039	13.4249	13.236	13.0394	12.8366	12.6241	12.4053	12.1802	11.9505	11.714	11.4765	11.2329	10.9866
14.6758	14.6741	14.6723	14.67	14.666	14.6595	14.6528	14.6442	14.6325	14.6219	14.608	14.5926	14.5715	14.5511	14.5257	14.4994	14.4682	14.4334	14.3958	14.3511	14.3054	14.2545	14.1936	14.1306	14.0589	13.9836	13.8987	13.807	13.7063	13.5993	13.4823	13.3531	13.215	13.0688	12.9157	12.7509	12.5787	12.396	12.2008	12.0003	11.7947	11.5825	11.3638	11.1413	10.9159	10.6818	10.445	10.2058	9.95367	9.69705
13.776	13.7735	13.7703	13.7644	13.7601	13.7518	13.7409	13.7302	13.7178	13.7003	13.682	13.66	13.6381	13.6126	13.5826	13.5467	13.5107	13.469	13.4223	13.3713	13.3144	13.2518	13.1824	13.1058	13.0264	12.9362	12.8389	12.7321	12.619	12.4971	12.3653	12.2213	12.0723	11.914	11.7473	11.5679	11.382	11.1867	10.9926	10.7871	10.5766	10.363	10.1459	9.92412	9.69783	9.46362	9.22527	8.97824	8.71952	8.44994
12.8279	12.8275	12.827	12.8215	12.8142	12.8038	12.7949	12.7802	12.765	12.748	12.7265	12.702	12.6735	12.6411	12.6051	12.5667	12.5239	12.4742	12.4217	12.3631	12.2955	12.2246	12.1478	12.0611	11.9665	11.8681	11.7594	11.6415	11.5129	11.3791	11.2365	11.0853	10.9269	10.7568	10.58	10.3965	10.2089	10.0141	9.81568	9.61144	9.40295	9.19054	8.97387	8.75155	8.52426	8.28921	8.04635	7.78525	7.53724	7.28678
11.8685	11.869	11.8655	11.8592	11.8514	11.8398	11.8262	11.8117	11.7939	11.7708	11.7463	11.7191	11.687	11.652	11.6123	11.5681	11.5186	11.4636	11.4008	11.3338	11.2648	11.1819	11.0963	11.0011	10.8977	10.7895	10.6706	10.542	10.4064	10.2672	10.1181	9.9607	9.79488	9.62038	9.44332	9.25825	9.07159	8.8792	8.68205	8.48323	8.27531	8.06504	7.84993	7.6296	7.40076	7.15527	6.92061	6.68585	6.44779	6.20969
10.8951	10.8938	10.8908	10.8843	10.8738	10.8631	10.8496	10.832	10.8125	10.7903	10.7615	10.7303	10.6941	10.654	10.6108	10.5612	10.5074	10.444	10.3811	10.3065	10.2259	10.1413	10.0447	9.94525	9.8357	9.71561	9.5931	9.46217	9.32496	9.17798	9.02597	8.86581	8.70082	8.52371	8.34786	8.17068	7.98768	7.79892	7.60611	7.40821	7.20655	7.0002	6.78648	6.55775	6.3384	6.11874	5.89586	5.67199	5.45077	5.23535
9.92292	9.92045	9.91703	9.90971	9.90142	9.88852	9.8704	9.85498	9.83167	9.80572	9.77781	9.74428	9.70456	9.6621	9.61238	9.55979	9.50126	9.43727	9.36252	9.28709	9.20342	9.11102	9.01329	8.90633	8.79249	8.67338	8.54644	8.41508	8.2747	8.12753	7.97529	7.81198	7.64909	7.48326	7.31497	7.14039	6.96266	6.77914	6.58952	6.39713	6.1989	5.98585	5.77931	5.57609	5.36996	5.16357	4.96081	4.76512	4.57332	4.38586
8.96998	8.9669	8.9611	8.95417	8.94306	8.93138	8.9155	8.89393	8.87005	8.84279	8.81018	8.77327	8.7337	8.68822	8.63928	8.5813	8.51747	8.44969	8.37665	8.29559	8.20685	8.11234	8.01033	7.90226	7.79027	7.66957	7.5443	7.41062	7.27195	7.12012	6.97254	6.82088	6.66446	6.50412	6.34113	6.17114	5.99638	5.81913	5.63619	5.43845	5.25017	5.05974	4.87205	4.68659	4.50376	4.32284	4.14889	3.97784	3.81581	3.65656
8.03836	8.03827	8.03306	8.02731	8.01635	8.00329	7.98591	7.96558	7.94053	7.91225	7.88006	7.84154	7.79838	7.75019	7.69658	7.63785	7.5738	7.50403	7.42684	7.34322	7.25245	7.15542	7.05616	6.94906	6.83409	6.71649	6.58916	6.45346	6.31818	6.17818	6.03756	5.89193	5.7408	5.5874	5.42997	5.26666	5.09858	4.91936	4.74349	4.57385	4.40386	4.23503	4.06841	3.90787	3.75045	3.59884	3.45545	3.31239	3.1741	3.04404
7.16334	7.16138	7.15596	7.14808	7.13666	7.12314	7.10451	7.08151	7.05532	7.02585	6.99039	6.95028	6.90716	6.85834	6.80316	6.74299	6.67531	6.60248	6.5235	6.4397	6.34923	6.25645	6.15424	6.04828	5.93453	5.81146	5.68754	5.56403	5.43493	5.3034	5.1685	5.02998	4.88378	4.73883	4.5832	4.42205	4.26276	4.11192	3.95742	3.80788	3.66045	3.51645	3.38002	3.24829	3.11753	2.99354	2.87431	2.76193	2.65353	2.54945
6.33581	6.33621	6.33129	6.3217	6.31057	6.29501	6.27629	6.25408	6.22679	6.19382	6.15814	6.11735	6.06946	6.01701	5.96062	5.89696	5.82892	5.75543	5.67715	5.59476	5.50465	5.41142	5.30994	5.20003	5.08682	4.97605	4.8624	4.74377	4.62254	4.49747	4.36864	4.23607	4.09725	3.95015	3.80815	3.67563	3.53951	3.40675	3.27895	3.15414	3.03503	2.91923	2.80734	2.69973	2.59673	2.49908	2.40579	2.31927	2.23704	2.15728
5.57157	5.57067	5.5657	5.55696	5.5445	5.52731	5.50725	5.48211	5.45122	5.41863	5.38083	5.33714	5.28909	5.23523	5.17643	5.11133	5.04313	4.96956	4.89182	4.80911	4.71954	4.61825	4.5195	4.41954	4.31733	4.2135	4.10427	3.99473	3.87965	3.76106	3.63924	3.50731	3.38354	3.2649	3.14834	3.03543	2.9242	2.82009	2.71514	2.61719	2.52177	2.43071	2.34498	2.26206	2.18515	2.10969	2.04195	1.97753	1.91834	1.86365
4.87273	4.86906	4.86515	4.8546	4.84005	4.82205	4.79926	4.77316	4.74211	4.7055	4.66337	4.6173	4.56572	4.50962	4.45058	4.38876	4.31988	4.24588	4.16538	4.07182	3.98652	3.89819	3.80698	3.71457	3.61932	3.52354	3.42112	3.31735	3.20925	3.09323	2.98703	2.88644	2.7863	2.69214	2.59691	2.51081	2.424	2.34274	2.26315	2.18671	2.1158	2.048	1.98377	1.92552	1.86846	1.81872	1.77017	1.72895	1.68906	1.65542
4.23441	4.23162	4.22409	4.21349	4.19657	4.17713	4.1524	4.12289	4.08792	4.04806	4.00504	3.95812	3.90675	3.8506	3.79177	3.72613	3.65292	3.56982	3.49213	3.4143	3.33528	3.25408	3.16943	3.08594	2.9975	2.90667	2.81174	2.71264	2.62297	2.53812	2.45741	2.37609	2.30329	2.23019	2.15995	2.09326	2.02981	1.96961	1.91308	1.85767	1.80811	1.76223	1.71917	1.67877	1.64338	1.61044	1.58247	1.55869	1.53873	1.52196
3.65317	3.64991	3.64204	3.62991	3.61439	3.59107	3.56414	3.53002	3.49293	3.45273	3.40924	3.36054	3.30593	3.24776	3.18358	3.10808	3.03943	2.97229	2.90432	2.83286	2.76031	2.68648	2.61022	2.53288	2.45095	2.36414	2.29405	2.22599	2.16059	2.09732	2.03765	1.98045	1.92492	1.87471	1.82432	1.77618	1.73398	1.69199	1.65536	1.61978	1.58939	1.55943	1.53485	1.51196	1.49574	1.47879	1.46895	1.45744	1.45428	1.45091
3.12644	3.12481	3.11716	3.10131	3.08231	3.05665	3.02764	2.99411	2.95672	2.9158	2.86747	2.81517	2.75271	2.69032	2.63208	2.57347	2.51398	2.45279	2.39226	2.32805	2.26213	2.19557	2.12491	2.06069	2.00367	1.94999	1.89982	1.85275	1.80753	1.76279	1.72267	1.68339	1.64545	1.61214	1.58125	1.5518	1.52422	1.4994	1.47953	1.46048	1.44427	1.43057	1.42136	1.41374	1.40757	1.40706	1.40808	1.41251	1.42063	1.42731
2.64494	2.64334	2.63234	2.61844	2.59882	2.57527	2.5445	2.51147	2.47107	2.4265	2.36986	2.31954	2.26924	2.22009	2.17015	2.11929	2.06693	2.01248	1.95851	1.90247	1.84182	1.79579	1.75546	1.71769	1.67961	1.64394	1.61127	1.5805	1.55068	1.5237	1.498	1.47455	1.45422	1.43474	1.41759	1.40415	1.39139	1.37929	1.37155	1.36783	1.36358	1.36342	1.36479	1.36871	1.37458	1.38377	1.39436	1.40802	1.42131	1.43781
2.20251	2.1992	2.19326	2.18019	2.16219	2.13821	2.10818	2.06562	2.02763	1.98865	1.95121	1.91102	1.86909	1.82669	1.78363	1.73879	1.69398	1.64735	1.61274	1.58237	1.55326	1.52485	1.49941	1.47529	1.45278	1.4314	1.41455	1.39472	1.37805	1.36416	1.35316	1.34284	1.33332	1.32682	1.32275	1.32	1.31827	1.31915	1.32279	1.32642	1.33479	1.34153	1.35304	1.3652	1.37788	1.39214	1.40972	1.42699	1.44441	1.46746
1.81016	1.80684	1.79847	1.78005	1.75758	1.73578	1.71252	1.68933	1.66394	1.63496	1.60746	1.57432	1.54222	1.50663	1.4768	1.45271	1.43186	1.41238	1.39538	1.37673	1.36005	1.34458	1.33159	1.31759	1.30525	1.29607	1.28897	1.28176	1.27716	1.27336	1.2732	1.27112	1.27265	1.27572	1.28146	1.28673	1.29278	1.30093	1.31219	1.32532	1.33812	1.349	1.36676	1.38521	1.40293	1.42045	1.44065	1.46497	1.48547	1.50817
1.43973	1.43901	1.43532	1.43324	1.42728	1.41924	1.40843	1.39326	1.3786	1.36706	1.35446	1.34219	1.3279	1.31448	1.30274	1.28985	1.27779	1.26641	1.25629	1.24749	1.24077	1.23367	1.22868	1.22444	1.22361	1.2231	1.2245	1.22652	1.2286	1.23183	1.2362	1.24472	1.25359	1.26286	1.27432	1.28445	1.29767	1.31104	1.3272	1.3444	1.36088	1.38009	1.39882	1.42046	1.43998	1.4625	1.4849	1.50932	1.53342	1.55742
1.26234	1.26215	1.26138	1.25844	1.2551	1.25052	1.24603	1.23794	1.22934	1.22225	1.21446	1.2073	1.19872	1.19296	1.18668	1.18231	1.17906	1.17444	1.17303	1.17178	1.17221	1.173	1.17544	1.17827	1.18281	1.18807	1.19476	1.20317	1.21373	1.2231	1.23319	1.24672	1.25963	1.27335	1.28927	1.30521	1.32413	1.34285	1.36095	1.38089	1.40018	1.42127	1.44354	1.46578	1.49029	1.51485	1.53806	1.5608	1.58257	1.60198
1.15392	1.15313	1.15116	1.14912	1.14617	1.14345	1.1397	1.136	1.13357	1.13121	1.12822	1.12631	1.12479	1.12424	1.12296	1.12515	1.12598	1.12855	1.13254	1.13633	1.14209	1.14957	1.15747	1.16711	1.17705	1.18813	1.20024	1.21283	1.22614	1.24011	1.25543	1.27114	1.2885	1.30484	1.32452	1.34365	1.36373	1.38581	1.40695	1.43026	1.45149	1.47433	1.49724	1.51964	1.54366	1.56566	1.58688	1.60605	1.62095	1.63425
1.07889	1.07909	1.07909	1.07661	1.07791	1.0775	1.07523	1.07624	1.07777	1.08028	1.08163	1.08352	1.08674	1.09035	1.09558	1.10024	1.10583	1.11431	1.12224	1.13188	1.14148	1.15184	1.16476	1.17789	1.19248	1.20708	1.22246	1.23826	1.25522	1.27311	1.29333	1.31174	1.3319	1.353	1.37419	1.39644	1.41662	1.43854	1.46124	1.48222	1.50396	1.525	1.54776	1.56892	1.58942	1.60642	1.61925	1.62942	1.63491	1.63648
1.04055	1.04148	1.04261	1.0445	1.04377	1.04652	1.04968	1.05378	1.05773	1.06232	1.06881	1.07464	1.08177	1.08977	1.10037	1.10946	1.12083	1.13208	1.1437	1.1576	1.17077	1.18453	1.20065	1.21568	1.23205	1.24872	1.26797	1.28662	1.30544	1.32556	1.34509	1.36641	1.38729	1.40945	1.43187	1.45459	1.47655	1.49715	1.51913	1.53935	1.56016	1.57977	1.59788	1.61203	1.62049	1.62607	1.62777	1.62454	1.61689	1.60556
1.05284	1.05216	1.053	1.05638	1.05877	1.06357	1.06819	1.07423	1.07945	1.08578	1.09382	1.10062	1.11023	1.12051	1.13085	1.14321	1.15551	1.16885	1.18433	1.20064	1.21704	1.23364	1.25156	1.26976	1.28836	1.30746	1.32794	1.34759	1.3687	1.38999	1.41163	1.433	1.45386	1.47439	1.4957	1.51533	1.53475	1.55497	1.57414	1.59081	1.60473	1.61532	1.62182	1.62471	1.62354	1.61729	1.60623	1.58929	1.56582	1.53731
1.09258	1.09253	1.09472	1.09762	1.1014	1.1054	1.11051	1.11755	1.12603	1.13548	1.14445	1.15405	1.16494	1.17657	1.18896	1.20241	1.21693	1.23121	1.2482	1.2638	1.2799	1.29778	1.3155	1.33486	1.35431	1.3758	1.39668	1.41747	1.43751	1.45764	1.47762	1.49867	1.51968	1.5377	1.55517	1.57179	1.5862	1.60204	1.61493	1.62264	1.62608	1.62512	1.61815	1.60627	1.58973	1.56629	1.5385	1.50555	1.46549	1.42045
1.15756	1.15797	1.16004	1.16132	1.16577	1.16921	1.17459	1.18102	1.19022	1.19891	1.2089	1.21961	1.23026	1.24193	1.25514	1.26848	1.28513	1.30075	1.31632	1.33303	1.34971	1.36785	1.3869	1.40739	1.42723	1.44798	1.46795	1.489	1.50934	1.5279	1.54566	1.5627	1.57924	1.59208	1.60379	1.61557	1.62619	1.62876	1.62897	1.62244	1.61246	1.59491	1.57179	1.54307	1.50984	1.47073	1.42383	1.37144	1.31544	1.25061
1.22393	1.22513	1.22552	1.22963	1.23231	1.23576	1.24273	1.24848	1.25838	1.2678	1.2768	1.28696	1.29906	1.31219	1.32569	1.34074	1.3564	1.37146	1.38671	1.40528	1.42495	1.44301	1.46182	1.48315	1.50404	1.52261	1.54265	1.5623	1.57774	1.59194	1.60344	1.61516	1.62393	1.63163	1.63536	1.63548	1.63048	1.6211	1.60253	1.58043	1.55245	1.51872	1.47669	1.4307	1.37899	1.31863	1.25364	1.18411	1.10646	1.02091
1.29196	1.29221	1.29354	1.29622	1.30071	1.30763	1.31221	1.32035	1.3273	1.3378	1.34829	1.36125	1.37331	1.38684	1.39968	1.41555	1.43118	1.44782	1.46467	1.48386	1.50413	1.52274	1.54238	1.56342	1.58165	1.59697	1.61156	1.62227	1.63149	1.63911	1.64443	1.64651	1.64666	1.64266	1.63051	1.6148	1.59237	1.56365	1.52956	1.48897	1.44117	1.38857	1.32825	1.26179	1.18914	1.10991	1.0239	0.93172	0.832433	0.726516
1.37075	1.36979	1.37226	1.37436	1.37754	1.38152	1.38871	1.39543	1.40451	1.4144	1.42473	1.43585	1.44989	1.46436	1.47906	1.4948	1.51367	1.53226	1.55004	1.5679	1.58782	1.60648	1.62434	1.63894	1.64745	1.65608	1.6625	1.66382	1.66358	1.66157	1.65647	1.64627	1.63174	1.60938	1.58	1.54493	1.50327	1.45385	1.40129	1.33791	1.27134	1.19831	1.11728	1.02995	0.935108	0.835492	0.726225	0.612308	0.491709	0.363584
1.44472	1.44605	1.44858	1.45302	1.45875	1.46231	1.46933	1.47642	1.48605	1.49687	1.50846	1.52142	1.5354	1.55123	1.56715	1.58252	1.6025	1.62183	1.64069	1.65922	1.67249	1.68217	1.68979	1.69147	1.68989	1.68746	1.68285	1.67499	1.66325	1.64896	1.62451	1.59753	1.56234	1.52031	1.47196	1.41507	1.35361	1.28389	1.20822	1.12486	1.03616	0.940333	0.837553	0.72715	0.610837	0.486241	0.35719	0.21837	0.0762964	0.0746533
1.53193	1.53301	1.53502	1.53929	1.54345	1.55076	1.55751	1.56455	1.57527	1.58721	1.59848	1.61329	1.62897	1.64572	1.66163	1.67986	1.69687	1.71044	1.72252	1.72736	1.72747	1.72621	1.71993	1.71069	1.69845	1.68707	1.66724	1.64483	1.61624	1.58052	1.53815	1.48875	1.4315	1.36939	1.29618	1.22125	1.13517	1.04491	0.944789	0.841334	0.727597	0.609265	0.481779	0.350989	0.208943	0.0620358	0.0917192	0.251748	0.4191	0.592903
1.62744	1.62783	1.62997	1.63493	1.63997	1.64584	1.65242	1.66382	1.67506	1.68654	1.70061	1.71598	1.72924	1.74364	1.75617	1.76601	1.77187	1.77125	1.76476	1.75652	1.74343	1.72869	1.70876	1.68781	1.6642	1.63377	1.59685	1.55468	1.50421	1.44838	1.38024	1.31027	1.23132	1.14574	1.05295	0.952359	0.844462	0.729329	0.607619	0.478343	0.341312	0.199325	0.0470092	0.108172	0.273854	0.443524	0.621215	0.805581	0.994848	1.19186
1.73275	1.73277	1.73499	1.73841	1.74389	1.75006	1.75896	1.76737	1.77627	1.78605	1.7979	1.80594	1.81208	1.81713	1.81489	1.80933	1.79676	1.77847	1.75837	1.7357	1.71091	1.68055	1.64948	1.61267	1.56942	1.51762	1.45707	1.39333	1.32027	1.24009	1.15313	1.05637	0.955064	0.843891	0.72764	0.602572	0.47032	0.332096	0.185171	0.0310583	0.12845	0.295745	0.470476	0.652743	0.838987	1.03447	1.23526	1.4417	1.65556	1.87289
1.83134	1.83241	1.83314	1.83532	1.83911	1.84191	1.84661	1.84963	1.85552	1.85855	1.85862	1.8581	1.84866	1.83426	1.815	1.78914	1.76152	1.72912	1.69635	1.65805	1.61876	1.57285	1.52155	1.46307	1.39572	1.32283	1.24187	1.15144	1.05528	0.949332	0.839034	0.718729	0.591751	0.45633	0.31572	0.166544	0.00967842	0.152916	0.325626	0.502368	0.68645	0.87873	1.07729	1.28095	1.49426	1.71094	1.93421	2.16556	2.40078	2.63981
1.88933	1.88983	1.8902	1.89187	1.89049	1.89146	1.89105	1.88864	1.88381	1.87646	1.85925	1.83637	1.80764	1.77503	1.74055	1.70053	1.65909	1.61236	1.56487	1.51303	1.45178	1.38506	1.31091	1.22904	1.13875	1.03899	0.935682	0.820425	0.700671	0.569932	0.434945	0.289014	0.137325	0.0215422	0.190268	0.362164	0.543438	0.733787	0.927101	1.12847	1.33886	1.55315	1.77421	2.00351	2.23653	2.47505	2.72277	2.97385	3.22952	3.49011
1.89121	1.89059	1.8893	1.88842	1.88306	1.87627	1.86675	1.85137	1.82956	1.79983	1.7645	1.72549	1.68217	1.63558	1.586	1.53339	1.47997	1.41899	1.35267	1.27713	1.19322	1.10397	1.0053	0.89678	0.783272	0.659778	0.53197	0.392707	0.246493	0.0905865	0.0710679	0.237968	0.416286	0.600722	0.791133	0.989096	1.194	1.40643	1.6267	1.8518	2.08124	2.32046	2.5651	2.8145	3.06931	3.32912	3.59586	3.86793	4.14297	4.42153
1.80968	1.80885	1.80313	1.79765	1.78462	1.76752	1.74018	1.70755	1.66671	1.62119	1.57388	1.52034	1.4666	1.40796	1.34599	1.2801	1.20731	1.12695	1.03564	0.939235	0.832618	0.717945	0.597268	0.464012	0.32435	0.176999	0.0214952	0.141237	0.312973	0.490769	0.678801	0.871578	1.07181	1.28084	1.49628	1.71538	1.94445	2.18123	2.42248	2.66892	2.92241	3.18239	3.44586	3.71474	3.98935	4.27062	4.55562	4.8434	5.13618	5.43136
1.61747	1.61289	1.60314	1.58668	1.56201	1.52863	1.48767	1.44303	1.39107	1.33804	1.27882	1.21707	1.15269	1.08288	1.00473	0.91876	0.824466	0.721607	0.608157	0.488032	0.358415	0.22023	0.0724257	0.084095	0.24626	0.418744	0.59899	0.786363	0.981646	1.18416	1.39385	1.61311	1.83634	2.06634	2.30465	2.54915	2.79705	3.05236	3.3155	3.58343	3.85784	4.13669	4.419	4.70405	4.99712	5.29371	5.59457	5.8984	6.20519	6.51307
1.28354	1.27682	1.25784	1.23094	1.19577	1.15459	1.10846	1.05757	1.00053	0.940815	0.875564	0.805908	0.727523	0.642471	0.543438	0.436238	0.322155	0.194944	0.0599998	0.0823799	0.237198	0.399427	0.57097	0.748463	0.93811	1.13231	1.33622	1.54751	1.76386	1.99026	2.22488	2.46406	2.70764	2.96019	3.21825	3.48072	3.74993	4.02296	4.30503	4.59224	4.8817	5.17671	5.4755	5.77824	6.08453	6.39598	6.70906	7.02513	7.34154	7.65992
0.784733	0.776468	0.757875	0.73091	0.693849	0.650699	0.6038	0.550714	0.490456	0.426159	0.352935	0.268178	0.174143	0.0680489	0.0503028	0.176173	0.313821	0.461824	0.618483	0.784876	0.960412	1.14384	1.33825	1.53967	1.74936	1.96835	2.19274	2.42473	2.66744	2.91281	3.16423	3.42305	3.68824	3.95879	4.23391	4.51473	4.80044	5.09322	5.39021	5.69051	5.99436	6.30132	6.61319	6.92789	7.24512	7.56447	7.88718	8.20917	8.53257	8.85689
0.130603	0.125838	0.113921	0.0913498	0.0600478	0.0191171	0.0266241	0.0836107	0.145893	0.22192	0.309761	0.409573	0.521725	0.647919	0.783338	0.928469	1.08817	1.25653	1.43256	1.62013	1.81779	2.02601	2.23808	2.46201	2.69185	2.92814	3.17456	3.42655	3.68265	3.94676	4.21824	4.49443	4.77469	5.06074	5.35027	5.6476	5.94898	6.25395	6.56151	6.87435	7.18991	7.50778	7.82896	8.1512	8.47594	8.80139	9.12762	9.45375	9.77748	10.1013
0.638841	0.639919	0.650862	0.669386	0.698226	0.73522	0.785186	0.848604	0.925887	1.01775	1.12276	1.23776	1.3683	1.51034	1.6613	1.82723	2.0061	2.19179	2.39002	2.59664	2.81525	3.03848	3.27088	3.51213	3.75898	4.01601	4.27589	4.54284	4.81752	5.09698	5.38133	5.66926	5.96329	6.26233	6.56692	6.87442	7.18524	7.49994	7.81632	8.13586	8.45728	8.77972	9.10273	9.42838	9.75317	10.0777	10.4004	10.7219	11.0393	11.3537
1.50356	1.50671	1.51859	1.53676	1.56744	1.61252	1.67624	1.75576	1.85107	1.96157	2.08199	2.21938	2.36755	2.52522	2.69574	2.879	3.07003	3.27507	3.49091	3.71499	3.94674	4.18907	4.43531	4.69145	4.95331	5.22159	5.49742	5.77762	6.06266	6.35155	6.64557	6.94471	7.24852	7.55589	7.86677	8.17938	8.49568	8.81408	9.13489	9.45681	9.78	10.104	10.4254	10.7477	11.0676	11.3836	11.6981	12.0067	12.3096	12.6059
2.45273	2.45794	2.47494	2.50726	2.55669	2.61996	2.70125	2.79713	2.91109	3.04181	3.18745	3.34482	3.51298	3.69132	3.88194	4.08085	4.28927	4.50765	4.73622	4.97294	5.21815	5.46879	5.72972	5.99513	6.26761	6.54707	6.83119	7.11724	7.40945	7.70506	8.00534	8.31091	8.61938	8.93016	9.24388	9.55963	9.87736	10.1948	10.5141	10.8325	11.1495	11.4649	11.7764	12.0855	12.3899	12.6891	12.9826	13.2716	13.5526	13.8263
3.48745	3.5011	3.5359	3.59505	3.67005	3.76189	3.86957	3.98914	4.12282	4.27054	4.43257	4.61149	4.80179	5.0026	5.21243	5.43161	5.65631	5.88724	6.1252	6.36614	6.61587	6.87888	7.14508	7.4163	7.69759	7.97846	8.26597	8.55672	8.85247	9.15144	9.45446	9.76084	10.0685	10.3782	10.6888	10.999	11.3095	11.6179	11.9279	12.2337	12.5364	12.8337	13.1274	13.4157	13.696	13.9722	14.2415	14.5048	14.7588	15.0047
4.78638	4.79962	4.83434	4.8991	4.99297	5.10699	5.23422	5.37562	5.53029	5.69556	5.87532	6.06676	6.26525	6.47386	6.69216	6.91881	7.15445	7.39694	7.64413	7.8962	8.15315	8.41099	8.67681	8.94975	9.22664	9.51007	9.79516	10.0861	10.3801	10.6775	10.9762	11.2758	11.5758	11.8752	12.1741	12.4727	12.7704	13.063	13.3523	13.6374	13.9167	14.1885	14.4571	14.7183	14.9727	15.2199	15.4577	15.6877	15.9082	16.1215
6.37251	6.38377	6.41653	6.47393	6.55458	6.65689	6.77742	6.92375	7.08991	7.2689	7.45983	7.65755	7.86758	8.08739	8.31482	8.54986	8.78803	9.03055	9.27695	9.53267	9.79263	10.0539	10.3191	10.5838	10.8529	11.1269	11.4052	11.6895	11.9751	12.2613	12.547	12.8323	13.118	13.402	13.6845	13.9614	14.2339	14.5016	14.7638	15.0212	15.2713	15.5142	15.7506	15.9782	16.1974	16.409	16.6125	16.8085	16.9936	17.1687
8.1283	8.14047	8.17472	8.22732	8.30372	8.39996	8.51828	8.65541	8.81097	8.97936	9.16819	9.37443	9.58897	9.81096	10.0404	10.2752	10.5197	10.7683	11.0201	11.2697	11.5227	11.7781	12.0387	12.299	12.5599	12.8212	13.0847	13.3508	13.6159	13.8814	14.149	14.4147	14.6779	14.9351	15.1883	15.4375	15.6796	15.9155	16.1438	16.3682	16.5832	16.7903	16.9885	17.1772	17.36	17.534	17.698	17.8538	17.9992	18.1374
10.0454	10.0538	10.0851	10.1363	10.2072	10.3001	10.4099	10.5396	10.6865	10.8484	11.0252	11.2123	11.4133	11.6331	11.8596	12.0932	12.3276	12.5728	12.8199	13.0715	13.3246	13.5757	13.8193	14.0687	14.3178	14.5647	14.809	15.0507	15.2913	15.5297	15.763	15.9956	16.2261	16.4513	16.6703	16.8823	17.0877	17.289	17.4804	17.6616	17.8352	18.0016	18.1612	18.3093	18.4472	18.5788	18.7019	18.8165	18.9202	19.017
12.1109	12.12	12.148	12.1955	12.2593	12.3415	12.4409	12.5576	12.6903	12.8377	12.9995	13.175	13.3622	13.5603	13.7619	13.9814	14.2073	14.4416	14.6759	14.9156	15.1582	15.4004	15.6398	15.8731	16.1018	16.326	16.547	16.7649	16.9728	17.1757	17.3731	17.5655	17.7503	17.9331	18.1118	18.2844	18.4462	18.6	18.7482	18.8907	19.0184	19.1395	19.2524	19.3589	19.4535	19.5385	19.6155	19.6891	19.7485	19.8027
14.2988	14.3083	14.3324	14.3725	14.4298	14.5016	14.5883	14.6911	14.8076	14.9377	15.0803	15.2374	15.4034	15.5798	15.7672	15.96	16.1531	16.3585	16.5764	16.7928	17.0108	17.2299	17.4455	17.6604	17.8706	18.0708	18.263	18.4435	18.6198	18.7883	18.9481	19.0998	19.242	19.3754	19.5007	19.6224	19.7379	19.8456	19.945	20.0372	20.119	20.193	20.2591	20.3182	20.3669	20.4058	20.4383	20.4638	20.4817	20.4904
16.5751	16.5829	16.6023	16.6364	16.6831	16.7438	16.8173	16.9035	17.0015	17.1103	17.2299	17.3623	17.5031	17.6529	17.8117	17.9746	18.1445	18.3159	18.488	18.6639	18.8508	19.038	19.2199	19.4025	19.5811	19.7521	19.9155	20.0703	20.2119	20.3362	20.4565	20.5683	20.6682	20.7548	20.8319	20.9001	20.9591	21.0132	21.0587	21.1011	21.1328	21.1574	21.174	21.1846	21.1855	21.1759	21.1631	21.1419	21.1165	21.0789
18.884	18.8906	18.9066	18.9312	18.9674	19.0168	19.0734	19.1401	19.2165	19.3033	19.399	19.5037	19.6154	19.7358	19.8624	19.9936	20.1308	20.2653	20.4066	20.5451	20.6794	20.8153	20.9557	21.095	21.2292	21.3575	21.4807	21.5985	21.7045	21.7984	21.879	21.9422	22.0001	22.0471	22.0802	22.0968	22.1062	22.108	22.0953	22.0802	22.0587	22.0301	21.9971	21.9546	21.9053	21.8503	21.7934	21.725	21.6506	21.5707
21.1914	21.1981	21.2087	21.2261	21.2515	21.2848	21.3246	21.3724	21.427	21.4879	21.5567	21.6308	21.7108	21.7965	21.8864	21.9812	22.0802	22.1785	22.2747	22.3731	22.4684	22.5611	22.6443	22.726	22.8098	22.8906	22.9631	23.0307	23.0927	23.1438	23.1826	23.2118	23.2254	23.2216	23.2132	23.192	23.1579	23.1062	23.0487	22.9805	22.9012	22.8176	22.7275	22.6347	22.5368	22.432	22.3222	22.209	22.0912	21.9688
23.5083	23.5083	23.5143	23.525	23.537	23.5553	23.5766	23.6028	23.6328	23.6679	23.707	23.7476	23.7942	23.8419	23.892	23.9447	23.997	24.0517	24.1037	24.1555	24.2039	24.245	24.2818	24.313	24.3316	24.3459	24.3654	24.375	24.3774	24.3777	24.3682	24.3499	24.3243	24.2818	24.2266	24.1595	24.0821	23.9953	23.8955	23.7795	23.6547	23.5237	23.3804	23.2325	23.0822	22.9282	22.7699	22.6097	22.4462	22.2817
25.7913	25.7892	25.7936	25.7938	25.7955	25.7979	25.8033	25.808	25.8136	25.8204	25.8289	25.8355	25.8443	25.8525	25.8637	25.8709	25.8762	25.8813	25.8839	25.885	25.8798	25.8724	25.8577	25.8364	25.8067	25.7676	25.7181	25.6593	25.6034	25.5407	25.4721	25.398	25.3145	25.2263	25.1275	25.0157	24.8943	24.7551	24.6131	24.4648	24.3026	24.1268	23.9437	23.7519	23.551	23.3471	23.142	22.9375	22.7295	22.5185
27.9726	27.9687	27.9667	27.9614	27.951	27.9407	27.9258	27.9103	27.8916	27.8706	27.8466	27.82	27.7924	27.7609	27.7275	27.6896	27.6502	27.6067	27.5605	27.5088	27.4533	27.3953	27.3285	27.2567	27.1755	27.0859	26.9885	26.8802	26.7595	26.6291	26.5021	26.3654	26.2246	26.0797	25.9276	25.7716	25.6029	25.427	25.2401	25.0417	24.8398	24.6305	24.4125	24.1838	23.9447	23.6991	23.4491	23.1998	22.9511	22.7001
29.956	29.9535	29.9456	29.9323	29.9143	29.8912	29.8625	29.8304	29.7901	29.7449	29.6939	29.6383	29.5768	29.5102	29.4378	29.3608	29.2762	29.1891	29.0971	28.9971	28.8927	28.7822	28.6664	28.5463	28.418	28.2816	28.1358	27.9785	27.8118	27.6376	27.4453	27.2508	27.0531	26.851	26.6415	26.4305	26.2147	25.9942	25.7685	25.5336	25.2895	25.039	24.7859	24.527	24.2621	23.988	23.7061	23.4187	23.1304	22.8381
31.7506	31.7467	31.7334	31.7138	31.684	31.6486	31.6047	31.5504	31.4896	31.4203	31.3427	31.2571	31.1661	31.0658	30.9593	30.8475	30.7265	30.6006	30.4686	30.3294	30.182	30.0274	29.8681	29.7015	29.528	29.3475	29.1578	28.9604	28.7524	28.5348	28.3063	28.0676	27.8125	27.5531	27.2965	27.0299	26.7595	26.4888	26.2166	25.9401	25.6611	25.3769	25.0847	24.7926	24.4982	24.1992	23.8965	23.5862	23.2726	22.954
33.4586	33.4556	33.4368	33.4051	33.3636	33.3091	33.2413	33.1619	33.0717	32.9709	32.8611	32.7418	32.6144	32.4779	32.335	32.1838	32.0268	31.8628	31.6905	31.5153	31.3301	31.1373	30.9375	30.7316	30.5172	30.2946	30.0658	29.8273	29.5825	29.3275	29.0621	28.7862	28.4999	28.2049	27.8931	27.5794	27.2646	26.9469	26.6234	26.3015	25.9806	25.6596	25.3356	25.01	24.679	24.3535	24.0263	23.6975	23.3659	23.0336
35.0503	35.0442	35.0198	34.9821	34.9299	34.8633	34.7844	34.6928	34.5879	34.4718	34.3433	34.2048	34.0515	33.892	33.721	33.5401	33.3492	33.1457	32.9298	32.7042	32.4642	32.2107	31.9407	31.6747	31.4109	31.1426	30.8704	30.5925	30.3091	30.0186	29.7208	29.4129	29.0958	28.7707	28.4358	28.0921	27.7297	27.3718	27.0126	26.6504	26.2839	25.9187	25.5581	25.2003	24.8421	24.485	24.1236	23.7785	23.4278	23.0781
36.0848	36.0791	36.0563	36.0187	35.9697	35.9044	35.826	35.7346	35.63	35.512	35.3797	35.235	35.0765	34.9049	34.7216	34.5238	34.3162	34.0966	33.8674	33.6301	33.3812	33.1267	32.8625	32.589	32.3052	32.0105	31.7043	31.3847	31.0477	30.6904	30.3255	29.9726	29.6195	29.2631	28.9002	28.5308	28.1553	27.7709	27.3708	26.9774	26.5819	26.1861	25.7876	25.3922	25.0029	24.6181	24.2383	23.8614	23.4827	23.1236
36.5617	36.5544	36.5305	36.4902	36.4329	36.3647	36.2993	36.217	36.1202	36.0078	35.8795	35.7348	35.5759	35.3984	35.2082	35.0036	34.7926	34.5703	34.3387	34.0906	33.8333	33.5659	33.2885	33.0017	32.7059	32.4018	32.0932	31.7745	31.4486	31.1143	30.7724	30.4218	30.0629	29.6906	29.3063	28.91	28.5039	28.0948	27.6835	27.2673	26.8397	26.4218	26.0056	25.59	25.1731	24.7595	24.3536	23.9569	23.5652	23.1783
36.5716	36.5843	36.6039	36.6079	36.5902	36.5514	36.497	36.421	36.3273	36.2094	36.0785	35.9352	35.7792	35.606	35.4181	35.2145	34.9969	34.7646	34.5223	34.2641	33.9952	33.7154	33.4249	33.1268	32.8193	32.5021	32.182	31.8521	31.5182	31.1769	30.8337	30.482	30.1254	29.7641	29.3968	29.0238	28.6446	28.2537	27.8558	27.4462	27.0314	26.602	26.1665	25.7414	25.319	24.8986	24.4786	24.0626	23.6545	23.2558
36.7771	36.7688	36.7381	36.6901	36.6206	36.5477	36.4959	36.4292	36.3435	36.2407	36.1171	35.9733	35.8099	35.6287	35.4269	35.2085	34.9738	34.7238	34.4618	34.1862	33.8973	33.6018	33.2937	32.9823	32.6627	32.3387	32.009	31.6758	31.3379	30.9976	30.6553	30.3097	29.9586	29.6068	29.2513	28.8933	28.5334	28.1692	27.8006	27.4254	27.0416	26.6509	26.2547	25.8405	25.4236	25.0113	24.6021	24.1933	23.7843	23.3775
37.4251	37.408	37.358	37.2862	37.1653	37.0013	36.7967	36.5676	36.3321	36.1757	36.0431	35.8796	35.6939	35.4874	35.263	35.0179	34.7582	34.483	34.1965	33.8969	33.5892	33.2751	32.9542	32.6298	32.2982	31.9648	31.6301	31.2946	30.9593	30.6204	30.2854	29.9479	29.6105	29.273	28.9348	28.5982	28.2593	27.9211	27.5805	27.2399	26.8952	26.546	26.1913	25.8293	25.4661	25.0771	24.69	24.3079	23.9258	23.544
36.1278	36.7365	36.4718	36.3889	36.3028	36.2026	36.0848	35.9549	35.8275	35.7711	36.2945	36.6723	35.6658	35.2891	34.9795	34.6756	34.3703	34.06	33.7434	33.4177	33.0876	32.7551	32.4197	32.0828	31.7445	31.4055	31.0687	30.7333	30.4013	30.0689	29.7445	29.4224	29.1055	28.7885	28.4779	28.1675	27.858	27.5502	27.2418	26.9343	26.629	26.3227	26.0163	25.706	25.3911	25.0702	24.7464	24.3961	24.0507	23.7106
35.9228	35.9077	35.8671	35.8143	35.6275	35.6565	35.5137	35.3418	35.1491	34.9404	34.7238	34.4828	34.2222	33.964	33.8189	34.008	33.7546	33.4174	33.091	32.7683	32.4508	32.1326	31.8069	31.4768	31.148	30.8177	30.4893	30.1591	29.8344	29.5004	29.1714	28.8536	28.5399	28.2381	27.9409	27.6491	27.3645	27.0835	26.8112	26.5414	26.2818	26.0225	25.7631	25.507	25.248	24.9876	24.723	24.4543	24.1781	23.8773
35.5546	35.556	35.531	35.491	35.4159	35.3135	35.1974	35.062	34.8759	34.6397	34.3783	34.0971	33.7994	33.4892	33.1674	32.8439	32.531	32.2928	32.0937	31.8566	31.6062	31.3203	31.0175	30.7061	30.3932	30.0773	29.7625	29.451	29.1461	28.8452	28.5488	28.2604	27.9789	27.7066	27.4425	27.1855	26.9306	26.6751	26.4301	26.1896	25.9589	25.7344	25.515	25.3012	25.0876	24.8811	24.6727	24.463	24.2553	24.0379
35.2399	35.2224	35.1655	35.0577	34.93	34.7848	34.6187	34.4322	34.2305	34.0114	33.7934	33.5124	33.2062	32.884	32.5491	32.2088	31.8621	31.5161	31.1765	30.8594	30.6275	30.3674	30.0953	29.8266	29.5494	29.2699	28.9877	28.7076	28.4306	28.1578	27.8919	27.6298	27.3736	27.1254	26.8892	26.6603	26.4413	26.2328	26.0341	25.8467	25.6657	25.4899	25.3096	25.1336	24.9642	24.7959	24.632	24.4692	24.3103	24.1426
34.4065	34.3919	34.3491	34.2841	34.1943	34.0626	33.8845	33.6626	33.4331	33.1977	32.9487	32.6961	32.4402	32.1419	31.8217	31.4873	31.1443	30.7968	30.4489	30.103	29.7642	29.4452	29.1937	28.9533	28.6909	28.4437	28.1979	27.9512	27.7072	27.4672	27.2326	27.0058	26.7848	26.5715	26.369	26.1764	25.992	25.8177	25.6488	25.4894	25.3414	25.1992	25.0625	24.9358	24.8123	24.6896	24.5685	24.4378	24.3105	24.1866
33.1793	33.1739	33.1499	33.1001	33.0226	32.9227	32.8015	32.6561	32.4751	32.2686	32.0201	31.755	31.49	31.2237	30.9472	30.6702	30.3654	30.0477	29.7247	29.3982	29.0728	28.7484	28.4349	28.1376	27.8811	27.6825	27.4489	27.2292	27.0207	26.819	26.6223	26.4325	26.2476	26.071	25.9005	25.7382	25.5823	25.4359	25.2968	25.1689	25.0456	24.9279	24.8155	24.7119	24.6133	24.521	24.4329	24.3465	24.2629	24.1841
31.601	31.5904	31.5561	31.5039	31.4389	31.3695	31.2874	31.1913	31.0797	30.9546	30.804	30.6347	30.4425	30.2133	29.9687	29.7233	29.467	29.2303	28.9613	28.685	28.4003	28.1171	27.829	27.5478	27.2726	27.0158	26.7909	26.6303	26.4408	26.2577	26.0959	25.9402	25.7867	25.6372	25.4949	25.3589	25.2282	25.1055	24.9879	24.8759	24.7693	24.6723	24.5805	24.4973	24.421	24.35	24.2866	24.2218	24.1632	24.1072
29.5304	29.5317	29.5302	29.5148	29.4922	29.4546	29.4002	29.3519	29.3017	29.2439	29.1816	29.1052	29.0149	28.9078	28.7863	28.6434	28.462	28.2715	28.0685	27.8849	27.6763	27.4597	27.239	27.0142	26.7927	26.5698	26.3501	26.1436	25.9606	25.8342	25.6813	25.5302	25.3972	25.2735	25.154	25.0389	24.9287	24.8234	24.7231	24.6292	24.5412	24.4597	24.3817	24.3093	24.2434	24.1867	24.1368	24.0924	24.0542	24.0189
27.1515	27.1475	27.1544	27.161	27.1722	27.1879	27.2138	27.2393	27.2484	27.2499	27.2646	27.2675	27.2708	27.2625	27.2479	27.2179	27.1792	27.1277	27.0529	26.9464	26.8205	26.7113	26.5731	26.4281	26.2757	26.1166	25.9546	25.7878	25.6234	25.4638	25.3224	25.2295	25.1096	24.9841	24.8763	24.7731	24.681	24.5941	24.5107	24.4322	24.359	24.29	24.2247	24.1654	24.1142	24.0657	24.0252	23.9865	23.9561	23.9299
25.0242	25.0318	25.0443	25.0609	25.0753	25.1011	25.1379	25.1787	25.2187	25.261	25.3016	25.3366	25.3832	25.4563	25.5468	25.6286	25.6975	25.7517	25.7924	25.8216	25.8288	25.8005	25.7516	25.7133	25.6452	25.5649	25.472	25.3703	25.2624	25.1503	25.0337	24.9207	24.8223	24.7634	24.6754	24.5735	24.4909	24.4134	24.3427	24.277	24.2147	24.1584	24.104	24.0562	24.0141	23.976	23.9449	23.917	23.8959	23.8788
23.1013	23.0995	23.1154	23.1438	23.1756	23.2168	23.2625	23.3169	23.3805	23.4576	23.5419	23.6242	23.716	23.7941	23.8696	23.9701	24.0812	24.1968	24.3257	24.4669	24.5903	24.6975	24.7798	24.8338	24.8509	24.8743	24.8635	24.8368	24.7981	24.7538	24.6977	24.6324	24.5617	24.4901	24.4309	24.4	24.3409	24.2712	24.2094	24.1568	24.106	24.0622	24.0164	23.9777	23.946	23.9181	23.896	23.8769	23.8628	23.8543
21.3324	21.3334	21.3506	21.378	21.4146	21.4683	21.5347	21.6121	21.6918	21.7815	21.8841	21.9949	22.1182	22.2451	22.3757	22.5035	22.6227	22.7544	22.8974	23.0511	23.2022	23.3561	23.5147	23.6844	23.8486	23.9785	24.0575	24.1463	24.1991	24.2251	24.2354	24.2319	24.2177	24.1975	24.1746	24.1446	24.1215	24.1271	24.0935	24.0543	24.0178	23.9887	23.9587	23.9346	23.9118	23.8915	23.8764	23.865	23.8584	23.8599
19.6868	19.691	19.71	19.7437	19.7926	19.8576	19.929	20.0137	20.1125	20.2246	20.3451	20.4734	20.6136	20.759	20.9156	21.0794	21.248	21.4139	21.5669	21.7317	21.9044	22.0875	22.2689	22.4544	22.6414	22.8256	23.0084	23.1911	23.3423	23.4966	23.6116	23.6933	23.7522	23.7949	23.824	23.8428	23.8553	23.8676	23.8889	23.9235	23.9211	23.9068	23.8985	23.889	23.8882	23.884	23.8866	23.8871	23.8908	23.8974
18.2388	18.2453	18.2723	18.3126	18.3664	18.4332	18.5151	18.6033	18.7049	18.8186	18.945	19.0829	19.2278	19.3818	19.5488	19.7313	19.9207	20.1116	20.3127	20.5104	20.6908	20.8783	21.0757	21.2803	21.4868	21.6958	21.9055	22.1153	22.3226	22.523	22.6914	22.8972	23.0784	23.22	23.332	23.4217	23.4954	23.5548	23.6045	23.6503	23.7032	23.7735	23.8043	23.8247	23.8433	23.8637	23.8853	23.9063	23.9318	23.9585
17.2671	17.2721	17.288	17.3184	17.3622	17.4219	17.494	17.5809	17.6751	17.7845	17.904	18.0335	18.18	18.3327	18.4878	18.6527	18.8209	18.9977	19.1801	19.3702	19.5684	19.7704	19.9687	20.1741	20.3921	20.6143	20.8362	21.0621	21.2871	21.5173	21.7449	21.9692	22.1645	22.3905	22.5899	22.7788	22.9523	23.0959	23.2127	23.3153	23.4063	23.4927	23.5815	23.6798	23.7373	23.7973	23.855	23.9061	23.9539	24.0052
16.5616	16.5685	16.5866	16.6167	16.6583	16.7115	16.7783	16.8564	16.9394	17.0307	17.1353	17.2501	17.3691	17.4989	17.6368	17.7867	17.9463	18.1112	18.2842	18.467	18.6542	18.8475	19.044	19.2495	19.4362	19.6284	19.8335	20.0594	20.3014	20.5424	20.784	21.028	21.2714	21.5149	21.7341	21.9814	22.2102	22.4243	22.6194	22.8024	22.9771	23.1285	23.2624	23.3892	23.5192	23.6498	23.7398	23.8305	23.9186	24.0092
16.0118	16.0159	16.0309	16.0589	16.0962	16.14	16.1934	16.2554	16.329	16.4114	16.5048	16.6074	16.7204	16.8343	16.9597	17.0945	17.2329	17.3814	17.5373	17.6987	17.8695	18.0529	18.2438	18.4413	18.6451	18.8522	19.0446	19.2411	19.4503	19.6666	19.8896	20.13	20.3851	20.645	20.9054	21.1616	21.4066	21.6728	21.9222	22.1633	22.3901	22.6011	22.7973	22.9858	23.1727	23.3469	23.5211	23.6889	23.8147	23.9422
15.5288	15.5354	15.5493	15.5704	15.5987	15.638	15.6866	15.7431	15.807	15.8799	15.9608	16.0507	16.1496	16.2544	16.3697	16.4962	16.6314	16.7678	16.9153	17.068	17.2295	17.3934	17.5624	17.7462	17.9369	18.1445	18.354	18.5645	18.7667	18.9683	19.1796	19.4016	19.6267	19.8637	20.1057	20.3685	20.6428	20.9129	21.1873	21.4714	21.741	22.0094	22.263	22.5074	22.7379	22.9591	23.1726	23.3812	23.5959	23.7977
15.0932	15.0962	15.1053	15.1235	15.1498	15.1841	15.226	15.2758	15.3337	15.3992	15.4742	15.555	15.6496	15.7504	15.859	15.9751	16.0994	16.2305	16.3736	16.5194	16.6775	16.8406	17.007	17.177	17.3521	17.5381	17.7303	17.9365	18.1556	18.3767	18.5899	18.7974	19.0184	19.2467	19.4819	19.7246	19.9743	20.2299	20.5043	20.7876	21.0868	21.3888	21.6791	21.971	22.2563	22.5305	22.7944	23.0506	23.3032	23.553
14.6775	14.6832	14.6937	14.7108	14.7338	14.766	14.8076	14.8553	14.9078	14.9658	15.0344	15.112	15.1959	15.2873	15.3894	15.5002	15.6181	15.7423	15.8768	16.0199	16.1713	16.3293	16.4933	16.6699	16.8491	17.0357	17.2243	17.4163	17.6217	17.8322	18.0559	18.2895	18.5155	18.7387	18.9687	19.2116	19.4581	19.7096	19.9707	20.2374	20.5111	20.7981	21.1179	21.4388	21.7528	22.0721	22.3851	22.6924	22.9922	23.2882
14.3058	14.3102	14.3206	14.3398	14.3638	14.3931	14.4266	14.471	14.5222	14.5793	14.6425	14.7175	14.7999	14.8864	14.9792	15.0831	15.1955	15.3172	15.4432	15.5787	15.7262	15.8839	16.0434	16.2121	16.3907	16.5786	16.7746	16.9715	17.173	17.3841	17.6007	17.8277	18.0619	18.3033	18.5489	18.7905	19.0395	19.295	19.5579	19.8246	20.0993	20.3826	20.671	20.9628	21.3016	21.6436	21.983	22.3299	22.6793	23.0261
13.9981	14.0013	14.0105	14.0286	14.0476	14.0784	14.115	14.1569	14.2034	14.2608	14.3228	14.3888	14.4656	14.5481	14.6375	14.7398	14.8448	14.9583	15.0822	15.2152	15.3517	15.4988	15.6575	15.8211	15.9971	16.182	16.3718	16.5762	16.7857	17.0015	17.2203	17.4505	17.6863	17.9284	18.1788	18.44	18.7031	18.9627	19.2306	19.5066	19.7888	20.0782	20.3743	20.6805	20.9948	21.3104	21.6658	22.033	22.4008	22.7766
13.7699	13.7726	13.7778	13.7916	13.8131	13.8429	13.8718	13.9148	13.9619	14.0145	14.0727	14.1386	14.2096	14.2948	14.3799	14.475	14.579	14.6885	14.8048	14.9292	15.0652	15.2092	15.3577	15.5182	15.687	15.8681	16.0551	16.2511	16.4586	16.6709	16.8983	17.1349	17.3745	17.6237	17.8805	18.1474	18.4188	18.7024	18.9877	19.2776	19.5724	19.8756	20.1825	20.4981	20.8225	21.1542	21.4914	21.8373	22.2069	22.5908
13.6135	13.6162	13.6255	13.6417	13.6617	13.6866	13.7195	13.7602	13.8015	13.8546	13.9126	13.9775	14.0527	14.1274	14.2138	14.3032	14.4059	14.5102	14.6259	14.749	14.8781	15.0167	15.1629	15.3184	15.4831	15.6579	15.8418	16.0319	16.2373	16.4481	16.6723	16.9044	17.1484	17.403	17.6658	17.9401	18.2208	18.5122	18.8125	19.1176	19.4291	19.748	20.069	20.3957	20.7279	21.0657	21.4078	21.7593	22.114	22.4832
13.5556	13.5602	13.5705	13.5869	13.6063	13.6329	13.6647	13.701	13.7472	13.7991	13.856	13.9204	13.9892	14.0674	14.1478	14.2428	14.3394	14.4452	14.5566	14.6764	14.8028	14.9405	15.0851	15.2385	15.3992	15.5725	15.7516	15.9428	16.1413	16.3541	16.573	16.8048	17.0447	17.2965	17.56	17.8303	18.1135	18.4041	18.7059	19.0161	19.3364	19.6646	19.9962	20.332	20.6748	21.0199	21.3683	21.7197	22.0776	22.4384
13.6102	13.6148	13.6241	13.6402	13.6587	13.6854	13.719	13.7577	13.8052	13.8561	13.913	13.974	14.0453	14.1213	14.2066	14.2975	14.3949	14.4981	14.6111	14.7305	14.8591	14.9947	15.1376	15.2875	15.4509	15.619	15.8	15.9839	16.1846	16.3889	16.6043	16.8308	17.0665	17.3134	17.5683	17.8314	18.1092	18.3966	18.693	18.997	19.3098	19.6339	19.9634	20.3012	20.6433	20.9907	21.3426	21.6951	22.0477	22.4028
13.7876	13.7923	13.7993	13.8141	13.8369	13.865	13.8947	13.9377	13.9831	14.035	14.0922	14.1546	14.227	14.3031	14.3872	14.4775	14.5731	14.6822	14.7909	14.9105	15.0384	15.1711	15.3136	15.4653	15.6209	15.7901	15.9663	16.148	16.3394	16.543	16.7509	16.9692	17.2005	17.4337	17.682	17.9395	18.204	18.479	18.7654	19.0575	19.3594	19.6706	19.9888	20.3167	20.6509	20.9898	21.3344	21.6829	22.0323	22.3836
14.069	14.0712	14.0797	14.0944	14.1168	14.1446	14.179	14.221	14.2642	14.3178	14.3746	14.4402	14.5104	14.5896	14.6715	14.7627	14.8608	14.9643	15.0761	15.1959	15.3186	15.4541	15.593	15.7407	15.8941	16.062	16.2292	16.4064	16.5952	16.7902	16.9932	17.202	17.421	17.6496	17.8866	18.1291	18.3826	18.6441	18.9118	19.1908	19.4759	19.7708	20.0731	20.3778	20.6945	21.0168	21.3465	21.6763	22.0152	22.3557
14.4309	14.4328	14.4394	14.4559	14.4791	14.5046	14.5384	14.5806	14.6256	14.6786	14.7359	14.8018	14.8719	14.9529	15.0346	15.1244	15.2253	15.3271	15.4353	15.5549	15.6789	15.81	15.9468	16.0934	16.2433	16.4019	16.5679	16.7419	16.9237	17.1109	17.3017	17.5034	17.713	17.9312	18.1547	18.3841	18.6204	18.8675	19.1206	19.3803	19.644	19.9177	20.1968	20.4838	20.7745	21.0722	21.3762	21.6868	21.9984	22.3124
14.8508	14.8534	14.8621	14.8777	14.899	14.9244	14.9607	14.9989	15.0446	15.0968	15.1557	15.2195	15.2927	15.3696	15.4533	15.542	15.6393	15.7441	15.8493	15.9643	16.087	16.2154	16.3461	16.4873	16.6359	16.7901	16.9523	17.116	17.2871	17.4681	17.6545	17.8469	18.0456	18.2514	18.4624	18.6772	18.8983	19.1245	19.3597	19.5996	19.8443	20.0955	20.3504	20.6103	20.8751	21.146	21.4179	21.6973	21.9789	22.2628
15.315	15.3177	15.3275	15.3422	15.3637	15.389	15.4232	15.4608	15.5075	15.5567	15.6148	15.679	15.752	15.8237	15.9058	15.9925	16.0861	16.1863	16.2938	16.4021	16.5207	16.6458	16.7752	16.9082	17.0494	17.1964	17.3511	17.5121	17.6764	17.8474	18.0235	18.2017	18.387	18.5764	18.7745	18.975	19.1813	19.3907	19.6064	19.8241	20.0464	20.2745	20.504	20.7374	20.9737	21.2142	21.459	21.7032	21.9507	22.1992
15.8045	15.8088	15.8186	15.8336	15.8526	15.88	15.9134	15.9485	15.9924	16.0408	16.0985	16.1587	16.2275	16.296	16.3763	16.4631	16.5503	16.6451	16.7503	16.8539	16.966	17.0829	17.2076	17.3365	17.4706	17.6073	17.7507	17.9008	18.0542	18.213	18.3772	18.5456	18.7186	18.8934	19.0737	19.2588	19.447	19.6389	19.8336	20.0306	20.2304	20.433	20.6344	20.8406	21.0476	21.2557	21.4656	21.673	21.8848	22.0955
16.3069	16.3104	16.3215	16.335	16.3532	16.378	16.4084	16.444	16.4869	16.5322	16.5877	16.6453	16.7083	16.7761	16.8505	16.9326	17.0149	17.1045	17.2012	17.3025	17.4076	17.5167	17.6322	17.7528	17.8763	18.0068	18.1372	18.2743	18.4148	18.56	18.7088	18.8619	19.0187	19.1769	19.3385	19.5035	19.6705	19.8415	20.0117	20.1851	20.3581	20.535	20.7104	20.8866	21.0651	21.2421	21.4188	21.5922	21.7678	21.9392
16.8031	16.8062	16.8153	16.8294	16.8471	16.8715	16.8983	16.9336	16.9721	17.0165	17.0681	17.1213	17.1797	17.2443	17.3136	17.3887	17.4664	17.5485	17.6369	17.7311	17.8281	17.9271	18.0326	18.1426	18.256	18.3753	18.4944	18.6182	18.7447	18.8749	19.0064	19.1414	19.2802	19.4187	19.5592	19.7019	19.8456	19.9922	20.1394	20.2875	20.4358	20.5854	20.7312	20.8758	21.0196	21.1641	21.3067	21.4443	21.5817	21.7126
17.282	17.2845	17.2911	17.3029	17.3218	17.3438	17.3676	17.4009	17.4371	17.4782	17.5221	17.5734	17.6253	17.6849	17.7475	17.8145	17.8878	17.9622	18.0409	18.1262	18.214	18.3029	18.3942	18.4926	18.5926	18.6982	18.8038	18.9113	19.0239	19.1355	19.2492	19.3651	19.4846	19.6024	19.7223	19.841	19.9624	20.083	20.2038	20.3218	20.4408	20.5571	20.6708	20.7838	20.8959	21.0043	21.1088	21.2082	21.3045	21.3994
17.7282	17.73	17.7353	17.7469	17.7632	17.7816	17.806	17.8356	17.866	17.9021	17.941	17.9861	18.0328	18.0873	18.1425	18.201	18.2659	18.3303	18.3985	18.4737	18.5485	18.6293	18.7075	18.7915	18.8763	18.9655	19.0558	19.1465	19.2393	19.3337	19.4271	19.5212	19.6168	19.7143	19.8093	19.9035	19.9984	20.0915	20.1836	20.2729	20.3599	20.4426	20.5262	20.6057	20.682	20.7533	20.8184	20.8815	20.9399	20.9931
18.1304	18.1297	18.1341	18.1444	18.1587	18.1741	18.1955	18.2191	18.2469	18.2786	18.3111	18.3509	18.3943	18.4379	18.4859	18.5344	18.5892	18.6455	18.7035	18.7619	18.8255	18.8936	18.9581	19.0253	19.0948	19.165	19.2392	19.3113	19.3841	19.4592	19.5316	19.6034	19.6741	19.7467	19.8168	19.8846	19.9521	20.0157	20.0774	20.1368	20.1908	20.2418	20.2905	20.3353	20.3749	20.4085	20.4362	20.4592	20.4779	20.4897
18.4699	18.4727	18.4788	18.4868	18.4966	18.5109	18.5288	18.5457	18.5699	18.5944	18.6242	18.657	18.6909	18.7245	18.7643	18.8051	18.8461	18.8915	18.9401	18.9844	19.0345	19.0853	19.1381	19.1875	19.2394	19.2931	19.3465	19.398	19.4501	19.5028	19.5539	19.6009	19.648	19.6948	19.7383	19.7777	19.8151	19.85	19.8807	19.908	19.9287	19.946	19.9598	19.9679	19.97	19.967	19.9552	19.9383	19.9154	19.8847
18.7513	18.7515	18.7554	18.7611	18.7705	18.7823	18.7941	18.8099	18.8289	18.8485	18.8715	18.892	18.9183	18.9427	18.9725	19.0029	19.0312	19.0647	19.1002	19.1301	19.1658	19.1991	19.2368	19.27	19.3049	19.3355	19.3686	19.4013	19.4307	19.4596	19.4876	19.5113	19.5322	19.5501	19.5666	19.5789	19.5856	19.5902	19.5891	19.5829	19.5699	19.5534	19.5302	19.5026	19.4678	19.4263	19.3754	19.3186	19.2552	19.1833
18.9604	18.9611	18.9636	18.967	18.9729	18.9801	18.9892	18.9999	19.0107	19.0229	19.0365	19.052	19.0678	19.0864	19.1022	19.1204	19.1398	19.1581	19.178	19.1974	19.2144	19.2325	19.2503	19.2671	19.2802	19.2929	19.3047	19.314	19.3218	19.326	19.3273	19.3272	19.3219	19.3118	19.299	19.2822	19.2597	19.2311	19.1982	19.1581	19.113	19.0604	19.0025	18.9379	18.8665	18.7868	18.6986	18.6014	18.4979	18.3861
19.0838	19.0841	19.0868	19.0889	19.0921	19.0937	19.0986	19.1035	19.109	19.114	19.1195	19.1295	19.136	19.1417	19.1467	19.153	19.1615	19.1627	19.1689	19.1739	19.1746	19.1751	19.1735	19.172	19.1675	19.1585	19.1472	19.1328	19.1179	19.0973	19.074	19.0466	19.0141	18.9753	18.9334	18.8847	18.8331	18.7738	18.7093	18.6365	18.5572	18.4692	18.3754	18.2743	18.1662	18.0506	17.9245	17.791	17.6477	17.4963
19.1203	19.1202	19.1205	19.1215	19.1224	19.1221	19.1223	19.1218	19.1229	19.1216	19.1211	19.1173	19.1137	19.1078	19.105	19.0969	19.0896	19.0808	19.0698	19.0568	19.0438	19.0237	19.0034	18.9819	18.9588	18.9281	18.8959	18.8573	18.8163	18.7715	18.7216	18.6678	18.6076	18.5421	18.469	18.3898	18.3076	18.2178	18.1203	18.0153	17.9027	17.7815	17.6538	17.5178	17.3736	17.2212	17.0583	16.8898	16.7118	16.5247
19.073	19.0713	19.0691	19.0668	19.0639	19.0597	19.0541	19.0489	19.0397	19.0321	19.0221	19.0104	18.9969	18.983	18.9653	18.9455	18.9253	18.9027	18.8738	18.8461	18.8136	18.7791	18.7384	18.6953	18.6499	18.6001	18.544	18.4832	18.4173	18.3479	18.272	18.1901	18.1022	18.0092	17.9083	17.8006	17.6854	17.5646	17.4362	17.2983	17.1546	17.0014	16.8413	16.6706	16.4931	16.3062	16.1089	15.9049	15.6925	15.4726
18.92	18.9196	18.9187	18.9152	18.9079	18.9001	18.8913	18.8777	18.8648	18.8487	18.8301	18.8104	18.7843	18.7585	18.7285	18.6989	18.6624	18.6233	18.5836	18.5354	18.4855	18.4334	18.3736	18.3112	18.2432	18.1721	18.0955	18.0108	17.92	17.825	17.7251	17.6165	17.5009	17.3796	17.251	17.1151	16.9712	16.818	16.6596	16.4928	16.3158	16.1315	15.9392	15.7383	15.5292	15.3114	15.0847	14.8495	14.6066	14.3536
18.6796	18.6789	18.6744	18.6669	18.6582	18.6457	18.6299	18.6122	18.5918	18.5656	18.5401	18.5087	18.4747	18.4375	18.3977	18.3502	18.3024	18.2489	18.1904	18.1295	18.0618	17.9877	17.9149	17.8297	17.7412	17.6463	17.5478	17.4411	17.3264	17.207	17.0802	16.9479	16.807	16.6584	16.5028	16.3386	16.1666	15.9862	15.7973	15.6013	15.3955	15.1821	14.9596	14.7299	14.4918	14.2447	13.991	13.728	13.4574	13.1814
18.3335	18.3323	18.3281	18.3182	18.3052	18.2891	18.2696	18.2461	18.2181	18.1876	18.1514	18.1126	18.0665	18.0181	17.9643	17.908	17.8442	17.7768	17.7034	17.6251	17.5407	17.4487	17.3535	17.2534	17.1432	17.0265	16.9045	16.7773	16.6392	16.497	16.3455	16.188	16.0234	15.8504	15.6686	15.4798	15.281	15.0731	14.8579	14.6349	14.4031	14.1635	13.9151	13.6588	13.3953	13.1246	12.8452	12.5591	12.2662	11.9674
17.8965	17.8945	17.8861	17.8738	17.8599	17.8395	17.8112	17.7827	17.7488	17.7073	17.6632	17.6129	17.5598	17.5012	17.4369	17.3642	17.2886	17.2068	17.1185	17.0219	16.9239	16.8142	16.7	16.5791	16.4525	16.3151	16.1721	16.0224	15.8656	15.6985	15.5257	15.3432	15.1557	14.9589	14.7549	14.5402	14.318	14.0864	13.8494	13.601	13.3483	13.0864	12.8157	12.5371	12.2526	11.9607	11.6635	11.3606	11.0525	10.7394
17.3528	17.3507	17.3438	17.331	17.3112	17.2876	17.2584	17.2226	17.1818	17.1368	17.0827	17.0246	16.9602	16.8873	16.8114	16.728	16.6396	16.5416	16.4393	16.3296	16.2113	16.0896	15.9558	15.8177	15.6726	15.5173	15.3551	15.1837	15.0082	14.8211	14.6258	14.4229	14.2138	13.9963	13.77	13.5325	13.2893	13.0397	12.7807	12.5145	12.2407	11.9605	11.6729	11.3778	11.0766	10.7703	10.4597	10.1447	9.8261	9.50406
16.7267	16.7225	16.7135	16.697	16.6757	16.6466	16.6096	16.5695	16.522	16.4662	16.4072	16.3411	16.2668	16.187	16.0971	16.0017	15.8991	15.7922	15.6728	15.5492	15.4191	15.2773	15.1297	14.9738	14.8097	14.6413	14.459	14.2711	14.0742	13.8712	13.6564	13.4365	13.2071	12.9699	12.7252	12.4713	12.2094	11.9426	11.6682	11.3864	11.0982	10.8026	10.5014	10.194	9.88357	9.57141	9.25527	8.9375	8.61988	8.30083
16.0032	16.0005	15.9881	15.9677	15.9443	15.9128	15.875	15.8279	15.7741	15.7155	15.6452	15.5701	15.4867	15.3947	15.2992	15.1923	15.0782	14.9551	14.8276	14.6884	14.5426	14.3899	14.2262	14.0565	13.8771	13.69	13.4959	13.2898	13.0785	12.8589	12.6299	12.392	12.149	11.8964	11.6341	11.3667	11.0923	10.8118	10.5268	10.2324	9.93355	9.63244	9.32641	9.01732	8.70661	8.39553	8.08002	7.7648	7.45019	7.13624
15.1915	15.188	15.1773	15.1582	15.1312	15.0949	15.0527	15.0038	14.9444	14.8764	14.8039	14.7224	14.6274	14.5278	14.4197	14.3043	14.1793	14.0471	13.9055	13.7571	13.5987	13.4304	13.256	13.0731	12.879	12.6806	12.4725	12.2544	12.0281	11.797	11.5537	11.3052	11.0477	10.7862	10.5124	10.237	9.95418	9.66644	9.37297	9.07703	8.77734	8.47637	8.17308	7.86539	7.55991	7.25297	6.94737	6.64146	6.33596	6.03136
14.3128	14.3079	14.2946	14.2737	14.2443	14.2064	14.1602	14.1031	14.0402	13.9672	13.8849	13.7955	13.6988	13.5893	13.4752	13.3501	13.2145	13.0731	12.923	12.7624	12.5939	12.4169	12.2299	12.0358	11.8344	11.6213	11.4031	11.175	10.9387	10.6985	10.4462	10.1903	9.92689	9.65679	9.38257	9.10229	8.81923	8.52976	8.24022	7.9473	7.65239	7.35548	7.05825	6.76019	6.46392	6.16527	5.86877	5.57419	5.28308	4.99357
13.3573	13.3541	13.3416	13.3186	13.2879	13.2459	13.198	13.1407	13.0734	12.9942	12.9082	12.8122	12.706	12.5925	12.4692	12.3371	12.1982	12.0463	11.8878	11.7186	11.5437	11.3567	11.1628	10.9601	10.749	10.5295	10.3044	10.0697	9.82987	9.58311	9.32998	9.07065	8.80711	8.53754	8.26649	7.98861	7.70871	7.42605	7.14334	6.85674	6.56768	6.2833	5.99504	5.70629	5.42204	5.13841	4.85525	4.57637	4.2992	4.02626
12.3544	12.3498	12.3349	12.3112	12.2776	12.2339	12.1809	12.1185	12.0472	11.9662	11.8757	11.7764	11.6679	11.5482	11.4203	11.2835	11.1354	10.9804	10.8161	10.6415	10.4594	10.2677	10.0701	9.86124	9.64742	9.42653	9.19809	8.96401	8.72404	8.47915	8.22747	7.97444	7.71227	7.44835	7.18366	6.91303	6.64133	6.36693	6.09155	5.81731	5.5415	5.26592	4.9909	4.71856	4.44656	4.17889	3.91384	3.64939	3.39042	3.13746
11.3041	11.3001	11.2849	11.2597	11.2246	11.1799	11.1255	11.0615	10.9872	10.9023	10.8079	10.7054	10.5933	10.4699	10.3389	10.1989	10.0494	9.89164	9.72342	9.54867	9.36658	9.17387	8.97475	8.76901	8.55725	8.33592	8.11166	7.88178	7.64523	7.40405	7.15784	6.91041	6.65705	6.40218	6.14442	5.88536	5.62353	5.36108	5.09946	4.83582	4.57592	4.31517	4.05488	3.79748	3.54379	3.29351	3.0463	2.80071	2.56196	2.32775
10.2265	10.2196	10.2047	10.1787	10.1431	10.0971	10.0425	9.97718	9.90197	9.81763	9.72278	9.62003	9.50666	9.38615	9.25491	9.11251	8.96362	8.80595	8.64031	8.46652	8.28477	8.09756	7.90294	7.70025	7.49233	7.2762	7.05938	6.83322	6.60406	6.37109	6.13358	5.89353	5.65227	5.40598	5.16202	4.91229	4.66544	4.41597	4.16929	3.9224	3.67597	3.43178	3.18986	2.95124	2.71756	2.48395	2.2573	2.03197	1.81527	1.60146
9.1461	9.14067	9.12611	9.10099	9.06618	9.0215	8.96611	8.90197	8.82786	8.74438	8.64952	8.54734	8.43539	8.31434	8.18378	8.04563	7.89994	7.74653	7.58302	7.41314	7.23577	7.05402	6.8647	6.66766	6.46596	6.26068	6.04908	5.83275	5.61121	5.3897	5.16227	4.93461	4.7026	4.47101	4.23803	4.00399	3.77134	3.53945	3.30607	3.07814	2.84653	2.624	2.39906	2.18235	1.965	1.75451	1.54579	1.34554	1.14904	0.95723
8.08757	8.08448	8.06708	8.04334	8.00777	7.96392	7.90953	7.84703	7.77431	7.69068	7.5978	7.49837	7.38945	7.27292	7.14665	7.01279	6.87022	6.72091	6.56335	6.40025	6.2304	6.05354	5.87185	5.68339	5.4888	5.29308	5.08916	4.88482	4.67513	4.4621	4.24965	4.0337	3.81751	3.59974	3.38105	3.16365	2.94661	2.73283	2.51595	2.30482	2.09472	1.88843	1.68576	1.48752	1.29164	1.10208	0.916192	0.738004	0.561661	0.395033
7.05834	7.05582	7.03921	7.01646	6.9815	6.94013	6.88854	6.82695	6.75643	6.67677	6.58647	6.49117	6.38683	6.27427	6.15223	6.02301	5.88605	5.74168	5.59002	5.43349	5.2725	5.1053	4.92868	4.75058	4.56742	4.38069	4.19048	3.99598	3.79792	3.60123	3.39934	3.19897	2.99718	2.79441	2.59338	2.39289	2.19237	1.99498	1.79836	1.60699	1.4149	1.23107	1.0489	0.870264	0.697728	0.528614	0.366969	0.208098	0.0549824	0.0889499
6.07262	6.07066	6.05646	6.03404	6.00268	5.96125	5.91046	5.85265	5.78474	5.70701	5.62349	5.53085	5.43014	5.32319	5.20645	5.08235	4.95286	4.81526	4.67257	4.52447	4.37119	4.21172	4.04716	3.87688	3.70538	3.53037	3.35301	3.17208	2.98883	2.80369	2.61863	2.43279	2.24664	2.06101	1.87846	1.69358	1.51038	1.3339	1.15581	0.982287	0.81387	0.648703	0.487012	0.330257	0.177892	0.0314117	0.109631	0.245475	0.374668	0.497978
5.13997	5.13581	5.12379	5.10291	5.07167	5.0323	4.98524	4.92854	4.86373	4.79078	4.70961	4.6224	4.52931	4.42562	4.31626	4.19899	4.07564	3.94696	3.81175	3.67308	3.52911	3.37972	3.22663	3.06911	2.91014	2.74483	2.58005	2.41342	2.24748	2.07615	1.90572	1.73511	1.56813	1.39724	1.23145	1.06603	0.904151	0.744584	0.587607	0.433861	0.284294	0.140865	0.000604347	0.137363	0.267209	0.390072	0.511652	0.625749	0.732772	0.836864
4.26166	4.25871	4.24698	4.22387	4.1958	4.15783	4.11292	4.06051	3.99994	3.9309	3.85496	3.77328	3.68302	3.58741	3.48452	3.37562	3.26131	3.14151	3.0157	2.88474	2.74889	2.61035	2.46899	2.32458	2.17673	2.02798	1.87614	1.72401	1.5705	1.41654	1.26234	1.10992	0.957927	0.807016	0.65751	0.511834	0.369401	0.228101	0.0896027	0.0442328	0.172518	0.295347	0.416819	0.532873	0.64133	0.744631	0.84375	0.937678	1.02471	1.10477
3.44283	3.43846	3.42676	3.40728	3.37951	3.34464	3.30293	3.25268	3.19648	3.13019	3.05883	2.98344	2.89889	2.80876	2.71453	2.6138	2.5065	2.39498	2.28002	2.16057	2.03718	1.91039	1.7815	1.64866	1.51413	1.37663	1.23894	1.102	0.964189	0.82676	0.690519	0.552974	0.419703	0.286078	0.155037	0.0271812	0.0971525	0.219185	0.337355	0.45028	0.559016	0.664951	0.764943	0.858687	0.948015	1.03135	1.11099	1.18373	1.25219	1.31522
2.67806	2.67327	2.66411	2.64596	2.62182	2.58797	2.55082	2.50555	2.4534	2.39505	2.33032	2.25871	2.18154	2.09909	2.01106	1.91888	1.82141	1.71817	1.61058	1.50223	1.38964	1.27435	1.15746	1.03688	0.917286	0.79433	0.672627	0.548249	0.42696	0.304977	0.185706	0.0659414	0.0506437	0.166033	0.279733	0.38927	0.495695	0.599968	0.697384	0.791045	0.880406	0.965382	1.04613	1.12069	1.19149	1.25873	1.31963	1.37195	1.42128	1.46524
1.98203	1.98019	1.96963	1.95422	1.9295	1.90074	1.86619	1.82309	1.77576	1.71987	1.65984	1.59422	1.52511	1.44879	1.36906	1.28531	1.19603	1.10373	1.00805	0.910365	0.807604	0.705865	0.599719	0.493237	0.385637	0.27715	0.168852	0.061968	0.0441908	0.149285	0.253767	0.355813	0.456268	0.551669	0.647203	0.739682	0.827915	0.91132	0.991339	1.06862	1.14097	1.20919	1.27076	1.32744	1.38146	1.42859	1.47108	1.50777	1.53945	1.56614
1.3437	1.34121	1.33191	1.31712	1.2985	1.27087	1.23794	1.20097	1.15666	1.10655	1.05245	0.993245	0.929935	0.861602	0.790962	0.715177	0.636413	0.554143	0.468339	0.381208	0.293519	0.201484	0.109217	0.015867	0.077626	0.171128	0.26504	0.357665	0.44856	0.540145	0.627809	0.714066	0.799542	0.878059	0.956755	1.03081	1.10067	1.16885	1.23033	1.28943	1.34397	1.39454	1.43801	1.47965	1.5162	1.5463	1.57268	1.59532	1.61259	1.62385
0.769702	0.767248	0.759876	0.745663	0.72561	0.704168	0.674703	0.640333	0.602184	0.558215	0.509067	0.456442	0.400832	0.339859	0.274407	0.207482	0.138619	0.065151	0.009678	0.0849842	0.163646	0.243378	0.323451	0.401722	0.481784	0.562616	0.641356	0.717845	0.794692	0.870141	0.942277	1.01243	1.07963	1.1443	1.20661	1.2645	1.31956	1.37056	1.41758	1.45892	1.49871	1.53278	1.56095	1.58738	1.6073	1.62378	1.63495	1.64337	1.64679	1.64655
0.257936	0.253704	0.248454	0.235417	0.219063	0.197709	0.172174	0.142787	0.107322	0.0686	0.0269549	0.0171303	0.0659297	0.119346	0.174583	0.233424	0.291963	0.354118	0.419159	0.485972	0.553024	0.620774	0.688552	0.754873	0.823028	0.888838	0.953257	1.01769	1.08101	1.14203	1.19876	1.25435	1.30592	1.35704	1.4026	1.44344	1.48218	1.51964	1.5528	1.58044	1.60169	1.6208	1.63606	1.64868	1.65546	1.66063	1.66153	1.65845	1.64833	1.63617
0.188005	0.190514	0.196849	0.206989	0.22213	0.241132	0.261799	0.289408	0.319614	0.353914	0.391585	0.429948	0.473266	0.51807	0.566253	0.61619	0.668486	0.721456	0.77603	0.831716	0.885867	0.941059	0.996807	1.05075	1.10549	1.16061	1.21268	1.26379	1.31128	1.35705	1.39962	1.44427	1.48214	1.5172	1.55009	1.5777	1.60189	1.62367	1.64244	1.65594	1.66637	1.67278	1.67713	1.67727	1.67176	1.66574	1.65488	1.64145	1.62352	1.60464
0.582146	0.582859	0.590053	0.597114	0.610927	0.626888	0.645852	0.668104	0.693272	0.72232	0.754397	0.787362	0.822931	0.860005	0.898878	0.940708	0.984293	1.02901	1.07366	1.11757	1.16298	1.20518	1.25179	1.29492	1.3381	1.37924	1.41748	1.45592	1.4923	1.52575	1.55609	1.58501	1.61251	1.63095	1.65212	1.66757	1.6807	1.68962	1.69362	1.69628	1.69786	1.69294	1.68481	1.67445	1.66359	1.64608	1.62602	1.60469	1.58277	1.55841
0.918114	0.919861	0.924433	0.93052	0.9414	0.955286	0.970842	0.991429	1.01092	1.03615	1.06046	1.08755	1.11541	1.1469	1.18081	1.21398	1.24826	1.28277	1.31627	1.35192	1.38756	1.42047	1.45452	1.48902	1.52029	1.54818	1.576	1.60316	1.62781	1.64827	1.66645	1.6844	1.69643	1.70817	1.71489	1.71917	1.72202	1.72108	1.7144	1.70728	1.69802	1.68517	1.66888	1.65194	1.63344	1.60893	1.5848	1.55999	1.53512	1.50973
1.19808	1.20101	1.2046	1.21116	1.22029	1.2315	1.2441	1.25859	1.27657	1.29506	1.31434	1.33746	1.36074	1.38649	1.41059	1.43497	1.46117	1.48605	1.51161	1.53759	1.56525	1.58923	1.61102	1.63465	1.65547	1.67542	1.69163	1.70718	1.71921	1.73095	1.74113	1.7436	1.7467	1.74843	1.74409	1.74112	1.7344	1.72336	1.70925	1.69454	1.67724	1.65906	1.63712	1.61483	1.59088	1.5646	1.54039	1.5169	1.49445	1.47405
1.43598	1.43692	1.43955	1.44364	1.4483	1.45733	1.46534	1.47765	1.49233	1.5059	1.52041	1.53658	1.55434	1.57453	1.59173	1.60939	1.62767	1.64669	1.66467	1.67972	1.69773	1.71224	1.72795	1.74147	1.7502	1.76137	1.76879	1.77355	1.77799	1.77913	1.77783	1.77465	1.76773	1.76083	1.74952	1.73616	1.72273	1.7062	1.68783	1.66411	1.64335	1.6219	1.59505	1.57287	1.54751	1.52613	1.50391	1.486	1.4693	1.45186
1.61872	1.61954	1.62148	1.62619	1.63073	1.63741	1.64287	1.65054	1.66233	1.6734	1.68225	1.69407	1.70672	1.71914	1.7294	1.73998	1.75226	1.76366	1.77479	1.78437	1.792	1.79915	1.80505	1.80882	1.81219	1.81333	1.81257	1.80801	1.80357	1.79954	1.78882	1.77816	1.76666	1.75059	1.73277	1.71628	1.69651	1.67493	1.6533	1.62893	1.60274	1.58127	1.55866	1.53673	1.51841	1.50124	1.48689	1.47355	1.46496	1.45756
1.76412	1.76579	1.76626	1.76995	1.77292	1.77505	1.77941	1.78541	1.79159	1.79797	1.80409	1.80941	1.81687	1.82323	1.82835	1.83466	1.83919	1.84373	1.84855	1.84966	1.85099	1.85198	1.8493	1.84682	1.84215	1.83617	1.82625	1.81728	1.80721	1.79363	1.77801	1.76317	1.7433	1.72722	1.7042	1.68189	1.65863	1.63972	1.61528	1.59253	1.57055	1.55278	1.53597	1.52204	1.51085	1.50327	1.49702	1.49478	1.49731	1.50227
1.86915	1.86962	1.87116	1.87439	1.87485	1.87644	1.87842	1.88057	1.88278	1.88604	1.88775	1.89078	1.89119	1.89122	1.89363	1.89515	1.89417	1.89297	1.88836	1.88601	1.88034	1.87474	1.86619	1.85891	1.84753	1.83475	1.8196	1.80666	1.78869	1.7736	1.7524	1.73465	1.71204	1.69164	1.6679	1.64705	1.62648	1.60709	1.58934	1.57323	1.55883	1.54954	1.54303	1.54077	1.54041	1.54546	1.55335	1.5641	1.58216	1.6017
1.94432	1.94373	1.94382	1.94471	1.94375	1.94333	1.94452	1.94373	1.94336	1.94093	1.94183	1.93895	1.93545	1.93377	1.93055	1.92591	1.92076	1.9131	1.90624	1.89728	1.88832	1.87585	1.86306	1.85045	1.83367	1.81657	1.79758	1.7808	1.76099	1.74139	1.7216	1.6997	1.68087	1.65929	1.64324	1.62457	1.60951	1.60146	1.59022	1.58705	1.58577	1.58981	1.59582	1.60796	1.6217	1.64048	1.66718	1.69477	1.72793	1.76979
1.98461	1.98658	1.98543	1.98377	1.98252	1.98033	1.9785	1.97508	1.97363	1.97006	1.96561	1.95932	1.95461	1.94923	1.94129	1.93133	1.92298	1.91165	1.90197	1.88753	1.87468	1.8612	1.84344	1.82539	1.80624	1.78902	1.76992	1.75013	1.73172	1.71104	1.69531	1.67567	1.66119	1.64914	1.63969	1.63447	1.63137	1.63162	1.63731	1.64689	1.66285	1.67922	1.70354	1.73517	1.76681	1.8052	1.84999	1.90034	1.95776	2.01875
2.00115	2.00188	2.00045	1.99696	1.99528	1.99137	1.98956	1.98406	1.97951	1.9769	1.96831	1.96096	1.95186	1.94088	1.93187	1.92	1.90931	1.89264	1.88018	1.86431	1.84721	1.83139	1.81301	1.79665	1.77791	1.75991	1.74462	1.72721	1.71417	1.69941	1.69002	1.68235	1.67739	1.67852	1.68073	1.68975	1.70263	1.71819	1.74054	1.76808	1.80251	1.84078	1.88379	1.93324	1.99159	2.05202	2.11941	2.19331	2.27409	2.36085
1.99796	1.9965	1.99607	1.99445	1.99039	1.9861	1.98191	1.97655	1.96907	1.96159	1.95367	1.94338	1.93294	1.92037	1.90743	1.89378	1.88073	1.86476	1.85032	1.8345	1.8174	1.80272	1.78822	1.77259	1.76078	1.74713	1.73867	1.73089	1.72635	1.72469	1.72709	1.7346	1.7447	1.76172	1.7803	1.80553	1.83879	1.87472	1.91492	1.96402	2.02011	2.08141	2.14883	2.22147	2.30412	2.39107	2.48288	2.58316	2.69064	2.80425
1.98008	1.97874	1.97472	1.97252	1.9708	1.96363	1.95593	1.95179	1.9441	1.93556	1.92573	1.91164	1.90222	1.88997	1.87688	1.86309	1.85053	1.83791	1.82306	1.81164	1.80148	1.78944	1.78349	1.77456	1.77219	1.7713	1.77507	1.78007	1.78986	1.80417	1.82321	1.84636	1.87511	1.90862	1.9498	1.997	2.05027	2.10794	2.17562	2.24797	2.32775	2.41347	2.50801	2.6107	2.71893	2.83137	2.95329	3.08131	3.21512	3.35671
1.94646	1.94625	1.94264	1.94026	1.93766	1.93044	1.92521	1.91844	1.91125	1.90359	1.89262	1.88353	1.87398	1.86449	1.85342	1.84464	1.83666	1.83024	1.8232	1.81942	1.81728	1.81679	1.82057	1.82657	1.83606	1.85274	1.86664	1.89026	1.91667	1.9534	1.99153	2.03429	2.08477	2.141	2.20415	2.27589	2.35483	2.43995	2.53342	2.6311	2.73795	2.85324	2.97772	3.10585	3.24537	3.38663	3.53693	3.69338	3.85585	4.02672
1.91709	1.91802	1.91478	1.91094	1.90912	1.90548	1.90211	1.8988	1.89218	1.88694	1.87924	1.87616	1.86976	1.8657	1.86153	1.86019	1.8617	1.8642	1.86816	1.87696	1.88694	1.90103	1.91753	1.94157	1.96632	1.99881	2.03435	2.07682	2.12687	2.18193	2.24297	2.31104	2.38783	2.47029	2.55831	2.65913	2.76367	2.87969	2.99965	3.12784	3.26464	3.41022	3.56094	3.72246	3.88771	4.06179	4.23995	4.4273	4.61823	4.81955
1.91576	1.91427	1.91429	1.91326	1.91042	1.91004	1.90906	1.90795	1.90627	1.90494	1.90482	1.90721	1.90947	1.91369	1.92017	1.92992	1.94173	1.95723	1.97498	1.99886	2.02347	2.05568	2.09183	2.13201	2.17873	2.23024	2.28867	2.35622	2.42777	2.51007	2.5978	2.69135	2.79401	2.90427	3.02399	3.15357	3.28661	3.43143	3.58222	3.74169	3.91055	4.0863	4.26841	4.4598	4.65635	4.8624	5.07159	5.28723	5.51081	5.7395
1.95371	1.95385	1.95638	1.95665	1.95837	1.96013	1.96266	1.96827	1.97252	1.97934	1.98951	2.00167	2.01582	2.02986	2.04894	2.07222	2.0983	2.12809	2.16327	2.20256	2.24899	2.2992	2.35586	2.41773	2.48758	2.56634	2.64782	2.74143	2.8432	2.94947	3.06316	3.1882	3.32059	3.46257	3.61327	3.77243	3.93753	4.11277	4.29542	4.4874	4.68526	4.89133	5.10652	5.3247	5.55201	5.78565	6.0254	6.27184	6.52217	6.77824
2.05989	2.0592	2.06185	2.06657	2.07167	2.07879	2.08737	2.09922	2.11198	2.12979	2.14905	2.17487	2.19817	2.227	2.26274	2.30036	2.34392	2.39096	2.4454	2.50525	2.57113	2.64516	2.72454	2.81506	2.91094	3.01288	3.12646	3.24677	3.37587	3.51141	3.65954	3.81503	3.98037	4.15356	4.33492	4.52515	4.72104	4.92763	5.14268	5.3649	5.59528	5.8321	6.07434	6.32784	6.58521	6.84873	7.11572	7.3866	7.65827	7.92642
2.24624	2.24592	2.25221	2.25648	2.26916	2.28203	2.29732	2.31936	2.34221	2.36972	2.4027	2.43892	2.47817	2.52278	2.57568	2.62997	2.69482	2.76368	2.83941	2.92178	3.01378	3.11054	3.21934	3.33551	3.45906	3.5935	3.73489	3.884	4.04581	4.21492	4.39368	4.58163	4.77836	4.9825	5.19628	5.41707	5.64907	5.8855	6.13171	6.38257	6.6413	6.90794	7.18021	7.46071	7.74258	8.02616	8.31094	8.59184	8.86942	9.14266
2.53461	2.53512	2.54023	2.55137	2.5672	2.58857	2.6121	2.64415	2.67734	2.71859	2.7634	2.81529	2.87129	2.9341	3.00587	3.08246	3.16898	3.25944	3.36259	3.47086	3.58977	3.71648	3.85245	3.99904	4.15225	4.31322	4.48603	4.66833	4.86254	5.0647	5.27562	5.49576	5.72421	5.96048	6.20537	6.45661	6.71737	6.98366	7.25738	7.53834	7.82921	8.12386	8.41871	8.71947	9.01589	9.30893	9.599	9.88326	10.1718	10.4601
2.93565	2.94103	2.95129	2.96567	2.98653	3.01408	3.0455	3.08769	3.1353	3.18918	3.25205	3.3199	3.39471	3.48073	3.57455	3.67382	3.78349	3.90228	4.0307	4.16755	4.31681	4.4699	4.63797	4.81291	4.99624	5.19112	5.40004	5.61376	5.83998	6.07349	6.31443	6.56391	6.82373	7.08987	7.36318	7.64325	7.93277	8.22841	8.53743	8.84458	9.1513	9.46295	9.77126	10.0763	10.3766	10.671	10.9677	11.2713	11.5499	11.8088
3.4784	3.48145	3.49385	3.51364	3.54268	3.57918	3.62459	3.67776	3.74084	3.81119	3.88924	3.97713	4.07411	4.18223	4.29624	4.42287	4.55985	4.70457	4.86312	5.02911	5.20397	5.39278	5.59075	5.7967	6.01397	6.24296	6.48126	6.72611	6.98183	7.24494	7.51547	7.79597	8.08232	8.37633	8.67835	8.98592	9.3112	9.62717	9.94617	10.2672	10.5877	10.9024	11.2118	11.5147	11.8149	12.1325	12.4227	12.6823	12.9362	13.1882
4.18379	4.1892	4.20691	4.23093	4.26661	4.31232	4.36722	4.43484	4.51323	4.60032	4.69773	4.80852	4.92962	5.0587	5.20084	5.35301	5.51633	5.6897	5.87597	6.07079	6.27965	6.49618	6.72325	6.96217	7.214	7.47025	7.73795	8.01223	8.29384	8.58559	8.88404	9.19174	9.50219	9.82656	10.1628	10.4857	10.8141	11.1443	11.4703	11.7935	12.1107	12.4223	12.7296	13.0553	13.3487	13.6067	13.8602	14.11	14.3571	14.6016
5.09713	5.10163	5.12143	5.15267	5.19425	5.24962	5.31734	5.40064	5.4924	5.59729	5.71578	5.84593	5.98799	6.14382	6.30829	6.48737	6.67718	6.87867	7.09408	7.31667	7.55512	7.79861	8.05913	8.32585	8.6033	8.88484	9.17853	9.4791	9.78664	10.1022	10.4242	10.7653	11.1022	11.4312	11.7655	12.0998	12.4326	12.7629	13.0878	13.4033	13.7146	14.0458	14.3378	14.5922	14.8446	15.0924	15.3356	15.5755	15.8092	16.0337
6.27725	6.28366	6.30772	6.34061	6.3897	6.4514	6.52898	6.62064	6.72556	6.84533	6.97967	7.12932	7.28967	7.46277	7.65253	7.85235	8.06765	8.29086	8.53197	8.78183	9.04266	9.31324	9.59481	9.88524	10.1834	10.4896	10.8055	11.13	11.4678	11.8053	12.1453	12.4797	12.8153	13.1535	13.4913	13.8254	14.1515	14.4685	14.7891	15.1095	15.4063	15.6506	15.8964	16.1373	16.3781	16.6117	16.8373	17.0516	17.2553	17.4494
7.71927	7.72601	7.75036	7.7889	7.84575	7.91736	8.00553	8.10712	8.22673	8.36005	8.50702	8.67099	8.84988	9.04113	9.24713	9.4648	9.69878	9.94356	10.2034	10.4703	10.7478	11.0373	11.3376	11.647	11.9691	12.3028	12.6348	12.9671	13.305	13.6368	13.9733	14.3154	14.6556	14.9887	15.3182	15.6436	15.9539	16.2619	16.5583	16.792	17.0289	17.2615	17.4884	17.7114	17.9287	18.1314	18.3189	18.4968	18.666	18.8159
9.42565	9.43134	9.45713	9.50101	9.56191	9.64022	9.73558	9.84543	9.97436	10.1197	10.2784	10.4553	10.6478	10.8567	11.075	11.3104	11.5564	11.8144	12.0893	12.3706	12.6684	12.987	13.3078	13.6249	13.9457	14.2693	14.5993	14.9286	15.2618	15.6035	15.942	16.2802	16.605	16.9197	17.2195	17.513	17.8063	18.03	18.2528	18.4699	18.6837	18.8929	19.093	19.2754	19.4453	19.6079	19.7598	19.8808	20.0143	20.1335
11.3857	11.3931	11.4222	11.4682	11.5334	11.6162	11.7186	11.837	11.9755	12.1272	12.2985	12.4846	12.6848	12.9048	13.1351	13.3822	13.647	13.9356	14.2322	14.5266	14.8239	15.123	15.4306	15.7405	16.0554	16.3743	16.7062	17.0462	17.3755	17.6993	18.012	18.3133	18.5998	18.8738	19.1554	19.3662	19.5733	19.7744	19.9693	20.1574	20.3342	20.4946	20.6452	20.7812	20.907	21.0077	21.115	21.2055	21.2816	21.3439
13.6233	13.6316	13.6619	13.7078	13.7773	13.8615	13.9678	14.0921	14.234	14.3938	14.5738	14.7736	15.0036	15.2417	15.4917	15.7484	16.0149	16.283	16.5543	16.831	17.1205	17.4126	17.7174	18.0198	18.3309	18.646	18.9617	19.2694	19.5613	19.842	20.1124	20.3674	20.6238	20.8209	21.0035	21.1825	21.3505	21.5126	21.664	21.7986	21.9207	22.0282	22.1208	22.1957	22.2733	22.3351	22.3793	22.4061	22.4223	22.4197
16.1754	16.1843	16.2206	16.2764	16.3589	16.4559	16.575	16.7114	16.8625	17.0338	17.2175	17.4148	17.6267	17.8452	18.0802	18.3181	18.5601	18.8075	19.0624	19.3231	19.5835	19.8596	20.1457	20.4339	20.7228	21.0034	21.2761	21.5367	21.7783	22.0043	22.2315	22.4095	22.5605	22.7098	22.8486	22.9768	23.0953	23.1972	23.2859	23.3593	23.4207	23.4569	23.5	23.5222	23.5277	23.5171	23.4925	23.455	23.4071	23.3452
19.1796	19.1879	19.2201	19.2689	19.3323	19.4173	19.5208	19.6431	19.7772	19.9232	20.0859	20.2623	20.4424	20.6288	20.8177	21.0212	21.2332	21.4519	21.6708	21.9138	22.1699	22.4284	22.6871	22.9402	23.1818	23.4076	23.618	23.8118	23.9934	24.1459	24.2677	24.3782	24.4771	24.5706	24.6475	24.7089	24.7535	24.7874	24.805	24.8077	24.8004	24.7792	24.7406	24.693	24.621	24.5385	24.4459	24.3447	24.23	24.1034
22.297	22.3062	22.3322	22.3698	22.4292	22.5031	22.5864	22.6875	22.8046	22.9298	23.0611	23.2019	23.3414	23.4956	23.6657	23.8446	24.0199	24.2256	24.4437	24.6618	24.888	25.1012	25.307	25.497	25.6691	25.8184	25.9514	26.0769	26.1557	26.2183	26.2724	26.3142	26.3436	26.3555	26.3507	26.3363	26.3055	26.2567	26.2005	26.1265	26.0406	25.937	25.8213	25.6887	25.5485	25.3996	25.2379	25.0646	24.8848	24.6965
25.5224	25.5309	25.5514	25.5781	25.6254	25.6862	25.7547	25.8305	25.9151	26.0012	26.0963	26.2079	26.33	26.4635	26.6019	26.7721	26.9493	27.1376	27.324	27.5018	27.6691	27.8188	27.9483	28.0453	28.1326	28.2191	28.2499	28.2635	28.2592	28.2445	28.2129	28.1651	28.1028	28.0269	27.9376	27.836	27.7158	27.5855	27.4427	27.2827	27.1102	26.9176	26.7242	26.5222	26.3077	26.0834	25.8497	25.6123	25.3672	25.1171
28.8193	28.819	28.8332	28.8525	28.8826	28.9207	28.9617	29.0121	29.0664	29.1313	29.2128	29.2952	29.41	29.5415	29.6827	29.8291	29.9743	30.1141	30.2391	30.3429	30.4239	30.4659	30.5181	30.5609	30.5393	30.4944	30.433	30.3583	30.2642	30.1513	30.0257	29.8823	29.7279	29.5608	29.3729	29.1795	28.965	28.7405	28.4999	28.2483	27.9939	27.7281	27.4529	27.1694	26.8806	26.5854	26.2872	25.9852	25.6792	25.3715
32.1494	32.1505	32.1556	32.1609	32.1722	32.1852	32.2033	32.243	32.2852	32.3311	32.4149	32.5129	32.6167	32.7203	32.8236	32.9171	32.9947	33.047	33.073	33.0597	33.068	33.0616	32.9819	32.8743	32.7472	32.6044	32.4444	32.2717	32.0783	31.875	31.6593	31.4322	31.1762	30.9112	30.6278	30.335	30.0255	29.7049	29.3784	29.0434	28.6982	28.3469	27.9951	27.6405	27.2831	26.9223	26.5613	26.1995	25.8397	25.4792
35.5242	35.5235	35.5193	35.5087	35.5095	35.5173	35.5164	35.5585	35.6151	35.6734	35.7367	35.7998	35.8542	35.8995	35.9209	35.9152	35.8714	35.8158	35.7635	35.6864	35.5375	35.3572	35.1569	34.9409	34.7113	34.4657	34.2123	33.9443	33.663	33.3706	33.0541	32.7219	32.3736	32.0137	31.6406	31.2541	30.8619	30.4589	30.0502	29.6358	29.2179	28.8005	28.3806	27.9599	27.5356	27.1179	26.7016	26.2887	25.8777	25.4719
39.1884	39.1818	39.1773	39.1622	39.1726	39.1943	39.213	39.2272	39.2338	39.2252	39.2016	39.1586	39.0908	38.9988	38.8896	38.7537	38.6234	38.4615	38.2231	37.9532	37.6651	37.3613	37.0498	36.7305	36.4002	36.0545	35.7048	35.3389	34.9498	34.5459	34.1291	33.7002	33.2621	32.8189	32.3723	31.9166	31.455	30.9883	30.5177	30.0442	29.5702	29.0951	28.6186	28.1448	27.6723	27.2048	26.7429	26.2858	25.8342	25.3926
42.4616	42.4923	42.5311	42.5667	42.596	42.615	42.6182	42.6115	42.5811	42.5267	42.4389	42.3267	42.176	41.9834	41.7915	41.5404	41.2072	40.8349	40.4318	39.998	39.5682	39.1393	38.703	38.2622	37.8217	37.3533	36.8724	36.3829	35.8827	35.3816	34.8892	34.3913	33.8879	33.3759	32.858	32.3414	31.8232	31.3037	30.7835	30.2619	29.745	29.2297	28.7157	28.2055	27.701	27.2015	26.7085	26.2229	25.746	25.2795
45.6712	45.6665	45.6556	45.6386	45.6331	45.621	45.5908	45.5385	45.4546	45.3231	45.1386	44.915	44.6821	44.3467	43.9341	43.4852	43.0276	42.5538	42.0709	41.5713	41.0636	40.5502	40.0472	39.4925	38.9219	38.3392	37.754	37.1727	36.5914	36.0104	35.4316	34.8491	34.2685	33.694	33.1216	32.5542	31.992	31.4377	30.884	30.3346	29.7895	29.2487	28.7107	28.1782	27.6525	27.1332	26.6229	26.1341	25.6668	25.2172
[truncated: 203 more rows]
[truncated: 350 more columns]

## Sheet: ED Fig.6a E = 150
13.4687	13.4753	13.4914	13.5076	13.5302	13.5644	13.609	13.6602	13.7113	13.7743	13.8472	13.9245	14.0038	14.0949	14.2042	14.3158	14.4334	14.5567	14.693	14.8405	14.9904	15.1467	15.3152	15.4972	15.6831	15.8692	16.072	16.2822	16.5036	16.7249	16.9546	17.197	17.4477	17.7033	17.9684	18.2359	18.5109	18.7919	19.0796	19.3727	19.6705	19.9694	20.2688	20.5713	20.876	21.1768	21.4835	21.7914	22.0934	22.3883
[truncated: 399 more rows]
[truncated: 350 more columns]

[truncated: 12 more sheets: ED Fig.6a E = 200, ED Fig.6a E = 250, ED Fig.6b E = 0 , ED Fig.6b E = 50 , ED Fig.6b E = 100 , ED Fig.6b E = 150 , ED Fig.6b E = 200 , ED Fig.6b E = 250 , ED Fig.6c , ED Fig.6d , ED Fig.6e , ED Fig.6f]
