# Supplementary material for: Odd-parity quasiparticle interference in the superconductive surface state of UTe2
Source: Nat Phys. 2025 Sep 18;21(10):1555–62. doi: 10.1038/s41567-025-03000-w (PMC12518143; doi:10.1038/s41567-025-03000-w)
Supplement: Supplementary file 10 — Source data for Extended Data Fig. 7a–f. [file 41567_2025_3000_MOESM10_ESM.xlsx]

## Sheet: ED Fig.7a
kc*	kx	Intensity
-4.13923	-7.66242	0.546517
-4.09784	-7.66242	0.547082
-4.05645	-7.66242	0.548775
-4.01506	-7.66242	0.551601
-3.97366	-7.66242	0.555565
-3.93227	-7.66242	0.560674
-3.89088	-7.66242	0.566933
-3.84949	-7.66242	0.574346
-3.80809	-7.66242	0.582914
-3.7667	-7.66242	0.592628
-3.72531	-7.66242	0.603469
-3.68392	-7.66242	0.615403
-3.64252	-7.66242	0.628374
-3.60113	-7.66242	0.6423
-3.55974	-7.66242	0.657064
-3.51835	-7.66242	0.672508
-3.47695	-7.66242	0.688431
-3.43556	-7.66242	0.704577
-3.39417	-7.66242	0.720638
-3.35278	-7.66242	0.736253
-3.31139	-7.66242	0.751016
-3.26999	-7.66242	0.764485
-3.2286	-7.66242	0.776198
-3.18721	-7.66242	0.7857
-3.14582	-7.66242	0.792573
-3.10442	-7.66242	0.796467
-3.06303	-7.66242	0.797143
-3.02164	-7.66242	0.794503
-2.98025	-7.66242	0.788614
-2.93885	-7.66242	0.779707
-2.89746	-7.66242	0.768162
-2.85607	-7.66242	0.754464
-2.81468	-7.66242	0.73916
-2.77329	-7.66242	0.722803
-2.73189	-7.66242	0.705917
-2.6905	-7.66242	0.688962
-2.64911	-7.66242	0.672322
-2.60772	-7.66242	0.656303
-2.56632	-7.66242	0.641136
-2.52493	-7.66242	0.626987
-2.48354	-7.66242	0.613969
-2.44215	-7.66242	0.602156
-2.40075	-7.66242	0.591587
-2.35936	-7.66242	0.582282
-2.31797	-7.66242	0.574246
-2.27658	-7.66242	0.567473
-2.23519	-7.66242	0.561954
-2.19379	-7.66242	0.557677
-2.1524	-7.66242	0.554632
-2.11101	-7.66242	0.552808
-2.06962	-7.66242	0.552201
-2.02822	-7.66242	0.552808
-1.98683	-7.66242	0.554632
-1.94544	-7.66242	0.557677
-1.90405	-7.66242	0.561955
-1.86265	-7.66242	0.567474
-1.82126	-7.66242	0.574247
-1.77987	-7.66242	0.582285
-1.73848	-7.66242	0.591592
-1.69709	-7.66242	0.602165
-1.65569	-7.66242	0.613985
-1.6143	-7.66242	0.627012
-1.57291	-7.66242	0.641175
-1.53152	-7.66242	0.656363
-1.49012	-7.66242	0.67241
-1.44873	-7.66242	0.689087
-1.40734	-7.66242	0.706087
-1.36595	-7.66242	0.723023
-1.32455	-7.66242	0.739429
-1.28316	-7.66242	0.754773
-1.24177	-7.66242	0.76849
-1.20038	-7.66242	0.780026
-1.15898	-7.66242	0.788892
-1.11759	-7.66242	0.794711
-1.0762	-7.66242	0.797264
-1.03481	-7.66242	0.7965
-0.993416	-7.66242	0.79253
-0.952023	-7.66242	0.785604
-0.910631	-7.66242	0.776073
-0.869239	-7.66242	0.764354
-0.827846	-7.66242	0.750897
-0.786454	-7.66242	0.736153
-0.745062	-7.66242	0.720561
-0.703669	-7.66242	0.704523
-0.662277	-7.66242	0.688396
-0.620885	-7.66242	0.672487
-0.579492	-7.66242	0.657053
-0.5381	-7.66242	0.642296
-0.496708	-7.66242	0.628374
-0.455316	-7.66242	0.615405
-0.413923	-7.66242	0.603473
-0.372531	-7.66242	0.592632
-0.331139	-7.66242	0.582918
-0.289746	-7.66242	0.57435
-0.248354	-7.66242	0.566936
-0.206962	-7.66242	0.560677
-0.165569	-7.66242	0.555568
-0.124177	-7.66242	0.551604
-0.0827846	-7.66242	0.548777
-0.0413923	-7.66242	0.547084
-5.55112e-17	-7.66242	0.54652
0.0413923	-7.66242	0.547084
0.0827846	-7.66242	0.548777
0.124177	-7.66242	0.551604
0.165569	-7.66242	0.555568
0.206962	-7.66242	0.560677
0.248354	-7.66242	0.566936
0.289746	-7.66242	0.57435
0.331139	-7.66242	0.582918
0.372531	-7.66242	0.592632
0.413923	-7.66242	0.603473
0.455316	-7.66242	0.615405
0.496708	-7.66242	0.628374
0.5381	-7.66242	0.642296
0.579492	-7.66242	0.657053
0.620885	-7.66242	0.672487
0.662277	-7.66242	0.688396
0.703669	-7.66242	0.704523
0.745062	-7.66242	0.720561
0.786454	-7.66242	0.736153
0.827846	-7.66242	0.750897
0.869239	-7.66242	0.764354
0.910631	-7.66242	0.776073
0.952023	-7.66242	0.785604
0.993416	-7.66242	0.79253
1.03481	-7.66242	0.7965
1.0762	-7.66242	0.797264
1.11759	-7.66242	0.794711
1.15898	-7.66242	0.788892
1.20038	-7.66242	0.780026
1.24177	-7.66242	0.76849
1.28316	-7.66242	0.754773
1.32455	-7.66242	0.739429
1.36595	-7.66242	0.723023
1.40734	-7.66242	0.706087
1.44873	-7.66242	0.689087
1.49012	-7.66242	0.67241
1.53152	-7.66242	0.656363
1.57291	-7.66242	0.641175
1.6143	-7.66242	0.627012
1.65569	-7.66242	0.613985
1.69709	-7.66242	0.602165
1.73848	-7.66242	0.591592
1.77987	-7.66242	0.582285
1.82126	-7.66242	0.574247
1.86265	-7.66242	0.567474
1.90405	-7.66242	0.561955
1.94544	-7.66242	0.557677
1.98683	-7.66242	0.554632
2.02822	-7.66242	0.552808
2.06962	-7.66242	0.552201
2.11101	-7.66242	0.552808
2.1524	-7.66242	0.554632
2.19379	-7.66242	0.557677
2.23519	-7.66242	0.561954
2.27658	-7.66242	0.567473
2.31797	-7.66242	0.574246
2.35936	-7.66242	0.582282
2.40075	-7.66242	0.591587
2.44215	-7.66242	0.602156
2.48354	-7.66242	0.613969
2.52493	-7.66242	0.626987
2.56632	-7.66242	0.641136
2.60772	-7.66242	0.656303
2.64911	-7.66242	0.672322
2.6905	-7.66242	0.688962
2.73189	-7.66242	0.705917
2.77329	-7.66242	0.722803
2.81468	-7.66242	0.73916
2.85607	-7.66242	0.754464
2.89746	-7.66242	0.768162
2.93885	-7.66242	0.779707
2.98025	-7.66242	0.788614
3.02164	-7.66242	0.794503
3.06303	-7.66242	0.797143
3.10442	-7.66242	0.796467
3.14582	-7.66242	0.792573
3.18721	-7.66242	0.7857
3.2286	-7.66242	0.776198
3.26999	-7.66242	0.764485
3.31139	-7.66242	0.751016
3.35278	-7.66242	0.736253
3.39417	-7.66242	0.720638
3.43556	-7.66242	0.704577
3.47695	-7.66242	0.688431
3.51835	-7.66242	0.672508
3.55974	-7.66242	0.657064
3.60113	-7.66242	0.6423
3.64252	-7.66242	0.628374
3.68392	-7.66242	0.615403
3.72531	-7.66242	0.603469
3.7667	-7.66242	0.592628
3.80809	-7.66242	0.582914
3.84949	-7.66242	0.574346
3.89088	-7.66242	0.566933
3.93227	-7.66242	0.560674
3.97366	-7.66242	0.555565
4.01506	-7.66242	0.551601
4.05645	-7.66242	0.548775
4.09784	-7.66242	0.547082
-4.13923	-7.5858	0.558109
-4.09784	-7.5858	0.558675
-4.05645	-7.5858	0.560384
-4.01506	-7.5858	0.563225
-3.97366	-7.5858	0.567224
-3.93227	-7.5858	0.572364
-3.89088	-7.5858	0.578657
-3.84949	-7.5858	0.586121
-3.80809	-7.5858	0.594742
-3.7667	-7.5858	0.604501
-3.72531	-7.5858	0.615376
-3.68392	-7.5858	0.627336
-3.64252	-7.5858	0.640322
-3.60113	-7.5858	0.654246
-3.55974	-7.5858	0.668985
-3.51835	-7.5858	0.684377
-3.47695	-7.5858	0.700201
-3.43556	-7.5858	0.716157
-3.39417	-7.5858	0.731919
-3.35278	-7.5858	0.747241
-3.31139	-7.5858	0.761743
-3.26999	-7.5858	0.774647
-3.2286	-7.5858	0.785675
-3.18721	-7.5858	0.794396
-3.14582	-7.5858	0.800474
-3.10442	-7.5858	0.803962
-3.06303	-7.5858	0.803748
-3.02164	-7.5858	0.800016
-2.98025	-7.5858	0.793637
-2.93885	-7.5858	0.784335
-2.89746	-7.5858	0.771982
-2.85607	-7.5858	0.757855
-2.81468	-7.5858	0.742449
-2.77329	-7.5858	0.725646
-2.73189	-7.5858	0.708537
-2.6905	-7.5858	0.69155
-2.64911	-7.5858	0.674701
-2.60772	-7.5858	0.658587
-2.56632	-7.5858	0.643358
-2.52493	-7.5858	0.62907
-2.48354	-7.5858	0.615962
-2.44215	-7.5858	0.604047
-2.40075	-7.5858	0.593346
-2.35936	-7.5858	0.583924
-2.31797	-7.5858	0.575761
-2.27658	-7.5858	0.568845
-2.23519	-7.5858	0.563185
-2.19379	-7.5858	0.55876
-2.1524	-7.5858	0.555559
-2.11101	-7.5858	0.553581
-2.06962	-7.5858	0.552818
-2.02822	-7.5858	0.553263
-1.98683	-7.5858	0.554925
-1.94544	-7.5858	0.557809
-1.90405	-7.5858	0.561918
-1.86265	-7.5858	0.567277
-1.82126	-7.5858	0.573888
-1.77987	-7.5858	0.58175
-1.73848	-7.5858	0.590902
-1.69709	-7.5858	0.601295
-1.65569	-7.5858	0.612938
-1.6143	-7.5858	0.625808
-1.57291	-7.5858	0.639735
-1.53152	-7.5858	0.654775
-1.49012	-7.5858	0.670548
-1.44873	-7.5858	0.686957
-1.40734	-7.5858	0.703747
-1.36595	-7.5858	0.72011
-1.32455	-7.5858	0.736311
-1.28316	-7.5858	0.751009
-1.24177	-7.5858	0.764051
-1.20038	-7.5858	0.775242
-1.15898	-7.5858	0.782973
-1.11759	-7.5858	0.788157
-1.0762	-7.5858	0.790121
-1.03481	-7.5858	0.788282
-0.993416	-7.5858	0.78353
-0.952023	-7.5858	0.776223
-0.910631	-7.5858	0.765966
-0.869239	-7.5858	0.753624
-0.827846	-7.5858	0.739918
-0.786454	-7.5858	0.724943
-0.745062	-7.5858	0.709129
-0.703669	-7.5858	0.692972
-0.662277	-7.5858	0.676814
-0.620885	-7.5858	0.660928
-0.579492	-7.5858	0.645548
-0.5381	-7.5858	0.630866
-0.496708	-7.5858	0.617034
-0.455316	-7.5858	0.604159
-0.413923	-7.5858	0.592323
-0.372531	-7.5858	0.58158
-0.331139	-7.5858	0.571963
-0.289746	-7.5858	0.563485
-0.248354	-7.5858	0.556145
-0.206962	-7.5858	0.549948
-0.165569	-7.5858	0.544896
-0.124177	-7.5858	0.540973
-0.0827846	-7.5858	0.53818
-0.0413923	-7.5858	0.536502
-5.55112e-17	-7.5858	0.535947
0.0413923	-7.5858	0.536502
0.0827846	-7.5858	0.53818
0.124177	-7.5858	0.540973
0.165569	-7.5858	0.544896
0.206962	-7.5858	0.549948
0.248354	-7.5858	0.556145
0.289746	-7.5858	0.563485
0.331139	-7.5858	0.571963
0.372531	-7.5858	0.58158
0.413923	-7.5858	0.592323
0.455316	-7.5858	0.604159
0.496708	-7.5858	0.617034
0.5381	-7.5858	0.630866
0.579492	-7.5858	0.645548
0.620885	-7.5858	0.660928
0.662277	-7.5858	0.676814
0.703669	-7.5858	0.692972
0.745062	-7.5858	0.709129
0.786454	-7.5858	0.724943
0.827846	-7.5858	0.739918
0.869239	-7.5858	0.753624
0.910631	-7.5858	0.765966
0.952023	-7.5858	0.776223
0.993416	-7.5858	0.78353
1.03481	-7.5858	0.788282
1.0762	-7.5858	0.790121
1.11759	-7.5858	0.788157
1.15898	-7.5858	0.782973
1.20038	-7.5858	0.775242
1.24177	-7.5858	0.764051
1.28316	-7.5858	0.751009
1.32455	-7.5858	0.736311
1.36595	-7.5858	0.72011
1.40734	-7.5858	0.703747
1.44873	-7.5858	0.686957
1.49012	-7.5858	0.670548
1.53152	-7.5858	0.654775
1.57291	-7.5858	0.639735
1.6143	-7.5858	0.625808
1.65569	-7.5858	0.612938
1.69709	-7.5858	0.601295
1.73848	-7.5858	0.590902
1.77987	-7.5858	0.58175
1.82126	-7.5858	0.573888
1.86265	-7.5858	0.567277
1.90405	-7.5858	0.561918
1.94544	-7.5858	0.557809
1.98683	-7.5858	0.554925
2.02822	-7.5858	0.553263
2.06962	-7.5858	0.552818
2.11101	-7.5858	0.553581
2.1524	-7.5858	0.555559
2.19379	-7.5858	0.55876
2.23519	-7.5858	0.563185
2.27658	-7.5858	0.568845
2.31797	-7.5858	0.575761
2.35936	-7.5858	0.583924
2.40075	-7.5858	0.593346
2.44215	-7.5858	0.604047
2.48354	-7.5858	0.615962
2.52493	-7.5858	0.62907
2.56632	-7.5858	0.643358
2.60772	-7.5858	0.658587
2.64911	-7.5858	0.674701
2.6905	-7.5858	0.69155
2.73189	-7.5858	0.708537
2.77329	-7.5858	0.725646
2.81468	-7.5858	0.742449
2.85607	-7.5858	0.757855
2.89746	-7.5858	0.771982
2.93885	-7.5858	0.784335
2.98025	-7.5858	0.793637
3.02164	-7.5858	0.800016
3.06303	-7.5858	0.803748
3.10442	-7.5858	0.803962
3.14582	-7.5858	0.800474
3.18721	-7.5858	0.794396
3.2286	-7.5858	0.785675
3.26999	-7.5858	0.774647
3.31139	-7.5858	0.761743
3.35278	-7.5858	0.747241
3.39417	-7.5858	0.731919
3.43556	-7.5858	0.716157
3.47695	-7.5858	0.700201
3.51835	-7.5858	0.684377
3.55974	-7.5858	0.668985
3.60113	-7.5858	0.654246
3.64252	-7.5858	0.640322
3.68392	-7.5858	0.627336
3.72531	-7.5858	0.615376
3.7667	-7.5858	0.604501
3.80809	-7.5858	0.594742
3.84949	-7.5858	0.586121
3.89088	-7.5858	0.578657
3.93227	-7.5858	0.572364
3.97366	-7.5858	0.567224
4.01506	-7.5858	0.563225
4.05645	-7.5858	0.560384
4.09784	-7.5858	0.558675
-4.13923	-7.50917	0.57065
-4.09784	-7.50917	0.571219
-4.05645	-7.50917	0.572926
-4.01506	-7.50917	0.575775
-3.97366	-7.50917	0.579779
-3.93227	-7.50917	0.584939
-3.89088	-7.50917	0.591234
-3.84949	-7.50917	0.59871
-3.80809	-7.50917	0.607307
-3.7667	-7.50917	0.617067
-3.72531	-7.50917	0.627935
-3.68392	-7.50917	0.639848
-3.64252	-7.50917	0.652755
-3.60113	-7.50917	0.666571
-3.55974	-7.50917	0.681171
-3.51835	-7.50917	0.696395
-3.47695	-7.50917	0.711982
-3.43556	-7.50917	0.727591
-3.39417	-7.50917	0.74314
-3.35278	-7.50917	0.757815
-3.31139	-7.50917	0.771634
-3.26999	-7.50917	0.783967
-3.2286	-7.50917	0.794284
-3.18721	-7.50917	0.802274
-3.14582	-7.50917	0.807884
-3.10442	-7.50917	0.809805
-3.06303	-7.50917	0.809271
-3.02164	-7.50917	0.804763
-2.98025	-7.50917	0.797759
-2.93885	-7.50917	0.787896
-2.89746	-7.50917	0.775171
-2.85607	-7.50917	0.761136
-2.81468	-7.50917	0.745257
-2.77329	-7.50917	0.728483
-2.73189	-7.50917	0.711528
-2.6905	-7.50917	0.694441
-2.64911	-7.50917	0.677637
-2.60772	-7.50917	0.661573
-2.56632	-7.50917	0.646348
-2.52493	-7.50917	0.632066
-2.48354	-7.50917	0.618913
-2.44215	-7.50917	0.606963
-2.40075	-7.50917	0.596211
-2.35936	-7.50917	0.586687
-2.31797	-7.50917	0.578427
-2.27658	-7.50917	0.57141
-2.23519	-7.50917	0.565617
-2.19379	-7.50917	0.561061
-2.1524	-7.50917	0.557721
-2.11101	-7.50917	0.555588
-2.06962	-7.50917	0.55467
-2.02822	-7.50917	0.554949
-1.98683	-7.50917	0.556443
-1.94544	-7.50917	0.559153
-1.90405	-7.50917	0.563079
-1.86265	-7.50917	0.568253
-1.82126	-7.50917	0.574669
-1.77987	-7.50917	0.58233
-1.73848	-7.50917	0.59126
-1.69709	-7.50917	0.601459
-1.65569	-7.50917	0.612871
-1.6143	-7.50917	0.625439
-1.57291	-7.50917	0.639126
-1.53152	-7.50917	0.653847
-1.49012	-7.50917	0.669364
-1.44873	-7.50917	0.685328
-1.40734	-7.50917	0.701472
-1.36595	-7.50917	0.717611
-1.32455	-7.50917	0.733177
-1.28316	-7.50917	0.747225
-1.24177	-7.50917	0.759337
-1.20038	-7.50917	0.769638
-1.15898	-7.50917	0.777052
-1.11759	-7.50917	0.780791
-1.0762	-7.50917	0.781937
-1.03481	-7.50917	0.779671
-0.993416	-7.50917	0.773983
-0.952023	-7.50917	0.766047
-0.910631	-7.50917	0.755186
-0.869239	-7.50917	0.742822
-0.827846	-7.50917	0.728712
-0.786454	-7.50917	0.713578
-0.745062	-7.50917	0.697843
-0.703669	-7.50917	0.681667
-0.662277	-7.50917	0.665634
-0.620885	-7.50917	0.649892
-0.579492	-7.50917	0.634653
-0.5381	-7.50917	0.620127
-0.496708	-7.50917	0.60646
-0.455316	-7.50917	0.59375
-0.413923	-7.50917	0.582065
-0.372531	-7.50917	0.571458
-0.331139	-7.50917	0.56197
-0.289746	-7.50917	0.553601
-0.248354	-7.50917	0.546365
-0.206962	-7.50917	0.540254
-0.165569	-7.50917	0.53527
-0.124177	-7.50917	0.531404
-0.0827846	-7.50917	0.528646
-0.0413923	-7.50917	0.526995
-5.55112e-17	-7.50917	0.526445
0.0413923	-7.50917	0.526995
0.0827846	-7.50917	0.528646
0.124177	-7.50917	0.531404
0.165569	-7.50917	0.53527
0.206962	-7.50917	0.540254
0.248354	-7.50917	0.546365
0.289746	-7.50917	0.553601
0.331139	-7.50917	0.56197
0.372531	-7.50917	0.571458
0.413923	-7.50917	0.582065
0.455316	-7.50917	0.59375
0.496708	-7.50917	0.60646
0.5381	-7.50917	0.620127
0.579492	-7.50917	0.634653
0.620885	-7.50917	0.649892
0.662277	-7.50917	0.665634
0.703669	-7.50917	0.681667
0.745062	-7.50917	0.697843
0.786454	-7.50917	0.713578
0.827846	-7.50917	0.728712
0.869239	-7.50917	0.742822
0.910631	-7.50917	0.755186
0.952023	-7.50917	0.766047
0.993416	-7.50917	0.773983
1.03481	-7.50917	0.779671
1.0762	-7.50917	0.781937
1.11759	-7.50917	0.780791
1.15898	-7.50917	0.777052
1.20038	-7.50917	0.769638
1.24177	-7.50917	0.759337
1.28316	-7.50917	0.747225
1.32455	-7.50917	0.733177
1.36595	-7.50917	0.717611
1.40734	-7.50917	0.701472
1.44873	-7.50917	0.685328
1.49012	-7.50917	0.669364
1.53152	-7.50917	0.653847
1.57291	-7.50917	0.639126
1.6143	-7.50917	0.625439
1.65569	-7.50917	0.612871
1.69709	-7.50917	0.601459
1.73848	-7.50917	0.59126
1.77987	-7.50917	0.58233
1.82126	-7.50917	0.574669
1.86265	-7.50917	0.568253
1.90405	-7.50917	0.563079
1.94544	-7.50917	0.559153
1.98683	-7.50917	0.556443
2.02822	-7.50917	0.554949
2.06962	-7.50917	0.55467
2.11101	-7.50917	0.555588
2.1524	-7.50917	0.557721
2.19379	-7.50917	0.561061
2.23519	-7.50917	0.565617
2.27658	-7.50917	0.57141
2.31797	-7.50917	0.578427
2.35936	-7.50917	0.586687
2.40075	-7.50917	0.596211
2.44215	-7.50917	0.606963
2.48354	-7.50917	0.618913
2.52493	-7.50917	0.632066
2.56632	-7.50917	0.646348
2.60772	-7.50917	0.661573
2.64911	-7.50917	0.677637
2.6905	-7.50917	0.694441
2.73189	-7.50917	0.711528
2.77329	-7.50917	0.728483
2.81468	-7.50917	0.745257
2.85607	-7.50917	0.761136
2.89746	-7.50917	0.775171
2.93885	-7.50917	0.787896
2.98025	-7.50917	0.797759
3.02164	-7.50917	0.804763
3.06303	-7.50917	0.809271
3.10442	-7.50917	0.809805
3.14582	-7.50917	0.807884
3.18721	-7.50917	0.802274
3.2286	-7.50917	0.794284
3.26999	-7.50917	0.783967
3.31139	-7.50917	0.771634
3.35278	-7.50917	0.757815
3.39417	-7.50917	0.74314
3.43556	-7.50917	0.727591
3.47695	-7.50917	0.711982
3.51835	-7.50917	0.696395
3.55974	-7.50917	0.681171
3.60113	-7.50917	0.666571
3.64252	-7.50917	0.652755
3.68392	-7.50917	0.639848
3.72531	-7.50917	0.627935
3.7667	-7.50917	0.617067
3.80809	-7.50917	0.607307
3.84949	-7.50917	0.59871
3.89088	-7.50917	0.591234
3.93227	-7.50917	0.584939
3.97366	-7.50917	0.579779
4.01506	-7.50917	0.575775
4.05645	-7.50917	0.572926
4.09784	-7.50917	0.571219
-4.13923	-7.43255	0.584042
-4.09784	-7.43255	0.584622
-4.05645	-7.43255	0.586324
-4.01506	-7.43255	0.589161
-3.97366	-7.43255	0.593148
-3.93227	-7.43255	0.59828
-3.89088	-7.43255	0.604559
-3.84949	-7.43255	0.611987
-3.80809	-7.43255	0.620544
-3.7667	-7.43255	0.630204
-3.72531	-7.43255	0.640968
-3.68392	-7.43255	0.652782
-3.64252	-7.43255	0.665519
-3.60113	-7.43255	0.679114
-3.55974	-7.43255	0.693459
-3.51835	-7.43255	0.708348
-3.47695	-7.43255	0.723446
-3.43556	-7.43255	0.738786
-3.39417	-7.43255	0.753524
-3.35278	-7.43255	0.767683
-3.31139	-7.43255	0.780998
-3.26999	-7.43255	0.792372
-3.2286	-7.43255	0.802093
-3.18721	-7.43255	0.808826
-3.14582	-7.43255	0.813659
-3.10442	-7.43255	0.815202
-3.06303	-7.43255	0.813258
-3.02164	-7.43255	0.808449
-2.98025	-7.43255	0.801065
-2.93885	-7.43255	0.79094
-2.89746	-7.43255	0.778403
-2.85607	-7.43255	0.763982
-2.81468	-7.43255	0.748258
-2.77329	-7.43255	0.731735
-2.73189	-7.43255	0.714753
-2.6905	-7.43255	0.697846
-2.64911	-7.43255	0.68124
-2.60772	-7.43255	0.665267
-2.56632	-7.43255	0.650124
-2.52493	-7.43255	0.635952
-2.48354	-7.43255	0.622855
-2.44215	-7.43255	0.610904
-2.40075	-7.43255	0.600143
-2.35936	-7.43255	0.590599
-2.31797	-7.43255	0.58227
-2.27658	-7.43255	0.57516
-2.23519	-7.43255	0.569274
-2.19379	-7.43255	0.564593
-2.1524	-7.43255	0.561119
-2.11101	-7.43255	0.558847
-2.06962	-7.43255	0.557765
-2.02822	-7.43255	0.557877
-1.98683	-7.43255	0.55919
-1.94544	-7.43255	0.561711
-1.90405	-7.43255	0.565446
-1.86265	-7.43255	0.570402
-1.82126	-7.43255	0.576595
-1.77987	-7.43255	0.584024
-1.73848	-7.43255	0.592693
-1.69709	-7.43255	0.602593
-1.65569	-7.43255	0.613695
-1.6143	-7.43255	0.625958
-1.57291	-7.43255	0.639309
-1.53152	-7.43255	0.653613
-1.49012	-7.43255	0.668649
-1.44873	-7.43255	0.684114
-1.40734	-7.43255	0.699683
-1.36595	-7.43255	0.715007
-1.32455	-7.43255	0.729623
-1.28316	-7.43255	0.743028
-1.24177	-7.43255	0.754627
-1.20038	-7.43255	0.763826
-1.15898	-7.43255	0.770181
-1.11759	-7.43255	0.773392
-1.0762	-7.43255	0.773321
-1.03481	-7.43255	0.770123
-0.993416	-7.43255	0.763994
-0.952023	-7.43255	0.755402
-0.910631	-7.43255	0.744581
-0.869239	-7.43255	0.731791
-0.827846	-7.43255	0.717582
-0.786454	-7.43255	0.702562
-0.745062	-7.43255	0.686834
-0.703669	-7.43255	0.670936
-0.662277	-7.43255	0.655032
-0.620885	-7.43255	0.639481
-0.579492	-7.43255	0.624499
-0.5381	-7.43255	0.610211
-0.496708	-7.43255	0.596762
-0.455316	-7.43255	0.584255
-0.413923	-7.43255	0.572764
-0.372531	-7.43255	0.562344
-0.331139	-7.43255	0.553007
-0.289746	-7.43255	0.544776
-0.248354	-7.43255	0.537659
-0.206962	-7.43255	0.531649
-0.165569	-7.43255	0.526743
-0.124177	-7.43255	0.522937
-0.0827846	-7.43255	0.520225
-0.0413923	-7.43255	0.5186
-5.55112e-17	-7.43255	0.51806
0.0413923	-7.43255	0.5186
0.0827846	-7.43255	0.520225
0.124177	-7.43255	0.522937
0.165569	-7.43255	0.526743
0.206962	-7.43255	0.531649
0.248354	-7.43255	0.537659
0.289746	-7.43255	0.544776
0.331139	-7.43255	0.553007
0.372531	-7.43255	0.562344
0.413923	-7.43255	0.572764
0.455316	-7.43255	0.584255
0.496708	-7.43255	0.596762
0.5381	-7.43255	0.610211
0.579492	-7.43255	0.624499
0.620885	-7.43255	0.639481
0.662277	-7.43255	0.655032
0.703669	-7.43255	0.670936
0.745062	-7.43255	0.686834
0.786454	-7.43255	0.702562
0.827846	-7.43255	0.717582
0.869239	-7.43255	0.731791
0.910631	-7.43255	0.744581
0.952023	-7.43255	0.755402
0.993416	-7.43255	0.763994
1.03481	-7.43255	0.770123
1.0762	-7.43255	0.773321
1.11759	-7.43255	0.773392
1.15898	-7.43255	0.770181
1.20038	-7.43255	0.763826
1.24177	-7.43255	0.754627
1.28316	-7.43255	0.743028
1.32455	-7.43255	0.729623
1.36595	-7.43255	0.715007
1.40734	-7.43255	0.699683
1.44873	-7.43255	0.684114
1.49012	-7.43255	0.668649
1.53152	-7.43255	0.653613
1.57291	-7.43255	0.639309
1.6143	-7.43255	0.625958
1.65569	-7.43255	0.613695
1.69709	-7.43255	0.602593
1.73848	-7.43255	0.592693
1.77987	-7.43255	0.584024
1.82126	-7.43255	0.576595
1.86265	-7.43255	0.570402
1.90405	-7.43255	0.565446
1.94544	-7.43255	0.561711
1.98683	-7.43255	0.55919
2.02822	-7.43255	0.557877
2.06962	-7.43255	0.557765
2.11101	-7.43255	0.558847
2.1524	-7.43255	0.561119
2.19379	-7.43255	0.564593
2.23519	-7.43255	0.569274
2.27658	-7.43255	0.57516
2.31797	-7.43255	0.58227
2.35936	-7.43255	0.590599
2.40075	-7.43255	0.600143
2.44215	-7.43255	0.610904
2.48354	-7.43255	0.622855
2.52493	-7.43255	0.635952
2.56632	-7.43255	0.650124
2.60772	-7.43255	0.665267
2.64911	-7.43255	0.68124
2.6905	-7.43255	0.697846
2.73189	-7.43255	0.714753
2.77329	-7.43255	0.731735
2.81468	-7.43255	0.748258
2.85607	-7.43255	0.763982
2.89746	-7.43255	0.778403
2.93885	-7.43255	0.79094
2.98025	-7.43255	0.801065
3.02164	-7.43255	0.808449
3.06303	-7.43255	0.813258
3.10442	-7.43255	0.815202
3.14582	-7.43255	0.813659
3.18721	-7.43255	0.808826
3.2286	-7.43255	0.802093
3.26999	-7.43255	0.792372
3.31139	-7.43255	0.780998
3.35278	-7.43255	0.767683
3.39417	-7.43255	0.753524
3.43556	-7.43255	0.738786
3.47695	-7.43255	0.723446
3.51835	-7.43255	0.708348
3.55974	-7.43255	0.693459
3.60113	-7.43255	0.679114
3.64252	-7.43255	0.665519
3.68392	-7.43255	0.652782
3.72531	-7.43255	0.640968
3.7667	-7.43255	0.630204
3.80809	-7.43255	0.620544
3.84949	-7.43255	0.611987
3.89088	-7.43255	0.604559
3.93227	-7.43255	0.59828
3.97366	-7.43255	0.593148
4.01506	-7.43255	0.589161
4.05645	-7.43255	0.586324
4.09784	-7.43255	0.584622
-4.13923	-7.35592	0.598205
-4.09784	-7.35592	0.598767
-4.05645	-7.35592	0.600465
-4.01506	-7.35592	0.603294
-3.97366	-7.35592	0.607224
-3.93227	-7.35592	0.612306
-3.89088	-7.35592	0.618521
-3.84949	-7.35592	0.625849
-3.80809	-7.35592	0.634274
-3.7667	-7.35592	0.643767
-3.72531	-7.35592	0.654387
-3.68392	-7.35592	0.665879
-3.64252	-7.35592	0.678382
-3.60113	-7.35592	0.691664
-3.55974	-7.35592	0.705548
-3.51835	-7.35592	0.719983
-3.47695	-7.35592	0.734652
-3.43556	-7.35592	0.749277
-3.39417	-7.35592	0.763257
-3.35278	-7.35592	0.776658
-3.31139	-7.35592	0.788994
-3.26999	-7.35592	0.799827
-3.2286	-7.35592	0.808066
-3.18721	-7.35592	0.814798
-3.14582	-7.35592	0.818442
-3.10442	-7.35592	0.819127
-3.06303	-7.35592	0.816933
-3.02164	-7.35592	0.811906
-2.98025	-7.35592	0.803882
-2.93885	-7.35592	0.793418
-2.89746	-7.35592	0.780579
-2.85607	-7.35592	0.76636
-2.81468	-7.35592	0.751133
-2.77329	-7.35592	0.734863
-2.73189	-7.35592	0.718131
-2.6905	-7.35592	0.7017
-2.64911	-7.35592	0.685373
-2.60772	-7.35592	0.669678
-2.56632	-7.35592	0.654804
-2.52493	-7.35592	0.640758
-2.48354	-7.35592	0.627815
-2.44215	-7.35592	0.615941
-2.40075	-7.35592	0.605215
-2.35936	-7.35592	0.595674
-2.31797	-7.35592	0.587306
-2.27658	-7.35592	0.580141
-2.23519	-7.35592	0.574174
-2.19379	-7.35592	0.569383
-2.1524	-7.35592	0.565781
-2.11101	-7.35592	0.563364
-2.06962	-7.35592	0.562125
-2.02822	-7.35592	0.562066
-1.98683	-7.35592	0.563188
-1.94544	-7.35592	0.565499
-1.90405	-7.35592	0.569013
-1.86265	-7.35592	0.573742
-1.82126	-7.35592	0.579673
-1.77987	-7.35592	0.586814
-1.73848	-7.35592	0.595204
-1.69709	-7.35592	0.604758
-1.65569	-7.35592	0.615509
-1.6143	-7.35592	0.627359
-1.57291	-7.35592	0.640222
-1.53152	-7.35592	0.65399
-1.49012	-7.35592	0.668398
-1.44873	-7.35592	0.683291
-1.40734	-7.35592	0.698148
-1.36595	-7.35592	0.712833
-1.32455	-7.35592	0.726414
-1.28316	-7.35592	0.739075
-1.24177	-7.35592	0.749169
-1.20038	-7.35592	0.757702
-1.15898	-7.35592	0.76289
-1.11759	-7.35592	0.764949
-1.0762	-7.35592	0.764439
-1.03481	-7.35592	0.760831
-0.993416	-7.35592	0.754202
-0.952023	-7.35592	0.745076
-0.910631	-7.35592	0.733894
-0.869239	-7.35592	0.721138
-0.827846	-7.35592	0.706991
-0.786454	-7.35592	0.691962
-0.745062	-7.35592	0.676465
-0.703669	-7.35592	0.660805
-0.662277	-7.35592	0.645209
-0.620885	-7.35592	0.629949
-0.579492	-7.35592	0.615252
-0.5381	-7.35592	0.601236
-0.496708	-7.35592	0.588054
-0.455316	-7.35592	0.575796
-0.413923	-7.35592	0.564528
-0.372531	-7.35592	0.554304
-0.331139	-7.35592	0.545147
-0.289746	-7.35592	0.537068
-0.248354	-7.35592	0.530079
-0.206962	-7.35592	0.524177
-0.165569	-7.35592	0.519359
-0.124177	-7.35592	0.515621
-0.0827846	-7.35592	0.512957
-0.0413923	-7.35592	0.511359
-5.55112e-17	-7.35592	0.510827
0.0413923	-7.35592	0.511359
0.0827846	-7.35592	0.512957
0.124177	-7.35592	0.515621
0.165569	-7.35592	0.519359
0.206962	-7.35592	0.524177
0.248354	-7.35592	0.530079
0.289746	-7.35592	0.537068
0.331139	-7.35592	0.545147
0.372531	-7.35592	0.554304
0.413923	-7.35592	0.564528
0.455316	-7.35592	0.575796
0.496708	-7.35592	0.588054
0.5381	-7.35592	0.601236
0.579492	-7.35592	0.615252
0.620885	-7.35592	0.629949
0.662277	-7.35592	0.645209
0.703669	-7.35592	0.660805
0.745062	-7.35592	0.676465
0.786454	-7.35592	0.691962
0.827846	-7.35592	0.706991
0.869239	-7.35592	0.721138
0.910631	-7.35592	0.733894
0.952023	-7.35592	0.745076
0.993416	-7.35592	0.754202
1.03481	-7.35592	0.760831
1.0762	-7.35592	0.764439
1.11759	-7.35592	0.764949
1.15898	-7.35592	0.76289
1.20038	-7.35592	0.757702
1.24177	-7.35592	0.749169
1.28316	-7.35592	0.739075
1.32455	-7.35592	0.726414
1.36595	-7.35592	0.712833
1.40734	-7.35592	0.698148
1.44873	-7.35592	0.683291
1.49012	-7.35592	0.668398
1.53152	-7.35592	0.65399
1.57291	-7.35592	0.640222
1.6143	-7.35592	0.627359
1.65569	-7.35592	0.615509
1.69709	-7.35592	0.604758
1.73848	-7.35592	0.595204
1.77987	-7.35592	0.586814
1.82126	-7.35592	0.579673
1.86265	-7.35592	0.573742
1.90405	-7.35592	0.569013
1.94544	-7.35592	0.565499
1.98683	-7.35592	0.563188
2.02822	-7.35592	0.562066
2.06962	-7.35592	0.562125
2.11101	-7.35592	0.563364
2.1524	-7.35592	0.565781
2.19379	-7.35592	0.569383
2.23519	-7.35592	0.574174
2.27658	-7.35592	0.580141
2.31797	-7.35592	0.587306
2.35936	-7.35592	0.595674
2.40075	-7.35592	0.605215
2.44215	-7.35592	0.615941
2.48354	-7.35592	0.627815
2.52493	-7.35592	0.640758
2.56632	-7.35592	0.654804
2.60772	-7.35592	0.669678
2.64911	-7.35592	0.685373
2.6905	-7.35592	0.7017
2.73189	-7.35592	0.718131
2.77329	-7.35592	0.734863
2.81468	-7.35592	0.751133
2.85607	-7.35592	0.76636
2.89746	-7.35592	0.780579
2.93885	-7.35592	0.793418
2.98025	-7.35592	0.803882
3.02164	-7.35592	0.811906
3.06303	-7.35592	0.816933
3.10442	-7.35592	0.819127
3.14582	-7.35592	0.818442
3.18721	-7.35592	0.814798
3.2286	-7.35592	0.808066
3.26999	-7.35592	0.799827
3.31139	-7.35592	0.788994
3.35278	-7.35592	0.776658
3.39417	-7.35592	0.763257
3.43556	-7.35592	0.749277
3.47695	-7.35592	0.734652
3.51835	-7.35592	0.719983
3.55974	-7.35592	0.705548
3.60113	-7.35592	0.691664
3.64252	-7.35592	0.678382
3.68392	-7.35592	0.665879
3.72531	-7.35592	0.654387
3.7667	-7.35592	0.643767
3.80809	-7.35592	0.634274
3.84949	-7.35592	0.625849
3.89088	-7.35592	0.618521
3.93227	-7.35592	0.612306
3.97366	-7.35592	0.607224
4.01506	-7.35592	0.603294
4.05645	-7.35592	0.600465
4.09784	-7.35592	0.598767
-4.13923	-7.2793	0.613036
-4.09784	-7.2793	0.613561
-4.05645	-7.2793	0.615227
-4.01506	-7.2793	0.617999
-3.97366	-7.2793	0.621864
-3.93227	-7.2793	0.626872
-3.89088	-7.2793	0.632933
-3.84949	-7.2793	0.640141
-3.80809	-7.2793	0.648385
-3.7667	-7.2793	0.657668
-3.72531	-7.2793	0.667916
-3.68392	-7.2793	0.679168
-3.64252	-7.2793	0.691245
-3.60113	-7.2793	0.70399
-3.55974	-7.2793	0.717451
-3.51835	-7.2793	0.731225
-3.47695	-7.2793	0.745135
-3.43556	-7.2793	0.758756
-3.39417	-7.2793	0.772135
-3.35278	-7.2793	0.784739
-3.31139	-7.2793	0.796193
-3.26999	-7.2793	0.805526
-3.2286	-7.2793	0.813511
-3.18721	-7.2793	0.819055
-3.14582	-7.2793	0.821815
-3.10442	-7.2793	0.822096
-3.06303	-7.2793	0.819158
-3.02164	-7.2793	0.813576
-2.98025	-7.2793	0.805638
-2.93885	-7.2793	0.795513
-2.89746	-7.2793	0.782714
-2.85607	-7.2793	0.769216
-2.81468	-7.2793	0.753844
-2.77329	-7.2793	0.738335
-2.73189	-7.2793	0.722101
-2.6905	-7.2793	0.70596
-2.64911	-7.2793	0.690215
-2.60772	-7.2793	0.674855
-2.56632	-7.2793	0.660244
-2.52493	-7.2793	0.646537
-2.48354	-7.2793	0.63376
-2.44215	-7.2793	0.622019
-2.40075	-7.2793	0.611412
-2.35936	-7.2793	0.601919
-2.31797	-7.2793	0.593548
-2.27658	-7.2793	0.586368
-2.23519	-7.2793	0.580327
-2.19379	-7.2793	0.575449
-2.1524	-7.2793	0.571731
-2.11101	-7.2793	0.569175
-2.06962	-7.2793	0.567773
-2.02822	-7.2793	0.567539
-1.98683	-7.2793	0.568462
-1.94544	-7.2793	0.57055
-1.90405	-7.2793	0.57383
-1.86265	-7.2793	0.578271
-1.82126	-7.2793	0.583927
-1.77987	-7.2793	0.590753
-1.73848	-7.2793	0.598758
-1.69709	-7.2793	0.607959
-1.65569	-7.2793	0.618277
-1.6143	-7.2793	0.629608
-1.57291	-7.2793	0.641899
-1.53152	-7.2793	0.655055
-1.49012	-7.2793	0.668864
-1.44873	-7.2793	0.682984
-1.40734	-7.2793	0.696995
-1.36595	-7.2793	0.710488
-1.32455	-7.2793	0.723204
-1.28316	-7.2793	0.734796
-1.24177	-7.2793	0.744305
-1.20038	-7.2793	0.750967
-1.15898	-7.2793	0.755558
-1.11759	-7.2793	0.757131
-1.0762	-7.2793	0.755366
-1.03481	-7.2793	0.751229
-0.993416	-7.2793	0.744138
-0.952023	-7.2793	0.734747
-0.910631	-7.2793	0.723656
-0.869239	-7.2793	0.7109
-0.827846	-7.2793	0.696908
-0.786454	-7.2793	0.682174
-0.745062	-7.2793	0.666906
-0.703669	-7.2793	0.651531
-0.662277	-7.2793	0.636307
-0.620885	-7.2793	0.621389
-0.579492	-7.2793	0.607002
-0.5381	-7.2793	0.593312
-0.496708	-7.2793	0.580426
-0.455316	-7.2793	0.568442
-0.413923	-7.2793	0.557419
-0.372531	-7.2793	0.547413
-0.331139	-7.2793	0.538439
-0.289746	-7.2793	0.530524
-0.248354	-7.2793	0.52367
-0.206962	-7.2793	0.517884
-0.165569	-7.2793	0.513158
-0.124177	-7.2793	0.509489
-0.0827846	-7.2793	0.506874
-0.0413923	-7.2793	0.505305
-5.55112e-17	-7.2793	0.504783
0.0413923	-7.2793	0.505305
0.0827846	-7.2793	0.506874
0.124177	-7.2793	0.509489
0.165569	-7.2793	0.513158
0.206962	-7.2793	0.517884
0.248354	-7.2793	0.52367
0.289746	-7.2793	0.530524
0.331139	-7.2793	0.538439
0.372531	-7.2793	0.547413
0.413923	-7.2793	0.557419
0.455316	-7.2793	0.568442
0.496708	-7.2793	0.580426
0.5381	-7.2793	0.593312
0.579492	-7.2793	0.607002
0.620885	-7.2793	0.621389
0.662277	-7.2793	0.636307
0.703669	-7.2793	0.651531
0.745062	-7.2793	0.666906
0.786454	-7.2793	0.682174
0.827846	-7.2793	0.696908
0.869239	-7.2793	0.7109
0.910631	-7.2793	0.723656
0.952023	-7.2793	0.734747
0.993416	-7.2793	0.744138
1.03481	-7.2793	0.751229
1.0762	-7.2793	0.755366
1.11759	-7.2793	0.757131
1.15898	-7.2793	0.755558
1.20038	-7.2793	0.750967
1.24177	-7.2793	0.744305
1.28316	-7.2793	0.734796
1.32455	-7.2793	0.723204
1.36595	-7.2793	0.710488
1.40734	-7.2793	0.696995
1.44873	-7.2793	0.682984
1.49012	-7.2793	0.668864
1.53152	-7.2793	0.655055
1.57291	-7.2793	0.641899
1.6143	-7.2793	0.629608
1.65569	-7.2793	0.618277
1.69709	-7.2793	0.607959
1.73848	-7.2793	0.598758
1.77987	-7.2793	0.590753
1.82126	-7.2793	0.583927
1.86265	-7.2793	0.578271
1.90405	-7.2793	0.57383
1.94544	-7.2793	0.57055
1.98683	-7.2793	0.568462
2.02822	-7.2793	0.567539
2.06962	-7.2793	0.567773
2.11101	-7.2793	0.569175
2.1524	-7.2793	0.571731
2.19379	-7.2793	0.575449
2.23519	-7.2793	0.580327
2.27658	-7.2793	0.586368
2.31797	-7.2793	0.593548
2.35936	-7.2793	0.601919
2.40075	-7.2793	0.611412
2.44215	-7.2793	0.622019
2.48354	-7.2793	0.63376
2.52493	-7.2793	0.646537
2.56632	-7.2793	0.660244
2.60772	-7.2793	0.674855
2.64911	-7.2793	0.690215
2.6905	-7.2793	0.70596
2.73189	-7.2793	0.722101
2.77329	-7.2793	0.738335
2.81468	-7.2793	0.753844
2.85607	-7.2793	0.769216
2.89746	-7.2793	0.782714
2.93885	-7.2793	0.795513
2.98025	-7.2793	0.805638
3.02164	-7.2793	0.813576
3.06303	-7.2793	0.819158
3.10442	-7.2793	0.822096
3.14582	-7.2793	0.821815
3.18721	-7.2793	0.819055
3.2286	-7.2793	0.813511
3.26999	-7.2793	0.805526
3.31139	-7.2793	0.796193
3.35278	-7.2793	0.784739
3.39417	-7.2793	0.772135
3.43556	-7.2793	0.758756
3.47695	-7.2793	0.745135
3.51835	-7.2793	0.731225
3.55974	-7.2793	0.717451
3.60113	-7.2793	0.70399
3.64252	-7.2793	0.691245
3.68392	-7.2793	0.679168
3.72531	-7.2793	0.667916
3.7667	-7.2793	0.657668
3.80809	-7.2793	0.648385
3.84949	-7.2793	0.640141
3.89088	-7.2793	0.632933
3.93227	-7.2793	0.626872
3.97366	-7.2793	0.621864
4.01506	-7.2793	0.617999
4.05645	-7.2793	0.615227
4.09784	-7.2793	0.613561
-4.13923	-7.20268	0.628308
-4.09784	-7.20268	0.628859
-4.05645	-7.20268	0.630508
-4.01506	-7.20268	0.633166
-3.97366	-7.20268	0.636945
-3.93227	-7.20268	0.641791
-3.89088	-7.20268	0.647702
-3.84949	-7.20268	0.654654
-3.80809	-7.20268	0.662662
-3.7667	-7.20268	0.671652
-3.72531	-7.20268	0.681547
-3.68392	-7.20268	0.692276
-3.64252	-7.20268	0.703801
-3.60113	-7.20268	0.716087
-3.55974	-7.20268	0.728662
-3.51835	-7.20268	0.741789
-3.47695	-7.20268	0.754755
-3.43556	-7.20268	0.767632
-3.39417	-7.20268	0.780001
-3.35278	-7.20268	0.791781
-3.31139	-7.20268	0.801781
-3.26999	-7.20268	0.810481
-3.2286	-7.20268	0.817304
-3.18721	-7.20268	0.821901
-3.14582	-7.20268	0.82413
-3.10442	-7.20268	0.823585
-3.06303	-7.20268	0.820715
-3.02164	-7.20268	0.815195
-2.98025	-7.20268	0.806673
-2.93885	-7.20268	0.796952
-2.89746	-7.20268	0.784942
-2.85607	-7.20268	0.771367
-2.81468	-7.20268	0.757036
-2.77329	-7.20268	0.742045
-2.73189	-7.20268	0.726451
-2.6905	-7.20268	0.710859
-2.64911	-7.20268	0.695565
-2.60772	-7.20268	0.680758
-2.56632	-7.20268	0.666555
-2.52493	-7.20268	0.653197
-2.48354	-7.20268	0.640718
-2.44215	-7.20268	0.629212
-2.40075	-7.20268	0.618738
-2.35936	-7.20268	0.609329
-2.31797	-7.20268	0.60104
-2.27658	-7.20268	0.593842
-2.23519	-7.20268	0.587776
-2.19379	-7.20268	0.582829
-2.1524	-7.20268	0.579003
-2.11101	-7.20268	0.57631
-2.06962	-7.20268	0.574749
-2.02822	-7.20268	0.574329
-1.98683	-7.20268	0.575028
-1.94544	-7.20268	0.576897
-1.90405	-7.20268	0.579894
-1.86265	-7.20268	0.584044
-1.82126	-7.20268	0.589366
-1.77987	-7.20268	0.595847
-1.73848	-7.20268	0.603465
-1.69709	-7.20268	0.612197
-1.65569	-7.20268	0.621997
-1.6143	-7.20268	0.632786
-1.57291	-7.20268	0.644445
-1.53152	-7.20268	0.65683
-1.49012	-7.20268	0.66976
-1.44873	-7.20268	0.683013
-1.40734	-7.20268	0.696208
-1.36595	-7.20268	0.708896
-1.32455	-7.20268	0.72056
-1.28316	-7.20268	0.730746
-1.24177	-7.20268	0.739047
-1.20038	-7.20268	0.745078
-1.15898	-7.20268	0.74854
-1.11759	-7.20268	0.749196
-1.0762	-7.20268	0.746811
-1.03481	-7.20268	0.741815
-0.993416	-7.20268	0.734766
-0.952023	-7.20268	0.725207
-0.910631	-7.20268	0.714045
-0.869239	-7.20268	0.701318
-0.827846	-7.20268	0.687625
-0.786454	-7.20268	0.673197
-0.745062	-7.20268	0.658299
-0.703669	-7.20268	0.643318
-0.662277	-7.20268	0.628464
-0.620885	-7.20268	0.613915
-0.579492	-7.20268	0.599908
-0.5381	-7.20268	0.586545
-0.496708	-7.20268	0.573974
-0.455316	-7.20268	0.562278
-0.413923	-7.20268	0.551504
-0.372531	-7.20268	0.541719
-0.331139	-7.20268	0.53294
-0.289746	-7.20268	0.525192
-0.248354	-7.20268	0.518479
-0.206962	-7.20268	0.512807
-0.165569	-7.20268	0.508173
-0.124177	-7.20268	0.504575
-0.0827846	-7.20268	0.502007
-0.0413923	-7.20268	0.500469
-5.55112e-17	-7.20268	0.499956
0.0413923	-7.20268	0.500469
0.0827846	-7.20268	0.502007
0.124177	-7.20268	0.504575
0.165569	-7.20268	0.508173
0.206962	-7.20268	0.512807
0.248354	-7.20268	0.518479
0.289746	-7.20268	0.525192
0.331139	-7.20268	0.53294
0.372531	-7.20268	0.541719
0.413923	-7.20268	0.551504
0.455316	-7.20268	0.562278
0.496708	-7.20268	0.573974
0.5381	-7.20268	0.586545
0.579492	-7.20268	0.599908
0.620885	-7.20268	0.613915
0.662277	-7.20268	0.628464
0.703669	-7.20268	0.643318
0.745062	-7.20268	0.658299
0.786454	-7.20268	0.673197
0.827846	-7.20268	0.687625
0.869239	-7.20268	0.701318
0.910631	-7.20268	0.714045
0.952023	-7.20268	0.725207
0.993416	-7.20268	0.734766
1.03481	-7.20268	0.741815
1.0762	-7.20268	0.746811
1.11759	-7.20268	0.749196
1.15898	-7.20268	0.74854
1.20038	-7.20268	0.745078
1.24177	-7.20268	0.739047
1.28316	-7.20268	0.730746
1.32455	-7.20268	0.72056
1.36595	-7.20268	0.708896
1.40734	-7.20268	0.696208
1.44873	-7.20268	0.683013
1.49012	-7.20268	0.66976
1.53152	-7.20268	0.65683
1.57291	-7.20268	0.644445
1.6143	-7.20268	0.632786
1.65569	-7.20268	0.621997
1.69709	-7.20268	0.612197
1.73848	-7.20268	0.603465
1.77987	-7.20268	0.595847
1.82126	-7.20268	0.589366
1.86265	-7.20268	0.584044
1.90405	-7.20268	0.579894
1.94544	-7.20268	0.576897
1.98683	-7.20268	0.575028
2.02822	-7.20268	0.574329
2.06962	-7.20268	0.574749
2.11101	-7.20268	0.57631
2.1524	-7.20268	0.579003
2.19379	-7.20268	0.582829
2.23519	-7.20268	0.587776
2.27658	-7.20268	0.593842
2.31797	-7.20268	0.60104
2.35936	-7.20268	0.609329
2.40075	-7.20268	0.618738
2.44215	-7.20268	0.629212
2.48354	-7.20268	0.640718
2.52493	-7.20268	0.653197
2.56632	-7.20268	0.666555
2.60772	-7.20268	0.680758
2.64911	-7.20268	0.695565
2.6905	-7.20268	0.710859
2.73189	-7.20268	0.726451
2.77329	-7.20268	0.742045
2.81468	-7.20268	0.757036
2.85607	-7.20268	0.771367
2.89746	-7.20268	0.784942
2.93885	-7.20268	0.796952
2.98025	-7.20268	0.806673
3.02164	-7.20268	0.815195
3.06303	-7.20268	0.820715
3.10442	-7.20268	0.823585
3.14582	-7.20268	0.82413
3.18721	-7.20268	0.821901
3.2286	-7.20268	0.817304
3.26999	-7.20268	0.810481
3.31139	-7.20268	0.801781
3.35278	-7.20268	0.791781
3.39417	-7.20268	0.780001
3.43556	-7.20268	0.767632
3.47695	-7.20268	0.754755
3.51835	-7.20268	0.741789
3.55974	-7.20268	0.728662
3.60113	-7.20268	0.716087
3.64252	-7.20268	0.703801
3.68392	-7.20268	0.692276
3.72531	-7.20268	0.681547
3.7667	-7.20268	0.671652
3.80809	-7.20268	0.662662
3.84949	-7.20268	0.654654
3.89088	-7.20268	0.647702
3.93227	-7.20268	0.641791
3.97366	-7.20268	0.636945
4.01506	-7.20268	0.633166
4.05645	-7.20268	0.630508
4.09784	-7.20268	0.628859
-4.13923	-7.12605	0.64394
-4.09784	-7.12605	0.644501
-4.05645	-7.12605	0.646069
-4.01506	-7.12605	0.648654
-3.97366	-7.12605	0.652308
-3.93227	-7.12605	0.656946
-3.89088	-7.12605	0.662595
-3.84949	-7.12605	0.669306
-3.80809	-7.12605	0.676916
-3.7667	-7.12605	0.685487
-3.72531	-7.12605	0.694936
-3.68392	-7.12605	0.705149
-3.64252	-7.12605	0.716098
-3.60113	-7.12605	0.727589
-3.55974	-7.12605	0.739435
-3.51835	-7.12605	0.751624
-3.47695	-7.12605	0.763613
-3.43556	-7.12605	0.775443
-3.39417	-7.12605	0.786992
-3.35278	-7.12605	0.797376
-3.31139	-7.12605	0.806499
-3.26999	-7.12605	0.814165
-3.2286	-7.12605	0.820255
-3.18721	-7.12605	0.823947
-3.14582	-7.12605	0.825394
-3.10442	-7.12605	0.824133
-3.06303	-7.12605	0.821539
-3.02164	-7.12605	0.815292
-2.98025	-7.12605	0.807872
-2.93885	-7.12605	0.797915
-2.89746	-7.12605	0.786538
-2.85607	-7.12605	0.773924
-2.81468	-7.12605	0.760227
-2.77329	-7.12605	0.745868
-2.73189	-7.12605	0.731011
-2.6905	-7.12605	0.716234
-2.64911	-7.12605	0.701594
-2.60772	-7.12605	0.687413
-2.56632	-7.12605	0.673783
-2.52493	-7.12605	0.660846
-2.48354	-7.12605	0.648682
-2.44215	-7.12605	0.637459
-2.40075	-7.12605	0.627217
-2.35936	-7.12605	0.61799
-2.31797	-7.12605	0.609783
-2.27658	-7.12605	0.602629
-2.23519	-7.12605	0.596539
-2.19379	-7.12605	0.591539
-2.1524	-7.12605	0.587633
-2.11101	-7.12605	0.584824
-2.06962	-7.12605	0.583091
-2.02822	-7.12605	0.582474
-1.98683	-7.12605	0.582954
-1.94544	-7.12605	0.584559
-1.90405	-7.12605	0.587285
-1.86265	-7.12605	0.591121
-1.82126	-7.12605	0.596075
-1.77987	-7.12605	0.602139
-1.73848	-7.12605	0.609278
-1.69709	-7.12605	0.617471
-1.65569	-7.12605	0.626746
-1.6143	-7.12605	0.636914
-1.57291	-7.12605	0.6478
-1.53152	-7.12605	0.659543
-1.49012	-7.12605	0.671512
-1.44873	-7.12605	0.683751
-1.40734	-7.12605	0.695912
-1.36595	-7.12605	0.707152
-1.32455	-7.12605	0.717977
-1.28316	-7.12605	0.726872
-1.24177	-7.12605	0.733863
-1.20038	-7.12605	0.739135
-1.15898	-7.12605	0.741759
-1.11759	-7.12605	0.741503
-1.0762	-7.12605	0.738707
-1.03481	-7.12605	0.733483
-0.993416	-7.12605	0.726
-0.952023	-7.12605	0.716403
-0.910631	-7.12605	0.70522
-0.869239	-7.12605	0.692849
-0.827846	-7.12605	0.679403
-0.786454	-7.12605	0.665272
-0.745062	-7.12605	0.650822
-0.703669	-7.12605	0.636231
-0.662277	-7.12605	0.621799
-0.620885	-7.12605	0.607665
-0.579492	-7.12605	0.594017
-0.5381	-7.12605	0.581021
-0.496708	-7.12605	0.568772
-0.455316	-7.12605	0.557357
-0.413923	-7.12605	0.546848
-0.372531	-7.12605	0.537287
-0.331139	-7.12605	0.528701
-0.289746	-7.12605	0.521119
-0.248354	-7.12605	0.514543
-0.206962	-7.12605	0.508985
-0.165569	-7.12605	0.504441
-0.124177	-7.12605	0.500911
-0.0827846	-7.12605	0.498392
-0.0413923	-7.12605	0.496883
-5.55112e-17	-7.12605	0.496379
0.0413923	-7.12605	0.496883
0.0827846	-7.12605	0.498392
0.124177	-7.12605	0.500911
0.165569	-7.12605	0.504441
0.206962	-7.12605	0.508985
0.248354	-7.12605	0.514543
0.289746	-7.12605	0.521119
0.331139	-7.12605	0.528701
0.372531	-7.12605	0.537287
0.413923	-7.12605	0.546848
0.455316	-7.12605	0.557357
0.496708	-7.12605	0.568772
0.5381	-7.12605	0.581021
0.579492	-7.12605	0.594017
0.620885	-7.12605	0.607665
0.662277	-7.12605	0.621799
0.703669	-7.12605	0.636231
0.745062	-7.12605	0.650822
0.786454	-7.12605	0.665272
0.827846	-7.12605	0.679403
0.869239	-7.12605	0.692849
0.910631	-7.12605	0.70522
0.952023	-7.12605	0.716403
0.993416	-7.12605	0.726
1.03481	-7.12605	0.733483
1.0762	-7.12605	0.738707
1.11759	-7.12605	0.741503
1.15898	-7.12605	0.741759
1.20038	-7.12605	0.739135
1.24177	-7.12605	0.733863
1.28316	-7.12605	0.726872
1.32455	-7.12605	0.717977
1.36595	-7.12605	0.707152
1.40734	-7.12605	0.695912
1.44873	-7.12605	0.683751
1.49012	-7.12605	0.671512
1.53152	-7.12605	0.659543
1.57291	-7.12605	0.6478
1.6143	-7.12605	0.636914
1.65569	-7.12605	0.626746
1.69709	-7.12605	0.617471
1.73848	-7.12605	0.609278
1.77987	-7.12605	0.602139
1.82126	-7.12605	0.596075
1.86265	-7.12605	0.591121
1.90405	-7.12605	0.587285
1.94544	-7.12605	0.584559
1.98683	-7.12605	0.582954
2.02822	-7.12605	0.582474
2.06962	-7.12605	0.583091
2.11101	-7.12605	0.584824
2.1524	-7.12605	0.587633
2.19379	-7.12605	0.591539
2.23519	-7.12605	0.596539
2.27658	-7.12605	0.602629
2.31797	-7.12605	0.609783
2.35936	-7.12605	0.61799
2.40075	-7.12605	0.627217
2.44215	-7.12605	0.637459
2.48354	-7.12605	0.648682
2.52493	-7.12605	0.660846
2.56632	-7.12605	0.673783
2.60772	-7.12605	0.687413
2.64911	-7.12605	0.701594
2.6905	-7.12605	0.716234
2.73189	-7.12605	0.731011
2.77329	-7.12605	0.745868
2.81468	-7.12605	0.760227
2.85607	-7.12605	0.773924
2.89746	-7.12605	0.786538
2.93885	-7.12605	0.797915
2.98025	-7.12605	0.807872
3.02164	-7.12605	0.815292
3.06303	-7.12605	0.821539
3.10442	-7.12605	0.824133
3.14582	-7.12605	0.825394
3.18721	-7.12605	0.823947
3.2286	-7.12605	0.820255
3.26999	-7.12605	0.814165
3.31139	-7.12605	0.806499
3.35278	-7.12605	0.797376
3.39417	-7.12605	0.786992
3.43556	-7.12605	0.775443
3.47695	-7.12605	0.763613
3.51835	-7.12605	0.751624
3.55974	-7.12605	0.739435
3.60113	-7.12605	0.727589
3.64252	-7.12605	0.716098
3.68392	-7.12605	0.705149
3.72531	-7.12605	0.694936
3.7667	-7.12605	0.685487
3.80809	-7.12605	0.676916
3.84949	-7.12605	0.669306
3.89088	-7.12605	0.662595
3.93227	-7.12605	0.656946
3.97366	-7.12605	0.652308
4.01506	-7.12605	0.648654
4.05645	-7.12605	0.646069
4.09784	-7.12605	0.644501
-4.13923	-7.04943	0.659766
-4.09784	-7.04943	0.660246
-4.05645	-7.04943	0.661753
-4.01506	-7.04943	0.664285
-3.97366	-7.04943	0.667751
-3.93227	-7.04943	0.67213
-3.89088	-7.04943	0.677495
-3.84949	-7.04943	0.683858
-3.80809	-7.04943	0.691078
-3.7667	-7.04943	0.699146
-3.72531	-7.04943	0.707962
-3.68392	-7.04943	0.717537
-3.64252	-7.04943	0.727904
-3.60113	-7.04943	0.738603
-3.55974	-7.04943	0.749469
-3.51835	-7.04943	0.760649
-3.47695	-7.04943	0.771545
-3.43556	-7.04943	0.782292
-3.39417	-7.04943	0.792903
-3.35278	-7.04943	0.802189
-3.31139	-7.04943	0.81012
-3.26999	-7.04943	0.817
-3.2286	-7.04943	0.82214
-3.18721	-7.04943	0.825143
-3.14582	-7.04943	0.826101
-3.10442	-7.04943	0.824231
-3.06303	-7.04943	0.82125
-3.02164	-7.04943	0.815358
-2.98025	-7.04943	0.808496
-2.93885	-7.04943	0.799233
-2.89746	-7.04943	0.78841
-2.85607	-7.04943	0.776495
-2.81468	-7.04943	0.763497
-2.77329	-7.04943	0.749992
-2.73189	-7.04943	0.736031
-2.6905	-7.04943	0.72206
-2.64911	-7.04943	0.708255
-2.60772	-7.04943	0.694775
-2.56632	-7.04943	0.681674
-2.52493	-7.04943	0.669369
-2.48354	-7.04943	0.657656
-2.44215	-7.04943	0.646839
-2.40075	-7.04943	0.636888
-2.35936	-7.04943	0.627819
-2.31797	-7.04943	0.61978
-2.27658	-7.04943	0.612711
-2.23519	-7.04943	0.606661
-2.19379	-7.04943	0.601642
-2.1524	-7.04943	0.597659
-2.11101	-7.04943	0.594719
-2.06962	-7.04943	0.592858
-2.02822	-7.04943	0.592025
-1.98683	-7.04943	0.592279
-1.94544	-7.04943	0.593616
-1.90405	-7.04943	0.596014
-1.86265	-7.04943	0.599487
-1.82126	-7.04943	0.604033
-1.77987	-7.04943	0.609676
-1.73848	-7.04943	0.616317
-1.69709	-7.04943	0.623947
-1.65569	-7.04943	0.632578
-1.6143	-7.04943	0.642007
-1.57291	-7.04943	0.652148
-1.53152	-7.04943	0.66302
-1.49012	-7.04943	0.673972
-1.44873	-7.04943	0.685188
-1.40734	-7.04943	0.696303
-1.36595	-7.04943	0.706354
-1.32455	-7.04943	0.715828
-1.28316	-7.04943	0.723785
-1.24177	-7.04943	0.729621
-1.20038	-7.04943	0.73388
-1.15898	-7.04943	0.735282
-1.11759	-7.04943	0.734366
-1.0762	-7.04943	0.731386
-1.03481	-7.04943	0.725856
-0.993416	-7.04943	0.718165
-0.952023	-7.04943	0.708709
-0.910631	-7.04943	0.697646
-0.869239	-7.04943	0.685387
-0.827846	-7.04943	0.672371
-0.786454	-7.04943	0.658634
-0.745062	-7.04943	0.644573
-0.703669	-7.04943	0.630442
-0.662277	-7.04943	0.616406
-0.620885	-7.04943	0.602702
-0.579492	-7.04943	0.589441
-0.5381	-7.04943	0.576805
-0.496708	-7.04943	0.56488
-0.455316	-7.04943	0.553755
-0.413923	-7.04943	0.543499
-0.372531	-7.04943	0.534158
-0.331139	-7.04943	0.525764
-0.289746	-7.04943	0.518341
-0.248354	-7.04943	0.511902
-0.206962	-7.04943	0.506455
-0.165569	-7.04943	0.501997
-0.124177	-7.04943	0.498535
-0.0827846	-7.04943	0.496061
-0.0413923	-7.04943	0.494579
-5.55112e-17	-7.04943	0.494084
0.0413923	-7.04943	0.494579
0.0827846	-7.04943	0.496061
0.124177	-7.04943	0.498535
0.165569	-7.04943	0.501997
0.206962	-7.04943	0.506455
0.248354	-7.04943	0.511902
0.289746	-7.04943	0.518341
0.331139	-7.04943	0.525764
0.372531	-7.04943	0.534158
0.413923	-7.04943	0.543499
0.455316	-7.04943	0.553755
0.496708	-7.04943	0.56488
0.5381	-7.04943	0.576805
0.579492	-7.04943	0.589441
0.620885	-7.04943	0.602702
0.662277	-7.04943	0.616406
0.703669	-7.04943	0.630442
0.745062	-7.04943	0.644573
0.786454	-7.04943	0.658634
0.827846	-7.04943	0.672371
0.869239	-7.04943	0.685387
0.910631	-7.04943	0.697646
0.952023	-7.04943	0.708709
0.993416	-7.04943	0.718165
1.03481	-7.04943	0.725856
1.0762	-7.04943	0.731386
1.11759	-7.04943	0.734366
1.15898	-7.04943	0.735282
1.20038	-7.04943	0.73388
1.24177	-7.04943	0.729621
1.28316	-7.04943	0.723785
1.32455	-7.04943	0.715828
1.36595	-7.04943	0.706354
1.40734	-7.04943	0.696303
1.44873	-7.04943	0.685188
1.49012	-7.04943	0.673972
1.53152	-7.04943	0.66302
1.57291	-7.04943	0.652148
1.6143	-7.04943	0.642007
1.65569	-7.04943	0.632578
1.69709	-7.04943	0.623947
1.73848	-7.04943	0.616317
1.77987	-7.04943	0.609676
1.82126	-7.04943	0.604033
1.86265	-7.04943	0.599487
1.90405	-7.04943	0.596014
1.94544	-7.04943	0.593616
1.98683	-7.04943	0.592279
2.02822	-7.04943	0.592025
2.06962	-7.04943	0.592858
2.11101	-7.04943	0.594719
2.1524	-7.04943	0.597659
2.19379	-7.04943	0.601642
2.23519	-7.04943	0.606661
2.27658	-7.04943	0.612711
2.31797	-7.04943	0.61978
2.35936	-7.04943	0.627819
2.40075	-7.04943	0.636888
2.44215	-7.04943	0.646839
2.48354	-7.04943	0.657656
2.52493	-7.04943	0.669369
2.56632	-7.04943	0.681674
2.60772	-7.04943	0.694775
2.64911	-7.04943	0.708255
2.6905	-7.04943	0.72206
2.73189	-7.04943	0.736031
2.77329	-7.04943	0.749992
2.81468	-7.04943	0.763497
2.85607	-7.04943	0.776495
2.89746	-7.04943	0.78841
2.93885	-7.04943	0.799233
2.98025	-7.04943	0.808496
3.02164	-7.04943	0.815358
3.06303	-7.04943	0.82125
3.10442	-7.04943	0.824231
3.14582	-7.04943	0.826101
3.18721	-7.04943	0.825143
3.2286	-7.04943	0.82214
3.26999	-7.04943	0.817
3.31139	-7.04943	0.81012
3.35278	-7.04943	0.802189
3.39417	-7.04943	0.792903
3.43556	-7.04943	0.782292
3.47695	-7.04943	0.771545
3.51835	-7.04943	0.760649
3.55974	-7.04943	0.749469
3.60113	-7.04943	0.738603
3.64252	-7.04943	0.727904
3.68392	-7.04943	0.717537
3.72531	-7.04943	0.707962
3.7667	-7.04943	0.699146
3.80809	-7.04943	0.691078
3.84949	-7.04943	0.683858
3.89088	-7.04943	0.677495
3.93227	-7.04943	0.67213
3.97366	-7.04943	0.667751
4.01506	-7.04943	0.664285
4.05645	-7.04943	0.661753
4.09784	-7.04943	0.660246
-4.13923	-6.9728	0.675594
-4.09784	-6.9728	0.675998
-4.05645	-6.9728	0.677444
-4.01506	-6.9728	0.679704
-3.97366	-6.9728	0.68294
-3.93227	-6.9728	0.68711
-3.89088	-6.9728	0.692261
-3.84949	-6.9728	0.698129
-3.80809	-6.9728	0.704975
-3.7667	-6.9728	0.712339
-3.72531	-6.9728	0.720605
-3.68392	-6.9728	0.729343
-3.64252	-6.9728	0.738968
-3.60113	-6.9728	0.748657
-3.55974	-6.9728	0.758778
-3.51835	-6.9728	0.76869
-3.47695	-6.9728	0.7785
-3.43556	-6.9728	0.78821
-3.39417	-6.9728	0.797206
-3.35278	-6.9728	0.805581
-3.31139	-6.9728	0.812623
-3.26999	-6.9728	0.818579
-3.2286	-6.9728	0.822667
-3.18721	-6.9728	0.824787
-3.14582	-6.9728	0.825465
-3.10442	-6.9728	0.824251
-3.06303	-6.9728	0.82091
-3.02164	-6.9728	0.815408
-2.98025	-6.9728	0.80802
-2.93885	-6.9728	0.799707
-2.89746	-6.9728	0.789717
-2.85607	-6.9728	0.778729
-2.81468	-6.9728	0.76667
-2.77329	-6.9728	0.754341
-2.73189	-6.9728	0.741474
-2.6905	-6.9728	0.728288
-2.64911	-6.9728	0.715554
-2.60772	-6.9728	0.702709
-2.56632	-6.9728	0.690502
-2.52493	-6.9728	0.678677
-2.48354	-6.9728	0.667662
-2.44215	-6.9728	0.657187
-2.40075	-6.9728	0.647654
-2.35936	-6.9728	0.638872
-2.31797	-6.9728	0.631072
-2.27658	-6.9728	0.624111
-2.23519	-6.9728	0.618173
-2.19379	-6.9728	0.613157
-2.1524	-6.9728	0.609118
-2.11101	-6.9728	0.606085
-2.06962	-6.9728	0.604086
-2.02822	-6.9728	0.603069
-1.98683	-6.9728	0.603065
-1.94544	-6.9728	0.604102
-1.90405	-6.9728	0.606186
-1.86265	-6.9728	0.609298
-1.82126	-6.9728	0.613392
-1.77987	-6.9728	0.618518
-1.73848	-6.9728	0.624608
-1.69709	-6.9728	0.63168
-1.65569	-6.9728	0.639512
-1.6143	-6.9728	0.648188
-1.57291	-6.9728	0.65759
-1.53152	-6.9728	0.667454
-1.49012	-6.9728	0.677501
-1.44873	-6.9728	0.68751
-1.40734	-6.9728	0.697181
-1.36595	-6.9728	0.706241
-1.32455	-6.9728	0.714461
-1.28316	-6.9728	0.721424
-1.24177	-6.9728	0.726428
-1.20038	-6.9728	0.729051
-1.15898	-6.9728	0.730096
-1.11759	-6.9728	0.728607
-1.0762	-6.9728	0.724971
-1.03481	-6.9728	0.718997
-0.993416	-6.9728	0.711398
-0.952023	-6.9728	0.702093
-0.910631	-6.9728	0.691282
-0.869239	-6.9728	0.679308
-0.827846	-6.9728	0.666667
-0.786454	-6.9728	0.653335
-0.745062	-6.9728	0.639746
-0.703669	-6.9728	0.626034
-0.662277	-6.9728	0.612442
-0.620885	-6.9728	0.599119
-0.579492	-6.9728	0.586263
-0.5381	-6.9728	0.573974
-0.496708	-6.9728	0.562366
-0.455316	-6.9728	0.551523
-0.413923	-6.9728	0.541515
-0.372531	-6.9728	0.532388
-0.331139	-6.9728	0.524182
-0.289746	-6.9728	0.516914
-0.248354	-6.9728	0.510602
-0.206962	-6.9728	0.505257
-0.165569	-6.9728	0.500883
-0.124177	-6.9728	0.497481
-0.0827846	-6.9728	0.495052
-0.0413923	-6.9728	0.493595
-5.55112e-17	-6.9728	0.493109
0.0413923	-6.9728	0.493595
0.0827846	-6.9728	0.495052
0.124177	-6.9728	0.497481
0.165569	-6.9728	0.500883
0.206962	-6.9728	0.505257
0.248354	-6.9728	0.510602
0.289746	-6.9728	0.516914
0.331139	-6.9728	0.524182
0.372531	-6.9728	0.532388
0.413923	-6.9728	0.541515
0.455316	-6.9728	0.551523
0.496708	-6.9728	0.562366
0.5381	-6.9728	0.573974
0.579492	-6.9728	0.586263
0.620885	-6.9728	0.599119
0.662277	-6.9728	0.612442
0.703669	-6.9728	0.626034
0.745062	-6.9728	0.639746
0.786454	-6.9728	0.653335
0.827846	-6.9728	0.666667
0.869239	-6.9728	0.679308
0.910631	-6.9728	0.691282
0.952023	-6.9728	0.702093
0.993416	-6.9728	0.711398
1.03481	-6.9728	0.718997
1.0762	-6.9728	0.724971
1.11759	-6.9728	0.728607
1.15898	-6.9728	0.730096
1.20038	-6.9728	0.729051
1.24177	-6.9728	0.726428
1.28316	-6.9728	0.721424
1.32455	-6.9728	0.714461
1.36595	-6.9728	0.706241
1.40734	-6.9728	0.697181
1.44873	-6.9728	0.68751
1.49012	-6.9728	0.677501
1.53152	-6.9728	0.667454
1.57291	-6.9728	0.65759
1.6143	-6.9728	0.648188
1.65569	-6.9728	0.639512
1.69709	-6.9728	0.63168
1.73848	-6.9728	0.624608
1.77987	-6.9728	0.618518
1.82126	-6.9728	0.613392
1.86265	-6.9728	0.609298
1.90405	-6.9728	0.606186
1.94544	-6.9728	0.604102
1.98683	-6.9728	0.603065
2.02822	-6.9728	0.603069
2.06962	-6.9728	0.604086
2.11101	-6.9728	0.606085
2.1524	-6.9728	0.609118
2.19379	-6.9728	0.613157
2.23519	-6.9728	0.618173
2.27658	-6.9728	0.624111
2.31797	-6.9728	0.631072
2.35936	-6.9728	0.638872
2.40075	-6.9728	0.647654
2.44215	-6.9728	0.657187
2.48354	-6.9728	0.667662
2.52493	-6.9728	0.678677
2.56632	-6.9728	0.690502
2.60772	-6.9728	0.702709
2.64911	-6.9728	0.715554
2.6905	-6.9728	0.728288
2.73189	-6.9728	0.741474
2.77329	-6.9728	0.754341
2.81468	-6.9728	0.76667
2.85607	-6.9728	0.778729
2.89746	-6.9728	0.789717
2.93885	-6.9728	0.799707
2.98025	-6.9728	0.80802
3.02164	-6.9728	0.815408
3.06303	-6.9728	0.82091
3.10442	-6.9728	0.824251
3.14582	-6.9728	0.825465
3.18721	-6.9728	0.824787
3.2286	-6.9728	0.822667
3.26999	-6.9728	0.818579
3.31139	-6.9728	0.812623
3.35278	-6.9728	0.805581
3.39417	-6.9728	0.797206
3.43556	-6.9728	0.78821
3.47695	-6.9728	0.7785
3.51835	-6.9728	0.76869
3.55974	-6.9728	0.758778
3.60113	-6.9728	0.748657
3.64252	-6.9728	0.738968
3.68392	-6.9728	0.729343
3.72531	-6.9728	0.720605
3.7667	-6.9728	0.712339
3.80809	-6.9728	0.704975
3.84949	-6.9728	0.698129
3.89088	-6.9728	0.692261
3.93227	-6.9728	0.68711
3.97366	-6.9728	0.68294
4.01506	-6.9728	0.679704
4.05645	-6.9728	0.677444
[truncated: 38,001 more rows]

## Sheet: ED Fig.7b
kc*	kx	Intensity
-4.13923	-7.66242	0.454711
-4.09784	-7.66242	0.455037
-4.05645	-7.66242	0.456012
-4.01506	-7.66242	0.457633
-3.97366	-7.66242	0.459894
-3.93227	-7.66242	0.462784
-3.89088	-7.66242	0.46629
-3.84949	-7.66242	0.470392
-3.80809	-7.66242	0.475065
-3.7667	-7.66242	0.480276
-3.72531	-7.66242	0.485982
-3.68392	-7.66242	0.49213
-3.64252	-7.66242	0.498655
-3.60113	-7.66242	0.505478
-3.55974	-7.66242	0.512504
-3.51835	-7.66242	0.519624
-3.47695	-7.66242	0.526715
-3.43556	-7.66242	0.533639
-3.39417	-7.66242	0.54025
-3.35278	-7.66242	0.546393
-3.31139	-7.66242	0.551917
-3.26999	-7.66242	0.556673
-3.2286	-7.66242	0.560528
-3.18721	-7.66242	0.563368
-3.14582	-7.66242	0.565108
-3.10442	-7.66242	0.565694
-3.06303	-7.66242	0.565107
-3.02164	-7.66242	0.563366
-2.98025	-7.66242	0.560525
-2.93885	-7.66242	0.55667
-2.89746	-7.66242	0.551914
-2.85607	-7.66242	0.546391
-2.81468	-7.66242	0.540247
-2.77329	-7.66242	0.533637
-2.73189	-7.66242	0.526713
-2.6905	-7.66242	0.519623
-2.64911	-7.66242	0.512503
-2.60772	-7.66242	0.505477
-2.56632	-7.66242	0.498655
-2.52493	-7.66242	0.49213
-2.48354	-7.66242	0.485982
-2.44215	-7.66242	0.480276
-2.40075	-7.66242	0.475065
-2.35936	-7.66242	0.470392
-2.31797	-7.66242	0.46629
-2.27658	-7.66242	0.462784
-2.23519	-7.66242	0.459894
-2.19379	-7.66242	0.457633
-2.1524	-7.66242	0.456012
-2.11101	-7.66242	0.455037
-2.06962	-7.66242	0.454712
-2.02822	-7.66242	0.455037
-1.98683	-7.66242	0.456012
-1.94544	-7.66242	0.457633
-1.90405	-7.66242	0.459894
-1.86265	-7.66242	0.462785
-1.82126	-7.66242	0.46629
-1.77987	-7.66242	0.470392
-1.73848	-7.66242	0.475065
-1.69709	-7.66242	0.480276
-1.65569	-7.66242	0.485982
-1.6143	-7.66242	0.492131
-1.57291	-7.66242	0.498656
-1.53152	-7.66242	0.505478
-1.49012	-7.66242	0.512504
-1.44873	-7.66242	0.519625
-1.40734	-7.66242	0.526715
-1.36595	-7.66242	0.533639
-1.32455	-7.66242	0.54025
-1.28316	-7.66242	0.546393
-1.24177	-7.66242	0.551916
-1.20038	-7.66242	0.556671
-1.15898	-7.66242	0.560525
-1.11759	-7.66242	0.563365
-1.0762	-7.66242	0.565105
-1.03481	-7.66242	0.565691
-0.993416	-7.66242	0.565104
-0.952023	-7.66242	0.563364
-0.910631	-7.66242	0.560524
-0.869239	-7.66242	0.556669
-0.827846	-7.66242	0.551914
-0.786454	-7.66242	0.546391
-0.745062	-7.66242	0.540248
-0.703669	-7.66242	0.533638
-0.662277	-7.66242	0.526714
-0.620885	-7.66242	0.519624
-0.579492	-7.66242	0.512504
-0.5381	-7.66242	0.505478
-0.496708	-7.66242	0.498655
-0.455316	-7.66242	0.492131
-0.413923	-7.66242	0.485982
-0.372531	-7.66242	0.480276
-0.331139	-7.66242	0.475065
-0.289746	-7.66242	0.470392
-0.248354	-7.66242	0.46629
-0.206962	-7.66242	0.462785
-0.165569	-7.66242	0.459894
-0.124177	-7.66242	0.457634
-0.0827846	-7.66242	0.456012
-0.0413923	-7.66242	0.455037
-5.55112e-17	-7.66242	0.454712
0.0413923	-7.66242	0.455037
0.0827846	-7.66242	0.456012
0.124177	-7.66242	0.457634
0.165569	-7.66242	0.459894
0.206962	-7.66242	0.462785
0.248354	-7.66242	0.46629
0.289746	-7.66242	0.470392
0.331139	-7.66242	0.475065
0.372531	-7.66242	0.480276
0.413923	-7.66242	0.485982
0.455316	-7.66242	0.492131
0.496708	-7.66242	0.498655
0.5381	-7.66242	0.505478
0.579492	-7.66242	0.512504
0.620885	-7.66242	0.519624
0.662277	-7.66242	0.526714
0.703669	-7.66242	0.533638
0.745062	-7.66242	0.540248
0.786454	-7.66242	0.546391
0.827846	-7.66242	0.551914
0.869239	-7.66242	0.556669
0.910631	-7.66242	0.560524
0.952023	-7.66242	0.563364
0.993416	-7.66242	0.565104
1.03481	-7.66242	0.565691
1.0762	-7.66242	0.565105
1.11759	-7.66242	0.563365
1.15898	-7.66242	0.560525
1.20038	-7.66242	0.556671
1.24177	-7.66242	0.551916
1.28316	-7.66242	0.546393
1.32455	-7.66242	0.54025
1.36595	-7.66242	0.533639
1.40734	-7.66242	0.526715
1.44873	-7.66242	0.519625
1.49012	-7.66242	0.512504
1.53152	-7.66242	0.505478
1.57291	-7.66242	0.498656
1.6143	-7.66242	0.492131
1.65569	-7.66242	0.485982
1.69709	-7.66242	0.480276
1.73848	-7.66242	0.475065
1.77987	-7.66242	0.470392
1.82126	-7.66242	0.46629
1.86265	-7.66242	0.462785
1.90405	-7.66242	0.459894
1.94544	-7.66242	0.457633
1.98683	-7.66242	0.456012
2.02822	-7.66242	0.455037
2.06962	-7.66242	0.454712
2.11101	-7.66242	0.455037
2.1524	-7.66242	0.456012
2.19379	-7.66242	0.457633
2.23519	-7.66242	0.459894
2.27658	-7.66242	0.462784
2.31797	-7.66242	0.46629
2.35936	-7.66242	0.470392
2.40075	-7.66242	0.475065
2.44215	-7.66242	0.480276
2.48354	-7.66242	0.485982
2.52493	-7.66242	0.49213
2.56632	-7.66242	0.498655
2.60772	-7.66242	0.505477
2.64911	-7.66242	0.512503
2.6905	-7.66242	0.519623
2.73189	-7.66242	0.526713
2.77329	-7.66242	0.533637
2.81468	-7.66242	0.540247
2.85607	-7.66242	0.546391
2.89746	-7.66242	0.551914
2.93885	-7.66242	0.55667
2.98025	-7.66242	0.560525
3.02164	-7.66242	0.563366
3.06303	-7.66242	0.565107
3.10442	-7.66242	0.565694
3.14582	-7.66242	0.565108
3.18721	-7.66242	0.563368
3.2286	-7.66242	0.560528
3.26999	-7.66242	0.556673
3.31139	-7.66242	0.551917
3.35278	-7.66242	0.546393
3.39417	-7.66242	0.54025
3.43556	-7.66242	0.533639
3.47695	-7.66242	0.526715
3.51835	-7.66242	0.519624
3.55974	-7.66242	0.512504
3.60113	-7.66242	0.505478
3.64252	-7.66242	0.498655
3.68392	-7.66242	0.49213
3.72531	-7.66242	0.485982
3.7667	-7.66242	0.480276
3.80809	-7.66242	0.475065
3.84949	-7.66242	0.470392
3.89088	-7.66242	0.46629
3.93227	-7.66242	0.462784
3.97366	-7.66242	0.459894
4.01506	-7.66242	0.457633
4.05645	-7.66242	0.456012
4.09784	-7.66242	0.455037
-4.13923	-7.5858	0.463328
-4.09784	-7.5858	0.463652
-4.05645	-7.5858	0.464625
-4.01506	-7.5858	0.46624
-3.97366	-7.5858	0.468494
-3.93227	-7.5858	0.471373
-3.89088	-7.5858	0.474863
-3.84949	-7.5858	0.478946
-3.80809	-7.5858	0.483594
-3.7667	-7.5858	0.488773
-3.72531	-7.5858	0.494439
-3.68392	-7.5858	0.500537
-3.64252	-7.5858	0.507002
-3.60113	-7.5858	0.513753
-3.55974	-7.5858	0.520694
-3.51835	-7.5858	0.527715
-3.47695	-7.5858	0.534691
-3.43556	-7.5858	0.541483
-3.39417	-7.5858	0.547942
-3.35278	-7.5858	0.55392
-3.31139	-7.5858	0.559265
-3.26999	-7.5858	0.563818
-3.2286	-7.5858	0.567457
-3.18721	-7.5858	0.570069
-3.14582	-7.5858	0.571566
-3.10442	-7.5858	0.57191
-3.06303	-7.5858	0.571065
-3.02164	-7.5858	0.569061
-2.98025	-7.5858	0.565963
-2.93885	-7.5858	0.561848
-2.89746	-7.5858	0.556832
-2.85607	-7.5858	0.551058
-2.81468	-7.5858	0.54467
-2.77329	-7.5858	0.537816
-2.73189	-7.5858	0.530657
-2.6905	-7.5858	0.523341
-2.64911	-7.5858	0.515997
-2.60772	-7.5858	0.508755
-2.56632	-7.5858	0.501722
-2.52493	-7.5858	0.494988
-2.48354	-7.5858	0.488637
-2.44215	-7.5858	0.48273
-2.40075	-7.5858	0.477322
-2.35936	-7.5858	0.472454
-2.31797	-7.5858	0.46816
-2.27658	-7.5858	0.464463
-2.23519	-7.5858	0.461383
-2.19379	-7.5858	0.458935
-2.1524	-7.5858	0.457126
-2.11101	-7.5858	0.455964
-2.06962	-7.5858	0.455452
-2.02822	-7.5858	0.455591
-1.98683	-7.5858	0.45638
-1.94544	-7.5858	0.457813
-1.90405	-7.5858	0.459885
-1.86265	-7.5858	0.462584
-1.82126	-7.5858	0.465898
-1.77987	-7.5858	0.469804
-1.73848	-7.5858	0.474279
-1.69709	-7.5858	0.479287
-1.65569	-7.5858	0.484787
-1.6143	-7.5858	0.490724
-1.57291	-7.5858	0.497031
-1.53152	-7.5858	0.503632
-1.49012	-7.5858	0.510428
-1.44873	-7.5858	0.517312
-1.40734	-7.5858	0.524159
-1.36595	-7.5858	0.530829
-1.32455	-7.5858	0.537182
-1.28316	-7.5858	0.543059
-1.24177	-7.5858	0.548311
-1.20038	-7.5858	0.552793
-1.15898	-7.5858	0.556368
-1.11759	-7.5858	0.558936
-1.0762	-7.5858	0.560404
-1.03481	-7.5858	0.560727
-0.993416	-7.5858	0.559883
-0.952023	-7.5858	0.557907
-0.910631	-7.5858	0.554837
-0.869239	-7.5858	0.550769
-0.827846	-7.5858	0.545823
-0.786454	-7.5858	0.540125
-0.745062	-7.5858	0.533823
-0.703669	-7.5858	0.527073
-0.662277	-7.5858	0.520027
-0.620885	-7.5858	0.512831
-0.579492	-7.5858	0.50562
-0.5381	-7.5858	0.498516
-0.496708	-7.5858	0.491629
-0.455316	-7.5858	0.485049
-0.413923	-7.5858	0.478856
-0.372531	-7.5858	0.473114
-0.331139	-7.5858	0.467874
-0.289746	-7.5858	0.463178
-0.248354	-7.5858	0.459058
-0.206962	-7.5858	0.455538
-0.165569	-7.5858	0.452637
-0.124177	-7.5858	0.450369
-0.0827846	-7.5858	0.448743
-0.0413923	-7.5858	0.447765
-5.55112e-17	-7.5858	0.447439
0.0413923	-7.5858	0.447765
0.0827846	-7.5858	0.448743
0.124177	-7.5858	0.450369
0.165569	-7.5858	0.452637
0.206962	-7.5858	0.455538
0.248354	-7.5858	0.459058
0.289746	-7.5858	0.463178
0.331139	-7.5858	0.467874
0.372531	-7.5858	0.473114
0.413923	-7.5858	0.478856
0.455316	-7.5858	0.485049
0.496708	-7.5858	0.491629
0.5381	-7.5858	0.498516
0.579492	-7.5858	0.50562
0.620885	-7.5858	0.512831
0.662277	-7.5858	0.520027
0.703669	-7.5858	0.527073
0.745062	-7.5858	0.533823
0.786454	-7.5858	0.540125
0.827846	-7.5858	0.545823
0.869239	-7.5858	0.550769
0.910631	-7.5858	0.554837
0.952023	-7.5858	0.557907
0.993416	-7.5858	0.559883
1.03481	-7.5858	0.560727
1.0762	-7.5858	0.560404
1.11759	-7.5858	0.558936
1.15898	-7.5858	0.556368
1.20038	-7.5858	0.552793
1.24177	-7.5858	0.548311
1.28316	-7.5858	0.543059
1.32455	-7.5858	0.537182
1.36595	-7.5858	0.530829
1.40734	-7.5858	0.524159
1.44873	-7.5858	0.517312
1.49012	-7.5858	0.510428
1.53152	-7.5858	0.503632
1.57291	-7.5858	0.497031
1.6143	-7.5858	0.490724
1.65569	-7.5858	0.484787
1.69709	-7.5858	0.479287
1.73848	-7.5858	0.474279
1.77987	-7.5858	0.469804
1.82126	-7.5858	0.465898
1.86265	-7.5858	0.462584
1.90405	-7.5858	0.459885
1.94544	-7.5858	0.457813
1.98683	-7.5858	0.45638
2.02822	-7.5858	0.455591
2.06962	-7.5858	0.455452
2.11101	-7.5858	0.455964
2.1524	-7.5858	0.457126
2.19379	-7.5858	0.458935
2.23519	-7.5858	0.461383
2.27658	-7.5858	0.464463
2.31797	-7.5858	0.46816
2.35936	-7.5858	0.472454
2.40075	-7.5858	0.477322
2.44215	-7.5858	0.48273
2.48354	-7.5858	0.488637
2.52493	-7.5858	0.494988
2.56632	-7.5858	0.501722
2.60772	-7.5858	0.508755
2.64911	-7.5858	0.515997
2.6905	-7.5858	0.523341
2.73189	-7.5858	0.530657
2.77329	-7.5858	0.537816
2.81468	-7.5858	0.54467
2.85607	-7.5858	0.551058
2.89746	-7.5858	0.556832
2.93885	-7.5858	0.561848
2.98025	-7.5858	0.565963
3.02164	-7.5858	0.569061
3.06303	-7.5858	0.571065
3.10442	-7.5858	0.57191
3.14582	-7.5858	0.571566
3.18721	-7.5858	0.570069
3.2286	-7.5858	0.567457
3.26999	-7.5858	0.563818
3.31139	-7.5858	0.559265
3.35278	-7.5858	0.55392
3.39417	-7.5858	0.547942
3.43556	-7.5858	0.541483
3.47695	-7.5858	0.534691
3.51835	-7.5858	0.527715
3.55974	-7.5858	0.520694
3.60113	-7.5858	0.513753
3.64252	-7.5858	0.507002
3.68392	-7.5858	0.500537
3.72531	-7.5858	0.494439
3.7667	-7.5858	0.488773
3.80809	-7.5858	0.483594
3.84949	-7.5858	0.478946
3.89088	-7.5858	0.474863
3.93227	-7.5858	0.471373
3.97366	-7.5858	0.468494
4.01506	-7.5858	0.46624
4.05645	-7.5858	0.464625
4.09784	-7.5858	0.463652
-4.13923	-7.50917	0.473315
-4.09784	-7.50917	0.473638
-4.05645	-7.50917	0.474607
-4.01506	-7.50917	0.476216
-3.97366	-7.50917	0.47846
-3.93227	-7.50917	0.481327
-3.89088	-7.50917	0.484799
-3.84949	-7.50917	0.48886
-3.80809	-7.50917	0.493477
-3.7667	-7.50917	0.49862
-3.72531	-7.50917	0.50424
-3.68392	-7.50917	0.510282
-3.64252	-7.50917	0.516678
-3.60113	-7.50917	0.523347
-3.55974	-7.50917	0.530193
-3.51835	-7.50917	0.537104
-3.47695	-7.50917	0.543952
-3.43556	-7.50917	0.550597
-3.39417	-7.50917	0.556902
-3.35278	-7.50917	0.562697
-3.31139	-7.50917	0.567847
-3.26999	-7.50917	0.572194
-3.2286	-7.50917	0.575613
-3.18721	-7.50917	0.577996
-3.14582	-7.50917	0.579264
-3.10442	-7.50917	0.579351
-3.06303	-7.50917	0.578267
-3.02164	-7.50917	0.576013
-2.98025	-7.50917	0.572668
-2.93885	-7.50917	0.568315
-2.89746	-7.50917	0.56306
-2.85607	-7.50917	0.557058
-2.81468	-7.50917	0.550441
-2.77329	-7.50917	0.543369
-2.73189	-7.50917	0.535998
-2.6905	-7.50917	0.528471
-2.64911	-7.50917	0.520921
-2.60772	-7.50917	0.513477
-2.56632	-7.50917	0.506244
-2.52493	-7.50917	0.499313
-2.48354	-7.50917	0.492765
-2.44215	-7.50917	0.486666
-2.40075	-7.50917	0.481065
-2.35936	-7.50917	0.476005
-2.31797	-7.50917	0.47152
-2.27658	-7.50917	0.467634
-2.23519	-7.50917	0.464365
-2.19379	-7.50917	0.461728
-2.1524	-7.50917	0.459732
-2.11101	-7.50917	0.458382
-2.06962	-7.50917	0.457683
-2.02822	-7.50917	0.457633
-1.98683	-7.50917	0.458233
-1.94544	-7.50917	0.459477
-1.90405	-7.50917	0.461357
-1.86265	-7.50917	0.463863
-1.82126	-7.50917	0.46698
-1.77987	-7.50917	0.470687
-1.73848	-7.50917	0.474959
-1.69709	-7.50917	0.47976
-1.65569	-7.50917	0.485047
-1.6143	-7.50917	0.490764
-1.57291	-7.50917	0.496846
-1.53152	-7.50917	0.503213
-1.49012	-7.50917	0.509768
-1.44873	-7.50917	0.5164
-1.40734	-7.50917	0.522986
-1.36595	-7.50917	0.529391
-1.32455	-7.50917	0.535468
-1.28316	-7.50917	0.541061
-1.24177	-7.50917	0.546023
-1.20038	-7.50917	0.550216
-1.15898	-7.50917	0.553503
-1.11759	-7.50917	0.555778
-1.0762	-7.50917	0.556969
-1.03481	-7.50917	0.557021
-0.993416	-7.50917	0.55592
-0.952023	-7.50917	0.553697
-0.910631	-7.50917	0.5504
-0.869239	-7.50917	0.54613
-0.827846	-7.50917	0.540994
-0.786454	-7.50917	0.535125
-0.745062	-7.50917	0.528677
-0.703669	-7.50917	0.521792
-0.662277	-7.50917	0.514632
-0.620885	-7.50917	0.507336
-0.579492	-7.50917	0.500039
-0.5381	-7.50917	0.492862
-0.496708	-7.50917	0.485913
-0.455316	-7.50917	0.479282
-0.413923	-7.50917	0.473046
-0.372531	-7.50917	0.467268
-0.331139	-7.50917	0.462
-0.289746	-7.50917	0.457281
-0.248354	-7.50917	0.453143
-0.206962	-7.50917	0.449609
-0.165569	-7.50917	0.446697
-0.124177	-7.50917	0.444421
-0.0827846	-7.50917	0.44279
-0.0413923	-7.50917	0.441808
-5.55112e-17	-7.50917	0.441481
0.0413923	-7.50917	0.441808
0.0827846	-7.50917	0.44279
0.124177	-7.50917	0.444421
0.165569	-7.50917	0.446697
0.206962	-7.50917	0.449609
0.248354	-7.50917	0.453143
0.289746	-7.50917	0.457281
0.331139	-7.50917	0.462
0.372531	-7.50917	0.467268
0.413923	-7.50917	0.473046
0.455316	-7.50917	0.479282
0.496708	-7.50917	0.485913
0.5381	-7.50917	0.492862
0.579492	-7.50917	0.500039
0.620885	-7.50917	0.507336
0.662277	-7.50917	0.514632
0.703669	-7.50917	0.521792
0.745062	-7.50917	0.528677
0.786454	-7.50917	0.535125
0.827846	-7.50917	0.540994
0.869239	-7.50917	0.54613
0.910631	-7.50917	0.5504
0.952023	-7.50917	0.553697
0.993416	-7.50917	0.55592
1.03481	-7.50917	0.557021
1.0762	-7.50917	0.556969
1.11759	-7.50917	0.555778
1.15898	-7.50917	0.553503
1.20038	-7.50917	0.550216
1.24177	-7.50917	0.546023
1.28316	-7.50917	0.541061
1.32455	-7.50917	0.535468
1.36595	-7.50917	0.529391
1.40734	-7.50917	0.522986
1.44873	-7.50917	0.5164
1.49012	-7.50917	0.509768
1.53152	-7.50917	0.503213
1.57291	-7.50917	0.496846
1.6143	-7.50917	0.490764
1.65569	-7.50917	0.485047
1.69709	-7.50917	0.47976
1.73848	-7.50917	0.474959
1.77987	-7.50917	0.470687
1.82126	-7.50917	0.46698
1.86265	-7.50917	0.463863
1.90405	-7.50917	0.461357
1.94544	-7.50917	0.459477
1.98683	-7.50917	0.458233
2.02822	-7.50917	0.457633
2.06962	-7.50917	0.457683
2.11101	-7.50917	0.458382
2.1524	-7.50917	0.459732
2.19379	-7.50917	0.461728
2.23519	-7.50917	0.464365
2.27658	-7.50917	0.467634
2.31797	-7.50917	0.47152
2.35936	-7.50917	0.476005
2.40075	-7.50917	0.481065
2.44215	-7.50917	0.486666
2.48354	-7.50917	0.492765
2.52493	-7.50917	0.499313
2.56632	-7.50917	0.506244
2.60772	-7.50917	0.513477
2.64911	-7.50917	0.520921
2.6905	-7.50917	0.528471
2.73189	-7.50917	0.535998
2.77329	-7.50917	0.543369
2.81468	-7.50917	0.550441
2.85607	-7.50917	0.557058
2.89746	-7.50917	0.56306
2.93885	-7.50917	0.568315
2.98025	-7.50917	0.572668
3.02164	-7.50917	0.576013
3.06303	-7.50917	0.578267
3.10442	-7.50917	0.579351
3.14582	-7.50917	0.579264
3.18721	-7.50917	0.577996
3.2286	-7.50917	0.575613
3.26999	-7.50917	0.572194
3.31139	-7.50917	0.567847
3.35278	-7.50917	0.562697
3.39417	-7.50917	0.556902
3.43556	-7.50917	0.550597
3.47695	-7.50917	0.543952
3.51835	-7.50917	0.537104
3.55974	-7.50917	0.530193
3.60113	-7.50917	0.523347
3.64252	-7.50917	0.516678
3.68392	-7.50917	0.510282
3.72531	-7.50917	0.50424
3.7667	-7.50917	0.49862
3.80809	-7.50917	0.493477
3.84949	-7.50917	0.48886
3.89088	-7.50917	0.484799
3.93227	-7.50917	0.481327
3.97366	-7.50917	0.47846
4.01506	-7.50917	0.476216
4.05645	-7.50917	0.474607
4.09784	-7.50917	0.473638
-4.13923	-7.43255	0.484697
-4.09784	-7.43255	0.48502
-4.05645	-7.43255	0.485983
-4.01506	-7.43255	0.487585
-3.97366	-7.43255	0.489816
-3.93227	-7.43255	0.492666
-3.89088	-7.43255	0.496117
-3.84949	-7.43255	0.500149
-3.80809	-7.43255	0.504732
-3.7667	-7.43255	0.509827
-3.72531	-7.43255	0.515393
-3.68392	-7.43255	0.52137
-3.64252	-7.43255	0.527685
-3.60113	-7.43255	0.534259
-3.55974	-7.43255	0.540995
-3.51835	-7.43255	0.547779
-3.47695	-7.43255	0.55448
-3.43556	-7.43255	0.560974
-3.39417	-7.43255	0.567092
-3.35278	-7.43255	0.572702
-3.31139	-7.43255	0.577651
-3.26999	-7.43255	0.581781
-3.2286	-7.43255	0.584978
-3.18721	-7.43255	0.587117
-3.14582	-7.43255	0.588152
-3.10442	-7.43255	0.588011
-3.06303	-7.43255	0.586681
-3.02164	-7.43255	0.584199
-2.98025	-7.43255	0.580632
-2.93885	-7.43255	0.576061
-2.89746	-7.43255	0.570599
-2.85607	-7.43255	0.564386
-2.81468	-7.43255	0.55757
-2.77329	-7.43255	0.550307
-2.73189	-7.43255	0.542742
-2.6905	-7.43255	0.535027
-2.64911	-7.43255	0.527291
-2.60772	-7.43255	0.519661
-2.56632	-7.43255	0.512242
-2.52493	-7.43255	0.505126
-2.48354	-7.43255	0.498393
-2.44215	-7.43255	0.492106
-2.40075	-7.43255	0.486318
-2.35936	-7.43255	0.481071
-2.31797	-7.43255	0.476398
-2.27658	-7.43255	0.472323
-2.23519	-7.43255	0.468866
-2.19379	-7.43255	0.466039
-2.1524	-7.43255	0.463854
-2.11101	-7.43255	0.462315
-2.06962	-7.43255	0.461425
-2.02822	-7.43255	0.461185
-1.98683	-7.43255	0.461592
-1.94544	-7.43255	0.462642
-1.90405	-7.43255	0.464327
-1.86265	-7.43255	0.466636
-1.82126	-7.43255	0.469552
-1.77987	-7.43255	0.473055
-1.73848	-7.43255	0.477116
-1.69709	-7.43255	0.481703
-1.65569	-7.43255	0.486768
-1.6143	-7.43255	0.492258
-1.57291	-7.43255	0.498104
-1.53152	-7.43255	0.504225
-1.49012	-7.43255	0.510526
-1.44873	-7.43255	0.516893
-1.40734	-7.43255	0.523204
-1.36595	-7.43255	0.529325
-1.32455	-7.43255	0.535106
-1.28316	-7.43255	0.540402
-1.24177	-7.43255	0.545064
-1.20038	-7.43255	0.548949
-1.15898	-7.43255	0.551933
-1.11759	-7.43255	0.553911
-1.0762	-7.43255	0.554807
-1.03481	-7.43255	0.554581
-0.993416	-7.43255	0.553219
-0.952023	-7.43255	0.550752
-0.910631	-7.43255	0.547233
-0.869239	-7.43255	0.542755
-0.827846	-7.43255	0.537433
-0.786454	-7.43255	0.531403
-0.745062	-7.43255	0.524808
-0.703669	-7.43255	0.5178
-0.662277	-7.43255	0.510526
-0.620885	-7.43255	0.503133
-0.579492	-7.43255	0.495755
-0.5381	-7.43255	0.488508
-0.496708	-7.43255	0.481498
-0.455316	-7.43255	0.474816
-0.413923	-7.43255	0.468538
-0.372531	-7.43255	0.462725
-0.331139	-7.43255	0.457426
-0.289746	-7.43255	0.452683
-0.248354	-7.43255	0.448525
-0.206962	-7.43255	0.444975
-0.165569	-7.43255	0.442051
-0.124177	-7.43255	0.439766
-0.0827846	-7.43255	0.438128
-0.0413923	-7.43255	0.437143
-5.55112e-17	-7.43255	0.436814
0.0413923	-7.43255	0.437143
0.0827846	-7.43255	0.438128
0.124177	-7.43255	0.439766
0.165569	-7.43255	0.442051
0.206962	-7.43255	0.444975
0.248354	-7.43255	0.448525
0.289746	-7.43255	0.452683
0.331139	-7.43255	0.457426
0.372531	-7.43255	0.462725
0.413923	-7.43255	0.468538
0.455316	-7.43255	0.474816
0.496708	-7.43255	0.481498
0.5381	-7.43255	0.488508
0.579492	-7.43255	0.495755
0.620885	-7.43255	0.503133
0.662277	-7.43255	0.510526
0.703669	-7.43255	0.5178
0.745062	-7.43255	0.524808
0.786454	-7.43255	0.531403
0.827846	-7.43255	0.537433
0.869239	-7.43255	0.542755
0.910631	-7.43255	0.547233
0.952023	-7.43255	0.550752
0.993416	-7.43255	0.553219
1.03481	-7.43255	0.554581
1.0762	-7.43255	0.554807
1.11759	-7.43255	0.553911
1.15898	-7.43255	0.551933
1.20038	-7.43255	0.548949
1.24177	-7.43255	0.545064
1.28316	-7.43255	0.540402
1.32455	-7.43255	0.535106
1.36595	-7.43255	0.529325
1.40734	-7.43255	0.523204
1.44873	-7.43255	0.516893
1.49012	-7.43255	0.510526
1.53152	-7.43255	0.504225
1.57291	-7.43255	0.498104
1.6143	-7.43255	0.492258
1.65569	-7.43255	0.486768
1.69709	-7.43255	0.481703
1.73848	-7.43255	0.477116
1.77987	-7.43255	0.473055
1.82126	-7.43255	0.469552
1.86265	-7.43255	0.466636
1.90405	-7.43255	0.464327
1.94544	-7.43255	0.462642
1.98683	-7.43255	0.461592
2.02822	-7.43255	0.461185
2.06962	-7.43255	0.461425
2.11101	-7.43255	0.462315
2.1524	-7.43255	0.463854
2.19379	-7.43255	0.466039
2.23519	-7.43255	0.468866
2.27658	-7.43255	0.472323
2.31797	-7.43255	0.476398
2.35936	-7.43255	0.481071
2.40075	-7.43255	0.486318
2.44215	-7.43255	0.492106
2.48354	-7.43255	0.498393
2.52493	-7.43255	0.505126
2.56632	-7.43255	0.512242
2.60772	-7.43255	0.519661
2.64911	-7.43255	0.527291
2.6905	-7.43255	0.535027
2.73189	-7.43255	0.542742
2.77329	-7.43255	0.550307
2.81468	-7.43255	0.55757
2.85607	-7.43255	0.564386
2.89746	-7.43255	0.570599
2.93885	-7.43255	0.576061
2.98025	-7.43255	0.580632
3.02164	-7.43255	0.584199
3.06303	-7.43255	0.586681
3.10442	-7.43255	0.588011
3.14582	-7.43255	0.588152
3.18721	-7.43255	0.587117
3.2286	-7.43255	0.584978
3.26999	-7.43255	0.581781
3.31139	-7.43255	0.577651
3.35278	-7.43255	0.572702
3.39417	-7.43255	0.567092
3.43556	-7.43255	0.560974
3.47695	-7.43255	0.55448
3.51835	-7.43255	0.547779
3.55974	-7.43255	0.540995
3.60113	-7.43255	0.534259
3.64252	-7.43255	0.527685
3.68392	-7.43255	0.52137
3.72531	-7.43255	0.515393
3.7667	-7.43255	0.509827
3.80809	-7.43255	0.504732
3.84949	-7.43255	0.500149
3.89088	-7.43255	0.496117
3.93227	-7.43255	0.492666
3.97366	-7.43255	0.489816
4.01506	-7.43255	0.487585
4.05645	-7.43255	0.485983
4.09784	-7.43255	0.48502
-4.13923	-7.35592	0.497492
-4.09784	-7.35592	0.497812
-4.05645	-7.35592	0.49877
-4.01506	-7.35592	0.500362
-3.97366	-7.35592	0.502576
-3.93227	-7.35592	0.505404
-3.89088	-7.35592	0.508828
-3.84949	-7.35592	0.512823
-3.80809	-7.35592	0.517359
-3.7667	-7.35592	0.522397
-3.72531	-7.35592	0.527898
-3.68392	-7.35592	0.533788
-3.64252	-7.35592	0.54001
-3.60113	-7.35592	0.546474
-3.55974	-7.35592	0.553078
-3.51835	-7.35592	0.559718
-3.47695	-7.35592	0.566262
-3.43556	-7.35592	0.572574
-3.39417	-7.35592	0.578495
-3.35278	-7.35592	0.583896
-3.31139	-7.35592	0.588624
-3.26999	-7.35592	0.592538
-3.2286	-7.35592	0.595487
-3.18721	-7.35592	0.597419
-3.14582	-7.35592	0.598212
-3.10442	-7.35592	0.59784
-3.06303	-7.35592	0.596298
-3.02164	-7.35592	0.593614
-2.98025	-7.35592	0.589836
-2.93885	-7.35592	0.585068
-2.89746	-7.35592	0.579415
-2.85607	-7.35592	0.573028
-2.81468	-7.35592	0.566051
-2.77329	-7.35592	0.558621
-2.73189	-7.35592	0.550892
-2.6905	-7.35592	0.543021
-2.64911	-7.35592	0.535123
-2.60772	-7.35592	0.527329
-2.56632	-7.35592	0.519745
-2.52493	-7.35592	0.512458
-2.48354	-7.35592	0.505553
-2.44215	-7.35592	0.49909
-2.40075	-7.35592	0.493122
-2.35936	-7.35592	0.487693
-2.31797	-7.35592	0.482834
-2.27658	-7.35592	0.478572
-2.23519	-7.35592	0.474927
-2.19379	-7.35592	0.47191
-2.1524	-7.35592	0.469533
-2.11101	-7.35592	0.467801
-2.06962	-7.35592	0.466717
-2.02822	-7.35592	0.466282
-1.98683	-7.35592	0.466492
-1.94544	-7.35592	0.467344
-1.90405	-7.35592	0.468827
-1.86265	-7.35592	0.470932
-1.82126	-7.35592	0.47364
-1.77987	-7.35592	0.47693
-1.73848	-7.35592	0.480775
-1.69709	-7.35592	0.485137
-1.65569	-7.35592	0.489972
-1.6143	-7.35592	0.495222
-1.57291	-7.35592	0.500819
-1.53152	-7.35592	0.506682
-1.49012	-7.35592	0.512713
-1.44873	-7.35592	0.518802
-1.40734	-7.35592	0.524823
-1.36595	-7.35592	0.530644
-1.32455	-7.35592	0.536116
-1.28316	-7.35592	0.541097
-1.24177	-7.35592	0.545434
-1.20038	-7.35592	0.549003
-1.15898	-7.35592	0.551667
-1.11759	-7.35592	0.553333
-1.0762	-7.35592	0.553935
-1.03481	-7.35592	0.553428
-0.993416	-7.35592	0.551801
-0.952023	-7.35592	0.549084
-0.910631	-7.35592	0.545339
-0.869239	-7.35592	0.540662
-0.827846	-7.35592	0.535156
-0.786454	-7.35592	0.528963
-0.745062	-7.35592	0.522226
-0.703669	-7.35592	0.515093
-0.662277	-7.35592	0.507713
-0.620885	-7.35592	0.500226
-0.579492	-7.35592	0.492766
-0.5381	-7.35592	0.485448
-0.496708	-7.35592	0.478378
-0.455316	-7.35592	0.471644
-0.413923	-7.35592	0.46532
-0.372531	-7.35592	0.459469
-0.331139	-7.35592	0.454139
-0.289746	-7.35592	0.449368
-0.248354	-7.35592	0.445187
-0.206962	-7.35592	0.441619
-0.165569	-7.35592	0.43868
-0.124177	-7.35592	0.436384
-0.0827846	-7.35592	0.434738
-0.0413923	-7.35592	0.433749
-5.55112e-17	-7.35592	0.433419
0.0413923	-7.35592	0.433749
0.0827846	-7.35592	0.434738
0.124177	-7.35592	0.436384
0.165569	-7.35592	0.43868
0.206962	-7.35592	0.441619
0.248354	-7.35592	0.445187
0.289746	-7.35592	0.449368
0.331139	-7.35592	0.454139
0.372531	-7.35592	0.459469
0.413923	-7.35592	0.46532
0.455316	-7.35592	0.471644
0.496708	-7.35592	0.478378
0.5381	-7.35592	0.485448
0.579492	-7.35592	0.492766
0.620885	-7.35592	0.500226
0.662277	-7.35592	0.507713
0.703669	-7.35592	0.515093
0.745062	-7.35592	0.522226
0.786454	-7.35592	0.528963
0.827846	-7.35592	0.535156
0.869239	-7.35592	0.540662
0.910631	-7.35592	0.545339
0.952023	-7.35592	0.549084
0.993416	-7.35592	0.551801
1.03481	-7.35592	0.553428
1.0762	-7.35592	0.553935
1.11759	-7.35592	0.553333
1.15898	-7.35592	0.551667
1.20038	-7.35592	0.549003
1.24177	-7.35592	0.545434
1.28316	-7.35592	0.541097
1.32455	-7.35592	0.536116
1.36595	-7.35592	0.530644
1.40734	-7.35592	0.524823
1.44873	-7.35592	0.518802
1.49012	-7.35592	0.512713
1.53152	-7.35592	0.506682
1.57291	-7.35592	0.500819
1.6143	-7.35592	0.495222
1.65569	-7.35592	0.489972
1.69709	-7.35592	0.485137
1.73848	-7.35592	0.480775
1.77987	-7.35592	0.47693
1.82126	-7.35592	0.47364
1.86265	-7.35592	0.470932
1.90405	-7.35592	0.468827
1.94544	-7.35592	0.467344
1.98683	-7.35592	0.466492
2.02822	-7.35592	0.466282
2.06962	-7.35592	0.466717
2.11101	-7.35592	0.467801
2.1524	-7.35592	0.469533
2.19379	-7.35592	0.47191
2.23519	-7.35592	0.474927
2.27658	-7.35592	0.478572
2.31797	-7.35592	0.482834
2.35936	-7.35592	0.487693
2.40075	-7.35592	0.493122
2.44215	-7.35592	0.49909
2.48354	-7.35592	0.505553
2.52493	-7.35592	0.512458
2.56632	-7.35592	0.519745
2.60772	-7.35592	0.527329
2.64911	-7.35592	0.535123
2.6905	-7.35592	0.543021
2.73189	-7.35592	0.550892
2.77329	-7.35592	0.558621
2.81468	-7.35592	0.566051
2.85607	-7.35592	0.573028
2.89746	-7.35592	0.579415
2.93885	-7.35592	0.585068
2.98025	-7.35592	0.589836
3.02164	-7.35592	0.593614
3.06303	-7.35592	0.596298
3.10442	-7.35592	0.59784
3.14582	-7.35592	0.598212
3.18721	-7.35592	0.597419
3.2286	-7.35592	0.595487
3.26999	-7.35592	0.592538
3.31139	-7.35592	0.588624
3.35278	-7.35592	0.583896
3.39417	-7.35592	0.578495
3.43556	-7.35592	0.572574
3.47695	-7.35592	0.566262
3.51835	-7.35592	0.559718
3.55974	-7.35592	0.553078
3.60113	-7.35592	0.546474
3.64252	-7.35592	0.54001
3.68392	-7.35592	0.533788
3.72531	-7.35592	0.527898
3.7667	-7.35592	0.522397
3.80809	-7.35592	0.517359
3.84949	-7.35592	0.512823
3.89088	-7.35592	0.508828
3.93227	-7.35592	0.505404
3.97366	-7.35592	0.502576
4.01506	-7.35592	0.500362
4.05645	-7.35592	0.49877
4.09784	-7.35592	0.497812
-4.13923	-7.2793	0.511706
-4.09784	-7.2793	0.51202
-4.05645	-7.2793	0.51297
-4.01506	-7.2793	0.514546
-3.97366	-7.2793	0.516739
-3.93227	-7.2793	0.51954
-3.89088	-7.2793	0.522923
-3.84949	-7.2793	0.526873
-3.80809	-7.2793	0.531352
-3.7667	-7.2793	0.536321
-3.72531	-7.2793	0.54173
-3.68392	-7.2793	0.547527
-3.64252	-7.2793	0.553632
-3.60113	-7.2793	0.559958
-3.55974	-7.2793	0.566418
-3.51835	-7.2793	0.572887
-3.47695	-7.2793	0.579242
-3.43556	-7.2793	0.585341
-3.39417	-7.2793	0.591058
-3.35278	-7.2793	0.596238
-3.31139	-7.2793	0.600737
-3.26999	-7.2793	0.604389
-3.2286	-7.2793	0.607126
-3.18721	-7.2793	0.608815
-3.14582	-7.2793	0.609381
-3.10442	-7.2793	0.608806
-3.06303	-7.2793	0.607052
-3.02164	-7.2793	0.604175
-2.98025	-7.2793	0.600232
-2.93885	-7.2793	0.595313
-2.89746	-7.2793	0.589503
-2.85607	-7.2793	0.582993
-2.81468	-7.2793	0.575865
-2.77329	-7.2793	0.56832
-2.73189	-7.2793	0.560465
-2.6905	-7.2793	0.552459
-2.64911	-7.2793	0.544437
-2.60772	-7.2793	0.536505
-2.56632	-7.2793	0.528777
-2.52493	-7.2793	0.521345
-2.48354	-7.2793	0.514282
-2.44215	-7.2793	0.507655
-2.40075	-7.2793	0.501521
-2.35936	-7.2793	0.495917
-2.31797	-7.2793	0.490878
-2.27658	-7.2793	0.486434
-2.23519	-7.2793	0.4826
-2.19379	-7.2793	0.479393
-2.1524	-7.2793	0.476822
-2.11101	-7.2793	0.474895
-2.06962	-7.2793	0.473613
-2.02822	-7.2793	0.472977
-1.98683	-7.2793	0.472985
-1.94544	-7.2793	0.47363
-1.90405	-7.2793	0.474905
-1.86265	-7.2793	0.476796
-1.82126	-7.2793	0.479288
-1.77987	-7.2793	0.482356
-1.73848	-7.2793	0.485972
-1.69709	-7.2793	0.490099
-1.65569	-7.2793	0.49469
-1.6143	-7.2793	0.499687
-1.57291	-7.2793	0.505021
-1.53152	-7.2793	0.51061
-1.49012	-7.2793	0.516356
-1.44873	-7.2793	0.522148
-1.40734	-7.2793	0.527861
-1.36595	-7.2793	0.533361
-1.32455	-7.2793	0.538507
-1.28316	-7.2793	0.543156
-1.24177	-7.2793	0.547161
-1.20038	-7.2793	0.550384
-1.15898	-7.2793	0.552724
-1.11759	-7.2793	0.554074
-1.0762	-7.2793	0.554364
-1.03481	-7.2793	0.553564
-0.993416	-7.2793	0.551665
-0.952023	-7.2793	0.548701
-0.910631	-7.2793	0.544736
-0.869239	-7.2793	0.539853
-0.827846	-7.2793	0.534168
-0.786454	-7.2793	0.527819
-0.745062	-7.2793	0.520939
-0.703669	-7.2793	0.513683
-0.662277	-7.2793	0.506196
-0.620885	-7.2793	0.498616
-0.579492	-7.2793	0.491072
-0.5381	-7.2793	0.483682
-0.496708	-7.2793	0.476549
-0.455316	-7.2793	0.46976
-0.413923	-7.2793	0.463389
-0.372531	-7.2793	0.457495
-0.331139	-7.2793	0.452128
-0.289746	-7.2793	0.447327
-0.248354	-7.2793	0.443119
-0.206962	-7.2793	0.43953
-0.165569	-7.2793	0.436574
-0.124177	-7.2793	0.434264
-0.0827846	-7.2793	0.432609
-0.0413923	-7.2793	0.431613
-5.55112e-17	-7.2793	0.431281
0.0413923	-7.2793	0.431613
0.0827846	-7.2793	0.432609
0.124177	-7.2793	0.434264
0.165569	-7.2793	0.436574
0.206962	-7.2793	0.43953
0.248354	-7.2793	0.443119
0.289746	-7.2793	0.447327
0.331139	-7.2793	0.452128
0.372531	-7.2793	0.457495
0.413923	-7.2793	0.463389
0.455316	-7.2793	0.46976
0.496708	-7.2793	0.476549
0.5381	-7.2793	0.483682
0.579492	-7.2793	0.491072
0.620885	-7.2793	0.498616
0.662277	-7.2793	0.506196
0.703669	-7.2793	0.513683
0.745062	-7.2793	0.520939
0.786454	-7.2793	0.527819
0.827846	-7.2793	0.534168
0.869239	-7.2793	0.539853
0.910631	-7.2793	0.544736
0.952023	-7.2793	0.548701
0.993416	-7.2793	0.551665
1.03481	-7.2793	0.553564
1.0762	-7.2793	0.554364
1.11759	-7.2793	0.554074
1.15898	-7.2793	0.552724
1.20038	-7.2793	0.550384
1.24177	-7.2793	0.547161
1.28316	-7.2793	0.543156
1.32455	-7.2793	0.538507
1.36595	-7.2793	0.533361
1.40734	-7.2793	0.527861
1.44873	-7.2793	0.522148
1.49012	-7.2793	0.516356
1.53152	-7.2793	0.51061
1.57291	-7.2793	0.505021
1.6143	-7.2793	0.499687
1.65569	-7.2793	0.49469
1.69709	-7.2793	0.490099
1.73848	-7.2793	0.485972
1.77987	-7.2793	0.482356
1.82126	-7.2793	0.479288
1.86265	-7.2793	0.476796
1.90405	-7.2793	0.474905
1.94544	-7.2793	0.47363
1.98683	-7.2793	0.472985
2.02822	-7.2793	0.472977
2.06962	-7.2793	0.473613
2.11101	-7.2793	0.474895
2.1524	-7.2793	0.476822
2.19379	-7.2793	0.479393
2.23519	-7.2793	0.4826
2.27658	-7.2793	0.486434
2.31797	-7.2793	0.490878
2.35936	-7.2793	0.495917
2.40075	-7.2793	0.501521
2.44215	-7.2793	0.507655
2.48354	-7.2793	0.514282
2.52493	-7.2793	0.521345
2.56632	-7.2793	0.528777
2.60772	-7.2793	0.536505
2.64911	-7.2793	0.544437
2.6905	-7.2793	0.552459
2.73189	-7.2793	0.560465
2.77329	-7.2793	0.56832
2.81468	-7.2793	0.575865
2.85607	-7.2793	0.582993
2.89746	-7.2793	0.589503
2.93885	-7.2793	0.595313
2.98025	-7.2793	0.600232
3.02164	-7.2793	0.604175
3.06303	-7.2793	0.607052
3.10442	-7.2793	0.608806
3.14582	-7.2793	0.609381
3.18721	-7.2793	0.608815
3.2286	-7.2793	0.607126
3.26999	-7.2793	0.604389
3.31139	-7.2793	0.600737
3.35278	-7.2793	0.596238
3.39417	-7.2793	0.591058
3.43556	-7.2793	0.585341
3.47695	-7.2793	0.579242
3.51835	-7.2793	0.572887
3.55974	-7.2793	0.566418
3.60113	-7.2793	0.559958
3.64252	-7.2793	0.553632
3.68392	-7.2793	0.547527
3.72531	-7.2793	0.54173
3.7667	-7.2793	0.536321
3.80809	-7.2793	0.531352
3.84949	-7.2793	0.526873
3.89088	-7.2793	0.522923
3.93227	-7.2793	0.51954
3.97366	-7.2793	0.516739
4.01506	-7.2793	0.514546
4.05645	-7.2793	0.51297
4.09784	-7.2793	0.51202
-4.13923	-7.20268	0.527315
-4.09784	-7.20268	0.52763
-4.05645	-7.20268	0.52857
-4.01506	-7.20268	0.530122
-3.97366	-7.20268	0.532287
-3.93227	-7.20268	0.535047
-3.89088	-7.20268	0.538383
-3.84949	-7.20268	0.542269
-3.80809	-7.20268	0.546676
-3.7667	-7.20268	0.551558
-3.72531	-7.20268	0.556864
-3.68392	-7.20268	0.562531
-3.64252	-7.20268	0.568493
-3.60113	-7.20268	0.574669
-3.55974	-7.20268	0.580936
-3.51835	-7.20268	0.587217
-3.47695	-7.20268	0.593352
-3.43556	-7.20268	0.599232
-3.39417	-7.20268	0.604709
-3.35278	-7.20268	0.609654
-3.31139	-7.20268	0.613877
-3.26999	-7.20268	0.617299
-3.2286	-7.20268	0.619785
-3.18721	-7.20268	0.621239
-3.14582	-7.20268	0.621599
-3.10442	-7.20268	0.620813
-3.06303	-7.20268	0.618899
-3.02164	-7.20268	0.615868
-2.98025	-7.20268	0.611759
-2.93885	-7.20268	0.606733
-2.89746	-7.20268	0.600834
-2.85607	-7.20268	0.594208
-2.81468	-7.20268	0.587014
-2.77329	-7.20268	0.579386
-2.73189	-7.20268	0.571449
-2.6905	-7.20268	0.563355
-2.64911	-7.20268	0.555237
-2.60772	-7.20268	0.547207
-2.56632	-7.20268	0.539368
-2.52493	-7.20268	0.531815
-2.48354	-7.20268	0.524621
-2.44215	-7.20268	0.517853
-2.40075	-7.20268	0.511565
-2.35936	-7.20268	0.505799
-2.31797	-7.20268	0.500593
-2.27658	-7.20268	0.49597
-2.23519	-7.20268	0.491953
-2.19379	-7.20268	0.488557
-2.1524	-7.20268	0.485792
-2.11101	-7.20268	0.483665
-2.06962	-7.20268	0.48218
-2.02822	-7.20268	0.481338
-1.98683	-7.20268	0.481135
-1.94544	-7.20268	0.481567
-1.90405	-7.20268	0.482622
-1.86265	-7.20268	0.48429
-1.82126	-7.20268	0.486553
-1.77987	-7.20268	0.489386
-1.73848	-7.20268	0.49276
-1.69709	-7.20268	0.496637
-1.65569	-7.20268	0.500968
-1.6143	-7.20268	0.505696
-1.57291	-7.20268	0.510749
-1.53152	-7.20268	0.516044
-1.49012	-7.20268	0.521484
-1.44873	-7.20268	0.52696
-1.40734	-7.20268	0.532345
-1.36595	-7.20268	0.537509
-1.32455	-7.20268	0.542308
-1.28316	-7.20268	0.546602
-1.24177	-7.20268	0.550253
-1.20038	-7.20268	0.553131
-1.15898	-7.20268	0.555123
-1.11759	-7.20268	0.55614
-1.0762	-7.20268	0.556111
-1.03481	-7.20268	0.555014
-0.993416	-7.20268	0.552844
-0.952023	-7.20268	0.549628
-0.910631	-7.20268	0.545431
-0.869239	-7.20268	0.540348
-0.827846	-7.20268	0.534485
-0.786454	-7.20268	0.527976
-0.745062	-7.20268	0.520957
-0.703669	-7.20268	0.51358
-0.662277	-7.20268	0.505985
-0.620885	-7.20268	0.498308
-0.579492	-7.20268	0.490681
-0.5381	-7.20268	0.483216
-0.496708	-7.20268	0.476016
-0.455316	-7.20268	0.469168
-0.413923	-7.20268	0.462743
-0.372531	-7.20268	0.456803
-0.331139	-7.20268	0.451395
-0.289746	-7.20268	0.446557
-0.248354	-7.20268	0.442319
-0.206962	-7.20268	0.438703
-0.165569	-7.20268	0.435726
-0.124177	-7.20268	0.4334
-0.0827846	-7.20268	0.431733
-0.0413923	-7.20268	0.430731
-5.55112e-17	-7.20268	0.430397
0.0413923	-7.20268	0.430731
0.0827846	-7.20268	0.431733
0.124177	-7.20268	0.4334
0.165569	-7.20268	0.435726
0.206962	-7.20268	0.438703
0.248354	-7.20268	0.442319
0.289746	-7.20268	0.446557
0.331139	-7.20268	0.451395
0.372531	-7.20268	0.456803
0.413923	-7.20268	0.462743
0.455316	-7.20268	0.469168
0.496708	-7.20268	0.476016
0.5381	-7.20268	0.483216
0.579492	-7.20268	0.490681
0.620885	-7.20268	0.498308
0.662277	-7.20268	0.505985
0.703669	-7.20268	0.51358
0.745062	-7.20268	0.520957
0.786454	-7.20268	0.527976
0.827846	-7.20268	0.534485
0.869239	-7.20268	0.540348
0.910631	-7.20268	0.545431
0.952023	-7.20268	0.549628
0.993416	-7.20268	0.552844
1.03481	-7.20268	0.555014
1.0762	-7.20268	0.556111
1.11759	-7.20268	0.55614
1.15898	-7.20268	0.555123
1.20038	-7.20268	0.553131
1.24177	-7.20268	0.550253
1.28316	-7.20268	0.546602
1.32455	-7.20268	0.542308
1.36595	-7.20268	0.537509
1.40734	-7.20268	0.532345
1.44873	-7.20268	0.52696
1.49012	-7.20268	0.521484
1.53152	-7.20268	0.516044
1.57291	-7.20268	0.510749
1.6143	-7.20268	0.505696
1.65569	-7.20268	0.500968
1.69709	-7.20268	0.496637
1.73848	-7.20268	0.49276
1.77987	-7.20268	0.489386
1.82126	-7.20268	0.486553
1.86265	-7.20268	0.48429
1.90405	-7.20268	0.482622
1.94544	-7.20268	0.481567
1.98683	-7.20268	0.481135
2.02822	-7.20268	0.481338
2.06962	-7.20268	0.48218
2.11101	-7.20268	0.483665
2.1524	-7.20268	0.485792
2.19379	-7.20268	0.488557
2.23519	-7.20268	0.491953
2.27658	-7.20268	0.49597
2.31797	-7.20268	0.500593
2.35936	-7.20268	0.505799
2.40075	-7.20268	0.511565
2.44215	-7.20268	0.517853
2.48354	-7.20268	0.524621
2.52493	-7.20268	0.531815
2.56632	-7.20268	0.539368
2.60772	-7.20268	0.547207
2.64911	-7.20268	0.555237
2.6905	-7.20268	0.563355
2.73189	-7.20268	0.571449
2.77329	-7.20268	0.579386
2.81468	-7.20268	0.587014
2.85607	-7.20268	0.594208
2.89746	-7.20268	0.600834
2.93885	-7.20268	0.606733
2.98025	-7.20268	0.611759
3.02164	-7.20268	0.615868
3.06303	-7.20268	0.618899
3.10442	-7.20268	0.620813
3.14582	-7.20268	0.621599
3.18721	-7.20268	0.621239
3.2286	-7.20268	0.619785
3.26999	-7.20268	0.617299
3.31139	-7.20268	0.613877
3.35278	-7.20268	0.609654
3.39417	-7.20268	0.604709
3.43556	-7.20268	0.599232
3.47695	-7.20268	0.593352
3.51835	-7.20268	0.587217
3.55974	-7.20268	0.580936
3.60113	-7.20268	0.574669
3.64252	-7.20268	0.568493
3.68392	-7.20268	0.562531
3.72531	-7.20268	0.556864
3.7667	-7.20268	0.551558
3.80809	-7.20268	0.546676
3.84949	-7.20268	0.542269
3.89088	-7.20268	0.538383
3.93227	-7.20268	0.535047
3.97366	-7.20268	0.532287
4.01506	-7.20268	0.530122
4.05645	-7.20268	0.52857
4.09784	-7.20268	0.52763
-4.13923	-7.12605	0.544285
-4.09784	-7.12605	0.544598
-4.05645	-7.12605	0.54552
-4.01506	-7.12605	0.547047
-3.97366	-7.12605	0.549176
-3.93227	-7.12605	0.551882
-3.89088	-7.12605	0.555151
-3.84949	-7.12605	0.558962
-3.80809	-7.12605	0.563268
-3.7667	-7.12605	0.568037
-3.72531	-7.12605	0.573215
-3.68392	-7.12605	0.578736
-3.64252	-7.12605	0.584532
-3.60113	-7.12605	0.590512
-3.55974	-7.12605	0.596573
-3.51835	-7.12605	0.602622
-3.47695	-7.12605	0.608509
-3.43556	-7.12605	0.61413
-3.39417	-7.12605	0.619359
-3.35278	-7.12605	0.624015
-3.31139	-7.12605	0.62798
-3.26999	-7.12605	0.631139
-3.2286	-7.12605	0.633392
-3.18721	-7.12605	0.634611
-3.14582	-7.12605	0.634756
-3.10442	-7.12605	0.633771
-3.06303	-7.12605	0.631742
-3.02164	-7.12605	0.628546
-2.98025	-7.12605	0.62439
-2.93885	-7.12605	0.619258
-2.89746	-7.12605	0.613311
-2.85607	-7.12605	0.606664
-2.81468	-7.12605	0.599438
-2.77329	-7.12605	0.591778
-2.73189	-7.12605	0.583811
-2.6905	-7.12605	0.575691
-2.64911	-7.12605	0.567529
-2.60772	-7.12605	0.559448
-2.56632	-7.12605	0.551544
-2.52493	-7.12605	0.543906
-2.48354	-7.12605	0.536609
-2.44215	-7.12605	0.529726
-2.40075	-7.12605	0.52331
-2.35936	-7.12605	0.517405
-2.31797	-7.12605	0.512043
-2.27658	-7.12605	0.507254
-2.23519	-7.12605	0.50306
-2.19379	-7.12605	0.499478
-2.1524	-7.12605	0.496521
-2.11101	-7.12605	0.494194
-2.06962	-7.12605	0.492502
-2.02822	-7.12605	0.491447
-1.98683	-7.12605	0.491025
-1.94544	-7.12605	0.491232
-1.90405	-7.12605	0.492059
-1.86265	-7.12605	0.493491
-1.82126	-7.12605	0.495509
-1.77987	-7.12605	0.498092
-1.73848	-7.12605	0.501206
-1.69709	-7.12605	0.504812
-1.65569	-7.12605	0.508866
-1.6143	-7.12605	0.513303
-1.57291	-7.12605	0.518052
-1.53152	-7.12605	0.523036
-1.49012	-7.12605	0.528147
-1.44873	-7.12605	0.53328
-1.40734	-7.12605	0.538314
-1.36595	-7.12605	0.54311
-1.32455	-7.12605	0.547544
-1.28316	-7.12605	0.551465
-1.24177	-7.12605	0.554738
-1.20038	-7.12605	0.557251
-1.15898	-7.12605	0.558887
-1.11759	-7.12605	0.559552
-1.0762	-7.12605	0.559202
-1.03481	-7.12605	0.557798
-0.993416	-7.12605	0.555346
-0.952023	-7.12605	0.551875
-0.910631	-7.12605	0.547452
-0.869239	-7.12605	0.542163
-0.827846	-7.12605	0.536123
-0.786454	-7.12605	0.529453
-0.745062	-7.12605	0.522298
-0.703669	-7.12605	0.514796
-0.662277	-7.12605	0.507093
-0.620885	-7.12605	0.49932
-0.579492	-7.12605	0.491604
-0.5381	-7.12605	0.484061
-0.496708	-7.12605	0.47679
-0.455316	-7.12605	0.469877
-0.413923	-7.12605	0.463394
-0.372531	-7.12605	0.457401
-0.331139	-7.12605	0.451945
-0.289746	-7.12605	0.447066
-0.248354	-7.12605	0.442792
-0.206962	-7.12605	0.439145
-0.165569	-7.12605	0.436143
-0.124177	-7.12605	0.433797
-0.0827846	-7.12605	0.432116
-0.0413923	-7.12605	0.431106
-5.55112e-17	-7.12605	0.430768
0.0413923	-7.12605	0.431106
0.0827846	-7.12605	0.432116
0.124177	-7.12605	0.433797
0.165569	-7.12605	0.436143
0.206962	-7.12605	0.439145
0.248354	-7.12605	0.442792
0.289746	-7.12605	0.447066
0.331139	-7.12605	0.451945
0.372531	-7.12605	0.457401
0.413923	-7.12605	0.463394
0.455316	-7.12605	0.469877
0.496708	-7.12605	0.47679
0.5381	-7.12605	0.484061
0.579492	-7.12605	0.491604
0.620885	-7.12605	0.49932
0.662277	-7.12605	0.507093
0.703669	-7.12605	0.514796
0.745062	-7.12605	0.522298
0.786454	-7.12605	0.529453
0.827846	-7.12605	0.536123
0.869239	-7.12605	0.542163
0.910631	-7.12605	0.547452
0.952023	-7.12605	0.551875
0.993416	-7.12605	0.555346
1.03481	-7.12605	0.557798
1.0762	-7.12605	0.559202
1.11759	-7.12605	0.559552
1.15898	-7.12605	0.558887
1.20038	-7.12605	0.557251
1.24177	-7.12605	0.554738
1.28316	-7.12605	0.551465
1.32455	-7.12605	0.547544
1.36595	-7.12605	0.54311
1.40734	-7.12605	0.538314
1.44873	-7.12605	0.53328
1.49012	-7.12605	0.528147
1.53152	-7.12605	0.523036
1.57291	-7.12605	0.518052
1.6143	-7.12605	0.513303
1.65569	-7.12605	0.508866
1.69709	-7.12605	0.504812
1.73848	-7.12605	0.501206
1.77987	-7.12605	0.498092
1.82126	-7.12605	0.495509
1.86265	-7.12605	0.493491
1.90405	-7.12605	0.492059
1.94544	-7.12605	0.491232
1.98683	-7.12605	0.491025
2.02822	-7.12605	0.491447
2.06962	-7.12605	0.492502
2.11101	-7.12605	0.494194
2.1524	-7.12605	0.496521
2.19379	-7.12605	0.499478
2.23519	-7.12605	0.50306
2.27658	-7.12605	0.507254
2.31797	-7.12605	0.512043
2.35936	-7.12605	0.517405
2.40075	-7.12605	0.52331
2.44215	-7.12605	0.529726
2.48354	-7.12605	0.536609
2.52493	-7.12605	0.543906
2.56632	-7.12605	0.551544
2.60772	-7.12605	0.559448
2.64911	-7.12605	0.567529
2.6905	-7.12605	0.575691
2.73189	-7.12605	0.583811
2.77329	-7.12605	0.591778
2.81468	-7.12605	0.599438
2.85607	-7.12605	0.606664
2.89746	-7.12605	0.613311
2.93885	-7.12605	0.619258
2.98025	-7.12605	0.62439
3.02164	-7.12605	0.628546
3.06303	-7.12605	0.631742
3.10442	-7.12605	0.633771
3.14582	-7.12605	0.634756
3.18721	-7.12605	0.634611
3.2286	-7.12605	0.633392
3.26999	-7.12605	0.631139
3.31139	-7.12605	0.62798
3.35278	-7.12605	0.624015
3.39417	-7.12605	0.619359
3.43556	-7.12605	0.61413
3.47695	-7.12605	0.608509
3.51835	-7.12605	0.602622
3.55974	-7.12605	0.596573
3.60113	-7.12605	0.590512
3.64252	-7.12605	0.584532
3.68392	-7.12605	0.578736
3.72531	-7.12605	0.573215
3.7667	-7.12605	0.568037
3.80809	-7.12605	0.563268
3.84949	-7.12605	0.558962
3.89088	-7.12605	0.555151
3.93227	-7.12605	0.551882
3.97366	-7.12605	0.549176
4.01506	-7.12605	0.547047
4.05645	-7.12605	0.54552
4.09784	-7.12605	0.544598
-4.13923	-7.04943	0.562541
-4.09784	-7.04943	0.562839
-4.05645	-7.04943	0.563742
-4.01506	-7.04943	0.565244
-3.97366	-7.04943	0.567321
-3.93227	-7.04943	0.569957
-3.89088	-7.04943	0.573143
-3.84949	-7.04943	0.576856
-3.80809	-7.04943	0.581045
-3.7667	-7.04943	0.585674
-3.72531	-7.04943	0.590683
-3.68392	-7.04943	0.596023
-3.64252	-7.04943	0.601633
-3.60113	-7.04943	0.607389
-3.55974	-7.04943	0.613194
-3.51835	-7.04943	0.618978
-3.47695	-7.04943	0.624578
-3.43556	-7.04943	0.62991
-3.39417	-7.04943	0.634865
-3.35278	-7.04943	0.639229
-3.31139	-7.04943	0.642893
-3.26999	-7.04943	0.6458
-3.2286	-7.04943	0.647802
-3.18721	-7.04943	0.6488
-3.14582	-7.04943	0.648755
-3.10442	-7.04943	0.647584
-3.06303	-7.04943	0.645431
-3.02164	-7.04943	0.642156
-2.98025	-7.04943	0.63798
-2.93885	-7.04943	0.632844
-2.89746	-7.04943	0.626894
-2.85607	-7.04943	0.620268
-2.81468	-7.04943	0.613069
-2.77329	-7.04943	0.60545
-2.73189	-7.04943	0.597521
-2.6905	-7.04943	0.589429
-2.64911	-7.04943	0.581295
-2.60772	-7.04943	0.573219
-2.56632	-7.04943	0.565289
-2.52493	-7.04943	0.557629
-2.48354	-7.04943	0.550275
-2.44215	-7.04943	0.543321
-2.40075	-7.04943	0.536811
-2.35936	-7.04943	0.530784
-2.31797	-7.04943	0.525294
-2.27658	-7.04943	0.520357
-2.23519	-7.04943	0.516
-2.19379	-7.04943	0.512244
-2.1524	-7.04943	0.509098
-2.11101	-7.04943	0.506572
-2.06962	-7.04943	0.504673
-2.02822	-7.04943	0.503399
-1.98683	-7.04943	0.502751
-1.94544	-7.04943	0.502724
-1.90405	-7.04943	0.503306
-1.86265	-7.04943	0.504486
-1.82126	-7.04943	0.506244
-1.77987	-7.04943	0.508558
-1.73848	-7.04943	0.511391
-1.69709	-7.04943	0.514706
-1.65569	-7.04943	0.518457
-1.6143	-7.04943	0.522578
-1.57291	-7.04943	0.526998
-1.53152	-7.04943	0.53164
-1.49012	-7.04943	0.536393
-1.44873	-7.04943	0.541159
-1.40734	-7.04943	0.545814
-1.36595	-7.04943	0.550221
-1.32455	-7.04943	0.554258
-1.28316	-7.04943	0.557783
-1.24177	-7.04943	0.56066
-1.20038	-7.04943	0.562785
-1.15898	-7.04943	0.564035
-1.11759	-7.04943	0.564343
-1.0762	-7.04943	0.563658
-1.03481	-7.04943	0.561946
-0.993416	-7.04943	0.559206
-0.952023	-7.04943	0.555478
-0.910631	-7.04943	0.550817
-0.869239	-7.04943	0.545324
-0.827846	-7.04943	0.539103
-0.786454	-7.04943	0.532278
-0.745062	-7.04943	0.52498
-0.703669	-7.04943	0.517357
-0.662277	-7.04943	0.50954
-0.620885	-7.04943	0.501668
-0.579492	-7.04943	0.493862
-0.5381	-7.04943	0.486236
-0.496708	-7.04943	0.478888
-0.455316	-7.04943	0.471904
-0.413923	-7.04943	0.465357
-0.372531	-7.04943	0.459304
-0.331139	-7.04943	0.453795
-0.289746	-7.04943	0.448867
-0.248354	-7.04943	0.444551
-0.206962	-7.04943	0.440869
-0.165569	-7.04943	0.437837
-0.124177	-7.04943	0.435468
-0.0827846	-7.04943	0.43377
-0.0413923	-7.04943	0.432749
-5.55112e-17	-7.04943	0.432409
0.0413923	-7.04943	0.432749
0.0827846	-7.04943	0.43377
0.124177	-7.04943	0.435468
0.165569	-7.04943	0.437837
0.206962	-7.04943	0.440869
0.248354	-7.04943	0.444551
0.289746	-7.04943	0.448867
0.331139	-7.04943	0.453795
0.372531	-7.04943	0.459304
0.413923	-7.04943	0.465357
0.455316	-7.04943	0.471904
0.496708	-7.04943	0.478888
0.5381	-7.04943	0.486236
0.579492	-7.04943	0.493862
0.620885	-7.04943	0.501668
0.662277	-7.04943	0.50954
0.703669	-7.04943	0.517357
0.745062	-7.04943	0.52498
0.786454	-7.04943	0.532278
0.827846	-7.04943	0.539103
0.869239	-7.04943	0.545324
0.910631	-7.04943	0.550817
0.952023	-7.04943	0.555478
0.993416	-7.04943	0.559206
1.03481	-7.04943	0.561946
1.0762	-7.04943	0.563658
1.11759	-7.04943	0.564343
1.15898	-7.04943	0.564035
1.20038	-7.04943	0.562785
1.24177	-7.04943	0.56066
1.28316	-7.04943	0.557783
1.32455	-7.04943	0.554258
1.36595	-7.04943	0.550221
1.40734	-7.04943	0.545814
1.44873	-7.04943	0.541159
1.49012	-7.04943	0.536393
1.53152	-7.04943	0.53164
1.57291	-7.04943	0.526998
1.6143	-7.04943	0.522578
1.65569	-7.04943	0.518457
1.69709	-7.04943	0.514706
1.73848	-7.04943	0.511391
1.77987	-7.04943	0.508558
1.82126	-7.04943	0.506244
1.86265	-7.04943	0.504486
1.90405	-7.04943	0.503306
1.94544	-7.04943	0.502724
1.98683	-7.04943	0.502751
2.02822	-7.04943	0.503399
2.06962	-7.04943	0.504673
2.11101	-7.04943	0.506572
2.1524	-7.04943	0.509098
2.19379	-7.04943	0.512244
2.23519	-7.04943	0.516
2.27658	-7.04943	0.520357
2.31797	-7.04943	0.525294
2.35936	-7.04943	0.530784
2.40075	-7.04943	0.536811
2.44215	-7.04943	0.543321
2.48354	-7.04943	0.550275
2.52493	-7.04943	0.557629
2.56632	-7.04943	0.565289
2.60772	-7.04943	0.573219
2.64911	-7.04943	0.581295
2.6905	-7.04943	0.589429
2.73189	-7.04943	0.597521
2.77329	-7.04943	0.60545
2.81468	-7.04943	0.613069
2.85607	-7.04943	0.620268
2.89746	-7.04943	0.626894
2.93885	-7.04943	0.632844
2.98025	-7.04943	0.63798
3.02164	-7.04943	0.642156
3.06303	-7.04943	0.645431
3.10442	-7.04943	0.647584
3.14582	-7.04943	0.648755
3.18721	-7.04943	0.6488
3.2286	-7.04943	0.647802
3.26999	-7.04943	0.6458
3.31139	-7.04943	0.642893
3.35278	-7.04943	0.639229
3.39417	-7.04943	0.634865
3.43556	-7.04943	0.62991
3.47695	-7.04943	0.624578
3.51835	-7.04943	0.618978
3.55974	-7.04943	0.613194
3.60113	-7.04943	0.607389
3.64252	-7.04943	0.601633
3.68392	-7.04943	0.596023
3.72531	-7.04943	0.590683
3.7667	-7.04943	0.585674
3.80809	-7.04943	0.581045
3.84949	-7.04943	0.576856
3.89088	-7.04943	0.573143
3.93227	-7.04943	0.569957
3.97366	-7.04943	0.567321
4.01506	-7.04943	0.565244
4.05645	-7.04943	0.563742
4.09784	-7.04943	0.562839
-4.13923	-6.9728	0.581964
-4.09784	-6.9728	0.582245
-4.05645	-6.9728	0.583126
-4.01506	-6.9728	0.584563
-3.97366	-6.9728	0.586573
-3.93227	-6.9728	0.589135
-3.89088	-6.9728	0.592237
-3.84949	-6.9728	0.595811
-3.80809	-6.9728	0.599872
-3.7667	-6.9728	0.604308
-3.72531	-6.9728	0.609137
-3.68392	-6.9728	0.614242
-3.64252	-6.9728	0.619625
-3.60113	-6.9728	0.625101
-3.55974	-6.9728	0.630649
-3.51835	-6.9728	0.636103
-3.47695	-6.9728	0.641384
-3.43556	-6.9728	0.646401
-3.39417	-6.9728	0.650987
-3.35278	-6.9728	0.655056
-3.31139	-6.9728	0.658443
-3.26999	-6.9728	0.661063
-3.2286	-6.9728	0.662788
-3.18721	-6.9728	0.663549
-3.14582	-6.9728	0.663347
-3.10442	-6.9728	0.662135
-3.06303	-6.9728	0.659864
-3.02164	-6.9728	0.656573
-2.98025	-6.9728	0.652308
-2.93885	-6.9728	0.647247
-2.89746	-6.9728	0.641382
-2.85607	-6.9728	0.634858
-2.81468	-6.9728	0.627768
-2.77329	-6.9728	0.620295
-2.73189	-6.9728	0.612505
-2.6905	-6.9728	0.604501
-2.64911	-6.9728	0.596488
-2.60772	-6.9728	0.588467
-2.56632	-6.9728	0.580616
-2.52493	-6.9728	0.572964
-2.48354	-6.9728	0.565637
-2.44215	-6.9728	0.558645
-2.40075	-6.9728	0.552095
-2.35936	-6.9728	0.545993
-2.31797	-6.9728	0.540411
-2.27658	-6.9728	0.535349
-2.23519	-6.9728	0.530859
-2.19379	-6.9728	0.526941
-2.1524	-6.9728	0.523617
-2.11101	-6.9728	0.5209
-2.06962	-6.9728	0.518796
-2.02822	-6.9728	0.517301
-1.98683	-6.9728	0.516419
-1.94544	-6.9728	0.516145
-1.90405	-6.9728	0.516474
-1.86265	-6.9728	0.517384
-1.82126	-6.9728	0.518861
-1.77987	-6.9728	0.520881
-1.73848	-6.9728	0.52341
-1.69709	-6.9728	0.52641
-1.65569	-6.9728	0.529825
-1.6143	-6.9728	0.533601
-1.57291	-6.9728	0.537665
-1.53152	-6.9728	0.54193
-1.49012	-6.9728	0.546294
-1.44873	-6.9728	0.550656
-1.40734	-6.9728	0.554893
-1.36595	-6.9728	0.55888
-1.32455	-6.9728	0.562495
-1.28316	-6.9728	0.565597
-1.24177	-6.9728	0.568056
-1.20038	-6.9728	0.569755
-1.15898	-6.9728	0.570618
-1.11759	-6.9728	0.570554
-1.0762	-6.9728	0.569515
-1.03481	-6.9728	0.567473
-0.993416	-6.9728	0.564438
-0.952023	-6.9728	0.560453
-0.910631	-6.9728	0.555563
-0.869239	-6.9728	0.549858
-0.827846	-6.9728	0.543461
-0.786454	-6.9728	0.536472
-0.745062	-6.9728	0.529036
-0.703669	-6.9728	0.521285
-0.662277	-6.9728	0.513359
-0.620885	-6.9728	0.505382
-0.579492	-6.9728	0.497482
-0.5381	-6.9728	0.489768
-0.496708	-6.9728	0.482338
-0.455316	-6.9728	0.475276
-0.413923	-6.9728	0.468657
-0.372531	-6.9728	0.462538
-0.331139	-6.9728	0.456969
-0.289746	-6.9728	0.451987
-0.248354	-6.9728	0.447622
-0.206962	-6.9728	0.443898
-0.165569	-6.9728	0.440831
-0.124177	-6.9728	0.438435
-0.0827846	-6.9728	0.436718
-0.0413923	-6.9728	0.435685
-5.55112e-17	-6.9728	0.435341
0.0413923	-6.9728	0.435685
0.0827846	-6.9728	0.436718
0.124177	-6.9728	0.438435
0.165569	-6.9728	0.440831
0.206962	-6.9728	0.443898
0.248354	-6.9728	0.447622
0.289746	-6.9728	0.451987
0.331139	-6.9728	0.456969
0.372531	-6.9728	0.462538
0.413923	-6.9728	0.468657
0.455316	-6.9728	0.475276
0.496708	-6.9728	0.482338
0.5381	-6.9728	0.489768
0.579492	-6.9728	0.497482
0.620885	-6.9728	0.505382
0.662277	-6.9728	0.513359
0.703669	-6.9728	0.521285
0.745062	-6.9728	0.529036
0.786454	-6.9728	0.536472
0.827846	-6.9728	0.543461
0.869239	-6.9728	0.549858
0.910631	-6.9728	0.555563
0.952023	-6.9728	0.560453
0.993416	-6.9728	0.564438
1.03481	-6.9728	0.567473
1.0762	-6.9728	0.569515
1.11759	-6.9728	0.570554
1.15898	-6.9728	0.570618
1.20038	-6.9728	0.569755
1.24177	-6.9728	0.568056
1.28316	-6.9728	0.565597
1.32455	-6.9728	0.562495
1.36595	-6.9728	0.55888
1.40734	-6.9728	0.554893
1.44873	-6.9728	0.550656
1.49012	-6.9728	0.546294
1.53152	-6.9728	0.54193
1.57291	-6.9728	0.537665
1.6143	-6.9728	0.533601
1.65569	-6.9728	0.529825
1.69709	-6.9728	0.52641
1.73848	-6.9728	0.52341
1.77987	-6.9728	0.520881
1.82126	-6.9728	0.518861
1.86265	-6.9728	0.517384
1.90405	-6.9728	0.516474
1.94544	-6.9728	0.516145
1.98683	-6.9728	0.516419
2.02822	-6.9728	0.517301
2.06962	-6.9728	0.518796
2.11101	-6.9728	0.5209
2.1524	-6.9728	0.523617
2.19379	-6.9728	0.526941
2.23519	-6.9728	0.530859
2.27658	-6.9728	0.535349
2.31797	-6.9728	0.540411
2.35936	-6.9728	0.545993
2.40075	-6.9728	0.552095
2.44215	-6.9728	0.558645
2.48354	-6.9728	0.565637
2.52493	-6.9728	0.572964
2.56632	-6.9728	0.580616
2.60772	-6.9728	0.588467
2.64911	-6.9728	0.596488
2.6905	-6.9728	0.604501
2.73189	-6.9728	0.612505
2.77329	-6.9728	0.620295
2.81468	-6.9728	0.627768
2.85607	-6.9728	0.634858
2.89746	-6.9728	0.641382
2.93885	-6.9728	0.647247
2.98025	-6.9728	0.652308
3.02164	-6.9728	0.656573
3.06303	-6.9728	0.659864
3.10442	-6.9728	0.662135
3.14582	-6.9728	0.663347
3.18721	-6.9728	0.663549
3.2286	-6.9728	0.662788
3.26999	-6.9728	0.661063
3.31139	-6.9728	0.658443
3.35278	-6.9728	0.655056
3.39417	-6.9728	0.650987
3.43556	-6.9728	0.646401
3.47695	-6.9728	0.641384
3.51835	-6.9728	0.636103
3.55974	-6.9728	0.630649
3.60113	-6.9728	0.625101
3.64252	-6.9728	0.619625
3.68392	-6.9728	0.614242
3.72531	-6.9728	0.609137
3.7667	-6.9728	0.604308
3.80809	-6.9728	0.599872
3.84949	-6.9728	0.595811
3.89088	-6.9728	0.592237
3.93227	-6.9728	0.589135
3.97366	-6.9728	0.586573
4.01506	-6.9728	0.584563
4.05645	-6.9728	0.583126
[truncated: 38,001 more rows]

## Sheet: ED Fig.7c
kc*	kx	Intensity
-4.13923	-7.66242	1.55251
-4.08404	-7.66242	1.5499
-4.02885	-7.66242	1.54214
-3.97366	-7.66242	1.52935
-3.91847	-7.66242	1.51174
-3.86328	-7.66242	1.48963
-3.80809	-7.66242	1.46344
-3.7529	-7.66242	1.43369
-3.69771	-7.66242	1.40101
-3.64252	-7.66242	1.36616
-3.58733	-7.66242	1.33004
-3.53214	-7.66242	1.29368
-3.47695	-7.66242	1.25821
-3.42177	-7.66242	1.22491
-3.36658	-7.66242	1.19512
-3.31139	-7.66242	1.17023
-3.2562	-7.66242	1.15157
-3.20101	-7.66242	1.14036
-3.14582	-7.66242	1.1376
-3.09063	-7.66242	1.14396
-3.03544	-7.66242	1.1597
-2.98025	-7.66242	1.18465
-2.92506	-7.66242	1.21818
-2.86987	-7.66242	1.25924
-2.81468	-7.66242	1.30652
-2.75949	-7.66242	1.35846
-2.7043	-7.66242	1.41348
-2.64911	-7.66242	1.46995
-2.59392	-7.66242	1.52635
-2.53873	-7.66242	1.58124
-2.48354	-7.66242	1.63332
-2.42835	-7.66242	1.68145
-2.37316	-7.66242	1.72459
-2.31797	-7.66242	1.76187
-2.26278	-7.66242	1.79258
-2.20759	-7.66242	1.81612
-2.1524	-7.66242	1.83206
-2.09721	-7.66242	1.8401
-2.04202	-7.66242	1.8401
-1.98683	-7.66242	1.83206
-1.93164	-7.66242	1.81612
-1.87645	-7.66242	1.79258
-1.82126	-7.66242	1.76187
-1.76607	-7.66242	1.72459
-1.71088	-7.66242	1.68145
-1.65569	-7.66242	1.63332
-1.6005	-7.66242	1.58124
-1.54531	-7.66242	1.52635
-1.49012	-7.66242	1.46995
-1.43493	-7.66242	1.41348
-1.37974	-7.66242	1.35846
-1.32455	-7.66242	1.30652
-1.26936	-7.66242	1.25924
-1.21417	-7.66242	1.21818
-1.15898	-7.66242	1.18465
-1.1038	-7.66242	1.1597
-1.04861	-7.66242	1.14396
-0.993416	-7.66242	1.1376
-0.938226	-7.66242	1.14036
-0.883036	-7.66242	1.15157
-0.827846	-7.66242	1.17023
-0.772657	-7.66242	1.19512
-0.717467	-7.66242	1.22491
-0.662277	-7.66242	1.25821
-0.607087	-7.66242	1.29368
-0.551898	-7.66242	1.33004
-0.496708	-7.66242	1.36616
-0.441518	-7.66242	1.40101
-0.386328	-7.66242	1.43369
-0.331139	-7.66242	1.46344
-0.275949	-7.66242	1.48963
-0.220759	-7.66242	1.51174
-0.165569	-7.66242	1.52935
-0.11038	-7.66242	1.54214
-0.0551898	-7.66242	1.5499
-5.55112e-17	-7.66242	1.55251
0.0551898	-7.66242	1.5499
0.11038	-7.66242	1.54214
0.165569	-7.66242	1.52935
0.220759	-7.66242	1.51174
0.275949	-7.66242	1.48963
0.331139	-7.66242	1.46344
0.386328	-7.66242	1.43369
0.441518	-7.66242	1.40101
0.496708	-7.66242	1.36616
0.551898	-7.66242	1.33004
0.607087	-7.66242	1.29368
0.662277	-7.66242	1.25821
0.717467	-7.66242	1.22491
0.772657	-7.66242	1.19512
0.827846	-7.66242	1.17023
0.883036	-7.66242	1.15157
0.938226	-7.66242	1.14036
0.993416	-7.66242	1.1376
1.04861	-7.66242	1.14396
1.1038	-7.66242	1.1597
1.15898	-7.66242	1.18465
1.21417	-7.66242	1.21818
1.26936	-7.66242	1.25924
1.32455	-7.66242	1.30652
1.37974	-7.66242	1.35846
1.43493	-7.66242	1.41348
1.49012	-7.66242	1.46995
1.54531	-7.66242	1.52635
1.6005	-7.66242	1.58124
1.65569	-7.66242	1.63332
1.71088	-7.66242	1.68145
1.76607	-7.66242	1.72459
1.82126	-7.66242	1.76187
1.87645	-7.66242	1.79258
1.93164	-7.66242	1.81612
1.98683	-7.66242	1.83206
2.04202	-7.66242	1.8401
2.09721	-7.66242	1.8401
2.1524	-7.66242	1.83206
2.20759	-7.66242	1.81612
2.26278	-7.66242	1.79258
2.31797	-7.66242	1.76187
2.37316	-7.66242	1.72459
2.42835	-7.66242	1.68145
2.48354	-7.66242	1.63332
2.53873	-7.66242	1.58124
2.59392	-7.66242	1.52635
2.64911	-7.66242	1.46995
2.7043	-7.66242	1.41348
2.75949	-7.66242	1.35846
2.81468	-7.66242	1.30652
2.86987	-7.66242	1.25924
2.92506	-7.66242	1.21818
2.98025	-7.66242	1.18465
3.03544	-7.66242	1.1597
3.09063	-7.66242	1.14396
3.14582	-7.66242	1.1376
3.20101	-7.66242	1.14036
3.2562	-7.66242	1.15157
3.31139	-7.66242	1.17023
3.36658	-7.66242	1.19512
3.42177	-7.66242	1.22491
3.47695	-7.66242	1.25821
3.53214	-7.66242	1.29368
3.58733	-7.66242	1.33004
3.64252	-7.66242	1.36616
3.69771	-7.66242	1.40101
3.7529	-7.66242	1.43369
3.80809	-7.66242	1.46344
3.86328	-7.66242	1.48963
3.91847	-7.66242	1.51174
3.97366	-7.66242	1.52935
4.02885	-7.66242	1.54214
4.08404	-7.66242	1.5499
-4.13923	-7.56026	1.5666
-4.08404	-7.56026	1.564
-4.02885	-7.56026	1.5562
-3.97366	-7.56026	1.54333
-3.91847	-7.56026	1.52567
-3.86328	-7.56026	1.50355
-3.80809	-7.56026	1.47724
-3.7529	-7.56026	1.44747
-3.69771	-7.56026	1.41477
-3.64252	-7.56026	1.3798
-3.58733	-7.56026	1.3436
-3.53214	-7.56026	1.30721
-3.47695	-7.56026	1.27173
-3.42177	-7.56026	1.2385
-3.36658	-7.56026	1.209
-3.31139	-7.56026	1.18428
-3.2562	-7.56026	1.16514
-3.20101	-7.56026	1.15444
-3.14582	-7.56026	1.15106
-3.09063	-7.56026	1.15775
-3.03544	-7.56026	1.17237
-2.98025	-7.56026	1.19701
-2.92506	-7.56026	1.23001
-2.86987	-7.56026	1.26982
-2.81468	-7.56026	1.31564
-2.75949	-7.56026	1.36616
-2.7043	-7.56026	1.41971
-2.64911	-7.56026	1.4747
-2.59392	-7.56026	1.52959
-2.53873	-7.56026	1.58298
-2.48354	-7.56026	1.63359
-2.42835	-7.56026	1.68024
-2.37316	-7.56026	1.72191
-2.31797	-7.56026	1.75777
-2.26278	-7.56026	1.78715
-2.20759	-7.56026	1.80948
-2.1524	-7.56026	1.82425
-2.09721	-7.56026	1.83116
-2.04202	-7.56026	1.83012
-1.98683	-7.56026	1.82117
-1.93164	-7.56026	1.80439
-1.87645	-7.56026	1.78003
-1.82126	-7.56026	1.74859
-1.76607	-7.56026	1.71071
-1.71088	-7.56026	1.66704
-1.65569	-7.56026	1.61842
-1.6005	-7.56026	1.56586
-1.54531	-7.56026	1.51054
-1.49012	-7.56026	1.45378
-1.43493	-7.56026	1.39701
-1.37974	-7.56026	1.34177
-1.32455	-7.56026	1.28967
-1.26936	-7.56026	1.2424
-1.21417	-7.56026	1.2015
-1.15898	-7.56026	1.16797
-1.1038	-7.56026	1.14256
-1.04861	-7.56026	1.1269
-0.993416	-7.56026	1.12061
-0.938226	-7.56026	1.12277
-0.883036	-7.56026	1.13391
-0.827846	-7.56026	1.15202
-0.772657	-7.56026	1.17616
-0.717467	-7.56026	1.20541
-0.662277	-7.56026	1.23805
-0.607087	-7.56026	1.27275
-0.551898	-7.56026	1.30831
-0.496708	-7.56026	1.34362
-0.441518	-7.56026	1.37767
-0.386328	-7.56026	1.40967
-0.331139	-7.56026	1.43881
-0.275949	-7.56026	1.4644
-0.220759	-7.56026	1.48606
-0.165569	-7.56026	1.50328
-0.11038	-7.56026	1.51578
-0.0551898	-7.56026	1.52338
-5.55112e-17	-7.56026	1.52593
0.0551898	-7.56026	1.52338
0.11038	-7.56026	1.51578
0.165569	-7.56026	1.50328
0.220759	-7.56026	1.48606
0.275949	-7.56026	1.4644
0.331139	-7.56026	1.43881
0.386328	-7.56026	1.40967
0.441518	-7.56026	1.37767
0.496708	-7.56026	1.34362
0.551898	-7.56026	1.30831
0.607087	-7.56026	1.27275
0.662277	-7.56026	1.23805
0.717467	-7.56026	1.20541
0.772657	-7.56026	1.17616
0.827846	-7.56026	1.15202
0.883036	-7.56026	1.13391
0.938226	-7.56026	1.12277
0.993416	-7.56026	1.12061
1.04861	-7.56026	1.1269
1.1038	-7.56026	1.14256
1.15898	-7.56026	1.16797
1.21417	-7.56026	1.2015
1.26936	-7.56026	1.2424
1.32455	-7.56026	1.28967
1.37974	-7.56026	1.34177
1.43493	-7.56026	1.39701
1.49012	-7.56026	1.45378
1.54531	-7.56026	1.51054
1.6005	-7.56026	1.56586
1.65569	-7.56026	1.61842
1.71088	-7.56026	1.66704
1.76607	-7.56026	1.71071
1.82126	-7.56026	1.74859
1.87645	-7.56026	1.78003
1.93164	-7.56026	1.80439
1.98683	-7.56026	1.82117
2.04202	-7.56026	1.83012
2.09721	-7.56026	1.83116
2.1524	-7.56026	1.82425
2.20759	-7.56026	1.80948
2.26278	-7.56026	1.78715
2.31797	-7.56026	1.75777
2.37316	-7.56026	1.72191
2.42835	-7.56026	1.68024
2.48354	-7.56026	1.63359
2.53873	-7.56026	1.58298
2.59392	-7.56026	1.52959
2.64911	-7.56026	1.4747
2.7043	-7.56026	1.41971
2.75949	-7.56026	1.36616
2.81468	-7.56026	1.31564
2.86987	-7.56026	1.26982
2.92506	-7.56026	1.23001
2.98025	-7.56026	1.19701
3.03544	-7.56026	1.17237
3.09063	-7.56026	1.15775
3.14582	-7.56026	1.15106
3.20101	-7.56026	1.15444
3.2562	-7.56026	1.16514
3.31139	-7.56026	1.18428
3.36658	-7.56026	1.209
3.42177	-7.56026	1.2385
3.47695	-7.56026	1.27173
3.53214	-7.56026	1.30721
3.58733	-7.56026	1.3436
3.64252	-7.56026	1.3798
3.69771	-7.56026	1.41477
3.7529	-7.56026	1.44747
3.80809	-7.56026	1.47724
3.86328	-7.56026	1.50355
3.91847	-7.56026	1.52567
3.97366	-7.56026	1.54333
4.02885	-7.56026	1.5562
4.08404	-7.56026	1.564
-4.13923	-7.45809	1.56627
-4.08404	-7.45809	1.56369
-4.02885	-7.45809	1.55599
-3.97366	-7.45809	1.54345
-3.91847	-7.45809	1.52604
-3.86328	-7.45809	1.50429
-3.80809	-7.45809	1.47853
-3.7529	-7.45809	1.44927
-3.69771	-7.45809	1.41735
-3.64252	-7.45809	1.38303
-3.58733	-7.45809	1.34786
-3.53214	-7.45809	1.31241
-3.47695	-7.45809	1.27785
-3.42177	-7.45809	1.24524
-3.36658	-7.45809	1.21607
-3.31139	-7.45809	1.19235
-3.2562	-7.45809	1.17406
-3.20101	-7.45809	1.16268
-3.14582	-7.45809	1.15969
-3.09063	-7.45809	1.16553
-3.03544	-7.45809	1.1806
-2.98025	-7.45809	1.20357
-2.92506	-7.45809	1.23436
-2.86987	-7.45809	1.2726
-2.81468	-7.45809	1.31665
-2.75949	-7.45809	1.36452
-2.7043	-7.45809	1.41538
-2.64911	-7.45809	1.46771
-2.59392	-7.45809	1.51997
-2.53873	-7.45809	1.57082
-2.48354	-7.45809	1.61893
-2.42835	-7.45809	1.66313
-2.37316	-7.45809	1.70261
-2.31797	-7.45809	1.73659
-2.26278	-7.45809	1.7641
-2.20759	-7.45809	1.78485
-2.1524	-7.45809	1.79822
-2.09721	-7.45809	1.80405
-2.04202	-7.45809	1.80211
-1.98683	-7.45809	1.79247
-1.93164	-7.45809	1.77521
-1.87645	-7.45809	1.75066
-1.82126	-7.45809	1.71923
-1.76607	-7.45809	1.68143
-1.71088	-7.45809	1.63814
-1.65569	-7.45809	1.58995
-1.6005	-7.45809	1.53802
-1.54531	-7.45809	1.48359
-1.49012	-7.45809	1.42778
-1.43493	-7.45809	1.37196
-1.37974	-7.45809	1.3177
-1.32455	-7.45809	1.26652
-1.26936	-7.45809	1.21983
-1.21417	-7.45809	1.17942
-1.15898	-7.45809	1.14692
-1.1038	-7.45809	1.122
-1.04861	-7.45809	1.10663
-0.993416	-7.45809	1.10035
-0.938226	-7.45809	1.10258
-0.883036	-7.45809	1.11283
-0.827846	-7.45809	1.13
-0.772657	-7.45809	1.15331
-0.717467	-7.45809	1.1813
-0.662277	-7.45809	1.21263
-0.607087	-7.45809	1.24592
-0.551898	-7.45809	1.28013
-0.496708	-7.45809	1.31412
-0.441518	-7.45809	1.34688
-0.386328	-7.45809	1.3777
-0.331139	-7.45809	1.40571
-0.275949	-7.45809	1.43038
-0.220759	-7.45809	1.45122
-0.165569	-7.45809	1.4678
-0.11038	-7.45809	1.47986
-0.0551898	-7.45809	1.48717
-5.55112e-17	-7.45809	1.48962
0.0551898	-7.45809	1.48717
0.11038	-7.45809	1.47986
0.165569	-7.45809	1.4678
0.220759	-7.45809	1.45122
0.275949	-7.45809	1.43038
0.331139	-7.45809	1.40571
0.386328	-7.45809	1.3777
0.441518	-7.45809	1.34688
0.496708	-7.45809	1.31412
0.551898	-7.45809	1.28013
0.607087	-7.45809	1.24592
0.662277	-7.45809	1.21263
0.717467	-7.45809	1.1813
0.772657	-7.45809	1.15331
0.827846	-7.45809	1.13
0.883036	-7.45809	1.11283
0.938226	-7.45809	1.10258
0.993416	-7.45809	1.10035
1.04861	-7.45809	1.10663
1.1038	-7.45809	1.122
1.15898	-7.45809	1.14692
1.21417	-7.45809	1.17942
1.26936	-7.45809	1.21983
1.32455	-7.45809	1.26652
1.37974	-7.45809	1.3177
1.43493	-7.45809	1.37196
1.49012	-7.45809	1.42778
1.54531	-7.45809	1.48359
1.6005	-7.45809	1.53802
1.65569	-7.45809	1.58995
1.71088	-7.45809	1.63814
1.76607	-7.45809	1.68143
1.82126	-7.45809	1.71923
1.87645	-7.45809	1.75066
1.93164	-7.45809	1.77521
1.98683	-7.45809	1.79247
2.04202	-7.45809	1.80211
2.09721	-7.45809	1.80405
2.1524	-7.45809	1.79822
2.20759	-7.45809	1.78485
2.26278	-7.45809	1.7641
2.31797	-7.45809	1.73659
2.37316	-7.45809	1.70261
2.42835	-7.45809	1.66313
2.48354	-7.45809	1.61893
2.53873	-7.45809	1.57082
2.59392	-7.45809	1.51997
2.64911	-7.45809	1.46771
2.7043	-7.45809	1.41538
2.75949	-7.45809	1.36452
2.81468	-7.45809	1.31665
2.86987	-7.45809	1.2726
2.92506	-7.45809	1.23436
2.98025	-7.45809	1.20357
3.03544	-7.45809	1.1806
3.09063	-7.45809	1.16553
3.14582	-7.45809	1.15969
3.20101	-7.45809	1.16268
3.2562	-7.45809	1.17406
3.31139	-7.45809	1.19235
3.36658	-7.45809	1.21607
3.42177	-7.45809	1.24524
3.47695	-7.45809	1.27785
3.53214	-7.45809	1.31241
3.58733	-7.45809	1.34786
3.64252	-7.45809	1.38303
3.69771	-7.45809	1.41735
3.7529	-7.45809	1.44927
3.80809	-7.45809	1.47853
3.86328	-7.45809	1.50429
3.91847	-7.45809	1.52604
3.97366	-7.45809	1.54345
4.02885	-7.45809	1.55599
4.08404	-7.45809	1.56369
-4.13923	-7.35592	1.55095
-4.08404	-7.35592	1.54853
-4.02885	-7.35592	1.54118
-3.97366	-7.35592	1.52912
-3.91847	-7.35592	1.51248
-3.86328	-7.35592	1.49167
-3.80809	-7.35592	1.46684
-3.7529	-7.35592	1.43895
-3.69771	-7.35592	1.4083
-3.64252	-7.35592	1.37557
-3.58733	-7.35592	1.34219
-3.53214	-7.35592	1.30824
-3.47695	-7.35592	1.27537
-3.42177	-7.35592	1.24485
-3.36658	-7.35592	1.21678
-3.31139	-7.35592	1.19435
-3.2562	-7.35592	1.17739
-3.20101	-7.35592	1.16661
-3.14582	-7.35592	1.16365
-3.09063	-7.35592	1.16925
-3.03544	-7.35592	1.18309
-2.98025	-7.35592	1.20446
-2.92506	-7.35592	1.23327
-2.86987	-7.35592	1.26801
-2.81468	-7.35592	1.30906
-2.75949	-7.35592	1.35343
-2.7043	-7.35592	1.40113
-2.64911	-7.35592	1.4499
-2.59392	-7.35592	1.49849
-2.53873	-7.35592	1.54568
-2.48354	-7.35592	1.59041
-2.42835	-7.35592	1.63177
-2.37316	-7.35592	1.66844
-2.31797	-7.35592	1.6999
-2.26278	-7.35592	1.7253
-2.20759	-7.35592	1.74429
-2.1524	-7.35592	1.7562
-2.09721	-7.35592	1.76097
-2.04202	-7.35592	1.75841
-1.98683	-7.35592	1.74838
-1.93164	-7.35592	1.73115
-1.87645	-7.35592	1.707
-1.82126	-7.35592	1.67619
-1.76607	-7.35592	1.63938
-1.71088	-7.35592	1.59728
-1.65569	-7.35592	1.55054
-1.6005	-7.35592	1.50031
-1.54531	-7.35592	1.44767
-1.49012	-7.35592	1.3936
-1.43493	-7.35592	1.33965
-1.37974	-7.35592	1.28733
-1.32455	-7.35592	1.23822
-1.26936	-7.35592	1.19356
-1.21417	-7.35592	1.15454
-1.15898	-7.35592	1.12314
-1.1038	-7.35592	1.09979
-1.04861	-7.35592	1.08478
-0.993416	-7.35592	1.07823
-0.938226	-7.35592	1.08001
-0.883036	-7.35592	1.08974
-0.827846	-7.35592	1.10615
-0.772657	-7.35592	1.12805
-0.717467	-7.35592	1.15428
-0.662277	-7.35592	1.18395
-0.607087	-7.35592	1.21543
-0.551898	-7.35592	1.24784
-0.496708	-7.35592	1.28007
-0.441518	-7.35592	1.31116
-0.386328	-7.35592	1.34036
-0.331139	-7.35592	1.36699
-0.275949	-7.35592	1.39045
-0.220759	-7.35592	1.41024
-0.165569	-7.35592	1.42601
-0.11038	-7.35592	1.43749
-0.0551898	-7.35592	1.44443
-5.55112e-17	-7.35592	1.44676
0.0551898	-7.35592	1.44443
0.11038	-7.35592	1.43749
0.165569	-7.35592	1.42601
0.220759	-7.35592	1.41024
0.275949	-7.35592	1.39045
0.331139	-7.35592	1.36699
0.386328	-7.35592	1.34036
0.441518	-7.35592	1.31116
0.496708	-7.35592	1.28007
0.551898	-7.35592	1.24784
0.607087	-7.35592	1.21543
0.662277	-7.35592	1.18395
0.717467	-7.35592	1.15428
0.772657	-7.35592	1.12805
0.827846	-7.35592	1.10615
0.883036	-7.35592	1.08974
0.938226	-7.35592	1.08001
0.993416	-7.35592	1.07823
1.04861	-7.35592	1.08478
1.1038	-7.35592	1.09979
1.15898	-7.35592	1.12314
1.21417	-7.35592	1.15454
1.26936	-7.35592	1.19356
1.32455	-7.35592	1.23822
1.37974	-7.35592	1.28733
1.43493	-7.35592	1.33965
1.49012	-7.35592	1.3936
1.54531	-7.35592	1.44767
1.6005	-7.35592	1.50031
1.65569	-7.35592	1.55054
1.71088	-7.35592	1.59728
1.76607	-7.35592	1.63938
1.82126	-7.35592	1.67619
1.87645	-7.35592	1.707
1.93164	-7.35592	1.73115
1.98683	-7.35592	1.74838
2.04202	-7.35592	1.75841
2.09721	-7.35592	1.76097
2.1524	-7.35592	1.7562
2.20759	-7.35592	1.74429
2.26278	-7.35592	1.7253
2.31797	-7.35592	1.6999
2.37316	-7.35592	1.66844
2.42835	-7.35592	1.63177
2.48354	-7.35592	1.59041
2.53873	-7.35592	1.54568
2.59392	-7.35592	1.49849
2.64911	-7.35592	1.4499
2.7043	-7.35592	1.40113
2.75949	-7.35592	1.35343
2.81468	-7.35592	1.30906
2.86987	-7.35592	1.26801
2.92506	-7.35592	1.23327
2.98025	-7.35592	1.20446
3.03544	-7.35592	1.18309
3.09063	-7.35592	1.16925
3.14582	-7.35592	1.16365
3.20101	-7.35592	1.16661
3.2562	-7.35592	1.17739
3.31139	-7.35592	1.19435
3.36658	-7.35592	1.21678
3.42177	-7.35592	1.24485
3.47695	-7.35592	1.27537
3.53214	-7.35592	1.30824
3.58733	-7.35592	1.34219
3.64252	-7.35592	1.37557
3.69771	-7.35592	1.4083
3.7529	-7.35592	1.43895
3.80809	-7.35592	1.46684
3.86328	-7.35592	1.49167
3.91847	-7.35592	1.51248
3.97366	-7.35592	1.52912
4.02885	-7.35592	1.54118
4.08404	-7.35592	1.54853
-4.13923	-7.25376	1.52175
-4.08404	-7.25376	1.51945
-4.02885	-7.25376	1.5127
-3.97366	-7.25376	1.50141
-3.91847	-7.25376	1.48577
-3.86328	-7.25376	1.46634
-3.80809	-7.25376	1.44327
-3.7529	-7.25376	1.41733
-3.69771	-7.25376	1.38855
-3.64252	-7.25376	1.35819
-3.58733	-7.25376	1.32725
-3.53214	-7.25376	1.2955
-3.47695	-7.25376	1.26513
-3.42177	-7.25376	1.2368
-3.36658	-7.25376	1.21193
-3.31139	-7.25376	1.19124
-3.2562	-7.25376	1.17525
-3.20101	-7.25376	1.16522
-3.14582	-7.25376	1.16265
-3.09063	-7.25376	1.16742
-3.03544	-7.25376	1.17935
-2.98025	-7.25376	1.19969
-2.92506	-7.25376	1.22543
-2.86987	-7.25376	1.25732
-2.81468	-7.25376	1.29453
-2.75949	-7.25376	1.33478
-2.7043	-7.25376	1.37814
-2.64911	-7.25376	1.42218
-2.59392	-7.25376	1.46651
-2.53873	-7.25376	1.50974
-2.48354	-7.25376	1.5508
-2.42835	-7.25376	1.58842
-2.37316	-7.25376	1.62192
-2.31797	-7.25376	1.65061
-2.26278	-7.25376	1.67378
-2.20759	-7.25376	1.69078
-2.1524	-7.25376	1.70137
-2.09721	-7.25376	1.70528
-2.04202	-7.25376	1.70228
-1.98683	-7.25376	1.69236
-1.93164	-7.25376	1.67562
-1.87645	-7.25376	1.65231
-1.82126	-7.25376	1.62284
-1.76607	-7.25376	1.58778
-1.71088	-7.25376	1.54765
-1.65569	-7.25376	1.50315
-1.6005	-7.25376	1.45553
-1.54531	-7.25376	1.40536
-1.49012	-7.25376	1.35412
-1.43493	-7.25376	1.30312
-1.37974	-7.25376	1.25355
-1.32455	-7.25376	1.20695
-1.26936	-7.25376	1.16503
-1.21417	-7.25376	1.1282
-1.15898	-7.25376	1.09831
-1.1038	-7.25376	1.0761
-1.04861	-7.25376	1.0622
-0.993416	-7.25376	1.05573
-0.938226	-7.25376	1.05742
-0.883036	-7.25376	1.06617
-0.827846	-7.25376	1.08148
-0.772657	-7.25376	1.10171
-0.717467	-7.25376	1.12628
-0.662277	-7.25376	1.15388
-0.607087	-7.25376	1.18332
-0.551898	-7.25376	1.21363
-0.496708	-7.25376	1.24378
-0.441518	-7.25376	1.27298
-0.386328	-7.25376	1.30039
-0.331139	-7.25376	1.32539
-0.275949	-7.25376	1.34743
-0.220759	-7.25376	1.36606
-0.165569	-7.25376	1.38089
-0.11038	-7.25376	1.39169
-0.0551898	-7.25376	1.39825
-5.55112e-17	-7.25376	1.40044
0.0551898	-7.25376	1.39825
0.11038	-7.25376	1.39169
0.165569	-7.25376	1.38089
0.220759	-7.25376	1.36606
0.275949	-7.25376	1.34743
0.331139	-7.25376	1.32539
0.386328	-7.25376	1.30039
0.441518	-7.25376	1.27298
0.496708	-7.25376	1.24378
0.551898	-7.25376	1.21363
0.607087	-7.25376	1.18332
0.662277	-7.25376	1.15388
0.717467	-7.25376	1.12628
0.772657	-7.25376	1.10171
0.827846	-7.25376	1.08148
0.883036	-7.25376	1.06617
0.938226	-7.25376	1.05742
0.993416	-7.25376	1.05573
1.04861	-7.25376	1.0622
1.1038	-7.25376	1.0761
1.15898	-7.25376	1.09831
1.21417	-7.25376	1.1282
1.26936	-7.25376	1.16503
1.32455	-7.25376	1.20695
1.37974	-7.25376	1.25355
1.43493	-7.25376	1.30312
1.49012	-7.25376	1.35412
1.54531	-7.25376	1.40536
1.6005	-7.25376	1.45553
1.65569	-7.25376	1.50315
1.71088	-7.25376	1.54765
1.76607	-7.25376	1.58778
1.82126	-7.25376	1.62284
1.87645	-7.25376	1.65231
1.93164	-7.25376	1.67562
1.98683	-7.25376	1.69236
2.04202	-7.25376	1.70228
2.09721	-7.25376	1.70528
2.1524	-7.25376	1.70137
2.20759	-7.25376	1.69078
2.26278	-7.25376	1.67378
2.31797	-7.25376	1.65061
2.37316	-7.25376	1.62192
2.42835	-7.25376	1.58842
2.48354	-7.25376	1.5508
2.53873	-7.25376	1.50974
2.59392	-7.25376	1.46651
2.64911	-7.25376	1.42218
2.7043	-7.25376	1.37814
2.75949	-7.25376	1.33478
2.81468	-7.25376	1.29453
2.86987	-7.25376	1.25732
2.92506	-7.25376	1.22543
2.98025	-7.25376	1.19969
3.03544	-7.25376	1.17935
3.09063	-7.25376	1.16742
3.14582	-7.25376	1.16265
3.20101	-7.25376	1.16522
3.2562	-7.25376	1.17525
3.31139	-7.25376	1.19124
3.36658	-7.25376	1.21193
3.42177	-7.25376	1.2368
3.47695	-7.25376	1.26513
3.53214	-7.25376	1.2955
3.58733	-7.25376	1.32725
3.64252	-7.25376	1.35819
3.69771	-7.25376	1.38855
3.7529	-7.25376	1.41733
3.80809	-7.25376	1.44327
3.86328	-7.25376	1.46634
3.91847	-7.25376	1.48577
3.97366	-7.25376	1.50141
4.02885	-7.25376	1.5127
4.08404	-7.25376	1.51945
-4.13923	-7.15159	1.4813
-4.08404	-7.15159	1.47905
-4.02885	-7.15159	1.47295
-3.97366	-7.15159	1.46264
-3.91847	-7.15159	1.44822
-3.86328	-7.15159	1.43047
-3.80809	-7.15159	1.4098
-3.7529	-7.15159	1.3859
-3.69771	-7.15159	1.36029
-3.64252	-7.15159	1.33257
-3.58733	-7.15159	1.30432
-3.53214	-7.15159	1.27661
-3.47695	-7.15159	1.24892
-3.42177	-7.15159	1.224
-3.36658	-7.15159	1.20077
-3.31139	-7.15159	1.18215
-3.2562	-7.15159	1.1683
-3.20101	-7.15159	1.15982
-3.14582	-7.15159	1.15749
-3.09063	-7.15159	1.16167
-3.03544	-7.15159	1.17244
-2.98025	-7.15159	1.1897
-2.92506	-7.15159	1.21239
-2.86987	-7.15159	1.24153
-2.81468	-7.15159	1.27413
-2.75949	-7.15159	1.31017
-2.7043	-7.15159	1.34811
-2.64911	-7.15159	1.38776
-2.59392	-7.15159	1.42708
-2.53873	-7.15159	1.4657
-2.48354	-7.15159	1.50244
-2.42835	-7.15159	1.5364
-2.37316	-7.15159	1.56637
-2.31797	-7.15159	1.59224
-2.26278	-7.15159	1.61287
-2.20759	-7.15159	1.6281
-2.1524	-7.15159	1.6375
-2.09721	-7.15159	1.6407
-2.04202	-7.15159	1.63757
-1.98683	-7.15159	1.62808
-1.93164	-7.15159	1.6123
-1.87645	-7.15159	1.59047
-1.82126	-7.15159	1.56289
-1.76607	-7.15159	1.53001
-1.71088	-7.15159	1.49246
-1.65569	-7.15159	1.45112
-1.6005	-7.15159	1.40647
-1.54531	-7.15159	1.35991
-1.49012	-7.15159	1.31206
-1.43493	-7.15159	1.26446
-1.37974	-7.15159	1.21844
-1.32455	-7.15159	1.17529
-1.26936	-7.15159	1.13579
-1.21417	-7.15159	1.10177
-1.15898	-7.15159	1.07407
-1.1038	-7.15159	1.0537
-1.04861	-7.15159	1.04011
-0.993416	-7.15159	1.03426
-0.938226	-7.15159	1.03582
-0.883036	-7.15159	1.04355
-0.827846	-7.15159	1.05735
-0.772657	-7.15159	1.07612
-0.717467	-7.15159	1.09869
-0.662277	-7.15159	1.12408
-0.607087	-7.15159	1.15131
-0.551898	-7.15159	1.17938
-0.496708	-7.15159	1.20734
-0.441518	-7.15159	1.23446
-0.386328	-7.15159	1.25999
-0.331139	-7.15159	1.28327
-0.275949	-7.15159	1.30382
-0.220759	-7.15159	1.32119
-0.165569	-7.15159	1.33505
-0.11038	-7.15159	1.34513
-0.0551898	-7.15159	1.35124
-5.55112e-17	-7.15159	1.3533
0.0551898	-7.15159	1.35124
0.11038	-7.15159	1.34513
0.165569	-7.15159	1.33505
0.220759	-7.15159	1.32119
0.275949	-7.15159	1.30382
0.331139	-7.15159	1.28327
0.386328	-7.15159	1.25999
0.441518	-7.15159	1.23446
0.496708	-7.15159	1.20734
0.551898	-7.15159	1.17938
0.607087	-7.15159	1.15131
0.662277	-7.15159	1.12408
0.717467	-7.15159	1.09869
0.772657	-7.15159	1.07612
0.827846	-7.15159	1.05735
0.883036	-7.15159	1.04355
0.938226	-7.15159	1.03582
0.993416	-7.15159	1.03426
1.04861	-7.15159	1.04011
1.1038	-7.15159	1.0537
1.15898	-7.15159	1.07407
1.21417	-7.15159	1.10177
1.26936	-7.15159	1.13579
1.32455	-7.15159	1.17529
1.37974	-7.15159	1.21844
1.43493	-7.15159	1.26446
1.49012	-7.15159	1.31206
1.54531	-7.15159	1.35991
1.6005	-7.15159	1.40647
1.65569	-7.15159	1.45112
1.71088	-7.15159	1.49246
1.76607	-7.15159	1.53001
1.82126	-7.15159	1.56289
1.87645	-7.15159	1.59047
1.93164	-7.15159	1.6123
1.98683	-7.15159	1.62808
2.04202	-7.15159	1.63757
2.09721	-7.15159	1.6407
2.1524	-7.15159	1.6375
2.20759	-7.15159	1.6281
2.26278	-7.15159	1.61287
2.31797	-7.15159	1.59224
2.37316	-7.15159	1.56637
2.42835	-7.15159	1.5364
2.48354	-7.15159	1.50244
2.53873	-7.15159	1.4657
2.59392	-7.15159	1.42708
2.64911	-7.15159	1.38776
2.7043	-7.15159	1.34811
2.75949	-7.15159	1.31017
2.81468	-7.15159	1.27413
2.86987	-7.15159	1.24153
2.92506	-7.15159	1.21239
2.98025	-7.15159	1.1897
3.03544	-7.15159	1.17244
3.09063	-7.15159	1.16167
3.14582	-7.15159	1.15749
3.20101	-7.15159	1.15982
3.2562	-7.15159	1.1683
3.31139	-7.15159	1.18215
3.36658	-7.15159	1.20077
3.42177	-7.15159	1.224
3.47695	-7.15159	1.24892
3.53214	-7.15159	1.27661
3.58733	-7.15159	1.30432
3.64252	-7.15159	1.33257
3.69771	-7.15159	1.36029
3.7529	-7.15159	1.3859
3.80809	-7.15159	1.4098
3.86328	-7.15159	1.43047
3.91847	-7.15159	1.44822
3.97366	-7.15159	1.46264
4.02885	-7.15159	1.47295
4.08404	-7.15159	1.47905
-4.13923	-7.04943	1.43232
-4.08404	-7.04943	1.43065
-4.02885	-7.04943	1.42489
-3.97366	-7.04943	1.41596
-3.91847	-7.04943	1.40317
-3.86328	-7.04943	1.38776
-3.80809	-7.04943	1.36896
-3.7529	-7.04943	1.34843
-3.69771	-7.04943	1.32526
-3.64252	-7.04943	1.30158
-3.58733	-7.04943	1.27634
-3.53214	-7.04943	1.25196
-3.47695	-7.04943	1.22802
-3.42177	-7.04943	1.20574
-3.36658	-7.04943	1.18726
-3.31139	-7.04943	1.17114
-3.2562	-7.04943	1.15812
-3.20101	-7.04943	1.15157
-3.14582	-7.04943	1.14878
-3.09063	-7.04943	1.15359
-3.03544	-7.04943	1.16282
-2.98025	-7.04943	1.1765
-2.92506	-7.04943	1.19723
-2.86987	-7.04943	1.22147
-2.81468	-7.04943	1.24899
-2.75949	-7.04943	1.28073
-2.7043	-7.04943	1.31404
-2.64911	-7.04943	1.34807
-2.59392	-7.04943	1.38306
-2.53873	-7.04943	1.41659
-2.48354	-7.04943	1.4488
-2.42835	-7.04943	1.4787
-2.37316	-7.04943	1.50542
-2.31797	-7.04943	1.528
-2.26278	-7.04943	1.5465
-2.20759	-7.04943	1.56003
-2.1524	-7.04943	1.5682
-2.09721	-7.04943	1.57088
-2.04202	-7.04943	1.56787
-1.98683	-7.04943	1.55912
-1.93164	-7.04943	1.54467
-1.87645	-7.04943	1.52468
-1.82126	-7.04943	1.49944
-1.76607	-7.04943	1.4694
-1.71088	-7.04943	1.43513
-1.65569	-7.04943	1.39716
-1.6005	-7.04943	1.35617
-1.54531	-7.04943	1.31345
-1.49012	-7.04943	1.26978
-1.43493	-7.04943	1.22619
-1.37974	-7.04943	1.1838
-1.32455	-7.04943	1.14408
-1.26936	-7.04943	1.10797
-1.21417	-7.04943	1.07684
-1.15898	-7.04943	1.05173
-1.1038	-7.04943	1.03241
-1.04861	-7.04943	1.02015
-0.993416	-7.04943	1.0148
-0.938226	-7.04943	1.01581
-0.883036	-7.04943	1.02277
-0.827846	-7.04943	1.03522
-0.772657	-7.04943	1.05216
-0.717467	-7.04943	1.07263
-0.662277	-7.04943	1.09589
-0.607087	-7.04943	1.12083
-0.551898	-7.04943	1.14661
-0.496708	-7.04943	1.17242
-0.441518	-7.04943	1.19741
-0.386328	-7.04943	1.22098
-0.331139	-7.04943	1.24252
-0.275949	-7.04943	1.26155
-0.220759	-7.04943	1.27763
-0.165569	-7.04943	1.29049
-0.11038	-7.04943	1.29985
-0.0551898	-7.04943	1.30553
-5.55112e-17	-7.04943	1.30743
0.0551898	-7.04943	1.30553
0.11038	-7.04943	1.29985
0.165569	-7.04943	1.29049
0.220759	-7.04943	1.27763
0.275949	-7.04943	1.26155
0.331139	-7.04943	1.24252
0.386328	-7.04943	1.22098
0.441518	-7.04943	1.19741
0.496708	-7.04943	1.17242
0.551898	-7.04943	1.14661
0.607087	-7.04943	1.12083
0.662277	-7.04943	1.09589
0.717467	-7.04943	1.07263
0.772657	-7.04943	1.05216
0.827846	-7.04943	1.03522
0.883036	-7.04943	1.02277
0.938226	-7.04943	1.01581
0.993416	-7.04943	1.0148
1.04861	-7.04943	1.02015
1.1038	-7.04943	1.03241
1.15898	-7.04943	1.05173
1.21417	-7.04943	1.07684
1.26936	-7.04943	1.10797
1.32455	-7.04943	1.14408
1.37974	-7.04943	1.1838
1.43493	-7.04943	1.22619
1.49012	-7.04943	1.26978
1.54531	-7.04943	1.31345
1.6005	-7.04943	1.35617
1.65569	-7.04943	1.39716
1.71088	-7.04943	1.43513
1.76607	-7.04943	1.4694
1.82126	-7.04943	1.49944
1.87645	-7.04943	1.52468
1.93164	-7.04943	1.54467
1.98683	-7.04943	1.55912
2.04202	-7.04943	1.56787
2.09721	-7.04943	1.57088
2.1524	-7.04943	1.5682
2.20759	-7.04943	1.56003
2.26278	-7.04943	1.5465
2.31797	-7.04943	1.528
2.37316	-7.04943	1.50542
2.42835	-7.04943	1.4787
2.48354	-7.04943	1.4488
2.53873	-7.04943	1.41659
2.59392	-7.04943	1.38306
2.64911	-7.04943	1.34807
2.7043	-7.04943	1.31404
2.75949	-7.04943	1.28073
2.81468	-7.04943	1.24899
2.86987	-7.04943	1.22147
2.92506	-7.04943	1.19723
2.98025	-7.04943	1.1765
3.03544	-7.04943	1.16282
3.09063	-7.04943	1.15359
3.14582	-7.04943	1.14878
3.20101	-7.04943	1.15157
3.2562	-7.04943	1.15812
3.31139	-7.04943	1.17114
3.36658	-7.04943	1.18726
3.42177	-7.04943	1.20574
3.47695	-7.04943	1.22802
3.53214	-7.04943	1.25196
3.58733	-7.04943	1.27634
3.64252	-7.04943	1.30158
3.69771	-7.04943	1.32526
3.7529	-7.04943	1.34843
3.80809	-7.04943	1.36896
3.86328	-7.04943	1.38776
3.91847	-7.04943	1.40317
3.97366	-7.04943	1.41596
4.02885	-7.04943	1.42489
4.08404	-7.04943	1.43065
-4.13923	-6.94726	1.37913
-4.08404	-6.94726	1.37782
-4.02885	-6.94726	1.37281
-3.97366	-6.94726	1.36526
-3.91847	-6.94726	1.35443
-3.86328	-6.94726	1.34058
-3.80809	-6.94726	1.32493
-3.7529	-6.94726	1.30654
-3.69771	-6.94726	1.28748
-3.64252	-6.94726	1.26651
-3.58733	-6.94726	1.24622
-3.53214	-6.94726	1.22518
-3.47695	-6.94726	1.20464
-3.42177	-6.94726	1.18623
-3.36658	-6.94726	1.16947
-3.31139	-6.94726	1.15577
-3.2562	-6.94726	1.14683
-3.20101	-6.94726	1.14091
-3.14582	-6.94726	1.13813
-3.09063	-6.94726	1.14192
-3.03544	-6.94726	1.14879
-2.98025	-6.94726	1.16221
-2.92506	-6.94726	1.17854
-2.86987	-6.94726	1.19886
-2.81468	-6.94726	1.22233
-2.75949	-6.94726	1.24918
-2.7043	-6.94726	1.27722
-2.64911	-6.94726	1.30678
-2.59392	-6.94726	1.33604
-2.53873	-6.94726	1.36516
-2.48354	-6.94726	1.39272
-2.42835	-6.94726	1.41854
-2.37316	-6.94726	1.44159
-2.31797	-6.94726	1.46162
-2.26278	-6.94726	1.47764
-2.20759	-6.94726	1.48961
-2.1524	-6.94726	1.49676
-2.09721	-6.94726	1.49915
-2.04202	-6.94726	1.49657
-1.98683	-6.94726	1.48887
-1.93164	-6.94726	1.47606
-1.87645	-6.94726	1.45829
-1.82126	-6.94726	1.4358
-1.76607	-6.94726	1.40889
-1.71088	-6.94726	1.37793
-1.65569	-6.94726	1.34376
-1.6005	-6.94726	1.30701
-1.54531	-6.94726	1.26848
-1.49012	-6.94726	1.22892
-1.43493	-6.94726	1.18961
-1.37974	-6.94726	1.15118
-1.32455	-6.94726	1.11554
-1.26936	-6.94726	1.08301
-1.21417	-6.94726	1.05452
-1.15898	-6.94726	1.03171
-1.1038	-6.94726	1.01432
-1.04861	-6.94726	1.00272
-0.993416	-6.94726	0.997498
-0.938226	-6.94726	0.998404
-0.883036	-6.94726	1.00447
-0.827846	-6.94726	1.01562
-0.772657	-6.94726	1.03082
-0.717467	-6.94726	1.04927
-0.662277	-6.94726	1.07033
-0.607087	-6.94726	1.09308
-0.551898	-6.94726	1.11659
-0.496708	-6.94726	1.14014
-0.441518	-6.94726	1.16306
-0.386328	-6.94726	1.18469
-0.331139	-6.94726	1.2045
-0.275949	-6.94726	1.22202
-0.220759	-6.94726	1.23687
-0.165569	-6.94726	1.24872
-0.11038	-6.94726	1.25737
-0.0551898	-6.94726	1.26261
-5.55112e-17	-6.94726	1.26437
0.0551898	-6.94726	1.26261
0.11038	-6.94726	1.25737
0.165569	-6.94726	1.24872
0.220759	-6.94726	1.23687
0.275949	-6.94726	1.22202
0.331139	-6.94726	1.2045
0.386328	-6.94726	1.18469
0.441518	-6.94726	1.16306
0.496708	-6.94726	1.14014
0.551898	-6.94726	1.11659
0.607087	-6.94726	1.09308
0.662277	-6.94726	1.07033
0.717467	-6.94726	1.04927
0.772657	-6.94726	1.03082
0.827846	-6.94726	1.01562
0.883036	-6.94726	1.00447
0.938226	-6.94726	0.998404
0.993416	-6.94726	0.997498
1.04861	-6.94726	1.00272
1.1038	-6.94726	1.01432
1.15898	-6.94726	1.03171
1.21417	-6.94726	1.05452
1.26936	-6.94726	1.08301
1.32455	-6.94726	1.11554
1.37974	-6.94726	1.15118
1.43493	-6.94726	1.18961
1.49012	-6.94726	1.22892
1.54531	-6.94726	1.26848
1.6005	-6.94726	1.30701
1.65569	-6.94726	1.34376
1.71088	-6.94726	1.37793
1.76607	-6.94726	1.40889
1.82126	-6.94726	1.4358
1.87645	-6.94726	1.45829
1.93164	-6.94726	1.47606
1.98683	-6.94726	1.48887
2.04202	-6.94726	1.49657
2.09721	-6.94726	1.49915
2.1524	-6.94726	1.49676
2.20759	-6.94726	1.48961
2.26278	-6.94726	1.47764
2.31797	-6.94726	1.46162
2.37316	-6.94726	1.44159
2.42835	-6.94726	1.41854
2.48354	-6.94726	1.39272
2.53873	-6.94726	1.36516
2.59392	-6.94726	1.33604
2.64911	-6.94726	1.30678
2.7043	-6.94726	1.27722
2.75949	-6.94726	1.24918
2.81468	-6.94726	1.22233
2.86987	-6.94726	1.19886
2.92506	-6.94726	1.17854
2.98025	-6.94726	1.16221
3.03544	-6.94726	1.14879
3.09063	-6.94726	1.14192
3.14582	-6.94726	1.13813
3.20101	-6.94726	1.14091
3.2562	-6.94726	1.14683
3.31139	-6.94726	1.15577
3.36658	-6.94726	1.16947
3.42177	-6.94726	1.18623
3.47695	-6.94726	1.20464
3.53214	-6.94726	1.22518
3.58733	-6.94726	1.24622
3.64252	-6.94726	1.26651
3.69771	-6.94726	1.28748
3.7529	-6.94726	1.30654
3.80809	-6.94726	1.32493
3.86328	-6.94726	1.34058
3.91847	-6.94726	1.35443
3.97366	-6.94726	1.36526
4.02885	-6.94726	1.37281
4.08404	-6.94726	1.37782
-4.13923	-6.8451	1.32543
-4.08404	-6.8451	1.32417
-4.02885	-6.8451	1.32019
-3.97366	-6.8451	1.31317
-3.91847	-6.8451	1.30452
-3.86328	-6.8451	1.29301
-3.80809	-6.8451	1.27945
-3.7529	-6.8451	1.26426
-3.69771	-6.8451	1.24862
-3.64252	-6.8451	1.23094
-3.58733	-6.8451	1.21348
-3.53214	-6.8451	1.19727
-3.47695	-6.8451	1.18029
-3.42177	-6.8451	1.16574
-3.36658	-6.8451	1.15151
-3.31139	-6.8451	1.14112
-3.2562	-6.8451	1.13199
-3.20101	-6.8451	1.12709
-3.14582	-6.8451	1.12738
-3.09063	-6.8451	1.12989
-3.03544	-6.8451	1.13491
-2.98025	-6.8451	1.14524
-2.92506	-6.8451	1.15918
-2.86987	-6.8451	1.17547
-2.81468	-6.8451	1.19568
-2.75949	-6.8451	1.21674
-2.7043	-6.8451	1.24006
-2.64911	-6.8451	1.26495
-2.59392	-6.8451	1.28902
-2.53873	-6.8451	1.31337
-2.48354	-6.8451	1.33713
-2.42835	-6.8451	1.35846
-2.37316	-6.8451	1.37818
-2.31797	-6.8451	1.39516
-2.26278	-6.8451	1.40912
-2.20759	-6.8451	1.41964
-2.1524	-6.8451	1.42591
-2.09721	-6.8451	1.42824
-2.04202	-6.8451	1.42635
-1.98683	-6.8451	1.41981
-1.93164	-6.8451	1.40871
-1.87645	-6.8451	1.39326
-1.82126	-6.8451	1.37373
-1.76607	-6.8451	1.35034
-1.71088	-6.8451	1.32307
-1.65569	-6.8451	1.29312
-1.6005	-6.8451	1.26036
-1.54531	-6.8451	1.22617
-1.49012	-6.8451	1.19104
-1.43493	-6.8451	1.15619
-1.37974	-6.8451	1.12197
-1.32455	-6.8451	1.08999
-1.26936	-6.8451	1.06079
-1.21417	-6.8451	1.03568
-1.15898	-6.8451	1.01485
-1.1038	-6.8451	0.999165
-1.04861	-6.8451	0.988741
-0.993416	-6.8451	0.983965
-0.938226	-6.8451	0.984324
-0.883036	-6.8451	0.98939
-0.827846	-6.8451	0.999126
-0.772657	-6.8451	1.0127
-0.717467	-6.8451	1.02922
-0.662277	-6.8451	1.04816
-0.607087	-6.8451	1.0687
-0.551898	-6.8451	1.08998
-0.496708	-6.8451	1.1114
-0.441518	-6.8451	1.13224
-0.386328	-6.8451	1.15203
-0.331139	-6.8451	1.17015
-0.275949	-6.8451	1.1862
-0.220759	-6.8451	1.19982
-0.165569	-6.8451	1.21072
-0.11038	-6.8451	1.21866
-0.0551898	-6.8451	1.22349
-5.55112e-17	-6.8451	1.22511
0.0551898	-6.8451	1.22349
0.11038	-6.8451	1.21866
0.165569	-6.8451	1.21072
0.220759	-6.8451	1.19982
0.275949	-6.8451	1.1862
0.331139	-6.8451	1.17015
0.386328	-6.8451	1.15203
0.441518	-6.8451	1.13224
0.496708	-6.8451	1.1114
0.551898	-6.8451	1.08998
0.607087	-6.8451	1.0687
0.662277	-6.8451	1.04816
0.717467	-6.8451	1.02922
0.772657	-6.8451	1.0127
0.827846	-6.8451	0.999126
0.883036	-6.8451	0.98939
0.938226	-6.8451	0.984324
0.993416	-6.8451	0.983965
1.04861	-6.8451	0.988741
1.1038	-6.8451	0.999165
1.15898	-6.8451	1.01485
1.21417	-6.8451	1.03568
1.26936	-6.8451	1.06079
1.32455	-6.8451	1.08999
1.37974	-6.8451	1.12197
1.43493	-6.8451	1.15619
1.49012	-6.8451	1.19104
1.54531	-6.8451	1.22617
1.6005	-6.8451	1.26036
1.65569	-6.8451	1.29312
1.71088	-6.8451	1.32307
1.76607	-6.8451	1.35034
1.82126	-6.8451	1.37373
1.87645	-6.8451	1.39326
1.93164	-6.8451	1.40871
1.98683	-6.8451	1.41981
2.04202	-6.8451	1.42635
2.09721	-6.8451	1.42824
2.1524	-6.8451	1.42591
2.20759	-6.8451	1.41964
2.26278	-6.8451	1.40912
2.31797	-6.8451	1.39516
2.37316	-6.8451	1.37818
2.42835	-6.8451	1.35846
2.48354	-6.8451	1.33713
2.53873	-6.8451	1.31337
2.59392	-6.8451	1.28902
2.64911	-6.8451	1.26495
2.7043	-6.8451	1.24006
2.75949	-6.8451	1.21674
2.81468	-6.8451	1.19568
2.86987	-6.8451	1.17547
2.92506	-6.8451	1.15918
2.98025	-6.8451	1.14524
3.03544	-6.8451	1.13491
3.09063	-6.8451	1.12989
3.14582	-6.8451	1.12738
3.20101	-6.8451	1.12709
3.2562	-6.8451	1.13199
3.31139	-6.8451	1.14112
3.36658	-6.8451	1.15151
3.42177	-6.8451	1.16574
3.47695	-6.8451	1.18029
3.53214	-6.8451	1.19727
3.58733	-6.8451	1.21348
3.64252	-6.8451	1.23094
3.69771	-6.8451	1.24862
3.7529	-6.8451	1.26426
3.80809	-6.8451	1.27945
3.86328	-6.8451	1.29301
3.91847	-6.8451	1.30452
3.97366	-6.8451	1.31317
4.02885	-6.8451	1.32019
4.08404	-6.8451	1.32417
-4.13923	-6.74293	1.27335
-4.08404	-6.74293	1.27168
-4.02885	-6.74293	1.26843
-3.97366	-6.74293	1.26313
-3.91847	-6.74293	1.25611
-3.86328	-6.74293	1.24721
-3.80809	-6.74293	1.2361
-3.7529	-6.74293	1.22371
-3.69771	-6.74293	1.21029
-3.64252	-6.74293	1.19667
-3.58733	-6.74293	1.18379
-3.53214	-6.74293	1.16988
-3.47695	-6.74293	1.15706
-3.42177	-6.74293	1.14361
-3.36658	-6.74293	1.13316
-3.31139	-6.74293	1.1249
-3.2562	-6.74293	1.11838
-3.20101	-6.74293	1.11441
-3.14582	-6.74293	1.11508
-3.09063	-6.74293	1.11706
-3.03544	-6.74293	1.12097
-2.98025	-6.74293	1.12942
-2.92506	-6.74293	1.13974
-2.86987	-6.74293	1.15286
-2.81468	-6.74293	1.16952
-2.75949	-6.74293	1.18673
-2.7043	-6.74293	1.20438
-2.64911	-6.74293	1.22431
-2.59392	-6.74293	1.24377
-2.53873	-6.74293	1.26417
-2.48354	-6.74293	1.28308
-2.42835	-6.74293	1.30105
-2.37316	-6.74293	1.31683
-2.31797	-6.74293	1.33137
-2.26278	-6.74293	1.3432
-2.20759	-6.74293	1.35197
-2.1524	-6.74293	1.3575
-2.09721	-6.74293	1.36011
-2.04202	-6.74293	1.35846
-1.98683	-6.74293	1.35362
-1.93164	-6.74293	1.34436
-1.87645	-6.74293	1.3317
-1.82126	-6.74293	1.31524
-1.76607	-6.74293	1.29513
-1.71088	-6.74293	1.27207
-1.65569	-6.74293	1.24633
-1.6005	-6.74293	1.21813
-1.54531	-6.74293	1.18849
-1.49012	-6.74293	1.1578
-1.43493	-6.74293	1.12715
-1.37974	-6.74293	1.09712
-1.32455	-6.74293	1.06917
-1.26936	-6.74293	1.04303
-1.21417	-6.74293	1.02056
-1.15898	-6.74293	1.00242
-1.1038	-6.74293	0.988214
-1.04861	-6.74293	0.978443
-0.993416	-6.74293	0.973769
-0.938226	-6.74293	0.973942
-0.883036	-6.74293	0.978325
-0.827846	-6.74293	0.98662
-0.772657	-6.74293	0.998391
-0.717467	-6.74293	1.013
-0.662277	-6.74293	1.02989
-0.607087	-6.74293	1.04818
-0.551898	-6.74293	1.06736
-0.496708	-6.74293	1.08667
-0.441518	-6.74293	1.10556
-0.386328	-6.74293	1.12347
-0.331139	-6.74293	1.14
-0.275949	-6.74293	1.15462
-0.220759	-6.74293	1.16707
-0.165569	-6.74293	1.17704
-0.11038	-6.74293	1.18431
-0.0551898	-6.74293	1.18875
-5.55112e-17	-6.74293	1.19022
0.0551898	-6.74293	1.18875
0.11038	-6.74293	1.18431
0.165569	-6.74293	1.17704
0.220759	-6.74293	1.16707
0.275949	-6.74293	1.15462
0.331139	-6.74293	1.14
0.386328	-6.74293	1.12347
0.441518	-6.74293	1.10556
0.496708	-6.74293	1.08667
0.551898	-6.74293	1.06736
0.607087	-6.74293	1.04818
0.662277	-6.74293	1.02989
0.717467	-6.74293	1.013
0.772657	-6.74293	0.998391
0.827846	-6.74293	0.98662
0.883036	-6.74293	0.978325
0.938226	-6.74293	0.973942
0.993416	-6.74293	0.973769
1.04861	-6.74293	0.978443
1.1038	-6.74293	0.988214
1.15898	-6.74293	1.00242
1.21417	-6.74293	1.02056
1.26936	-6.74293	1.04303
1.32455	-6.74293	1.06917
1.37974	-6.74293	1.09712
1.43493	-6.74293	1.12715
1.49012	-6.74293	1.1578
1.54531	-6.74293	1.18849
1.6005	-6.74293	1.21813
1.65569	-6.74293	1.24633
1.71088	-6.74293	1.27207
1.76607	-6.74293	1.29513
1.82126	-6.74293	1.31524
1.87645	-6.74293	1.3317
1.93164	-6.74293	1.34436
1.98683	-6.74293	1.35362
2.04202	-6.74293	1.35846
2.09721	-6.74293	1.36011
2.1524	-6.74293	1.3575
2.20759	-6.74293	1.35197
2.26278	-6.74293	1.3432
2.31797	-6.74293	1.33137
2.37316	-6.74293	1.31683
2.42835	-6.74293	1.30105
2.48354	-6.74293	1.28308
2.53873	-6.74293	1.26417
2.59392	-6.74293	1.24377
2.64911	-6.74293	1.22431
2.7043	-6.74293	1.20438
2.75949	-6.74293	1.18673
2.81468	-6.74293	1.16952
2.86987	-6.74293	1.15286
2.92506	-6.74293	1.13974
2.98025	-6.74293	1.12942
3.03544	-6.74293	1.12097
3.09063	-6.74293	1.11706
3.14582	-6.74293	1.11508
3.20101	-6.74293	1.11441
3.2562	-6.74293	1.11838
3.31139	-6.74293	1.1249
3.36658	-6.74293	1.13316
3.42177	-6.74293	1.14361
3.47695	-6.74293	1.15706
3.53214	-6.74293	1.16988
3.58733	-6.74293	1.18379
3.64252	-6.74293	1.19667
3.69771	-6.74293	1.21029
3.7529	-6.74293	1.22371
3.80809	-6.74293	1.2361
3.86328	-6.74293	1.24721
3.91847	-6.74293	1.25611
3.97366	-6.74293	1.26313
4.02885	-6.74293	1.26843
4.08404	-6.74293	1.27168
-4.13923	-6.64076	1.22496
-4.08404	-6.64076	1.22399
-4.02885	-6.64076	1.22181
-3.97366	-6.64076	1.2172
-3.91847	-6.64076	1.21112
-3.86328	-6.64076	1.20431
-3.80809	-6.64076	1.19628
-3.7529	-6.64076	1.18656
-3.69771	-6.64076	1.17548
-3.64252	-6.64076	1.16571
-3.58733	-6.64076	1.15523
-3.53214	-6.64076	1.14382
-3.47695	-6.64076	1.13434
-3.42177	-6.64076	1.12432
-3.36658	-6.64076	1.11697
-3.31139	-6.64076	1.11047
-3.2562	-6.64076	1.10648
-3.20101	-6.64076	1.10299
-3.14582	-6.64076	1.10262
-3.09063	-6.64076	1.10403
-3.03544	-6.64076	1.1084
-2.98025	-6.64076	1.11468
-2.92506	-6.64076	1.12241
-2.86987	-6.64076	1.13288
-2.81468	-6.64076	1.14448
-2.75949	-6.64076	1.15767
-2.7043	-6.64076	1.17188
-2.64911	-6.64076	1.18703
-2.59392	-6.64076	1.20154
-2.53873	-6.64076	1.21689
-2.48354	-6.64076	1.23256
-2.42835	-6.64076	1.24612
-2.37316	-6.64076	1.25917
-2.31797	-6.64076	1.27112
-2.26278	-6.64076	1.28058
-2.20759	-6.64076	1.28845
-2.1524	-6.64076	1.29346
-2.09721	-6.64076	1.29579
-2.04202	-6.64076	1.29507
-1.98683	-6.64076	1.29105
-1.93164	-6.64076	1.28431
-1.87645	-6.64076	1.27446
-1.82126	-6.64076	1.26086
-1.76607	-6.64076	1.2445
-1.71088	-6.64076	1.22557
-1.65569	-6.64076	1.20402
-1.6005	-6.64076	1.18021
-1.54531	-6.64076	1.15532
-1.49012	-6.64076	1.12901
-1.43493	-6.64076	1.10285
-1.37974	-6.64076	1.07692
-1.32455	-6.64076	1.05286
-1.26936	-6.64076	1.03039
-1.21417	-6.64076	1.01023
-1.15898	-6.64076	0.99375
-1.1038	-6.64076	0.981453
-1.04861	-6.64076	0.972726
-0.993416	-6.64076	0.967826
-0.938226	-6.64076	0.967482
-0.883036	-6.64076	0.97087
-0.827846	-6.64076	0.978125
-0.772657	-6.64076	0.988127
-0.717467	-6.64076	1.00088
-0.662277	-6.64076	1.01573
-0.607087	-6.64076	1.03185
-0.551898	-6.64076	1.04895
-0.496708	-6.64076	1.06619
-0.441518	-6.64076	1.08316
-0.386328	-6.64076	1.09934
-0.331139	-6.64076	1.11427
-0.275949	-6.64076	1.12757
-0.220759	-6.64076	1.13887
-0.165569	-6.64076	1.14792
-0.11038	-6.64076	1.15457
-0.0551898	-6.64076	1.15859
-5.55112e-17	-6.64076	1.15995
0.0551898	-6.64076	1.15859
0.11038	-6.64076	1.15457
0.165569	-6.64076	1.14792
0.220759	-6.64076	1.13887
0.275949	-6.64076	1.12757
0.331139	-6.64076	1.11427
0.386328	-6.64076	1.09934
0.441518	-6.64076	1.08316
0.496708	-6.64076	1.06619
0.551898	-6.64076	1.04895
0.607087	-6.64076	1.03185
0.662277	-6.64076	1.01573
0.717467	-6.64076	1.00088
0.772657	-6.64076	0.988127
0.827846	-6.64076	0.978125
0.883036	-6.64076	0.97087
0.938226	-6.64076	0.967482
0.993416	-6.64076	0.967826
1.04861	-6.64076	0.972726
1.1038	-6.64076	0.981453
1.15898	-6.64076	0.99375
1.21417	-6.64076	1.01023
1.26936	-6.64076	1.03039
1.32455	-6.64076	1.05286
1.37974	-6.64076	1.07692
1.43493	-6.64076	1.10285
1.49012	-6.64076	1.12901
1.54531	-6.64076	1.15532
1.6005	-6.64076	1.18021
1.65569	-6.64076	1.20402
1.71088	-6.64076	1.22557
1.76607	-6.64076	1.2445
1.82126	-6.64076	1.26086
1.87645	-6.64076	1.27446
1.93164	-6.64076	1.28431
1.98683	-6.64076	1.29105
2.04202	-6.64076	1.29507
2.09721	-6.64076	1.29579
2.1524	-6.64076	1.29346
2.20759	-6.64076	1.28845
2.26278	-6.64076	1.28058
2.31797	-6.64076	1.27112
2.37316	-6.64076	1.25917
2.42835	-6.64076	1.24612
2.48354	-6.64076	1.23256
2.53873	-6.64076	1.21689
2.59392	-6.64076	1.20154
2.64911	-6.64076	1.18703
2.7043	-6.64076	1.17188
2.75949	-6.64076	1.15767
2.81468	-6.64076	1.14448
2.86987	-6.64076	1.13288
2.92506	-6.64076	1.12241
2.98025	-6.64076	1.11468
3.03544	-6.64076	1.1084
3.09063	-6.64076	1.10403
3.14582	-6.64076	1.10262
3.20101	-6.64076	1.10299
3.2562	-6.64076	1.10648
3.31139	-6.64076	1.11047
3.36658	-6.64076	1.11697
3.42177	-6.64076	1.12432
3.47695	-6.64076	1.13434
3.53214	-6.64076	1.14382
3.58733	-6.64076	1.15523
3.64252	-6.64076	1.16571
3.69771	-6.64076	1.17548
3.7529	-6.64076	1.18656
3.80809	-6.64076	1.19628
3.86328	-6.64076	1.20431
3.91847	-6.64076	1.21112
3.97366	-6.64076	1.2172
4.02885	-6.64076	1.22181
4.08404	-6.64076	1.22399
-4.13923	-6.5386	1.18228
-4.08404	-6.5386	1.18213
-4.02885	-6.5386	1.17933
-3.97366	-6.5386	1.17595
-3.91847	-6.5386	1.17206
-3.86328	-6.5386	1.1669
-3.80809	-6.5386	1.15971
-3.7529	-6.5386	1.15221
-3.69771	-6.5386	1.14459
-3.64252	-6.5386	1.13658
-3.58733	-6.5386	1.12998
-3.53214	-6.5386	1.12093
-3.47695	-6.5386	1.11323
-3.42177	-6.5386	1.10715
-3.36658	-6.5386	1.10206
-3.31139	-6.5386	1.09752
-3.2562	-6.5386	1.09426
-3.20101	-6.5386	1.09177
-3.14582	-6.5386	1.09203
-3.09063	-6.5386	1.09333
-3.03544	-6.5386	1.09507
-2.98025	-6.5386	1.10054
-2.92506	-6.5386	1.10561
-2.86987	-6.5386	1.11369
-2.81468	-6.5386	1.12228
-2.75949	-6.5386	1.13041
-2.7043	-6.5386	1.14082
-2.64911	-6.5386	1.1527
-2.59392	-6.5386	1.16351
-2.53873	-6.5386	1.1753
-2.48354	-6.5386	1.18591
-2.42835	-6.5386	1.19672
-2.37316	-6.5386	1.20654
-2.31797	-6.5386	1.21571
-2.26278	-6.5386	1.22332
-2.20759	-6.5386	1.22937
-2.1524	-6.5386	1.23318
-2.09721	-6.5386	1.23599
-2.04202	-6.5386	1.23626
-1.98683	-6.5386	1.23378
-1.93164	-6.5386	1.22887
-1.87645	-6.5386	1.22143
-1.82126	-6.5386	1.21141
-1.76607	-6.5386	1.1989
-1.71088	-6.5386	1.18431
-1.65569	-6.5386	1.1673
-1.6005	-6.5386	1.14787
-1.54531	-6.5386	1.12729
-1.49012	-6.5386	1.10579
-1.43493	-6.5386	1.08397
-1.37974	-6.5386	1.0623
-1.32455	-6.5386	1.04143
-1.26936	-6.5386	1.02232
-1.21417	-6.5386	1.00499
-1.15898	-6.5386	0.990787
-1.1038	-6.5386	0.97937
-1.04861	-6.5386	0.971005
-0.993416	-6.5386	0.966767
-0.938226	-6.5386	0.965656
-0.883036	-6.5386	0.968051
-0.827846	-6.5386	0.973667
-0.772657	-6.5386	0.982192
-0.717467	-6.5386	0.992975
-0.662277	-6.5386	1.0057
-0.607087	-6.5386	1.01994
-0.551898	-6.5386	1.03478
-0.496708	-6.5386	1.05015
-0.441518	-6.5386	1.06519
-0.386328	-6.5386	1.07964
-0.331139	-6.5386	1.09306
-0.275949	-6.5386	1.10497
-0.220759	-6.5386	1.11518
-0.165569	-6.5386	1.1234
-0.11038	-6.5386	1.12937
-0.0551898	-6.5386	1.13304
-5.55112e-17	-6.5386	1.13426
0.0551898	-6.5386	1.13304
0.11038	-6.5386	1.12937
0.165569	-6.5386	1.1234
0.220759	-6.5386	1.11518
0.275949	-6.5386	1.10497
0.331139	-6.5386	1.09306
0.386328	-6.5386	1.07964
0.441518	-6.5386	1.06519
0.496708	-6.5386	1.05015
0.551898	-6.5386	1.03478
0.607087	-6.5386	1.01994
0.662277	-6.5386	1.0057
0.717467	-6.5386	0.992975
0.772657	-6.5386	0.982192
0.827846	-6.5386	0.973667
0.883036	-6.5386	0.968051
0.938226	-6.5386	0.965656
0.993416	-6.5386	0.966767
1.04861	-6.5386	0.971005
1.1038	-6.5386	0.97937
1.15898	-6.5386	0.990787
1.21417	-6.5386	1.00499
1.26936	-6.5386	1.02232
1.32455	-6.5386	1.04143
1.37974	-6.5386	1.0623
1.43493	-6.5386	1.08397
1.49012	-6.5386	1.10579
1.54531	-6.5386	1.12729
1.6005	-6.5386	1.14787
1.65569	-6.5386	1.1673
1.71088	-6.5386	1.18431
1.76607	-6.5386	1.1989
1.82126	-6.5386	1.21141
1.87645	-6.5386	1.22143
1.93164	-6.5386	1.22887
1.98683	-6.5386	1.23378
2.04202	-6.5386	1.23626
2.09721	-6.5386	1.23599
2.1524	-6.5386	1.23318
2.20759	-6.5386	1.22937
2.26278	-6.5386	1.22332
2.31797	-6.5386	1.21571
2.37316	-6.5386	1.20654
2.42835	-6.5386	1.19672
2.48354	-6.5386	1.18591
2.53873	-6.5386	1.1753
2.59392	-6.5386	1.16351
2.64911	-6.5386	1.1527
2.7043	-6.5386	1.14082
2.75949	-6.5386	1.13041
2.81468	-6.5386	1.12228
2.86987	-6.5386	1.11369
2.92506	-6.5386	1.10561
2.98025	-6.5386	1.10054
3.03544	-6.5386	1.09507
3.09063	-6.5386	1.09333
3.14582	-6.5386	1.09203
3.20101	-6.5386	1.09177
3.2562	-6.5386	1.09426
3.31139	-6.5386	1.09752
3.36658	-6.5386	1.10206
3.42177	-6.5386	1.10715
3.47695	-6.5386	1.11323
3.53214	-6.5386	1.12093
3.58733	-6.5386	1.12998
3.64252	-6.5386	1.13658
3.69771	-6.5386	1.14459
3.7529	-6.5386	1.15221
3.80809	-6.5386	1.15971
3.86328	-6.5386	1.1669
3.91847	-6.5386	1.17206
3.97366	-6.5386	1.17595
4.02885	-6.5386	1.17933
4.08404	-6.5386	1.18213
-4.13923	-6.43643	1.14641
-4.08404	-6.43643	1.14457
-4.02885	-6.43643	1.14354
-3.97366	-6.43643	1.1418
-3.91847	-6.43643	1.13858
-3.86328	-6.43643	1.13403
-3.80809	-6.43643	1.12851
-3.7529	-6.43643	1.12484
-3.69771	-6.43643	1.11779
-3.64252	-6.43643	1.11264
-3.58733	-6.43643	1.10726
-3.53214	-6.43643	1.10112
-3.47695	-6.43643	1.0964
-3.42177	-6.43643	1.09198
-3.36658	-6.43643	1.08903
-3.31139	-6.43643	1.08591
-3.2562	-6.43643	1.0824
-3.20101	-6.43643	1.08232
-3.14582	-6.43643	1.08129
-3.09063	-6.43643	1.08303
-3.03544	-6.43643	1.08396
-2.98025	-6.43643	1.08791
-2.92506	-6.43643	1.09088
-2.86987	-6.43643	1.09701
-2.81468	-6.43643	1.10259
-2.75949	-6.43643	1.10758
-2.7043	-6.43643	1.11478
-2.64911	-6.43643	1.12179
-2.59392	-6.43643	1.12897
-2.53873	-6.43643	1.13764
-2.48354	-6.43643	1.14506
-2.42835	-6.43643	1.15161
-2.37316	-6.43643	1.15919
-2.31797	-6.43643	1.16541
-2.26278	-6.43643	1.17019
-2.20759	-6.43643	1.1757
-2.1524	-6.43643	1.17943
-2.09721	-6.43643	1.18171
-2.04202	-6.43643	1.18205
-1.98683	-6.43643	1.18108
-1.93164	-6.43643	1.17909
-1.87645	-6.43643	1.17374
-1.82126	-6.43643	1.16794
-1.76607	-6.43643	1.15846
-1.71088	-6.43643	1.14824
-1.65569	-6.43643	1.13593
-1.6005	-6.43643	1.12155
-1.54531	-6.43643	1.10562
-1.49012	-6.43643	1.08802
-1.43493	-6.43643	1.07072
-1.37974	-6.43643	1.05286
-1.32455	-6.43643	1.03631
-1.26936	-6.43643	1.01997
-1.21417	-6.43643	1.00488
-1.15898	-6.43643	0.992239
-1.1038	-6.43643	0.98225
-1.04861	-6.43643	0.974833
-0.993416	-6.43643	0.970202
-0.938226	-6.43643	0.968172
-0.883036	-6.43643	0.969886
-0.827846	-6.43643	0.97412
-0.772657	-6.43643	0.980778
-0.717467	-6.43643	0.989537
-0.662277	-6.43643	1.00008
-0.607087	-6.43643	1.01221
-0.551898	-6.43643	1.02508
-0.496708	-6.43643	1.03826
-0.441518	-6.43643	1.05157
-0.386328	-6.43643	1.06429
-0.331139	-6.43643	1.0761
-0.275949	-6.43643	1.08673
-0.220759	-6.43643	1.09584
-0.165569	-6.43643	1.10318
-0.11038	-6.43643	1.10857
-0.0551898	-6.43643	1.11189
-5.55112e-17	-6.43643	1.11296
0.0551898	-6.43643	1.11189
0.11038	-6.43643	1.10857
0.165569	-6.43643	1.10318
0.220759	-6.43643	1.09584
0.275949	-6.43643	1.08673
0.331139	-6.43643	1.0761
0.386328	-6.43643	1.06429
0.441518	-6.43643	1.05157
0.496708	-6.43643	1.03826
0.551898	-6.43643	1.02508
0.607087	-6.43643	1.01221
0.662277	-6.43643	1.00008
0.717467	-6.43643	0.989537
0.772657	-6.43643	0.980778
0.827846	-6.43643	0.97412
0.883036	-6.43643	0.969886
0.938226	-6.43643	0.968172
0.993416	-6.43643	0.970202
1.04861	-6.43643	0.974833
1.1038	-6.43643	0.98225
1.15898	-6.43643	0.992239
1.21417	-6.43643	1.00488
1.26936	-6.43643	1.01997
1.32455	-6.43643	1.03631
1.37974	-6.43643	1.05286
1.43493	-6.43643	1.07072
1.49012	-6.43643	1.08802
1.54531	-6.43643	1.10562
1.6005	-6.43643	1.12155
1.65569	-6.43643	1.13593
1.71088	-6.43643	1.14824
1.76607	-6.43643	1.15846
1.82126	-6.43643	1.16794
1.87645	-6.43643	1.17374
1.93164	-6.43643	1.17909
1.98683	-6.43643	1.18108
2.04202	-6.43643	1.18205
2.09721	-6.43643	1.18171
2.1524	-6.43643	1.17943
2.20759	-6.43643	1.1757
2.26278	-6.43643	1.17019
2.31797	-6.43643	1.16541
2.37316	-6.43643	1.15919
2.42835	-6.43643	1.15161
2.48354	-6.43643	1.14506
2.53873	-6.43643	1.13764
2.59392	-6.43643	1.12897
2.64911	-6.43643	1.12179
2.7043	-6.43643	1.11478
2.75949	-6.43643	1.10758
2.81468	-6.43643	1.10259
2.86987	-6.43643	1.09701
2.92506	-6.43643	1.09088
2.98025	-6.43643	1.08791
3.03544	-6.43643	1.08396
3.09063	-6.43643	1.08303
3.14582	-6.43643	1.08129
3.20101	-6.43643	1.08232
3.2562	-6.43643	1.0824
3.31139	-6.43643	1.08591
3.36658	-6.43643	1.08903
3.42177	-6.43643	1.09198
3.47695	-6.43643	1.0964
3.53214	-6.43643	1.10112
3.58733	-6.43643	1.10726
3.64252	-6.43643	1.11264
3.69771	-6.43643	1.11779
3.7529	-6.43643	1.12484
3.80809	-6.43643	1.12851
3.86328	-6.43643	1.13403
3.91847	-6.43643	1.13858
3.97366	-6.43643	1.1418
4.02885	-6.43643	1.14354
4.08404	-6.43643	1.14457
-4.13923	-6.33427	1.1144
-4.08404	-6.33427	1.11565
-4.02885	-6.33427	1.11344
-3.97366	-6.33427	1.11143
-3.91847	-6.33427	1.10996
-3.86328	-6.33427	1.10754
-3.80809	-6.33427	1.10423
-3.7529	-6.33427	1.10003
-3.69771	-6.33427	1.0955
-3.64252	-6.33427	1.09321
-3.58733	-6.33427	1.08814
-3.53214	-6.33427	1.08616
-3.47695	-6.33427	1.08243
-3.42177	-6.33427	1.07944
-3.36658	-6.33427	1.07767
-3.31139	-6.33427	1.07441
-3.2562	-6.33427	1.07448
-3.20101	-6.33427	1.07287
-3.14582	-6.33427	1.07329
-3.09063	-6.33427	1.07453
-3.03544	-6.33427	1.07496
-2.98025	-6.33427	1.07642
-2.92506	-6.33427	1.08005
-2.86987	-6.33427	1.08116
-2.81468	-6.33427	1.08434
-2.75949	-6.33427	1.08939
-2.7043	-6.33427	1.09258
-2.64911	-6.33427	1.09676
-2.59392	-6.33427	1.10077
-2.53873	-6.33427	1.10459
-2.48354	-6.33427	1.10913
-2.42835	-6.33427	1.11201
-2.37316	-6.33427	1.11603
-2.31797	-6.33427	1.12092
-2.26278	-6.33427	1.12357
-2.20759	-6.33427	1.12682
-2.1524	-6.33427	1.13009
-2.09721	-6.33427	1.13266
-2.04202	-6.33427	1.13387
-1.98683	-6.33427	1.13376
-1.93164	-6.33427	1.13328
-1.87645	-6.33427	1.13164
-1.82126	-6.33427	1.1286
-1.76607	-6.33427	1.1241
-1.71088	-6.33427	1.11783
-1.65569	-6.33427	1.10895
-1.6005	-6.33427	1.09987
-1.54531	-6.33427	1.08809
-1.49012	-6.33427	1.07591
[truncated: 20,501 more rows]

## Sheet: ED Fig.7d
kc*	kx	Intensity
-4.13923	-7.66242	2.23648
-4.08404	-7.66242	2.23338
-4.02885	-7.66242	2.22414
-3.97366	-7.66242	2.20894
-3.91847	-7.66242	2.18812
-3.86328	-7.66242	2.1621
-3.80809	-7.66242	2.13145
-3.7529	-7.66242	2.09688
-3.69771	-7.66242	2.05918
-3.64252	-7.66242	2.0193
-3.58733	-7.66242	1.97825
-3.53214	-7.66242	1.93717
-3.47695	-7.66242	1.89724
-3.42177	-7.66242	1.85968
-3.36658	-7.66242	1.8257
-3.31139	-7.66242	1.79644
-3.2562	-7.66242	1.77296
-3.20101	-7.66242	1.75611
-3.14582	-7.66242	1.74654
-3.09063	-7.66242	1.7446
-3.03544	-7.66242	1.75039
-2.98025	-7.66242	1.76366
-2.92506	-7.66242	1.78392
-2.86987	-7.66242	1.81041
-2.81468	-7.66242	1.84217
-2.75949	-7.66242	1.87809
-2.7043	-7.66242	1.91699
-2.64911	-7.66242	1.95764
-2.59392	-7.66242	1.99885
-2.53873	-7.66242	2.03945
-2.48354	-7.66242	2.07836
-2.42835	-7.66242	2.11461
-2.37316	-7.66242	2.14731
-2.31797	-7.66242	2.17572
-2.26278	-7.66242	2.19921
-2.20759	-7.66242	2.21727
-2.1524	-7.66242	2.22952
-2.09721	-7.66242	2.2357
-2.04202	-7.66242	2.2357
-1.98683	-7.66242	2.22952
-1.93164	-7.66242	2.21727
-1.87645	-7.66242	2.19921
-1.82126	-7.66242	2.17572
-1.76607	-7.66242	2.14731
-1.71088	-7.66242	2.11461
-1.65569	-7.66242	2.07836
-1.6005	-7.66242	2.03945
-1.54531	-7.66242	1.99885
-1.49012	-7.66242	1.95764
-1.43493	-7.66242	1.91699
-1.37974	-7.66242	1.87809
-1.32455	-7.66242	1.84217
-1.26936	-7.66242	1.81041
-1.21417	-7.66242	1.78392
-1.15898	-7.66242	1.76366
-1.1038	-7.66242	1.75039
-1.04861	-7.66242	1.7446
-0.993416	-7.66242	1.74654
-0.938226	-7.66242	1.75611
-0.883036	-7.66242	1.77296
-0.827846	-7.66242	1.79644
-0.772657	-7.66242	1.8257
-0.717467	-7.66242	1.85968
-0.662277	-7.66242	1.89724
-0.607087	-7.66242	1.93717
-0.551898	-7.66242	1.97825
-0.496708	-7.66242	2.0193
-0.441518	-7.66242	2.05918
-0.386328	-7.66242	2.09688
-0.331139	-7.66242	2.13145
-0.275949	-7.66242	2.1621
-0.220759	-7.66242	2.18812
-0.165569	-7.66242	2.20894
-0.11038	-7.66242	2.22414
-0.0551898	-7.66242	2.23338
-5.55112e-17	-7.66242	2.23648
0.0551898	-7.66242	2.23338
0.11038	-7.66242	2.22414
0.165569	-7.66242	2.20894
0.220759	-7.66242	2.18812
0.275949	-7.66242	2.1621
0.331139	-7.66242	2.13145
0.386328	-7.66242	2.09688
0.441518	-7.66242	2.05918
0.496708	-7.66242	2.0193
0.551898	-7.66242	1.97825
0.607087	-7.66242	1.93717
0.662277	-7.66242	1.89724
0.717467	-7.66242	1.85968
0.772657	-7.66242	1.8257
0.827846	-7.66242	1.79644
0.883036	-7.66242	1.77296
0.938226	-7.66242	1.75611
0.993416	-7.66242	1.74654
1.04861	-7.66242	1.7446
1.1038	-7.66242	1.75039
1.15898	-7.66242	1.76366
1.21417	-7.66242	1.78392
1.26936	-7.66242	1.81041
1.32455	-7.66242	1.84217
1.37974	-7.66242	1.87809
1.43493	-7.66242	1.91699
1.49012	-7.66242	1.95764
1.54531	-7.66242	1.99885
1.6005	-7.66242	2.03945
1.65569	-7.66242	2.07836
1.71088	-7.66242	2.11461
1.76607	-7.66242	2.14731
1.82126	-7.66242	2.17572
1.87645	-7.66242	2.19921
1.93164	-7.66242	2.21727
1.98683	-7.66242	2.22952
2.04202	-7.66242	2.2357
2.09721	-7.66242	2.2357
2.1524	-7.66242	2.22952
2.20759	-7.66242	2.21727
2.26278	-7.66242	2.19921
2.31797	-7.66242	2.17572
2.37316	-7.66242	2.14731
2.42835	-7.66242	2.11461
2.48354	-7.66242	2.07836
2.53873	-7.66242	2.03945
2.59392	-7.66242	1.99885
2.64911	-7.66242	1.95764
2.7043	-7.66242	1.91699
2.75949	-7.66242	1.87809
2.81468	-7.66242	1.84217
2.86987	-7.66242	1.81041
2.92506	-7.66242	1.78392
2.98025	-7.66242	1.76366
3.03544	-7.66242	1.75039
3.09063	-7.66242	1.7446
3.14582	-7.66242	1.74654
3.20101	-7.66242	1.75611
3.2562	-7.66242	1.77296
3.31139	-7.66242	1.79644
3.36658	-7.66242	1.8257
3.42177	-7.66242	1.85968
3.47695	-7.66242	1.89724
3.53214	-7.66242	1.93717
3.58733	-7.66242	1.97825
3.64252	-7.66242	2.0193
3.69771	-7.66242	2.05918
3.7529	-7.66242	2.09688
3.80809	-7.66242	2.13145
3.86328	-7.66242	2.1621
3.91847	-7.66242	2.18812
3.97366	-7.66242	2.20894
4.02885	-7.66242	2.22414
4.08404	-7.66242	2.23338
-4.13923	-7.56026	2.16836
-4.08404	-7.56026	2.16547
-4.02885	-7.56026	2.15686
-3.97366	-7.56026	2.1427
-3.91847	-7.56026	2.1233
-3.86328	-7.56026	2.09907
-3.80809	-7.56026	2.07054
-3.7529	-7.56026	2.03837
-3.69771	-7.56026	2.00333
-3.64252	-7.56026	1.96626
-3.58733	-7.56026	1.92816
-3.53214	-7.56026	1.8901
-3.47695	-7.56026	1.85319
-3.42177	-7.56026	1.81859
-3.36658	-7.56026	1.78747
-3.31139	-7.56026	1.76087
-3.2562	-7.56026	1.73975
-3.20101	-7.56026	1.72509
-3.14582	-7.56026	1.71732
-3.09063	-7.56026	1.71699
-3.03544	-7.56026	1.72396
-2.98025	-7.56026	1.73826
-2.92506	-7.56026	1.75931
-2.86987	-7.56026	1.78636
-2.81468	-7.56026	1.81856
-2.75949	-7.56026	1.85487
-2.7043	-7.56026	1.89417
-2.64911	-7.56026	1.93527
-2.59392	-7.56026	1.97701
-2.53873	-7.56026	2.01827
-2.48354	-7.56026	2.05799
-2.42835	-7.56026	2.09521
-2.37316	-7.56026	2.12906
-2.31797	-7.56026	2.15878
-2.26278	-7.56026	2.18375
-2.20759	-7.56026	2.20343
-2.1524	-7.56026	2.21742
-2.09721	-7.56026	2.22544
-2.04202	-7.56026	2.22734
-1.98683	-7.56026	2.22309
-1.93164	-7.56026	2.21278
-1.87645	-7.56026	2.19662
-1.82126	-7.56026	2.17498
-1.76607	-7.56026	2.14834
-1.71088	-7.56026	2.11731
-1.65569	-7.56026	2.08262
-1.6005	-7.56026	2.04513
-1.54531	-7.56026	2.00584
-1.49012	-7.56026	1.96583
-1.43493	-7.56026	1.92628
-1.37974	-7.56026	1.88843
-1.32455	-7.56026	1.85352
-1.26936	-7.56026	1.8228
-1.21417	-7.56026	1.7974
-1.15898	-7.56026	1.77831
-1.1038	-7.56026	1.76629
-1.04861	-7.56026	1.76198
-0.993416	-7.56026	1.76558
-0.938226	-7.56026	1.77696
-0.883036	-7.56026	1.79587
-0.827846	-7.56026	1.82157
-0.772657	-7.56026	1.85319
-0.717467	-7.56026	1.8897
-0.662277	-7.56026	1.92988
-0.607087	-7.56026	1.97245
-0.551898	-7.56026	2.01617
-0.496708	-7.56026	2.05978
-0.441518	-7.56026	2.10213
-0.386328	-7.56026	2.14213
-0.331139	-7.56026	2.17881
-0.275949	-7.56026	2.21129
-0.220759	-7.56026	2.23888
-0.165569	-7.56026	2.26095
-0.11038	-7.56026	2.27705
-0.0551898	-7.56026	2.28685
-5.55112e-17	-7.56026	2.29013
0.0551898	-7.56026	2.28685
0.11038	-7.56026	2.27705
0.165569	-7.56026	2.26095
0.220759	-7.56026	2.23888
0.275949	-7.56026	2.21129
0.331139	-7.56026	2.17881
0.386328	-7.56026	2.14213
0.441518	-7.56026	2.10213
0.496708	-7.56026	2.05978
0.551898	-7.56026	2.01617
0.607087	-7.56026	1.97245
0.662277	-7.56026	1.92988
0.717467	-7.56026	1.8897
0.772657	-7.56026	1.85319
0.827846	-7.56026	1.82157
0.883036	-7.56026	1.79587
0.938226	-7.56026	1.77696
0.993416	-7.56026	1.76558
1.04861	-7.56026	1.76198
1.1038	-7.56026	1.76629
1.15898	-7.56026	1.77831
1.21417	-7.56026	1.7974
1.26936	-7.56026	1.8228
1.32455	-7.56026	1.85352
1.37974	-7.56026	1.88843
1.43493	-7.56026	1.92628
1.49012	-7.56026	1.96583
1.54531	-7.56026	2.00584
1.6005	-7.56026	2.04513
1.65569	-7.56026	2.08262
1.71088	-7.56026	2.11731
1.76607	-7.56026	2.14834
1.82126	-7.56026	2.17498
1.87645	-7.56026	2.19662
1.93164	-7.56026	2.21278
1.98683	-7.56026	2.22309
2.04202	-7.56026	2.22734
2.09721	-7.56026	2.22544
2.1524	-7.56026	2.21742
2.20759	-7.56026	2.20343
2.26278	-7.56026	2.18375
2.31797	-7.56026	2.15878
2.37316	-7.56026	2.12906
2.42835	-7.56026	2.09521
2.48354	-7.56026	2.05799
2.53873	-7.56026	2.01827
2.59392	-7.56026	1.97701
2.64911	-7.56026	1.93527
2.7043	-7.56026	1.89417
2.75949	-7.56026	1.85487
2.81468	-7.56026	1.81856
2.86987	-7.56026	1.78636
2.92506	-7.56026	1.75931
2.98025	-7.56026	1.73826
3.03544	-7.56026	1.72396
3.09063	-7.56026	1.71699
3.14582	-7.56026	1.71732
3.20101	-7.56026	1.72509
3.2562	-7.56026	1.73975
3.31139	-7.56026	1.76087
3.36658	-7.56026	1.78747
3.42177	-7.56026	1.81859
3.47695	-7.56026	1.85319
3.53214	-7.56026	1.8901
3.58733	-7.56026	1.92816
3.64252	-7.56026	1.96626
3.69771	-7.56026	2.00333
3.7529	-7.56026	2.03837
3.80809	-7.56026	2.07054
3.86328	-7.56026	2.09907
3.91847	-7.56026	2.1233
3.97366	-7.56026	2.1427
4.02885	-7.56026	2.15686
4.08404	-7.56026	2.16547
-4.13923	-7.45809	2.08811
-4.08404	-7.45809	2.08545
-4.02885	-7.45809	2.07752
-3.97366	-7.45809	2.06452
-3.91847	-7.45809	2.04667
-3.86328	-7.45809	2.0244
-3.80809	-7.45809	1.99819
-3.7529	-7.45809	1.96865
-3.69771	-7.45809	1.93652
-3.64252	-7.45809	1.90254
-3.58733	-7.45809	1.86771
-3.53214	-7.45809	1.83297
-3.47695	-7.45809	1.79935
-3.42177	-7.45809	1.76793
-3.36658	-7.45809	1.73979
-3.31139	-7.45809	1.71604
-3.2562	-7.45809	1.69746
-3.20101	-7.45809	1.68487
-3.14582	-7.45809	1.67892
-3.09063	-7.45809	1.67993
-3.03544	-7.45809	1.68803
-2.98025	-7.45809	1.70293
-2.92506	-7.45809	1.72425
-2.86987	-7.45809	1.75141
-2.81468	-7.45809	1.78354
-2.75949	-7.45809	1.8196
-2.7043	-7.45809	1.85861
-2.64911	-7.45809	1.89947
-2.59392	-7.45809	1.94105
-2.53873	-7.45809	1.98229
-2.48354	-7.45809	2.02217
-2.42835	-7.45809	2.05975
-2.37316	-7.45809	2.09418
-2.31797	-7.45809	2.12475
-2.26278	-7.45809	2.15076
-2.20759	-7.45809	2.17173
-2.1524	-7.45809	2.1872
-2.09721	-7.45809	2.19691
-2.04202	-7.45809	2.20064
-1.98683	-7.45809	2.19836
-1.93164	-7.45809	2.19011
-1.87645	-7.45809	2.17608
-1.82126	-7.45809	2.15661
-1.76607	-7.45809	2.13212
-1.71088	-7.45809	2.10323
-1.65569	-7.45809	2.07061
-1.6005	-7.45809	2.03513
-1.54531	-7.45809	1.99778
-1.49012	-7.45809	1.95961
-1.43493	-7.45809	1.9218
-1.37974	-7.45809	1.88561
-1.32455	-7.45809	1.85229
-1.26936	-7.45809	1.82308
-1.21417	-7.45809	1.79917
-1.15898	-7.45809	1.78163
-1.1038	-7.45809	1.77115
-1.04861	-7.45809	1.76844
-0.993416	-7.45809	1.77372
-0.938226	-7.45809	1.78689
-0.883036	-7.45809	1.80763
-0.827846	-7.45809	1.83527
-0.772657	-7.45809	1.86895
-0.717467	-7.45809	1.90757
-0.662277	-7.45809	1.94991
-0.607087	-7.45809	1.99466
-0.551898	-7.45809	2.04054
-0.496708	-7.45809	2.08627
-0.441518	-7.45809	2.13063
-0.386328	-7.45809	2.17253
-0.331139	-7.45809	2.21092
-0.275949	-7.45809	2.24493
-0.220759	-7.45809	2.2738
-0.165569	-7.45809	2.29691
-0.11038	-7.45809	2.31376
-0.0551898	-7.45809	2.32401
-5.55112e-17	-7.45809	2.32745
0.0551898	-7.45809	2.32401
0.11038	-7.45809	2.31376
0.165569	-7.45809	2.29691
0.220759	-7.45809	2.2738
0.275949	-7.45809	2.24493
0.331139	-7.45809	2.21092
0.386328	-7.45809	2.17253
0.441518	-7.45809	2.13063
0.496708	-7.45809	2.08627
0.551898	-7.45809	2.04054
0.607087	-7.45809	1.99466
0.662277	-7.45809	1.94991
0.717467	-7.45809	1.90757
0.772657	-7.45809	1.86895
0.827846	-7.45809	1.83527
0.883036	-7.45809	1.80763
0.938226	-7.45809	1.78689
0.993416	-7.45809	1.77372
1.04861	-7.45809	1.76844
1.1038	-7.45809	1.77115
1.15898	-7.45809	1.78163
1.21417	-7.45809	1.79917
1.26936	-7.45809	1.82308
1.32455	-7.45809	1.85229
1.37974	-7.45809	1.88561
1.43493	-7.45809	1.9218
1.49012	-7.45809	1.95961
1.54531	-7.45809	1.99778
1.6005	-7.45809	2.03513
1.65569	-7.45809	2.07061
1.71088	-7.45809	2.10323
1.76607	-7.45809	2.13212
1.82126	-7.45809	2.15661
1.87645	-7.45809	2.17608
1.93164	-7.45809	2.19011
1.98683	-7.45809	2.19836
2.04202	-7.45809	2.20064
2.09721	-7.45809	2.19691
2.1524	-7.45809	2.1872
2.20759	-7.45809	2.17173
2.26278	-7.45809	2.15076
2.31797	-7.45809	2.12475
2.37316	-7.45809	2.09418
2.42835	-7.45809	2.05975
2.48354	-7.45809	2.02217
2.53873	-7.45809	1.98229
2.59392	-7.45809	1.94105
2.64911	-7.45809	1.89947
2.7043	-7.45809	1.85861
2.75949	-7.45809	1.8196
2.81468	-7.45809	1.78354
2.86987	-7.45809	1.75141
2.92506	-7.45809	1.72425
2.98025	-7.45809	1.70293
3.03544	-7.45809	1.68803
3.09063	-7.45809	1.67993
3.14582	-7.45809	1.67892
3.20101	-7.45809	1.68487
3.2562	-7.45809	1.69746
3.31139	-7.45809	1.71604
3.36658	-7.45809	1.73979
3.42177	-7.45809	1.76793
3.47695	-7.45809	1.79935
3.53214	-7.45809	1.83297
3.58733	-7.45809	1.86771
3.64252	-7.45809	1.90254
3.69771	-7.45809	1.93652
3.7529	-7.45809	1.96865
3.80809	-7.45809	1.99819
3.86328	-7.45809	2.0244
3.91847	-7.45809	2.04667
3.97366	-7.45809	2.06452
4.02885	-7.45809	2.07752
4.08404	-7.45809	2.08545
-4.13923	-7.35592	1.99845
-4.08404	-7.35592	1.99605
-4.02885	-7.35592	1.98885
-3.97366	-7.35592	1.97705
-3.91847	-7.35592	1.96086
-3.86328	-7.35592	1.94067
-3.80809	-7.35592	1.91689
-3.7529	-7.35592	1.89016
-3.69771	-7.35592	1.86107
-3.64252	-7.35592	1.83037
-3.58733	-7.35592	1.79899
-3.53214	-7.35592	1.76769
-3.47695	-7.35592	1.73754
-3.42177	-7.35592	1.70951
-3.36658	-7.35592	1.68446
-3.31139	-7.35592	1.66359
-3.2562	-7.35592	1.64756
-3.20101	-7.35592	1.63708
-3.14582	-7.35592	1.63277
-3.09063	-7.35592	1.635
-3.03544	-7.35592	1.6438
-2.98025	-7.35592	1.65897
-2.92506	-7.35592	1.6802
-2.86987	-7.35592	1.70683
-2.81468	-7.35592	1.73829
-2.75949	-7.35592	1.77348
-2.7043	-7.35592	1.8116
-2.64911	-7.35592	1.85153
-2.59392	-7.35592	1.89225
-2.53873	-7.35592	1.93277
-2.48354	-7.35592	1.97213
-2.42835	-7.35592	2.00947
-2.37316	-7.35592	2.04391
-2.31797	-7.35592	2.07476
-2.26278	-7.35592	2.10138
-2.20759	-7.35592	2.12325
-2.1524	-7.35592	2.13992
-2.09721	-7.35592	2.15109
-2.04202	-7.35592	2.15655
-1.98683	-7.35592	2.15619
-1.93164	-7.35592	2.15007
-1.87645	-7.35592	2.13834
-1.82126	-7.35592	2.12127
-1.76607	-7.35592	2.09927
-1.71088	-7.35592	2.07291
-1.65569	-7.35592	2.04283
-1.6005	-7.35592	2.00988
-1.54531	-7.35592	1.975
-1.49012	-7.35592	1.93922
-1.43493	-7.35592	1.90372
-1.37974	-7.35592	1.86974
-1.32455	-7.35592	1.83855
-1.26936	-7.35592	1.81137
-1.21417	-7.35592	1.78934
-1.15898	-7.35592	1.7736
-1.1038	-7.35592	1.76493
-1.04861	-7.35592	1.76388
-0.993416	-7.35592	1.77075
-0.938226	-7.35592	1.78552
-0.883036	-7.35592	1.80789
-0.827846	-7.35592	1.83717
-0.772657	-7.35592	1.87247
-0.717467	-7.35592	1.91269
-0.662277	-7.35592	1.95668
-0.607087	-7.35592	2.00307
-0.551898	-7.35592	2.05057
-0.496708	-7.35592	2.09787
-0.441518	-7.35592	2.14374
-0.386328	-7.35592	2.18703
-0.331139	-7.35592	2.22672
-0.275949	-7.35592	2.26187
-0.220759	-7.35592	2.29171
-0.165569	-7.35592	2.31559
-0.11038	-7.35592	2.33301
-0.0551898	-7.35592	2.34361
-5.55112e-17	-7.35592	2.34716
0.0551898	-7.35592	2.34361
0.11038	-7.35592	2.33301
0.165569	-7.35592	2.31559
0.220759	-7.35592	2.29171
0.275949	-7.35592	2.26187
0.331139	-7.35592	2.22672
0.386328	-7.35592	2.18703
0.441518	-7.35592	2.14374
0.496708	-7.35592	2.09787
0.551898	-7.35592	2.05057
0.607087	-7.35592	2.00307
0.662277	-7.35592	1.95668
0.717467	-7.35592	1.91269
0.772657	-7.35592	1.87247
0.827846	-7.35592	1.83717
0.883036	-7.35592	1.80789
0.938226	-7.35592	1.78552
0.993416	-7.35592	1.77075
1.04861	-7.35592	1.76388
1.1038	-7.35592	1.76493
1.15898	-7.35592	1.7736
1.21417	-7.35592	1.78934
1.26936	-7.35592	1.81137
1.32455	-7.35592	1.83855
1.37974	-7.35592	1.86974
1.43493	-7.35592	1.90372
1.49012	-7.35592	1.93922
1.54531	-7.35592	1.975
1.6005	-7.35592	2.00988
1.65569	-7.35592	2.04283
1.71088	-7.35592	2.07291
1.76607	-7.35592	2.09927
1.82126	-7.35592	2.12127
1.87645	-7.35592	2.13834
1.93164	-7.35592	2.15007
1.98683	-7.35592	2.15619
2.04202	-7.35592	2.15655
2.09721	-7.35592	2.15109
2.1524	-7.35592	2.13992
2.20759	-7.35592	2.12325
2.26278	-7.35592	2.10138
2.31797	-7.35592	2.07476
2.37316	-7.35592	2.04391
2.42835	-7.35592	2.00947
2.48354	-7.35592	1.97213
2.53873	-7.35592	1.93277
2.59392	-7.35592	1.89225
2.64911	-7.35592	1.85153
2.7043	-7.35592	1.8116
2.75949	-7.35592	1.77348
2.81468	-7.35592	1.73829
2.86987	-7.35592	1.70683
2.92506	-7.35592	1.6802
2.98025	-7.35592	1.65897
3.03544	-7.35592	1.6438
3.09063	-7.35592	1.635
3.14582	-7.35592	1.63277
3.20101	-7.35592	1.63708
3.2562	-7.35592	1.64756
3.31139	-7.35592	1.66359
3.36658	-7.35592	1.68446
3.42177	-7.35592	1.70951
3.47695	-7.35592	1.73754
3.53214	-7.35592	1.76769
3.58733	-7.35592	1.79899
3.64252	-7.35592	1.83037
3.69771	-7.35592	1.86107
3.7529	-7.35592	1.89016
3.80809	-7.35592	1.91689
3.86328	-7.35592	1.94067
3.91847	-7.35592	1.96086
3.97366	-7.35592	1.97705
4.02885	-7.35592	1.98885
4.08404	-7.35592	1.99605
-4.13923	-7.25376	1.9023
-4.08404	-7.25376	1.90014
-4.02885	-7.25376	1.89373
-3.97366	-7.25376	1.88316
-3.91847	-7.25376	1.86866
-3.86328	-7.25376	1.8506
-3.80809	-7.25376	1.82937
-3.7529	-7.25376	1.80552
-3.69771	-7.25376	1.77953
-3.64252	-7.25376	1.75221
-3.58733	-7.25376	1.72434
-3.53214	-7.25376	1.69655
-3.47695	-7.25376	1.66991
-3.42177	-7.25376	1.64525
-3.36658	-7.25376	1.62351
-3.31139	-7.25376	1.60547
-3.2562	-7.25376	1.59183
-3.20101	-7.25376	1.5833
-3.14582	-7.25376	1.58048
-3.09063	-7.25376	1.58361
-3.03544	-7.25376	1.59273
-2.98025	-7.25376	1.60793
-2.92506	-7.25376	1.62854
-2.86987	-7.25376	1.65427
-2.81468	-7.25376	1.68447
-2.75949	-7.25376	1.71819
-2.7043	-7.25376	1.75474
-2.64911	-7.25376	1.79302
-2.59392	-7.25376	1.83223
-2.53873	-7.25376	1.87139
-2.48354	-7.25376	1.90962
-2.42835	-7.25376	1.94605
-2.37316	-7.25376	1.97991
-2.31797	-7.25376	2.01053
-2.26278	-7.25376	2.03728
-2.20759	-7.25376	2.05962
-2.1524	-7.25376	2.07714
-2.09721	-7.25376	2.08952
-2.04202	-7.25376	2.09653
-1.98683	-7.25376	2.09804
-1.93164	-7.25376	2.09405
-1.87645	-7.25376	2.08468
-1.82126	-7.25376	2.07019
-1.76607	-7.25376	2.05094
-1.71088	-7.25376	2.02743
-1.65569	-7.25376	2.00028
-1.6005	-7.25376	1.97032
-1.54531	-7.25376	1.93836
-1.49012	-7.25376	1.90549
-1.43493	-7.25376	1.87282
-1.37974	-7.25376	1.84154
-1.32455	-7.25376	1.81289
-1.26936	-7.25376	1.78815
-1.21417	-7.25376	1.76835
-1.15898	-7.25376	1.75462
-1.1038	-7.25376	1.74781
-1.04861	-7.25376	1.74851
-0.993416	-7.25376	1.75689
-0.938226	-7.25376	1.7731
-0.883036	-7.25376	1.79673
-0.827846	-7.25376	1.82725
-0.772657	-7.25376	1.86366
-0.717467	-7.25376	1.90501
-0.662277	-7.25376	1.95005
-0.607087	-7.25376	1.99747
-0.551898	-7.25376	2.04598
-0.496708	-7.25376	2.09425
-0.441518	-7.25376	2.14107
-0.386328	-7.25376	2.18525
-0.331139	-7.25376	2.22574
-0.275949	-7.25376	2.26162
-0.220759	-7.25376	2.29208
-0.165569	-7.25376	2.31646
-0.11038	-7.25376	2.33424
-0.0551898	-7.25376	2.34507
-5.55112e-17	-7.25376	2.3487
0.0551898	-7.25376	2.34507
0.11038	-7.25376	2.33424
0.165569	-7.25376	2.31646
0.220759	-7.25376	2.29208
0.275949	-7.25376	2.26162
0.331139	-7.25376	2.22574
0.386328	-7.25376	2.18525
0.441518	-7.25376	2.14107
0.496708	-7.25376	2.09425
0.551898	-7.25376	2.04598
0.607087	-7.25376	1.99747
0.662277	-7.25376	1.95005
0.717467	-7.25376	1.90501
0.772657	-7.25376	1.86366
0.827846	-7.25376	1.82725
0.883036	-7.25376	1.79673
0.938226	-7.25376	1.7731
0.993416	-7.25376	1.75689
1.04861	-7.25376	1.74851
1.1038	-7.25376	1.74781
1.15898	-7.25376	1.75462
1.21417	-7.25376	1.76835
1.26936	-7.25376	1.78815
1.32455	-7.25376	1.81289
1.37974	-7.25376	1.84154
1.43493	-7.25376	1.87282
1.49012	-7.25376	1.90549
1.54531	-7.25376	1.93836
1.6005	-7.25376	1.97032
1.65569	-7.25376	2.00028
1.71088	-7.25376	2.02743
1.76607	-7.25376	2.05094
1.82126	-7.25376	2.07019
1.87645	-7.25376	2.08468
1.93164	-7.25376	2.09405
1.98683	-7.25376	2.09804
2.04202	-7.25376	2.09653
2.09721	-7.25376	2.08952
2.1524	-7.25376	2.07714
2.20759	-7.25376	2.05962
2.26278	-7.25376	2.03728
2.31797	-7.25376	2.01053
2.37316	-7.25376	1.97991
2.42835	-7.25376	1.94605
2.48354	-7.25376	1.90962
2.53873	-7.25376	1.87139
2.59392	-7.25376	1.83223
2.64911	-7.25376	1.79302
2.7043	-7.25376	1.75474
2.75949	-7.25376	1.71819
2.81468	-7.25376	1.68447
2.86987	-7.25376	1.65427
2.92506	-7.25376	1.62854
2.98025	-7.25376	1.60793
3.03544	-7.25376	1.59273
3.09063	-7.25376	1.58361
3.14582	-7.25376	1.58048
3.20101	-7.25376	1.5833
3.2562	-7.25376	1.59183
3.31139	-7.25376	1.60547
3.36658	-7.25376	1.62351
3.42177	-7.25376	1.64525
3.47695	-7.25376	1.66991
3.53214	-7.25376	1.69655
3.58733	-7.25376	1.72434
3.64252	-7.25376	1.75221
3.69771	-7.25376	1.77953
3.7529	-7.25376	1.80552
3.80809	-7.25376	1.82937
3.86328	-7.25376	1.8506
3.91847	-7.25376	1.86866
3.97366	-7.25376	1.88316
4.02885	-7.25376	1.89373
4.08404	-7.25376	1.90014
-4.13923	-7.15159	1.80268
-4.08404	-7.15159	1.80073
-4.02885	-7.15159	1.79509
-3.97366	-7.15159	1.78576
-3.91847	-7.15159	1.77292
-3.86328	-7.15159	1.75699
-3.80809	-7.15159	1.73836
-3.7529	-7.15159	1.7173
-3.69771	-7.15159	1.69457
-3.64252	-7.15159	1.67056
-3.58733	-7.15159	1.64613
-3.53214	-7.15159	1.62205
-3.47695	-7.15159	1.59882
-3.42177	-7.15159	1.57758
-3.36658	-7.15159	1.55874
-3.31139	-7.15159	1.54341
-3.2562	-7.15159	1.53214
-3.20101	-7.15159	1.52548
-3.14582	-7.15159	1.5239
-3.09063	-7.15159	1.52767
-3.03544	-7.15159	1.5369
-2.98025	-7.15159	1.5515
-2.92506	-7.15159	1.5711
-2.86987	-7.15159	1.59555
-2.81468	-7.15159	1.6239
-2.75949	-7.15159	1.65564
-2.7043	-7.15159	1.68991
-2.64911	-7.15159	1.72605
-2.59392	-7.15159	1.76305
-2.53873	-7.15159	1.80019
-2.48354	-7.15159	1.83662
-2.42835	-7.15159	1.87158
-2.37316	-7.15159	1.90426
-2.31797	-7.15159	1.93412
-2.26278	-7.15159	1.96047
-2.20759	-7.15159	1.98288
-2.1524	-7.15159	2.0009
-2.09721	-7.15159	2.01419
-2.04202	-7.15159	2.02252
-1.98683	-7.15159	2.02575
-1.93164	-7.15159	2.02384
-1.87645	-7.15159	2.01688
-1.82126	-7.15159	2.00507
-1.76607	-7.15159	1.98873
-1.71088	-7.15159	1.96832
-1.65569	-7.15159	1.94445
-1.6005	-7.15159	1.91776
-1.54531	-7.15159	1.8892
-1.49012	-7.15159	1.85963
-1.43493	-7.15159	1.83019
-1.37974	-7.15159	1.80204
-1.32455	-7.15159	1.77636
-1.26936	-7.15159	1.75427
-1.21417	-7.15159	1.73698
-1.15898	-7.15159	1.72549
-1.1038	-7.15159	1.72066
-1.04861	-7.15159	1.72293
-0.993416	-7.15159	1.73276
-0.938226	-7.15159	1.75016
-0.883036	-7.15159	1.77469
-0.827846	-7.15159	1.80594
-0.772657	-7.15159	1.84302
-0.717467	-7.15159	1.88487
-0.662277	-7.15159	1.93033
-0.607087	-7.15159	1.97816
-0.551898	-7.15159	2.02704
-0.496708	-7.15159	2.07567
-0.441518	-7.15159	2.12282
-0.386328	-7.15159	2.16734
-0.331139	-7.15159	2.20814
-0.275949	-7.15159	2.24431
-0.220759	-7.15159	2.27502
-0.165569	-7.15159	2.29961
-0.11038	-7.15159	2.31755
-0.0551898	-7.15159	2.32847
-5.55112e-17	-7.15159	2.33213
0.0551898	-7.15159	2.32847
0.11038	-7.15159	2.31755
0.165569	-7.15159	2.29961
0.220759	-7.15159	2.27502
0.275949	-7.15159	2.24431
0.331139	-7.15159	2.20814
0.386328	-7.15159	2.16734
0.441518	-7.15159	2.12282
0.496708	-7.15159	2.07567
0.551898	-7.15159	2.02704
0.607087	-7.15159	1.97816
0.662277	-7.15159	1.93033
0.717467	-7.15159	1.88487
0.772657	-7.15159	1.84302
0.827846	-7.15159	1.80594
0.883036	-7.15159	1.77469
0.938226	-7.15159	1.75016
0.993416	-7.15159	1.73276
1.04861	-7.15159	1.72293
1.1038	-7.15159	1.72066
1.15898	-7.15159	1.72549
1.21417	-7.15159	1.73698
1.26936	-7.15159	1.75427
1.32455	-7.15159	1.77636
1.37974	-7.15159	1.80204
1.43493	-7.15159	1.83019
1.49012	-7.15159	1.85963
1.54531	-7.15159	1.8892
1.6005	-7.15159	1.91776
1.65569	-7.15159	1.94445
1.71088	-7.15159	1.96832
1.76607	-7.15159	1.98873
1.82126	-7.15159	2.00507
1.87645	-7.15159	2.01688
1.93164	-7.15159	2.02384
1.98683	-7.15159	2.02575
2.04202	-7.15159	2.02252
2.09721	-7.15159	2.01419
2.1524	-7.15159	2.0009
2.20759	-7.15159	1.98288
2.26278	-7.15159	1.96047
2.31797	-7.15159	1.93412
2.37316	-7.15159	1.90426
2.42835	-7.15159	1.87158
2.48354	-7.15159	1.83662
2.53873	-7.15159	1.80019
2.59392	-7.15159	1.76305
2.64911	-7.15159	1.72605
2.7043	-7.15159	1.68991
2.75949	-7.15159	1.65564
2.81468	-7.15159	1.6239
2.86987	-7.15159	1.59555
2.92506	-7.15159	1.5711
2.98025	-7.15159	1.5515
3.03544	-7.15159	1.5369
3.09063	-7.15159	1.52767
3.14582	-7.15159	1.5239
3.20101	-7.15159	1.52548
3.2562	-7.15159	1.53214
3.31139	-7.15159	1.54341
3.36658	-7.15159	1.55874
3.42177	-7.15159	1.57758
3.47695	-7.15159	1.59882
3.53214	-7.15159	1.62205
3.58733	-7.15159	1.64613
3.64252	-7.15159	1.67056
3.69771	-7.15159	1.69457
3.7529	-7.15159	1.7173
3.80809	-7.15159	1.73836
3.86328	-7.15159	1.75699
3.91847	-7.15159	1.77292
3.97366	-7.15159	1.78576
4.02885	-7.15159	1.79509
4.08404	-7.15159	1.80073
-4.13923	-7.04943	1.70228
-4.08404	-7.04943	1.70068
-4.02885	-7.04943	1.69568
-3.97366	-7.04943	1.68763
-3.91847	-7.04943	1.67647
-3.86328	-7.04943	1.66273
-3.80809	-7.04943	1.64644
-3.7529	-7.04943	1.62835
-3.69771	-7.04943	1.60856
-3.64252	-7.04943	1.58801
-3.58733	-7.04943	1.56686
-3.53214	-7.04943	1.5462
-3.47695	-7.04943	1.52638
-3.42177	-7.04943	1.50822
-3.36658	-7.04943	1.49269
-3.31139	-7.04943	1.47993
-3.2562	-7.04943	1.47052
-3.20101	-7.04943	1.4656
-3.14582	-7.04943	1.46482
-3.09063	-7.04943	1.46922
-3.03544	-7.04943	1.47818
-2.98025	-7.04943	1.49166
-2.92506	-7.04943	1.5101
-2.86987	-7.04943	1.53249
-2.81468	-7.04943	1.55843
-2.75949	-7.04943	1.58772
-2.7043	-7.04943	1.61934
-2.64911	-7.04943	1.65258
-2.59392	-7.04943	1.68696
-2.53873	-7.04943	1.72142
-2.48354	-7.04943	1.75545
-2.42835	-7.04943	1.78831
-2.37316	-7.04943	1.81932
-2.31797	-7.04943	1.8478
-2.26278	-7.04943	1.87334
-2.20759	-7.04943	1.89537
-2.1524	-7.04943	1.91347
-2.09721	-7.04943	1.92734
-2.04202	-7.04943	1.93674
-1.98683	-7.04943	1.9415
-1.93164	-7.04943	1.94156
-1.87645	-7.04943	1.93697
-1.82126	-7.04943	1.92788
-1.76607	-7.04943	1.91458
-1.71088	-7.04943	1.89748
-1.65569	-7.04943	1.87706
-1.6005	-7.04943	1.85396
-1.54531	-7.04943	1.82905
-1.49012	-7.04943	1.80318
-1.43493	-7.04943	1.77733
-1.37974	-7.04943	1.75258
-1.32455	-7.04943	1.7301
-1.26936	-7.04943	1.71099
-1.21417	-7.04943	1.69638
-1.15898	-7.04943	1.68727
-1.1038	-7.04943	1.68428
-1.04861	-7.04943	1.68818
-0.993416	-7.04943	1.69926
-0.938226	-7.04943	1.71748
-0.883036	-7.04943	1.74259
-0.827846	-7.04943	1.77412
-0.772657	-7.04943	1.81127
-0.717467	-7.04943	1.85302
-0.662277	-7.04943	1.89832
-0.607087	-7.04943	1.94589
-0.551898	-7.04943	1.9945
-0.496708	-7.04943	2.04288
-0.441518	-7.04943	2.08977
-0.386328	-7.04943	2.13406
-0.331139	-7.04943	2.17468
-0.275949	-7.04943	2.21069
-0.220759	-7.04943	2.24128
-0.165569	-7.04943	2.26578
-0.11038	-7.04943	2.28367
-0.0551898	-7.04943	2.29455
-5.55112e-17	-7.04943	2.2982
0.0551898	-7.04943	2.29455
0.11038	-7.04943	2.28367
0.165569	-7.04943	2.26578
0.220759	-7.04943	2.24128
0.275949	-7.04943	2.21069
0.331139	-7.04943	2.17468
0.386328	-7.04943	2.13406
0.441518	-7.04943	2.08977
0.496708	-7.04943	2.04288
0.551898	-7.04943	1.9945
0.607087	-7.04943	1.94589
0.662277	-7.04943	1.89832
0.717467	-7.04943	1.85302
0.772657	-7.04943	1.81127
0.827846	-7.04943	1.77412
0.883036	-7.04943	1.74259
0.938226	-7.04943	1.71748
0.993416	-7.04943	1.69926
1.04861	-7.04943	1.68818
1.1038	-7.04943	1.68428
1.15898	-7.04943	1.68727
1.21417	-7.04943	1.69638
1.26936	-7.04943	1.71099
1.32455	-7.04943	1.7301
1.37974	-7.04943	1.75258
1.43493	-7.04943	1.77733
1.49012	-7.04943	1.80318
1.54531	-7.04943	1.82905
1.6005	-7.04943	1.85396
1.65569	-7.04943	1.87706
1.71088	-7.04943	1.89748
1.76607	-7.04943	1.91458
1.82126	-7.04943	1.92788
1.87645	-7.04943	1.93697
1.93164	-7.04943	1.94156
1.98683	-7.04943	1.9415
2.04202	-7.04943	1.93674
2.09721	-7.04943	1.92734
2.1524	-7.04943	1.91347
2.20759	-7.04943	1.89537
2.26278	-7.04943	1.87334
2.31797	-7.04943	1.8478
2.37316	-7.04943	1.81932
2.42835	-7.04943	1.78831
2.48354	-7.04943	1.75545
2.53873	-7.04943	1.72142
2.59392	-7.04943	1.68696
2.64911	-7.04943	1.65258
2.7043	-7.04943	1.61934
2.75949	-7.04943	1.58772
2.81468	-7.04943	1.55843
2.86987	-7.04943	1.53249
2.92506	-7.04943	1.5101
2.98025	-7.04943	1.49166
3.03544	-7.04943	1.47818
3.09063	-7.04943	1.46922
3.14582	-7.04943	1.46482
3.20101	-7.04943	1.4656
3.2562	-7.04943	1.47052
3.31139	-7.04943	1.47993
3.36658	-7.04943	1.49269
3.42177	-7.04943	1.50822
3.47695	-7.04943	1.52638
3.53214	-7.04943	1.5462
3.58733	-7.04943	1.56686
3.64252	-7.04943	1.58801
3.69771	-7.04943	1.60856
3.7529	-7.04943	1.62835
3.80809	-7.04943	1.64644
3.86328	-7.04943	1.66273
3.91847	-7.04943	1.67647
3.97366	-7.04943	1.68763
4.02885	-7.04943	1.69568
4.08404	-7.04943	1.70068
-4.13923	-6.94726	1.60392
-4.08404	-6.94726	1.6026
-4.02885	-6.94726	1.59831
-3.97366	-6.94726	1.59149
-3.91847	-6.94726	1.582
-3.86328	-6.94726	1.57009
-3.80809	-6.94726	1.55636
-3.7529	-6.94726	1.54073
-3.69771	-6.94726	1.52415
-3.64252	-6.94726	1.50652
-3.58733	-6.94726	1.48899
-3.53214	-6.94726	1.4715
-3.47695	-6.94726	1.45479
-3.42177	-6.94726	1.43975
-3.36658	-6.94726	1.4266
-3.31139	-6.94726	1.41613
-3.2562	-6.94726	1.40914
-3.20101	-6.94726	1.40541
-3.14582	-6.94726	1.4052
-3.09063	-6.94726	1.40962
-3.03544	-6.94726	1.41776
-2.98025	-6.94726	1.43057
-2.92506	-6.94726	1.44696
-2.86987	-6.94726	1.46704
-2.81468	-6.94726	1.49036
-2.75949	-6.94726	1.51666
-2.7043	-6.94726	1.54501
-2.64911	-6.94726	1.5751
-2.59392	-6.94726	1.60604
-2.53873	-6.94726	1.63743
-2.48354	-6.94726	1.66847
-2.42835	-6.94726	1.69869
-2.37316	-6.94726	1.7274
-2.31797	-6.94726	1.75415
-2.26278	-6.94726	1.7783
-2.20759	-6.94726	1.79952
-2.1524	-6.94726	1.8173
-2.09721	-6.94726	1.83141
-2.04202	-6.94726	1.84161
-1.98683	-6.94726	1.84769
-1.93164	-6.94726	1.84957
-1.87645	-6.94726	1.84727
-1.82126	-6.94726	1.8409
-1.76607	-6.94726	1.83067
-1.71088	-6.94726	1.81689
-1.65569	-6.94726	1.80009
-1.6005	-6.94726	1.78082
-1.54531	-6.94726	1.7598
-1.49012	-6.94726	1.73779
-1.43493	-6.94726	1.71578
-1.37974	-6.94726	1.69466
-1.32455	-6.94726	1.67571
-1.26936	-6.94726	1.65977
-1.21417	-6.94726	1.64786
-1.15898	-6.94726	1.64112
-1.1038	-6.94726	1.64009
-1.04861	-6.94726	1.64533
-0.993416	-6.94726	1.65735
-0.938226	-6.94726	1.67618
-0.883036	-6.94726	1.70144
-0.827846	-6.94726	1.73282
-0.772657	-6.94726	1.76952
-0.717467	-6.94726	1.81061
-0.662277	-6.94726	1.85512
-0.607087	-6.94726	1.90185
-0.551898	-6.94726	1.94956
-0.496708	-6.94726	1.99704
-0.441518	-6.94726	2.04311
-0.386328	-6.94726	2.08663
-0.331139	-6.94726	2.12657
-0.275949	-6.94726	2.162
-0.220759	-6.94726	2.19212
-0.165569	-6.94726	2.21625
-0.11038	-6.94726	2.23387
-0.0551898	-6.94726	2.2446
-5.55112e-17	-6.94726	2.2482
0.0551898	-6.94726	2.2446
0.11038	-6.94726	2.23387
0.165569	-6.94726	2.21625
0.220759	-6.94726	2.19212
0.275949	-6.94726	2.162
0.331139	-6.94726	2.12657
0.386328	-6.94726	2.08663
0.441518	-6.94726	2.04311
0.496708	-6.94726	1.99704
0.551898	-6.94726	1.94956
0.607087	-6.94726	1.90185
0.662277	-6.94726	1.85512
0.717467	-6.94726	1.81061
0.772657	-6.94726	1.76952
0.827846	-6.94726	1.73282
0.883036	-6.94726	1.70144
0.938226	-6.94726	1.67618
0.993416	-6.94726	1.65735
1.04861	-6.94726	1.64533
1.1038	-6.94726	1.64009
1.15898	-6.94726	1.64112
1.21417	-6.94726	1.64786
1.26936	-6.94726	1.65977
1.32455	-6.94726	1.67571
1.37974	-6.94726	1.69466
1.43493	-6.94726	1.71578
1.49012	-6.94726	1.73779
1.54531	-6.94726	1.7598
1.6005	-6.94726	1.78082
1.65569	-6.94726	1.80009
1.71088	-6.94726	1.81689
1.76607	-6.94726	1.83067
1.82126	-6.94726	1.8409
1.87645	-6.94726	1.84727
1.93164	-6.94726	1.84957
1.98683	-6.94726	1.84769
2.04202	-6.94726	1.84161
2.09721	-6.94726	1.83141
2.1524	-6.94726	1.8173
2.20759	-6.94726	1.79952
2.26278	-6.94726	1.7783
2.31797	-6.94726	1.75415
2.37316	-6.94726	1.7274
2.42835	-6.94726	1.69869
2.48354	-6.94726	1.66847
2.53873	-6.94726	1.63743
2.59392	-6.94726	1.60604
2.64911	-6.94726	1.5751
2.7043	-6.94726	1.54501
2.75949	-6.94726	1.51666
2.81468	-6.94726	1.49036
2.86987	-6.94726	1.46704
2.92506	-6.94726	1.44696
2.98025	-6.94726	1.43057
3.03544	-6.94726	1.41776
3.09063	-6.94726	1.40962
3.14582	-6.94726	1.4052
3.20101	-6.94726	1.40541
3.2562	-6.94726	1.40914
3.31139	-6.94726	1.41613
3.36658	-6.94726	1.4266
3.42177	-6.94726	1.43975
3.47695	-6.94726	1.45479
3.53214	-6.94726	1.4715
3.58733	-6.94726	1.48899
3.64252	-6.94726	1.50652
3.69771	-6.94726	1.52415
3.7529	-6.94726	1.54073
3.80809	-6.94726	1.55636
3.86328	-6.94726	1.57009
3.91847	-6.94726	1.582
3.97366	-6.94726	1.59149
4.02885	-6.94726	1.59831
4.08404	-6.94726	1.6026
-4.13923	-6.8451	1.51007
-4.08404	-6.8451	1.50891
-4.02885	-6.8451	1.50538
-3.97366	-6.8451	1.49939
-3.91847	-6.8451	1.4916
-3.86328	-6.8451	1.48163
-3.80809	-6.8451	1.46996
-3.7529	-6.8451	1.45693
-3.69771	-6.8451	1.44321
-3.64252	-6.8451	1.42841
-3.58733	-6.8451	1.41368
-3.53214	-6.8451	1.39965
-3.47695	-6.8451	1.38584
-3.42177	-6.8451	1.37375
-3.36658	-6.8451	1.36287
-3.31139	-6.8451	1.35475
-3.2562	-6.8451	1.34869
-3.20101	-6.8451	1.34597
-3.14582	-6.8451	1.34709
-3.09063	-6.8451	1.35109
-3.03544	-6.8451	1.35817
-2.98025	-6.8451	1.36929
-2.92506	-6.8451	1.3838
-2.86987	-6.8451	1.40117
-2.81468	-6.8451	1.42177
-2.75949	-6.8451	1.44434
-2.7043	-6.8451	1.46912
-2.64911	-6.8451	1.49561
-2.59392	-6.8451	1.5227
-2.53873	-6.8451	1.55044
-2.48354	-6.8451	1.57824
-2.42835	-6.8451	1.60514
-2.37316	-6.8451	1.63111
-2.31797	-6.8451	1.65548
-2.26278	-6.8451	1.67785
-2.20759	-6.8451	1.69782
-2.1524	-6.8451	1.71487
-2.09721	-6.8451	1.72889
-2.04202	-6.8451	1.73961
-1.98683	-6.8451	1.74672
-1.93164	-6.8451	1.75018
-1.87645	-6.8451	1.74998
-1.82126	-6.8451	1.74625
-1.76607	-6.8451	1.73911
-1.71088	-6.8451	1.72871
-1.65569	-6.8451	1.71566
-1.6005	-6.8451	1.7002
-1.54531	-6.8451	1.68319
-1.49012	-6.8451	1.66523
-1.43493	-6.8451	1.64725
-1.37974	-6.8451	1.62996
-1.32455	-6.8451	1.61453
-1.26936	-6.8451	1.60179
-1.21417	-6.8451	1.59283
-1.15898	-6.8451	1.58833
-1.1038	-6.8451	1.58914
-1.04861	-6.8451	1.59573
-0.993416	-6.8451	1.60855
-0.938226	-6.8451	1.62756
-0.883036	-6.8451	1.65253
-0.827846	-6.8451	1.68326
-0.772657	-6.8451	1.71904
-0.717467	-6.8451	1.75895
-0.662277	-6.8451	1.80211
-0.607087	-6.8451	1.84741
-0.551898	-6.8451	1.89364
-0.496708	-6.8451	1.93968
-0.441518	-6.8451	1.98435
-0.386328	-6.8451	2.02663
-0.331139	-6.8451	2.06545
-0.275949	-6.8451	2.0999
-0.220759	-6.8451	2.1292
-0.165569	-6.8451	2.1527
-0.11038	-6.8451	2.16987
-0.0551898	-6.8451	2.18032
-5.55112e-17	-6.8451	2.18383
0.0551898	-6.8451	2.18032
0.11038	-6.8451	2.16987
0.165569	-6.8451	2.1527
0.220759	-6.8451	2.1292
0.275949	-6.8451	2.0999
0.331139	-6.8451	2.06545
0.386328	-6.8451	2.02663
0.441518	-6.8451	1.98435
0.496708	-6.8451	1.93968
0.551898	-6.8451	1.89364
0.607087	-6.8451	1.84741
0.662277	-6.8451	1.80211
0.717467	-6.8451	1.75895
0.772657	-6.8451	1.71904
0.827846	-6.8451	1.68326
0.883036	-6.8451	1.65253
0.938226	-6.8451	1.62756
0.993416	-6.8451	1.60855
1.04861	-6.8451	1.59573
1.1038	-6.8451	1.58914
1.15898	-6.8451	1.58833
1.21417	-6.8451	1.59283
1.26936	-6.8451	1.60179
1.32455	-6.8451	1.61453
1.37974	-6.8451	1.62996
1.43493	-6.8451	1.64725
1.49012	-6.8451	1.66523
1.54531	-6.8451	1.68319
1.6005	-6.8451	1.7002
1.65569	-6.8451	1.71566
1.71088	-6.8451	1.72871
1.76607	-6.8451	1.73911
1.82126	-6.8451	1.74625
1.87645	-6.8451	1.74998
1.93164	-6.8451	1.75018
1.98683	-6.8451	1.74672
2.04202	-6.8451	1.73961
2.09721	-6.8451	1.72889
2.1524	-6.8451	1.71487
2.20759	-6.8451	1.69782
2.26278	-6.8451	1.67785
2.31797	-6.8451	1.65548
2.37316	-6.8451	1.63111
2.42835	-6.8451	1.60514
2.48354	-6.8451	1.57824
2.53873	-6.8451	1.55044
2.59392	-6.8451	1.5227
2.64911	-6.8451	1.49561
2.7043	-6.8451	1.46912
2.75949	-6.8451	1.44434
2.81468	-6.8451	1.42177
2.86987	-6.8451	1.40117
2.92506	-6.8451	1.3838
2.98025	-6.8451	1.36929
3.03544	-6.8451	1.35817
3.09063	-6.8451	1.35109
3.14582	-6.8451	1.34709
3.20101	-6.8451	1.34597
3.2562	-6.8451	1.34869
3.31139	-6.8451	1.35475
3.36658	-6.8451	1.36287
3.42177	-6.8451	1.37375
3.47695	-6.8451	1.38584
3.53214	-6.8451	1.39965
3.58733	-6.8451	1.41368
3.64252	-6.8451	1.42841
3.69771	-6.8451	1.44321
3.7529	-6.8451	1.45693
3.80809	-6.8451	1.46996
3.86328	-6.8451	1.48163
3.91847	-6.8451	1.4916
3.97366	-6.8451	1.49939
4.02885	-6.8451	1.50538
4.08404	-6.8451	1.50891
-4.13923	-6.74293	1.42243
-4.08404	-6.74293	1.42118
-4.02885	-6.74293	1.41827
-3.97366	-6.74293	1.41351
-3.91847	-6.74293	1.40714
-3.86328	-6.74293	1.39915
-3.80809	-6.74293	1.3895
-3.7529	-6.74293	1.37877
-3.69771	-6.74293	1.36722
-3.64252	-6.74293	1.35542
-3.58733	-6.74293	1.34396
-3.53214	-6.74293	1.33224
-3.47695	-6.74293	1.32142
-3.42177	-6.74293	1.31091
-3.36658	-6.74293	1.30257
-3.31139	-6.74293	1.29621
-3.2562	-6.74293	1.29176
-3.20101	-6.74293	1.28977
-3.14582	-6.74293	1.29123
-3.09063	-6.74293	1.29478
-3.03544	-6.74293	1.30075
-2.98025	-6.74293	1.31027
-2.92506	-6.74293	1.32217
-2.86987	-6.74293	1.33678
-2.81468	-6.74293	1.35433
-2.75949	-6.74293	1.37341
-2.7043	-6.74293	1.39383
-2.64911	-6.74293	1.41619
-2.59392	-6.74293	1.43915
-2.53873	-6.74293	1.4631
-2.48354	-6.74293	1.4868
-2.42835	-6.74293	1.51026
-2.37316	-6.74293	1.53275
-2.31797	-6.74293	1.55446
-2.26278	-6.74293	1.57455
-2.20759	-6.74293	1.59268
-2.1524	-6.74293	1.60858
-2.09721	-6.74293	1.62223
-2.04202	-6.74293	1.63291
-1.98683	-6.74293	1.64093
-1.93164	-6.74293	1.64568
-1.87645	-6.74293	1.64752
-1.82126	-6.74293	1.64626
-1.76607	-6.74293	1.64199
-1.71088	-6.74293	1.63505
-1.65569	-6.74293	1.62571
-1.6005	-6.74293	1.61425
-1.54531	-6.74293	1.60134
-1.49012	-6.74293	1.58748
-1.43493	-6.74293	1.57352
-1.37974	-6.74293	1.56013
-1.32455	-6.74293	1.54842
-1.26936	-6.74293	1.53879
-1.21417	-6.74293	1.53256
-1.15898	-6.74293	1.53054
-1.1038	-6.74293	1.53302
-1.04861	-6.74293	1.54058
-0.993416	-6.74293	1.55385
-0.938226	-6.74293	1.57288
-0.883036	-6.74293	1.59735
-0.827846	-6.74293	1.627
-0.772657	-6.74293	1.66131
-0.717467	-6.74293	1.69953
-0.662277	-6.74293	1.74085
-0.607087	-6.74293	1.78412
-0.551898	-6.74293	1.82839
-0.496708	-6.74293	1.87248
-0.441518	-6.74293	1.91532
-0.386328	-6.74293	1.95585
-0.331139	-6.74293	1.99316
-0.275949	-6.74293	2.02628
-0.220759	-6.74293	2.05448
-0.165569	-6.74293	2.07712
-0.11038	-6.74293	2.09366
-0.0551898	-6.74293	2.10375
-5.55112e-17	-6.74293	2.10712
0.0551898	-6.74293	2.10375
0.11038	-6.74293	2.09366
0.165569	-6.74293	2.07712
0.220759	-6.74293	2.05448
0.275949	-6.74293	2.02628
0.331139	-6.74293	1.99316
0.386328	-6.74293	1.95585
0.441518	-6.74293	1.91532
0.496708	-6.74293	1.87248
0.551898	-6.74293	1.82839
0.607087	-6.74293	1.78412
0.662277	-6.74293	1.74085
0.717467	-6.74293	1.69953
0.772657	-6.74293	1.66131
0.827846	-6.74293	1.627
0.883036	-6.74293	1.59735
0.938226	-6.74293	1.57288
0.993416	-6.74293	1.55385
1.04861	-6.74293	1.54058
1.1038	-6.74293	1.53302
1.15898	-6.74293	1.53054
1.21417	-6.74293	1.53256
1.26936	-6.74293	1.53879
1.32455	-6.74293	1.54842
1.37974	-6.74293	1.56013
1.43493	-6.74293	1.57352
1.49012	-6.74293	1.58748
1.54531	-6.74293	1.60134
1.6005	-6.74293	1.61425
1.65569	-6.74293	1.62571
1.71088	-6.74293	1.63505
1.76607	-6.74293	1.64199
1.82126	-6.74293	1.64626
1.87645	-6.74293	1.64752
1.93164	-6.74293	1.64568
1.98683	-6.74293	1.64093
2.04202	-6.74293	1.63291
2.09721	-6.74293	1.62223
2.1524	-6.74293	1.60858
2.20759	-6.74293	1.59268
2.26278	-6.74293	1.57455
2.31797	-6.74293	1.55446
2.37316	-6.74293	1.53275
2.42835	-6.74293	1.51026
2.48354	-6.74293	1.4868
2.53873	-6.74293	1.4631
2.59392	-6.74293	1.43915
2.64911	-6.74293	1.41619
2.7043	-6.74293	1.39383
2.75949	-6.74293	1.37341
2.81468	-6.74293	1.35433
2.86987	-6.74293	1.33678
2.92506	-6.74293	1.32217
2.98025	-6.74293	1.31027
3.03544	-6.74293	1.30075
3.09063	-6.74293	1.29478
3.14582	-6.74293	1.29123
3.20101	-6.74293	1.28977
3.2562	-6.74293	1.29176
3.31139	-6.74293	1.29621
3.36658	-6.74293	1.30257
3.42177	-6.74293	1.31091
3.47695	-6.74293	1.32142
3.53214	-6.74293	1.33224
3.58733	-6.74293	1.34396
3.64252	-6.74293	1.35542
3.69771	-6.74293	1.36722
3.7529	-6.74293	1.37877
3.80809	-6.74293	1.3895
3.86328	-6.74293	1.39915
3.91847	-6.74293	1.40714
3.97366	-6.74293	1.41351
4.02885	-6.74293	1.41827
4.08404	-6.74293	1.42118
-4.13923	-6.64076	1.3425
-4.08404	-6.64076	1.34165
-4.02885	-6.64076	1.33953
-3.97366	-6.64076	1.33546
-3.91847	-6.64076	1.33004
-3.86328	-6.64076	1.32374
-3.80809	-6.64076	1.31637
-3.7529	-6.64076	1.30775
-3.69771	-6.64076	1.29817
-3.64252	-6.64076	1.28924
-3.58733	-6.64076	1.27994
-3.53214	-6.64076	1.2703
-3.47695	-6.64076	1.26201
-3.42177	-6.64076	1.25385
-3.36658	-6.64076	1.2477
-3.31139	-6.64076	1.24268
-3.2562	-6.64076	1.23979
-3.20101	-6.64076	1.23805
-3.14582	-6.64076	1.23893
-3.09063	-6.64076	1.24178
-3.03544	-6.64076	1.24723
-2.98025	-6.64076	1.25478
-2.92506	-6.64076	1.26416
-2.86987	-6.64076	1.27602
-2.81468	-6.64076	1.28948
-2.75949	-6.64076	1.30471
-2.7043	-6.64076	1.32134
-2.64911	-6.64076	1.33923
-2.59392	-6.64076	1.35748
-2.53873	-6.64076	1.37672
-2.48354	-6.64076	1.39658
-2.42835	-6.64076	1.41567
-2.37316	-6.64076	1.43471
-2.31797	-6.64076	1.45324
-2.26278	-6.64076	1.47045
-2.20759	-6.64076	1.48664
-2.1524	-6.64076	1.50106
-2.09721	-6.64076	1.51367
-2.04202	-6.64076	1.52418
-1.98683	-6.64076	1.53234
-1.93164	-6.64076	1.53837
-1.87645	-6.64076	1.542
-1.82126	-6.64076	1.54286
-1.76607	-6.64076	1.54142
-1.71088	-6.64076	1.53781
-1.65569	-6.64076	1.53205
-1.6005	-6.64076	1.52444
-1.54531	-6.64076	1.51571
-1.49012	-6.64076	1.50591
-1.43493	-6.64076	1.49607
-1.37974	-6.64076	1.48657
-1.32455	-6.64076	1.47858
-1.26936	-6.64076	1.47234
-1.21417	-6.64076	1.46863
-1.15898	-6.64076	1.46857
-1.1038	-6.64076	1.47285
-1.04861	-6.64076	1.48144
-0.993416	-6.64076	1.49473
-0.938226	-6.64076	1.51335
-0.883036	-6.64076	1.53685
-0.827846	-6.64076	1.56528
-0.772657	-6.64076	1.5977
-0.717467	-6.64076	1.63385
-0.662277	-6.64076	1.67287
-0.607087	-6.64076	1.71367
-0.551898	-6.64076	1.75554
-0.496708	-6.64076	1.79721
-0.441518	-6.64076	1.83778
-0.386328	-6.64076	1.87626
-0.331139	-6.64076	1.91169
-0.275949	-6.64076	1.94322
-0.220759	-6.64076	1.97007
-0.165569	-6.64076	1.99162
-0.11038	-6.64076	2.00742
-0.0551898	-6.64076	2.01701
-5.55112e-17	-6.64076	2.02025
0.0551898	-6.64076	2.01701
0.11038	-6.64076	2.00742
0.165569	-6.64076	1.99162
0.220759	-6.64076	1.97007
0.275949	-6.64076	1.94322
0.331139	-6.64076	1.91169
0.386328	-6.64076	1.87626
0.441518	-6.64076	1.83778
0.496708	-6.64076	1.79721
0.551898	-6.64076	1.75554
0.607087	-6.64076	1.71367
0.662277	-6.64076	1.67287
0.717467	-6.64076	1.63385
0.772657	-6.64076	1.5977
0.827846	-6.64076	1.56528
0.883036	-6.64076	1.53685
0.938226	-6.64076	1.51335
0.993416	-6.64076	1.49473
1.04861	-6.64076	1.48144
1.1038	-6.64076	1.47285
1.15898	-6.64076	1.46857
1.21417	-6.64076	1.46863
1.26936	-6.64076	1.47234
1.32455	-6.64076	1.47858
1.37974	-6.64076	1.48657
1.43493	-6.64076	1.49607
1.49012	-6.64076	1.50591
1.54531	-6.64076	1.51571
1.6005	-6.64076	1.52444
1.65569	-6.64076	1.53205
1.71088	-6.64076	1.53781
1.76607	-6.64076	1.54142
1.82126	-6.64076	1.54286
1.87645	-6.64076	1.542
1.93164	-6.64076	1.53837
1.98683	-6.64076	1.53234
2.04202	-6.64076	1.52418
2.09721	-6.64076	1.51367
2.1524	-6.64076	1.50106
2.20759	-6.64076	1.48664
2.26278	-6.64076	1.47045
2.31797	-6.64076	1.45324
2.37316	-6.64076	1.43471
2.42835	-6.64076	1.41567
2.48354	-6.64076	1.39658
2.53873	-6.64076	1.37672
2.59392	-6.64076	1.35748
2.64911	-6.64076	1.33923
2.7043	-6.64076	1.32134
2.75949	-6.64076	1.30471
2.81468	-6.64076	1.28948
2.86987	-6.64076	1.27602
2.92506	-6.64076	1.26416
2.98025	-6.64076	1.25478
3.03544	-6.64076	1.24723
3.09063	-6.64076	1.24178
3.14582	-6.64076	1.23893
3.20101	-6.64076	1.23805
3.2562	-6.64076	1.23979
3.31139	-6.64076	1.24268
3.36658	-6.64076	1.2477
3.42177	-6.64076	1.25385
3.47695	-6.64076	1.26201
3.53214	-6.64076	1.2703
3.58733	-6.64076	1.27994
3.64252	-6.64076	1.28924
3.69771	-6.64076	1.29817
3.7529	-6.64076	1.30775
3.80809	-6.64076	1.31637
3.86328	-6.64076	1.32374
3.91847	-6.64076	1.33004
3.97366	-6.64076	1.33546
4.02885	-6.64076	1.33953
4.08404	-6.64076	1.34165
-4.13923	-6.5386	1.27177
-4.08404	-6.5386	1.27148
-4.02885	-6.5386	1.26908
-3.97366	-6.5386	1.26595
-3.91847	-6.5386	1.26216
-3.86328	-6.5386	1.25725
-3.80809	-6.5386	1.25077
-3.7529	-6.5386	1.24391
-3.69771	-6.5386	1.23687
-3.64252	-6.5386	1.22954
-3.58733	-6.5386	1.22315
-3.53214	-6.5386	1.21529
-3.47695	-6.5386	1.2085
-3.42177	-6.5386	1.20302
-3.36658	-6.5386	1.19853
-3.31139	-6.5386	1.1948
-3.2562	-6.5386	1.19238
-3.20101	-6.5386	1.19099
-3.14582	-6.5386	1.19192
-3.09063	-6.5386	1.19414
-3.03544	-6.5386	1.19729
-2.98025	-6.5386	1.20341
-2.92506	-6.5386	1.20999
-2.86987	-6.5386	1.21908
-2.81468	-6.5386	1.22915
-2.75949	-6.5386	1.23962
-2.7043	-6.5386	1.25207
-2.64911	-6.5386	1.26598
-2.59392	-6.5386	1.27981
-2.53873	-6.5386	1.29472
-2.48354	-6.5386	1.30938
-2.42835	-6.5386	1.32456
-2.37316	-6.5386	1.3395
-2.31797	-6.5386	1.35433
-2.26278	-6.5386	1.36845
-2.20759	-6.5386	1.38181
-2.1524	-6.5386	1.39393
-2.09721	-6.5386	1.40546
-2.04202	-6.5386	1.41543
-1.98683	-6.5386	1.42367
-1.93164	-6.5386	1.43027
-1.87645	-6.5386	1.43513
-1.82126	-6.5386	1.43815
-1.76607	-6.5386	1.43936
-1.71088	-6.5386	1.43896
-1.65569	-6.5386	1.43678
-1.6005	-6.5386	1.43284
-1.54531	-6.5386	1.42795
-1.49012	-6.5386	1.42235
-1.43493	-6.5386	1.41653
-1.37974	-6.5386	1.41097
-1.32455	-6.5386	1.40627
-1.26936	-6.5386	1.40329
-1.21417	-6.5386	1.40231
-1.15898	-6.5386	1.40449
-1.1038	-6.5386	1.4099
-1.04861	-6.5386	1.41898
-0.993416	-6.5386	1.43269
-0.938226	-6.5386	1.45049
-0.883036	-6.5386	1.47276
-0.827846	-6.5386	1.49927
-0.772657	-6.5386	1.5297
-0.717467	-6.5386	1.56331
-0.662277	-6.5386	1.59958
-0.607087	-6.5386	1.63778
-0.551898	-6.5386	1.67667
-0.496708	-6.5386	1.71574
-0.441518	-6.5386	1.75368
-0.386328	-6.5386	1.78978
-0.331139	-6.5386	1.8231
-0.275949	-6.5386	1.85272
-0.220759	-6.5386	1.87804
-0.165569	-6.5386	1.89842
-0.11038	-6.5386	1.91327
-0.0551898	-6.5386	1.92238
-5.55112e-17	-6.5386	1.92541
0.0551898	-6.5386	1.92238
0.11038	-6.5386	1.91327
0.165569	-6.5386	1.89842
0.220759	-6.5386	1.87804
0.275949	-6.5386	1.85272
0.331139	-6.5386	1.8231
0.386328	-6.5386	1.78978
0.441518	-6.5386	1.75368
0.496708	-6.5386	1.71574
0.551898	-6.5386	1.67667
0.607087	-6.5386	1.63778
0.662277	-6.5386	1.59958
0.717467	-6.5386	1.56331
0.772657	-6.5386	1.5297
0.827846	-6.5386	1.49927
0.883036	-6.5386	1.47276
0.938226	-6.5386	1.45049
0.993416	-6.5386	1.43269
1.04861	-6.5386	1.41898
1.1038	-6.5386	1.4099
1.15898	-6.5386	1.40449
1.21417	-6.5386	1.40231
1.26936	-6.5386	1.40329
1.32455	-6.5386	1.40627
1.37974	-6.5386	1.41097
1.43493	-6.5386	1.41653
1.49012	-6.5386	1.42235
1.54531	-6.5386	1.42795
1.6005	-6.5386	1.43284
1.65569	-6.5386	1.43678
1.71088	-6.5386	1.43896
1.76607	-6.5386	1.43936
1.82126	-6.5386	1.43815
1.87645	-6.5386	1.43513
1.93164	-6.5386	1.43027
1.98683	-6.5386	1.42367
2.04202	-6.5386	1.41543
2.09721	-6.5386	1.40546
2.1524	-6.5386	1.39393
2.20759	-6.5386	1.38181
2.26278	-6.5386	1.36845
2.31797	-6.5386	1.35433
2.37316	-6.5386	1.3395
2.42835	-6.5386	1.32456
2.48354	-6.5386	1.30938
2.53873	-6.5386	1.29472
2.59392	-6.5386	1.27981
2.64911	-6.5386	1.26598
2.7043	-6.5386	1.25207
2.75949	-6.5386	1.23962
2.81468	-6.5386	1.22915
2.86987	-6.5386	1.21908
2.92506	-6.5386	1.20999
2.98025	-6.5386	1.20341
3.03544	-6.5386	1.19729
3.09063	-6.5386	1.19414
3.14582	-6.5386	1.19192
3.20101	-6.5386	1.19099
3.2562	-6.5386	1.19238
3.31139	-6.5386	1.1948
3.36658	-6.5386	1.19853
3.42177	-6.5386	1.20302
3.47695	-6.5386	1.2085
3.53214	-6.5386	1.21529
3.58733	-6.5386	1.22315
3.64252	-6.5386	1.22954
3.69771	-6.5386	1.23687
3.7529	-6.5386	1.24391
3.80809	-6.5386	1.25077
3.86328	-6.5386	1.25725
3.91847	-6.5386	1.26216
3.97366	-6.5386	1.26595
4.02885	-6.5386	1.26908
4.08404	-6.5386	1.27148
-4.13923	-6.43643	1.21135
-4.08404	-6.43643	1.20986
-4.02885	-6.43643	1.20875
-3.97366	-6.43643	1.20688
-3.91847	-6.43643	1.20372
-3.86328	-6.43643	1.19938
-3.80809	-6.43643	1.19418
-3.7529	-6.43643	1.19025
-3.69771	-6.43643	1.18374
-3.64252	-6.43643	1.17862
-3.58733	-6.43643	1.17334
-3.53214	-6.43643	1.16756
-3.47695	-6.43643	1.16295
-3.42177	-6.43643	1.1587
-3.36658	-6.43643	1.15572
-3.31139	-6.43643	1.15286
-3.2562	-6.43643	1.15001
-3.20101	-6.43643	1.1499
-3.14582	-6.43643	1.14948
-3.09063	-6.43643	1.15135
-3.03544	-6.43643	1.15305
-2.98025	-6.43643	1.15723
-2.92506	-6.43643	1.16115
-2.86987	-6.43643	1.16764
-2.81468	-6.43643	1.17417
-2.75949	-6.43643	1.18072
-2.7043	-6.43643	1.18917
-2.64911	-6.43643	1.1979
-2.59392	-6.43643	1.20717
-2.53873	-6.43643	1.21782
-2.48354	-6.43643	1.22805
-2.42835	-6.43643	1.23812
-2.37316	-6.43643	1.24924
-2.31797	-6.43643	1.25987
-2.26278	-6.43643	1.26994
-2.20759	-6.43643	1.28081
-2.1524	-6.43643	1.29089
-2.09721	-6.43643	1.30033
-2.04202	-6.43643	1.30881
-1.98683	-6.43643	1.31668
-1.93164	-6.43643	1.32409
-1.87645	-6.43643	1.32953
-1.82126	-6.43643	1.33478
-1.76607	-6.43643	1.33776
-1.71088	-6.43643	1.34029
-1.65569	-6.43643	1.3415
-1.6005	-6.43643	1.34138
-1.54531	-6.43643	1.34028
-1.49012	-6.43643	1.33814
-1.43493	-6.43643	1.33631
-1.37974	-6.43643	1.33429
-1.32455	-6.43643	1.3335
-1.26936	-6.43643	1.33331
-1.21417	-6.43643	1.33463
-1.15898	-6.43643	1.33849
-1.1038	-6.43643	1.34528
-1.04861	-6.43643	1.35514
-0.993416	-6.43643	1.36842
-0.938226	-6.43643	1.38508
-0.883036	-6.43643	1.4062
-0.827846	-6.43643	1.43078
-0.772657	-6.43643	1.45867
-0.717467	-6.43643	1.48945
-0.662277	-6.43643	1.52263
-0.607087	-6.43643	1.55777
-0.551898	-6.43643	1.59369
-0.496708	-6.43643	1.62956
-0.441518	-6.43643	1.66484
-0.386328	-6.43643	1.69831
-0.331139	-6.43643	1.72919
-0.275949	-6.43643	1.75682
-0.220759	-6.43643	1.78045
-0.165569	-6.43643	1.79947
-0.11038	-6.43643	1.81342
-0.0551898	-6.43643	1.82197
-5.55112e-17	-6.43643	1.82478
0.0551898	-6.43643	1.82197
0.11038	-6.43643	1.81342
0.165569	-6.43643	1.79947
0.220759	-6.43643	1.78045
0.275949	-6.43643	1.75682
0.331139	-6.43643	1.72919
0.386328	-6.43643	1.69831
0.441518	-6.43643	1.66484
0.496708	-6.43643	1.62956
0.551898	-6.43643	1.59369
0.607087	-6.43643	1.55777
0.662277	-6.43643	1.52263
0.717467	-6.43643	1.48945
0.772657	-6.43643	1.45867
0.827846	-6.43643	1.43078
0.883036	-6.43643	1.4062
0.938226	-6.43643	1.38508
0.993416	-6.43643	1.36842
1.04861	-6.43643	1.35514
1.1038	-6.43643	1.34528
1.15898	-6.43643	1.33849
1.21417	-6.43643	1.33463
1.26936	-6.43643	1.33331
1.32455	-6.43643	1.3335
1.37974	-6.43643	1.33429
1.43493	-6.43643	1.33631
1.49012	-6.43643	1.33814
1.54531	-6.43643	1.34028
1.6005	-6.43643	1.34138
1.65569	-6.43643	1.3415
1.71088	-6.43643	1.34029
1.76607	-6.43643	1.33776
1.82126	-6.43643	1.33478
1.87645	-6.43643	1.32953
1.93164	-6.43643	1.32409
1.98683	-6.43643	1.31668
2.04202	-6.43643	1.30881
2.09721	-6.43643	1.30033
2.1524	-6.43643	1.29089
2.20759	-6.43643	1.28081
2.26278	-6.43643	1.26994
2.31797	-6.43643	1.25987
2.37316	-6.43643	1.24924
2.42835	-6.43643	1.23812
2.48354	-6.43643	1.22805
2.53873	-6.43643	1.21782
2.59392	-6.43643	1.20717
2.64911	-6.43643	1.1979
2.7043	-6.43643	1.18917
2.75949	-6.43643	1.18072
2.81468	-6.43643	1.17417
2.86987	-6.43643	1.16764
2.92506	-6.43643	1.16115
2.98025	-6.43643	1.15723
3.03544	-6.43643	1.15305
3.09063	-6.43643	1.15135
3.14582	-6.43643	1.14948
3.20101	-6.43643	1.1499
3.2562	-6.43643	1.15001
3.31139	-6.43643	1.15286
3.36658	-6.43643	1.15572
3.42177	-6.43643	1.1587
3.47695	-6.43643	1.16295
3.53214	-6.43643	1.16756
3.58733	-6.43643	1.17334
3.64252	-6.43643	1.17862
3.69771	-6.43643	1.18374
3.7529	-6.43643	1.19025
3.80809	-6.43643	1.19418
3.86328	-6.43643	1.19938
3.91847	-6.43643	1.20372
3.97366	-6.43643	1.20688
4.02885	-6.43643	1.20875
4.08404	-6.43643	1.20986
-4.13923	-6.33427	1.15914
-4.08404	-6.33427	1.1601
-4.02885	-6.33427	1.15804
-3.97366	-6.33427	1.156
-3.91847	-6.33427	1.15427
-3.86328	-6.33427	1.15163
-3.80809	-6.33427	1.14815
-3.7529	-6.33427	1.14385
-3.69771	-6.33427	1.13924
-3.64252	-6.33427	1.13641
-3.58733	-6.33427	1.13131
-3.53214	-6.33427	1.12873
-3.47695	-6.33427	1.12478
-3.42177	-6.33427	1.12149
-3.36658	-6.33427	1.11926
-3.31139	-6.33427	1.11598
-3.2562	-6.33427	1.11544
-3.20101	-6.33427	1.11373
-3.14582	-6.33427	1.11377
-3.09063	-6.33427	1.11461
-3.03544	-6.33427	1.11501
-2.98025	-6.33427	1.1164
-2.92506	-6.33427	1.1196
-2.86987	-6.33427	1.12115
-2.81468	-6.33427	1.12445
-2.75949	-6.33427	1.12934
-2.7043	-6.33427	1.13313
-2.64911	-6.33427	1.13789
-2.59392	-6.33427	1.14281
-2.53873	-6.33427	1.1479
-2.48354	-6.33427	1.15381
-2.42835	-6.33427	1.15892
-2.37316	-6.33427	1.1652
-2.31797	-6.33427	1.17248
-2.26278	-6.33427	1.17865
-2.20759	-6.33427	1.18568
-2.1524	-6.33427	1.19318
-2.09721	-6.33427	1.20069
-2.04202	-6.33427	1.20776
-1.98683	-6.33427	1.21443
-1.93164	-6.33427	1.22133
-1.87645	-6.33427	1.22791
-1.82126	-6.33427	1.234
-1.76607	-6.33427	1.23951
-1.71088	-6.33427	1.24422
-1.65569	-6.33427	1.24754
-1.6005	-6.33427	1.25102
-1.54531	-6.33427	1.25297
-1.49012	-6.33427	1.25494
[truncated: 20,501 more rows]

## Sheet: ED Fig.7e
qc*	qx	Intensity
-8.27846	-15.3248	2.9617
-8.23707	-15.3248	2.95768
-8.19568	-15.3248	2.95986
-8.15429	-15.3248	2.96
-8.11289	-15.3248	2.96368
-8.0715	-15.3248	2.96452
-8.03011	-15.3248	2.96776
-7.98872	-15.3248	2.96836
-7.94733	-15.3248	2.97204
-7.90593	-15.3248	2.97417
-7.86454	-15.3248	2.97915
-7.82315	-15.3248	2.9822
-7.78176	-15.3248	2.98818
-7.74036	-15.3248	2.99374
-7.69897	-15.3248	2.99929
-7.65758	-15.3248	3.00405
-7.61619	-15.3248	3.01083
-7.57479	-15.3248	3.01715
-7.5334	-15.3248	3.02531
-7.49201	-15.3248	3.03162
-7.45062	-15.3248	3.03969
-7.40923	-15.3248	3.04833
-7.36783	-15.3248	3.05783
-7.32644	-15.3248	3.06708
-7.28505	-15.3248	3.07786
-7.24366	-15.3248	3.08767
-7.20226	-15.3248	3.09863
-7.16087	-15.3248	3.10951
-7.11948	-15.3248	3.12165
-7.07809	-15.3248	3.1319
-7.03669	-15.3248	3.14483
-6.9953	-15.3248	3.1579
-6.95391	-15.3248	3.17014
-6.91252	-15.3248	3.18459
-6.87113	-15.3248	3.19754
-6.82973	-15.3248	3.21205
-6.78834	-15.3248	3.22748
-6.74695	-15.3248	3.24197
-6.70556	-15.3248	3.25809
-6.66416	-15.3248	3.27371
-6.62277	-15.3248	3.29017
-6.58138	-15.3248	3.30639
-6.53999	-15.3248	3.32351
-6.49859	-15.3248	3.34064
-6.4572	-15.3248	3.35961
-6.41581	-15.3248	3.37543
-6.37442	-15.3248	3.39364
-6.33303	-15.3248	3.41109
-6.29163	-15.3248	3.42952
-6.25024	-15.3248	3.44833
-6.20885	-15.3248	3.46956
-6.16746	-15.3248	3.48877
-6.12606	-15.3248	3.50939
-6.08467	-15.3248	3.53016
-6.04328	-15.3248	3.55334
-6.00189	-15.3248	3.57508
-5.96049	-15.3248	3.59937
-5.9191	-15.3248	3.62315
-5.87771	-15.3248	3.64793
-5.83632	-15.3248	3.67309
-5.79492	-15.3248	3.70325
-5.75353	-15.3248	3.7307
-5.71214	-15.3248	3.76207
-5.67075	-15.3248	3.79369
-5.62936	-15.3248	3.82744
-5.58796	-15.3248	3.86103
-5.54657	-15.3248	3.89488
-5.50518	-15.3248	3.93319
-5.46379	-15.3248	3.97146
-5.42239	-15.3248	4.00758
-5.381	-15.3248	4.04963
-5.33961	-15.3248	4.08782
-5.29822	-15.3248	4.12971
-5.25682	-15.3248	4.17102
-5.21543	-15.3248	4.21451
-5.17404	-15.3248	4.25625
-5.13265	-15.3248	4.30079
-5.09126	-15.3248	4.34426
-5.04986	-15.3248	4.39037
-5.00847	-15.3248	4.43423
-4.96708	-15.3248	4.47968
-4.92569	-15.3248	4.52496
-4.88429	-15.3248	4.5728
-4.8429	-15.3248	4.61993
-4.80151	-15.3248	4.66845
-4.76012	-15.3248	4.71397
-4.71872	-15.3248	4.76306
-4.67733	-15.3248	4.81154
-4.63594	-15.3248	4.86247
-4.59455	-15.3248	4.91593
-4.55316	-15.3248	4.97666
-4.51176	-15.3248	4.99641
-4.47037	-15.3248	5.03673
-4.42898	-15.3248	5.07292
-4.38759	-15.3248	5.11203
-4.34619	-15.3248	5.14676
-4.3048	-15.3248	5.18101
-4.26341	-15.3248	5.20865
-4.22202	-15.3248	5.23752
-4.18062	-15.3248	5.26907
-4.13923	-15.3248	5.36043
-4.09784	-15.3248	5.26907
-4.05645	-15.3248	5.23752
-4.01506	-15.3248	5.20865
-3.97366	-15.3248	5.18101
-3.93227	-15.3248	5.14676
-3.89088	-15.3248	5.11203
-3.84949	-15.3248	5.07292
-3.80809	-15.3248	5.03673
-3.7667	-15.3248	4.99641
-3.72531	-15.3248	4.97667
-3.68392	-15.3248	4.91593
-3.64252	-15.3248	4.86247
-3.60113	-15.3248	4.81154
-3.55974	-15.3248	4.76306
-3.51835	-15.3248	4.71397
-3.47695	-15.3248	4.66845
-3.43556	-15.3248	4.61993
-3.39417	-15.3248	4.5728
-3.35278	-15.3248	4.52496
-3.31139	-15.3248	4.47968
-3.26999	-15.3248	4.43423
-3.2286	-15.3248	4.39037
-3.18721	-15.3248	4.34426
-3.14582	-15.3248	4.30079
-3.10442	-15.3248	4.25625
-3.06303	-15.3248	4.21451
-3.02164	-15.3248	4.17102
-2.98025	-15.3248	4.12971
-2.93885	-15.3248	4.08782
-2.89746	-15.3248	4.04963
-2.85607	-15.3248	4.00758
-2.81468	-15.3248	3.97145
-2.77329	-15.3248	3.93319
-2.73189	-15.3248	3.89488
-2.6905	-15.3248	3.86103
-2.64911	-15.3248	3.82744
-2.60772	-15.3248	3.79369
-2.56632	-15.3248	3.76207
-2.52493	-15.3248	3.7307
-2.48354	-15.3248	3.70325
-2.44215	-15.3248	3.67309
-2.40075	-15.3248	3.64793
-2.35936	-15.3248	3.62315
-2.31797	-15.3248	3.59937
-2.27658	-15.3248	3.57508
-2.23519	-15.3248	3.55334
-2.19379	-15.3248	3.53016
-2.1524	-15.3248	3.50939
-2.11101	-15.3248	3.48877
-2.06962	-15.3248	3.46955
-2.02822	-15.3248	3.44833
-1.98683	-15.3248	3.42952
-1.94544	-15.3248	3.41109
-1.90405	-15.3248	3.39364
-1.86265	-15.3248	3.37543
-1.82126	-15.3248	3.35961
-1.77987	-15.3248	3.34063
-1.73848	-15.3248	3.3235
-1.69709	-15.3248	3.30638
-1.65569	-15.3248	3.29017
-1.6143	-15.3248	3.2737
-1.57291	-15.3248	3.25808
-1.53152	-15.3248	3.24196
-1.49012	-15.3248	3.22748
-1.44873	-15.3248	3.21204
-1.40734	-15.3248	3.19753
-1.36595	-15.3248	3.18459
-1.32455	-15.3248	3.17013
-1.28316	-15.3248	3.1579
-1.24177	-15.3248	3.14483
-1.20038	-15.3248	3.1319
-1.15898	-15.3248	3.12164
-1.11759	-15.3248	3.10951
-1.0762	-15.3248	3.09863
-1.03481	-15.3248	3.08766
-0.993416	-15.3248	3.07786
-0.952023	-15.3248	3.06708
-0.910631	-15.3248	3.05783
-0.869239	-15.3248	3.04833
-0.827846	-15.3248	3.03969
-0.786454	-15.3248	3.03162
-0.745062	-15.3248	3.0253
-0.703669	-15.3248	3.01714
-0.662277	-15.3248	3.01082
-0.620885	-15.3248	3.00404
-0.579492	-15.3248	2.99929
-0.5381	-15.3248	2.99374
-0.496708	-15.3248	2.98818
-0.455316	-15.3248	2.9822
-0.413923	-15.3248	2.97915
-0.372531	-15.3248	2.97417
-0.331139	-15.3248	2.97204
-0.289746	-15.3248	2.96836
-0.248354	-15.3248	2.96776
-0.206962	-15.3248	2.96452
-0.165569	-15.3248	2.96367
-0.124177	-15.3248	2.96
-0.0827846	-15.3248	2.95986
-0.0413923	-15.3248	2.95768
-1.11022e-16	-15.3248	2.9617
0.0413923	-15.3248	2.95768
0.0827846	-15.3248	2.95986
0.124177	-15.3248	2.96
0.165569	-15.3248	2.96367
0.206962	-15.3248	2.96452
0.248354	-15.3248	2.96776
0.289746	-15.3248	2.96836
0.331139	-15.3248	2.97204
0.372531	-15.3248	2.97417
0.413923	-15.3248	2.97915
0.455316	-15.3248	2.9822
0.496708	-15.3248	2.98818
0.5381	-15.3248	2.99374
0.579492	-15.3248	2.99929
0.620885	-15.3248	3.00404
0.662277	-15.3248	3.01082
0.703669	-15.3248	3.01714
0.745062	-15.3248	3.0253
0.786454	-15.3248	3.03162
0.827846	-15.3248	3.03969
0.869239	-15.3248	3.04833
0.910631	-15.3248	3.05783
0.952023	-15.3248	3.06708
0.993416	-15.3248	3.07786
1.03481	-15.3248	3.08766
1.0762	-15.3248	3.09863
1.11759	-15.3248	3.10951
1.15898	-15.3248	3.12164
1.20038	-15.3248	3.1319
1.24177	-15.3248	3.14483
1.28316	-15.3248	3.1579
1.32455	-15.3248	3.17013
1.36595	-15.3248	3.18459
1.40734	-15.3248	3.19753
1.44873	-15.3248	3.21204
1.49012	-15.3248	3.22748
1.53152	-15.3248	3.24196
1.57291	-15.3248	3.25808
1.6143	-15.3248	3.2737
1.65569	-15.3248	3.29017
1.69709	-15.3248	3.30638
1.73848	-15.3248	3.3235
1.77987	-15.3248	3.34063
1.82126	-15.3248	3.35961
1.86265	-15.3248	3.37543
1.90405	-15.3248	3.39364
1.94544	-15.3248	3.41109
1.98683	-15.3248	3.42952
2.02822	-15.3248	3.44833
2.06962	-15.3248	3.46955
2.11101	-15.3248	3.48877
2.1524	-15.3248	3.50939
2.19379	-15.3248	3.53016
2.23519	-15.3248	3.55334
2.27658	-15.3248	3.57508
2.31797	-15.3248	3.59937
2.35936	-15.3248	3.62315
2.40075	-15.3248	3.64793
2.44215	-15.3248	3.67309
2.48354	-15.3248	3.70325
2.52493	-15.3248	3.7307
2.56632	-15.3248	3.76207
2.60772	-15.3248	3.79369
2.64911	-15.3248	3.82744
2.6905	-15.3248	3.86103
2.73189	-15.3248	3.89488
2.77329	-15.3248	3.93319
2.81468	-15.3248	3.97145
2.85607	-15.3248	4.00758
2.89746	-15.3248	4.04963
2.93885	-15.3248	4.08782
2.98025	-15.3248	4.12971
3.02164	-15.3248	4.17102
3.06303	-15.3248	4.21451
3.10442	-15.3248	4.25625
3.14582	-15.3248	4.30079
3.18721	-15.3248	4.34426
3.2286	-15.3248	4.39037
3.26999	-15.3248	4.43423
3.31139	-15.3248	4.47968
3.35278	-15.3248	4.52496
3.39417	-15.3248	4.5728
3.43556	-15.3248	4.61993
3.47695	-15.3248	4.66845
3.51835	-15.3248	4.71397
3.55974	-15.3248	4.76306
3.60113	-15.3248	4.81154
3.64252	-15.3248	4.86247
3.68392	-15.3248	4.91593
3.72531	-15.3248	4.97667
3.7667	-15.3248	4.99641
3.80809	-15.3248	5.03673
3.84949	-15.3248	5.07292
3.89088	-15.3248	5.11203
3.93227	-15.3248	5.14676
3.97366	-15.3248	5.18101
4.01506	-15.3248	5.20865
4.05645	-15.3248	5.23752
4.09784	-15.3248	5.26907
4.13923	-15.3248	5.36043
4.18062	-15.3248	5.26907
4.22202	-15.3248	5.23752
4.26341	-15.3248	5.20865
4.3048	-15.3248	5.18101
4.34619	-15.3248	5.14676
4.38759	-15.3248	5.11203
4.42898	-15.3248	5.07292
4.47037	-15.3248	5.03673
4.51176	-15.3248	4.99641
4.55316	-15.3248	4.97666
4.59455	-15.3248	4.91593
4.63594	-15.3248	4.86247
4.67733	-15.3248	4.81154
4.71872	-15.3248	4.76306
4.76012	-15.3248	4.71397
4.80151	-15.3248	4.66845
4.8429	-15.3248	4.61993
4.88429	-15.3248	4.5728
4.92569	-15.3248	4.52496
4.96708	-15.3248	4.47968
5.00847	-15.3248	4.43423
5.04986	-15.3248	4.39037
5.09126	-15.3248	4.34426
5.13265	-15.3248	4.30079
5.17404	-15.3248	4.25625
5.21543	-15.3248	4.21451
5.25682	-15.3248	4.17102
5.29822	-15.3248	4.12971
5.33961	-15.3248	4.08782
5.381	-15.3248	4.04962
5.42239	-15.3248	4.00758
5.46379	-15.3248	3.97146
5.50518	-15.3248	3.93319
5.54657	-15.3248	3.89488
5.58796	-15.3248	3.86103
5.62936	-15.3248	3.82744
5.67075	-15.3248	3.79369
5.71214	-15.3248	3.76207
5.75353	-15.3248	3.7307
5.79492	-15.3248	3.70325
5.83632	-15.3248	3.67309
5.87771	-15.3248	3.64793
5.9191	-15.3248	3.62315
5.96049	-15.3248	3.59937
6.00189	-15.3248	3.57508
6.04328	-15.3248	3.55334
6.08467	-15.3248	3.53016
6.12606	-15.3248	3.50939
6.16746	-15.3248	3.48877
6.20885	-15.3248	3.46956
6.25024	-15.3248	3.44833
6.29163	-15.3248	3.42952
6.33303	-15.3248	3.41109
6.37442	-15.3248	3.39364
6.41581	-15.3248	3.37543
6.4572	-15.3248	3.35961
6.49859	-15.3248	3.34064
6.53999	-15.3248	3.32351
6.58138	-15.3248	3.30639
6.62277	-15.3248	3.29017
6.66416	-15.3248	3.27371
6.70556	-15.3248	3.25809
6.74695	-15.3248	3.24197
6.78834	-15.3248	3.22748
6.82973	-15.3248	3.21205
6.87113	-15.3248	3.19754
6.91252	-15.3248	3.18459
6.95391	-15.3248	3.17014
6.9953	-15.3248	3.1579
7.03669	-15.3248	3.14483
7.07809	-15.3248	3.1319
7.11948	-15.3248	3.12165
7.16087	-15.3248	3.10951
7.20226	-15.3248	3.09863
7.24366	-15.3248	3.08767
7.28505	-15.3248	3.07786
7.32644	-15.3248	3.06708
7.36783	-15.3248	3.05783
7.40923	-15.3248	3.04833
7.45062	-15.3248	3.03969
7.49201	-15.3248	3.03162
7.5334	-15.3248	3.02531
7.57479	-15.3248	3.01715
7.61619	-15.3248	3.01083
7.65758	-15.3248	3.00405
7.69897	-15.3248	2.99929
7.74036	-15.3248	2.99374
7.78176	-15.3248	2.98818
7.82315	-15.3248	2.9822
7.86454	-15.3248	2.97915
7.90593	-15.3248	2.97417
7.94733	-15.3248	2.97204
7.98872	-15.3248	2.96836
8.03011	-15.3248	2.96776
8.0715	-15.3248	2.96452
8.11289	-15.3248	2.96368
8.15429	-15.3248	2.96
8.19568	-15.3248	2.95986
8.23707	-15.3248	2.95768
-8.27846	-15.2482	2.96004
-8.23707	-15.2482	2.96046
-8.19568	-15.2482	2.96152
-8.15429	-15.2482	2.96178
-8.11289	-15.2482	2.96302
-8.0715	-15.2482	2.96572
-8.03011	-15.2482	2.96733
-7.98872	-15.2482	2.9703
-7.94733	-15.2482	2.97339
-7.90593	-15.2482	2.97879
-7.86454	-15.2482	2.98183
-7.82315	-15.2482	2.98588
-7.78176	-15.2482	2.99056
-7.74036	-15.2482	2.99542
-7.69897	-15.2482	3.00051
-7.65758	-15.2482	3.00712
-7.61619	-15.2482	3.01233
-7.57479	-15.2482	3.01969
-7.5334	-15.2482	3.02666
-7.49201	-15.2482	3.03465
-7.45062	-15.2482	3.04258
-7.40923	-15.2482	3.05115
-7.36783	-15.2482	3.05986
-7.32644	-15.2482	3.06949
-7.28505	-15.2482	3.07873
-7.24366	-15.2482	3.08842
-7.20226	-15.2482	3.09876
-7.16087	-15.2482	3.10947
-7.11948	-15.2482	3.12124
-7.07809	-15.2482	3.13208
-7.03669	-15.2482	3.14436
-6.9953	-15.2482	3.15738
-6.95391	-15.2482	3.17065
-6.91252	-15.2482	3.18364
-6.87113	-15.2482	3.19723
-6.82973	-15.2482	3.2115
-6.78834	-15.2482	3.2264
-6.74695	-15.2482	3.24148
-6.70556	-15.2482	3.25615
-6.66416	-15.2482	3.27169
-6.62277	-15.2482	3.2879
-6.58138	-15.2482	3.30403
-6.53999	-15.2482	3.3206
-6.49859	-15.2482	3.33716
-6.4572	-15.2482	3.35476
-6.41581	-15.2482	3.37196
-6.37442	-15.2482	3.38978
-6.33303	-15.2482	3.40847
-6.29163	-15.2482	3.42788
-6.25024	-15.2482	3.44599
-6.20885	-15.2482	3.46532
-6.16746	-15.2482	3.4854
-6.12606	-15.2482	3.50629
-6.08467	-15.2482	3.52732
-6.04328	-15.2482	3.55062
-6.00189	-15.2482	3.57237
-5.96049	-15.2482	3.59633
-5.9191	-15.2482	3.62002
-5.87771	-15.2482	3.64707
-5.83632	-15.2482	3.67355
-5.79492	-15.2482	3.70154
-5.75353	-15.2482	3.72871
-5.71214	-15.2482	3.75676
-5.67075	-15.2482	3.78773
-5.62936	-15.2482	3.82009
-5.58796	-15.2482	3.85301
-5.54657	-15.2482	3.88711
-5.50518	-15.2482	3.92436
-5.46379	-15.2482	3.96158
-5.42239	-15.2482	3.99933
-5.381	-15.2482	4.03808
-5.33961	-15.2482	4.07613
-5.29822	-15.2482	4.11571
-5.25682	-15.2482	4.15703
-5.21543	-15.2482	4.19801
-5.17404	-15.2482	4.24092
-5.13265	-15.2482	4.28344
-5.09126	-15.2482	4.32896
-5.04986	-15.2482	4.37293
-5.00847	-15.2482	4.41891
-4.96708	-15.2482	4.46569
-4.92569	-15.2482	4.51264
-4.88429	-15.2482	4.5602
-4.8429	-15.2482	4.6084
-4.80151	-15.2482	4.6553
-4.76012	-15.2482	4.70355
-4.71872	-15.2482	4.74628
-4.67733	-15.2482	4.79058
-4.63594	-15.2482	4.83698
-4.59455	-15.2482	4.88182
-4.55316	-15.2482	4.92661
-4.51176	-15.2482	4.96884
-4.47037	-15.2482	5.00891
-4.42898	-15.2482	5.0484
-4.38759	-15.2482	5.08504
-4.34619	-15.2482	5.11779
-4.3048	-15.2482	5.14199
-4.26341	-15.2482	5.16107
-4.22202	-15.2482	5.17655
-4.18062	-15.2482	5.18465
-4.13923	-15.2482	5.1891
-4.09784	-15.2482	5.18465
-4.05645	-15.2482	5.17655
-4.01506	-15.2482	5.16107
-3.97366	-15.2482	5.14199
-3.93227	-15.2482	5.11779
-3.89088	-15.2482	5.08504
-3.84949	-15.2482	5.0484
-3.80809	-15.2482	5.00891
-3.7667	-15.2482	4.96884
-3.72531	-15.2482	4.92661
-3.68392	-15.2482	4.88182
-3.64252	-15.2482	4.83698
-3.60113	-15.2482	4.79058
-3.55974	-15.2482	4.74628
-3.51835	-15.2482	4.70355
-3.47695	-15.2482	4.6553
-3.43556	-15.2482	4.60841
-3.39417	-15.2482	4.5602
-3.35278	-15.2482	4.51264
-3.31139	-15.2482	4.46569
-3.26999	-15.2482	4.41891
-3.2286	-15.2482	4.37294
-3.18721	-15.2482	4.32896
-3.14582	-15.2482	4.28344
-3.10442	-15.2482	4.24092
-3.06303	-15.2482	4.19801
-3.02164	-15.2482	4.15703
-2.98025	-15.2482	4.11571
-2.93885	-15.2482	4.07613
-2.89746	-15.2482	4.03808
-2.85607	-15.2482	3.99933
-2.81468	-15.2482	3.96158
-2.77329	-15.2482	3.92436
-2.73189	-15.2482	3.88711
-2.6905	-15.2482	3.85301
-2.64911	-15.2482	3.82008
-2.60772	-15.2482	3.78772
-2.56632	-15.2482	3.75676
-2.52493	-15.2482	3.72871
-2.48354	-15.2482	3.70154
-2.44215	-15.2482	3.67355
-2.40075	-15.2482	3.64707
-2.35936	-15.2482	3.62002
-2.31797	-15.2482	3.59633
-2.27658	-15.2482	3.57237
-2.23519	-15.2482	3.55062
-2.19379	-15.2482	3.52732
-2.1524	-15.2482	3.50629
-2.11101	-15.2482	3.4854
-2.06962	-15.2482	3.46532
-2.02822	-15.2482	3.44599
-1.98683	-15.2482	3.42787
-1.94544	-15.2482	3.40847
-1.90405	-15.2482	3.38978
-1.86265	-15.2482	3.37196
-1.82126	-15.2482	3.35476
-1.77987	-15.2482	3.33716
-1.73848	-15.2482	3.3206
-1.69709	-15.2482	3.30403
-1.65569	-15.2482	3.2879
-1.6143	-15.2482	3.27169
-1.57291	-15.2482	3.25615
-1.53152	-15.2482	3.24148
-1.49012	-15.2482	3.2264
-1.44873	-15.2482	3.2115
-1.40734	-15.2482	3.19723
-1.36595	-15.2482	3.18364
-1.32455	-15.2482	3.17064
-1.28316	-15.2482	3.15738
-1.24177	-15.2482	3.14436
-1.20038	-15.2482	3.13207
-1.15898	-15.2482	3.12123
-1.11759	-15.2482	3.10947
-1.0762	-15.2482	3.09876
-1.03481	-15.2482	3.08842
-0.993416	-15.2482	3.07872
-0.952023	-15.2482	3.06949
-0.910631	-15.2482	3.05986
-0.869239	-15.2482	3.05115
-0.827846	-15.2482	3.04257
-0.786454	-15.2482	3.03464
-0.745062	-15.2482	3.02665
-0.703669	-15.2482	3.01969
-0.662277	-15.2482	3.01233
-0.620885	-15.2482	3.00712
-0.579492	-15.2482	3.00051
-0.5381	-15.2482	2.99542
-0.496708	-15.2482	2.99056
-0.455316	-15.2482	2.98588
-0.413923	-15.2482	2.98183
-0.372531	-15.2482	2.97878
-0.331139	-15.2482	2.97339
-0.289746	-15.2482	2.9703
-0.248354	-15.2482	2.96733
-0.206962	-15.2482	2.96572
-0.165569	-15.2482	2.96302
-0.124177	-15.2482	2.96178
-0.0827846	-15.2482	2.96152
-0.0413923	-15.2482	2.96046
-1.11022e-16	-15.2482	2.96004
0.0413923	-15.2482	2.96046
0.0827846	-15.2482	2.96152
0.124177	-15.2482	2.96178
0.165569	-15.2482	2.96302
0.206962	-15.2482	2.96572
0.248354	-15.2482	2.96733
0.289746	-15.2482	2.9703
0.331139	-15.2482	2.97339
0.372531	-15.2482	2.97878
0.413923	-15.2482	2.98183
0.455316	-15.2482	2.98588
0.496708	-15.2482	2.99056
0.5381	-15.2482	2.99542
0.579492	-15.2482	3.00051
0.620885	-15.2482	3.00712
0.662277	-15.2482	3.01233
0.703669	-15.2482	3.01969
0.745062	-15.2482	3.02665
0.786454	-15.2482	3.03464
0.827846	-15.2482	3.04257
0.869239	-15.2482	3.05115
0.910631	-15.2482	3.05986
0.952023	-15.2482	3.06949
0.993416	-15.2482	3.07872
1.03481	-15.2482	3.08842
1.0762	-15.2482	3.09876
1.11759	-15.2482	3.10947
1.15898	-15.2482	3.12123
1.20038	-15.2482	3.13207
1.24177	-15.2482	3.14436
1.28316	-15.2482	3.15738
1.32455	-15.2482	3.17064
1.36595	-15.2482	3.18364
1.40734	-15.2482	3.19723
1.44873	-15.2482	3.2115
1.49012	-15.2482	3.2264
1.53152	-15.2482	3.24148
1.57291	-15.2482	3.25615
1.6143	-15.2482	3.27169
1.65569	-15.2482	3.2879
1.69709	-15.2482	3.30403
1.73848	-15.2482	3.3206
1.77987	-15.2482	3.33716
1.82126	-15.2482	3.35476
1.86265	-15.2482	3.37196
1.90405	-15.2482	3.38978
1.94544	-15.2482	3.40847
1.98683	-15.2482	3.42787
2.02822	-15.2482	3.44599
2.06962	-15.2482	3.46532
2.11101	-15.2482	3.4854
2.1524	-15.2482	3.50629
2.19379	-15.2482	3.52732
2.23519	-15.2482	3.55062
2.27658	-15.2482	3.57237
2.31797	-15.2482	3.59633
2.35936	-15.2482	3.62002
2.40075	-15.2482	3.64707
2.44215	-15.2482	3.67355
2.48354	-15.2482	3.70154
2.52493	-15.2482	3.72871
2.56632	-15.2482	3.75676
2.60772	-15.2482	3.78772
2.64911	-15.2482	3.82008
2.6905	-15.2482	3.85301
2.73189	-15.2482	3.8871
2.77329	-15.2482	3.92436
2.81468	-15.2482	3.96158
2.85607	-15.2482	3.99933
2.89746	-15.2482	4.03808
2.93885	-15.2482	4.07613
2.98025	-15.2482	4.11571
3.02164	-15.2482	4.15703
3.06303	-15.2482	4.19801
3.10442	-15.2482	4.24092
3.14582	-15.2482	4.28344
3.18721	-15.2482	4.32896
3.2286	-15.2482	4.37294
3.26999	-15.2482	4.41891
3.31139	-15.2482	4.46569
3.35278	-15.2482	4.51264
3.39417	-15.2482	4.5602
3.43556	-15.2482	4.60841
3.47695	-15.2482	4.6553
3.51835	-15.2482	4.70355
3.55974	-15.2482	4.74628
3.60113	-15.2482	4.79058
3.64252	-15.2482	4.83698
3.68392	-15.2482	4.88182
3.72531	-15.2482	4.92661
3.7667	-15.2482	4.96884
3.80809	-15.2482	5.00891
3.84949	-15.2482	5.0484
3.89088	-15.2482	5.08504
3.93227	-15.2482	5.11779
3.97366	-15.2482	5.14199
4.01506	-15.2482	5.16107
4.05645	-15.2482	5.17655
4.09784	-15.2482	5.18465
4.13923	-15.2482	5.1891
4.18062	-15.2482	5.18465
4.22202	-15.2482	5.17655
4.26341	-15.2482	5.16107
4.3048	-15.2482	5.14199
4.34619	-15.2482	5.11779
4.38759	-15.2482	5.08504
4.42898	-15.2482	5.0484
4.47037	-15.2482	5.00891
4.51176	-15.2482	4.96884
4.55316	-15.2482	4.92661
4.59455	-15.2482	4.88182
4.63594	-15.2482	4.83698
4.67733	-15.2482	4.79058
4.71872	-15.2482	4.74628
4.76012	-15.2482	4.70355
4.80151	-15.2482	4.6553
4.8429	-15.2482	4.6084
4.88429	-15.2482	4.5602
4.92569	-15.2482	4.51264
4.96708	-15.2482	4.46569
5.00847	-15.2482	4.41891
5.04986	-15.2482	4.37293
5.09126	-15.2482	4.32896
5.13265	-15.2482	4.28344
5.17404	-15.2482	4.24092
5.21543	-15.2482	4.19801
5.25682	-15.2482	4.15703
5.29822	-15.2482	4.11571
5.33961	-15.2482	4.07613
5.381	-15.2482	4.03808
5.42239	-15.2482	3.99933
5.46379	-15.2482	3.96158
5.50518	-15.2482	3.92436
5.54657	-15.2482	3.88711
5.58796	-15.2482	3.85301
5.62936	-15.2482	3.82009
5.67075	-15.2482	3.78773
5.71214	-15.2482	3.75676
5.75353	-15.2482	3.72871
5.79492	-15.2482	3.70154
5.83632	-15.2482	3.67355
5.87771	-15.2482	3.64707
5.9191	-15.2482	3.62002
5.96049	-15.2482	3.59633
6.00189	-15.2482	3.57237
6.04328	-15.2482	3.55062
6.08467	-15.2482	3.52732
6.12606	-15.2482	3.50629
6.16746	-15.2482	3.4854
6.20885	-15.2482	3.46532
6.25024	-15.2482	3.44599
6.29163	-15.2482	3.42788
6.33303	-15.2482	3.40847
6.37442	-15.2482	3.38978
6.41581	-15.2482	3.37196
6.4572	-15.2482	3.35476
6.49859	-15.2482	3.33716
6.53999	-15.2482	3.3206
6.58138	-15.2482	3.30403
6.62277	-15.2482	3.2879
6.66416	-15.2482	3.27169
6.70556	-15.2482	3.25615
6.74695	-15.2482	3.24148
6.78834	-15.2482	3.2264
6.82973	-15.2482	3.2115
6.87113	-15.2482	3.19723
6.91252	-15.2482	3.18364
6.95391	-15.2482	3.17065
6.9953	-15.2482	3.15738
7.03669	-15.2482	3.14436
7.07809	-15.2482	3.13208
7.11948	-15.2482	3.12124
7.16087	-15.2482	3.10947
7.20226	-15.2482	3.09876
7.24366	-15.2482	3.08842
7.28505	-15.2482	3.07873
7.32644	-15.2482	3.06949
7.36783	-15.2482	3.05986
7.40923	-15.2482	3.05115
7.45062	-15.2482	3.04258
7.49201	-15.2482	3.03465
7.5334	-15.2482	3.02666
7.57479	-15.2482	3.01969
7.61619	-15.2482	3.01233
7.65758	-15.2482	3.00712
7.69897	-15.2482	3.00051
7.74036	-15.2482	2.99542
7.78176	-15.2482	2.99056
7.82315	-15.2482	2.98588
7.86454	-15.2482	2.98183
7.90593	-15.2482	2.97879
7.94733	-15.2482	2.97339
7.98872	-15.2482	2.9703
8.03011	-15.2482	2.96733
8.0715	-15.2482	2.96572
8.11289	-15.2482	2.96302
8.15429	-15.2482	2.96178
8.19568	-15.2482	2.96152
8.23707	-15.2482	2.96046
-8.27846	-15.1716	2.96782
-8.23707	-15.1716	2.9673
-8.19568	-15.1716	2.96817
-8.15429	-15.1716	2.96946
-8.11289	-15.1716	2.97144
-8.0715	-15.1716	2.97414
-8.03011	-15.1716	2.97516
-7.98872	-15.1716	2.97783
-7.94733	-15.1716	2.98197
-7.90593	-15.1716	2.98495
-7.86454	-15.1716	2.98915
-7.82315	-15.1716	2.99229
-7.78176	-15.1716	2.99763
-7.74036	-15.1716	3.00423
-7.69897	-15.1716	3.00928
-7.65758	-15.1716	3.01541
-7.61619	-15.1716	3.02127
-7.57479	-15.1716	3.02753
-7.5334	-15.1716	3.0341
-7.49201	-15.1716	3.04139
-7.45062	-15.1716	3.04914
-7.40923	-15.1716	3.05672
-7.36783	-15.1716	3.06458
-7.32644	-15.1716	3.07458
-7.28505	-15.1716	3.0832
-7.24366	-15.1716	3.09233
-7.20226	-15.1716	3.10222
-7.16087	-15.1716	3.11312
-7.11948	-15.1716	3.12465
-7.07809	-15.1716	3.13545
-7.03669	-15.1716	3.14673
-6.9953	-15.1716	3.15858
-6.95391	-15.1716	3.17079
-6.91252	-15.1716	3.18374
-6.87113	-15.1716	3.19676
-6.82973	-15.1716	3.20968
-6.78834	-15.1716	3.22342
-6.74695	-15.1716	3.23755
-6.70556	-15.1716	3.25226
-6.66416	-15.1716	3.26639
-6.62277	-15.1716	3.28221
-6.58138	-15.1716	3.29797
-6.53999	-15.1716	3.31451
-6.49859	-15.1716	3.32968
-6.4572	-15.1716	3.34673
-6.41581	-15.1716	3.36408
-6.37442	-15.1716	3.38285
-6.33303	-15.1716	3.40095
-6.29163	-15.1716	3.42052
-6.25024	-15.1716	3.44051
-6.20885	-15.1716	3.46082
-6.16746	-15.1716	3.48093
-6.12606	-15.1716	3.50114
-6.08467	-15.1716	3.52277
-6.04328	-15.1716	3.5433
-6.00189	-15.1716	3.56523
-5.96049	-15.1716	3.58735
-5.9191	-15.1716	3.61026
-5.87771	-15.1716	3.6367
-5.83632	-15.1716	3.66315
-5.79492	-15.1716	3.69085
-5.75353	-15.1716	3.71788
-5.71214	-15.1716	3.74868
-5.67075	-15.1716	3.77867
-5.62936	-15.1716	3.80864
-5.58796	-15.1716	3.83979
-5.54657	-15.1716	3.87074
-5.50518	-15.1716	3.90451
-5.46379	-15.1716	3.93942
-5.42239	-15.1716	3.97572
-5.381	-15.1716	4.01374
-5.33961	-15.1716	4.05188
-5.29822	-15.1716	4.09164
-5.25682	-15.1716	4.13321
-5.21543	-15.1716	4.17448
-5.17404	-15.1716	4.21688
-5.13265	-15.1716	4.26125
-5.09126	-15.1716	4.30615
-5.04986	-15.1716	4.3516
-5.00847	-15.1716	4.39566
-4.96708	-15.1716	4.44257
-4.92569	-15.1716	4.488
-4.88429	-15.1716	4.53405
-4.8429	-15.1716	4.57928
-4.80151	-15.1716	4.62241
-4.76012	-15.1716	4.66837
-4.71872	-15.1716	4.71421
-4.67733	-15.1716	4.75761
-4.63594	-15.1716	4.80042
-4.59455	-15.1716	4.84056
-4.55316	-15.1716	4.8811
-4.51176	-15.1716	4.91628
-4.47037	-15.1716	4.95191
-4.42898	-15.1716	4.98154
-4.38759	-15.1716	5.00913
-4.34619	-15.1716	5.03538
-4.3048	-15.1716	5.05358
-4.26341	-15.1716	5.06594
-4.22202	-15.1716	5.07378
-4.18062	-15.1716	5.07813
-4.13923	-15.1716	5.08394
-4.09784	-15.1716	5.07813
-4.05645	-15.1716	5.07378
-4.01506	-15.1716	5.06594
-3.97366	-15.1716	5.05358
-3.93227	-15.1716	5.03538
-3.89088	-15.1716	5.00913
-3.84949	-15.1716	4.98154
-3.80809	-15.1716	4.95191
-3.7667	-15.1716	4.91628
-3.72531	-15.1716	4.8811
-3.68392	-15.1716	4.84056
-3.64252	-15.1716	4.80042
-3.60113	-15.1716	4.75761
-3.55974	-15.1716	4.71421
-3.51835	-15.1716	4.66837
-3.47695	-15.1716	4.62241
-3.43556	-15.1716	4.57928
-3.39417	-15.1716	4.53405
-3.35278	-15.1716	4.488
-3.31139	-15.1716	4.44257
-3.26999	-15.1716	4.39566
-3.2286	-15.1716	4.3516
-3.18721	-15.1716	4.30615
-3.14582	-15.1716	4.26125
-3.10442	-15.1716	4.21688
-3.06303	-15.1716	4.17448
-3.02164	-15.1716	4.13321
-2.98025	-15.1716	4.09164
-2.93885	-15.1716	4.05188
-2.89746	-15.1716	4.01374
-2.85607	-15.1716	3.97572
-2.81468	-15.1716	3.93942
-2.77329	-15.1716	3.90451
-2.73189	-15.1716	3.87074
-2.6905	-15.1716	3.83979
-2.64911	-15.1716	3.80864
-2.60772	-15.1716	3.77867
-2.56632	-15.1716	3.74868
-2.52493	-15.1716	3.71788
-2.48354	-15.1716	3.69084
-2.44215	-15.1716	3.66314
-2.40075	-15.1716	3.6367
-2.35936	-15.1716	3.61026
-2.31797	-15.1716	3.58735
-2.27658	-15.1716	3.56523
-2.23519	-15.1716	3.5433
-2.19379	-15.1716	3.52276
-2.1524	-15.1716	3.50114
-2.11101	-15.1716	3.48093
-2.06962	-15.1716	3.46082
-2.02822	-15.1716	3.44051
-1.98683	-15.1716	3.42051
-1.94544	-15.1716	3.40095
-1.90405	-15.1716	3.38285
-1.86265	-15.1716	3.36408
-1.82126	-15.1716	3.34673
-1.77987	-15.1716	3.32968
-1.73848	-15.1716	3.31451
-1.69709	-15.1716	3.29797
-1.65569	-15.1716	3.28221
-1.6143	-15.1716	3.26639
-1.57291	-15.1716	3.25226
-1.53152	-15.1716	3.23754
-1.49012	-15.1716	3.22342
-1.44873	-15.1716	3.20968
-1.40734	-15.1716	3.19676
-1.36595	-15.1716	3.18374
-1.32455	-15.1716	3.17079
-1.28316	-15.1716	3.15858
-1.24177	-15.1716	3.14672
-1.20038	-15.1716	3.13545
-1.15898	-15.1716	3.12465
-1.11759	-15.1716	3.11312
-1.0762	-15.1716	3.10221
-1.03481	-15.1716	3.09233
-0.993416	-15.1716	3.0832
-0.952023	-15.1716	3.07458
-0.910631	-15.1716	3.06458
-0.869239	-15.1716	3.05671
-0.827846	-15.1716	3.04914
-0.786454	-15.1716	3.04139
-0.745062	-15.1716	3.0341
-0.703669	-15.1716	3.02753
-0.662277	-15.1716	3.02127
-0.620885	-15.1716	3.01541
-0.579492	-15.1716	3.00928
-0.5381	-15.1716	3.00423
-0.496708	-15.1716	2.99763
-0.455316	-15.1716	2.99228
-0.413923	-15.1716	2.98915
-0.372531	-15.1716	2.98495
-0.331139	-15.1716	2.98197
-0.289746	-15.1716	2.97783
-0.248354	-15.1716	2.97516
-0.206962	-15.1716	2.97414
-0.165569	-15.1716	2.97144
-0.124177	-15.1716	2.96946
-0.0827846	-15.1716	2.96817
-0.0413923	-15.1716	2.9673
-1.11022e-16	-15.1716	2.96782
0.0413923	-15.1716	2.9673
0.0827846	-15.1716	2.96817
0.124177	-15.1716	2.96946
0.165569	-15.1716	2.97144
0.206962	-15.1716	2.97414
0.248354	-15.1716	2.97516
0.289746	-15.1716	2.97783
0.331139	-15.1716	2.98197
0.372531	-15.1716	2.98495
0.413923	-15.1716	2.98915
0.455316	-15.1716	2.99228
0.496708	-15.1716	2.99763
0.5381	-15.1716	3.00423
0.579492	-15.1716	3.00928
0.620885	-15.1716	3.01541
0.662277	-15.1716	3.02127
0.703669	-15.1716	3.02753
0.745062	-15.1716	3.0341
0.786454	-15.1716	3.04139
0.827846	-15.1716	3.04914
0.869239	-15.1716	3.05671
0.910631	-15.1716	3.06458
0.952023	-15.1716	3.07458
0.993416	-15.1716	3.0832
1.03481	-15.1716	3.09233
1.0762	-15.1716	3.10221
1.11759	-15.1716	3.11312
1.15898	-15.1716	3.12465
1.20038	-15.1716	3.13545
1.24177	-15.1716	3.14672
1.28316	-15.1716	3.15858
1.32455	-15.1716	3.17079
1.36595	-15.1716	3.18374
1.40734	-15.1716	3.19676
1.44873	-15.1716	3.20968
1.49012	-15.1716	3.22342
1.53152	-15.1716	3.23754
1.57291	-15.1716	3.25226
1.6143	-15.1716	3.26639
1.65569	-15.1716	3.28221
1.69709	-15.1716	3.29797
1.73848	-15.1716	3.31451
1.77987	-15.1716	3.32968
1.82126	-15.1716	3.34673
1.86265	-15.1716	3.36408
1.90405	-15.1716	3.38285
1.94544	-15.1716	3.40095
1.98683	-15.1716	3.42051
2.02822	-15.1716	3.44051
2.06962	-15.1716	3.46082
2.11101	-15.1716	3.48093
2.1524	-15.1716	3.50114
2.19379	-15.1716	3.52276
2.23519	-15.1716	3.5433
2.27658	-15.1716	3.56523
2.31797	-15.1716	3.58735
2.35936	-15.1716	3.61026
2.40075	-15.1716	3.6367
2.44215	-15.1716	3.66314
2.48354	-15.1716	3.69084
2.52493	-15.1716	3.71788
2.56632	-15.1716	3.74868
2.60772	-15.1716	3.77867
2.64911	-15.1716	3.80864
2.6905	-15.1716	3.83979
2.73189	-15.1716	3.87074
2.77329	-15.1716	3.90451
2.81468	-15.1716	3.93942
2.85607	-15.1716	3.97572
2.89746	-15.1716	4.01374
2.93885	-15.1716	4.05188
2.98025	-15.1716	4.09164
3.02164	-15.1716	4.13321
3.06303	-15.1716	4.17448
3.10442	-15.1716	4.21688
3.14582	-15.1716	4.26125
3.18721	-15.1716	4.30615
3.2286	-15.1716	4.3516
3.26999	-15.1716	4.39566
3.31139	-15.1716	4.44257
3.35278	-15.1716	4.488
3.39417	-15.1716	4.53405
3.43556	-15.1716	4.57928
3.47695	-15.1716	4.62241
3.51835	-15.1716	4.66837
3.55974	-15.1716	4.71421
3.60113	-15.1716	4.75761
3.64252	-15.1716	4.80042
3.68392	-15.1716	4.84056
3.72531	-15.1716	4.8811
3.7667	-15.1716	4.91628
3.80809	-15.1716	4.95191
3.84949	-15.1716	4.98154
3.89088	-15.1716	5.00913
3.93227	-15.1716	5.03538
3.97366	-15.1716	5.05358
4.01506	-15.1716	5.06594
4.05645	-15.1716	5.07378
4.09784	-15.1716	5.07813
4.13923	-15.1716	5.08394
4.18062	-15.1716	5.07813
4.22202	-15.1716	5.07378
4.26341	-15.1716	5.06594
4.3048	-15.1716	5.05358
4.34619	-15.1716	5.03538
4.38759	-15.1716	5.00913
4.42898	-15.1716	4.98154
4.47037	-15.1716	4.95191
4.51176	-15.1716	4.91628
4.55316	-15.1716	4.8811
4.59455	-15.1716	4.84056
4.63594	-15.1716	4.80042
4.67733	-15.1716	4.75761
4.71872	-15.1716	4.71421
4.76012	-15.1716	4.66837
4.80151	-15.1716	4.62241
4.8429	-15.1716	4.57928
4.88429	-15.1716	4.53405
4.92569	-15.1716	4.488
4.96708	-15.1716	4.44257
5.00847	-15.1716	4.39566
5.04986	-15.1716	4.3516
5.09126	-15.1716	4.30615
5.13265	-15.1716	4.26125
5.17404	-15.1716	4.21688
5.21543	-15.1716	4.17448
5.25682	-15.1716	4.13321
5.29822	-15.1716	4.09164
5.33961	-15.1716	4.05188
5.381	-15.1716	4.01374
5.42239	-15.1716	3.97572
5.46379	-15.1716	3.93942
5.50518	-15.1716	3.90451
5.54657	-15.1716	3.87074
5.58796	-15.1716	3.83979
5.62936	-15.1716	3.80864
5.67075	-15.1716	3.77867
5.71214	-15.1716	3.74868
5.75353	-15.1716	3.71788
5.79492	-15.1716	3.69085
5.83632	-15.1716	3.66315
5.87771	-15.1716	3.6367
5.9191	-15.1716	3.61026
5.96049	-15.1716	3.58735
6.00189	-15.1716	3.56523
6.04328	-15.1716	3.5433
6.08467	-15.1716	3.52277
6.12606	-15.1716	3.50114
6.16746	-15.1716	3.48093
6.20885	-15.1716	3.46082
6.25024	-15.1716	3.44051
6.29163	-15.1716	3.42052
6.33303	-15.1716	3.40095
6.37442	-15.1716	3.38285
6.41581	-15.1716	3.36408
6.4572	-15.1716	3.34673
6.49859	-15.1716	3.32968
6.53999	-15.1716	3.31451
6.58138	-15.1716	3.29797
6.62277	-15.1716	3.28221
6.66416	-15.1716	3.26639
6.70556	-15.1716	3.25226
6.74695	-15.1716	3.23755
6.78834	-15.1716	3.22342
6.82973	-15.1716	3.20968
6.87113	-15.1716	3.19676
6.91252	-15.1716	3.18374
6.95391	-15.1716	3.17079
6.9953	-15.1716	3.15858
7.03669	-15.1716	3.14673
7.07809	-15.1716	3.13545
7.11948	-15.1716	3.12465
7.16087	-15.1716	3.11312
7.20226	-15.1716	3.10222
7.24366	-15.1716	3.09233
7.28505	-15.1716	3.0832
7.32644	-15.1716	3.07458
7.36783	-15.1716	3.06458
7.40923	-15.1716	3.05672
7.45062	-15.1716	3.04914
7.49201	-15.1716	3.04139
7.5334	-15.1716	3.0341
7.57479	-15.1716	3.02753
7.61619	-15.1716	3.02127
7.65758	-15.1716	3.01541
7.69897	-15.1716	3.00928
7.74036	-15.1716	3.00423
7.78176	-15.1716	2.99763
7.82315	-15.1716	2.99229
7.86454	-15.1716	2.98915
7.90593	-15.1716	2.98495
7.94733	-15.1716	2.98197
7.98872	-15.1716	2.97783
8.03011	-15.1716	2.97516
8.0715	-15.1716	2.97414
8.11289	-15.1716	2.97144
8.15429	-15.1716	2.96946
8.19568	-15.1716	2.96817
8.23707	-15.1716	2.9673
-8.27846	-15.095	2.9781
-8.23707	-15.095	2.97797
-8.19568	-15.095	2.97864
-8.15429	-15.095	2.97949
-8.11289	-15.095	2.98071
-8.0715	-15.095	2.98245
-8.03011	-15.095	2.98481
-7.98872	-15.095	2.98784
-7.94733	-15.095	2.99203
-7.90593	-15.095	2.99588
-7.86454	-15.095	2.99981
-7.82315	-15.095	3.00344
-7.78176	-15.095	3.00867
-7.74036	-15.095	3.0144
-7.69897	-15.095	3.0199
-7.65758	-15.095	3.02475
-7.61619	-15.095	3.03085
-7.57479	-15.095	3.03751
-7.5334	-15.095	3.04444
-7.49201	-15.095	3.05071
-7.45062	-15.095	3.05813
-7.40923	-15.095	3.06569
-7.36783	-15.095	3.07403
-7.32644	-15.095	3.08243
-7.28505	-15.095	3.0913
-7.24366	-15.095	3.10026
-7.20226	-15.095	3.10944
-7.16087	-15.095	3.11878
-7.11948	-15.095	3.12882
-7.07809	-15.095	3.13819
-7.03669	-15.095	3.14791
-6.9953	-15.095	3.16084
-6.95391	-15.095	3.1722
-6.91252	-15.095	3.183
-6.87113	-15.095	3.19465
-6.82973	-15.095	3.20714
-6.78834	-15.095	3.2205
-6.74695	-15.095	3.23343
-6.70556	-15.095	3.24703
-6.66416	-15.095	3.26007
-6.62277	-15.095	3.27561
-6.58138	-15.095	3.29084
-6.53999	-15.095	3.30613
-6.49859	-15.095	3.32278
-6.4572	-15.095	3.34002
-6.41581	-15.095	3.35722
-6.37442	-15.095	3.37481
-6.33303	-15.095	3.39315
-6.29163	-15.095	3.41239
-6.25024	-15.095	3.42969
-6.20885	-15.095	3.44841
-6.16746	-15.095	3.46702
-6.12606	-15.095	3.48755
-6.08467	-15.095	3.50912
-6.04328	-15.095	3.53187
-6.00189	-15.095	3.55503
-5.96049	-15.095	3.57926
-5.9191	-15.095	3.60513
-5.87771	-15.095	3.63091
-5.83632	-15.095	3.65536
-5.79492	-15.095	3.68136
-5.75353	-15.095	3.70667
-5.71214	-15.095	3.73355
-5.67075	-15.095	3.76194
-5.62936	-15.095	3.79236
-5.58796	-15.095	3.82232
-5.54657	-15.095	3.85406
-5.50518	-15.095	3.88728
-5.46379	-15.095	3.92215
-5.42239	-15.095	3.95576
-5.381	-15.095	3.99245
-5.33961	-15.095	4.02884
-5.29822	-15.095	4.06857
-5.25682	-15.095	4.10932
-5.21543	-15.095	4.14923
-5.17404	-15.095	4.19071
-5.13265	-15.095	4.23383
-5.09126	-15.095	4.27682
-5.04986	-15.095	4.32038
-5.00847	-15.095	4.36404
-4.96708	-15.095	4.40813
-4.92569	-15.095	4.45034
-4.88429	-15.095	4.49418
-4.8429	-15.095	4.53877
-4.80151	-15.095	4.57965
-4.76012	-15.095	4.62336
-4.71872	-15.095	4.66369
-4.67733	-15.095	4.70366
-4.63594	-15.095	4.74012
-4.59455	-15.095	4.77515
-4.55316	-15.095	4.80852
-4.51176	-15.095	4.83747
-4.47037	-15.095	4.86418
-4.42898	-15.095	4.88863
-4.38759	-15.095	4.90816
-4.34619	-15.095	4.92413
-4.3048	-15.095	4.93566
-4.26341	-15.095	4.94444
-4.22202	-15.095	4.95063
-4.18062	-15.095	4.95311
-4.13923	-15.095	4.95675
-4.09784	-15.095	4.95311
-4.05645	-15.095	4.95063
-4.01506	-15.095	4.94444
-3.97366	-15.095	4.93566
-3.93227	-15.095	4.92413
-3.89088	-15.095	4.90816
-3.84949	-15.095	4.88863
-3.80809	-15.095	4.86418
-3.7667	-15.095	4.83747
-3.72531	-15.095	4.80853
-3.68392	-15.095	4.77515
-3.64252	-15.095	4.74012
-3.60113	-15.095	4.70366
-3.55974	-15.095	4.66369
-3.51835	-15.095	4.62337
-3.47695	-15.095	4.57965
-3.43556	-15.095	4.53878
-3.39417	-15.095	4.49418
-3.35278	-15.095	4.45034
-3.31139	-15.095	4.40813
-3.26999	-15.095	4.36404
-3.2286	-15.095	4.32038
-3.18721	-15.095	4.27682
-3.14582	-15.095	4.23383
-3.10442	-15.095	4.19071
-3.06303	-15.095	4.14923
-3.02164	-15.095	4.10932
-2.98025	-15.095	4.06857
-2.93885	-15.095	4.02884
-2.89746	-15.095	3.99245
-2.85607	-15.095	3.95576
-2.81468	-15.095	3.92215
-2.77329	-15.095	3.88728
-2.73189	-15.095	3.85406
-2.6905	-15.095	3.82232
-2.64911	-15.095	3.79236
-2.60772	-15.095	3.76194
-2.56632	-15.095	3.73355
-2.52493	-15.095	3.70667
-2.48354	-15.095	3.68136
-2.44215	-15.095	3.65536
-2.40075	-15.095	3.63091
-2.35936	-15.095	3.60513
-2.31797	-15.095	3.57925
-2.27658	-15.095	3.55503
-2.23519	-15.095	3.53187
-2.19379	-15.095	3.50912
-2.1524	-15.095	3.48755
-2.11101	-15.095	3.46701
-2.06962	-15.095	3.4484
-2.02822	-15.095	3.42968
-1.98683	-15.095	3.41239
-1.94544	-15.095	3.39315
-1.90405	-15.095	3.37481
-1.86265	-15.095	3.35722
-1.82126	-15.095	3.34002
-1.77987	-15.095	3.32278
-1.73848	-15.095	3.30613
-1.69709	-15.095	3.29084
-1.65569	-15.095	3.27561
-1.6143	-15.095	3.26006
-1.57291	-15.095	3.24703
-1.53152	-15.095	3.23342
-1.49012	-15.095	3.2205
-1.44873	-15.095	3.20714
-1.40734	-15.095	3.19464
-1.36595	-15.095	3.183
-1.32455	-15.095	3.1722
-1.28316	-15.095	3.16084
-1.24177	-15.095	3.14791
-1.20038	-15.095	3.13819
-1.15898	-15.095	3.12882
-1.11759	-15.095	3.11878
-1.0762	-15.095	3.10944
-1.03481	-15.095	3.10026
-0.993416	-15.095	3.0913
-0.952023	-15.095	3.08243
-0.910631	-15.095	3.07403
-0.869239	-15.095	3.06569
-0.827846	-15.095	3.05813
-0.786454	-15.095	3.05071
-0.745062	-15.095	3.04444
-0.703669	-15.095	3.03751
-0.662277	-15.095	3.03085
-0.620885	-15.095	3.02475
-0.579492	-15.095	3.0199
-0.5381	-15.095	3.01439
-0.496708	-15.095	3.00867
-0.455316	-15.095	3.00344
-0.413923	-15.095	2.99981
-0.372531	-15.095	2.99587
-0.331139	-15.095	2.99203
-0.289746	-15.095	2.98784
-0.248354	-15.095	2.9848
-0.206962	-15.095	2.98245
-0.165569	-15.095	2.98071
-0.124177	-15.095	2.97949
-0.0827846	-15.095	2.97864
-0.0413923	-15.095	2.97797
-1.11022e-16	-15.095	2.9781
0.0413923	-15.095	2.97797
0.0827846	-15.095	2.97864
0.124177	-15.095	2.97949
0.165569	-15.095	2.98071
0.206962	-15.095	2.98245
0.248354	-15.095	2.9848
0.289746	-15.095	2.98784
0.331139	-15.095	2.99203
0.372531	-15.095	2.99587
0.413923	-15.095	2.99981
0.455316	-15.095	3.00344
0.496708	-15.095	3.00867
0.5381	-15.095	3.01439
0.579492	-15.095	3.0199
0.620885	-15.095	3.02475
0.662277	-15.095	3.03085
0.703669	-15.095	3.03751
0.745062	-15.095	3.04444
0.786454	-15.095	3.05071
0.827846	-15.095	3.05813
0.869239	-15.095	3.06569
0.910631	-15.095	3.07403
0.952023	-15.095	3.08243
0.993416	-15.095	3.0913
1.03481	-15.095	3.10026
1.0762	-15.095	3.10944
1.11759	-15.095	3.11878
1.15898	-15.095	3.12882
1.20038	-15.095	3.13819
1.24177	-15.095	3.14791
1.28316	-15.095	3.16084
1.32455	-15.095	3.1722
1.36595	-15.095	3.183
1.40734	-15.095	3.19464
1.44873	-15.095	3.20714
1.49012	-15.095	3.2205
1.53152	-15.095	3.23342
1.57291	-15.095	3.24703
1.6143	-15.095	3.26006
1.65569	-15.095	3.27561
1.69709	-15.095	3.29084
1.73848	-15.095	3.30613
1.77987	-15.095	3.32278
1.82126	-15.095	3.34002
1.86265	-15.095	3.35722
1.90405	-15.095	3.37481
1.94544	-15.095	3.39315
1.98683	-15.095	3.41239
2.02822	-15.095	3.42968
2.06962	-15.095	3.4484
2.11101	-15.095	3.46701
2.1524	-15.095	3.48755
2.19379	-15.095	3.50912
2.23519	-15.095	3.53187
2.27658	-15.095	3.55503
2.31797	-15.095	3.57925
2.35936	-15.095	3.60513
2.40075	-15.095	3.63091
2.44215	-15.095	3.65536
2.48354	-15.095	3.68136
2.52493	-15.095	3.70667
2.56632	-15.095	3.73355
2.60772	-15.095	3.76194
2.64911	-15.095	3.79236
2.6905	-15.095	3.82232
2.73189	-15.095	3.85406
2.77329	-15.095	3.88728
2.81468	-15.095	3.92215
2.85607	-15.095	3.95576
2.89746	-15.095	3.99245
2.93885	-15.095	4.02884
2.98025	-15.095	4.06857
3.02164	-15.095	4.10932
3.06303	-15.095	4.14923
3.10442	-15.095	4.19071
3.14582	-15.095	4.23383
3.18721	-15.095	4.27682
3.2286	-15.095	4.32038
3.26999	-15.095	4.36404
3.31139	-15.095	4.40813
3.35278	-15.095	4.45034
3.39417	-15.095	4.49418
3.43556	-15.095	4.53878
3.47695	-15.095	4.57965
3.51835	-15.095	4.62337
3.55974	-15.095	4.66369
3.60113	-15.095	4.70366
3.64252	-15.095	4.74012
3.68392	-15.095	4.77515
3.72531	-15.095	4.80853
3.7667	-15.095	4.83747
3.80809	-15.095	4.86418
3.84949	-15.095	4.88863
3.89088	-15.095	4.90816
3.93227	-15.095	4.92413
3.97366	-15.095	4.93566
4.01506	-15.095	4.94444
4.05645	-15.095	4.95063
4.09784	-15.095	4.95311
4.13923	-15.095	4.95675
4.18062	-15.095	4.95311
4.22202	-15.095	4.95063
4.26341	-15.095	4.94444
4.3048	-15.095	4.93566
4.34619	-15.095	4.92413
4.38759	-15.095	4.90816
4.42898	-15.095	4.88863
4.47037	-15.095	4.86418
4.51176	-15.095	4.83747
4.55316	-15.095	4.80852
4.59455	-15.095	4.77515
4.63594	-15.095	4.74012
4.67733	-15.095	4.70366
4.71872	-15.095	4.66369
4.76012	-15.095	4.62336
4.80151	-15.095	4.57965
4.8429	-15.095	4.53877
4.88429	-15.095	4.49418
4.92569	-15.095	4.45034
4.96708	-15.095	4.40813
5.00847	-15.095	4.36404
5.04986	-15.095	4.32038
5.09126	-15.095	4.27682
5.13265	-15.095	4.23383
5.17404	-15.095	4.19071
5.21543	-15.095	4.14923
5.25682	-15.095	4.10932
5.29822	-15.095	4.06857
5.33961	-15.095	4.02884
5.381	-15.095	3.99245
5.42239	-15.095	3.95576
5.46379	-15.095	3.92215
5.50518	-15.095	3.88728
5.54657	-15.095	3.85406
5.58796	-15.095	3.82232
5.62936	-15.095	3.79236
5.67075	-15.095	3.76194
5.71214	-15.095	3.73355
5.75353	-15.095	3.70667
5.79492	-15.095	3.68136
5.83632	-15.095	3.65536
5.87771	-15.095	3.63091
5.9191	-15.095	3.60513
5.96049	-15.095	3.57926
6.00189	-15.095	3.55503
6.04328	-15.095	3.53187
6.08467	-15.095	3.50912
6.12606	-15.095	3.48755
6.16746	-15.095	3.46702
6.20885	-15.095	3.44841
6.25024	-15.095	3.42969
6.29163	-15.095	3.41239
6.33303	-15.095	3.39315
6.37442	-15.095	3.37481
6.41581	-15.095	3.35722
6.4572	-15.095	3.34002
6.49859	-15.095	3.32278
6.53999	-15.095	3.30613
6.58138	-15.095	3.29084
6.62277	-15.095	3.27561
6.66416	-15.095	3.26007
6.70556	-15.095	3.24703
6.74695	-15.095	3.23343
6.78834	-15.095	3.2205
6.82973	-15.095	3.20714
6.87113	-15.095	3.19465
6.91252	-15.095	3.183
6.95391	-15.095	3.1722
6.9953	-15.095	3.16084
7.03669	-15.095	3.14791
7.07809	-15.095	3.13819
7.11948	-15.095	3.12882
7.16087	-15.095	3.11878
7.20226	-15.095	3.10944
7.24366	-15.095	3.10026
7.28505	-15.095	3.0913
7.32644	-15.095	3.08243
7.36783	-15.095	3.07403
7.40923	-15.095	3.06569
7.45062	-15.095	3.05813
7.49201	-15.095	3.05071
7.5334	-15.095	3.04444
7.57479	-15.095	3.03751
7.61619	-15.095	3.03085
7.65758	-15.095	3.02475
7.69897	-15.095	3.0199
7.74036	-15.095	3.0144
7.78176	-15.095	3.00867
7.82315	-15.095	3.00344
7.86454	-15.095	2.99981
7.90593	-15.095	2.99588
7.94733	-15.095	2.99203
7.98872	-15.095	2.98784
8.03011	-15.095	2.98481
8.0715	-15.095	2.98245
8.11289	-15.095	2.98071
8.15429	-15.095	2.97949
8.19568	-15.095	2.97864
8.23707	-15.095	2.97797
-8.27846	-15.0183	2.99073
-8.23707	-15.0183	2.99105
-8.19568	-15.0183	2.9917
-8.15429	-15.0183	2.99276
-8.11289	-15.0183	2.99499
-8.0715	-15.0183	2.99614
-8.03011	-15.0183	2.99832
-7.98872	-15.0183	3.00088
-7.94733	-15.0183	3.00354
-7.90593	-15.0183	3.00905
-7.86454	-15.0183	3.01169
-7.82315	-15.0183	3.01518
-7.78176	-15.0183	3.02072
-7.74036	-15.0183	3.02646
-7.69897	-15.0183	3.03095
-7.65758	-15.0183	3.03624
-7.61619	-15.0183	3.04202
-7.57479	-15.0183	3.04872
-7.5334	-15.0183	3.05511
-7.49201	-15.0183	3.06182
-7.45062	-15.0183	3.06897
-7.40923	-15.0183	3.07569
-7.36783	-15.0183	3.08382
-7.32644	-15.0183	3.09087
-7.28505	-15.0183	3.09928
-7.24366	-15.0183	3.10692
-7.20226	-15.0183	3.11595
-7.16087	-15.0183	3.12513
-7.11948	-15.0183	3.13341
-7.07809	-15.0183	3.14285
-7.03669	-15.0183	3.15284
-6.9953	-15.0183	3.16341
-6.95391	-15.0183	3.17399
-6.91252	-15.0183	3.18369
-6.87113	-15.0183	3.19549
-6.82973	-15.0183	3.20676
-6.78834	-15.0183	3.21788
-6.74695	-15.0183	3.23066
-6.70556	-15.0183	3.24212
-6.66416	-15.0183	3.25578
-6.62277	-15.0183	3.27006
-6.58138	-15.0183	3.28488
-6.53999	-15.0183	3.30032
-6.49859	-15.0183	3.31575
-6.4572	-15.0183	3.32974
-6.41581	-15.0183	3.34521
-6.37442	-15.0183	3.36189
-6.33303	-15.0183	3.37827
-6.29163	-15.0183	3.3962
-6.25024	-15.0183	3.41467
-6.20885	-15.0183	3.43472
-6.16746	-15.0183	3.45557
-6.12606	-15.0183	3.47781
-6.08467	-15.0183	3.49978
-6.04328	-15.0183	3.52269
-6.00189	-15.0183	3.54519
-5.96049	-15.0183	3.56716
-5.9191	-15.0183	3.59096
-5.87771	-15.0183	3.61516
-5.83632	-15.0183	3.64099
-5.79492	-15.0183	3.6679
-5.75353	-15.0183	3.69301
-5.71214	-15.0183	3.72039
-5.67075	-15.0183	3.74882
-5.62936	-15.0183	3.77967
-5.58796	-15.0183	3.80841
-5.54657	-15.0183	3.83959
-5.50518	-15.0183	3.87056
-5.46379	-15.0183	3.90432
-5.42239	-15.0183	3.9374
-5.381	-15.0183	3.97274
-5.33961	-15.0183	4.00645
-5.29822	-15.0183	4.04413
-5.25682	-15.0183	4.08114
-5.21543	-15.0183	4.11827
-5.17404	-15.0183	4.1584
-5.13265	-15.0183	4.19909
-5.09126	-15.0183	4.2391
-5.04986	-15.0183	4.28064
-5.00847	-15.0183	4.31856
-4.96708	-15.0183	4.36073
-4.92569	-15.0183	4.40016
-4.88429	-15.0183	4.44142
-4.8429	-15.0183	4.48048
-4.80151	-15.0183	4.52007
-4.76012	-15.0183	4.5564
-4.71872	-15.0183	4.59319
-4.67733	-15.0183	4.62768
-4.63594	-15.0183	4.65854
-4.59455	-15.0183	4.68551
-4.55316	-15.0183	4.71383
-4.51176	-15.0183	4.73809
-4.47037	-15.0183	4.75871
-4.42898	-15.0183	4.77293
-4.38759	-15.0183	4.78512
-4.34619	-15.0183	4.79582
-4.3048	-15.0183	4.80565
-4.26341	-15.0183	4.8117
-4.22202	-15.0183	4.81722
-4.18062	-15.0183	4.82014
-4.13923	-15.0183	4.8239
-4.09784	-15.0183	4.82014
-4.05645	-15.0183	4.81722
-4.01506	-15.0183	4.8117
-3.97366	-15.0183	4.80565
-3.93227	-15.0183	4.79582
-3.89088	-15.0183	4.78512
-3.84949	-15.0183	4.77293
-3.80809	-15.0183	4.75871
-3.7667	-15.0183	4.73809
-3.72531	-15.0183	4.71383
-3.68392	-15.0183	4.68551
-3.64252	-15.0183	4.65854
-3.60113	-15.0183	4.62768
-3.55974	-15.0183	4.59319
-3.51835	-15.0183	4.5564
-3.47695	-15.0183	4.52007
-3.43556	-15.0183	4.48048
-3.39417	-15.0183	4.44142
-3.35278	-15.0183	4.40016
-3.31139	-15.0183	4.36073
-3.26999	-15.0183	4.31856
-3.2286	-15.0183	4.28064
-3.18721	-15.0183	4.2391
-3.14582	-15.0183	4.19909
-3.10442	-15.0183	4.1584
-3.06303	-15.0183	4.11827
-3.02164	-15.0183	4.08114
-2.98025	-15.0183	4.04413
-2.93885	-15.0183	4.00645
-2.89746	-15.0183	3.97274
-2.85607	-15.0183	3.9374
-2.81468	-15.0183	3.90432
-2.77329	-15.0183	3.87056
-2.73189	-15.0183	3.83959
-2.6905	-15.0183	3.80841
-2.64911	-15.0183	3.77966
-2.60772	-15.0183	3.74882
-2.56632	-15.0183	3.72039
-2.52493	-15.0183	3.69301
-2.48354	-15.0183	3.6679
-2.44215	-15.0183	3.64099
-2.40075	-15.0183	3.61516
-2.35936	-15.0183	3.59096
-2.31797	-15.0183	3.56716
-2.27658	-15.0183	3.54519
-2.23519	-15.0183	3.52269
-2.19379	-15.0183	3.49978
-2.1524	-15.0183	3.4778
-2.11101	-15.0183	3.45557
-2.06962	-15.0183	3.43472
-2.02822	-15.0183	3.41467
-1.98683	-15.0183	3.3962
-1.94544	-15.0183	3.37826
-1.90405	-15.0183	3.36188
-1.86265	-15.0183	3.34521
-1.82126	-15.0183	3.32974
-1.77987	-15.0183	3.31575
-1.73848	-15.0183	3.30032
-1.69709	-15.0183	3.28487
-1.65569	-15.0183	3.27006
-1.6143	-15.0183	3.25577
-1.57291	-15.0183	3.24212
-1.53152	-15.0183	3.23066
-1.49012	-15.0183	3.21788
-1.44873	-15.0183	3.20676
-1.40734	-15.0183	3.19549
-1.36595	-15.0183	3.18369
-1.32455	-15.0183	3.17399
-1.28316	-15.0183	3.16341
-1.24177	-15.0183	3.15284
-1.20038	-15.0183	3.14285
-1.15898	-15.0183	3.1334
-1.11759	-15.0183	3.12513
-1.0762	-15.0183	3.11595
-1.03481	-15.0183	3.10692
-0.993416	-15.0183	3.09927
-0.952023	-15.0183	3.09087
-0.910631	-15.0183	3.08382
-0.869239	-15.0183	3.07569
-0.827846	-15.0183	3.06896
-0.786454	-15.0183	3.06182
-0.745062	-15.0183	3.05511
-0.703669	-15.0183	3.04872
-0.662277	-15.0183	3.04202
-0.620885	-15.0183	3.03624
-0.579492	-15.0183	3.03095
-0.5381	-15.0183	3.02646
-0.496708	-15.0183	3.02072
-0.455316	-15.0183	3.01518
-0.413923	-15.0183	3.01169
-0.372531	-15.0183	3.00905
-0.331139	-15.0183	3.00354
-0.289746	-15.0183	3.00088
-0.248354	-15.0183	2.99831
-0.206962	-15.0183	2.99614
-0.165569	-15.0183	2.99499
-0.124177	-15.0183	2.99276
-0.0827846	-15.0183	2.9917
-0.0413923	-15.0183	2.99105
-1.11022e-16	-15.0183	2.99073
0.0413923	-15.0183	2.99105
0.0827846	-15.0183	2.9917
0.124177	-15.0183	2.99276
0.165569	-15.0183	2.99499
0.206962	-15.0183	2.99614
0.248354	-15.0183	2.99831
0.289746	-15.0183	3.00088
0.331139	-15.0183	3.00354
0.372531	-15.0183	3.00905
0.413923	-15.0183	3.01169
0.455316	-15.0183	3.01518
0.496708	-15.0183	3.02072
0.5381	-15.0183	3.02646
0.579492	-15.0183	3.03095
0.620885	-15.0183	3.03624
0.662277	-15.0183	3.04202
0.703669	-15.0183	3.04872
0.745062	-15.0183	3.05511
0.786454	-15.0183	3.06182
0.827846	-15.0183	3.06896
0.869239	-15.0183	3.07569
0.910631	-15.0183	3.08382
0.952023	-15.0183	3.09087
0.993416	-15.0183	3.09927
1.03481	-15.0183	3.10692
1.0762	-15.0183	3.11595
1.11759	-15.0183	3.12513
1.15898	-15.0183	3.1334
1.20038	-15.0183	3.14285
1.24177	-15.0183	3.15284
1.28316	-15.0183	3.16341
1.32455	-15.0183	3.17399
1.36595	-15.0183	3.18369
1.40734	-15.0183	3.19549
1.44873	-15.0183	3.20676
1.49012	-15.0183	3.21788
1.53152	-15.0183	3.23066
1.57291	-15.0183	3.24212
1.6143	-15.0183	3.25577
1.65569	-15.0183	3.27006
1.69709	-15.0183	3.28487
1.73848	-15.0183	3.30032
1.77987	-15.0183	3.31575
1.82126	-15.0183	3.32974
1.86265	-15.0183	3.34521
1.90405	-15.0183	3.36188
1.94544	-15.0183	3.37826
1.98683	-15.0183	3.3962
2.02822	-15.0183	3.41467
2.06962	-15.0183	3.43472
2.11101	-15.0183	3.45557
2.1524	-15.0183	3.4778
2.19379	-15.0183	3.49978
2.23519	-15.0183	3.52269
2.27658	-15.0183	3.54519
2.31797	-15.0183	3.56716
2.35936	-15.0183	3.59096
2.40075	-15.0183	3.61516
2.44215	-15.0183	3.64099
2.48354	-15.0183	3.6679
2.52493	-15.0183	3.69301
2.56632	-15.0183	3.72039
2.60772	-15.0183	3.74882
2.64911	-15.0183	3.77966
2.6905	-15.0183	3.80841
2.73189	-15.0183	3.83959
2.77329	-15.0183	3.87056
2.81468	-15.0183	3.90432
2.85607	-15.0183	3.9374
2.89746	-15.0183	3.97274
2.93885	-15.0183	4.00645
2.98025	-15.0183	4.04413
3.02164	-15.0183	4.08114
3.06303	-15.0183	4.11827
3.10442	-15.0183	4.1584
3.14582	-15.0183	4.19909
3.18721	-15.0183	4.2391
3.2286	-15.0183	4.28064
3.26999	-15.0183	4.31856
3.31139	-15.0183	4.36073
3.35278	-15.0183	4.40016
3.39417	-15.0183	4.44142
3.43556	-15.0183	4.48048
3.47695	-15.0183	4.52007
3.51835	-15.0183	4.5564
3.55974	-15.0183	4.59319
3.60113	-15.0183	4.62768
3.64252	-15.0183	4.65854
3.68392	-15.0183	4.68551
3.72531	-15.0183	4.71383
3.7667	-15.0183	4.73809
3.80809	-15.0183	4.75871
3.84949	-15.0183	4.77293
3.89088	-15.0183	4.78512
3.93227	-15.0183	4.79582
3.97366	-15.0183	4.80565
4.01506	-15.0183	4.8117
4.05645	-15.0183	4.81722
4.09784	-15.0183	4.82014
4.13923	-15.0183	4.8239
4.18062	-15.0183	4.82014
4.22202	-15.0183	4.81722
4.26341	-15.0183	4.8117
4.3048	-15.0183	4.80565
4.34619	-15.0183	4.79582
4.38759	-15.0183	4.78512
4.42898	-15.0183	4.77293
4.47037	-15.0183	4.75871
4.51176	-15.0183	4.73809
4.55316	-15.0183	4.71383
4.59455	-15.0183	4.68551
4.63594	-15.0183	4.65854
4.67733	-15.0183	4.62768
4.71872	-15.0183	4.59319
4.76012	-15.0183	4.5564
4.80151	-15.0183	4.52007
4.8429	-15.0183	4.48048
4.88429	-15.0183	4.44142
4.92569	-15.0183	4.40016
4.96708	-15.0183	4.36073
5.00847	-15.0183	4.31856
5.04986	-15.0183	4.28064
5.09126	-15.0183	4.2391
5.13265	-15.0183	4.19909
5.17404	-15.0183	4.1584
5.21543	-15.0183	4.11827
5.25682	-15.0183	4.08114
5.29822	-15.0183	4.04413
5.33961	-15.0183	4.00645
5.381	-15.0183	3.97274
5.42239	-15.0183	3.9374
5.46379	-15.0183	3.90432
5.50518	-15.0183	3.87056
5.54657	-15.0183	3.83959
5.58796	-15.0183	3.80841
5.62936	-15.0183	3.77967
5.67075	-15.0183	3.74882
5.71214	-15.0183	3.72039
5.75353	-15.0183	3.69301
5.79492	-15.0183	3.6679
5.83632	-15.0183	3.64099
5.87771	-15.0183	3.61516
5.9191	-15.0183	3.59096
5.96049	-15.0183	3.56716
6.00189	-15.0183	3.54519
6.04328	-15.0183	3.52269
6.08467	-15.0183	3.49978
6.12606	-15.0183	3.47781
6.16746	-15.0183	3.45557
6.20885	-15.0183	3.43472
6.25024	-15.0183	3.41467
6.29163	-15.0183	3.3962
6.33303	-15.0183	3.37827
6.37442	-15.0183	3.36189
6.41581	-15.0183	3.34521
6.4572	-15.0183	3.32974
6.49859	-15.0183	3.31575
6.53999	-15.0183	3.30032
6.58138	-15.0183	3.28488
6.62277	-15.0183	3.27006
6.66416	-15.0183	3.25578
6.70556	-15.0183	3.24212
6.74695	-15.0183	3.23066
6.78834	-15.0183	3.21788
6.82973	-15.0183	3.20676
6.87113	-15.0183	3.19549
6.91252	-15.0183	3.18369
6.95391	-15.0183	3.17399
6.9953	-15.0183	3.16341
7.03669	-15.0183	3.15284
7.07809	-15.0183	3.14285
7.11948	-15.0183	3.13341
7.16087	-15.0183	3.12513
7.20226	-15.0183	3.11595
7.24366	-15.0183	3.10692
7.28505	-15.0183	3.09928
7.32644	-15.0183	3.09087
7.36783	-15.0183	3.08382
7.40923	-15.0183	3.07569
7.45062	-15.0183	3.06897
7.49201	-15.0183	3.06182
7.5334	-15.0183	3.05511
7.57479	-15.0183	3.04872
7.61619	-15.0183	3.04202
7.65758	-15.0183	3.03624
7.69897	-15.0183	3.03095
7.74036	-15.0183	3.02646
7.78176	-15.0183	3.02072
7.82315	-15.0183	3.01518
7.86454	-15.0183	3.01169
7.90593	-15.0183	3.00905
7.94733	-15.0183	3.00354
7.98872	-15.0183	3.00088
8.03011	-15.0183	2.99832
8.0715	-15.0183	2.99614
8.11289	-15.0183	2.99499
8.15429	-15.0183	2.99276
8.19568	-15.0183	2.9917
[truncated: 158,001 more rows]

## Sheet: ED Fig.7f
qc*	qx	Intensity
-8.27846	-15.3248	20.3682
-8.23707	-15.3248	20.3974
-8.19568	-15.3248	20.4087
-8.15429	-15.3248	20.3725
-8.11289	-15.3248	20.4036
-8.0715	-15.3248	20.4649
-8.03011	-15.3248	20.5013
-7.98872	-15.3248	20.5858
-7.94733	-15.3248	20.7701
-7.90593	-15.3248	20.9396
-7.86454	-15.3248	21.13
-7.82315	-15.3248	21.3424
-7.78176	-15.3248	21.5801
-7.74036	-15.3248	21.8266
-7.69897	-15.3248	22.1519
-7.65758	-15.3248	22.4422
-7.61619	-15.3248	22.7582
-7.57479	-15.3248	23.0261
-7.5334	-15.3248	23.3267
-7.49201	-15.3248	23.6392
-7.45062	-15.3248	23.9816
-7.40923	-15.3248	24.3651
-7.36783	-15.3248	24.7891
-7.32644	-15.3248	25.2359
-7.28505	-15.3248	25.6799
-7.24366	-15.3248	26.0987
-7.20226	-15.3248	26.5464
-7.16087	-15.3248	27.0194
-7.11948	-15.3248	27.4708
-7.07809	-15.3248	27.8663
-7.03669	-15.3248	28.2861
-6.9953	-15.3248	28.6638
-6.95391	-15.3248	29.0647
-6.91252	-15.3248	29.4559
-6.87113	-15.3248	29.8844
-6.82973	-15.3248	30.3242
-6.78834	-15.3248	30.8405
-6.74695	-15.3248	31.3754
-6.70556	-15.3248	32.0661
-6.66416	-15.3248	32.8649
-6.62277	-15.3248	33.8221
-6.58138	-15.3248	34.9123
-6.53999	-15.3248	36.2292
-6.49859	-15.3248	37.6434
-6.4572	-15.3248	39.2172
-6.41581	-15.3248	40.888
-6.37442	-15.3248	42.699
-6.33303	-15.3248	44.6641
-6.29163	-15.3248	46.7414
-6.25024	-15.3248	48.9684
-6.20885	-15.3248	51.353
-6.16746	-15.3248	53.8776
-6.12606	-15.3248	56.5886
-6.08467	-15.3248	59.4962
-6.04328	-15.3248	62.6201
-6.00189	-15.3248	65.8866
-5.96049	-15.3248	69.3829
-5.9191	-15.3248	73.11
-5.87771	-15.3248	76.9616
-5.83632	-15.3248	81.0587
-5.79492	-15.3248	85.3483
-5.75353	-15.3248	89.8208
-5.71214	-15.3248	94.5425
-5.67075	-15.3248	99.4213
-5.62936	-15.3248	104.459
-5.58796	-15.3248	109.609
-5.54657	-15.3248	114.823
-5.50518	-15.3248	120.082
-5.46379	-15.3248	125.491
-5.42239	-15.3248	130.881
-5.381	-15.3248	136.417
-5.33961	-15.3248	141.99
-5.29822	-15.3248	147.718
-5.25682	-15.3248	153.544
-5.21543	-15.3248	159.435
-5.17404	-15.3248	165.426
-5.13265	-15.3248	171.525
-5.09126	-15.3248	177.684
-5.04986	-15.3248	183.934
-5.00847	-15.3248	190.272
-4.96708	-15.3248	196.745
-4.92569	-15.3248	203.423
-4.88429	-15.3248	210.5
-4.8429	-15.3248	217.973
-4.80151	-15.3248	225.946
-4.76012	-15.3248	234.386
-4.71872	-15.3248	243.448
-4.67733	-15.3248	252.98
-4.63594	-15.3248	263.079
-4.59455	-15.3248	273.705
-4.55316	-15.3248	284.913
-4.51176	-15.3248	296.643
-4.47037	-15.3248	308.924
-4.42898	-15.3248	321.695
-4.38759	-15.3248	334.875
-4.34619	-15.3248	348.089
-4.3048	-15.3248	360.868
-4.26341	-15.3248	372.494
-4.22202	-15.3248	382.032
-4.18062	-15.3248	388.428
-4.13923	-15.3248	391.887
-4.09784	-15.3248	388.428
-4.05645	-15.3248	382.032
-4.01506	-15.3248	372.495
-3.97366	-15.3248	360.868
-3.93227	-15.3248	348.089
-3.89088	-15.3248	334.875
-3.84949	-15.3248	321.695
-3.80809	-15.3248	308.924
-3.7667	-15.3248	296.643
-3.72531	-15.3248	284.913
-3.68392	-15.3248	273.706
-3.64252	-15.3248	263.079
-3.60113	-15.3248	252.98
-3.55974	-15.3248	243.448
-3.51835	-15.3248	234.386
-3.47695	-15.3248	225.946
-3.43556	-15.3248	217.974
-3.39417	-15.3248	210.501
-3.35278	-15.3248	203.423
-3.31139	-15.3248	196.745
-3.26999	-15.3248	190.272
-3.2286	-15.3248	183.934
-3.18721	-15.3248	177.684
-3.14582	-15.3248	171.525
-3.10442	-15.3248	165.426
-3.06303	-15.3248	159.435
-3.02164	-15.3248	153.544
-2.98025	-15.3248	147.718
-2.93885	-15.3248	141.99
-2.89746	-15.3248	136.417
-2.85607	-15.3248	130.881
-2.81468	-15.3248	125.491
-2.77329	-15.3248	120.082
-2.73189	-15.3248	114.823
-2.6905	-15.3248	109.609
-2.64911	-15.3248	104.459
-2.60772	-15.3248	99.4214
-2.56632	-15.3248	94.5426
-2.52493	-15.3248	89.8208
-2.48354	-15.3248	85.3483
-2.44215	-15.3248	81.0587
-2.40075	-15.3248	76.9617
-2.35936	-15.3248	73.11
-2.31797	-15.3248	69.3829
-2.27658	-15.3248	65.8865
-2.23519	-15.3248	62.6201
-2.19379	-15.3248	59.4961
-2.1524	-15.3248	56.5886
-2.11101	-15.3248	53.8776
-2.06962	-15.3248	51.3529
-2.02822	-15.3248	48.9684
-1.98683	-15.3248	46.7413
-1.94544	-15.3248	44.6641
-1.90405	-15.3248	42.699
-1.86265	-15.3248	40.888
-1.82126	-15.3248	39.2172
-1.77987	-15.3248	37.6434
-1.73848	-15.3248	36.2292
-1.69709	-15.3248	34.9123
-1.65569	-15.3248	33.8221
-1.6143	-15.3248	32.8648
-1.57291	-15.3248	32.066
-1.53152	-15.3248	31.3753
-1.49012	-15.3248	30.8405
-1.44873	-15.3248	30.3242
-1.40734	-15.3248	29.8844
-1.36595	-15.3248	29.4559
-1.32455	-15.3248	29.0647
-1.28316	-15.3248	28.6638
-1.24177	-15.3248	28.2861
-1.20038	-15.3248	27.8663
-1.15898	-15.3248	27.4708
-1.11759	-15.3248	27.0195
-1.0762	-15.3248	26.5464
-1.03481	-15.3248	26.0987
-0.993416	-15.3248	25.6799
-0.952023	-15.3248	25.2359
-0.910631	-15.3248	24.7891
-0.869239	-15.3248	24.3651
-0.827846	-15.3248	23.9816
-0.786454	-15.3248	23.6392
-0.745062	-15.3248	23.3267
-0.703669	-15.3248	23.0261
-0.662277	-15.3248	22.7582
-0.620885	-15.3248	22.4422
-0.579492	-15.3248	22.1519
-0.5381	-15.3248	21.8266
-0.496708	-15.3248	21.5801
-0.455316	-15.3248	21.3424
-0.413923	-15.3248	21.1299
-0.372531	-15.3248	20.9396
-0.331139	-15.3248	20.7701
-0.289746	-15.3248	20.5857
-0.248354	-15.3248	20.5013
-0.206962	-15.3248	20.4648
-0.165569	-15.3248	20.4035
-0.124177	-15.3248	20.3724
-0.0827846	-15.3248	20.4086
-0.0413923	-15.3248	20.3974
-1.11022e-16	-15.3248	20.3682
0.0413923	-15.3248	20.3974
0.0827846	-15.3248	20.4087
0.124177	-15.3248	20.3724
0.165569	-15.3248	20.4036
0.206962	-15.3248	20.4648
0.248354	-15.3248	20.5013
0.289746	-15.3248	20.5858
0.331139	-15.3248	20.7701
0.372531	-15.3248	20.9396
0.413923	-15.3248	21.13
0.455316	-15.3248	21.3424
0.496708	-15.3248	21.5801
0.5381	-15.3248	21.8266
0.579492	-15.3248	22.1518
0.620885	-15.3248	22.4421
0.662277	-15.3248	22.7581
0.703669	-15.3248	23.0261
0.745062	-15.3248	23.3266
0.786454	-15.3248	23.6391
0.827846	-15.3248	23.9815
0.869239	-15.3248	24.365
0.910631	-15.3248	24.789
0.952023	-15.3248	25.2358
0.993416	-15.3248	25.6798
1.03481	-15.3248	26.0986
1.0762	-15.3248	26.5463
1.11759	-15.3248	27.0194
1.15898	-15.3248	27.4707
1.20038	-15.3248	27.8663
1.24177	-15.3248	28.2861
1.28316	-15.3248	28.6638
1.32455	-15.3248	29.0647
1.36595	-15.3248	29.4559
1.40734	-15.3248	29.8844
1.44873	-15.3248	30.3242
1.49012	-15.3248	30.8405
1.53152	-15.3248	31.3754
1.57291	-15.3248	32.0661
1.6143	-15.3248	32.8649
1.65569	-15.3248	33.8221
1.69709	-15.3248	34.9123
1.73848	-15.3248	36.2292
1.77987	-15.3248	37.6434
1.82126	-15.3248	39.2172
1.86265	-15.3248	40.888
1.90405	-15.3248	42.699
1.94544	-15.3248	44.6641
1.98683	-15.3248	46.7414
2.02822	-15.3248	48.9684
2.06962	-15.3248	51.353
2.11101	-15.3248	53.8776
2.1524	-15.3248	56.5886
2.19379	-15.3248	59.4961
2.23519	-15.3248	62.6201
2.27658	-15.3248	65.8865
2.31797	-15.3248	69.3828
2.35936	-15.3248	73.1099
2.40075	-15.3248	76.9616
2.44215	-15.3248	81.0586
2.48354	-15.3248	85.3482
2.52493	-15.3248	89.8207
2.56632	-15.3248	94.5424
2.60772	-15.3248	99.4212
2.64911	-15.3248	104.459
2.6905	-15.3248	109.609
2.73189	-15.3248	114.823
2.77329	-15.3248	120.082
2.81468	-15.3248	125.491
2.85607	-15.3248	130.881
2.89746	-15.3248	136.417
2.93885	-15.3248	141.99
2.98025	-15.3248	147.718
3.02164	-15.3248	153.543
3.06303	-15.3248	159.435
3.10442	-15.3248	165.426
3.14582	-15.3248	171.525
3.18721	-15.3248	177.684
3.2286	-15.3248	183.934
3.26999	-15.3248	190.271
3.31139	-15.3248	196.745
3.35278	-15.3248	203.423
3.39417	-15.3248	210.5
3.43556	-15.3248	217.973
3.47695	-15.3248	225.945
3.51835	-15.3248	234.386
3.55974	-15.3248	243.448
3.60113	-15.3248	252.98
3.64252	-15.3248	263.079
3.68392	-15.3248	273.705
3.72531	-15.3248	284.913
3.7667	-15.3248	296.643
3.80809	-15.3248	308.924
3.84949	-15.3248	321.695
3.89088	-15.3248	334.875
3.93227	-15.3248	348.089
3.97366	-15.3248	360.867
4.01506	-15.3248	372.494
4.05645	-15.3248	382.032
4.09784	-15.3248	388.427
4.13923	-15.3248	391.887
4.18062	-15.3248	388.427
4.22202	-15.3248	382.032
4.26341	-15.3248	372.494
4.3048	-15.3248	360.868
4.34619	-15.3248	348.089
4.38759	-15.3248	334.875
4.42898	-15.3248	321.695
4.47037	-15.3248	308.924
4.51176	-15.3248	296.643
4.55316	-15.3248	284.913
4.59455	-15.3248	273.706
4.63594	-15.3248	263.079
4.67733	-15.3248	252.98
4.71872	-15.3248	243.448
4.76012	-15.3248	234.386
4.80151	-15.3248	225.946
4.8429	-15.3248	217.974
4.88429	-15.3248	210.5
4.92569	-15.3248	203.423
4.96708	-15.3248	196.745
5.00847	-15.3248	190.272
5.04986	-15.3248	183.934
5.09126	-15.3248	177.684
5.13265	-15.3248	171.525
5.17404	-15.3248	165.426
5.21543	-15.3248	159.435
5.25682	-15.3248	153.544
5.29822	-15.3248	147.718
5.33961	-15.3248	141.99
5.381	-15.3248	136.417
5.42239	-15.3248	130.881
5.46379	-15.3248	125.491
5.50518	-15.3248	120.082
5.54657	-15.3248	114.823
5.58796	-15.3248	109.609
5.62936	-15.3248	104.459
5.67075	-15.3248	99.4214
5.71214	-15.3248	94.5426
5.75353	-15.3248	89.8208
5.79492	-15.3248	85.3483
5.83632	-15.3248	81.0587
5.87771	-15.3248	76.9616
5.9191	-15.3248	73.1099
5.96049	-15.3248	69.3828
6.00189	-15.3248	65.8865
6.04328	-15.3248	62.6201
6.08467	-15.3248	59.4961
6.12606	-15.3248	56.5886
6.16746	-15.3248	53.8775
6.20885	-15.3248	51.3529
6.25024	-15.3248	48.9684
6.29163	-15.3248	46.7413
6.33303	-15.3248	44.664
6.37442	-15.3248	42.6989
6.41581	-15.3248	40.888
6.4572	-15.3248	39.2171
6.49859	-15.3248	37.6434
6.53999	-15.3248	36.2292
6.58138	-15.3248	34.9122
6.62277	-15.3248	33.822
6.66416	-15.3248	32.8648
6.70556	-15.3248	32.0659
6.74695	-15.3248	31.3752
6.78834	-15.3248	30.8404
6.82973	-15.3248	30.3241
6.87113	-15.3248	29.8843
6.91252	-15.3248	29.4558
6.95391	-15.3248	29.0647
6.9953	-15.3248	28.6637
7.03669	-15.3248	28.2861
7.07809	-15.3248	27.8663
7.11948	-15.3248	27.4707
7.16087	-15.3248	27.0194
7.20226	-15.3248	26.5464
7.24366	-15.3248	26.0987
7.28505	-15.3248	25.6799
7.32644	-15.3248	25.2359
7.36783	-15.3248	24.7891
7.40923	-15.3248	24.3651
7.45062	-15.3248	23.9816
7.49201	-15.3248	23.6392
7.5334	-15.3248	23.3266
7.57479	-15.3248	23.0261
7.61619	-15.3248	22.7581
7.65758	-15.3248	22.4421
7.69897	-15.3248	22.1518
7.74036	-15.3248	21.8265
7.78176	-15.3248	21.5801
7.82315	-15.3248	21.3423
7.86454	-15.3248	21.1299
7.90593	-15.3248	20.9395
7.94733	-15.3248	20.77
7.98872	-15.3248	20.5856
8.03011	-15.3248	20.5012
8.0715	-15.3248	20.4647
8.11289	-15.3248	20.4035
8.15429	-15.3248	20.3724
8.19568	-15.3248	20.4086
8.23707	-15.3248	20.3973
-8.27846	-15.2482	20.5746
-8.23707	-15.2482	20.5559
-8.19568	-15.2482	20.5518
-8.15429	-15.2482	20.5658
-8.11289	-15.2482	20.5621
-8.0715	-15.2482	20.606
-8.03011	-15.2482	20.6788
-7.98872	-15.2482	20.774
-7.94733	-15.2482	20.9158
-7.90593	-15.2482	21.0732
-7.86454	-15.2482	21.2703
-7.82315	-15.2482	21.5066
-7.78176	-15.2482	21.7679
-7.74036	-15.2482	22.0429
-7.69897	-15.2482	22.2822
-7.65758	-15.2482	22.5457
-7.61619	-15.2482	22.8288
-7.57479	-15.2482	23.1292
-7.5334	-15.2482	23.4839
-7.49201	-15.2482	23.8357
-7.45062	-15.2482	24.1935
-7.40923	-15.2482	24.5538
-7.36783	-15.2482	24.9425
-7.32644	-15.2482	25.3369
-7.28505	-15.2482	25.7398
-7.24366	-15.2482	26.1481
-7.20226	-15.2482	26.5634
-7.16087	-15.2482	27.0053
-7.11948	-15.2482	27.4217
-7.07809	-15.2482	27.8469
-7.03669	-15.2482	28.2686
-6.9953	-15.2482	28.6884
-6.95391	-15.2482	29.0956
-6.91252	-15.2482	29.4931
-6.87113	-15.2482	29.9629
-6.82973	-15.2482	30.448
-6.78834	-15.2482	31.043
-6.74695	-15.2482	31.711
-6.70556	-15.2482	32.4709
-6.66416	-15.2482	33.361
-6.62277	-15.2482	34.3798
-6.58138	-15.2482	35.5126
-6.53999	-15.2482	36.7769
-6.49859	-15.2482	38.1912
-6.4572	-15.2482	39.7163
-6.41581	-15.2482	41.3665
-6.37442	-15.2482	43.1219
-6.33303	-15.2482	45.0257
-6.29163	-15.2482	47.0692
-6.25024	-15.2482	49.262
-6.20885	-15.2482	51.573
-6.16746	-15.2482	54.0351
-6.12606	-15.2482	56.6797
-6.08467	-15.2482	59.4527
-6.04328	-15.2482	62.4161
-6.00189	-15.2482	65.5169
-5.96049	-15.2482	68.8036
-5.9191	-15.2482	72.3388
-5.87771	-15.2482	76.0933
-5.83632	-15.2482	80.057
-5.79492	-15.2482	84.2841
-5.75353	-15.2482	88.7187
-5.71214	-15.2482	93.3434
-5.67075	-15.2482	98.1115
-5.62936	-15.2482	103.023
-5.58796	-15.2482	108.076
-5.54657	-15.2482	113.243
-5.50518	-15.2482	118.515
-5.46379	-15.2482	123.826
-5.42239	-15.2482	129.248
-5.381	-15.2482	134.755
-5.33961	-15.2482	140.307
-5.29822	-15.2482	145.964
-5.25682	-15.2482	151.712
-5.21543	-15.2482	157.556
-5.17404	-15.2482	163.485
-5.13265	-15.2482	169.489
-5.09126	-15.2482	175.628
-5.04986	-15.2482	181.917
-5.00847	-15.2482	188.415
-4.96708	-15.2482	195.129
-4.92569	-15.2482	202.105
-4.88429	-15.2482	209.447
-4.8429	-15.2482	217.057
-4.80151	-15.2482	225.09
-4.76012	-15.2482	233.573
-4.71872	-15.2482	242.543
-4.67733	-15.2482	252.073
-4.63594	-15.2482	262.13
-4.59455	-15.2482	272.775
-4.55316	-15.2482	284.043
-4.51176	-15.2482	295.778
-4.47037	-15.2482	307.974
-4.42898	-15.2482	320.445
-4.38759	-15.2482	332.854
-4.34619	-15.2482	344.76
-4.3048	-15.2482	355.632
-4.26341	-15.2482	364.824
-4.22202	-15.2482	371.807
-4.18062	-15.2482	376.089
-4.13923	-15.2482	377.603
-4.09784	-15.2482	376.089
-4.05645	-15.2482	371.807
-4.01506	-15.2482	364.824
-3.97366	-15.2482	355.633
-3.93227	-15.2482	344.76
-3.89088	-15.2482	332.854
-3.84949	-15.2482	320.445
-3.80809	-15.2482	307.974
-3.7667	-15.2482	295.778
-3.72531	-15.2482	284.043
-3.68392	-15.2482	272.775
-3.64252	-15.2482	262.131
-3.60113	-15.2482	252.073
-3.55974	-15.2482	242.543
-3.51835	-15.2482	233.573
-3.47695	-15.2482	225.09
-3.43556	-15.2482	217.058
-3.39417	-15.2482	209.447
-3.35278	-15.2482	202.106
-3.31139	-15.2482	195.129
-3.26999	-15.2482	188.415
-3.2286	-15.2482	181.917
-3.18721	-15.2482	175.629
-3.14582	-15.2482	169.489
-3.10442	-15.2482	163.485
-3.06303	-15.2482	157.556
-3.02164	-15.2482	151.712
-2.98025	-15.2482	145.964
-2.93885	-15.2482	140.307
-2.89746	-15.2482	134.755
-2.85607	-15.2482	129.248
-2.81468	-15.2482	123.826
-2.77329	-15.2482	118.515
-2.73189	-15.2482	113.243
-2.6905	-15.2482	108.076
-2.64911	-15.2482	103.023
-2.60772	-15.2482	98.1115
-2.56632	-15.2482	93.3434
-2.52493	-15.2482	88.7188
-2.48354	-15.2482	84.2842
-2.44215	-15.2482	80.057
-2.40075	-15.2482	76.0934
-2.35936	-15.2482	72.3388
-2.31797	-15.2482	68.8036
-2.27658	-15.2482	65.5169
-2.23519	-15.2482	62.416
-2.19379	-15.2482	59.4527
-2.1524	-15.2482	56.6797
-2.11101	-15.2482	54.0351
-2.06962	-15.2482	51.573
-2.02822	-15.2482	49.262
-1.98683	-15.2482	47.0692
-1.94544	-15.2482	45.0257
-1.90405	-15.2482	43.1218
-1.86265	-15.2482	41.3665
-1.82126	-15.2482	39.7162
-1.77987	-15.2482	38.1912
-1.73848	-15.2482	36.7768
-1.69709	-15.2482	35.5126
-1.65569	-15.2482	34.3798
-1.6143	-15.2482	33.361
-1.57291	-15.2482	32.4709
-1.53152	-15.2482	31.7109
-1.49012	-15.2482	31.0429
-1.44873	-15.2482	30.448
-1.40734	-15.2482	29.9628
-1.36595	-15.2482	29.493
-1.32455	-15.2482	29.0955
-1.28316	-15.2482	28.6884
-1.24177	-15.2482	28.2686
-1.20038	-15.2482	27.8469
-1.15898	-15.2482	27.4218
-1.11759	-15.2482	27.0053
-1.0762	-15.2482	26.5635
-1.03481	-15.2482	26.1482
-0.993416	-15.2482	25.7399
-0.952023	-15.2482	25.3369
-0.910631	-15.2482	24.9425
-0.869239	-15.2482	24.5538
-0.827846	-15.2482	24.1935
-0.786454	-15.2482	23.8358
-0.745062	-15.2482	23.484
-0.703669	-15.2482	23.1292
-0.662277	-15.2482	22.8288
-0.620885	-15.2482	22.5457
-0.579492	-15.2482	22.2822
-0.5381	-15.2482	22.0429
-0.496708	-15.2482	21.7679
-0.455316	-15.2482	21.5065
-0.413923	-15.2482	21.2703
-0.372531	-15.2482	21.0731
-0.331139	-15.2482	20.9157
-0.289746	-15.2482	20.774
-0.248354	-15.2482	20.6787
-0.206962	-15.2482	20.606
-0.165569	-15.2482	20.562
-0.124177	-15.2482	20.5658
-0.0827846	-15.2482	20.5518
-0.0413923	-15.2482	20.5559
-1.11022e-16	-15.2482	20.5746
0.0413923	-15.2482	20.5559
0.0827846	-15.2482	20.5518
0.124177	-15.2482	20.5658
0.165569	-15.2482	20.5621
0.206962	-15.2482	20.606
0.248354	-15.2482	20.6788
0.289746	-15.2482	20.774
0.331139	-15.2482	20.9157
0.372531	-15.2482	21.0731
0.413923	-15.2482	21.2703
0.455316	-15.2482	21.5065
0.496708	-15.2482	21.7679
0.5381	-15.2482	22.0429
0.579492	-15.2482	22.2822
0.620885	-15.2482	22.5457
0.662277	-15.2482	22.8288
0.703669	-15.2482	23.1292
0.745062	-15.2482	23.4839
0.786454	-15.2482	23.8357
0.827846	-15.2482	24.1935
0.869239	-15.2482	24.5538
0.910631	-15.2482	24.9424
0.952023	-15.2482	25.3368
0.993416	-15.2482	25.7398
1.03481	-15.2482	26.1481
1.0762	-15.2482	26.5634
1.11759	-15.2482	27.0052
1.15898	-15.2482	27.4217
1.20038	-15.2482	27.8469
1.24177	-15.2482	28.2686
1.28316	-15.2482	28.6884
1.32455	-15.2482	29.0956
1.36595	-15.2482	29.4931
1.40734	-15.2482	29.9629
1.44873	-15.2482	30.448
1.49012	-15.2482	31.043
1.53152	-15.2482	31.711
1.57291	-15.2482	32.4709
1.6143	-15.2482	33.361
1.65569	-15.2482	34.3799
1.69709	-15.2482	35.5126
1.73848	-15.2482	36.7769
1.77987	-15.2482	38.1912
1.82126	-15.2482	39.7163
1.86265	-15.2482	41.3665
1.90405	-15.2482	43.1219
1.94544	-15.2482	45.0257
1.98683	-15.2482	47.0692
2.02822	-15.2482	49.262
2.06962	-15.2482	51.573
2.11101	-15.2482	54.0351
2.1524	-15.2482	56.6797
2.19379	-15.2482	59.4527
2.23519	-15.2482	62.416
2.27658	-15.2482	65.5168
2.31797	-15.2482	68.8036
2.35936	-15.2482	72.3387
2.40075	-15.2482	76.0933
2.44215	-15.2482	80.057
2.48354	-15.2482	84.2841
2.52493	-15.2482	88.7187
2.56632	-15.2482	93.3433
2.60772	-15.2482	98.1114
2.64911	-15.2482	103.023
2.6905	-15.2482	108.076
2.73189	-15.2482	113.243
2.77329	-15.2482	118.515
2.81468	-15.2482	123.826
2.85607	-15.2482	129.248
2.89746	-15.2482	134.755
2.93885	-15.2482	140.307
2.98025	-15.2482	145.964
3.02164	-15.2482	151.712
3.06303	-15.2482	157.556
3.10442	-15.2482	163.485
3.14582	-15.2482	169.488
3.18721	-15.2482	175.628
3.2286	-15.2482	181.917
3.26999	-15.2482	188.414
3.31139	-15.2482	195.129
3.35278	-15.2482	202.105
3.39417	-15.2482	209.447
3.43556	-15.2482	217.057
3.47695	-15.2482	225.09
3.51835	-15.2482	233.573
3.55974	-15.2482	242.542
3.60113	-15.2482	252.073
3.64252	-15.2482	262.13
3.68392	-15.2482	272.775
3.72531	-15.2482	284.043
3.7667	-15.2482	295.778
3.80809	-15.2482	307.973
3.84949	-15.2482	320.444
3.89088	-15.2482	332.854
3.93227	-15.2482	344.76
3.97366	-15.2482	355.632
4.01506	-15.2482	364.824
4.05645	-15.2482	371.807
4.09784	-15.2482	376.089
4.13923	-15.2482	377.603
4.18062	-15.2482	376.089
4.22202	-15.2482	371.807
4.26341	-15.2482	364.824
4.3048	-15.2482	355.632
4.34619	-15.2482	344.76
4.38759	-15.2482	332.854
4.42898	-15.2482	320.445
4.47037	-15.2482	307.974
4.51176	-15.2482	295.778
4.55316	-15.2482	284.043
4.59455	-15.2482	272.775
4.63594	-15.2482	262.13
4.67733	-15.2482	252.073
4.71872	-15.2482	242.543
4.76012	-15.2482	233.573
4.80151	-15.2482	225.09
4.8429	-15.2482	217.058
4.88429	-15.2482	209.447
4.92569	-15.2482	202.106
4.96708	-15.2482	195.129
5.00847	-15.2482	188.415
5.04986	-15.2482	181.917
5.09126	-15.2482	175.628
5.13265	-15.2482	169.489
5.17404	-15.2482	163.485
5.21543	-15.2482	157.556
5.25682	-15.2482	151.712
5.29822	-15.2482	145.964
5.33961	-15.2482	140.307
5.381	-15.2482	134.755
5.42239	-15.2482	129.248
5.46379	-15.2482	123.826
5.50518	-15.2482	118.515
5.54657	-15.2482	113.243
5.58796	-15.2482	108.076
5.62936	-15.2482	103.023
5.67075	-15.2482	98.1115
5.71214	-15.2482	93.3434
5.75353	-15.2482	88.7187
5.79492	-15.2482	84.2841
5.83632	-15.2482	80.057
5.87771	-15.2482	76.0933
5.9191	-15.2482	72.3387
5.96049	-15.2482	68.8035
6.00189	-15.2482	65.5168
6.04328	-15.2482	62.416
6.08467	-15.2482	59.4527
6.12606	-15.2482	56.6796
6.16746	-15.2482	54.035
6.20885	-15.2482	51.5729
6.25024	-15.2482	49.262
6.29163	-15.2482	47.0691
6.33303	-15.2482	45.0257
6.37442	-15.2482	43.1218
6.41581	-15.2482	41.3665
6.4572	-15.2482	39.7162
6.49859	-15.2482	38.1911
6.53999	-15.2482	36.7768
6.58138	-15.2482	35.5125
6.62277	-15.2482	34.3798
6.66416	-15.2482	33.3609
6.70556	-15.2482	32.4708
6.74695	-15.2482	31.7108
6.78834	-15.2482	31.0428
6.82973	-15.2482	30.4479
6.87113	-15.2482	29.9628
6.91252	-15.2482	29.493
6.95391	-15.2482	29.0955
6.9953	-15.2482	28.6883
7.03669	-15.2482	28.2686
7.07809	-15.2482	27.8469
7.11948	-15.2482	27.4217
7.16087	-15.2482	27.0053
7.20226	-15.2482	26.5634
7.24366	-15.2482	26.1482
7.28505	-15.2482	25.7399
7.32644	-15.2482	25.3369
7.36783	-15.2482	24.9424
7.40923	-15.2482	24.5538
7.45062	-15.2482	24.1935
7.49201	-15.2482	23.8357
7.5334	-15.2482	23.4839
7.57479	-15.2482	23.1292
7.61619	-15.2482	22.8288
7.65758	-15.2482	22.5456
7.69897	-15.2482	22.2822
7.74036	-15.2482	22.0429
7.78176	-15.2482	21.7678
7.82315	-15.2482	21.5065
7.86454	-15.2482	21.2702
7.90593	-15.2482	21.073
7.94733	-15.2482	20.9156
7.98872	-15.2482	20.7739
8.03011	-15.2482	20.6787
8.0715	-15.2482	20.6059
8.11289	-15.2482	20.562
8.15429	-15.2482	20.5657
8.19568	-15.2482	20.5517
8.23707	-15.2482	20.5558
-8.27846	-15.1716	21.2356
-8.23707	-15.1716	21.2435
-8.19568	-15.1716	21.2406
-8.15429	-15.1716	21.2409
-8.11289	-15.1716	21.235
-8.0715	-15.1716	21.2337
-8.03011	-15.1716	21.2815
-7.98872	-15.1716	21.3806
-7.94733	-15.1716	21.4947
-7.90593	-15.1716	21.6755
-7.86454	-15.1716	21.8366
-7.82315	-15.1716	22.0417
-7.78176	-15.1716	22.2202
-7.74036	-15.1716	22.4615
-7.69897	-15.1716	22.7085
-7.65758	-15.1716	22.9856
-7.61619	-15.1716	23.3091
-7.57479	-15.1716	23.6231
-7.5334	-15.1716	23.9635
-7.49201	-15.1716	24.3044
-7.45062	-15.1716	24.6184
-7.40923	-15.1716	24.9851
-7.36783	-15.1716	25.3235
-7.32644	-15.1716	25.6671
-7.28505	-15.1716	26.0011
-7.24366	-15.1716	26.337
-7.20226	-15.1716	26.7041
-7.16087	-15.1716	27.0907
-7.11948	-15.1716	27.4667
-7.07809	-15.1716	27.8753
-7.03669	-15.1716	28.2993
-6.9953	-15.1716	28.7695
-6.95391	-15.1716	29.2753
-6.91252	-15.1716	29.8275
-6.87113	-15.1716	30.4559
-6.82973	-15.1716	31.1801
-6.78834	-15.1716	31.9536
-6.74695	-15.1716	32.8085
-6.70556	-15.1716	33.7521
-6.66416	-15.1716	34.7705
-6.62277	-15.1716	35.8913
-6.58138	-15.1716	37.0559
-6.53999	-15.1716	38.2988
-6.49859	-15.1716	39.6484
-6.4572	-15.1716	41.0917
-6.41581	-15.1716	42.6497
-6.37442	-15.1716	44.3279
-6.33303	-15.1716	46.1402
-6.29163	-15.1716	48.0573
-6.25024	-15.1716	50.088
-6.20885	-15.1716	52.2055
-6.16746	-15.1716	54.426
-6.12606	-15.1716	56.744
-6.08467	-15.1716	59.1606
-6.04328	-15.1716	61.7002
-6.00189	-15.1716	64.4358
-5.96049	-15.1716	67.3491
-5.9191	-15.1716	70.5163
-5.87771	-15.1716	73.8743
-5.83632	-15.1716	77.4889
-5.79492	-15.1716	81.3702
-5.75353	-15.1716	85.4588
-5.71214	-15.1716	89.8154
-5.67075	-15.1716	94.3983
-5.62936	-15.1716	99.1624
-5.58796	-15.1716	104.042
-5.54657	-15.1716	108.995
-5.50518	-15.1716	114.072
-5.46379	-15.1716	119.261
-5.42239	-15.1716	124.569
-5.381	-15.1716	129.974
-5.33961	-15.1716	135.462
-5.29822	-15.1716	140.997
-5.25682	-15.1716	146.6
-5.21543	-15.1716	152.281
-5.17404	-15.1716	158.09
-5.13265	-15.1716	164.113
-5.09126	-15.1716	170.378
-5.04986	-15.1716	176.891
-5.00847	-15.1716	183.704
-4.96708	-15.1716	190.794
-4.92569	-15.1716	198.172
-4.88429	-15.1716	205.886
-4.8429	-15.1716	213.887
-4.80151	-15.1716	222.225
-4.76012	-15.1716	230.95
-4.71872	-15.1716	240.095
-4.67733	-15.1716	249.737
-4.63594	-15.1716	259.888
-4.59455	-15.1716	270.523
-4.55316	-15.1716	281.552
-4.51176	-15.1716	292.779
-4.47037	-15.1716	303.861
-4.42898	-15.1716	314.376
-4.38759	-15.1716	323.887
-4.34619	-15.1716	332.035
-4.3048	-15.1716	338.567
-4.26341	-15.1716	343.531
-4.22202	-15.1716	346.903
-4.18062	-15.1716	348.922
-4.13923	-15.1716	349.583
-4.09784	-15.1716	348.922
-4.05645	-15.1716	346.903
-4.01506	-15.1716	343.531
-3.97366	-15.1716	338.567
-3.93227	-15.1716	332.035
-3.89088	-15.1716	323.887
-3.84949	-15.1716	314.376
-3.80809	-15.1716	303.861
-3.7667	-15.1716	292.779
-3.72531	-15.1716	281.553
-3.68392	-15.1716	270.524
-3.64252	-15.1716	259.888
-3.60113	-15.1716	249.738
-3.55974	-15.1716	240.096
-3.51835	-15.1716	230.95
-3.47695	-15.1716	222.225
-3.43556	-15.1716	213.887
-3.39417	-15.1716	205.886
-3.35278	-15.1716	198.172
-3.31139	-15.1716	190.794
-3.26999	-15.1716	183.704
-3.2286	-15.1716	176.891
-3.18721	-15.1716	170.378
-3.14582	-15.1716	164.113
-3.10442	-15.1716	158.09
-3.06303	-15.1716	152.281
-3.02164	-15.1716	146.601
-2.98025	-15.1716	140.997
-2.93885	-15.1716	135.462
-2.89746	-15.1716	129.974
-2.85607	-15.1716	124.569
-2.81468	-15.1716	119.262
-2.77329	-15.1716	114.072
-2.73189	-15.1716	108.995
-2.6905	-15.1716	104.042
-2.64911	-15.1716	99.1624
-2.60772	-15.1716	94.3984
-2.56632	-15.1716	89.8154
-2.52493	-15.1716	85.4588
-2.48354	-15.1716	81.3702
-2.44215	-15.1716	77.4889
-2.40075	-15.1716	73.8743
-2.35936	-15.1716	70.5163
-2.31797	-15.1716	67.3491
-2.27658	-15.1716	64.4357
-2.23519	-15.1716	61.7001
-2.19379	-15.1716	59.1606
-2.1524	-15.1716	56.7439
-2.11101	-15.1716	54.4259
-2.06962	-15.1716	52.2055
-2.02822	-15.1716	50.0879
-1.98683	-15.1716	48.0573
-1.94544	-15.1716	46.1401
-1.90405	-15.1716	44.3279
-1.86265	-15.1716	42.6497
-1.82126	-15.1716	41.0916
-1.77987	-15.1716	39.6483
-1.73848	-15.1716	38.2987
-1.69709	-15.1716	37.0558
-1.65569	-15.1716	35.8913
-1.6143	-15.1716	34.7705
-1.57291	-15.1716	33.7521
-1.53152	-15.1716	32.8085
-1.49012	-15.1716	31.9535
-1.44873	-15.1716	31.1801
-1.40734	-15.1716	30.4559
-1.36595	-15.1716	29.8274
-1.32455	-15.1716	29.2752
-1.28316	-15.1716	28.7695
-1.24177	-15.1716	28.2993
-1.20038	-15.1716	27.8753
-1.15898	-15.1716	27.4667
-1.11759	-15.1716	27.0907
-1.0762	-15.1716	26.7041
-1.03481	-15.1716	26.337
-0.993416	-15.1716	26.0011
-0.952023	-15.1716	25.6671
-0.910631	-15.1716	25.3235
-0.869239	-15.1716	24.9851
-0.827846	-15.1716	24.6184
-0.786454	-15.1716	24.3044
-0.745062	-15.1716	23.9635
-0.703669	-15.1716	23.6231
-0.662277	-15.1716	23.3091
-0.620885	-15.1716	22.9856
-0.579492	-15.1716	22.7085
-0.5381	-15.1716	22.4615
-0.496708	-15.1716	22.2201
-0.455316	-15.1716	22.0417
-0.413923	-15.1716	21.8366
-0.372531	-15.1716	21.6754
-0.331139	-15.1716	21.4947
-0.289746	-15.1716	21.3805
-0.248354	-15.1716	21.2814
-0.206962	-15.1716	21.2336
-0.165569	-15.1716	21.2349
-0.124177	-15.1716	21.2409
-0.0827846	-15.1716	21.2406
-0.0413923	-15.1716	21.2435
-1.11022e-16	-15.1716	21.2355
0.0413923	-15.1716	21.2435
0.0827846	-15.1716	21.2406
0.124177	-15.1716	21.2409
0.165569	-15.1716	21.2349
0.206962	-15.1716	21.2337
0.248354	-15.1716	21.2815
0.289746	-15.1716	21.3806
0.331139	-15.1716	21.4947
0.372531	-15.1716	21.6755
0.413923	-15.1716	21.8366
0.455316	-15.1716	22.0417
0.496708	-15.1716	22.2202
0.5381	-15.1716	22.4614
0.579492	-15.1716	22.7084
0.620885	-15.1716	22.9855
0.662277	-15.1716	23.3091
0.703669	-15.1716	23.623
0.745062	-15.1716	23.9635
0.786454	-15.1716	24.3043
0.827846	-15.1716	24.6183
0.869239	-15.1716	24.9851
0.910631	-15.1716	25.3234
0.952023	-15.1716	25.6671
0.993416	-15.1716	26.0011
1.03481	-15.1716	26.337
1.0762	-15.1716	26.7041
1.11759	-15.1716	27.0906
1.15898	-15.1716	27.4666
1.20038	-15.1716	27.8753
1.24177	-15.1716	28.2993
1.28316	-15.1716	28.7695
1.32455	-15.1716	29.2752
1.36595	-15.1716	29.8275
1.40734	-15.1716	30.4559
1.44873	-15.1716	31.1801
1.49012	-15.1716	31.9536
1.53152	-15.1716	32.8085
1.57291	-15.1716	33.7521
1.6143	-15.1716	34.7705
1.65569	-15.1716	35.8913
1.69709	-15.1716	37.0559
1.73848	-15.1716	38.2987
1.77987	-15.1716	39.6484
1.82126	-15.1716	41.0917
1.86265	-15.1716	42.6497
1.90405	-15.1716	44.3279
1.94544	-15.1716	46.1401
1.98683	-15.1716	48.0573
2.02822	-15.1716	50.0879
2.06962	-15.1716	52.2055
2.11101	-15.1716	54.4259
2.1524	-15.1716	56.744
2.19379	-15.1716	59.1606
2.23519	-15.1716	61.7001
2.27658	-15.1716	64.4357
2.31797	-15.1716	67.349
2.35936	-15.1716	70.5163
2.40075	-15.1716	73.8743
2.44215	-15.1716	77.4888
2.48354	-15.1716	81.3701
2.52493	-15.1716	85.4588
2.56632	-15.1716	89.8153
2.60772	-15.1716	94.3983
2.64911	-15.1716	99.1623
2.6905	-15.1716	104.042
2.73189	-15.1716	108.995
2.77329	-15.1716	114.072
2.81468	-15.1716	119.261
2.85607	-15.1716	124.569
2.89746	-15.1716	129.974
2.93885	-15.1716	135.462
2.98025	-15.1716	140.997
3.02164	-15.1716	146.6
3.06303	-15.1716	152.281
3.10442	-15.1716	158.09
3.14582	-15.1716	164.112
3.18721	-15.1716	170.378
3.2286	-15.1716	176.89
3.26999	-15.1716	183.704
3.31139	-15.1716	190.794
3.35278	-15.1716	198.172
3.39417	-15.1716	205.886
3.43556	-15.1716	213.887
3.47695	-15.1716	222.225
3.51835	-15.1716	230.95
3.55974	-15.1716	240.095
3.60113	-15.1716	249.737
3.64252	-15.1716	259.888
3.68392	-15.1716	270.523
3.72531	-15.1716	281.552
3.7667	-15.1716	292.779
3.80809	-15.1716	303.861
3.84949	-15.1716	314.376
3.89088	-15.1716	323.887
3.93227	-15.1716	332.035
3.97366	-15.1716	338.567
4.01506	-15.1716	343.531
4.05645	-15.1716	346.903
4.09784	-15.1716	348.922
4.13923	-15.1716	349.583
4.18062	-15.1716	348.922
4.22202	-15.1716	346.903
4.26341	-15.1716	343.531
4.3048	-15.1716	338.567
4.34619	-15.1716	332.035
4.38759	-15.1716	323.887
4.42898	-15.1716	314.376
4.47037	-15.1716	303.861
4.51176	-15.1716	292.779
4.55316	-15.1716	281.552
4.59455	-15.1716	270.524
4.63594	-15.1716	259.888
4.67733	-15.1716	249.738
4.71872	-15.1716	240.096
4.76012	-15.1716	230.95
4.80151	-15.1716	222.225
4.8429	-15.1716	213.887
4.88429	-15.1716	205.886
4.92569	-15.1716	198.172
4.96708	-15.1716	190.794
5.00847	-15.1716	183.704
5.04986	-15.1716	176.891
5.09126	-15.1716	170.378
5.13265	-15.1716	164.113
5.17404	-15.1716	158.09
5.21543	-15.1716	152.281
5.25682	-15.1716	146.6
5.29822	-15.1716	140.997
5.33961	-15.1716	135.462
5.381	-15.1716	129.974
5.42239	-15.1716	124.569
5.46379	-15.1716	119.261
5.50518	-15.1716	114.072
5.54657	-15.1716	108.995
5.58796	-15.1716	104.042
5.62936	-15.1716	99.1623
5.67075	-15.1716	94.3983
5.71214	-15.1716	89.8154
5.75353	-15.1716	85.4588
5.79492	-15.1716	81.3701
5.83632	-15.1716	77.4888
5.87771	-15.1716	73.8743
5.9191	-15.1716	70.5163
5.96049	-15.1716	67.349
6.00189	-15.1716	64.4357
6.04328	-15.1716	61.7001
6.08467	-15.1716	59.1605
6.12606	-15.1716	56.7439
6.16746	-15.1716	54.4258
6.20885	-15.1716	52.2054
6.25024	-15.1716	50.0879
6.29163	-15.1716	48.0572
6.33303	-15.1716	46.1401
6.37442	-15.1716	44.3279
6.41581	-15.1716	42.6496
6.4572	-15.1716	41.0916
6.49859	-15.1716	39.6483
6.53999	-15.1716	38.2987
6.58138	-15.1716	37.0558
6.62277	-15.1716	35.8912
6.66416	-15.1716	34.7705
6.70556	-15.1716	33.752
6.74695	-15.1716	32.8084
6.78834	-15.1716	31.9535
6.82973	-15.1716	31.18
6.87113	-15.1716	30.4558
6.91252	-15.1716	29.8274
6.95391	-15.1716	29.2752
6.9953	-15.1716	28.7694
7.03669	-15.1716	28.2992
7.07809	-15.1716	27.8752
7.11948	-15.1716	27.4666
7.16087	-15.1716	27.0907
7.20226	-15.1716	26.7041
7.24366	-15.1716	26.337
7.28505	-15.1716	26.0011
7.32644	-15.1716	25.6671
7.36783	-15.1716	25.3235
7.40923	-15.1716	24.9851
7.45062	-15.1716	24.6184
7.49201	-15.1716	24.3043
7.5334	-15.1716	23.9635
7.57479	-15.1716	23.6231
7.61619	-15.1716	23.3091
7.65758	-15.1716	22.9855
7.69897	-15.1716	22.7084
7.74036	-15.1716	22.4614
7.78176	-15.1716	22.2201
7.82315	-15.1716	22.0416
7.86454	-15.1716	21.8365
7.90593	-15.1716	21.6754
7.94733	-15.1716	21.4946
7.98872	-15.1716	21.3805
8.03011	-15.1716	21.2814
8.0715	-15.1716	21.2336
8.11289	-15.1716	21.2348
8.15429	-15.1716	21.2408
8.19568	-15.1716	21.2405
8.23707	-15.1716	21.2434
-8.27846	-15.095	22.5389
-8.23707	-15.095	22.498
-8.19568	-15.095	22.4963
-8.15429	-15.095	22.467
-8.11289	-15.095	22.4207
-8.0715	-15.095	22.4264
-8.03011	-15.095	22.4366
-7.98872	-15.095	22.4753
-7.94733	-15.095	22.5454
-7.90593	-15.095	22.6706
-7.86454	-15.095	22.772
-7.82315	-15.095	22.9501
-7.78176	-15.095	23.144
-7.74036	-15.095	23.3581
-7.69897	-15.095	23.6135
-7.65758	-15.095	23.8567
-7.61619	-15.095	24.1307
-7.57479	-15.095	24.4296
-7.5334	-15.095	24.7145
-7.49201	-15.095	25.0158
-7.45062	-15.095	25.2699
-7.40923	-15.095	25.5554
-7.36783	-15.095	25.861
-7.32644	-15.095	26.1597
-7.28505	-15.095	26.4833
-7.24366	-15.095	26.7947
-7.20226	-15.095	27.0908
-7.16087	-15.095	27.4008
-7.11948	-15.095	27.7626
-7.07809	-15.095	28.2093
-7.03669	-15.095	28.7004
-6.9953	-15.095	29.3109
-6.95391	-15.095	30.0403
-6.91252	-15.095	30.8269
-6.87113	-15.095	31.7084
-6.82973	-15.095	32.6556
-6.78834	-15.095	33.6414
-6.74695	-15.095	34.6893
-6.70556	-15.095	35.7842
-6.66416	-15.095	36.8957
-6.62277	-15.095	38.0421
-6.58138	-15.095	39.2321
-6.53999	-15.095	40.4914
-6.49859	-15.095	41.798
-6.4572	-15.095	43.179
-6.41581	-15.095	44.6119
-6.37442	-15.095	46.1207
-6.33303	-15.095	47.7327
-6.29163	-15.095	49.3726
-6.25024	-15.095	51.0848
-6.20885	-15.095	52.8265
-6.16746	-15.095	54.6229
-6.12606	-15.095	56.5135
-6.08467	-15.095	58.5108
-6.04328	-15.095	60.6802
-6.00189	-15.095	62.9849
-5.96049	-15.095	65.4535
-5.9191	-15.095	68.1019
-5.87771	-15.095	70.9543
-5.83632	-15.095	74.0597
-5.79492	-15.095	77.4205
-5.75353	-15.095	81.0173
-5.71214	-15.095	84.9084
-5.67075	-15.095	89.0623
-5.62936	-15.095	93.4462
-5.58796	-15.095	98.032
-5.54657	-15.095	102.738
-5.50518	-15.095	107.596
-5.46379	-15.095	112.557
-5.42239	-15.095	117.632
-5.381	-15.095	122.765
-5.33961	-15.095	128.028
-5.29822	-15.095	133.41
-5.25682	-15.095	138.98
-5.21543	-15.095	144.724
-5.17404	-15.095	150.662
-5.13265	-15.095	156.871
-5.09126	-15.095	163.356
-5.04986	-15.095	170.108
-5.00847	-15.095	177.145
-4.96708	-15.095	184.482
-4.92569	-15.095	192.126
-4.88429	-15.095	200.169
-4.8429	-15.095	208.548
-4.80151	-15.095	217.383
-4.76012	-15.095	226.588
-4.71872	-15.095	236.17
-4.67733	-15.095	246.052
-4.63594	-15.095	256.05
-4.59455	-15.095	265.961
-4.55316	-15.095	275.48
-4.51176	-15.095	284.296
-4.47037	-15.095	292.176
-4.42898	-15.095	298.922
-4.38759	-15.095	304.556
-4.34619	-15.095	309.141
-4.3048	-15.095	312.741
-4.26341	-15.095	315.524
-4.22202	-15.095	317.564
-4.18062	-15.095	318.772
-4.13923	-15.095	319.218
-4.09784	-15.095	318.772
-4.05645	-15.095	317.564
-4.01506	-15.095	315.524
-3.97366	-15.095	312.741
-3.93227	-15.095	309.141
-3.89088	-15.095	304.556
-3.84949	-15.095	298.922
-3.80809	-15.095	292.176
-3.7667	-15.095	284.296
-3.72531	-15.095	275.48
-3.68392	-15.095	265.961
-3.64252	-15.095	256.05
-3.60113	-15.095	246.052
-3.55974	-15.095	236.17
-3.51835	-15.095	226.588
-3.47695	-15.095	217.383
-3.43556	-15.095	208.548
-3.39417	-15.095	200.169
-3.35278	-15.095	192.126
-3.31139	-15.095	184.482
-3.26999	-15.095	177.145
-3.2286	-15.095	170.108
-3.18721	-15.095	163.356
-3.14582	-15.095	156.871
-3.10442	-15.095	150.663
-3.06303	-15.095	144.724
-3.02164	-15.095	138.98
-2.98025	-15.095	133.41
-2.93885	-15.095	128.028
-2.89746	-15.095	122.765
-2.85607	-15.095	117.632
-2.81468	-15.095	112.557
-2.77329	-15.095	107.596
-2.73189	-15.095	102.738
-2.6905	-15.095	98.032
-2.64911	-15.095	93.4462
-2.60772	-15.095	89.0623
-2.56632	-15.095	84.9083
-2.52493	-15.095	81.0173
-2.48354	-15.095	77.4204
-2.44215	-15.095	74.0597
-2.40075	-15.095	70.9543
-2.35936	-15.095	68.1018
-2.31797	-15.095	65.4535
-2.27658	-15.095	62.9849
-2.23519	-15.095	60.6802
-2.19379	-15.095	58.5107
-2.1524	-15.095	56.5135
-2.11101	-15.095	54.6229
-2.06962	-15.095	52.8264
-2.02822	-15.095	51.0848
-1.98683	-15.095	49.3726
-1.94544	-15.095	47.7327
-1.90405	-15.095	46.1206
-1.86265	-15.095	44.6119
-1.82126	-15.095	43.1789
-1.77987	-15.095	41.7979
-1.73848	-15.095	40.4914
-1.69709	-15.095	39.2321
-1.65569	-15.095	38.042
-1.6143	-15.095	36.8957
-1.57291	-15.095	35.7841
-1.53152	-15.095	34.6893
-1.49012	-15.095	33.6413
-1.44873	-15.095	32.6556
-1.40734	-15.095	31.7084
-1.36595	-15.095	30.8269
-1.32455	-15.095	30.0403
-1.28316	-15.095	29.3108
-1.24177	-15.095	28.7004
-1.20038	-15.095	28.2092
-1.15898	-15.095	27.7625
-1.11759	-15.095	27.4008
-1.0762	-15.095	27.0908
-1.03481	-15.095	26.7946
-0.993416	-15.095	26.4833
-0.952023	-15.095	26.1597
-0.910631	-15.095	25.861
-0.869239	-15.095	25.5554
-0.827846	-15.095	25.2699
-0.786454	-15.095	25.0158
-0.745062	-15.095	24.7145
-0.703669	-15.095	24.4296
-0.662277	-15.095	24.1307
-0.620885	-15.095	23.8567
-0.579492	-15.095	23.6135
-0.5381	-15.095	23.3581
-0.496708	-15.095	23.144
-0.455316	-15.095	22.9501
-0.413923	-15.095	22.772
-0.372531	-15.095	22.6705
-0.331139	-15.095	22.5453
-0.289746	-15.095	22.4753
-0.248354	-15.095	22.4366
-0.206962	-15.095	22.4264
-0.165569	-15.095	22.4207
-0.124177	-15.095	22.467
-0.0827846	-15.095	22.4963
-0.0413923	-15.095	22.4979
-1.11022e-16	-15.095	22.5388
0.0413923	-15.095	22.498
0.0827846	-15.095	22.4963
0.124177	-15.095	22.467
0.165569	-15.095	22.4207
0.206962	-15.095	22.4264
0.248354	-15.095	22.4366
0.289746	-15.095	22.4753
0.331139	-15.095	22.5453
0.372531	-15.095	22.6706
0.413923	-15.095	22.772
0.455316	-15.095	22.9501
0.496708	-15.095	23.144
0.5381	-15.095	23.3581
0.579492	-15.095	23.6135
0.620885	-15.095	23.8567
0.662277	-15.095	24.1307
0.703669	-15.095	24.4295
0.745062	-15.095	24.7145
0.786454	-15.095	25.0158
0.827846	-15.095	25.2698
0.869239	-15.095	25.5554
0.910631	-15.095	25.861
0.952023	-15.095	26.1597
0.993416	-15.095	26.4833
1.03481	-15.095	26.7946
1.0762	-15.095	27.0908
1.11759	-15.095	27.4008
1.15898	-15.095	27.7625
1.20038	-15.095	28.2093
1.24177	-15.095	28.7004
1.28316	-15.095	29.3108
1.32455	-15.095	30.0403
1.36595	-15.095	30.8269
1.40734	-15.095	31.7084
1.44873	-15.095	32.6556
1.49012	-15.095	33.6414
1.53152	-15.095	34.6893
1.57291	-15.095	35.7842
1.6143	-15.095	36.8957
1.65569	-15.095	38.0421
1.69709	-15.095	39.2321
1.73848	-15.095	40.4914
1.77987	-15.095	41.798
1.82126	-15.095	43.1789
1.86265	-15.095	44.6119
1.90405	-15.095	46.1206
1.94544	-15.095	47.7327
1.98683	-15.095	49.3726
2.02822	-15.095	51.0848
2.06962	-15.095	52.8265
2.11101	-15.095	54.6229
2.1524	-15.095	56.5135
2.19379	-15.095	58.5108
2.23519	-15.095	60.6802
2.27658	-15.095	62.9849
2.31797	-15.095	65.4535
2.35936	-15.095	68.1018
2.40075	-15.095	70.9543
2.44215	-15.095	74.0597
2.48354	-15.095	77.4204
2.52493	-15.095	81.0172
2.56632	-15.095	84.9083
2.60772	-15.095	89.0623
2.64911	-15.095	93.4461
2.6905	-15.095	98.032
2.73189	-15.095	102.738
2.77329	-15.095	107.596
2.81468	-15.095	112.557
2.85607	-15.095	117.632
2.89746	-15.095	122.765
2.93885	-15.095	128.028
2.98025	-15.095	133.41
3.02164	-15.095	138.98
3.06303	-15.095	144.724
3.10442	-15.095	150.662
3.14582	-15.095	156.871
3.18721	-15.095	163.356
3.2286	-15.095	170.108
3.26999	-15.095	177.145
3.31139	-15.095	184.482
3.35278	-15.095	192.126
3.39417	-15.095	200.169
3.43556	-15.095	208.548
3.47695	-15.095	217.383
3.51835	-15.095	226.588
3.55974	-15.095	236.169
3.60113	-15.095	246.052
3.64252	-15.095	256.05
3.68392	-15.095	265.961
3.72531	-15.095	275.48
3.7667	-15.095	284.296
3.80809	-15.095	292.175
3.84949	-15.095	298.922
3.89088	-15.095	304.556
3.93227	-15.095	309.141
3.97366	-15.095	312.741
4.01506	-15.095	315.524
4.05645	-15.095	317.564
4.09784	-15.095	318.771
4.13923	-15.095	319.217
4.18062	-15.095	318.771
4.22202	-15.095	317.564
4.26341	-15.095	315.524
4.3048	-15.095	312.741
4.34619	-15.095	309.141
4.38759	-15.095	304.556
4.42898	-15.095	298.922
4.47037	-15.095	292.176
4.51176	-15.095	284.296
4.55316	-15.095	275.48
4.59455	-15.095	265.961
4.63594	-15.095	256.05
4.67733	-15.095	246.052
4.71872	-15.095	236.17
4.76012	-15.095	226.588
4.80151	-15.095	217.383
4.8429	-15.095	208.548
4.88429	-15.095	200.169
4.92569	-15.095	192.126
4.96708	-15.095	184.482
5.00847	-15.095	177.145
5.04986	-15.095	170.108
5.09126	-15.095	163.356
5.13265	-15.095	156.871
5.17404	-15.095	150.663
5.21543	-15.095	144.724
5.25682	-15.095	138.98
5.29822	-15.095	133.41
5.33961	-15.095	128.028
5.381	-15.095	122.765
5.42239	-15.095	117.632
5.46379	-15.095	112.557
5.50518	-15.095	107.596
5.54657	-15.095	102.738
5.58796	-15.095	98.032
5.62936	-15.095	93.4461
5.67075	-15.095	89.0623
5.71214	-15.095	84.9083
5.75353	-15.095	81.0172
5.79492	-15.095	77.4204
5.83632	-15.095	74.0597
5.87771	-15.095	70.9542
5.9191	-15.095	68.1018
5.96049	-15.095	65.4534
6.00189	-15.095	62.9848
6.04328	-15.095	60.6801
6.08467	-15.095	58.5107
6.12606	-15.095	56.5134
6.16746	-15.095	54.6228
6.20885	-15.095	52.8264
6.25024	-15.095	51.0847
6.29163	-15.095	49.3725
6.33303	-15.095	47.7327
6.37442	-15.095	46.1206
6.41581	-15.095	44.6118
6.4572	-15.095	43.1789
6.49859	-15.095	41.7979
6.53999	-15.095	40.4913
6.58138	-15.095	39.232
6.62277	-15.095	38.042
6.66416	-15.095	36.8956
6.70556	-15.095	35.7841
6.74695	-15.095	34.6892
6.78834	-15.095	33.6413
6.82973	-15.095	32.6555
6.87113	-15.095	31.7083
6.91252	-15.095	30.8268
6.95391	-15.095	30.0403
6.9953	-15.095	29.3108
7.03669	-15.095	28.7004
7.07809	-15.095	28.2092
7.11948	-15.095	27.7625
7.16087	-15.095	27.4008
7.20226	-15.095	27.0907
7.24366	-15.095	26.7946
7.28505	-15.095	26.4833
7.32644	-15.095	26.1597
7.36783	-15.095	25.861
7.40923	-15.095	25.5553
7.45062	-15.095	25.2698
7.49201	-15.095	25.0158
7.5334	-15.095	24.7145
7.57479	-15.095	24.4295
7.61619	-15.095	24.1306
7.65758	-15.095	23.8566
7.69897	-15.095	23.6135
7.74036	-15.095	23.3581
7.78176	-15.095	23.1439
7.82315	-15.095	22.95
7.86454	-15.095	22.772
7.90593	-15.095	22.6705
7.94733	-15.095	22.5453
7.98872	-15.095	22.4752
8.03011	-15.095	22.4365
8.0715	-15.095	22.4263
8.11289	-15.095	22.4206
8.15429	-15.095	22.4669
8.19568	-15.095	22.4962
8.23707	-15.095	22.4979
-8.27846	-15.0183	24.404
-8.23707	-15.0183	24.3899
-8.19568	-15.0183	24.34
-8.15429	-15.0183	24.255
-8.11289	-15.0183	24.2147
-8.0715	-15.0183	24.119
-8.03011	-15.0183	24.0509
-7.98872	-15.0183	24.0543
-7.94733	-15.0183	24.0738
-7.90593	-15.0183	24.1012
-7.86454	-15.0183	24.2026
-7.82315	-15.0183	24.3207
-7.78176	-15.0183	24.4591
-7.74036	-15.0183	24.6522
-7.69897	-15.0183	24.841
-7.65758	-15.0183	25.0166
-7.61619	-15.0183	25.2398
-7.57479	-15.0183	25.4228
-7.5334	-15.0183	25.6331
-7.49201	-15.0183	25.8441
-7.45062	-15.0183	26.0679
-7.40923	-15.0183	26.323
-7.36783	-15.0183	26.5798
-7.32644	-15.0183	26.8321
-7.28505	-15.0183	27.0989
-7.24366	-15.0183	27.3786
-7.20226	-15.0183	27.7129
-7.16087	-15.0183	28.1421
-7.11948	-15.0183	28.6619
-7.07809	-15.0183	29.2775
-7.03669	-15.0183	29.9795
-6.9953	-15.0183	30.7737
-6.95391	-15.0183	31.703
-6.91252	-15.0183	32.7167
-6.87113	-15.0183	33.804
-6.82973	-15.0183	34.9379
-6.78834	-15.0183	36.0866
-6.74695	-15.0183	37.236
-6.70556	-15.0183	38.3718
-6.66416	-15.0183	39.5378
-6.62277	-15.0183	40.7196
-6.58138	-15.0183	41.9024
-6.53999	-15.0183	43.1339
-6.49859	-15.0183	44.3927
-6.4572	-15.0183	45.6373
-6.41581	-15.0183	46.8858
-6.37442	-15.0183	48.1091
-6.33303	-15.0183	49.3614
-6.29163	-15.0183	50.579
-6.25024	-15.0183	51.8724
-6.20885	-15.0183	53.2218
-6.16746	-15.0183	54.6556
-6.12606	-15.0183	56.1797
-6.08467	-15.0183	57.75
-6.04328	-15.0183	59.4556
-6.00189	-15.0183	61.2496
-5.96049	-15.0183	63.2153
-5.9191	-15.0183	65.4034
-5.87771	-15.0183	67.717
-5.83632	-15.0183	70.2903
-5.79492	-15.0183	73.1303
-5.75353	-15.0183	76.2306
-5.71214	-15.0183	79.582
-5.67075	-15.0183	83.1714
-5.62936	-15.0183	87.0069
-5.58796	-15.0183	91.1067
-5.54657	-15.0183	95.3784
-5.50518	-15.0183	99.8387
-5.46379	-15.0183	104.493
-5.42239	-15.0183	109.285
-5.381	-15.0183	114.25
-5.33961	-15.0183	119.387
-5.29822	-15.0183	124.745
-5.25682	-15.0183	130.357
-5.21543	-15.0183	136.232
-5.17404	-15.0183	142.33
-5.13265	-15.0183	148.696
-5.09126	-15.0183	155.32
-5.04986	-15.0183	162.205
-5.00847	-15.0183	169.4
-4.96708	-15.0183	176.956
-4.92569	-15.0183	184.906
-4.88429	-15.0183	193.263
-4.8429	-15.0183	201.986
-4.80151	-15.0183	211.089
-4.76012	-15.0183	220.391
-4.71872	-15.0183	229.674
-4.67733	-15.0183	238.665
-4.63594	-15.0183	247.066
-4.59455	-15.0183	254.627
-4.55316	-15.0183	261.236
-4.51176	-15.0183	266.883
-4.47037	-15.0183	271.662
-4.42898	-15.0183	275.729
-4.38759	-15.0183	279.256
-4.34619	-15.0183	282.311
-4.3048	-15.0183	284.988
-4.26341	-15.0183	287.253
-4.22202	-15.0183	288.984
-4.18062	-15.0183	290.056
-4.13923	-15.0183	290.464
-4.09784	-15.0183	290.056
-4.05645	-15.0183	288.984
-4.01506	-15.0183	287.253
-3.97366	-15.0183	284.988
-3.93227	-15.0183	282.311
-3.89088	-15.0183	279.257
-3.84949	-15.0183	275.729
-3.80809	-15.0183	271.662
-3.7667	-15.0183	266.883
-3.72531	-15.0183	261.237
-3.68392	-15.0183	254.627
-3.64252	-15.0183	247.066
-3.60113	-15.0183	238.666
-3.55974	-15.0183	229.674
-3.51835	-15.0183	220.391
-3.47695	-15.0183	211.089
-3.43556	-15.0183	201.986
-3.39417	-15.0183	193.263
-3.35278	-15.0183	184.906
-3.31139	-15.0183	176.957
-3.26999	-15.0183	169.4
-3.2286	-15.0183	162.205
-3.18721	-15.0183	155.32
-3.14582	-15.0183	148.697
-3.10442	-15.0183	142.331
-3.06303	-15.0183	136.232
-3.02164	-15.0183	130.357
-2.98025	-15.0183	124.746
-2.93885	-15.0183	119.387
-2.89746	-15.0183	114.25
-2.85607	-15.0183	109.285
-2.81468	-15.0183	104.493
-2.77329	-15.0183	99.8387
-2.73189	-15.0183	95.3784
-2.6905	-15.0183	91.1067
-2.64911	-15.0183	87.0069
-2.60772	-15.0183	83.1714
-2.56632	-15.0183	79.582
-2.52493	-15.0183	76.2305
-2.48354	-15.0183	73.1302
-2.44215	-15.0183	70.2903
-2.40075	-15.0183	67.717
-2.35936	-15.0183	65.4033
-2.31797	-15.0183	63.2153
-2.27658	-15.0183	61.2496
-2.23519	-15.0183	59.4556
-2.19379	-15.0183	57.7499
-2.1524	-15.0183	56.1797
-2.11101	-15.0183	54.6556
-2.06962	-15.0183	53.2217
-2.02822	-15.0183	51.8723
-1.98683	-15.0183	50.5789
-1.94544	-15.0183	49.3614
-1.90405	-15.0183	48.109
-1.86265	-15.0183	46.8857
-1.82126	-15.0183	45.6372
-1.77987	-15.0183	44.3927
-1.73848	-15.0183	43.1338
-1.69709	-15.0183	41.9024
-1.65569	-15.0183	40.7196
-1.6143	-15.0183	39.5378
-1.57291	-15.0183	38.3717
-1.53152	-15.0183	37.2359
-1.49012	-15.0183	36.0866
-1.44873	-15.0183	34.9379
-1.40734	-15.0183	33.804
-1.36595	-15.0183	32.7167
-1.32455	-15.0183	31.703
-1.28316	-15.0183	30.7737
-1.24177	-15.0183	29.9795
-1.20038	-15.0183	29.2775
-1.15898	-15.0183	28.6619
-1.11759	-15.0183	28.1421
-1.0762	-15.0183	27.7128
-1.03481	-15.0183	27.3785
-0.993416	-15.0183	27.0989
-0.952023	-15.0183	26.8321
-0.910631	-15.0183	26.5797
-0.869239	-15.0183	26.323
-0.827846	-15.0183	26.0678
-0.786454	-15.0183	25.8441
-0.745062	-15.0183	25.6331
-0.703669	-15.0183	25.4228
-0.662277	-15.0183	25.2398
-0.620885	-15.0183	25.0166
-0.579492	-15.0183	24.841
-0.5381	-15.0183	24.6522
-0.496708	-15.0183	24.4591
-0.455316	-15.0183	24.3207
-0.413923	-15.0183	24.2026
-0.372531	-15.0183	24.1012
-0.331139	-15.0183	24.0738
-0.289746	-15.0183	24.0543
-0.248354	-15.0183	24.0509
-0.206962	-15.0183	24.119
-0.165569	-15.0183	24.2147
-0.124177	-15.0183	24.2549
-0.0827846	-15.0183	24.3399
-0.0413923	-15.0183	24.3899
-1.11022e-16	-15.0183	24.404
0.0413923	-15.0183	24.3899
0.0827846	-15.0183	24.3399
0.124177	-15.0183	24.2549
0.165569	-15.0183	24.2147
0.206962	-15.0183	24.119
0.248354	-15.0183	24.0508
0.289746	-15.0183	24.0543
0.331139	-15.0183	24.0738
0.372531	-15.0183	24.1012
0.413923	-15.0183	24.2026
0.455316	-15.0183	24.3207
0.496708	-15.0183	24.459
0.5381	-15.0183	24.6522
0.579492	-15.0183	24.841
0.620885	-15.0183	25.0166
0.662277	-15.0183	25.2398
0.703669	-15.0183	25.4228
0.745062	-15.0183	25.6331
0.786454	-15.0183	25.8441
0.827846	-15.0183	26.0678
0.869239	-15.0183	26.323
0.910631	-15.0183	26.5797
0.952023	-15.0183	26.8321
0.993416	-15.0183	27.0989
1.03481	-15.0183	27.3786
1.0762	-15.0183	27.7129
1.11759	-15.0183	28.1421
1.15898	-15.0183	28.6619
1.20038	-15.0183	29.2775
1.24177	-15.0183	29.9795
1.28316	-15.0183	30.7737
1.32455	-15.0183	31.703
1.36595	-15.0183	32.7167
1.40734	-15.0183	33.804
1.44873	-15.0183	34.9379
1.49012	-15.0183	36.0866
1.53152	-15.0183	37.236
1.57291	-15.0183	38.3718
1.6143	-15.0183	39.5378
1.65569	-15.0183	40.7196
1.69709	-15.0183	41.9024
1.73848	-15.0183	43.1338
1.77987	-15.0183	44.3927
1.82126	-15.0183	45.6372
1.86265	-15.0183	46.8857
1.90405	-15.0183	48.1091
1.94544	-15.0183	49.3614
1.98683	-15.0183	50.579
2.02822	-15.0183	51.8723
2.06962	-15.0183	53.2218
2.11101	-15.0183	54.6556
2.1524	-15.0183	56.1797
2.19379	-15.0183	57.7499
2.23519	-15.0183	59.4556
2.27658	-15.0183	61.2496
2.31797	-15.0183	63.2153
2.35936	-15.0183	65.4034
2.40075	-15.0183	67.717
2.44215	-15.0183	70.2903
2.48354	-15.0183	73.1302
2.52493	-15.0183	76.2306
2.56632	-15.0183	79.582
2.60772	-15.0183	83.1714
2.64911	-15.0183	87.0068
2.6905	-15.0183	91.1067
2.73189	-15.0183	95.3784
2.77329	-15.0183	99.8386
2.81468	-15.0183	104.493
2.85607	-15.0183	109.285
2.89746	-15.0183	114.25
2.93885	-15.0183	119.387
2.98025	-15.0183	124.745
3.02164	-15.0183	130.357
3.06303	-15.0183	136.232
3.10442	-15.0183	142.33
3.14582	-15.0183	148.696
3.18721	-15.0183	155.32
3.2286	-15.0183	162.205
3.26999	-15.0183	169.4
3.31139	-15.0183	176.956
3.35278	-15.0183	184.906
3.39417	-15.0183	193.263
3.43556	-15.0183	201.986
3.47695	-15.0183	211.089
3.51835	-15.0183	220.391
3.55974	-15.0183	229.674
3.60113	-15.0183	238.665
3.64252	-15.0183	247.066
3.68392	-15.0183	254.627
3.72531	-15.0183	261.236
3.7667	-15.0183	266.883
3.80809	-15.0183	271.662
3.84949	-15.0183	275.728
3.89088	-15.0183	279.256
3.93227	-15.0183	282.311
3.97366	-15.0183	284.987
4.01506	-15.0183	287.253
4.05645	-15.0183	288.983
4.09784	-15.0183	290.056
4.13923	-15.0183	290.464
4.18062	-15.0183	290.056
4.22202	-15.0183	288.983
4.26341	-15.0183	287.253
4.3048	-15.0183	284.987
4.34619	-15.0183	282.311
4.38759	-15.0183	279.256
4.42898	-15.0183	275.729
4.47037	-15.0183	271.662
4.51176	-15.0183	266.883
4.55316	-15.0183	261.236
4.59455	-15.0183	254.627
4.63594	-15.0183	247.066
4.67733	-15.0183	238.666
4.71872	-15.0183	229.674
4.76012	-15.0183	220.391
4.80151	-15.0183	211.089
4.8429	-15.0183	201.986
4.88429	-15.0183	193.263
4.92569	-15.0183	184.906
4.96708	-15.0183	176.957
5.00847	-15.0183	169.4
5.04986	-15.0183	162.205
5.09126	-15.0183	155.32
5.13265	-15.0183	148.696
5.17404	-15.0183	142.331
5.21543	-15.0183	136.232
5.25682	-15.0183	130.357
5.29822	-15.0183	124.746
5.33961	-15.0183	119.387
5.381	-15.0183	114.25
5.42239	-15.0183	109.285
5.46379	-15.0183	104.493
5.50518	-15.0183	99.8386
5.54657	-15.0183	95.3784
5.58796	-15.0183	91.1067
5.62936	-15.0183	87.0068
5.67075	-15.0183	83.1713
5.71214	-15.0183	79.5819
5.75353	-15.0183	76.2305
5.79492	-15.0183	73.1302
5.83632	-15.0183	70.2902
5.87771	-15.0183	67.7169
5.9191	-15.0183	65.4033
5.96049	-15.0183	63.2152
6.00189	-15.0183	61.2495
6.04328	-15.0183	59.4555
6.08467	-15.0183	57.7499
6.12606	-15.0183	56.1797
6.16746	-15.0183	54.6555
6.20885	-15.0183	53.2217
6.25024	-15.0183	51.8723
6.29163	-15.0183	50.5789
6.33303	-15.0183	49.3613
6.37442	-15.0183	48.109
6.41581	-15.0183	46.8857
6.4572	-15.0183	45.6372
6.49859	-15.0183	44.3927
6.53999	-15.0183	43.1338
6.58138	-15.0183	41.9024
6.62277	-15.0183	40.7195
6.66416	-15.0183	39.5378
6.70556	-15.0183	38.3717
6.74695	-15.0183	37.2359
6.78834	-15.0183	36.0865
6.82973	-15.0183	34.9379
6.87113	-15.0183	33.804
6.91252	-15.0183	32.7167
6.95391	-15.0183	31.703
6.9953	-15.0183	30.7737
7.03669	-15.0183	29.9795
7.07809	-15.0183	29.2775
7.11948	-15.0183	28.6618
7.16087	-15.0183	28.142
7.20226	-15.0183	27.7128
7.24366	-15.0183	27.3785
7.28505	-15.0183	27.0989
7.32644	-15.0183	26.832
7.36783	-15.0183	26.5797
7.40923	-15.0183	26.323
7.45062	-15.0183	26.0678
7.49201	-15.0183	25.8441
7.5334	-15.0183	25.633
7.57479	-15.0183	25.4227
7.61619	-15.0183	25.2397
7.65758	-15.0183	25.0166
7.69897	-15.0183	24.8409
7.74036	-15.0183	24.6522
7.78176	-15.0183	24.459
7.82315	-15.0183	24.3206
7.86454	-15.0183	24.2026
7.90593	-15.0183	24.1011
7.94733	-15.0183	24.0738
7.98872	-15.0183	24.0542
8.03011	-15.0183	24.0508
8.0715	-15.0183	24.1189
8.11289	-15.0183	24.2146
8.15429	-15.0183	24.2549
8.19568	-15.0183	24.3399
[truncated: 158,001 more rows]
