# Supplementary material for: Odd-parity quasiparticle interference in the superconductive surface state of UTe2
Source: Nat Phys. 2025 Sep 18;21(10):1555–62. doi: 10.1038/s41567-025-03000-w (PMC12518143; doi:10.1038/s41567-025-03000-w)
Supplement: Supplementary file 11 — Source data for Extended Data Fig. 8b. [file 41567_2025_3000_MOESM11_ESM.xlsx]

## Sheet: ED Fig.8b
Energy	Andreev conductance
-3	0
-2.98496	0
-2.96992	0.0016883
-2.95489	0.00695355
-2.93985	0.00571085
-2.92481	0.00446816
-2.90977	0.00322547
-2.89474	0.00198278
-2.8797	0.000740088
-2.86466	0.00792507
-2.84962	0.00792507
-2.83459	0.00792507
-2.81955	0.00792507
-2.80451	0.00792507
-2.78947	0.00792507
-2.77444	0.00792507
-2.7594	0.00792507
-2.74436	0.00792507
-2.72932	0.0151947
-2.71429	0.0142074
-2.69925	0.0125261
-2.68421	0.0108448
-2.66917	0.00916355
-2.65414	0.0154529
-2.6391	0.0158501
-2.62406	0.0158501
-2.60902	0.0158501
-2.59398	0.0158501
-2.57895	0.0158501
-2.56391	0.0158501
-2.54887	0.0230464
-2.53383	0.0208478
-2.5188	0.0186492
-2.50376	0.0164506
-2.48872	0.0237752
-2.47368	0.0237752
-2.45865	0.0237752
-2.44361	0.0237752
-2.42857	0.0237752
-2.41353	0.0289593
-2.3985	0.0291162
-2.38346	0.026258
-2.36842	0.0275292
-2.35338	0.0317003
-2.33835	0.0317003
-2.32331	0.0317003
-2.30827	0.0317003
-2.29323	0.038299
-2.2782	0.0351232
-2.26316	0.0319475
-2.24812	0.0396254
-2.23308	0.0396254
-2.21805	0.0396254
-2.20301	0.0474064
-2.18797	0.0438337
-2.17293	0.040261
-2.15789	0.0475504
-2.14286	0.0475504
-2.12782	0.0489607
-2.11278	0.0523231
-2.09774	0.0482399
-2.08271	0.0554755
-2.06767	0.0554755
-2.05263	0.0630669
-2.03759	0.0573505
-2.02256	0.0634006
-2.00752	0.0634006
-1.99248	0.0703166
-1.97744	0.0646003
-1.96241	0.0713256
-1.94737	0.0713256
-1.93233	0.075164
-1.91729	0.0792507
-1.90226	0.0792507
-1.88722	0.0834466
-1.87218	0.0871758
-1.85714	0.0871758
-1.84211	0.0906054
-1.82707	0.0951009
-1.81203	0.102351
-1.79699	0.0992322
-1.78195	0.104039
-1.76692	0.108846
-1.75188	0.113652
-1.73684	0.11109
-1.7218	0.123266
-1.70677	0.126801
-1.69173	0.132879
-1.67669	0.134726
-1.66165	0.134885
-1.64662	0.147299
-1.63158	0.150576
-1.61654	0.151371
-1.6015	0.163209
-1.58647	0.174252
-1.57143	0.179258
-1.55639	0.184064
-1.54135	0.190202
-1.52632	0.201603
-1.51128	0.213619
-1.49624	0.216738
-1.4812	0.223948
-1.46617	0.23668
-1.45113	0.249868
-1.43609	0.262143
-1.42105	0.274875
-1.40602	0.287607
-1.39098	0.301153
-1.37594	0.324928
-1.3609	0.340778
-1.34586	0.356628
-1.33083	0.382966
-1.31579	0.403623
-1.30075	0.432204
-1.28571	0.465315
-1.27068	0.497293
-1.25564	0.536084
-1.2406	0.585562
-1.22556	0.630589
-1.21053	0.672658
-1.19549	0.735304
-1.18045	0.817593
-1.16541	0.91911
-1.15038	0.995401
-1.13534	1.15408
-1.1203	1.28591
-1.10526	1.4653
-1.09023	1.67438
-1.07519	2.01799
-1.06015	2.53
-1.04511	3.15251
-1.03008	3.71017
-1.01504	4.63748
-1	5.95437
-0.984962	6.74068
-0.969925	7.49456
-0.954887	7.89723
-0.93985	8.20906
-0.924812	8.35618
-0.909774	8.45055
-0.894737	8.4726
-0.879699	8.47572
-0.864662	8.46398
-0.849624	8.44233
-0.834586	8.39265
-0.819549	8.3539
-0.804511	8.30029
-0.789474	8.24625
-0.774436	8.15863
-0.759398	8.09853
-0.744361	8.01296
-0.729323	7.95081
-0.714286	7.91262
-0.699248	7.85226
-0.684211	7.81718
-0.669173	7.76657
-0.654135	7.73118
-0.639098	7.68994
-0.62406	7.64769
-0.609023	7.60116
-0.593985	7.58072
-0.578947	7.54467
-0.56391	7.52679
-0.548872	7.5198
-0.533835	7.50133
-0.518797	7.47334
-0.503759	7.46002
-0.488722	7.44957
-0.473684	7.44957
-0.458647	7.46147
-0.443609	7.46627
-0.428571	7.479
-0.413534	7.48127
-0.398496	7.48127
-0.383459	7.47704
-0.368421	7.46431
-0.353383	7.45157
-0.338346	7.43372
-0.323308	7.42547
-0.308271	7.41338
-0.293233	7.40994
-0.278195	7.40377
-0.263158	7.40202
-0.24812	7.40202
-0.233083	7.39409
-0.218045	7.37824
-0.203008	7.3609
-0.18797	7.33613
-0.172932	7.31444
-0.157895	7.28929
-0.142857	7.25937
-0.12782	7.24475
-0.112782	7.23559
-0.0977444	7.24397
-0.0827068	7.28042
-0.0676692	7.36156
-0.0526316	7.55968
-0.037594	8.06363
-0.0225564	8.98012
-0.0075188	10.6161
0	10.8714
0.0075188	10.5863
0.0225564	9.06718
0.037594	8.03986
0.0526316	7.58749
0.0676692	7.39606
0.0827068	7.32005
0.0977444	7.25982
0.112782	7.23202
0.12782	7.22643
0.142857	7.22767
0.157895	7.23851
0.172932	7.25937
0.18797	7.30194
0.203008	7.32277
0.218045	7.33069
0.233083	7.31959
0.24812	7.30692
0.263158	7.28314
0.278195	7.27347
0.293233	7.26729
0.308271	7.28314
0.323308	7.31484
0.338346	7.34374
0.353383	7.3664
0.368421	7.39298
0.383459	7.40756
0.398496	7.42637
0.413534	7.44703
0.428571	7.47108
0.443609	7.48127
0.458647	7.50107
0.473684	7.52201
0.488722	7.56011
0.503759	7.596
0.518797	7.62392
0.533835	7.66683
0.548872	7.69634
0.56391	7.7111
0.578947	7.7218
0.593985	7.73487
0.609023	7.75742
0.62406	7.77787
0.639098	7.82467
0.654135	7.87079
0.669173	7.91707
0.684211	7.96303
0.699248	8.00754
0.714286	8.0381
0.729323	8.07333
0.744361	8.11527
0.759398	8.15196
0.774436	8.18357
0.789474	8.22497
0.804511	8.27652
0.819549	8.32133
0.834586	8.36095
0.849624	8.4085
0.864662	8.4506
0.879699	8.4719
0.894737	8.47086
0.909774	8.43712
0.924812	8.35219
0.93985	8.12058
0.954887	7.8893
0.969925	7.50278
0.984962	6.59517
1	5.55283
1.01504	4.8831
1.03008	3.89252
1.04511	3.07997
1.06015	2.51666
1.07519	2.04312
1.09023	1.67743
1.10526	1.46906
1.1203	1.25919
1.13534	1.12568
1.15038	1.00172
1.16541	0.903418
1.18045	0.807901
1.19549	0.741501
1.21053	0.681556
1.22556	0.622664
1.2406	0.585264
1.25564	0.535211
1.27068	0.49928
1.28571	0.46697
1.30075	0.436189
1.31579	0.405409
1.33083	0.388329
1.34586	0.362309
1.3609	0.340778
1.37594	0.324928
1.39098	0.301153
1.40602	0.293228
1.42105	0.277378
1.43609	0.262143
1.45113	0.249868
1.46617	0.243532
1.4812	0.223948
1.49624	0.216738
1.51128	0.213619
1.52632	0.201603
1.54135	0.190202
1.55639	0.184064
1.57143	0.179258
1.58647	0.174252
1.6015	0.163209
1.61654	0.156912
1.63158	0.150576
1.64662	0.147299
1.66165	0.134806
1.67669	0.134726
1.69173	0.132879
1.70677	0.126801
1.7218	0.123266
1.73684	0.11109
1.75188	0.113652
1.76692	0.108846
1.78195	0.104039
1.79699	0.103026
1.81203	0.100609
1.82707	0.0951009
1.84211	0.089748
1.85714	0.0879306
1.87218	0.0871758
1.88722	0.0834466
1.90226	0.0792507
1.91729	0.0792507
1.93233	0.075164
1.94737	0.0713256
1.96241	0.0713256
1.97744	0.0646003
1.99248	0.0703166
2.00752	0.0634006
2.02256	0.0634006
2.03759	0.0573505
2.05263	0.0630669
2.06767	0.0554755
2.08271	0.0554755
2.09774	0.050649
2.11278	0.0517977
2.12782	0.0489607
2.14286	0.0475504
2.15789	0.0475504
2.17293	0.0424657
2.18797	0.0433027
2.20301	0.0473859
2.21805	0.0396254
2.23308	0.0396254
2.24812	0.0396254
2.26316	0.0374008
2.2782	0.0345605
2.29323	0.0381332
2.30827	0.0317003
2.32331	0.0317003
2.33835	0.0317003
2.35338	0.0317003
2.36842	0.0275292
2.38346	0.0260323
2.3985	0.0286307
2.41353	0.031229
2.42857	0.0237752
2.44361	0.0237752
2.45865	0.0237752
2.47368	0.0237752
2.48872	0.0237752
2.50376	0.0164506
2.5188	0.0186492
2.53383	0.0208478
2.54887	0.0230464
2.56391	0.0158501
2.57895	0.0158501
2.59398	0.0158501
2.60902	0.0158501
2.62406	0.0158501
2.6391	0.0158501
2.65414	0.0158501
2.66917	0.00874563
2.68421	0.010532
2.69925	0.0123184
2.71429	0.0141047
2.72932	0.0151947
2.74436	0.00792507
2.7594	0.00792507
2.77444	0.00792507
2.78947	0.00792507
2.80451	0.00792507
2.81955	0.00792507
2.83459	0.00792507
2.84962	0.00792507
2.86466	0.00792507
2.8797	0.000740088
2.89474	0.00198278
2.90977	0.00322547
2.92481	0.00446816
2.93985	0.00571085
2.95489	0.00695355
2.96992	0.0016883
2.98496	0
3	0
