# Supplementary material for: Odd-parity quasiparticle interference in the superconductive surface state of UTe2
Source: Nat Phys. 2025 Sep 18;21(10):1555–62. doi: 10.1038/s41567-025-03000-w (PMC12518143; doi:10.1038/s41567-025-03000-w)
Supplement: Supplementary file 12 — Source data for Extended Data Fig. 9a–d. [file 41567_2025_3000_MOESM12_ESM.xlsx]

## Sheet: ED Fig.9a
0.187118	0.164168	0.156774	0.181669	0.175466	0.168642	0.163578	0.150165	0.151087	0.157759	0.160592	0.149649	0.153544	0.170828	0.151144	0.168154	0.187503	0.150343	0.175314	0.193878	0.175775	0.179623	0.168635	0.152999	0.169271	0.172069	0.164752	0.153176	0.163051	0.166295	0.160186	0.167889	0.160237	0.16128	0.20327	0.185796	0.168167	0.17265	0.151446	0.157076	0.176733	0.168523	0.170101	0.171948	0.167293	0.167712	0.170168	0.168577	0.142641	0.164925
0.189039	0.16349	0.156874	0.187668	0.175218	0.170351	0.172475	0.15266	0.160097	0.170633	0.160772	0.155139	0.159282	0.169058	0.156052	0.169171	0.180544	0.144014	0.171151	0.191588	0.17423	0.180803	0.167434	0.148723	0.174489	0.17149	0.157515	0.150714	0.164817	0.17114	0.166345	0.173844	0.161339	0.156267	0.195508	0.181902	0.168264	0.173535	0.150158	0.159231	0.182575	0.164654	0.163664	0.167752	0.167651	0.172246	0.167758	0.154593	0.142879	0.166036
0.193969	0.166698	0.15879	0.189529	0.17291	0.168834	0.175399	0.155454	0.165453	0.177736	0.165659	0.162219	0.165082	0.16964	0.156769	0.167126	0.175834	0.142093	0.162901	0.181736	0.173085	0.184084	0.169177	0.146289	0.173721	0.170647	0.157798	0.155348	0.168106	0.171673	0.165092	0.175796	0.1616	0.152039	0.187903	0.178895	0.16942	0.174576	0.149786	0.159906	0.18463	0.16276	0.160664	0.165105	0.165572	0.170423	0.165623	0.152469	0.144187	0.169584
0.200512	0.174531	0.162675	0.182624	0.168451	0.162694	0.165847	0.15669	0.160402	0.169554	0.175539	0.168299	0.167952	0.173632	0.149355	0.160523	0.177656	0.149792	0.152546	0.16401	0.172981	0.189207	0.175251	0.148542	0.162867	0.169849	0.171442	0.170642	0.172156	0.16381	0.151246	0.169131	0.161012	0.153124	0.18411	0.178875	0.172241	0.17562	0.151558	0.157473	0.17827	0.165357	0.165038	0.16613	0.160402	0.157647	0.165091	0.17391	0.145837	0.174559
0.192597	0.169811	0.160579	0.180738	0.169432	0.165559	0.167823	0.152197	0.155322	0.165416	0.170008	0.174885	0.174612	0.167058	0.14834	0.157811	0.172466	0.154068	0.152923	0.15929	0.168735	0.190924	0.176616	0.146351	0.166477	0.169727	0.169727	0.178108	0.173043	0.161618	0.152328	0.167674	0.170124	0.166489	0.169743	0.172836	0.177131	0.179303	0.153623	0.157177	0.175696	0.161945	0.15627	0.156825	0.160488	0.150547	0.161303	0.180632	0.13563	0.166137
0.18931	0.169998	0.165052	0.187951	0.17316	0.168013	0.171667	0.156389	0.16021	0.169443	0.170109	0.17294	0.175173	0.172743	0.15038	0.155125	0.167989	0.155108	0.159709	0.165571	0.16659	0.186281	0.173398	0.146128	0.166189	0.169962	0.170315	0.178157	0.171513	0.15999	0.152366	0.169208	0.172877	0.169519	0.171371	0.174244	0.179151	0.182467	0.157976	0.159927	0.175823	0.162825	0.157196	0.157845	0.162475	0.157285	0.168186	0.184046	0.143704	0.164219
0.190415	0.172751	0.171079	0.197577	0.176851	0.168596	0.174112	0.16429	0.168354	0.17551	0.174583	0.167617	0.173177	0.185861	0.154485	0.154857	0.167249	0.152468	0.168995	0.17906	0.167528	0.179216	0.168516	0.147843	0.162713	0.170547	0.173503	0.174154	0.169792	0.160142	0.152259	0.172052	0.167503	0.160441	0.183807	0.180569	0.178168	0.184223	0.161488	0.162365	0.176513	0.166162	0.165936	0.167117	0.163762	0.169159	0.179137	0.185547	0.165146	0.169994
0.184478	0.162506	0.159283	0.190713	0.175249	0.168848	0.171862	0.155115	0.156702	0.165242	0.168847	0.177076	0.183374	0.182391	0.159957	0.164792	0.173378	0.145182	0.174512	0.192669	0.170871	0.181127	0.169236	0.148154	0.167758	0.171833	0.170968	0.174847	0.173235	0.168	0.163188	0.17292	0.157695	0.146597	0.179843	0.1785	0.17683	0.184337	0.155558	0.155598	0.172721	0.161971	0.165946	0.168614	0.159123	0.159779	0.170637	0.183541	0.171687	0.175259
0.184063	0.161637	0.156989	0.186395	0.17378	0.168172	0.170774	0.158795	0.157026	0.161249	0.166421	0.172559	0.178656	0.180504	0.160674	0.171646	0.183023	0.144302	0.168911	0.187121	0.16874	0.178853	0.168441	0.148868	0.164283	0.169963	0.170918	0.172193	0.170093	0.164008	0.158654	0.172737	0.162342	0.153206	0.182003	0.176925	0.173936	0.182641	0.152327	0.14999	0.166341	0.160767	0.165229	0.16922	0.164771	0.155688	0.164769	0.185655	0.177342	0.180773
0.184864	0.162627	0.156897	0.18364	0.171617	0.165538	0.168303	0.163936	0.162894	0.164686	0.168086	0.16536	0.171543	0.182653	0.158593	0.171875	0.187847	0.14724	0.163287	0.177784	0.165119	0.175715	0.166944	0.149403	0.163248	0.169777	0.171036	0.16978	0.168184	0.160586	0.152903	0.173458	0.167958	0.15971	0.183691	0.175759	0.172019	0.182029	0.153491	0.153947	0.171751	0.161678	0.161906	0.166956	0.171057	0.16024	0.165211	0.184032	0.182967	0.189959
0.182287	0.157804	0.151784	0.181823	0.168336	0.160492	0.16259	0.159284	0.166584	0.174477	0.173165	0.166417	0.173986	0.189639	0.156269	0.163966	0.181365	0.151	0.167759	0.179321	0.163837	0.174894	0.165681	0.149385	0.174419	0.175341	0.168804	0.170322	0.174462	0.169347	0.159386	0.176387	0.161658	0.147116	0.178718	0.174805	0.17321	0.184693	0.159362	0.173033	0.199734	0.163291	0.154318	0.159953	0.16841	0.173715	0.17334	0.172264	0.188255	0.204622
0.17551	0.152986	0.155977	0.200932	0.174248	0.161717	0.167941	0.158154	0.161883	0.168059	0.165393	0.157301	0.166165	0.186494	0.161073	0.170409	0.186039	0.156172	0.1682	0.175311	0.158397	0.167144	0.162795	0.153761	0.174869	0.174296	0.163121	0.153929	0.171876	0.173233	0.157108	0.172638	0.157113	0.144274	0.18243	0.17735	0.171913	0.180121	0.155625	0.17341	0.203363	0.161726	0.146698	0.149177	0.159619	0.164248	0.168692	0.174368	0.18048	0.200638
0.17233	0.153021	0.161915	0.21319	0.178559	0.16252	0.170558	0.159648	0.162315	0.166985	0.161998	0.154008	0.162922	0.183483	0.163109	0.174992	0.190096	0.157028	0.169178	0.176005	0.15665	0.162574	0.159427	0.153935	0.175311	0.175166	0.162969	0.150434	0.170885	0.172617	0.153346	0.165424	0.154547	0.14891	0.188791	0.18094	0.172392	0.1794	0.155411	0.172582	0.202589	0.166428	0.150275	0.151483	0.163843	0.150075	0.154067	0.175425	0.173933	0.187895
0.17552	0.15845	0.165595	0.209225	0.177506	0.161256	0.167172	0.162463	0.169332	0.174632	0.166125	0.159553	0.16745	0.183366	0.15966	0.172709	0.189764	0.153671	0.170721	0.181288	0.160039	0.163333	0.156671	0.149415	0.176286	0.17858	0.169769	0.16378	0.173035	0.16753	0.149084	0.158621	0.155344	0.158101	0.194138	0.183436	0.174427	0.183604	0.160748	0.174124	0.201099	0.175295	0.16222	0.165103	0.180486	0.145956	0.142425	0.173115	0.17729	0.177826
0.184703	0.163956	0.161572	0.192119	0.171719	0.160878	0.164405	0.161727	0.169025	0.173886	0.165179	0.162981	0.171559	0.182808	0.15411	0.166042	0.185557	0.154272	0.166586	0.176623	0.163809	0.163419	0.156628	0.149928	0.164408	0.175121	0.176359	0.165573	0.168719	0.15678	0.136131	0.161566	0.163267	0.162327	0.192497	0.180367	0.171678	0.181654	0.161586	0.16869	0.186861	0.16614	0.153883	0.157227	0.178328	0.187157	0.184201	0.17965	0.208409	0.203641
0.188979	0.169008	0.163324	0.185668	0.169781	0.161475	0.164341	0.162875	0.169143	0.173686	0.168128	0.170311	0.176754	0.18002	0.151184	0.164647	0.186995	0.160152	0.171706	0.177952	0.160711	0.162387	0.159623	0.155717	0.166816	0.174778	0.178506	0.17774	0.177558	0.165065	0.14872	0.173401	0.170682	0.164387	0.191618	0.176907	0.167028	0.177499	0.159331	0.161714	0.175166	0.165454	0.158219	0.162836	0.183544	0.191283	0.186539	0.177629	0.191075	0.199359
0.188083	0.17045	0.165955	0.186486	0.16878	0.160273	0.164288	0.163627	0.16984	0.174828	0.171477	0.177617	0.181578	0.177133	0.151973	0.16727	0.190087	0.164952	0.177129	0.180315	0.157051	0.164524	0.16496	0.161043	0.174144	0.175733	0.178457	0.191878	0.189544	0.178227	0.167187	0.183478	0.172186	0.160802	0.189374	0.174294	0.163755	0.173919	0.156478	0.156541	0.168996	0.169506	0.169913	0.175844	0.188541	0.173074	0.16768	0.1734	0.156372	0.179325
0.183582	0.164196	0.160554	0.185698	0.16321	0.153399	0.160063	0.160029	0.170293	0.177241	0.16916	0.178801	0.184028	0.177425	0.157079	0.170485	0.18772	0.159599	0.168175	0.174486	0.162822	0.175934	0.171641	0.157838	0.16911	0.173948	0.18022	0.193405	0.187844	0.172643	0.158879	0.177283	0.161681	0.146486	0.181635	0.17341	0.165958	0.174251	0.156402	0.156963	0.169963	0.169054	0.176655	0.182643	0.179064	0.166312	0.167705	0.178439	0.15957	0.173826
0.184271	0.162557	0.156386	0.180385	0.159552	0.150356	0.156978	0.159816	0.166085	0.17091	0.170011	0.1727	0.177007	0.177923	0.15484	0.167095	0.184706	0.156746	0.161654	0.167672	0.161583	0.175349	0.169871	0.155789	0.173059	0.17462	0.175138	0.186428	0.182732	0.173085	0.163731	0.167605	0.157971	0.152295	0.174939	0.168561	0.164617	0.172619	0.155156	0.15228	0.161981	0.167343	0.169136	0.171797	0.176842	0.159689	0.159345	0.175222	0.169033	0.186668
0.18194	0.160259	0.153484	0.176785	0.163246	0.156233	0.159739	0.161069	0.164362	0.168137	0.170507	0.163018	0.167794	0.181562	0.156813	0.164966	0.179099	0.150911	0.158033	0.166808	0.162185	0.171162	0.165714	0.156021	0.176522	0.175486	0.169823	0.17457	0.179429	0.174644	0.162276	0.161422	0.156061	0.155926	0.174406	0.167202	0.163856	0.172786	0.154594	0.153283	0.164821	0.167067	0.16675	0.16995	0.178938	0.164727	0.162748	0.176808	0.186953	0.203323
0.174768	0.155635	0.152388	0.179486	0.173679	0.168347	0.167238	0.162019	0.168697	0.174904	0.168637	0.153122	0.161005	0.187804	0.166485	0.167262	0.171282	0.141839	0.158204	0.173949	0.167096	0.167896	0.162634	0.158233	0.175227	0.175209	0.166917	0.160397	0.179191	0.175037	0.149134	0.161761	0.152667	0.147029	0.18212	0.172205	0.164904	0.175951	0.155081	0.163157	0.184583	0.168597	0.174914	0.184527	0.182957	0.182441	0.18285	0.187599	0.207672	0.212689
0.181416	0.15652	0.156125	0.19739	0.164877	0.146786	0.152423	0.156873	0.176027	0.185241	0.163105	0.149136	0.15772	0.180917	0.16244	0.164439	0.170198	0.147144	0.16443	0.175015	0.159033	0.163299	0.159529	0.154751	0.1763	0.173287	0.157254	0.142197	0.166513	0.175086	0.16018	0.159075	0.141484	0.13902	0.192891	0.17429	0.159944	0.176603	0.151632	0.162388	0.187925	0.162399	0.151715	0.159169	0.182468	0.175519	0.176262	0.188511	0.191218	0.199921
0.187954	0.159431	0.155289	0.195131	0.164668	0.146439	0.15081	0.158983	0.177592	0.185333	0.164151	0.149754	0.160056	0.186648	0.166903	0.165321	0.169701	0.153367	0.171862	0.179331	0.157932	0.16408	0.160938	0.15499	0.17597	0.172491	0.157007	0.144199	0.171073	0.182969	0.17018	0.162114	0.14729	0.148926	0.195636	0.176639	0.161302	0.174378	0.152675	0.163353	0.187437	0.166517	0.153532	0.159005	0.18577	0.180517	0.17972	0.185581	0.172157	0.183946
0.189422	0.16217	0.153026	0.181563	0.171798	0.161325	0.159173	0.168719	0.175504	0.17638	0.169249	0.153562	0.164723	0.196547	0.172263	0.166934	0.17014	0.156065	0.176016	0.183838	0.161737	0.168027	0.165239	0.158128	0.172372	0.171678	0.163853	0.158437	0.18402	0.189114	0.169479	0.169276	0.164124	0.166098	0.19197	0.177961	0.165921	0.171199	0.1569	0.166232	0.185477	0.174133	0.16837	0.17315	0.189583	0.192719	0.1896	0.180865	0.160199	0.173603
0.181015	0.161328	0.160325	0.191927	0.171892	0.154693	0.155048	0.181966	0.178937	0.167337	0.16874	0.158361	0.163807	0.180924	0.152102	0.158855	0.174822	0.150888	0.169346	0.178308	0.15738	0.167482	0.167026	0.15826	0.162537	0.166776	0.165556	0.156677	0.173183	0.168656	0.146706	0.173948	0.168496	0.159228	0.190778	0.174521	0.161949	0.171553	0.157891	0.166674	0.182735	0.162189	0.144867	0.149149	0.183329	0.186967	0.183219	0.176803	0.161124	0.179854
0.173299	0.163169	0.167271	0.192552	0.171112	0.155206	0.156863	0.179012	0.173147	0.160557	0.162584	0.158692	0.165011	0.176472	0.1482	0.158804	0.179311	0.157317	0.169954	0.174805	0.155995	0.167489	0.169654	0.162104	0.159405	0.168646	0.174442	0.165323	0.171941	0.162997	0.144874	0.175895	0.173361	0.163284	0.187167	0.169608	0.158552	0.170509	0.15913	0.164567	0.176941	0.164569	0.152755	0.155157	0.178293	0.180579	0.176081	0.168978	0.159516	0.169787
0.17177	0.165382	0.168939	0.186819	0.171292	0.160882	0.16257	0.173652	0.168701	0.159227	0.157099	0.156544	0.165298	0.176738	0.15164	0.162757	0.182583	0.161637	0.171594	0.175589	0.159483	0.167259	0.169005	0.163459	0.159089	0.169915	0.178488	0.171205	0.176126	0.167476	0.150464	0.172097	0.170856	0.166089	0.188485	0.170699	0.159053	0.169859	0.160302	0.162005	0.170609	0.167821	0.16799	0.172476	0.180568	0.174882	0.167864	0.163082	0.159753	0.163878
0.179664	0.165968	0.162505	0.17925	0.173425	0.168258	0.168972	0.177342	0.173506	0.164409	0.157712	0.154182	0.162293	0.175516	0.153618	0.166384	0.183713	0.153068	0.168999	0.181451	0.167838	0.165918	0.162284	0.157628	0.157503	0.164299	0.168465	0.163667	0.180817	0.176279	0.1517	0.162041	0.156626	0.15807	0.199163	0.182017	0.165017	0.171104	0.161116	0.160763	0.165988	0.160612	0.168109	0.18175	0.193133	0.170509	0.158467	0.163623	0.164895	0.177625
0.181255	0.167502	0.164018	0.18038	0.170191	0.161347	0.16123	0.17486	0.164182	0.153005	0.163538	0.157591	0.16209	0.175657	0.153623	0.165014	0.181354	0.152542	0.170044	0.180424	0.160868	0.160682	0.159038	0.15389	0.147587	0.1548	0.162582	0.161137	0.178018	0.179129	0.164587	0.173654	0.167135	0.164052	0.191726	0.173262	0.16043	0.17174	0.161814	0.159548	0.162739	0.158288	0.152469	0.160963	0.189425	0.164666	0.152441	0.161382	0.159597	0.169702
0.178605	0.166743	0.165461	0.18305	0.171214	0.161955	0.162805	0.176859	0.165462	0.154437	0.167348	0.154299	0.15882	0.180577	0.155779	0.160968	0.174682	0.155503	0.172725	0.182028	0.164884	0.165277	0.164776	0.160158	0.150215	0.157379	0.163001	0.153858	0.181094	0.188135	0.171192	0.181736	0.17156	0.162688	0.187197	0.172853	0.163924	0.175387	0.164685	0.160006	0.160208	0.154306	0.146421	0.153768	0.183221	0.160871	0.156721	0.173672	0.15845	0.163063
0.172029	0.162691	0.164924	0.18577	0.175233	0.168289	0.171118	0.181151	0.178792	0.171546	0.166634	0.144038	0.152794	0.187919	0.157895	0.155611	0.16705	0.158735	0.175033	0.185878	0.177786	0.174801	0.174084	0.172903	0.164972	0.170264	0.167029	0.142361	0.188296	0.200251	0.168853	0.180717	0.164941	0.153351	0.192277	0.183777	0.173554	0.178885	0.167985	0.163685	0.162799	0.151402	0.152994	0.164793	0.180842	0.160286	0.167295	0.195256	0.165202	0.16517
0.160236	0.154484	0.163783	0.192086	0.166715	0.148033	0.148772	0.167317	0.182523	0.183152	0.161196	0.138993	0.150602	0.185216	0.14597	0.149572	0.170227	0.154346	0.171146	0.179331	0.161521	0.155682	0.160869	0.170149	0.167645	0.169179	0.161013	0.136682	0.177833	0.191708	0.168355	0.179555	0.163379	0.156127	0.208376	0.185291	0.160915	0.166046	0.161144	0.173735	0.188111	0.165679	0.151178	0.158514	0.190643	0.162967	0.161713	0.189381	0.178264	0.178391
0.158976	0.155576	0.165344	0.190372	0.164424	0.147412	0.15123	0.172787	0.183574	0.180017	0.161263	0.14166	0.154975	0.190747	0.155321	0.157181	0.174205	0.159176	0.17744	0.185637	0.165029	0.15183	0.15835	0.173073	0.164016	0.16538	0.161546	0.143021	0.177848	0.190219	0.171653	0.179163	0.168154	0.165932	0.2101	0.186625	0.163777	0.170765	0.175915	0.187881	0.195438	0.175082	0.16283	0.165867	0.18472	0.165563	0.16772	0.189672	0.173835	0.179883
0.160644	0.160321	0.169738	0.188863	0.16736	0.154698	0.160479	0.182412	0.180484	0.169265	0.163838	0.148321	0.160261	0.192894	0.164555	0.16487	0.177381	0.165625	0.183255	0.192072	0.174676	0.15705	0.161641	0.175312	0.15766	0.161792	0.165487	0.152355	0.181401	0.188804	0.169505	0.177725	0.174422	0.174806	0.201278	0.185179	0.170854	0.178002	0.191319	0.196301	0.190805	0.176258	0.170234	0.171456	0.177117	0.168778	0.174462	0.188534	0.166891	0.177687
0.153971	0.160029	0.176552	0.198998	0.171998	0.149977	0.147842	0.173049	0.170996	0.161322	0.16386	0.15379	0.159085	0.175455	0.143288	0.154209	0.17884	0.162298	0.173556	0.180295	0.167972	0.158451	0.160822	0.166847	0.152782	0.161016	0.167046	0.152673	0.176657	0.175737	0.150323	0.172809	0.175797	0.173346	0.190113	0.177006	0.163868	0.165247	0.177781	0.187342	0.186809	0.167929	0.149487	0.153205	0.188448	0.173774	0.165393	0.173023	0.178793	0.184525
0.165242	0.165397	0.175409	0.195048	0.175448	0.157572	0.153084	0.169259	0.16007	0.150472	0.163847	0.15766	0.162456	0.176511	0.148701	0.154209	0.171084	0.157234	0.169463	0.178857	0.171658	0.162889	0.168375	0.178069	0.161507	0.168551	0.175276	0.162909	0.177828	0.168588	0.14106	0.17347	0.180285	0.174595	0.182382	0.174733	0.167471	0.168681	0.179601	0.183333	0.178465	0.168491	0.155854	0.158589	0.184493	0.163215	0.155879	0.168765	0.167874	0.1734
0.178664	0.168632	0.16917	0.187253	0.174278	0.160949	0.156419	0.168069	0.156436	0.147536	0.164977	0.157902	0.162311	0.178553	0.157169	0.158189	0.170965	0.171499	0.179696	0.18297	0.175777	0.166668	0.171368	0.180056	0.163077	0.169399	0.177313	0.16905	0.177705	0.167252	0.144615	0.17446	0.179324	0.172316	0.178647	0.1741	0.170023	0.172321	0.183897	0.18281	0.172523	0.167311	0.16381	0.167248	0.178194	0.155407	0.154333	0.174234	0.162923	0.166731
0.185284	0.166491	0.160504	0.180284	0.16788	0.154088	0.149874	0.167525	0.16103	0.153594	0.166753	0.154376	0.156409	0.174587	0.158431	0.162457	0.182074	0.202676	0.199491	0.188088	0.177615	0.16741	0.165236	0.16572	0.152847	0.160226	0.169531	0.165755	0.174172	0.170583	0.157843	0.173162	0.171288	0.16585	0.178743	0.172956	0.166769	0.169518	0.184159	0.183559	0.170933	0.161577	0.163175	0.17033	0.176628	0.157449	0.161239	0.1849	0.175457	0.173748
0.181003	0.163442	0.155897	0.170451	0.16263	0.14995	0.143332	0.162461	0.151213	0.141362	0.162111	0.15264	0.155288	0.173298	0.160263	0.1638	0.174678	0.172979	0.172019	0.179105	0.191844	0.162151	0.161291	0.179702	0.165417	0.165836	0.168553	0.16343	0.175732	0.170479	0.151041	0.168837	0.171394	0.168508	0.178112	0.169682	0.162949	0.166948	0.17762	0.174712	0.164261	0.165016	0.16905	0.176468	0.184226	0.154175	0.150329	0.176823	0.191053	0.18366
0.173648	0.158103	0.152671	0.168289	0.161472	0.149926	0.144046	0.162028	0.150711	0.141266	0.161994	0.147276	0.151866	0.179012	0.165051	0.164789	0.168579	0.154944	0.16588	0.181546	0.187502	0.159219	0.162539	0.187058	0.181291	0.17843	0.17248	0.159999	0.17567	0.17422	0.155781	0.172606	0.173107	0.170874	0.188213	0.17508	0.164021	0.168794	0.174904	0.168322	0.158843	0.171205	0.169252	0.171309	0.187256	0.159893	0.155817	0.178511	0.18111	0.175441
0.16591	0.153852	0.15335	0.173065	0.162331	0.150104	0.147042	0.16529	0.160593	0.153815	0.164105	0.140657	0.148577	0.188199	0.168298	0.164641	0.167985	0.154301	0.176217	0.189131	0.172579	0.157459	0.164957	0.185884	0.190379	0.186907	0.17397	0.153744	0.175601	0.181174	0.16541	0.177853	0.17201	0.16938	0.201083	0.183027	0.165935	0.17118	0.175261	0.167914	0.159337	0.174355	0.166286	0.165165	0.189366	0.173706	0.173805	0.188709	0.166661	0.163969
0.159742	0.157255	0.163657	0.18014	0.159804	0.141504	0.139364	0.167456	0.17615	0.17109	0.15998	0.138666	0.152349	0.192751	0.15961	0.160541	0.174939	0.157956	0.170736	0.181219	0.172747	0.151198	0.159046	0.183781	0.179503	0.171796	0.158324	0.140822	0.181004	0.18835	0.1566	0.16773	0.161221	0.159974	0.197989	0.177918	0.158364	0.164773	0.173366	0.176634	0.173518	0.165079	0.168905	0.183245	0.202998	0.190065	0.185996	0.195932	0.200486	0.186784
0.157601	0.162324	0.170862	0.179133	0.160887	0.145991	0.145056	0.168154	0.170027	0.164162	0.164137	0.142369	0.152212	0.190732	0.169218	0.168446	0.175651	0.161158	0.164894	0.172971	0.175622	0.156534	0.16233	0.181996	0.171071	0.168822	0.162895	0.146039	0.180769	0.186055	0.15639	0.164705	0.157594	0.156115	0.191307	0.178332	0.162153	0.163532	0.17253	0.173238	0.167336	0.16375	0.168451	0.182904	0.204524	0.194071	0.190304	0.196286	0.187266	0.178525
0.157443	0.16608	0.174027	0.174555	0.163272	0.151752	0.148213	0.166918	0.159866	0.152774	0.169016	0.149817	0.153767	0.184588	0.174742	0.173331	0.174075	0.161221	0.164461	0.170993	0.172276	0.157155	0.163212	0.179836	0.167007	0.16939	0.169684	0.155506	0.179161	0.180878	0.157687	0.166845	0.159863	0.157284	0.189224	0.180045	0.166254	0.165693	0.177546	0.173427	0.16139	0.167202	0.166983	0.175017	0.198332	0.188639	0.185203	0.188456	0.163636	0.165506
0.15785	0.166562	0.172881	0.170194	0.164848	0.150282	0.138769	0.164502	0.159467	0.152093	0.169345	0.158657	0.160544	0.177379	0.160981	0.164871	0.173432	0.156927	0.171882	0.1781	0.157977	0.14271	0.15429	0.177371	0.167806	0.167016	0.166176	0.159009	0.179598	0.177906	0.154905	0.171547	0.16614	0.162413	0.196021	0.179343	0.162585	0.169048	0.189669	0.186811	0.170076	0.17191	0.166005	0.168892	0.189256	0.177326	0.171279	0.173826	0.158575	0.167633
0.162429	0.168336	0.171423	0.167019	0.163734	0.154125	0.147745	0.173261	0.162881	0.152581	0.175535	0.161614	0.162344	0.181036	0.157677	0.160781	0.171874	0.154966	0.163707	0.168685	0.156202	0.14157	0.156316	0.18215	0.164196	0.169527	0.177391	0.170419	0.180779	0.17244	0.149919	0.169284	0.169068	0.166214	0.188311	0.173572	0.160756	0.167288	0.182216	0.180819	0.169363	0.169303	0.162833	0.166473	0.188156	0.169593	0.165308	0.176599	0.158205	0.165622
0.162333	0.165018	0.165154	0.160536	0.161126	0.153952	0.148763	0.178355	0.166171	0.15287	0.176172	0.161178	0.160644	0.178796	0.157662	0.162626	0.176804	0.16694	0.168973	0.167791	0.156941	0.145569	0.159694	0.182516	0.165194	0.170344	0.178542	0.173468	0.184973	0.176504	0.152935	0.172033	0.174598	0.172316	0.18611	0.171583	0.158566	0.161309	0.175996	0.17473	0.164346	0.168517	0.162043	0.165191	0.188331	0.165656	0.162334	0.180587	0.169641	0.173216
0.158701	0.159207	0.156826	0.151243	0.158373	0.150855	0.141232	0.177428	0.166633	0.151058	0.171007	0.160252	0.158817	0.171314	0.159718	0.168439	0.184968	0.185324	0.184644	0.175469	0.157211	0.149431	0.161293	0.179278	0.169621	0.169098	0.168498	0.161586	0.186997	0.187152	0.162293	0.178835	0.180917	0.178336	0.189112	0.173044	0.15672	0.154718	0.175246	0.171412	0.156003	0.171038	0.16213	0.161642	0.188746	0.165977	0.161144	0.180493	0.185205	0.187244
0.163588	0.164499	0.158051	0.143592	0.158479	0.156594	0.146454	0.176465	0.159334	0.14229	0.169566	0.166483	0.166946	0.175585	0.164836	0.169799	0.180113	0.176083	0.175463	0.169634	0.15578	0.142306	0.159254	0.186489	0.166457	0.170413	0.164238	0.125013	0.16757	0.184837	0.163339	0.176249	0.177482	0.173811	0.178292	0.168243	0.158551	0.157724	0.174277	0.161622	0.141504	0.173827	0.15407	0.146508	0.192159	0.172499	0.162747	0.173969	0.176378	0.187622
0.160765	0.164199	0.159733	0.144808	0.157482	0.154086	0.144135	0.176813	0.164214	0.146379	0.162162	0.160861	0.164932	0.175955	0.170945	0.171508	0.175746	0.177785	0.179942	0.173526	0.15671	0.146879	0.159855	0.1795	0.162693	0.171428	0.170663	0.13601	0.170023	0.18481	0.168374	0.17669	0.17801	0.176373	0.179887	0.171168	0.161912	0.159863	0.177827	0.170756	0.153495	0.171598	0.151366	0.14737	0.192244	0.162336	0.150719	0.169459	0.176188	0.184109
0.156713	0.162507	0.163028	0.153696	0.155746	0.146263	0.138138	0.176942	0.174218	0.157665	0.156548	0.154775	0.163067	0.178028	0.172663	0.170082	0.172559	0.179745	0.184913	0.178042	0.157823	0.151981	0.159549	0.170655	0.163125	0.17183	0.17254	0.148907	0.177139	0.187381	0.171324	0.177749	0.178813	0.178651	0.185012	0.172834	0.160155	0.158584	0.184161	0.185779	0.169956	0.167643	0.14978	0.152345	0.193211	0.152092	0.140707	0.170632	0.181468	0.183581
0.159913	0.165504	0.169767	0.167538	0.15418	0.138384	0.134745	0.175204	0.179543	0.167644	0.161999	0.162489	0.174235	0.188735	0.164531	0.16167	0.170257	0.167145	0.172693	0.171145	0.156362	0.14353	0.153979	0.175482	0.172032	0.171422	0.153189	0.108359	0.166454	0.191496	0.164905	0.175827	0.174671	0.171	0.181307	0.162368	0.146658	0.152081	0.190555	0.189735	0.163789	0.166383	0.14361	0.145741	0.199909	0.162117	0.151434	0.180441	0.185599	0.192541
0.159049	0.1684	0.17228	0.16319	0.158281	0.146911	0.142516	0.184984	0.185449	0.169789	0.166101	0.167962	0.173569	0.177765	0.162951	0.163096	0.169116	0.163041	0.163336	0.162093	0.155715	0.14766	0.1523	0.164069	0.164532	0.166884	0.164406	0.15422	0.182407	0.191108	0.174322	0.177126	0.170888	0.163886	0.169142	0.162309	0.151156	0.145369	0.18129	0.192094	0.1798	0.172155	0.142698	0.140446	0.192282	0.166141	0.160366	0.183982	0.180928	0.186178
0.154007	0.167821	0.173379	0.160719	0.165281	0.156136	0.146764	0.188304	0.183549	0.166142	0.170885	0.176133	0.176865	0.171789	0.164142	0.167559	0.172618	0.164	0.159425	0.157115	0.155653	0.149735	0.153524	0.16246	0.160231	0.166083	0.17716	0.189506	0.190915	0.184697	0.176159	0.180796	0.173004	0.161567	0.160374	0.157855	0.153719	0.15189	0.178739	0.188507	0.183385	0.184512	0.156338	0.145247	0.179493	0.162289	0.1624	0.183501	0.179036	0.182375
0.149176	0.16471	0.173923	0.166236	0.172449	0.160108	0.144475	0.18171	0.173797	0.158828	0.174868	0.185284	0.186303	0.17773	0.165587	0.170816	0.179203	0.167533	0.162063	0.15931	0.156785	0.146467	0.156953	0.175994	0.164097	0.170177	0.180276	0.181679	0.182891	0.175344	0.16535	0.185411	0.181356	0.165974	0.161606	0.148105	0.148773	0.1705	0.18818	0.179635	0.165581	0.196207	0.178974	0.158761	0.167593	0.153801	0.158542	0.180694	0.182867	0.186382
0.168952	0.172708	0.171677	0.163348	0.172655	0.166624	0.156454	0.189859	0.174548	0.152744	0.166137	0.176347	0.176611	0.16726	0.161772	0.166785	0.173217	0.167193	0.168555	0.168622	0.163235	0.154956	0.160631	0.170598	0.155128	0.166275	0.183738	0.189152	0.191651	0.182958	0.170074	0.186406	0.185549	0.177333	0.179279	0.162453	0.153682	0.16438	0.184603	0.176907	0.157107	0.170064	0.159574	0.152078	0.165823	0.165656	0.170021	0.17924	0.179606	0.183806
0.174435	0.174941	0.17303	0.168414	0.175008	0.166726	0.156783	0.194639	0.17672	0.152146	0.168992	0.176828	0.177871	0.172534	0.162493	0.162865	0.168364	0.16905	0.174499	0.173578	0.16234	0.153995	0.165949	0.181931	0.157244	0.165659	0.183192	0.1878	0.188644	0.181296	0.171174	0.18139	0.18056	0.175264	0.177228	0.165055	0.154967	0.156249	0.176742	0.177092	0.164983	0.169798	0.157129	0.149589	0.162162	0.158469	0.166335	0.183677	0.181176	0.182954
0.168929	0.172897	0.175783	0.174944	0.177637	0.163363	0.149737	0.193814	0.176755	0.153888	0.178821	0.183025	0.184506	0.184468	0.165083	0.16203	0.169619	0.174185	0.178934	0.174249	0.157868	0.146553	0.168706	0.198262	0.164733	0.165794	0.178852	0.182168	0.178869	0.173325	0.169359	0.17514	0.170577	0.163691	0.166765	0.161072	0.154147	0.152327	0.171604	0.179756	0.178301	0.182169	0.168564	0.157148	0.160987	0.14656	0.156962	0.186968	0.183974	0.183888
0.16837	0.173461	0.174396	0.167654	0.174498	0.163607	0.149622	0.187852	0.170431	0.151229	0.181354	0.181616	0.179349	0.179167	0.162503	0.167744	0.182445	0.183316	0.181807	0.174049	0.1595	0.142854	0.161149	0.190423	0.161571	0.159228	0.171823	0.185612	0.177964	0.170848	0.170695	0.176421	0.163846	0.154483	0.17755	0.168831	0.157018	0.157594	0.179401	0.184894	0.175554	0.166943	0.173629	0.179692	0.173439	0.165443	0.166545	0.175705	0.179013	0.18507
0.175314	0.179152	0.17733	0.167745	0.185467	0.170503	0.14361	0.191023	0.176027	0.154634	0.181029	0.172609	0.172875	0.185063	0.161623	0.164675	0.180887	0.182225	0.182711	0.178845	0.169172	0.151523	0.165745	0.191647	0.167247	0.165726	0.171594	0.170688	0.177426	0.176662	0.170148	0.182114	0.175314	0.166913	0.182247	0.175793	0.166529	0.165448	0.183311	0.186578	0.177745	0.173385	0.169175	0.168226	0.171548	0.162178	0.162176	0.171913	0.172913	0.179133
0.182259	0.184843	0.180264	0.167837	0.196436	0.177398	0.137598	0.194194	0.181623	0.15804	0.180704	0.163603	0.166401	0.190958	0.160742	0.161606	0.179328	0.181134	0.183616	0.183642	0.178843	0.160193	0.170341	0.19287	0.172923	0.172224	0.171365	0.155764	0.176887	0.182476	0.169601	0.187807	0.186783	0.179342	0.186943	0.182756	0.17604	0.173302	0.187221	0.188262	0.179936	0.179826	0.164722	0.156759	0.169657	0.158914	0.157808	0.16812	0.166814	0.173196
0.185608	0.184492	0.177884	0.166063	0.17509	0.160137	0.140646	0.191123	0.186169	0.166699	0.174192	0.158372	0.16648	0.196133	0.171181	0.169739	0.180455	0.175809	0.177492	0.178643	0.174093	0.150263	0.158514	0.184723	0.175989	0.170247	0.163795	0.154838	0.173693	0.186244	0.184607	0.180661	0.174725	0.175362	0.192519	0.188567	0.174341	0.160109	0.176241	0.171575	0.157041	0.171739	0.16743	0.161108	0.165361	0.165074	0.169266	0.174947	0.164906	0.167347
0.173163	0.175394	0.175626	0.172636	0.18073	0.167745	0.151681	0.196879	0.18357	0.162478	0.182525	0.166251	0.164449	0.183037	0.175549	0.177115	0.179703	0.167184	0.165855	0.172411	0.18019	0.152117	0.16047	0.18961	0.174187	0.171278	0.16705	0.151726	0.1729	0.186001	0.182795	0.185537	0.180782	0.176334	0.183067	0.183583	0.171047	0.150861	0.178325	0.176702	0.158117	0.172094	0.173626	0.173913	0.181168	0.184808	0.18342	0.180165	0.187521	0.1813
0.164399	0.167256	0.169825	0.171284	0.184727	0.171453	0.150741	0.193883	0.175664	0.153124	0.180596	0.168184	0.165979	0.181124	0.173986	0.174704	0.175997	0.16347	0.160893	0.167486	0.17749	0.150086	0.161118	0.191886	0.168273	0.172068	0.175457	0.156733	0.174935	0.181923	0.17252	0.182173	0.184502	0.182385	0.182265	0.182416	0.170831	0.150446	0.175772	0.178634	0.16682	0.178594	0.177901	0.181009	0.197857	0.194112	0.186656	0.182912	0.192405	0.189222
0.161844	0.164494	0.165305	0.163898	0.184382	0.169651	0.140934	0.18411	0.168767	0.147727	0.172178	0.164613	0.169451	0.188659	0.169596	0.167111	0.1726	0.165831	0.162525	0.164604	0.169342	0.145788	0.15884	0.188361	0.161298	0.17226	0.18449	0.168012	0.180343	0.178038	0.160576	0.172395	0.182819	0.188739	0.189633	0.18677	0.173748	0.154345	0.168398	0.174821	0.175198	0.187068	0.179541	0.180864	0.207595	0.193702	0.183654	0.184947	0.181816	0.188836
0.157738	0.172257	0.17842	0.167459	0.191459	0.177507	0.145491	0.184956	0.179431	0.16725	0.185959	0.171379	0.167434	0.18023	0.172453	0.175184	0.180457	0.172802	0.161664	0.162808	0.177979	0.153844	0.158804	0.180349	0.161098	0.173472	0.186495	0.175201	0.1913	0.185642	0.160125	0.174885	0.180398	0.180972	0.187379	0.19193	0.176919	0.14527	0.167314	0.175066	0.171959	0.187898	0.181821	0.181156	0.203712	0.204323	0.198804	0.193099	0.192908	0.193406
0.161549	0.173963	0.177748	0.165519	0.19029	0.179132	0.149721	0.186409	0.178391	0.165216	0.185058	0.168742	0.162504	0.173146	0.162422	0.167114	0.175016	0.163846	0.161232	0.169288	0.183197	0.15807	0.162522	0.182424	0.156116	0.16554	0.181042	0.177436	0.191596	0.184955	0.16119	0.174995	0.180665	0.181365	0.186026	0.184952	0.169361	0.14452	0.167493	0.176901	0.173654	0.180472	0.176458	0.177677	0.194581	0.202689	0.201117	0.193533	0.193676	0.187821
0.165711	0.172264	0.172207	0.162083	0.184888	0.176025	0.150699	0.183273	0.169088	0.154294	0.182162	0.167591	0.160689	0.169215	0.153649	0.158292	0.168039	0.155308	0.161074	0.174698	0.18544	0.157315	0.163262	0.185884	0.15407	0.159717	0.174572	0.173748	0.184049	0.180113	0.164355	0.17194	0.179957	0.185792	0.188546	0.179505	0.162151	0.145184	0.168373	0.176747	0.171249	0.172554	0.171691	0.176148	0.190536	0.202816	0.201795	0.190616	0.19016	0.182896
0.162349	0.17105	0.172796	0.162291	0.180583	0.170984	0.146591	0.171588	0.157616	0.150552	0.191666	0.179168	0.167522	0.169657	0.160889	0.165274	0.172467	0.164643	0.161164	0.16962	0.186255	0.151667	0.154606	0.18129	0.162879	0.167412	0.173586	0.163934	0.173455	0.176902	0.17033	0.166009	0.174606	0.188605	0.196933	0.189795	0.167102	0.139507	0.169542	0.171332	0.155566	0.172242	0.176258	0.182216	0.200521	0.218664	0.212845	0.189534	0.190315	0.189962
0.165806	0.170452	0.171466	0.166485	0.182188	0.17106	0.147288	0.173009	0.159817	0.151331	0.187154	0.171634	0.167968	0.182757	0.152649	0.151609	0.16701	0.170046	0.167829	0.171992	0.182337	0.147044	0.153134	0.183446	0.162521	0.165033	0.170654	0.162648	0.177514	0.180728	0.16841	0.163394	0.174552	0.19145	0.199504	0.194684	0.174302	0.146875	0.169557	0.168668	0.155556	0.177404	0.182672	0.184634	0.19336	0.200617	0.195664	0.183674	0.190914	0.189334
0.165994	0.172848	0.176346	0.172069	0.179949	0.167477	0.148453	0.175865	0.161089	0.150773	0.187222	0.169342	0.169867	0.193354	0.155109	0.14846	0.162942	0.169731	0.174745	0.179988	0.182362	0.148043	0.155808	0.187104	0.16684	0.165229	0.167369	0.161252	0.183318	0.18655	0.167019	0.161882	0.174225	0.191288	0.196203	0.193688	0.174582	0.145231	0.169313	0.168819	0.155902	0.180854	0.184279	0.182411	0.187426	0.185714	0.181667	0.179014	0.185859	0.188484
0.161028	0.177767	0.187164	0.176819	0.173399	0.161002	0.150374	0.177367	0.159247	0.149151	0.19438	0.176865	0.174336	0.196136	0.171611	0.161072	0.162936	0.165908	0.177418	0.187166	0.186421	0.152337	0.159528	0.190982	0.176921	0.170433	0.165577	0.158525	0.185677	0.190794	0.168331	0.160898	0.172127	0.18733	0.187186	0.187708	0.1677	0.13165	0.16909	0.171529	0.153709	0.18129	0.181253	0.177583	0.187535	0.18481	0.180365	0.177445	0.175853	0.187922
0.160508	0.179444	0.189677	0.177641	0.178922	0.170319	0.160886	0.186052	0.171822	0.159689	0.187495	0.170764	0.172275	0.19613	0.171604	0.157925	0.159753	0.174641	0.166937	0.165594	0.178198	0.138947	0.154135	0.199143	0.174857	0.170503	0.171024	0.163836	0.18469	0.186964	0.166772	0.16141	0.170761	0.180435	0.172282	0.182972	0.171149	0.132888	0.168569	0.175888	0.164652	0.188413	0.188363	0.181578	0.181447	0.17974	0.177924	0.176366	0.174989	0.176818
0.156773	0.176899	0.184881	0.166788	0.177893	0.180655	0.176662	0.190624	0.176356	0.163228	0.178245	0.169728	0.17784	0.199824	0.169733	0.151771	0.152888	0.172794	0.165367	0.163218	0.176316	0.141653	0.158329	0.199672	0.164439	0.165767	0.175636	0.169822	0.187727	0.186421	0.164394	0.162142	0.173627	0.183056	0.171345	0.182033	0.170563	0.131654	0.167306	0.172268	0.158525	0.184658	0.189142	0.186918	0.188585	0.17199	0.167256	0.175923	0.176097	0.174363
0.152603	0.172466	0.178976	0.158648	0.174206	0.185271	0.187255	0.191119	0.176013	0.163592	0.173513	0.173578	0.184012	0.198554	0.165433	0.147636	0.149952	0.168994	0.171212	0.173022	0.178934	0.15336	0.166366	0.194568	0.155194	0.162004	0.178652	0.173859	0.190829	0.189356	0.168424	0.16657	0.178423	0.188113	0.176371	0.181682	0.166925	0.129732	0.167723	0.166025	0.143592	0.17591	0.183403	0.186024	0.196144	0.164604	0.155695	0.17394	0.176428	0.174852
0.153625	0.170049	0.181728	0.177427	0.177497	0.176599	0.177475	0.189993	0.180418	0.170829	0.181701	0.178665	0.177207	0.177009	0.154817	0.15091	0.162975	0.18136	0.177599	0.174315	0.179521	0.156228	0.165421	0.189192	0.161282	0.168298	0.180613	0.17335	0.186138	0.193786	0.190192	0.180489	0.180816	0.181984	0.170624	0.176118	0.164353	0.133049	0.173753	0.167505	0.138603	0.174776	0.174035	0.168458	0.180265	0.162252	0.156334	0.167059	0.173171	0.165485
0.158463	0.167144	0.170263	0.163113	0.183783	0.180895	0.164016	0.18585	0.174922	0.164737	0.186184	0.170502	0.167635	0.183455	0.17199	0.164799	0.166739	0.179948	0.175583	0.172426	0.177452	0.162517	0.176671	0.198435	0.158441	0.166062	0.183552	0.178519	0.194547	0.193095	0.174703	0.183272	0.184801	0.179518	0.171625	0.18078	0.170194	0.136267	0.171215	0.165773	0.140531	0.172472	0.170718	0.1679	0.185422	0.163875	0.155799	0.165985	0.163589	0.158962
0.158807	0.163708	0.161522	0.151197	0.189677	0.185216	0.152756	0.180755	0.16914	0.158117	0.18519	0.166805	0.167258	0.193072	0.18158	0.170017	0.166922	0.178799	0.175387	0.173138	0.17785	0.162939	0.177663	0.199748	0.157839	0.16645	0.183966	0.174979	0.189501	0.184292	0.162358	0.181773	0.184011	0.175094	0.169377	0.180941	0.171212	0.136171	0.170542	0.172438	0.154347	0.174781	0.170764	0.170863	0.192105	0.165818	0.153936	0.163083	0.159119	0.158751
0.151616	0.160712	0.164864	0.160135	0.192194	0.182242	0.147702	0.175355	0.168615	0.159757	0.180222	0.176679	0.180169	0.190835	0.16623	0.158032	0.166817	0.18528	0.182145	0.179207	0.183442	0.154415	0.159445	0.183496	0.163935	0.174175	0.180893	0.157785	0.161132	0.168714	0.174232	0.179543	0.176584	0.168494	0.160386	0.170824	0.162125	0.131403	0.176836	0.191117	0.178548	0.183745	0.172113	0.169161	0.189346	0.166584	0.152326	0.156531	0.165845	0.165938
0.155999	0.166502	0.168385	0.155978	0.185832	0.1796	0.148615	0.162831	0.167829	0.174857	0.194178	0.183161	0.177709	0.182885	0.16697	0.159049	0.164717	0.187257	0.184949	0.183332	0.190439	0.15912	0.16391	0.186875	0.155151	0.170832	0.185346	0.159447	0.163533	0.170666	0.17298	0.169195	0.178907	0.18537	0.165831	0.178921	0.168419	0.126912	0.178837	0.195504	0.181429	0.188848	0.172811	0.165935	0.188411	0.174719	0.167081	0.171981	0.174205	0.171053
0.152244	0.167087	0.173279	0.161407	0.18028	0.172511	0.147466	0.157901	0.168713	0.180614	0.194079	0.18347	0.177015	0.179894	0.171701	0.160805	0.161247	0.191244	0.185876	0.18208	0.192513	0.157633	0.163586	0.19099	0.159429	0.169507	0.18037	0.158796	0.166006	0.172053	0.170222	0.16655	0.18399	0.197785	0.17479	0.183416	0.169664	0.126748	0.174997	0.185012	0.166673	0.183058	0.169004	0.16204	0.186176	0.172865	0.164773	0.170032	0.178365	0.178746
0.145431	0.164192	0.178135	0.174745	0.1792	0.165866	0.146565	0.162719	0.174191	0.180896	0.184202	0.182074	0.18089	0.181301	0.176885	0.163844	0.160873	0.194385	0.187006	0.181031	0.191308	0.152106	0.159389	0.193981	0.172963	0.171186	0.170503	0.156386	0.167793	0.173615	0.169074	0.170519	0.186739	0.198324	0.18028	0.182774	0.168644	0.134432	0.170059	0.17144	0.152068	0.173648	0.164789	0.160708	0.183726	0.165882	0.152503	0.156142	0.177654	0.183722
0.159049	0.170138	0.180228	0.182313	0.186102	0.173519	0.15682	0.17477	0.190875	0.198356	0.193174	0.192912	0.188034	0.178917	0.179228	0.175656	0.174387	0.185889	0.193296	0.19757	0.195566	0.158372	0.168149	0.201733	0.171921	0.171689	0.176133	0.164766	0.183494	0.1875	0.17206	0.169254	0.17759	0.183694	0.171059	0.185506	0.183871	0.156701	0.17662	0.185214	0.18156	0.183207	0.172559	0.16922	0.184843	0.176364	0.167506	0.165614	0.174251	0.170498
0.15896	0.170227	0.175201	0.167246	0.186696	0.180158	0.158862	0.177972	0.202824	0.213689	0.195558	0.191006	0.186306	0.179641	0.180179	0.179179	0.180408	0.190396	0.189412	0.186927	0.184879	0.155554	0.166345	0.195738	0.166839	0.168224	0.174865	0.16607	0.185678	0.189845	0.17438	0.172187	0.180778	0.184576	0.164589	0.17659	0.180856	0.165934	0.183901	0.1805	0.165995	0.178347	0.174481	0.173304	0.185959	0.165126	0.155639	0.164349	0.174193	0.169992
0.151058	0.168517	0.172612	0.15264	0.184098	0.184614	0.162386	0.180521	0.207813	0.219322	0.195431	0.18725	0.183029	0.180681	0.185743	0.180331	0.176957	0.195831	0.183497	0.173182	0.177844	0.154016	0.162029	0.185747	0.163976	0.165481	0.172414	0.169545	0.18352	0.186898	0.17775	0.178946	0.188673	0.191306	0.167886	0.172991	0.175711	0.166723	0.185108	0.172365	0.148708	0.173159	0.17496	0.174276	0.18346	0.152384	0.143455	0.163112	0.177253	0.174977
0.152717	0.170584	0.177498	0.162028	0.183215	0.182344	0.167344	0.188377	0.208205	0.211585	0.18833	0.187898	0.187015	0.181526	0.187002	0.177744	0.170392	0.191924	0.180935	0.173723	0.183078	0.153092	0.159633	0.184202	0.153014	0.160552	0.174077	0.166058	0.180121	0.182364	0.172186	0.184044	0.194329	0.1939	0.174407	0.175553	0.175567	0.167708	0.177813	0.169197	0.155273	0.174905	0.168797	0.16526	0.181537	0.151908	0.144818	0.165992	0.174407	0.170161
0.154377	0.172651	0.182385	0.171415	0.182331	0.180074	0.172303	0.196234	0.208596	0.203848	0.181229	0.188547	0.191002	0.182371	0.188262	0.175157	0.163826	0.188017	0.178372	0.174265	0.188312	0.152168	0.157237	0.182658	0.142051	0.155622	0.17574	0.162572	0.176722	0.17783	0.166621	0.189143	0.199985	0.196494	0.180928	0.178114	0.175423	0.168692	0.170517	0.16603	0.161838	0.17665	0.162635	0.156245	0.179614	0.151433	0.146182	0.168872	0.171561	0.165345
0.156742	0.174065	0.186464	0.182105	0.182843	0.177001	0.173805	0.201846	0.21374	0.203656	0.171825	0.183129	0.191528	0.184752	0.179608	0.168158	0.163922	0.186486	0.173133	0.166605	0.18168	0.151276	0.155767	0.175474	0.130915	0.152867	0.177006	0.151276	0.171244	0.173797	0.15707	0.182173	0.196795	0.196648	0.182592	0.175006	0.169751	0.16554	0.165711	0.160825	0.156915	0.170033	0.151771	0.147366	0.183106	0.147377	0.137823	0.162923	0.165137	0.162138
0.14821	0.17386	0.192797	0.187112	0.182098	0.177916	0.18068	0.204196	0.215902	0.206647	0.17288	0.177227	0.185605	0.186132	0.179713	0.167727	0.163669	0.185822	0.170737	0.162011	0.176694	0.162075	0.159858	0.163921	0.142013	0.161713	0.17819	0.156379	0.172104	0.174402	0.160146	0.172284	0.185379	0.193926	0.193778	0.185931	0.171814	0.156404	0.162408	0.164499	0.162548	0.165538	0.151192	0.151045	0.181754	0.148552	0.137556	0.158667	0.168277	0.171096
0.16124	0.180493	0.189514	0.174459	0.177734	0.171496	0.16358	0.187166	0.202556	0.198271	0.168316	0.166457	0.178561	0.191589	0.171235	0.166976	0.176143	0.187281	0.177213	0.172586	0.181427	0.150472	0.157456	0.182359	0.146594	0.161876	0.176477	0.14917	0.166203	0.170658	0.158875	0.179548	0.190429	0.192864	0.193305	0.189086	0.177428	0.162175	0.174318	0.171119	0.159378	0.167434	0.151302	0.148356	0.179995	0.151082	0.14068	0.159834	0.175628	0.176825
0.155755	0.173216	0.182636	0.171455	0.172838	0.159962	0.145931	0.177101	0.183714	0.175831	0.166765	0.169723	0.181298	0.192531	0.172255	0.166244	0.174434	0.189479	0.181397	0.175572	0.180268	0.148171	0.160071	0.192029	0.156036	0.163239	0.172263	0.149781	0.166806	0.171259	0.159807	0.17777	0.186783	0.188821	0.190634	0.188128	0.175084	0.15591	0.176378	0.171522	0.153911	0.170669	0.156804	0.151244	0.178116	0.156612	0.149168	0.164304	0.175655	0.177471
0.145926	0.162724	0.174644	0.169909	0.169368	0.152112	0.135273	0.172844	0.168202	0.155317	0.168661	0.176342	0.184048	0.189182	0.176079	0.165824	0.168036	0.192568	0.181604	0.170986	0.175046	0.14846	0.161311	0.192075	0.16341	0.166231	0.171005	0.153933	0.168971	0.174728	0.16692	0.176173	0.180629	0.181998	0.184733	0.184856	0.170878	0.146658	0.170901	0.167154	0.149651	0.172566	0.162387	0.156036	0.177633	0.162884	0.157973	0.168832	0.174687	0.178885
0.157419	0.167046	0.168075	0.154067	0.16949	0.159759	0.138321	0.168529	0.16656	0.159293	0.173411	0.168491	0.171441	0.183283	0.170781	0.166226	0.174398	0.197032	0.177382	0.162552	0.170749	0.137292	0.150652	0.187384	0.157995	0.170219	0.180142	0.152882	0.163895	0.177757	0.184997	0.191553	0.184264	0.17331	0.172932	0.181551	0.175252	0.15099	0.165112	0.161709	0.150654	0.170271	0.160174	0.156008	0.180475	0.166658	0.159988	0.16925	0.183506	0.189788
0.157056	0.167392	0.166976	0.149116	0.170184	0.168301	0.148912	0.158916	0.154866	0.157777	0.185523	0.172853	0.16416	0.16948	0.166326	0.162126	0.166342	0.191201	0.173703	0.1632	0.177868	0.145545	0.157607	0.188758	0.143095	0.162014	0.183101	0.155395	0.167351	0.17486	0.172091	0.185963	0.185003	0.176395	0.172822	0.178383	0.174332	0.157691	0.169564	0.161977	0.147838	0.168394	0.169456	0.169331	0.179827	0.163945	0.161798	0.176901	0.186021	0.181657
0.151949	0.166724	0.168525	0.147525	0.169374	0.168436	0.149184	0.157992	0.151216	0.153817	0.186901	0.176912	0.167417	0.169754	0.168625	0.163096	0.163751	0.185614	0.172677	0.167343	0.183895	0.152016	0.159937	0.184762	0.136602	0.157704	0.182068	0.155699	0.170445	0.172218	0.158113	0.175148	0.184846	0.184686	0.176061	0.176965	0.170968	0.156176	0.172155	0.161379	0.141899	0.168327	0.173624	0.173606	0.179279	0.164317	0.165479	0.184124	0.19378	0.18169
0.146064	0.166258	0.170804	0.145804	0.166859	0.159013	0.13538	0.169515	0.161105	0.148895	0.170702	0.173106	0.178523	0.188178	0.177921	0.172205	0.174393	0.185355	0.174415	0.170781	0.182463	0.147259	0.14898	0.172031	0.145015	0.163246	0.178414	0.152483	0.16926	0.172725	0.158106	0.16773	0.184477	0.193222	0.177209	0.177182	0.167615	0.14542	0.169041	0.158082	0.134842	0.170476	0.165857	0.160082	0.180152	0.171292	0.171067	0.186242	0.208622	0.199051
0.140825	0.164115	0.171582	0.147561	0.169737	0.170873	0.154351	0.164831	0.15282	0.143436	0.15989	0.156815	0.157514	0.166629	0.171859	0.173426	0.17561	0.184552	0.173029	0.168443	0.178694	0.147829	0.149978	0.169892	0.141135	0.156208	0.173189	0.157949	0.172302	0.172745	0.156865	0.160736	0.182232	0.196305	0.172235	0.171662	0.170652	0.162832	0.182481	0.164724	0.136338	0.172149	0.164134	0.155791	0.177411	0.171964	0.171069	0.181363	0.199489	0.190942
0.132043	0.163161	0.177696	0.154435	0.171428	0.17211	0.158131	0.163445	0.149519	0.140419	0.157594	0.149658	0.145851	0.154726	0.171549	0.175125	0.172479	0.177114	0.157552	0.155251	0.182236	0.157159	0.1603	0.176451	0.136892	0.149922	0.172494	0.167077	0.167297	0.165049	0.160613	0.159755	0.176897	0.188884	0.165659	0.169849	0.170723	0.160348	0.184562	0.172839	0.146319	0.170421	0.159249	0.152864	0.177759	0.167824	0.165183	0.177509	0.195317	0.187331
0.124527	0.163815	0.185593	0.162586	0.172471	0.164742	0.147622	0.167789	0.154852	0.142233	0.161243	0.153511	0.149442	0.158134	0.17639	0.175835	0.166587	0.167591	0.139762	0.141503	0.189286	0.168072	0.169589	0.182724	0.14361	0.153995	0.176192	0.175761	0.161401	0.157316	0.165888	0.165191	0.171914	0.175012	0.159422	0.170984	0.168765	0.144893	0.177047	0.17704	0.156775	0.169215	0.154876	0.150995	0.180274	0.162194	0.157561	0.175896	0.197058	0.190424
0.130818	0.165935	0.184876	0.163549	0.177234	0.166768	0.145082	0.175553	0.167846	0.15332	0.163441	0.162851	0.163335	0.168054	0.176524	0.1692	0.159303	0.168381	0.14977	0.151521	0.187177	0.163133	0.155576	0.169296	0.183875	0.185848	0.18168	0.17762	0.176206	0.170028	0.162775	0.17663	0.175353	0.164452	0.155392	0.16933	0.171124	0.152715	0.17581	0.16921	0.150593	0.178961	0.162476	0.151988	0.180813	0.162153	0.157263	0.175299	0.194472	0.192974
0.125605	0.163525	0.183298	0.158874	0.174803	0.162467	0.137962	0.177801	0.170911	0.151669	0.156204	0.165316	0.176345	0.183612	0.171413	0.162526	0.161796	0.172244	0.157123	0.157128	0.184006	0.159203	0.15317	0.166783	0.172785	0.176697	0.177214	0.173471	0.168442	0.166911	0.169035	0.169094	0.173867	0.173304	0.154654	0.168943	0.167367	0.139262	0.17	0.166011	0.145624	0.176432	0.164358	0.152061	0.168959	0.155537	0.155789	0.174628	0.191682	0.192019
0.122806	0.163082	0.182192	0.152198	0.169709	0.159138	0.13609	0.180005	0.169023	0.145243	0.152296	0.166053	0.180385	0.188091	0.173348	0.162516	0.162337	0.177797	0.162606	0.160189	0.184247	0.15861	0.155907	0.170632	0.159921	0.165077	0.172557	0.170054	0.16024	0.164923	0.179809	0.162368	0.172884	0.183856	0.154765	0.170193	0.168105	0.133871	0.166992	0.163624	0.142135	0.173394	0.164187	0.150673	0.159266	0.154021	0.158499	0.174595	0.190292	0.191674
0.13316	0.169288	0.182205	0.146461	0.165805	0.162323	0.14628	0.185921	0.16731	0.142359	0.161836	0.169759	0.171009	0.170721	0.190106	0.173029	0.152635	0.183606	0.167382	0.162741	0.190366	0.165348	0.159961	0.175266	0.184363	0.182192	0.176217	0.173111	0.170009	0.177454	0.189393	0.171836	0.176308	0.1812	0.154234	0.173223	0.181256	0.159961	0.172756	0.158537	0.139352	0.179117	0.165308	0.147833	0.163195	0.165935	0.168711	0.175504	0.190978	0.19451
0.128377	0.1667	0.178667	0.13699	0.157318	0.157278	0.143849	0.178561	0.170689	0.156468	0.171744	0.176734	0.179171	0.181095	0.18381	0.172262	0.164046	0.185866	0.168341	0.160342	0.185263	0.220286	0.208313	0.16731	0.161153	0.174034	0.186531	0.18284	0.174083	0.175873	0.1842	0.163944	0.16856	0.178682	0.164322	0.178242	0.18894	0.183305	0.18061	0.152149	0.127185	0.172902	0.16411	0.14817	0.160485	0.163963	0.167369	0.173267	0.185016	0.184659
0.138319	0.168371	0.174741	0.135497	0.15232	0.149211	0.135025	0.172765	0.168005	0.154156	0.165155	0.171245	0.178611	0.18435	0.170635	0.161118	0.163221	0.183377	0.173842	0.167538	0.18278	0.223119	0.214785	0.171391	0.153505	0.166274	0.18326	0.181787	0.170265	0.169256	0.176758	0.158913	0.163419	0.173265	0.162056	0.176043	0.182802	0.171585	0.17886	0.153697	0.125421	0.168612	0.163102	0.150812	0.1627	0.160672	0.161386	0.168203	0.179188	0.180834
0.162968	0.174136	0.169593	0.140351	0.153059	0.143716	0.126195	0.171059	0.16049	0.137736	0.146946	0.155486	0.166945	0.175976	0.160014	0.147166	0.149502	0.179089	0.181658	0.180362	0.184855	0.171193	0.17446	0.185268	0.167725	0.164268	0.167961	0.171121	0.163722	0.165025	0.17361	0.161711	0.165063	0.168031	0.147571	0.167586	0.167816	0.134357	0.16836	0.160975	0.134256	0.167614	0.162248	0.15415	0.168641	0.160169	0.155586	0.161493	0.17633	0.183825
0.172148	0.169129	0.155181	0.132423	0.158518	0.155013	0.133074	0.16429	0.164979	0.154215	0.153107	0.153409	0.163685	0.178804	0.167854	0.157111	0.158548	0.184672	0.17444	0.168505	0.182927	0.169675	0.168095	0.172412	0.152823	0.157031	0.169618	0.176043	0.176624	0.180142	0.184286	0.169207	0.173458	0.175573	0.144979	0.165225	0.171529	0.14451	0.165528	0.155077	0.131861	0.158405	0.157824	0.153115	0.161371	0.163134	0.158934	0.15597	0.17858	0.175181
0.161026	0.166642	0.156933	0.128214	0.158844	0.159508	0.139186	0.169781	0.166772	0.15654	0.165809	0.164068	0.165328	0.17054	0.165892	0.154302	0.153459	0.187417	0.171551	0.162647	0.182925	0.163578	0.160368	0.174359	0.186092	0.178585	0.168488	0.170633	0.18459	0.187946	0.1768	0.162191	0.170792	0.18139	0.164487	0.177756	0.173406	0.141489	0.167425	0.157795	0.132596	0.161937	0.161093	0.156361	0.167122	0.170021	0.164651	0.15877	0.179952	0.16872
0.148857	0.169059	0.16859	0.133135	0.158841	0.159576	0.143244	0.176983	0.166547	0.153449	0.177317	0.175714	0.167933	0.161271	0.160837	0.148714	0.14584	0.183934	0.169344	0.160434	0.180061	0.1571	0.157204	0.182703	0.214171	0.197478	0.169835	0.164989	0.183329	0.185574	0.167061	0.156015	0.168377	0.18518	0.180583	0.18753	0.172133	0.133784	0.171267	0.164073	0.134916	0.168719	0.168303	0.163694	0.176566	0.174788	0.167451	0.16279	0.181312	0.169877
0.160225	0.177619	0.178997	0.151568	0.165607	0.161024	0.14555	0.170858	0.166774	0.161009	0.179872	0.17363	0.166758	0.165872	0.164314	0.156884	0.154179	0.171774	0.16117	0.155458	0.168004	0.160785	0.168926	0.182198	0.162989	0.171129	0.181933	0.174286	0.170579	0.172959	0.178529	0.171852	0.182246	0.188255	0.160395	0.171682	0.16841	0.138578	0.173682	0.165126	0.13546	0.164554	0.173336	0.173683	0.175059	0.170041	0.161722	0.158418	0.184501	0.183534
0.147964	0.1736	0.176091	0.136974	0.159854	0.160578	0.144355	0.169448	0.163418	0.158405	0.183954	0.171818	0.162748	0.165639	0.158714	0.157374	0.163288	0.176602	0.16195	0.154917	0.170302	0.170062	0.174183	0.178564	0.166343	0.16594	0.16779	0.163625	0.161934	0.168896	0.179005	0.163674	0.176775	0.187504	0.151995	0.165753	0.171418	0.151531	0.174927	0.165859	0.142589	0.165367	0.174221	0.175192	0.173793	0.171603	0.167188	0.166629	0.192457	0.178783
0.140605	0.169839	0.1733	0.129761	0.152182	0.15564	0.143092	0.167498	0.161318	0.155596	0.179016	0.169899	0.163128	0.166049	0.159302	0.157203	0.163509	0.181383	0.162779	0.153796	0.173509	0.172761	0.171373	0.177131	0.201782	0.187578	0.16395	0.157387	0.158578	0.166862	0.1749	0.157454	0.171152	0.183786	0.149348	0.166828	0.17547	0.155505	0.171553	0.163825	0.146916	0.168638	0.172322	0.170256	0.172315	0.174367	0.171901	0.170331	0.19385	0.174492
0.154101	0.173131	0.174573	0.143551	0.148543	0.147309	0.142562	0.163462	0.162239	0.156463	0.163846	0.167962	0.168871	0.167441	0.169548	0.158191	0.151979	0.179282	0.160021	0.149906	0.171654	0.164893	0.161733	0.17832	0.241433	0.224076	0.181523	0.164439	0.161055	0.165013	0.170142	0.163487	0.173312	0.178171	0.148833	0.172309	0.177738	0.144518	0.16361	0.159035	0.144586	0.172121	0.169322	0.1624	0.171023	0.176903	0.17207	0.163988	0.186022	0.17757
0.204552	0.186945	0.161123	0.137823	0.151806	0.14853	0.13526	0.161491	0.161182	0.153853	0.159887	0.165679	0.163735	0.156029	0.16425	0.149752	0.140637	0.181717	0.158835	0.14446	0.169132	0.161891	0.159243	0.166282	0.180756	0.183126	0.176206	0.164524	0.168075	0.171529	0.170702	0.167389	0.173851	0.172914	0.142516	0.173534	0.179007	0.134776	0.160288	0.156658	0.138969	0.168836	0.168995	0.163642	0.171707	0.184941	0.180077	0.164911	0.187835	0.173138
0.201452	0.185221	0.158974	0.133033	0.155393	0.155432	0.140002	0.166455	0.165378	0.158251	0.166768	0.165197	0.159812	0.155546	0.165829	0.155021	0.146474	0.178152	0.157259	0.146332	0.169846	0.152288	0.152638	0.165805	0.155914	0.167272	0.176998	0.166681	0.169314	0.171696	0.169737	0.160815	0.17099	0.175446	0.14101	0.170563	0.178457	0.139794	0.164343	0.165074	0.151426	0.169467	0.179451	0.180694	0.175501	0.193228	0.191009	0.172229	0.187488	0.167889
0.159223	0.170526	0.163944	0.13149	0.158837	0.163434	0.14959	0.17345	0.169982	0.162668	0.17415	0.164353	0.156861	0.159551	0.172624	0.167053	0.157673	0.169887	0.154089	0.15095	0.17286	0.144742	0.147828	0.173322	0.167701	0.176455	0.181765	0.169309	0.166353	0.167117	0.166776	0.150809	0.166297	0.179525	0.143778	0.16669	0.177076	0.152385	0.1707	0.175779	0.169549	0.17283	0.190728	0.197957	0.179967	0.199203	0.199383	0.179127	0.184131	0.164781
0.135486	0.155873	0.158775	0.130977	0.1635	0.164836	0.143591	0.171349	0.163136	0.149791	0.161636	0.157801	0.150035	0.147472	0.17469	0.164624	0.144377	0.162212	0.147529	0.146291	0.173994	0.159758	0.16037	0.173712	0.17177	0.17663	0.177625	0.166726	0.166098	0.166021	0.163152	0.154251	0.163468	0.170113	0.146141	0.168445	0.177139	0.15376	0.168413	0.169267	0.161709	0.17245	0.180344	0.182733	0.179993	0.200352	0.196821	0.172506	0.179576	0.167526
0.15357	0.166604	0.16544	0.141841	0.171915	0.169608	0.14505	0.170844	0.162764	0.148218	0.155261	0.16306	0.155953	0.139963	0.165241	0.164737	0.154065	0.165289	0.141036	0.145717	0.196568	0.161046	0.153906	0.172824	0.164809	0.166362	0.169726	0.167796	0.165707	0.162862	0.15968	0.156566	0.165866	0.171608	0.152936	0.169659	0.173018	0.149956	0.169477	0.170292	0.162692	0.187192	0.186505	0.180029	0.182993	0.18944	0.181311	0.165147	0.179256	0.169994
0.174798	0.178537	0.173469	0.157496	0.180407	0.17184	0.14415	0.166583	0.165699	0.15666	0.156577	0.165089	0.155937	0.134655	0.163246	0.165182	0.156564	0.17159	0.13807	0.142582	0.208468	0.157734	0.147244	0.172867	0.159926	0.161889	0.167878	0.167498	0.162523	0.160135	0.160746	0.155457	0.167265	0.176499	0.156501	0.170391	0.169515	0.142406	0.166096	0.170126	0.164481	0.192592	0.187751	0.177222	0.181299	0.179079	0.168893	0.158504	0.176253	0.16439
0.171565	0.174551	0.175091	0.171808	0.185424	0.168102	0.136447	0.156749	0.168908	0.171529	0.165771	0.154674	0.138865	0.130461	0.180267	0.164936	0.133714	0.174526	0.140665	0.133717	0.189135	0.157343	0.153816	0.175131	0.16621	0.172992	0.176736	0.162309	0.155924	0.160375	0.168889	0.15073	0.163891	0.178731	0.152189	0.170877	0.170228	0.13368	0.153944	0.162757	0.161098	0.173217	0.170904	0.166676	0.170236	0.178484	0.170895	0.153654	0.166832	0.147631
0.185361	0.181688	0.178854	0.179332	0.180474	0.173421	0.163604	0.169438	0.168882	0.169333	0.177022	0.163127	0.145185	0.137954	0.177863	0.174107	0.153658	0.168573	0.141489	0.142934	0.193301	0.158527	0.153593	0.175273	0.169143	0.165238	0.161498	0.156469	0.161595	0.170862	0.177129	0.160659	0.170018	0.180608	0.156549	0.17197	0.170649	0.137759	0.151474	0.158303	0.158973	0.17195	0.1822	0.180588	0.163978	0.176874	0.170372	0.148649	0.169708	0.150185
0.178587	0.18194	0.18072	0.172165	0.174947	0.172761	0.16757	0.173151	0.169597	0.167586	0.176482	0.169483	0.155789	0.14708	0.179307	0.178697	0.16239	0.165996	0.145243	0.151655	0.196907	0.160626	0.153804	0.173621	0.16783	0.161686	0.158158	0.159381	0.166095	0.170858	0.169647	0.155375	0.167282	0.178962	0.153424	0.177091	0.182415	0.149615	0.162437	0.165577	0.162326	0.176505	0.184109	0.180034	0.164488	0.183028	0.18013	0.158441	0.177003	0.162502
0.155172	0.17522	0.180246	0.156198	0.172755	0.168147	0.149251	0.165522	0.170081	0.167241	0.163452	0.16961	0.163929	0.151395	0.1865	0.177272	0.153552	0.171072	0.151645	0.153705	0.194071	0.162465	0.155939	0.17206	0.164902	0.166487	0.170099	0.169408	0.167246	0.161544	0.152649	0.140541	0.160063	0.177726	0.148474	0.184717	0.198237	0.161941	0.179017	0.179428	0.168992	0.181372	0.173637	0.164117	0.168114	0.193316	0.194644	0.174285	0.181265	0.174044
0.158964	0.17667	0.179715	0.1561	0.177423	0.179541	0.16363	0.166788	0.16287	0.154507	0.146579	0.168244	0.164845	0.139231	0.185929	0.17796	0.153958	0.187011	0.156662	0.146081	0.185714	0.16207	0.160144	0.17675	0.170229	0.173514	0.177033	0.172564	0.17102	0.165664	0.158509	0.161629	0.1799	0.193065	0.175768	0.188365	0.185293	0.156116	0.173825	0.176372	0.168255	0.178778	0.17416	0.164686	0.160934	0.190287	0.187456	0.155856	0.165386	0.159994
0.153672	0.169713	0.172799	0.152428	0.174827	0.178633	0.165177	0.170734	0.16707	0.159942	0.15655	0.172466	0.166345	0.143399	0.188412	0.1796	0.154917	0.18581	0.15726	0.145231	0.1779	0.153591	0.153763	0.174415	0.173835	0.174695	0.177361	0.180603	0.167486	0.165253	0.173307	0.155856	0.171063	0.187937	0.161821	0.17918	0.186162	0.164952	0.16856	0.170168	0.169744	0.175716	0.168468	0.159081	0.157874	0.183682	0.179448	0.150162	0.163922	0.155602
0.148073	0.162816	0.167755	0.153598	0.174197	0.174628	0.160201	0.173455	0.176803	0.173373	0.168372	0.177596	0.173389	0.159002	0.190539	0.178573	0.154836	0.177172	0.156652	0.148641	0.17229	0.14339	0.145087	0.170873	0.172439	0.171704	0.174372	0.182405	0.15591	0.159599	0.188051	0.145388	0.157785	0.181652	0.148961	0.172524	0.188477	0.172219	0.16586	0.163968	0.166568	0.174972	0.163779	0.152755	0.157698	0.181256	0.177235	0.151922	0.168946	0.156782
0.154372	0.166432	0.173894	0.169708	0.186576	0.180133	0.159624	0.170923	0.183261	0.180263	0.151943	0.177828	0.19003	0.176411	0.187619	0.171112	0.152476	0.174813	0.158728	0.151727	0.170071	0.13936	0.144731	0.173807	0.163712	0.16761	0.172418	0.165462	0.137417	0.150036	0.193523	0.159856	0.171694	0.198606	0.188888	0.185641	0.175207	0.157189	0.166815	0.160572	0.151158	0.178952	0.169348	0.153643	0.157727	0.190454	0.186103	0.151328	0.168523	0.155648
0.143037	0.155981	0.163745	0.159271	0.182491	0.182887	0.164343	0.162734	0.170087	0.173326	0.162588	0.184571	0.181398	0.152381	0.179809	0.168642	0.149196	0.177816	0.157978	0.14756	0.168498	0.145396	0.152725	0.179272	0.169566	0.175212	0.180198	0.170456	0.154257	0.164435	0.191078	0.157197	0.178869	0.20441	0.157048	0.172362	0.174548	0.14148	0.164407	0.171599	0.166867	0.181446	0.175001	0.162857	0.159293	0.187134	0.185815	0.15842	0.172045	0.145181
0.138394	0.154993	0.166351	0.162099	0.173556	0.177436	0.172507	0.167371	0.166759	0.169629	0.17462	0.184091	0.170804	0.14398	0.182648	0.173867	0.152371	0.183768	0.162093	0.147201	0.16381	0.148315	0.156565	0.179081	0.172465	0.176363	0.181194	0.178197	0.170573	0.178194	0.192287	0.154547	0.177039	0.200765	0.14042	0.165673	0.175366	0.138069	0.166334	0.176407	0.170382	0.179602	0.173329	0.16096	0.152858	0.180087	0.186646	0.169776	0.174408	0.142781
0.149105	0.169449	0.185672	0.18276	0.166855	0.165933	0.178638	0.185789	0.180339	0.174003	0.177461	0.175128	0.169271	0.166946	0.197359	0.184705	0.162365	0.18866	0.16966	0.151584	0.155356	0.14421	0.152859	0.172093	0.168096	0.167701	0.172181	0.180688	0.172286	0.180906	0.199007	0.158605	0.168841	0.190501	0.162518	0.174485	0.174175	0.148273	0.172989	0.169178	0.151138	0.173479	0.164376	0.146259	0.140036	0.174421	0.189916	0.178863	0.173638	0.152815
0.166376	0.177329	0.174819	0.151394	0.173672	0.173714	0.157572	0.177363	0.175702	0.169019	0.174545	0.182954	0.179517	0.168903	0.194829	0.185988	0.1659	0.178293	0.15515	0.138826	0.147929	0.144487	0.154383	0.172079	0.176169	0.176063	0.176615	0.180819	0.172036	0.177273	0.191767	0.166224	0.175651	0.184638	0.141387	0.16843	0.178869	0.145661	0.168605	0.168971	0.155605	0.171283	0.166913	0.156263	0.152436	0.177108	0.179567	0.16053	0.16976	0.15545
0.1589	0.17464	0.172911	0.142706	0.166635	0.170887	0.16029	0.187437	0.184558	0.172868	0.174871	0.186026	0.180269	0.161001	0.183128	0.171524	0.15259	0.17443	0.150718	0.134091	0.148018	0.148732	0.159423	0.174288	0.172587	0.170069	0.171015	0.177577	0.17138	0.177375	0.191642	0.170471	0.182758	0.193132	0.150492	0.168021	0.173162	0.144235	0.168895	0.171168	0.157191	0.163334	0.16727	0.162954	0.14977	0.174047	0.173005	0.150831	0.178409	0.167242
0.140558	0.167948	0.177777	0.150061	0.154673	0.165058	0.17845	0.202596	0.197245	0.182109	0.177746	0.186908	0.177402	0.152009	0.171748	0.155385	0.137057	0.1764	0.154864	0.138081	0.155403	0.154141	0.16262	0.173783	0.161607	0.156559	0.161498	0.176222	0.173739	0.179918	0.192432	0.172297	0.186077	0.201653	0.171796	0.171089	0.165108	0.146368	0.171362	0.172582	0.155737	0.153738	0.166599	0.167481	0.142072	0.169024	0.170557	0.15004	0.188732	0.178139
0.143897	0.170103	0.175855	0.142642	0.160714	0.177583	0.184636	0.188142	0.189456	0.18682	0.179835	0.195919	0.187299	0.155252	0.175332	0.163568	0.147281	0.176945	0.156146	0.145222	0.168109	0.155574	0.154516	0.162693	0.156287	0.155134	0.164596	0.18616	0.184678	0.179988	0.177867	0.176032	0.182573	0.182196	0.15556	0.168938	0.173091	0.152997	0.167328	0.168211	0.157255	0.151888	0.170295	0.179027	0.157364	0.172455	0.168255	0.148963	0.177675	0.166817
0.152313	0.174126	0.175158	0.139416	0.156075	0.168966	0.172171	0.181037	0.180592	0.172932	0.162616	0.188374	0.186136	0.15345	0.174441	0.170058	0.160858	0.187019	0.17158	0.159637	0.170679	0.163642	0.162059	0.165333	0.163273	0.156479	0.161111	0.186835	0.175325	0.167768	0.170463	0.158166	0.169053	0.180957	0.162304	0.168999	0.169827	0.156922	0.17691	0.175202	0.157279	0.150526	0.171986	0.183542	0.16076	0.170303	0.164102	0.146532	0.173571	0.16273
0.156071	0.176258	0.1766	0.141748	0.152668	0.162482	0.166329	0.177161	0.176705	0.167038	0.153223	0.179329	0.181698	0.15601	0.178881	0.173791	0.163259	0.189846	0.179738	0.168019	0.171408	0.169266	0.169008	0.170876	0.173703	0.160516	0.157547	0.182672	0.162715	0.157579	0.17134	0.149805	0.161933	0.181406	0.167857	0.170428	0.169537	0.161597	0.183337	0.180252	0.159179	0.150309	0.170539	0.181784	0.159502	0.169418	0.160937	0.140507	0.173032	0.163147
0.150137	0.174746	0.180528	0.149337	0.157315	0.171447	0.180495	0.172679	0.179497	0.182923	0.167119	0.179415	0.179343	0.165416	0.192271	0.174384	0.148108	0.176908	0.168764	0.163053	0.175823	0.167459	0.165174	0.171046	0.179793	0.165323	0.157509	0.178111	0.159128	0.158541	0.179275	0.167472	0.170026	0.17393	0.15824	0.172219	0.17974	0.168738	0.176618	0.174856	0.163658	0.151218	0.165693	0.174825	0.157761	0.172561	0.16074	0.132704	0.173499	0.165091
0.151911	0.179007	0.185526	0.150872	0.153378	0.163615	0.170098	0.15785	0.163504	0.171668	0.16787	0.186901	0.175762	0.14049	0.183634	0.175314	0.150863	0.179093	0.169346	0.164045	0.180023	0.171712	0.163573	0.161354	0.168792	0.153969	0.151366	0.18512	0.165206	0.16034	0.176732	0.159087	0.167571	0.180821	0.165797	0.171358	0.176039	0.1719	0.175604	0.167906	0.153877	0.148655	0.161753	0.165687	0.144128	0.158175	0.162915	0.15653	0.174082	0.158711
0.158463	0.179097	0.182798	0.153796	0.157398	0.165544	0.168212	0.153654	0.1573	0.166562	0.169044	0.189801	0.176849	0.138153	0.182339	0.178768	0.158357	0.183874	0.176347	0.170882	0.182146	0.178567	0.166058	0.154593	0.164947	0.148927	0.145982	0.184138	0.163128	0.157847	0.17428	0.149061	0.158005	0.174864	0.158671	0.16745	0.175908	0.173551	0.172894	0.165197	0.154435	0.150118	0.16053	0.162343	0.142305	0.159032	0.165922	0.159918	0.173955	0.158097
0.163231	0.172931	0.17338	0.157661	0.16707	0.175104	0.174234	0.158837	0.162724	0.17184	0.172433	0.187875	0.180727	0.155939	0.188753	0.183808	0.167605	0.191432	0.185557	0.177346	0.18004	0.181916	0.170688	0.15698	0.171003	0.151452	0.142038	0.175092	0.153132	0.15223	0.174647	0.143173	0.147439	0.161545	0.14346	0.162692	0.178469	0.17384	0.169567	0.167684	0.165124	0.153648	0.160903	0.164483	0.150842	0.172188	0.168123	0.143904	0.170538	0.161564
0.14896	0.161078	0.165943	0.155458	0.165085	0.168865	0.163874	0.155229	0.16551	0.177744	0.176175	0.190053	0.178415	0.147908	0.183938	0.186695	0.179982	0.212105	0.189123	0.165982	0.169173	0.165355	0.169903	0.178335	0.177158	0.148718	0.136314	0.170582	0.148797	0.151521	0.179052	0.141992	0.151593	0.175231	0.159784	0.162607	0.16882	0.171688	0.172923	0.17316	0.168135	0.148134	0.157974	0.16504	0.148166	0.165745	0.165839	0.148064	0.15625	0.153377
0.148438	0.156215	0.164034	0.166811	0.164594	0.165316	0.165856	0.152393	0.163504	0.175596	0.167109	0.187082	0.175448	0.137153	0.177975	0.182336	0.174426	0.205428	0.175385	0.150032	0.161448	0.174825	0.174319	0.167287	0.180526	0.15078	0.135545	0.176991	0.147492	0.144987	0.173277	0.135847	0.146754	0.174053	0.165126	0.170424	0.173261	0.168676	0.174055	0.177446	0.173095	0.152626	0.159197	0.167027	0.158831	0.17767	0.172371	0.147089	0.158961	0.163467
0.151462	0.154982	0.164703	0.178657	0.168677	0.16684	0.169921	0.150871	0.159779	0.169669	0.156085	0.181784	0.173442	0.133404	0.17683	0.178544	0.164223	0.188465	0.169754	0.153179	0.162005	0.185307	0.17229	0.14571	0.180748	0.154824	0.138004	0.183458	0.145335	0.138762	0.170037	0.132177	0.140915	0.168535	0.167478	0.176726	0.177493	0.165601	0.16904	0.176953	0.178546	0.155073	0.161348	0.169898	0.162187	0.18407	0.17754	0.149148	0.169664	0.179617
0.146068	0.153169	0.164587	0.176782	0.178883	0.174251	0.164583	0.150675	0.157802	0.165241	0.154815	0.177789	0.173844	0.144653	0.18513	0.183071	0.164286	0.181543	0.196684	0.195354	0.1741	0.169555	0.152818	0.139524	0.177447	0.156952	0.141211	0.178508	0.138757	0.139559	0.182131	0.138489	0.143255	0.171514	0.176798	0.172147	0.166349	0.163445	0.155135	0.168639	0.182262	0.143076	0.160901	0.172749	0.137262	0.160157	0.170842	0.16298	0.176777	0.18728
0.150139	0.155657	0.16571	0.177407	0.174542	0.174342	0.173024	0.15019	0.156501	0.16497	0.151149	0.178686	0.178454	0.147886	0.176261	0.177233	0.167111	0.181332	0.18841	0.18307	0.166376	0.16925	0.157438	0.141387	0.159185	0.145075	0.139109	0.17043	0.137781	0.139938	0.176239	0.131992	0.137238	0.165865	0.170373	0.173116	0.172969	0.168427	0.147766	0.158204	0.177937	0.14706	0.163931	0.169888	0.128564	0.161525	0.175283	0.161049	0.170984	0.188741
0.154787	0.156415	0.162835	0.17295	0.161203	0.166804	0.179316	0.149913	0.158503	0.16929	0.14931	0.179152	0.182447	0.152975	0.175167	0.17339	0.164269	0.181963	0.176944	0.166414	0.16136	0.173295	0.165249	0.147393	0.159098	0.144429	0.137845	0.164412	0.137871	0.139925	0.170381	0.135817	0.14268	0.167157	0.167477	0.175735	0.179691	0.173831	0.157694	0.162935	0.176302	0.160097	0.172925	0.171079	0.12987	0.164275	0.179862	0.165798	0.169098	0.186033
0.157433	0.155073	0.156766	0.163287	0.145265	0.154931	0.178211	0.150374	0.162894	0.175562	0.151312	0.178261	0.183428	0.159885	0.18509	0.174892	0.156611	0.180635	0.176102	0.166449	0.164933	0.175811	0.167126	0.153193	0.181575	0.158669	0.138121	0.162105	0.137	0.139017	0.170134	0.153221	0.160905	0.176582	0.171655	0.17617	0.179429	0.177853	0.180662	0.181462	0.179615	0.175408	0.185289	0.177913	0.137354	0.160767	0.18006	0.180594	0.175111	0.184138
0.164417	0.16191	0.160138	0.159527	0.143547	0.153192	0.175212	0.153555	0.160437	0.170686	0.160325	0.183188	0.180631	0.151407	0.174527	0.174763	0.16552	0.176492	0.194882	0.192313	0.161715	0.167785	0.159366	0.148569	0.185419	0.156399	0.12952	0.158743	0.134338	0.135785	0.167572	0.159736	0.164343	0.171624	0.164003	0.162349	0.170777	0.18638	0.178543	0.175465	0.177089	0.173495	0.185119	0.180449	0.14242	0.1563	0.174192	0.182049	0.174909	0.199901
0.152966	0.161199	0.16508	0.158164	0.152258	0.159122	0.169715	0.153509	0.164324	0.175146	0.161044	0.176474	0.174249	0.153372	0.177356	0.174787	0.162744	0.175642	0.185057	0.183976	0.170872	0.165486	0.152531	0.146473	0.187479	0.165304	0.141236	0.163976	0.129849	0.133316	0.174678	0.150266	0.156116	0.170653	0.156642	0.159163	0.17095	0.184185	0.171449	0.171643	0.181632	0.182219	0.18591	0.176276	0.146413	0.162388	0.174319	0.174467	0.179899	0.215219
0.135509	0.156526	0.168854	0.15808	0.162801	0.166576	0.164742	0.151725	0.170584	0.183535	0.157038	0.165642	0.168186	0.160784	0.187046	0.174931	0.154107	0.176831	0.162785	0.159607	0.183802	0.16728	0.148717	0.146822	0.188945	0.177964	0.16007	0.171959	0.125863	0.132075	0.184585	0.136172	0.145261	0.172681	0.15217	0.162966	0.175953	0.177099	0.165275	0.171281	0.188639	0.194625	0.187637	0.170205	0.148801	0.172012	0.177743	0.16531	0.186298	0.224883
[truncated: 100 more columns]

## Sheet: ED Fig.9b
0.00969711	0.0134142	0.0188249	0.0227076	0.0212479	0.0166511	0.0119048	0.027238	0.0367132	0.039711	0.0276715	0.0221024	0.0207264	0.0193877	0.0249607	0.0228113	0.0222485	0.0156774	0.0197984	0.0219183	0.0260312	0.0212333	0.0213426	0.0183732	0.023711	0.0250328	0.033223	0.0332903	0.0267144	0.0160119	0.00961681	0.0101636	0.0143228	0.0228434	0.0283862	0.0270283	0.0247991	0.0204118	0.017069	0.0122469	0.0119887	0.0143465	0.01533	0.0172077	0.0181965	0.0224319	0.0192574	0.0163137	0.0153619	0.0211918
0.0124337	0.0155032	0.0198443	0.0228899	0.0226877	0.0191958	0.0159857	0.0261133	0.0317421	0.0324048	0.0233415	0.0218373	0.0228762	0.0207402	0.022606	0.0197709	0.0202641	0.016063	0.0177377	0.0189395	0.0222476	0.0208541	0.0222019	0.0195557	0.023565	0.0225028	0.0276675	0.0277202	0.025309	0.0190714	0.0134237	0.0122732	0.014561	0.0236725	0.0294139	0.0264866	0.0215041	0.0174114	0.0168927	0.0150794	0.0173993	0.0192442	0.0179627	0.0222883	0.0238282	0.0269247	0.0196746	0.0174447	0.0161603	0.0202928
0.0181157	0.0198088	0.0210677	0.022567	0.0241041	0.0241229	0.0220715	0.0251141	0.0253568	0.0238559	0.0201413	0.0214755	0.0233487	0.0207364	0.0207147	0.0185336	0.0193601	0.0173747	0.0159886	0.01519	0.0162655	0.0175925	0.0209607	0.0215621	0.0248168	0.0204391	0.0211831	0.0214793	0.0231682	0.0205823	0.01678	0.0145055	0.0155232	0.0221998	0.0276518	0.024637	0.0208514	0.0182861	0.0199491	0.0185566	0.0212105	0.0223753	0.0221933	0.0303229	0.0324009	0.0331094	0.0222795	0.019301	0.0165049	0.0188482
0.0189504	0.0198054	0.0185801	0.019992	0.0233714	0.028062	0.0261421	0.0269427	0.0238638	0.0208901	0.0187111	0.0208886	0.0227926	0.0212407	0.0214515	0.0215739	0.021072	0.0177006	0.0143933	0.0128494	0.014198	0.0159804	0.0188729	0.0211744	0.0240645	0.0213648	0.0192533	0.0205174	0.0227991	0.0224379	0.0195431	0.0177935	0.017162	0.0194148	0.0219044	0.0207169	0.0203065	0.0212263	0.0230763	0.020634	0.021037	0.0236522	0.0277399	0.0360879	0.0365764	0.0326229	0.0226302	0.0203546	0.020371	0.0230383
0.0213208	0.0227443	0.020053	0.0208427	0.0220531	0.0279032	0.0260805	0.0276864	0.0245207	0.0214255	0.01783	0.0195222	0.0218495	0.0229317	0.0232175	0.0254174	0.0251457	0.0205219	0.015699	0.0146324	0.0157721	0.0161327	0.0182597	0.0210914	0.0243249	0.0237235	0.0227312	0.0222627	0.0240956	0.0249009	0.0239567	0.0217521	0.0209156	0.0198325	0.0205627	0.0215496	0.0246313	0.0254568	0.0238912	0.0210236	0.0210544	0.0263599	0.029966	0.0327712	0.0311032	0.028027	0.0229248	0.0198608	0.0205088	0.022779
0.0204525	0.0216734	0.0192055	0.0190479	0.0188377	0.0242884	0.0250644	0.0277544	0.0246174	0.021512	0.0175691	0.019559	0.0218838	0.0237655	0.0230566	0.0244616	0.0243539	0.0204783	0.0169309	0.0171025	0.0183783	0.0189259	0.0207428	0.0220382	0.0236473	0.0239927	0.024494	0.0228946	0.0246872	0.0255242	0.0252588	0.023983	0.023814	0.0225277	0.0197811	0.0206804	0.0238798	0.0255221	0.023153	0.0217065	0.022124	0.0270097	0.0274339	0.0251687	0.023974	0.0236386	0.0232841	0.0201571	0.0218717	0.0243548
0.0186997	0.0198683	0.0192934	0.0186526	0.0168065	0.0204741	0.024188	0.0259933	0.0215528	0.017585	0.0168938	0.017456	0.0179906	0.019099	0.0201106	0.0212387	0.0223666	0.0210731	0.0185466	0.0175862	0.0177141	0.0188962	0.0223753	0.0223407	0.0223324	0.0213077	0.0236524	0.0228356	0.0241032	0.0234363	0.0235939	0.0244187	0.0239312	0.0230884	0.017677	0.0192834	0.0217558	0.0229721	0.0212481	0.0191808	0.0206733	0.0245827	0.024372	0.0208966	0.0203207	0.025607	0.0286732	0.0232219	0.019686	0.01975
0.0135951	0.0163791	0.0186403	0.019134	0.0173476	0.0203022	0.0228314	0.023601	0.0200026	0.0179293	0.0191877	0.0167024	0.0148986	0.0147395	0.0176857	0.0192454	0.0203281	0.0214429	0.0205877	0.0189765	0.018368	0.0196197	0.0246702	0.0242115	0.0220982	0.0185291	0.019702	0.0224303	0.0252263	0.025313	0.0243905	0.0238765	0.0228718	0.0262372	0.0237122	0.0233838	0.0196681	0.0203344	0.0226989	0.021677	0.0229546	0.0249945	0.0270336	0.0241083	0.023766	0.0290729	0.0330682	0.0278646	0.0236476	0.0219934
0.0102256	0.0153094	0.0190484	0.0208004	0.0191805	0.0225532	0.0227061	0.02404	0.0217839	0.0213341	0.0211949	0.0168075	0.0135263	0.013713	0.0177871	0.0213536	0.0222925	0.0231456	0.0221171	0.0194731	0.0177008	0.0188308	0.0251629	0.0260851	0.0234929	0.0181966	0.0190262	0.0251024	0.0296366	0.0292267	0.0246715	0.0220745	0.0210195	0.0286438	0.0299885	0.0301729	0.0216396	0.0200556	0.0225676	0.0221226	0.0247728	0.0270936	0.0299203	0.0259352	0.0251592	0.0316054	0.0355452	0.031621	0.0285736	0.0259611
0.0110946	0.0167683	0.0195711	0.0199094	0.0183232	0.0233438	0.0256566	0.0297518	0.0282625	0.0260023	0.0229808	0.0195532	0.0181821	0.0176072	0.0193121	0.0212455	0.0227468	0.0236021	0.0232332	0.0200746	0.0175495	0.0182358	0.0254899	0.0286634	0.0293629	0.0232653	0.0227474	0.0268079	0.0334332	0.0336444	0.026645	0.0209108	0.0223989	0.0333163	0.0376744	0.0359183	0.0251791	0.0222326	0.0240026	0.0245854	0.0257906	0.0253761	0.0270384	0.0248803	0.0278828	0.0335028	0.0347708	0.0300238	0.0296256	0.0272269
0.0121828	0.0170624	0.0193031	0.0183438	0.0169172	0.0211185	0.0271826	0.0350116	0.0343287	0.0275351	0.021287	0.01982	0.0222699	0.0211867	0.0203992	0.0194535	0.0220891	0.0234029	0.0232923	0.0188288	0.0167188	0.017455	0.0252501	0.0281897	0.0305024	0.0266883	0.026442	0.0277466	0.0318994	0.0338895	0.0301005	0.0257836	0.0259342	0.0339431	0.038435	0.0380568	0.029777	0.0252102	0.023661	0.0236629	0.023254	0.0225385	0.0221659	0.0230481	0.0293043	0.0348573	0.0332598	0.0277947	0.0297834	0.0297526
0.0171238	0.0204483	0.0213658	0.0197053	0.017442	0.0183297	0.0234884	0.0319871	0.033057	0.0254921	0.0183765	0.0184863	0.0235804	0.0225507	0.021568	0.0201776	0.0223897	0.0226587	0.0210036	0.0191372	0.0190316	0.0188154	0.0247979	0.0266478	0.029664	0.0267207	0.0288479	0.030069	0.0321464	0.0346041	0.0351727	0.0336537	0.0339644	0.0399668	0.045538	0.0433604	0.0332222	0.0272321	0.026026	0.0288983	0.0254314	0.0222169	0.0188328	0.0218175	0.0293249	0.0346373	0.0325587	0.028563	0.0296254	0.0300857
0.0222289	0.0244351	0.0246762	0.0239395	0.0226792	0.0211484	0.0216005	0.0251381	0.0258166	0.0226857	0.0185734	0.0195269	0.021976	0.0210054	0.0217916	0.0237134	0.0254349	0.0240838	0.0186011	0.0183215	0.0183706	0.0196071	0.0247295	0.0268116	0.0254804	0.0212234	0.0266615	0.0309293	0.030865	0.0305026	0.0332588	0.0340632	0.0358121	0.0422298	0.0468432	0.0421437	0.0320843	0.0305017	0.0323551	0.0347462	0.0299699	0.0249551	0.0212424	0.021685	0.0256293	0.029199	0.0295348	0.0306634	0.030973	0.0315259
0.0246265	0.0245133	0.0238955	0.0251124	0.0266218	0.025431	0.0236881	0.0215798	0.0213439	0.022175	0.0212177	0.0212646	0.0198245	0.018802	0.0205034	0.0251788	0.0263502	0.025011	0.0176223	0.0183895	0.0174658	0.0210961	0.0251798	0.0274522	0.0237167	0.0205032	0.0271581	0.0315632	0.0299561	0.0255996	0.0263683	0.0275676	0.0319733	0.0382793	0.0402186	0.0340652	0.0261815	0.02893	0.0335383	0.0343643	0.0296712	0.023856	0.023198	0.0211882	0.0215639	0.0225856	0.024669	0.0284927	0.0270798	0.0271503
0.0216637	0.0204123	0.0204418	0.0220103	0.0271006	0.0269767	0.0280039	0.0231667	0.0229132	0.0220308	0.0210332	0.0196455	0.0167832	0.0160283	0.0166072	0.021282	0.0243847	0.0240257	0.0183142	0.0172509	0.015953	0.0211517	0.0265878	0.028071	0.022766	0.0203816	0.0270973	0.0293135	0.0263935	0.0211355	0.0204042	0.0206122	0.0234897	0.0306893	0.0313992	0.0262621	0.0194546	0.0226075	0.0280109	0.0281285	0.0253272	0.0214162	0.022179	0.0205129	0.0186962	0.0176262	0.0175679	0.0219777	0.0210674	0.0230602
0.0153184	0.0144505	0.0152641	0.0173602	0.0230957	0.0229338	0.0243544	0.0206988	0.0222857	0.0196066	0.0170792	0.015332	0.0151395	0.0162859	0.016223	0.0187362	0.0206955	0.0205108	0.0181528	0.0178928	0.0174478	0.0226237	0.0284808	0.0285606	0.0232446	0.0208513	0.0262138	0.0282227	0.025758	0.0209042	0.0176085	0.0194112	0.0213493	0.0266829	0.0279512	0.0260849	0.0202792	0.0171252	0.0204164	0.0222256	0.023341	0.0213109	0.0217048	0.0212269	0.0199259	0.0182974	0.0150814	0.0184192	0.017961	0.0207929
0.0151976	0.013771	0.0132309	0.015209	0.0190248	0.0197476	0.0202833	0.0179282	0.0179431	0.0146278	0.0124571	0.0122834	0.0143803	0.0162252	0.0157828	0.0173727	0.0181967	0.0171103	0.0154665	0.0165404	0.017531	0.0218106	0.0264746	0.0270854	0.0224478	0.0196376	0.0231175	0.0262655	0.0245707	0.0214017	0.0172853	0.0211538	0.0226009	0.0273731	0.0274051	0.0256155	0.0202587	0.0158676	0.0181886	0.0202046	0.0222768	0.0210568	0.0221129	0.0212438	0.0198833	0.0178723	0.0158664	0.0189023	0.0196568	0.0222595
0.0175314	0.0143841	0.0133503	0.0159962	0.0170186	0.0177123	0.0164801	0.0151717	0.0119915	0.0108297	0.0117104	0.0141221	0.0162542	0.017366	0.0174511	0.0184233	0.0170311	0.0148373	0.0129323	0.0144328	0.0155406	0.0188469	0.0222247	0.0238521	0.0207842	0.0183473	0.0186088	0.0208325	0.0199844	0.0198371	0.017357	0.0203133	0.0200325	0.0214872	0.0215134	0.0213937	0.0196939	0.0179235	0.0210118	0.0209221	0.0222854	0.0204373	0.0244367	0.0219956	0.0206483	0.0183983	0.0186859	0.0213062	0.023283	0.0250148
0.0229817	0.0176509	0.0143902	0.0153573	0.016258	0.0185383	0.0179922	0.0161156	0.01302	0.0142035	0.0163117	0.0170399	0.0157348	0.0151605	0.0148644	0.0164512	0.0152446	0.0133428	0.0120551	0.0133958	0.0147065	0.016749	0.0183058	0.020625	0.0198725	0.0184546	0.0160222	0.0156987	0.0160028	0.0181274	0.0199315	0.0215705	0.021088	0.0203027	0.02081	0.0201257	0.0188777	0.019629	0.0224644	0.0209831	0.0197008	0.0179085	0.0216971	0.0184461	0.0170292	0.0173473	0.021964	0.0263954	0.0287906	0.0292379
0.0262418	0.020615	0.0172726	0.0165526	0.0181084	0.0201822	0.0204465	0.0178491	0.0160391	0.0174482	0.0197333	0.0185702	0.0159664	0.0139971	0.0145381	0.0169371	0.0164485	0.0136249	0.0126331	0.0138978	0.0170102	0.0186448	0.0192979	0.0210123	0.0220035	0.0211642	0.0176329	0.0136987	0.0139659	0.0167871	0.0232152	0.0236553	0.0233822	0.020426	0.0232123	0.0225701	0.0205589	0.0186569	0.0196437	0.0190232	0.0192808	0.0185726	0.0196911	0.0163627	0.0151751	0.0177439	0.0235736	0.0283814	0.0293339	0.0280416
0.0292431	0.0242899	0.0191072	0.0169944	0.0192135	0.0219023	0.021514	0.0168493	0.0162515	0.0181458	0.0207233	0.017498	0.0168432	0.0144572	0.0169186	0.0181958	0.0190549	0.0157889	0.0150205	0.0154668	0.0194103	0.0195428	0.0220451	0.0239212	0.0264338	0.0253419	0.020911	0.0150992	0.0143619	0.0173991	0.0248286	0.0243588	0.0243169	0.0211995	0.0242877	0.0223503	0.0203959	0.0171476	0.0166541	0.0162374	0.0165508	0.0171128	0.0168203	0.0141682	0.0135282	0.0162545	0.0236918	0.0278743	0.0273124	0.0233942
0.0295107	0.026654	0.022554	0.0199409	0.0202617	0.020738	0.0205832	0.0169886	0.0169432	0.0175335	0.0199256	0.0164914	0.0173363	0.0153433	0.0190272	0.018831	0.0204153	0.0168807	0.0166487	0.0161537	0.0189723	0.018666	0.0233603	0.0261488	0.0282425	0.0264938	0.0228732	0.0170364	0.014448	0.0176328	0.0243637	0.0252772	0.0241483	0.0207215	0.0211248	0.0186944	0.017588	0.0150607	0.0147161	0.0150126	0.0151948	0.0155658	0.0161042	0.0158843	0.0160012	0.01561	0.0193296	0.0213266	0.0207472	0.0186145
0.0250402	0.0262746	0.0248987	0.0217681	0.0197027	0.0191115	0.0191494	0.0157928	0.0164782	0.0177389	0.0200102	0.0160933	0.0168164	0.0171725	0.0217328	0.0195899	0.0195849	0.0161923	0.0179994	0.0174383	0.0171069	0.0161085	0.0216913	0.024747	0.0251923	0.0230128	0.0211103	0.0181821	0.0156584	0.0183942	0.0220306	0.0250677	0.0251451	0.0227247	0.0187544	0.0158164	0.015967	0.0163979	0.0162288	0.0150542	0.0143228	0.013818	0.0160793	0.017394	0.0178486	0.016367	0.016649	0.0169094	0.0153661	0.0153653
0.0208109	0.0221858	0.02278	0.020874	0.0195567	0.0188138	0.018482	0.0184414	0.0207751	0.0206032	0.0182843	0.0126924	0.0124737	0.0149474	0.0187983	0.0176891	0.0166547	0.0143964	0.0165336	0.0170496	0.016934	0.0182857	0.0215675	0.0224012	0.0198824	0.0184541	0.019143	0.0191921	0.0173182	0.0187967	0.0212242	0.0251274	0.0262022	0.0235904	0.0191087	0.0168176	0.0178334	0.0177455	0.0179056	0.017462	0.018825	0.0175071	0.0186062	0.0191391	0.0198042	0.0176281	0.0146884	0.0127674	0.0128848	0.0150865
0.0186753	0.0196338	0.0211526	0.0204872	0.019854	0.0189722	0.0176459	0.0175294	0.0192002	0.019424	0.0166801	0.0122359	0.0129471	0.0149757	0.0174138	0.0156046	0.0153631	0.0153692	0.0179453	0.0190653	0.0183327	0.0193065	0.0210202	0.0205152	0.0174967	0.0155928	0.0169856	0.0191572	0.0180731	0.0176631	0.0181314	0.0204964	0.0225642	0.0213918	0.0194685	0.0191948	0.0209919	0.0203349	0.0202975	0.0198691	0.0207358	0.0178001	0.0170449	0.0185416	0.0211453	0.019877	0.0158664	0.0124564	0.0144503	0.0177351
0.0195985	0.0210616	0.0227414	0.0220542	0.0194504	0.0174217	0.0164657	0.0181236	0.0210883	0.0222468	0.0186111	0.0144068	0.0149699	0.0162064	0.0165552	0.0134985	0.0147963	0.0181449	0.0210289	0.0220336	0.0188076	0.019147	0.0202458	0.0196517	0.0174867	0.0151975	0.0178009	0.0198881	0.018778	0.0169229	0.0163148	0.0173772	0.0184011	0.0187944	0.0201914	0.0214764	0.0236656	0.0222381	0.02315	0.0235248	0.021728	0.0168044	0.0141671	0.017663	0.0219459	0.0201898	0.0157175	0.0116356	0.0144107	0.0181313
0.0189437	0.022779	0.0260014	0.0255073	0.0208936	0.0170784	0.0174732	0.0174132	0.0206951	0.0216912	0.0197382	0.016384	0.0170538	0.0198618	0.0203177	0.0173668	0.0173984	0.0201334	0.0220164	0.0229545	0.0173111	0.0160032	0.015915	0.0176124	0.0168474	0.0155322	0.0180065	0.0198725	0.0195566	0.0173122	0.0167431	0.0167629	0.0176117	0.0178553	0.0207755	0.0218226	0.0244855	0.0225972	0.0228423	0.0224581	0.0199543	0.0163357	0.0144336	0.0175718	0.0195332	0.0177139	0.0152192	0.0139831	0.0147232	0.0180536
0.0209667	0.0233235	0.0250585	0.0231967	0.0187919	0.0148433	0.0167827	0.0178631	0.0238427	0.0241641	0.0203645	0.0153532	0.0166285	0.0232692	0.0239666	0.0214104	0.0176144	0.0187335	0.0190608	0.0192738	0.0145582	0.0146891	0.0155109	0.0176832	0.0167079	0.0175491	0.021625	0.0222776	0.0215332	0.01733	0.0179341	0.0174209	0.0189587	0.0196038	0.0223214	0.0213918	0.0221167	0.021203	0.0231613	0.0239627	0.0219066	0.0187457	0.0172304	0.0176822	0.0171033	0.0150506	0.0154683	0.0173429	0.0170159	0.019328
0.019573	0.0198939	0.0221956	0.0218802	0.0195614	0.0151406	0.0158197	0.0171698	0.0230208	0.0231008	0.0207828	0.0174455	0.0188573	0.0249421	0.0244891	0.0242632	0.018798	0.0179183	0.016397	0.0162834	0.0155156	0.0166831	0.0174328	0.0200873	0.0191039	0.0214217	0.0230173	0.0223799	0.0216074	0.0173839	0.0209078	0.0209803	0.0232988	0.0208498	0.0210946	0.0193783	0.0200474	0.0191046	0.0203488	0.0214051	0.0222345	0.0206304	0.0188004	0.0168382	0.0151512	0.0139751	0.0164784	0.0223763	0.0244261	0.0249418
0.0186566	0.0183103	0.0208443	0.0203055	0.0187932	0.0158696	0.0147708	0.0161459	0.0214741	0.0241871	0.0240204	0.021224	0.0226385	0.0260639	0.0242805	0.0240769	0.0187752	0.017295	0.0156493	0.0163524	0.0182986	0.0203237	0.0204391	0.0227103	0.0218298	0.025476	0.0258568	0.0247653	0.023513	0.0189649	0.0217347	0.0209325	0.0223669	0.0197668	0.0191756	0.0178982	0.0178189	0.0172244	0.0201099	0.0228559	0.0232585	0.0195683	0.0170489	0.017535	0.0184004	0.0183136	0.0184636	0.0224652	0.0249702	0.0252716
0.0189779	0.0186059	0.0210127	0.0204123	0.0187308	0.0170413	0.0148359	0.0164427	0.0203079	0.0252043	0.0261372	0.0225862	0.0222703	0.0232333	0.0224039	0.0217133	0.0184686	0.016853	0.0151512	0.0159003	0.0190444	0.0221973	0.02106	0.0230699	0.02367	0.0281333	0.0281482	0.0269392	0.0255149	0.0220926	0.0228048	0.02175	0.0205062	0.0162369	0.0152866	0.0157742	0.0171267	0.0158285	0.0174473	0.0199432	0.0204515	0.0189211	0.0178396	0.0190099	0.01967	0.0200706	0.0190504	0.020354	0.0234932	0.0241772
0.0186708	0.0189966	0.0198917	0.0197774	0.0196963	0.01931	0.0165006	0.0180182	0.0224401	0.0256928	0.0240659	0.0191252	0.0200133	0.0219411	0.0220075	0.019002	0.01694	0.0166788	0.0154149	0.0142811	0.0174147	0.0223742	0.0232071	0.0234915	0.0233283	0.0256783	0.0267722	0.0282163	0.027757	0.0251795	0.0212336	0.0207686	0.0217755	0.0221536	0.0215949	0.0212076	0.0228473	0.0219354	0.0220467	0.0230639	0.0221404	0.0203752	0.0202567	0.0216258	0.0234527	0.0221494	0.0208885	0.0181853	0.0208185	0.0213004
0.0204816	0.0213922	0.0214751	0.0212304	0.0219626	0.0210221	0.0192961	0.0201702	0.0233191	0.0225321	0.0208455	0.0184321	0.0198533	0.0216063	0.0226432	0.0186245	0.0164848	0.0163897	0.017587	0.0160435	0.0178954	0.0209843	0.0227326	0.0235255	0.0237037	0.0236009	0.0232444	0.0253107	0.0261609	0.0252536	0.0217961	0.0227974	0.0271972	0.0303121	0.0287385	0.0281315	0.0299986	0.0297334	0.0262663	0.0237133	0.0237653	0.0231633	0.0240841	0.0225648	0.0239386	0.0210911	0.0228278	0.0209097	0.023011	0.0215711
0.0199612	0.0222953	0.023695	0.0234813	0.0258057	0.02459	0.0231095	0.020719	0.0211532	0.0162471	0.0164087	0.0184178	0.0223461	0.0230505	0.0230638	0.0196406	0.0179007	0.0166424	0.0192441	0.0185855	0.0189027	0.0178923	0.0185582	0.0212182	0.0217875	0.0219106	0.020998	0.0231475	0.0245282	0.0247476	0.0231805	0.0221223	0.0268352	0.0313536	0.0311728	0.0308578	0.0316872	0.0317267	0.0277569	0.025631	0.0268721	0.0257415	0.0251777	0.0231597	0.0251396	0.0235971	0.0264182	0.0244745	0.0246067	0.0205544
0.0219294	0.0231272	0.0267847	0.0261604	0.0279507	0.0245385	0.0243822	0.0219153	0.0201725	0.0146351	0.0150178	0.0183917	0.0221647	0.0218542	0.0220838	0.0190482	0.0181444	0.015743	0.0199631	0.0211435	0.0198952	0.016302	0.013971	0.0163692	0.0167195	0.0212724	0.0243476	0.0257475	0.0243749	0.0215003	0.0216176	0.0186117	0.0215413	0.0250349	0.0258474	0.0261746	0.0244432	0.0260701	0.0246954	0.0249958	0.0256115	0.0248119	0.0245603	0.022826	0.0248993	0.024651	0.0268391	0.0232031	0.0228104	0.0190814
0.0219509	0.0225067	0.0280009	0.0284125	0.0294034	0.0237759	0.0227069	0.0217166	0.0206439	0.0169872	0.0145425	0.0157957	0.0197657	0.0208632	0.0204097	0.0167835	0.0173386	0.0158116	0.018069	0.0181063	0.0182042	0.0170001	0.0150625	0.0153348	0.0138533	0.017953	0.0234321	0.0267675	0.0252332	0.0194577	0.0175476	0.0152216	0.0169155	0.019748	0.0207195	0.0209957	0.0196151	0.0215934	0.0228701	0.0239191	0.0229136	0.0215736	0.0213122	0.0219342	0.0250896	0.0256188	0.0259932	0.0214567	0.0206373	0.0171848
0.0194146	0.0216402	0.0274589	0.0274812	0.0288744	0.0242873	0.0225378	0.0210307	0.0199366	0.0180114	0.0141756	0.0139221	0.0155145	0.0180518	0.0183203	0.0161542	0.0162082	0.0155161	0.0175461	0.0172875	0.0178266	0.0170256	0.0154076	0.0147347	0.0130646	0.0161344	0.0212162	0.0253447	0.024259	0.0176794	0.0156987	0.0159352	0.0183737	0.0206058	0.0207718	0.0209786	0.0225046	0.0247097	0.0255259	0.0222209	0.0186982	0.0180115	0.0206055	0.0235975	0.0258105	0.0229596	0.0213419	0.0165841	0.0162114	0.0144377
0.0162344	0.0206497	0.025546	0.0238219	0.0258652	0.02414	0.0243962	0.0229752	0.0231859	0.0208265	0.0172981	0.016792	0.0173424	0.0177581	0.0163116	0.0153539	0.015993	0.0165107	0.0173416	0.0182058	0.0184226	0.0171392	0.0153288	0.0162207	0.0171449	0.0171817	0.0189156	0.021946	0.0225572	0.0188598	0.018101	0.020574	0.0199176	0.0189355	0.0183229	0.0211098	0.0252998	0.026258	0.0246267	0.0196845	0.0156247	0.0160626	0.0178835	0.0210512	0.0220225	0.0199806	0.0189366	0.0159827	0.017128	0.0177419
0.0120863	0.0176372	0.0229909	0.0209406	0.0229916	0.0235645	0.0274451	0.0274271	0.027673	0.0240831	0.0205186	0.0212833	0.0199486	0.0184234	0.0152704	0.0178444	0.0193382	0.0195108	0.0193115	0.0213606	0.0207686	0.0184581	0.0160025	0.0169752	0.0187921	0.018859	0.0194362	0.0199832	0.0197332	0.0186074	0.0203535	0.0236773	0.0217641	0.0196455	0.0194118	0.0226475	0.0251308	0.0249905	0.0229062	0.0197044	0.0154035	0.0159322	0.0170886	0.0198364	0.021025	0.0193806	0.0188261	0.0156462	0.0190293	0.0208459
0.0170284	0.0180124	0.0211999	0.0215896	0.0228161	0.0216163	0.024953	0.0277778	0.0298334	0.02851	0.0248366	0.0257425	0.0230081	0.0193558	0.0152082	0.0192937	0.0215328	0.0221031	0.0188962	0.0212556	0.0201039	0.0204146	0.0193313	0.0208444	0.0219757	0.0188973	0.0171576	0.0159827	0.0170918	0.0182737	0.0204536	0.0223201	0.0215677	0.0213669	0.0217599	0.022112	0.0208307	0.0208556	0.0211066	0.0222658	0.0203193	0.0184896	0.0169924	0.0182374	0.0221383	0.0220811	0.0218116	0.0196739	0.0226329	0.0231334
0.0271889	0.0223485	0.0192542	0.0213243	0.0231328	0.0228821	0.0229001	0.0244604	0.026554	0.0280223	0.0239249	0.0238212	0.0210425	0.0192351	0.0155028	0.0178898	0.0194778	0.0220339	0.0197123	0.0205456	0.017504	0.0193594	0.0204054	0.0228924	0.0233013	0.0194366	0.0162129	0.0137673	0.0164391	0.0186758	0.0210256	0.0208367	0.022861	0.0253097	0.0256687	0.0218375	0.0177097	0.017868	0.0199988	0.0221604	0.0221155	0.0197027	0.0198695	0.021185	0.0242703	0.022503	0.0233235	0.024116	0.0242864	0.0216186
0.0270357	0.0231407	0.0192779	0.022047	0.0243577	0.0252091	0.0214418	0.0205052	0.0213072	0.0239879	0.0208893	0.0197911	0.0188089	0.0190162	0.0176199	0.0175893	0.0176897	0.021789	0.0205883	0.0202062	0.0152404	0.0181538	0.0199046	0.0228647	0.0230037	0.019369	0.0151899	0.0115086	0.0152432	0.0177913	0.018695	0.0177564	0.0208194	0.025965	0.0260598	0.0212612	0.0166599	0.0172463	0.0200403	0.0212384	0.0221337	0.0197864	0.0194971	0.0185921	0.0199886	0.0196227	0.0225243	0.0251144	0.0232567	0.019237
0.0269177	0.0244537	0.020907	0.0220789	0.0236619	0.0255956	0.0218987	0.0203048	0.0203851	0.0225586	0.0200311	0.0184752	0.0175848	0.0203041	0.0197983	0.0192701	0.0170167	0.0203824	0.020832	0.0214153	0.0187726	0.0217916	0.0227831	0.0233969	0.0218724	0.0187195	0.0156443	0.013594	0.0166989	0.0186362	0.0192134	0.01875	0.019989	0.0236152	0.025049	0.0227345	0.0196528	0.0192036	0.0206881	0.0196314	0.0191567	0.0174578	0.0174305	0.01686	0.0177979	0.0195453	0.0224109	0.0250047	0.022863	0.0196984
0.0204131	0.0213396	0.0233216	0.0244695	0.0233546	0.0222729	0.019332	0.0194845	0.0197591	0.0209838	0.020693	0.0208243	0.0194406	0.0220099	0.0206789	0.0236529	0.0211626	0.0223556	0.0219188	0.0229824	0.0243538	0.0261466	0.0259735	0.0250604	0.0226933	0.0192802	0.0156054	0.0146974	0.0191792	0.022547	0.023298	0.0216081	0.0197305	0.0208813	0.0229048	0.0238276	0.0217293	0.021246	0.0209556	0.0220145	0.0214253	0.0196126	0.01675	0.0160087	0.0194058	0.0225635	0.0234437	0.0246958	0.0255689	0.023458
0.0222906	0.0218376	0.0248121	0.0264959	0.0242832	0.0206826	0.0189016	0.0208709	0.0238665	0.0246095	0.022819	0.0217732	0.0197255	0.0206678	0.0187652	0.0233719	0.0229886	0.0234198	0.0244443	0.0247099	0.0254185	0.0247739	0.0251378	0.024222	0.0217863	0.020794	0.0195168	0.0189669	0.0216351	0.0250802	0.0274283	0.026355	0.0228255	0.0213497	0.0230574	0.0271044	0.0261077	0.0235347	0.0197053	0.0226094	0.0229631	0.0207139	0.0159926	0.0162999	0.0214102	0.0242391	0.0237221	0.0232561	0.0251121	0.0255414
0.0208485	0.0213118	0.0250605	0.0262173	0.0249616	0.0225962	0.0211413	0.0229122	0.024583	0.0242403	0.0203795	0.0197833	0.0212985	0.0229299	0.0239582	0.0275156	0.027531	0.0245224	0.0250594	0.0236415	0.0226254	0.0202186	0.020688	0.0206678	0.0212929	0.0237963	0.0248947	0.0212451	0.0210615	0.022784	0.0255006	0.0250497	0.0224604	0.0218521	0.023125	0.027017	0.025842	0.0216239	0.0172596	0.0212676	0.0231389	0.0215763	0.0164907	0.016822	0.0207462	0.023492	0.0246593	0.0239775	0.0240348	0.0244125
0.0196032	0.0205369	0.023293	0.0235875	0.0249243	0.0263466	0.0256952	0.0252852	0.0228936	0.0225053	0.0171332	0.0169929	0.0204573	0.0233337	0.0274643	0.0274163	0.0252185	0.0194255	0.0223678	0.0232687	0.0221926	0.0180937	0.0175691	0.0161825	0.0177445	0.0225066	0.0285152	0.0249454	0.0215174	0.0199244	0.0217419	0.0225327	0.0222588	0.0236715	0.0251097	0.0262744	0.0243919	0.0197383	0.0166483	0.0205495	0.0236038	0.0230481	0.0192859	0.0183445	0.0204782	0.0220112	0.0241631	0.0234372	0.0214431	0.0234644
0.0171766	0.0180019	0.0194921	0.0200251	0.0212036	0.0259077	0.0267123	0.0265356	0.0210001	0.0198361	0.016489	0.0194076	0.0243567	0.0261325	0.0283126	0.0262702	0.0231498	0.0169614	0.0206846	0.0244794	0.0260905	0.0209858	0.0176925	0.0150102	0.0181731	0.0228384	0.0296617	0.0265823	0.0252056	0.0236541	0.0245473	0.0222448	0.0210096	0.0223983	0.0234816	0.0222456	0.020338	0.0188314	0.0190713	0.0238934	0.0257977	0.0258026	0.0232003	0.0220563	0.0219436	0.0225992	0.0250317	0.0252478	0.0223244	0.0237863
0.0111445	0.0147328	0.0182032	0.0192291	0.0186216	0.0234485	0.0260234	0.0263228	0.0215854	0.0209617	0.0209507	0.0233669	0.0253866	0.0240164	0.0232494	0.0227866	0.0217015	0.018669	0.0215968	0.0248148	0.027672	0.0241866	0.0219505	0.0166337	0.0171478	0.0206219	0.027645	0.0286097	0.0289386	0.0279487	0.026731	0.0249495	0.0241505	0.0244242	0.0237367	0.0219183	0.0214437	0.0216191	0.0218311	0.0266773	0.0273899	0.0280415	0.0258197	0.0272047	0.0256675	0.0236223	0.0223176	0.0238723	0.0230369	0.0238133
0.0138685	0.0183174	0.0198369	0.0180479	0.0165357	0.0216252	0.0239589	0.0240662	0.0222721	0.0231377	0.0236311	0.0259736	0.0273066	0.0259938	0.0228909	0.0256485	0.0265893	0.0246306	0.0212353	0.0209132	0.0234143	0.0245274	0.0249299	0.0199915	0.0182534	0.0217842	0.0262847	0.0272656	0.0258547	0.0255559	0.0254858	0.0274517	0.0295789	0.0284065	0.0270695	0.02615	0.0267012	0.0241891	0.023126	0.0271867	0.0283458	0.0275224	0.0244495	0.0299012	0.029112	0.0268936	0.0205927	0.0232785	0.0239259	0.0232953
0.0202023	0.0227811	0.0208123	0.0172236	0.0161697	0.021433	0.0223656	0.0220646	0.0201342	0.0215693	0.0219464	0.025519	0.0270944	0.0270854	0.0246183	0.0271821	0.0293503	0.0285007	0.0232577	0.0198642	0.0187413	0.0221402	0.0243912	0.0218667	0.0194868	0.0226987	0.026404	0.0276587	0.0239307	0.0238091	0.0262968	0.0324316	0.0360521	0.0303677	0.028205	0.0290923	0.0321398	0.0259235	0.0213732	0.0251661	0.0309258	0.0315945	0.0269983	0.031155	0.0307693	0.0294498	0.0220281	0.0252357	0.0268711	0.0251675
0.0292044	0.0269013	0.0206654	0.0166928	0.0173673	0.0234202	0.0240582	0.0236953	0.0197353	0.0189323	0.0173037	0.021805	0.0248912	0.0269136	0.0245302	0.0260193	0.0287687	0.0291385	0.0247793	0.0222435	0.0198977	0.0222458	0.0215406	0.0222451	0.0213387	0.0256116	0.0267954	0.0272698	0.0247052	0.0247039	0.0277475	0.0320868	0.0384932	0.0385012	0.0432816	0.0443384	0.0411607	0.0291154	0.0243832	0.0271913	0.035705	0.0392653	0.0355844	0.0340829	0.030218	0.0334677	0.0327333	0.0351497	0.0323771	0.0285905
0.0281182	0.0232515	0.0185608	0.0173573	0.0198393	0.025082	0.0276737	0.0273379	0.0204106	0.0169074	0.015986	0.0206345	0.0233188	0.0245591	0.0219172	0.0225872	0.0261664	0.0281012	0.0256407	0.0260801	0.0246822	0.0272167	0.0232885	0.025439	0.0263018	0.0311962	0.0299674	0.028585	0.028497	0.029408	0.0302975	0.0334398	0.0467858	0.0633058	0.0764734	0.0678666	0.0525169	0.0349422	0.032636	0.0297034	0.0368628	0.0425493	0.0408249	0.0374915	0.0315554	0.0370362	0.040712	0.0409718	0.0352412	0.0286212
0.0249415	0.0226512	0.0213072	0.0181269	0.0224859	0.0288303	0.0339591	0.0299797	0.0209365	0.0168011	0.0155239	0.018849	0.0214702	0.0249397	0.0220966	0.0237533	0.0257724	0.0268094	0.0229058	0.0254614	0.0297968	0.0353023	0.0304275	0.0295949	0.0288972	0.0345007	0.0323573	0.0309905	0.030352	0.0305448	0.0296374	0.0361692	0.0567727	0.0861859	0.105902	0.0894022	0.0632845	0.0406734	0.0390251	0.0338715	0.0395592	0.0491489	0.0483177	0.0445746	0.0346674	0.0375514	0.0391173	0.0415591	0.0385618	0.0320875
0.0217497	0.0245003	0.025615	0.019594	0.0222657	0.031143	0.0387673	0.0325668	0.0228433	0.0188525	0.0187183	0.0202427	0.0219554	0.0268688	0.0253923	0.026479	0.0251062	0.0236149	0.0202621	0.0232839	0.031091	0.0378531	0.0342463	0.0300346	0.0286705	0.0345882	0.0349062	0.0330587	0.0301109	0.0303076	0.0310454	0.0393011	0.0581041	0.0814632	0.0985869	0.0849965	0.0651592	0.0474208	0.0442675	0.0433415	0.0480572	0.0588676	0.0523502	0.0457895	0.0350395	0.0350604	0.0326442	0.0349706	0.0381731	0.0348513
0.0267509	0.0304334	0.0303623	0.0222525	0.0239925	0.0358994	0.043923	0.0351026	0.0236654	0.0201474	0.0227943	0.0227521	0.0230887	0.0276606	0.0283142	0.0280344	0.0234031	0.0225907	0.0217884	0.024281	0.0306787	0.0354463	0.0348642	0.0301732	0.0276053	0.0303625	0.0324634	0.0341759	0.0329019	0.0336256	0.0376356	0.042031	0.0527948	0.06021	0.0730396	0.0656325	0.0569097	0.0488984	0.0457544	0.0467004	0.0473766	0.0612605	0.055859	0.047274	0.0344976	0.0340762	0.0320719	0.0355503	0.0418692	0.0410654
0.0334628	0.0325949	0.0311825	0.0253505	0.0282521	0.0372124	0.0437705	0.0351672	0.0265188	0.0238413	0.0288595	0.0279676	0.0262311	0.0275481	0.0272609	0.0269327	0.0215109	0.0238463	0.0239468	0.0281225	0.0308183	0.0321547	0.0303688	0.0271709	0.0264032	0.0282074	0.0284821	0.0311959	0.0313461	0.0336441	0.0379627	0.0401618	0.0470559	0.0478027	0.0538521	0.0486357	0.0441776	0.043758	0.0424555	0.0436153	0.0420041	0.0516733	0.0471463	0.0392914	0.0325829	0.0350457	0.0336764	0.0346065	0.0398487	0.0437935
0.0392113	0.0343023	0.0308187	0.0250891	0.0282159	0.0335009	0.038507	0.0326036	0.0263485	0.0233166	0.0268574	0.0283741	0.027972	0.0274839	0.0251635	0.0260838	0.0243285	0.0285812	0.0287745	0.0328458	0.0318345	0.0307794	0.027039	0.0242624	0.024697	0.0259352	0.0256244	0.0290941	0.033197	0.0361798	0.0375892	0.0385605	0.0452809	0.0456997	0.046656	0.0377419	0.0317372	0.0308622	0.0329278	0.0335956	0.0353754	0.0397173	0.0381861	0.0315582	0.0286106	0.0300111	0.0288803	0.0305726	0.0341942	0.0426141
0.0350841	0.0311587	0.0284711	0.0239858	0.0277111	0.0310741	0.0334427	0.0309435	0.0284406	0.0263992	0.0267578	0.0289229	0.0284854	0.0273964	0.0232187	0.0251426	0.0266862	0.0321609	0.0318397	0.0328178	0.0298202	0.0291908	0.026377	0.0229674	0.0228152	0.0224378	0.023493	0.0264353	0.0305505	0.032299	0.0305017	0.0316373	0.0365924	0.0376641	0.0372792	0.0318022	0.0269524	0.0224076	0.0244961	0.0307117	0.0388975	0.0365772	0.0304453	0.0246925	0.0254083	0.0266838	0.0239923	0.024757	0.0259342	0.0381124
0.0318709	0.0277525	0.0255826	0.023787	0.0288422	0.0351173	0.0394689	0.0384627	0.031901	0.0266967	0.0251105	0.0293627	0.0326562	0.0327536	0.0280519	0.0277547	0.0291046	0.0347764	0.0345502	0.0323792	0.0265706	0.0268459	0.0288625	0.0278615	0.0283391	0.0252438	0.0265876	0.0248183	0.0307799	0.0326871	0.0327609	0.0286209	0.0304954	0.0307935	0.0318737	0.0254941	0.0231977	0.0204631	0.0262602	0.0303647	0.0371006	0.0315191	0.0295793	0.0278992	0.0297486	0.0292971	0.0248656	0.0236133	0.020881	0.0304444
0.0339182	0.029736	0.0283259	0.0275078	0.0330183	0.0406655	0.0497359	0.0470681	0.0366296	0.027229	0.0245523	0.0280695	0.0329933	0.033074	0.0293758	0.0276477	0.0286769	0.0354498	0.0348065	0.0323173	0.0236971	0.0266755	0.0321818	0.0344007	0.0341073	0.0300375	0.0296871	0.0249297	0.0282148	0.0298947	0.0323704	0.0279262	0.0274904	0.0301635	0.0348284	0.0310068	0.0278186	0.0251327	0.0303803	0.0307713	0.0317381	0.025881	0.0279495	0.0326176	0.0351596	0.0337059	0.0293258	0.0289677	0.0256159	0.0303002
0.0423345	0.0405169	0.0394354	0.0355471	0.035539	0.0402173	0.0541606	0.0525101	0.0417411	0.0274779	0.0220162	0.0242238	0.0302923	0.0322513	0.0302975	0.0277917	0.027062	0.0302066	0.0303157	0.0310871	0.0253352	0.0292618	0.034384	0.0372724	0.0353224	0.0315323	0.0293607	0.0260412	0.0284597	0.0316184	0.0352893	0.0324263	0.030513	0.0320883	0.0370502	0.0336491	0.0282797	0.026658	0.0325806	0.0317014	0.0284738	0.0240226	0.0273064	0.0333289	0.0386284	0.0418873	0.0387273	0.0355908	0.0281656	0.0306368
0.0371517	0.0424256	0.0440369	0.0374138	0.0346103	0.0376155	0.0490908	0.0466512	0.0393907	0.0265674	0.0189119	0.0186577	0.0239406	0.0256122	0.0240389	0.0232715	0.0243836	0.0244339	0.0255635	0.0291141	0.0278207	0.0296407	0.0326418	0.0357363	0.0323232	0.0298092	0.0272711	0.0283859	0.0266076	0.03079	0.0331953	0.0356791	0.0319401	0.0306448	0.0347642	0.0356047	0.0318366	0.0298158	0.0325854	0.0329398	0.0283737	0.0271128	0.0270875	0.0321482	0.0350515	0.0417534	0.0417386	0.0398957	0.0314823	0.0310571
0.0284051	0.0348909	0.0384987	0.0363853	0.03763	0.0403941	0.0473627	0.0468507	0.0427945	0.0325376	0.0236205	0.0215756	0.0256954	0.0264575	0.0258411	0.0254394	0.0262148	0.0238019	0.0229385	0.0272186	0.0293352	0.0288462	0.0289204	0.0323061	0.0316473	0.0305508	0.0271287	0.0287213	0.0250369	0.0298355	0.0324676	0.0380161	0.0330165	0.0318631	0.0383406	0.041683	0.0353732	0.0291195	0.0323724	0.0372142	0.0355355	0.0335107	0.0300568	0.0341704	0.0382482	0.043402	0.0425845	0.0407154	0.0341406	0.0294497
0.0206431	0.0225949	0.027015	0.0325318	0.0421416	0.0498438	0.0572986	0.0555625	0.0491312	0.0393274	0.0312184	0.0255646	0.0270033	0.0273143	0.0279724	0.0264336	0.02847	0.0280969	0.0260162	0.0300324	0.0322645	0.0305865	0.0273918	0.0303166	0.0329586	0.0307746	0.0266358	0.0268279	0.0245748	0.0284674	0.0298821	0.0364071	0.0325303	0.0342856	0.0418509	0.0476782	0.040088	0.0312886	0.0338885	0.0428217	0.0435387	0.0403245	0.0360697	0.0398812	0.0423208	0.0401633	0.0397864	0.037503	0.0370587	0.0293683
0.0345656	0.0329552	0.0344872	0.0420412	0.0496708	0.0553095	0.0570692	0.0555732	0.0505945	0.0453804	0.0398504	0.0324299	0.029143	0.0274903	0.0302222	0.0315979	0.0351559	0.0334839	0.0302434	0.0362999	0.0382351	0.0350985	0.0255452	0.0262552	0.0297808	0.0281044	0.0250115	0.025348	0.0279135	0.0308057	0.0322453	0.0387332	0.0384858	0.0402432	0.0446476	0.0482927	0.0417778	0.0309767	0.0332573	0.0436023	0.0469369	0.0423246	0.0361195	0.0374857	0.0412742	0.0376276	0.0408084	0.036391	0.0406246	0.0317553
0.0580257	0.0547087	0.0477262	0.0493866	0.046091	0.0560147	0.0601166	0.060235	0.053009	0.0483723	0.0463442	0.0361469	0.0288479	0.0287315	0.0319911	0.036363	0.0369616	0.0350286	0.0322339	0.0418319	0.0460995	0.0443886	0.0339024	0.0304667	0.0293987	0.0273266	0.025569	0.0258549	0.029133	0.0316348	0.0341987	0.0371807	0.0367919	0.0360006	0.0371774	0.0385989	0.0360039	0.0302967	0.0312195	0.0371795	0.0378908	0.0368356	0.0331402	0.0328069	0.0347306	0.0349934	0.0436904	0.0381307	0.0386459	0.0334176
0.0684507	0.0648381	0.0526544	0.0512977	0.0432909	0.0557614	0.0553964	0.0581414	0.0495884	0.0474706	0.0461487	0.0411655	0.0343378	0.0314533	0.0315721	0.0381259	0.0373935	0.0345595	0.0323901	0.0437125	0.0480701	0.0476887	0.0371666	0.0333575	0.0287258	0.0283443	0.0263761	0.0264903	0.0303299	0.0332514	0.0359557	0.0347903	0.0355189	0.0415795	0.0448696	0.043243	0.0354711	0.0311842	0.0311078	0.0324977	0.0300343	0.0308594	0.0317119	0.0329584	0.0325771	0.0353238	0.0478725	0.0495008	0.0450652	0.0416021
0.0593531	0.0616611	0.053478	0.0508489	0.0425817	0.0550842	0.0594376	0.0628236	0.0508687	0.0471838	0.0481411	0.0472366	0.0377754	0.0343745	0.0328417	0.0377638	0.0369335	0.0403856	0.0408306	0.0478238	0.0510499	0.051229	0.0462443	0.0394655	0.0316341	0.0259063	0.0244553	0.0243102	0.0282961	0.0313493	0.0373329	0.0342961	0.0343189	0.0442905	0.0531678	0.0490406	0.0349972	0.0310079	0.0337863	0.0322053	0.0252951	0.0256437	0.0329446	0.0391581	0.038933	0.0420437	0.0535444	0.0588568	0.049681	0.0483145
0.0476051	0.0571477	0.0612655	0.0612448	0.0609802	0.0724376	0.075572	0.0751501	0.0561223	0.0499544	0.0470499	0.0502198	0.0401771	0.0337336	0.0308473	0.0363728	0.0399079	0.0447069	0.0456959	0.048546	0.0499934	0.0473185	0.0455502	0.039903	0.0322334	0.0226287	0.0240097	0.0249553	0.0302354	0.0308856	0.0415934	0.0429522	0.0455886	0.060337	0.0715923	0.0647707	0.0418726	0.0346048	0.0397798	0.0384238	0.0316471	0.0295833	0.0369507	0.0427637	0.0427586	0.0432815	0.0561438	0.0678238	0.0638052	0.0583259
0.0646912	0.075762	0.0795904	0.0737214	0.072076	0.0809106	0.0865451	0.0820809	0.0645919	0.0559807	0.0510416	0.0491681	0.0404813	0.0388178	0.0370589	0.0396701	0.0427576	0.0473043	0.0486034	0.0504296	0.0532641	0.0470626	0.0457437	0.0389944	0.0334328	0.0235643	0.0272786	0.0298446	0.0313883	0.0287674	0.0418147	0.0496821	0.0516267	0.070704	0.0844678	0.0792455	0.0497357	0.0390116	0.046036	0.0418866	0.0354339	0.0314292	0.0357194	0.0389837	0.0384576	0.0388724	0.0544133	0.0724842	0.0775904	0.0660248
0.0676808	0.077165	0.0801527	0.0776906	0.0785299	0.103083	0.127362	0.128438	0.0973308	0.0663647	0.0532201	0.0486702	0.0439197	0.0452763	0.0430304	0.0422109	0.044366	0.0452943	0.0495496	0.0514188	0.0537418	0.048469	0.0447893	0.0411324	0.0322233	0.0273875	0.0294535	0.0346635	0.0353615	0.0354928	0.045206	0.0541072	0.0514422	0.0761283	0.0874514	0.0841305	0.0518219	0.0427218	0.0511578	0.0461809	0.0411935	0.0353773	0.0353669	0.0369958	0.0354206	0.0419809	0.0645155	0.0920657	0.096631	0.0764392
0.0639931	0.0692905	0.067335	0.067902	0.0785284	0.144191	0.209958	0.209166	0.139008	0.0682474	0.0495682	0.0445303	0.0429513	0.0433325	0.0436768	0.0404456	0.0431617	0.0443943	0.0580772	0.0614283	0.0640954	0.0582451	0.0543081	0.0501605	0.0386487	0.0358979	0.0332711	0.0372363	0.0379834	0.0415919	0.0445563	0.0482748	0.046483	0.0874129	0.108403	0.1025	0.0574858	0.0400308	0.0478855	0.0441342	0.0378175	0.031329	0.0301916	0.0355708	0.0365937	0.0467667	0.0682014	0.0941453	0.0943483	0.0744526
0.0541905	0.0586317	0.0545249	0.0639207	0.101063	0.263221	0.413873	0.409455	0.244315	0.0895071	0.0484581	0.0418021	0.0421816	0.0401834	0.0405549	0.0406549	0.0481787	0.0513067	0.0699033	0.0698286	0.0739356	0.0689795	0.0700747	0.0597084	0.0423602	0.0386083	0.0363443	0.0369374	0.0406209	0.0487291	0.0506732	0.0480269	0.0534433	0.127585	0.169664	0.153351	0.0741918	0.0355398	0.0386743	0.0411602	0.0369009	0.031793	0.0291641	0.0385902	0.040555	0.054104	0.0799334	0.110523	0.102953	0.0755251
0.057876	0.0625666	0.0560471	0.0732308	0.126349	0.361452	0.571597	0.566688	0.331005	0.10741	0.0476852	0.0338451	0.0357984	0.0332344	0.0319728	0.0384445	0.0493324	0.0602415	0.0807209	0.0742147	0.0796026	0.0737851	0.085184	0.0701422	0.0510366	0.0427359	0.0398266	0.03909	0.0410824	0.0491009	0.0513256	0.0479892	0.0675962	0.190235	0.262663	0.235761	0.105204	0.0372359	0.0320143	0.0379482	0.0354654	0.0278403	0.0278527	0.0417976	0.0497189	0.0663883	0.102104	0.140777	0.127279	0.0852376
0.0631543	0.0685415	0.0591511	0.0798869	0.144089	0.426444	0.674852	0.670359	0.391695	0.127833	0.0529858	0.0350087	0.038562	0.038825	0.03315	0.0407195	0.0541107	0.0680993	0.0859059	0.074655	0.0806042	0.0744497	0.0881912	0.0679106	0.0473165	0.0385984	0.0385879	0.0381589	0.0407125	0.0512494	0.0561595	0.0539625	0.0785965	0.221113	0.303021	0.269919	0.118331	0.040219	0.0305612	0.0370502	0.0365861	0.0296516	0.0295644	0.0448691	0.0506062	0.0715365	0.114605	0.163806	0.146236	0.0930481
0.057876	0.0625666	0.0560471	0.0732308	0.126349	0.361452	0.571597	0.566688	0.331005	0.10741	0.0476852	0.0338451	0.0357984	0.0332344	0.0319728	0.0384445	0.0493324	0.0602415	0.0807209	0.0742147	0.0796026	0.0737851	0.085184	0.0701422	0.0510366	0.0427359	0.0398266	0.03909	0.0410824	0.0491009	0.0513256	0.0479892	0.0675962	0.190235	0.262663	0.235761	0.105204	0.0372359	0.0320143	0.0379482	0.0354654	0.0278403	0.0278527	0.0417976	0.0497189	0.0663883	0.102104	0.140777	0.127279	0.0852376
0.0541905	0.0586317	0.0545249	0.0639207	0.101063	0.263221	0.413873	0.409455	0.244315	0.0895071	0.0484581	0.0418021	0.0421816	0.0401834	0.0405549	0.0406549	0.0481787	0.0513067	0.0699033	0.0698286	0.0739356	0.0689795	0.0700747	0.0597084	0.0423602	0.0386083	0.0363443	0.0369374	0.0406209	0.0487291	0.0506732	0.0480269	0.0534433	0.127585	0.169664	0.153351	0.0741918	0.0355398	0.0386743	0.0411602	0.0369009	0.031793	0.0291641	0.0385902	0.040555	0.054104	0.0799334	0.110523	0.102953	0.0755251
0.0639931	0.0692905	0.067335	0.067902	0.0785284	0.144191	0.209958	0.209166	0.139008	0.0682474	0.0495682	0.0445303	0.0429513	0.0433325	0.0436768	0.0404456	0.0431617	0.0443943	0.0580772	0.0614283	0.0640954	0.0582451	0.0543081	0.0501605	0.0386487	0.0358979	0.0332711	0.0372363	0.0379834	0.0415919	0.0445563	0.0482748	0.046483	0.0874129	0.108403	0.1025	0.0574858	0.0400308	0.0478855	0.0441342	0.0378175	0.031329	0.0301916	0.0355708	0.0365937	0.0467667	0.0682014	0.0941453	0.0943483	0.0744526
0.0676808	0.077165	0.0801527	0.0776906	0.0785299	0.103083	0.127362	0.128438	0.0973308	0.0663647	0.0532201	0.0486702	0.0439197	0.0452763	0.0430304	0.0422109	0.044366	0.0452943	0.0495496	0.0514188	0.0537418	0.048469	0.0447893	0.0411324	0.0322233	0.0273875	0.0294535	0.0346635	0.0353615	0.0354928	0.045206	0.0541072	0.0514422	0.0761283	0.0874514	0.0841305	0.0518219	0.0427218	0.0511578	0.0461809	0.0411935	0.0353773	0.0353669	0.0369958	0.0354206	0.0419809	0.0645155	0.0920657	0.096631	0.0764392
0.0646912	0.075762	0.0795904	0.0737214	0.072076	0.0809106	0.0865451	0.0820809	0.0645919	0.0559807	0.0510416	0.0491681	0.0404813	0.0388178	0.0370589	0.0396701	0.0427576	0.0473043	0.0486034	0.0504296	0.0532641	0.0470626	0.0457437	0.0389944	0.0334328	0.0235643	0.0272786	0.0298446	0.0313883	0.0287674	0.0418147	0.0496821	0.0516267	0.070704	0.0844678	0.0792455	0.0497357	0.0390116	0.046036	0.0418866	0.0354339	0.0314292	0.0357194	0.0389837	0.0384576	0.0388724	0.0544133	0.0724842	0.0775904	0.0660248
0.0476051	0.0571477	0.0612655	0.0612448	0.0609802	0.0724376	0.075572	0.0751501	0.0561223	0.0499544	0.0470499	0.0502198	0.0401771	0.0337336	0.0308473	0.0363728	0.0399079	0.0447069	0.0456959	0.048546	0.0499934	0.0473185	0.0455502	0.039903	0.0322334	0.0226287	0.0240097	0.0249553	0.0302354	0.0308856	0.0415934	0.0429522	0.0455886	0.060337	0.0715923	0.0647707	0.0418726	0.0346048	0.0397798	0.0384238	0.0316471	0.0295833	0.0369507	0.0427637	0.0427586	0.0432815	0.0561438	0.0678238	0.0638052	0.0583259
0.0593531	0.0616611	0.053478	0.0508489	0.0425817	0.0550842	0.0594376	0.0628236	0.0508687	0.0471838	0.0481411	0.0472366	0.0377754	0.0343745	0.0328417	0.0377638	0.0369335	0.0403856	0.0408306	0.0478238	0.0510499	0.051229	0.0462443	0.0394655	0.0316341	0.0259063	0.0244553	0.0243102	0.0282961	0.0313493	0.0373329	0.0342961	0.0343189	0.0442905	0.0531678	0.0490406	0.0349972	0.0310079	0.0337863	0.0322053	0.0252951	0.0256437	0.0329446	0.0391581	0.038933	0.0420437	0.0535444	0.0588568	0.049681	0.0483145
0.0684507	0.0648381	0.0526544	0.0512977	0.0432909	0.0557614	0.0553964	0.0581414	0.0495884	0.0474706	0.0461487	0.0411655	0.0343378	0.0314533	0.0315721	0.0381259	0.0373935	0.0345595	0.0323901	0.0437125	0.0480701	0.0476887	0.0371666	0.0333575	0.0287258	0.0283443	0.0263761	0.0264903	0.0303299	0.0332514	0.0359557	0.0347903	0.0355189	0.0415795	0.0448696	0.043243	0.0354711	0.0311842	0.0311078	0.0324977	0.0300343	0.0308594	0.0317119	0.0329584	0.0325771	0.0353238	0.0478725	0.0495008	0.0450652	0.0416021
0.0580257	0.0547087	0.0477262	0.0493866	0.046091	0.0560147	0.0601166	0.060235	0.053009	0.0483723	0.0463442	0.0361469	0.0288479	0.0287315	0.0319911	0.036363	0.0369616	0.0350286	0.0322339	0.0418319	0.0460995	0.0443886	0.0339024	0.0304667	0.0293987	0.0273266	0.025569	0.0258549	0.029133	0.0316348	0.0341987	0.0371807	0.0367919	0.0360006	0.0371774	0.0385989	0.0360039	0.0302967	0.0312195	0.0371795	0.0378908	0.0368356	0.0331402	0.0328069	0.0347306	0.0349934	0.0436904	0.0381307	0.0386459	0.0334176
0.0345656	0.0329552	0.0344872	0.0420412	0.0496708	0.0553095	0.0570692	0.0555732	0.0505945	0.0453804	0.0398504	0.0324299	0.029143	0.0274903	0.0302222	0.0315979	0.0351559	0.0334839	0.0302434	0.0362999	0.0382351	0.0350985	0.0255452	0.0262552	0.0297808	0.0281044	0.0250115	0.025348	0.0279135	0.0308057	0.0322453	0.0387332	0.0384858	0.0402432	0.0446476	0.0482927	0.0417778	0.0309767	0.0332573	0.0436023	0.0469369	0.0423246	0.0361195	0.0374857	0.0412742	0.0376276	0.0408084	0.036391	0.0406246	0.0317553
0.0206431	0.0225949	0.027015	0.0325318	0.0421416	0.0498438	0.0572986	0.0555625	0.0491312	0.0393274	0.0312184	0.0255646	0.0270033	0.0273143	0.0279724	0.0264336	0.02847	0.0280969	0.0260162	0.0300324	0.0322645	0.0305865	0.0273918	0.0303166	0.0329586	0.0307746	0.0266358	0.0268279	0.0245748	0.0284674	0.0298821	0.0364071	0.0325303	0.0342856	0.0418509	0.0476782	0.040088	0.0312886	0.0338885	0.0428217	0.0435387	0.0403245	0.0360697	0.0398812	0.0423208	0.0401633	0.0397864	0.037503	0.0370587	0.0293683
0.0284051	0.0348909	0.0384987	0.0363853	0.03763	0.0403941	0.0473627	0.0468507	0.0427945	0.0325376	0.0236205	0.0215756	0.0256954	0.0264575	0.0258411	0.0254394	0.0262148	0.0238019	0.0229385	0.0272186	0.0293352	0.0288462	0.0289204	0.0323061	0.0316473	0.0305508	0.0271287	0.0287213	0.0250369	0.0298355	0.0324676	0.0380161	0.0330165	0.0318631	0.0383406	0.041683	0.0353732	0.0291195	0.0323724	0.0372142	0.0355355	0.0335107	0.0300568	0.0341704	0.0382482	0.043402	0.0425845	0.0407154	0.0341406	0.0294497
0.0371517	0.0424256	0.0440369	0.0374138	0.0346103	0.0376155	0.0490908	0.0466512	0.0393907	0.0265674	0.0189119	0.0186577	0.0239406	0.0256122	0.0240389	0.0232715	0.0243836	0.0244339	0.0255635	0.0291141	0.0278207	0.0296407	0.0326418	0.0357363	0.0323232	0.0298092	0.0272711	0.0283859	0.0266076	0.03079	0.0331953	0.0356791	0.0319401	0.0306448	0.0347642	0.0356047	0.0318366	0.0298158	0.0325854	0.0329398	0.0283737	0.0271128	0.0270875	0.0321482	0.0350515	0.0417534	0.0417386	0.0398957	0.0314823	0.0310571
0.0423345	0.0405169	0.0394354	0.0355471	0.035539	0.0402173	0.0541606	0.0525101	0.0417411	0.0274779	0.0220162	0.0242238	0.0302923	0.0322513	0.0302975	0.0277917	0.027062	0.0302066	0.0303157	0.0310871	0.0253352	0.0292618	0.034384	0.0372724	0.0353224	0.0315323	0.0293607	0.0260412	0.0284597	0.0316184	0.0352893	0.0324263	0.030513	0.0320883	0.0370502	0.0336491	0.0282797	0.026658	0.0325806	0.0317014	0.0284738	0.0240226	0.0273064	0.0333289	0.0386284	0.0418873	0.0387273	0.0355908	0.0281656	0.0306368
0.0339182	0.029736	0.0283259	0.0275078	0.0330183	0.0406655	0.0497359	0.0470681	0.0366296	0.027229	0.0245523	0.0280695	0.0329933	0.033074	0.0293758	0.0276477	0.0286769	0.0354498	0.0348065	0.0323173	0.0236971	0.0266755	0.0321818	0.0344007	0.0341073	0.0300375	0.0296871	0.0249297	0.0282148	0.0298947	0.0323704	0.0279262	0.0274904	0.0301635	0.0348284	0.0310068	0.0278186	0.0251327	0.0303803	0.0307713	0.0317381	0.025881	0.0279495	0.0326176	0.0351596	0.0337059	0.0293258	0.0289677	0.0256159	0.0303002
0.0318709	0.0277525	0.0255826	0.023787	0.0288422	0.0351173	0.0394689	0.0384627	0.031901	0.0266967	0.0251105	0.0293627	0.0326562	0.0327536	0.0280519	0.0277547	0.0291046	0.0347764	0.0345502	0.0323792	0.0265706	0.0268459	0.0288625	0.0278615	0.0283391	0.0252438	0.0265876	0.0248183	0.0307799	0.0326871	0.0327609	0.0286209	0.0304954	0.0307935	0.0318737	0.0254941	0.0231977	0.0204631	0.0262602	0.0303647	0.0371006	0.0315191	0.0295793	0.0278992	0.0297486	0.0292971	0.0248656	0.0236133	0.020881	0.0304444
0.0350841	0.0311587	0.0284711	0.0239858	0.0277111	0.0310741	0.0334427	0.0309435	0.0284406	0.0263992	0.0267578	0.0289229	0.0284854	0.0273964	0.0232187	0.0251426	0.0266862	0.0321609	0.0318397	0.0328178	0.0298202	0.0291908	0.026377	0.0229674	0.0228152	0.0224378	0.023493	0.0264353	0.0305505	0.032299	0.0305017	0.0316373	0.0365924	0.0376641	0.0372792	0.0318022	0.0269524	0.0224076	0.0244961	0.0307117	0.0388975	0.0365772	0.0304453	0.0246925	0.0254083	0.0266838	0.0239923	0.024757	0.0259342	0.0381124
0.0392113	0.0343023	0.0308187	0.0250891	0.0282159	0.0335009	0.038507	0.0326036	0.0263485	0.0233166	0.0268574	0.0283741	0.027972	0.0274839	0.0251635	0.0260838	0.0243285	0.0285812	0.0287745	0.0328458	0.0318345	0.0307794	0.027039	0.0242624	0.024697	0.0259352	0.0256244	0.0290941	0.033197	0.0361798	0.0375892	0.0385605	0.0452809	0.0456997	0.046656	0.0377419	0.0317372	0.0308622	0.0329278	0.0335956	0.0353754	0.0397173	0.0381861	0.0315582	0.0286106	0.0300111	0.0288803	0.0305726	0.0341942	0.0426141
0.0334628	0.0325949	0.0311825	0.0253505	0.0282521	0.0372124	0.0437705	0.0351672	0.0265188	0.0238413	0.0288595	0.0279676	0.0262311	0.0275481	0.0272609	0.0269327	0.0215109	0.0238463	0.0239468	0.0281225	0.0308183	0.0321547	0.0303688	0.0271709	0.0264032	0.0282074	0.0284821	0.0311959	0.0313461	0.0336441	0.0379627	0.0401618	0.0470559	0.0478027	0.0538521	0.0486357	0.0441776	0.043758	0.0424555	0.0436153	0.0420041	0.0516733	0.0471463	0.0392914	0.0325829	0.0350457	0.0336764	0.0346065	0.0398487	0.0437935
0.0267509	0.0304334	0.0303623	0.0222525	0.0239925	0.0358994	0.043923	0.0351026	0.0236654	0.0201474	0.0227943	0.0227521	0.0230887	0.0276606	0.0283142	0.0280344	0.0234031	0.0225907	0.0217884	0.024281	0.0306787	0.0354463	0.0348642	0.0301732	0.0276053	0.0303625	0.0324634	0.0341759	0.0329019	0.0336256	0.0376356	0.042031	0.0527948	0.06021	0.0730396	0.0656325	0.0569097	0.0488984	0.0457544	0.0467004	0.0473766	0.0612605	0.055859	0.047274	0.0344976	0.0340762	0.0320719	0.0355503	0.0418692	0.0410654
0.0217497	0.0245003	0.025615	0.019594	0.0222657	0.031143	0.0387673	0.0325668	0.0228433	0.0188525	0.0187183	0.0202427	0.0219554	0.0268688	0.0253923	0.026479	0.0251062	0.0236149	0.0202621	0.0232839	0.031091	0.0378531	0.0342463	0.0300346	0.0286705	0.0345882	0.0349062	0.0330587	0.0301109	0.0303076	0.0310454	0.0393011	0.0581041	0.0814632	0.0985869	0.0849965	0.0651592	0.0474208	0.0442675	0.0433415	0.0480572	0.0588676	0.0523502	0.0457895	0.0350395	0.0350604	0.0326442	0.0349706	0.0381731	0.0348513
0.0249415	0.0226512	0.0213072	0.0181269	0.0224859	0.0288303	0.0339591	0.0299797	0.0209365	0.0168011	0.0155239	0.018849	0.0214702	0.0249397	0.0220966	0.0237533	0.0257724	0.0268094	0.0229058	0.0254614	0.0297968	0.0353023	0.0304275	0.0295949	0.0288972	0.0345007	0.0323573	0.0309905	0.030352	0.0305448	0.0296374	0.0361692	0.0567727	0.0861859	0.105902	0.0894022	0.0632845	0.0406734	0.0390251	0.0338715	0.0395592	0.0491489	0.0483177	0.0445746	0.0346674	0.0375514	0.0391173	0.0415591	0.0385618	0.0320875
0.0281182	0.0232515	0.0185608	0.0173573	0.0198393	0.025082	0.0276737	0.0273379	0.0204106	0.0169074	0.015986	0.0206345	0.0233188	0.0245591	0.0219172	0.0225872	0.0261664	0.0281012	0.0256407	0.0260801	0.0246822	0.0272167	0.0232885	0.025439	0.0263018	0.0311962	0.0299674	0.028585	0.028497	0.029408	0.0302975	0.0334398	0.0467858	0.0633058	0.0764734	0.0678666	0.0525169	0.0349422	0.032636	0.0297034	0.0368628	0.0425493	0.0408249	0.0374915	0.0315554	0.0370362	0.040712	0.0409718	0.0352412	0.0286212
0.0292044	0.0269013	0.0206654	0.0166928	0.0173673	0.0234202	0.0240582	0.0236953	0.0197353	0.0189323	0.0173037	0.021805	0.0248912	0.0269136	0.0245302	0.0260193	0.0287687	0.0291385	0.0247793	0.0222435	0.0198977	0.0222458	0.0215406	0.0222451	0.0213387	0.0256116	0.0267954	0.0272698	0.0247052	0.0247039	0.0277475	0.0320868	0.0384932	0.0385012	0.0432816	0.0443384	0.0411607	0.0291154	0.0243832	0.0271913	0.035705	0.0392653	0.0355844	0.0340829	0.030218	0.0334677	0.0327333	0.0351497	0.0323771	0.0285905
0.0202023	0.0227811	0.0208123	0.0172236	0.0161697	0.021433	0.0223656	0.0220646	0.0201342	0.0215693	0.0219464	0.025519	0.0270944	0.0270854	0.0246183	0.0271821	0.0293503	0.0285007	0.0232577	0.0198642	0.0187413	0.0221402	0.0243912	0.0218667	0.0194868	0.0226987	0.026404	0.0276587	0.0239307	0.0238091	0.0262968	0.0324316	0.0360521	0.0303677	0.028205	0.0290923	0.0321398	0.0259235	0.0213732	0.0251661	0.0309258	0.0315945	0.0269983	0.031155	0.0307693	0.0294498	0.0220281	0.0252357	0.0268711	0.0251675
0.0138685	0.0183174	0.0198369	0.0180479	0.0165357	0.0216252	0.0239589	0.0240662	0.0222721	0.0231377	0.0236311	0.0259736	0.0273066	0.0259938	0.0228909	0.0256485	0.0265893	0.0246306	0.0212353	0.0209132	0.0234143	0.0245274	0.0249299	0.0199915	0.0182534	0.0217842	0.0262847	0.0272656	0.0258547	0.0255559	0.0254858	0.0274517	0.0295789	0.0284065	0.0270695	0.02615	0.0267012	0.0241891	0.023126	0.0271867	0.0283458	0.0275224	0.0244495	0.0299012	0.029112	0.0268936	0.0205927	0.0232785	0.0239259	0.0232953
0.0111445	0.0147328	0.0182032	0.0192291	0.0186216	0.0234485	0.0260234	0.0263228	0.0215854	0.0209617	0.0209507	0.0233669	0.0253866	0.0240164	0.0232494	0.0227866	0.0217015	0.018669	0.0215968	0.0248148	0.027672	0.0241866	0.0219505	0.0166337	0.0171478	0.0206219	0.027645	0.0286097	0.0289386	0.0279487	0.026731	0.0249495	0.0241505	0.0244242	0.0237367	0.0219183	0.0214437	0.0216191	0.0218311	0.0266773	0.0273899	0.0280415	0.0258197	0.0272047	0.0256675	0.0236223	0.0223176	0.0238723	0.0230369	0.0238133
0.0171766	0.0180019	0.0194921	0.0200251	0.0212036	0.0259077	0.0267123	0.0265356	0.0210001	0.0198361	0.016489	0.0194076	0.0243567	0.0261325	0.0283126	0.0262702	0.0231498	0.0169614	0.0206846	0.0244794	0.0260905	0.0209858	0.0176925	0.0150102	0.0181731	0.0228384	0.0296617	0.0265823	0.0252056	0.0236541	0.0245473	0.0222448	0.0210096	0.0223983	0.0234816	0.0222456	0.020338	0.0188314	0.0190713	0.0238934	0.0257977	0.0258026	0.0232003	0.0220563	0.0219436	0.0225992	0.0250317	0.0252478	0.0223244	0.0237863
0.0196032	0.0205369	0.023293	0.0235875	0.0249243	0.0263466	0.0256952	0.0252852	0.0228936	0.0225053	0.0171332	0.0169929	0.0204573	0.0233337	0.0274643	0.0274163	0.0252185	0.0194255	0.0223678	0.0232687	0.0221926	0.0180937	0.0175691	0.0161825	0.0177445	0.0225066	0.0285152	0.0249454	0.0215174	0.0199244	0.0217419	0.0225327	0.0222588	0.0236715	0.0251097	0.0262744	0.0243919	0.0197383	0.0166483	0.0205495	0.0236038	0.0230481	0.0192859	0.0183445	0.0204782	0.0220112	0.0241631	0.0234372	0.0214431	0.0234644
0.0208485	0.0213118	0.0250605	0.0262173	0.0249616	0.0225962	0.0211413	0.0229122	0.024583	0.0242403	0.0203795	0.0197833	0.0212985	0.0229299	0.0239582	0.0275156	0.027531	0.0245224	0.0250594	0.0236415	0.0226254	0.0202186	0.020688	0.0206678	0.0212929	0.0237963	0.0248947	0.0212451	0.0210615	0.022784	0.0255006	0.0250497	0.0224604	0.0218521	0.023125	0.027017	0.025842	0.0216239	0.0172596	0.0212676	0.0231389	0.0215763	0.0164907	0.016822	0.0207462	0.023492	0.0246593	0.0239775	0.0240348	0.0244125
0.0222906	0.0218376	0.0248121	0.0264959	0.0242832	0.0206826	0.0189016	0.0208709	0.0238665	0.0246095	0.022819	0.0217732	0.0197255	0.0206678	0.0187652	0.0233719	0.0229886	0.0234198	0.0244443	0.0247099	0.0254185	0.0247739	0.0251378	0.024222	0.0217863	0.020794	0.0195168	0.0189669	0.0216351	0.0250802	0.0274283	0.026355	0.0228255	0.0213497	0.0230574	0.0271044	0.0261077	0.0235347	0.0197053	0.0226094	0.0229631	0.0207139	0.0159926	0.0162999	0.0214102	0.0242391	0.0237221	0.0232561	0.0251121	0.0255414
0.0204131	0.0213396	0.0233216	0.0244695	0.0233546	0.0222729	0.019332	0.0194845	0.0197591	0.0209838	0.020693	0.0208243	0.0194406	0.0220099	0.0206789	0.0236529	0.0211626	0.0223556	0.0219188	0.0229824	0.0243538	0.0261466	0.0259735	0.0250604	0.0226933	0.0192802	0.0156054	0.0146974	0.0191792	0.022547	0.023298	0.0216081	0.0197305	0.0208813	0.0229048	0.0238276	0.0217293	0.021246	0.0209556	0.0220145	0.0214253	0.0196126	0.01675	0.0160087	0.0194058	0.0225635	0.0234437	0.0246958	0.0255689	0.023458
0.0269177	0.0244537	0.020907	0.0220789	0.0236619	0.0255956	0.0218987	0.0203048	0.0203851	0.0225586	0.0200311	0.0184752	0.0175848	0.0203041	0.0197983	0.0192701	0.0170167	0.0203824	0.020832	0.0214153	0.0187726	0.0217916	0.0227831	0.0233969	0.0218724	0.0187195	0.0156443	0.013594	0.0166989	0.0186362	0.0192134	0.01875	0.019989	0.0236152	0.025049	0.0227345	0.0196528	0.0192036	0.0206881	0.0196314	0.0191567	0.0174578	0.0174305	0.01686	0.0177979	0.0195453	0.0224109	0.0250047	0.022863	0.0196984
0.0270357	0.0231407	0.0192779	0.022047	0.0243577	0.0252091	0.0214418	0.0205052	0.0213072	0.0239879	0.0208893	0.0197911	0.0188089	0.0190162	0.0176199	0.0175893	0.0176897	0.021789	0.0205883	0.0202062	0.0152404	0.0181538	0.0199046	0.0228647	0.0230037	0.019369	0.0151899	0.0115086	0.0152432	0.0177913	0.018695	0.0177564	0.0208194	0.025965	0.0260598	0.0212612	0.0166599	0.0172463	0.0200403	0.0212384	0.0221337	0.0197864	0.0194971	0.0185921	0.0199886	0.0196227	0.0225243	0.0251144	0.0232567	0.019237
0.0271889	0.0223485	0.0192542	0.0213243	0.0231328	0.0228821	0.0229001	0.0244604	0.026554	0.0280223	0.0239249	0.0238212	0.0210425	0.0192351	0.0155028	0.0178898	0.0194778	0.0220339	0.0197123	0.0205456	0.017504	0.0193594	0.0204054	0.0228924	0.0233013	0.0194366	0.0162129	0.0137673	0.0164391	0.0186758	0.0210256	0.0208367	0.022861	0.0253097	0.0256687	0.0218375	0.0177097	0.017868	0.0199988	0.0221604	0.0221155	0.0197027	0.0198695	0.021185	0.0242703	0.022503	0.0233235	0.024116	0.0242864	0.0216186
0.0170284	0.0180124	0.0211999	0.0215896	0.0228161	0.0216163	0.024953	0.0277778	0.0298334	0.02851	0.0248366	0.0257425	0.0230081	0.0193558	0.0152082	0.0192937	0.0215328	0.0221031	0.0188962	0.0212556	0.0201039	0.0204146	0.0193313	0.0208444	0.0219757	0.0188973	0.0171576	0.0159827	0.0170918	0.0182737	0.0204536	0.0223201	0.0215677	0.0213669	0.0217599	0.022112	0.0208307	0.0208556	0.0211066	0.0222658	0.0203193	0.0184896	0.0169924	0.0182374	0.0221383	0.0220811	0.0218116	0.0196739	0.0226329	0.0231334
0.0120863	0.0176372	0.0229909	0.0209406	0.0229916	0.0235645	0.0274451	0.0274271	0.027673	0.0240831	0.0205186	0.0212833	0.0199486	0.0184234	0.0152704	0.0178444	0.0193382	0.0195108	0.0193115	0.0213606	0.0207686	0.0184581	0.0160025	0.0169752	0.0187921	0.018859	0.0194362	0.0199832	0.0197332	0.0186074	0.0203535	0.0236773	0.0217641	0.0196455	0.0194118	0.0226475	0.0251308	0.0249905	0.0229062	0.0197044	0.0154035	0.0159322	0.0170886	0.0198364	0.021025	0.0193806	0.0188261	0.0156462	0.0190293	0.0208459
0.0162344	0.0206497	0.025546	0.0238219	0.0258652	0.02414	0.0243962	0.0229752	0.0231859	0.0208265	0.0172981	0.016792	0.0173424	0.0177581	0.0163116	0.0153539	0.015993	0.0165107	0.0173416	0.0182058	0.0184226	0.0171392	0.0153288	0.0162207	0.0171449	0.0171817	0.0189156	0.021946	0.0225572	0.0188598	0.018101	0.020574	0.0199176	0.0189355	0.0183229	0.0211098	0.0252998	0.026258	0.0246267	0.0196845	0.0156247	0.0160626	0.0178835	0.0210512	0.0220225	0.0199806	0.0189366	0.0159827	0.017128	0.0177419
0.0194146	0.0216402	0.0274589	0.0274812	0.0288744	0.0242873	0.0225378	0.0210307	0.0199366	0.0180114	0.0141756	0.0139221	0.0155145	0.0180518	0.0183203	0.0161542	0.0162082	0.0155161	0.0175461	0.0172875	0.0178266	0.0170256	0.0154076	0.0147347	0.0130646	0.0161344	0.0212162	0.0253447	0.024259	0.0176794	0.0156987	0.0159352	0.0183737	0.0206058	0.0207718	0.0209786	0.0225046	0.0247097	0.0255259	0.0222209	0.0186982	0.0180115	0.0206055	0.0235975	0.0258105	0.0229596	0.0213419	0.0165841	0.0162114	0.0144377
0.0219509	0.0225067	0.0280009	0.0284125	0.0294034	0.0237759	0.0227069	0.0217166	0.0206439	0.0169872	0.0145425	0.0157957	0.0197657	0.0208632	0.0204097	0.0167835	0.0173386	0.0158116	0.018069	0.0181063	0.0182042	0.0170001	0.0150625	0.0153348	0.0138533	0.017953	0.0234321	0.0267675	0.0252332	0.0194577	0.0175476	0.0152216	0.0169155	0.019748	0.0207195	0.0209957	0.0196151	0.0215934	0.0228701	0.0239191	0.0229136	0.0215736	0.0213122	0.0219342	0.0250896	0.0256188	0.0259932	0.0214567	0.0206373	0.0171848
0.0219294	0.0231272	0.0267847	0.0261604	0.0279507	0.0245385	0.0243822	0.0219153	0.0201725	0.0146351	0.0150178	0.0183917	0.0221647	0.0218542	0.0220838	0.0190482	0.0181444	0.015743	0.0199631	0.0211435	0.0198952	0.016302	0.013971	0.0163692	0.0167195	0.0212724	0.0243476	0.0257475	0.0243749	0.0215003	0.0216176	0.0186117	0.0215413	0.0250349	0.0258474	0.0261746	0.0244432	0.0260701	0.0246954	0.0249958	0.0256115	0.0248119	0.0245603	0.022826	0.0248993	0.024651	0.0268391	0.0232031	0.0228104	0.0190814
0.0199612	0.0222953	0.023695	0.0234813	0.0258057	0.02459	0.0231095	0.020719	0.0211532	0.0162471	0.0164087	0.0184178	0.0223461	0.0230505	0.0230638	0.0196406	0.0179007	0.0166424	0.0192441	0.0185855	0.0189027	0.0178923	0.0185582	0.0212182	0.0217875	0.0219106	0.020998	0.0231475	0.0245282	0.0247476	0.0231805	0.0221223	0.0268352	0.0313536	0.0311728	0.0308578	0.0316872	0.0317267	0.0277569	0.025631	0.0268721	0.0257415	0.0251777	0.0231597	0.0251396	0.0235971	0.0264182	0.0244745	0.0246067	0.0205544
0.0204816	0.0213922	0.0214751	0.0212304	0.0219626	0.0210221	0.0192961	0.0201702	0.0233191	0.0225321	0.0208455	0.0184321	0.0198533	0.0216063	0.0226432	0.0186245	0.0164848	0.0163897	0.017587	0.0160435	0.0178954	0.0209843	0.0227326	0.0235255	0.0237037	0.0236009	0.0232444	0.0253107	0.0261609	0.0252536	0.0217961	0.0227974	0.0271972	0.0303121	0.0287385	0.0281315	0.0299986	0.0297334	0.0262663	0.0237133	0.0237653	0.0231633	0.0240841	0.0225648	0.0239386	0.0210911	0.0228278	0.0209097	0.023011	0.0215711
0.0186708	0.0189966	0.0198917	0.0197774	0.0196963	0.01931	0.0165006	0.0180182	0.0224401	0.0256928	0.0240659	0.0191252	0.0200133	0.0219411	0.0220075	0.019002	0.01694	0.0166788	0.0154149	0.0142811	0.0174147	0.0223742	0.0232071	0.0234915	0.0233283	0.0256783	0.0267722	0.0282163	0.027757	0.0251795	0.0212336	0.0207686	0.0217755	0.0221536	0.0215949	0.0212076	0.0228473	0.0219354	0.0220467	0.0230639	0.0221404	0.0203752	0.0202567	0.0216258	0.0234527	0.0221494	0.0208885	0.0181853	0.0208185	0.0213004
0.0189779	0.0186059	0.0210127	0.0204123	0.0187308	0.0170413	0.0148359	0.0164427	0.0203079	0.0252043	0.0261372	0.0225862	0.0222703	0.0232333	0.0224039	0.0217133	0.0184686	0.016853	0.0151512	0.0159003	0.0190444	0.0221973	0.02106	0.0230699	0.02367	0.0281333	0.0281482	0.0269392	0.0255149	0.0220926	0.0228048	0.02175	0.0205062	0.0162369	0.0152866	0.0157742	0.0171267	0.0158285	0.0174473	0.0199432	0.0204515	0.0189211	0.0178396	0.0190099	0.01967	0.0200706	0.0190504	0.020354	0.0234932	0.0241772
0.0186566	0.0183103	0.0208443	0.0203055	0.0187932	0.0158696	0.0147708	0.0161459	0.0214741	0.0241871	0.0240204	0.021224	0.0226385	0.0260639	0.0242805	0.0240769	0.0187752	0.017295	0.0156493	0.0163524	0.0182986	0.0203237	0.0204391	0.0227103	0.0218298	0.025476	0.0258568	0.0247653	0.023513	0.0189649	0.0217347	0.0209325	0.0223669	0.0197668	0.0191756	0.0178982	0.0178189	0.0172244	0.0201099	0.0228559	0.0232585	0.0195683	0.0170489	0.017535	0.0184004	0.0183136	0.0184636	0.0224652	0.0249702	0.0252716
0.019573	0.0198939	0.0221956	0.0218802	0.0195614	0.0151406	0.0158197	0.0171698	0.0230208	0.0231008	0.0207828	0.0174455	0.0188573	0.0249421	0.0244891	0.0242632	0.018798	0.0179183	0.016397	0.0162834	0.0155156	0.0166831	0.0174328	0.0200873	0.0191039	0.0214217	0.0230173	0.0223799	0.0216074	0.0173839	0.0209078	0.0209803	0.0232988	0.0208498	0.0210946	0.0193783	0.0200474	0.0191046	0.0203488	0.0214051	0.0222345	0.0206304	0.0188004	0.0168382	0.0151512	0.0139751	0.0164784	0.0223763	0.0244261	0.0249418
0.0209667	0.0233235	0.0250585	0.0231967	0.0187919	0.0148433	0.0167827	0.0178631	0.0238427	0.0241641	0.0203645	0.0153532	0.0166285	0.0232692	0.0239666	0.0214104	0.0176144	0.0187335	0.0190608	0.0192738	0.0145582	0.0146891	0.0155109	0.0176832	0.0167079	0.0175491	0.021625	0.0222776	0.0215332	0.01733	0.0179341	0.0174209	0.0189587	0.0196038	0.0223214	0.0213918	0.0221167	0.021203	0.0231613	0.0239627	0.0219066	0.0187457	0.0172304	0.0176822	0.0171033	0.0150506	0.0154683	0.0173429	0.0170159	0.019328
0.0189437	0.022779	0.0260014	0.0255073	0.0208936	0.0170784	0.0174732	0.0174132	0.0206951	0.0216912	0.0197382	0.016384	0.0170538	0.0198618	0.0203177	0.0173668	0.0173984	0.0201334	0.0220164	0.0229545	0.0173111	0.0160032	0.015915	0.0176124	0.0168474	0.0155322	0.0180065	0.0198725	0.0195566	0.0173122	0.0167431	0.0167629	0.0176117	0.0178553	0.0207755	0.0218226	0.0244855	0.0225972	0.0228423	0.0224581	0.0199543	0.0163357	0.0144336	0.0175718	0.0195332	0.0177139	0.0152192	0.0139831	0.0147232	0.0180536
0.0195985	0.0210616	0.0227414	0.0220542	0.0194504	0.0174217	0.0164657	0.0181236	0.0210883	0.0222468	0.0186111	0.0144068	0.0149699	0.0162064	0.0165552	0.0134985	0.0147963	0.0181449	0.0210289	0.0220336	0.0188076	0.019147	0.0202458	0.0196517	0.0174867	0.0151975	0.0178009	0.0198881	0.018778	0.0169229	0.0163148	0.0173772	0.0184011	0.0187944	0.0201914	0.0214764	0.0236656	0.0222381	0.02315	0.0235248	0.021728	0.0168044	0.0141671	0.017663	0.0219459	0.0201898	0.0157175	0.0116356	0.0144107	0.0181313
0.0186753	0.0196338	0.0211526	0.0204872	0.019854	0.0189722	0.0176459	0.0175294	0.0192002	0.019424	0.0166801	0.0122359	0.0129471	0.0149757	0.0174138	0.0156046	0.0153631	0.0153692	0.0179453	0.0190653	0.0183327	0.0193065	0.0210202	0.0205152	0.0174967	0.0155928	0.0169856	0.0191572	0.0180731	0.0176631	0.0181314	0.0204964	0.0225642	0.0213918	0.0194685	0.0191948	0.0209919	0.0203349	0.0202975	0.0198691	0.0207358	0.0178001	0.0170449	0.0185416	0.0211453	0.019877	0.0158664	0.0124564	0.0144503	0.0177351
0.0208109	0.0221858	0.02278	0.020874	0.0195567	0.0188138	0.018482	0.0184414	0.0207751	0.0206032	0.0182843	0.0126924	0.0124737	0.0149474	0.0187983	0.0176891	0.0166547	0.0143964	0.0165336	0.0170496	0.016934	0.0182857	0.0215675	0.0224012	0.0198824	0.0184541	0.019143	0.0191921	0.0173182	0.0187967	0.0212242	0.0251274	0.0262022	0.0235904	0.0191087	0.0168176	0.0178334	0.0177455	0.0179056	0.017462	0.018825	0.0175071	0.0186062	0.0191391	0.0198042	0.0176281	0.0146884	0.0127674	0.0128848	0.0150865
0.0250402	0.0262746	0.0248987	0.0217681	0.0197027	0.0191115	0.0191494	0.0157928	0.0164782	0.0177389	0.0200102	0.0160933	0.0168164	0.0171725	0.0217328	0.0195899	0.0195849	0.0161923	0.0179994	0.0174383	0.0171069	0.0161085	0.0216913	0.024747	0.0251923	0.0230128	0.0211103	0.0181821	0.0156584	0.0183942	0.0220306	0.0250677	0.0251451	0.0227247	0.0187544	0.0158164	0.015967	0.0163979	0.0162288	0.0150542	0.0143228	0.013818	0.0160793	0.017394	0.0178486	0.016367	0.016649	0.0169094	0.0153661	0.0153653
0.0295107	0.026654	0.022554	0.0199409	0.0202617	0.020738	0.0205832	0.0169886	0.0169432	0.0175335	0.0199256	0.0164914	0.0173363	0.0153433	0.0190272	0.018831	0.0204153	0.0168807	0.0166487	0.0161537	0.0189723	0.018666	0.0233603	0.0261488	0.0282425	0.0264938	0.0228732	0.0170364	0.014448	0.0176328	0.0243637	0.0252772	0.0241483	0.0207215	0.0211248	0.0186944	0.017588	0.0150607	0.0147161	0.0150126	0.0151948	0.0155658	0.0161042	0.0158843	0.0160012	0.01561	0.0193296	0.0213266	0.0207472	0.0186145
0.0292431	0.0242899	0.0191072	0.0169944	0.0192135	0.0219023	0.021514	0.0168493	0.0162515	0.0181458	0.0207233	0.017498	0.0168432	0.0144572	0.0169186	0.0181958	0.0190549	0.0157889	0.0150205	0.0154668	0.0194103	0.0195428	0.0220451	0.0239212	0.0264338	0.0253419	0.020911	0.0150992	0.0143619	0.0173991	0.0248286	0.0243588	0.0243169	0.0211995	0.0242877	0.0223503	0.0203959	0.0171476	0.0166541	0.0162374	0.0165508	0.0171128	0.0168203	0.0141682	0.0135282	0.0162545	0.0236918	0.0278743	0.0273124	0.0233942
0.0262418	0.020615	0.0172726	0.0165526	0.0181084	0.0201822	0.0204465	0.0178491	0.0160391	0.0174482	0.0197333	0.0185702	0.0159664	0.0139971	0.0145381	0.0169371	0.0164485	0.0136249	0.0126331	0.0138978	0.0170102	0.0186448	0.0192979	0.0210123	0.0220035	0.0211642	0.0176329	0.0136987	0.0139659	0.0167871	0.0232152	0.0236553	0.0233822	0.020426	0.0232123	0.0225701	0.0205589	0.0186569	0.0196437	0.0190232	0.0192808	0.0185726	0.0196911	0.0163627	0.0151751	0.0177439	0.0235736	0.0283814	0.0293339	0.0280416
0.0229817	0.0176509	0.0143902	0.0153573	0.016258	0.0185383	0.0179922	0.0161156	0.01302	0.0142035	0.0163117	0.0170399	0.0157348	0.0151605	0.0148644	0.0164512	0.0152446	0.0133428	0.0120551	0.0133958	0.0147065	0.016749	0.0183058	0.020625	0.0198725	0.0184546	0.0160222	0.0156987	0.0160028	0.0181274	0.0199315	0.0215705	0.021088	0.0203027	0.02081	0.0201257	0.0188777	0.019629	0.0224644	0.0209831	0.0197008	0.0179085	0.0216971	0.0184461	0.0170292	0.0173473	0.021964	0.0263954	0.0287906	0.0292379
0.0175314	0.0143841	0.0133503	0.0159962	0.0170186	0.0177123	0.0164801	0.0151717	0.0119915	0.0108297	0.0117104	0.0141221	0.0162542	0.017366	0.0174511	0.0184233	0.0170311	0.0148373	0.0129323	0.0144328	0.0155406	0.0188469	0.0222247	0.0238521	0.0207842	0.0183473	0.0186088	0.0208325	0.0199844	0.0198371	0.017357	0.0203133	0.0200325	0.0214872	0.0215134	0.0213937	0.0196939	0.0179235	0.0210118	0.0209221	0.0222854	0.0204373	0.0244367	0.0219956	0.0206483	0.0183983	0.0186859	0.0213062	0.023283	0.0250148
0.0151976	0.013771	0.0132309	0.015209	0.0190248	0.0197476	0.0202833	0.0179282	0.0179431	0.0146278	0.0124571	0.0122834	0.0143803	0.0162252	0.0157828	0.0173727	0.0181967	0.0171103	0.0154665	0.0165404	0.017531	0.0218106	0.0264746	0.0270854	0.0224478	0.0196376	0.0231175	0.0262655	0.0245707	0.0214017	0.0172853	0.0211538	0.0226009	0.0273731	0.0274051	0.0256155	0.0202587	0.0158676	0.0181886	0.0202046	0.0222768	0.0210568	0.0221129	0.0212438	0.0198833	0.0178723	0.0158664	0.0189023	0.0196568	0.0222595
0.0153184	0.0144505	0.0152641	0.0173602	0.0230957	0.0229338	0.0243544	0.0206988	0.0222857	0.0196066	0.0170792	0.015332	0.0151395	0.0162859	0.016223	0.0187362	0.0206955	0.0205108	0.0181528	0.0178928	0.0174478	0.0226237	0.0284808	0.0285606	0.0232446	0.0208513	0.0262138	0.0282227	0.025758	0.0209042	0.0176085	0.0194112	0.0213493	0.0266829	0.0279512	0.0260849	0.0202792	0.0171252	0.0204164	0.0222256	0.023341	0.0213109	0.0217048	0.0212269	0.0199259	0.0182974	0.0150814	0.0184192	0.017961	0.0207929
0.0216637	0.0204123	0.0204418	0.0220103	0.0271006	0.0269767	0.0280039	0.0231667	0.0229132	0.0220308	0.0210332	0.0196455	0.0167832	0.0160283	0.0166072	0.021282	0.0243847	0.0240257	0.0183142	0.0172509	0.015953	0.0211517	0.0265878	0.028071	0.022766	0.0203816	0.0270973	0.0293135	0.0263935	0.0211355	0.0204042	0.0206122	0.0234897	0.0306893	0.0313992	0.0262621	0.0194546	0.0226075	0.0280109	0.0281285	0.0253272	0.0214162	0.022179	0.0205129	0.0186962	0.0176262	0.0175679	0.0219777	0.0210674	0.0230602
0.0246265	0.0245133	0.0238955	0.0251124	0.0266218	0.025431	0.0236881	0.0215798	0.0213439	0.022175	0.0212177	0.0212646	0.0198245	0.018802	0.0205034	0.0251788	0.0263502	0.025011	0.0176223	0.0183895	0.0174658	0.0210961	0.0251798	0.0274522	0.0237167	0.0205032	0.0271581	0.0315632	0.0299561	0.0255996	0.0263683	0.0275676	0.0319733	0.0382793	0.0402186	0.0340652	0.0261815	0.02893	0.0335383	0.0343643	0.0296712	0.023856	0.023198	0.0211882	0.0215639	0.0225856	0.024669	0.0284927	0.0270798	0.0271503
0.0222289	0.0244351	0.0246762	0.0239395	0.0226792	0.0211484	0.0216005	0.0251381	0.0258166	0.0226857	0.0185734	0.0195269	0.021976	0.0210054	0.0217916	0.0237134	0.0254349	0.0240838	0.0186011	0.0183215	0.0183706	0.0196071	0.0247295	0.0268116	0.0254804	0.0212234	0.0266615	0.0309293	0.030865	0.0305026	0.0332588	0.0340632	0.0358121	0.0422298	0.0468432	0.0421437	0.0320843	0.0305017	0.0323551	0.0347462	0.0299699	0.0249551	0.0212424	0.021685	0.0256293	0.029199	0.0295348	0.0306634	0.030973	0.0315259
0.0171238	0.0204483	0.0213658	0.0197053	0.017442	0.0183297	0.0234884	0.0319871	0.033057	0.0254921	0.0183765	0.0184863	0.0235804	0.0225507	0.021568	0.0201776	0.0223897	0.0226587	0.0210036	0.0191372	0.0190316	0.0188154	0.0247979	0.0266478	0.029664	0.0267207	0.0288479	0.030069	0.0321464	0.0346041	0.0351727	0.0336537	0.0339644	0.0399668	0.045538	0.0433604	0.0332222	0.0272321	0.026026	0.0288983	0.0254314	0.0222169	0.0188328	0.0218175	0.0293249	0.0346373	0.0325587	0.028563	0.0296254	0.0300857
0.0121828	0.0170624	0.0193031	0.0183438	0.0169172	0.0211185	0.0271826	0.0350116	0.0343287	0.0275351	0.021287	0.01982	0.0222699	0.0211867	0.0203992	0.0194535	0.0220891	0.0234029	0.0232923	0.0188288	0.0167188	0.017455	0.0252501	0.0281897	0.0305024	0.0266883	0.026442	0.0277466	0.0318994	0.0338895	0.0301005	0.0257836	0.0259342	0.0339431	0.038435	0.0380568	0.029777	0.0252102	0.023661	0.0236629	0.023254	0.0225385	0.0221659	0.0230481	0.0293043	0.0348573	0.0332598	0.0277947	0.0297834	0.0297526
0.0110946	0.0167683	0.0195711	0.0199094	0.0183232	0.0233438	0.0256566	0.0297518	0.0282625	0.0260023	0.0229808	0.0195532	0.0181821	0.0176072	0.0193121	0.0212455	0.0227468	0.0236021	0.0232332	0.0200746	0.0175495	0.0182358	0.0254899	0.0286634	0.0293629	0.0232653	0.0227474	0.0268079	0.0334332	0.0336444	0.026645	0.0209108	0.0223989	0.0333163	0.0376744	0.0359183	0.0251791	0.0222326	0.0240026	0.0245854	0.0257906	0.0253761	0.0270384	0.0248803	0.0278828	0.0335028	0.0347708	0.0300238	0.0296256	0.0272269
0.0102256	0.0153094	0.0190484	0.0208004	0.0191805	0.0225532	0.0227061	0.02404	0.0217839	0.0213341	0.0211949	0.0168075	0.0135263	0.013713	0.0177871	0.0213536	0.0222925	0.0231456	0.0221171	0.0194731	0.0177008	0.0188308	0.0251629	0.0260851	0.0234929	0.0181966	0.0190262	0.0251024	0.0296366	0.0292267	0.0246715	0.0220745	0.0210195	0.0286438	0.0299885	0.0301729	0.0216396	0.0200556	0.0225676	0.0221226	0.0247728	0.0270936	0.0299203	0.0259352	0.0251592	0.0316054	0.0355452	0.031621	0.0285736	0.0259611
0.0135951	0.0163791	0.0186403	0.019134	0.0173476	0.0203022	0.0228314	0.023601	0.0200026	0.0179293	0.0191877	0.0167024	0.0148986	0.0147395	0.0176857	0.0192454	0.0203281	0.0214429	0.0205877	0.0189765	0.018368	0.0196197	0.0246702	0.0242115	0.0220982	0.0185291	0.019702	0.0224303	0.0252263	0.025313	0.0243905	0.0238765	0.0228718	0.0262372	0.0237122	0.0233838	0.0196681	0.0203344	0.0226989	0.021677	0.0229546	0.0249945	0.0270336	0.0241083	0.023766	0.0290729	0.0330682	0.0278646	0.0236476	0.0219934
0.0186997	0.0198683	0.0192934	0.0186526	0.0168065	0.0204741	0.024188	0.0259933	0.0215528	0.017585	0.0168938	0.017456	0.0179906	0.019099	0.0201106	0.0212387	0.0223666	0.0210731	0.0185466	0.0175862	0.0177141	0.0188962	0.0223753	0.0223407	0.0223324	0.0213077	0.0236524	0.0228356	0.0241032	0.0234363	0.0235939	0.0244187	0.0239312	0.0230884	0.017677	0.0192834	0.0217558	0.0229721	0.0212481	0.0191808	0.0206733	0.0245827	0.024372	0.0208966	0.0203207	0.025607	0.0286732	0.0232219	0.019686	0.01975
0.0204525	0.0216734	0.0192055	0.0190479	0.0188377	0.0242884	0.0250644	0.0277544	0.0246174	0.021512	0.0175691	0.019559	0.0218838	0.0237655	0.0230566	0.0244616	0.0243539	0.0204783	0.0169309	0.0171025	0.0183783	0.0189259	0.0207428	0.0220382	0.0236473	0.0239927	0.024494	0.0228946	0.0246872	0.0255242	0.0252588	0.023983	0.023814	0.0225277	0.0197811	0.0206804	0.0238798	0.0255221	0.023153	0.0217065	0.022124	0.0270097	0.0274339	0.0251687	0.023974	0.0236386	0.0232841	0.0201571	0.0218717	0.0243548
0.0213208	0.0227443	0.020053	0.0208427	0.0220531	0.0279032	0.0260805	0.0276864	0.0245207	0.0214255	0.01783	0.0195222	0.0218495	0.0229317	0.0232175	0.0254174	0.0251457	0.0205219	0.015699	0.0146324	0.0157721	0.0161327	0.0182597	0.0210914	0.0243249	0.0237235	0.0227312	0.0222627	0.0240956	0.0249009	0.0239567	0.0217521	0.0209156	0.0198325	0.0205627	0.0215496	0.0246313	0.0254568	0.0238912	0.0210236	0.0210544	0.0263599	0.029966	0.0327712	0.0311032	0.028027	0.0229248	0.0198608	0.0205088	0.022779
0.0189504	0.0198054	0.0185801	0.019992	0.0233714	0.028062	0.0261421	0.0269427	0.0238638	0.0208901	0.0187111	0.0208886	0.0227926	0.0212407	0.0214515	0.0215739	0.021072	0.0177006	0.0143933	0.0128494	0.014198	0.0159804	0.0188729	0.0211744	0.0240645	0.0213648	0.0192533	0.0205174	0.0227991	0.0224379	0.0195431	0.0177935	0.017162	0.0194148	0.0219044	0.0207169	0.0203065	0.0212263	0.0230763	0.020634	0.021037	0.0236522	0.0277399	0.0360879	0.0365764	0.0326229	0.0226302	0.0203546	0.020371	0.0230383
0.0181157	0.0198088	0.0210677	0.022567	0.0241041	0.0241229	0.0220715	0.0251141	0.0253568	0.0238559	0.0201413	0.0214755	0.0233487	0.0207364	0.0207147	0.0185336	0.0193601	0.0173747	0.0159886	0.01519	0.0162655	0.0175925	0.0209607	0.0215621	0.0248168	0.0204391	0.0211831	0.0214793	0.0231682	0.0205823	0.01678	0.0145055	0.0155232	0.0221998	0.0276518	0.024637	0.0208514	0.0182861	0.0199491	0.0185566	0.0212105	0.0223753	0.0221933	0.0303229	0.0324009	0.0331094	0.0222795	0.019301	0.0165049	0.0188482
0.0124337	0.0155032	0.0198443	0.0228899	0.0226877	0.0191958	0.0159857	0.0261133	0.0317421	0.0324048	0.0233415	0.0218373	0.0228762	0.0207402	0.022606	0.0197709	0.0202641	0.016063	0.0177377	0.0189395	0.0222476	0.0208541	0.0222019	0.0195557	0.023565	0.0225028	0.0276675	0.0277202	0.025309	0.0190714	0.0134237	0.0122732	0.014561	0.0236725	0.0294139	0.0264866	0.0215041	0.0174114	0.0168927	0.0150794	0.0173993	0.0192442	0.0179627	0.0222883	0.0238282	0.0269247	0.0196746	0.0174447	0.0161603	0.0202928
0.00969711	0.0134142	0.0188249	0.0227076	0.0212479	0.0166511	0.0119048	0.027238	0.0367132	0.039711	0.0276715	0.0221024	0.0207264	0.0193877	0.0249607	0.0228113	0.0222485	0.0156774	0.0197984	0.0219183	0.0260312	0.0212333	0.0213426	0.0183732	0.023711	0.0250328	0.033223	0.0332903	0.0267144	0.0160119	0.00961681	0.0101636	0.0143228	0.0228434	0.0283862	0.0270283	0.0247991	0.0204118	0.017069	0.0122469	0.0119887	0.0143465	0.01533	0.0172077	0.0181965	0.0224319	0.0192574	0.0163137	0.0153619	0.0211918
[truncated: 101 more columns]

## Sheet: ED Fig.9b inset
Bias(mV)	dI/dV(nS)
-1	192.724
-0.98	192.489
-0.96	192.217
-0.94	191.918
-0.92	191.666
-0.9	191.426
-0.88	191.209
-0.86	191.006
-0.84	190.849
-0.82	190.629
-0.8	190.381
-0.78	190.11
-0.76	189.832
-0.74	189.476
-0.72	189.012
-0.7	188.508
-0.68	188.106
-0.66	187.738
-0.64	187.295
-0.62	186.809
-0.6	186.381
-0.58	186.035
-0.56	185.724
-0.54	185.395
-0.52	185.079
-0.5	184.792
-0.48	184.502
-0.46	184.225
-0.44	184.006
-0.42	183.853
-0.4	183.736
-0.38	183.642
-0.36	183.579
-0.34	183.52
-0.32	183.431
-0.3	183.274
-0.28	183.034
-0.26	182.645
-0.24	182.069
-0.22	181.294
-0.2	180.343
-0.18	179.197
-0.16	177.857
-0.14	176.349
-0.12	174.785
-0.1	173.28
-0.08	171.921
-0.06	170.769
-0.04	169.871
-0.02	169.315
0	169.195
0.02	169.492
0.04	170.096
0.06	170.99
0.08	172.139
0.1	173.485
0.12	174.872
0.14	176.255
0.16	177.527
0.18	178.712
0.2	179.724
0.22	180.565
0.24	181.2
0.26	181.669
0.28	181.964
0.3	182.178
0.32	182.299
0.34	182.326
0.36	182.244
0.38	182.11
0.4	181.927
0.42	181.711
0.44	181.459
0.46	181.219
0.48	180.986
0.5	180.771
0.52	180.54
0.54	180.383
0.56	180.242
0.58	180.112
0.6	179.962
0.62	179.904
0.64	179.906
0.66	179.969
0.68	180.041
0.7	180.14
0.72	180.303
0.74	180.551
0.76	180.823
0.78	181.114
0.8	181.461
0.82	181.861
0.84	182.317
0.86	182.783
0.88	183.225
0.9	183.624
0.92	184.033
0.94	184.467
0.96	184.914
0.98	185.355
1	185.795

## Sheet: ED Fig.9c
0.185167	0.183237	0.188226	0.201211	0.166637	0.153517	0.17949	0.196181	0.200969	0.183726	0.162245	0.157302	0.206356	0.211295	0.195004	0.163188	0.173116	0.203025	0.20098	0.175136	0.133559	0.17229	0.195794	0.2037	0.170957	0.160101	0.181715	0.211323	0.216754	0.175246	0.164388	0.170782	0.203818	0.204118	0.191	0.170224	0.196415	0.236424	0.21456	0.189268	0.165491	0.201515	0.216981	0.213781	0.18187	0.178274	0.209458	0.220977	0.213843	0.179174
0.179829	0.182776	0.191249	0.206111	0.178607	0.163222	0.171799	0.199688	0.214522	0.194563	0.181535	0.181002	0.212712	0.218421	0.207761	0.169741	0.178415	0.209426	0.204572	0.183822	0.152955	0.188389	0.20582	0.204806	0.176329	0.166699	0.184576	0.213301	0.217595	0.173787	0.161407	0.168386	0.207042	0.20445	0.189393	0.181921	0.200761	0.226901	0.215493	0.189325	0.158343	0.208095	0.225668	0.214022	0.184969	0.185919	0.22353	0.224595	0.209145	0.172201
0.165774	0.18417	0.200296	0.213798	0.187955	0.171759	0.175316	0.203412	0.217089	0.191185	0.17936	0.181397	0.213811	0.22022	0.210021	0.171342	0.178694	0.208207	0.203577	0.18294	0.152213	0.191394	0.211551	0.21222	0.18236	0.172102	0.19057	0.21402	0.215706	0.175667	0.165188	0.173531	0.213268	0.206703	0.186817	0.178058	0.194166	0.217997	0.21173	0.188917	0.159928	0.209295	0.227128	0.216329	0.178962	0.180382	0.229258	0.226006	0.20959	0.179502
0.141645	0.187708	0.216303	0.224707	0.194273	0.178944	0.191787	0.207384	0.206957	0.171375	0.152373	0.154854	0.208834	0.215863	0.200149	0.167218	0.173172	0.19818	0.197279	0.170999	0.128194	0.179264	0.212321	0.226925	0.189156	0.176125	0.200184	0.213284	0.210663	0.181407	0.176786	0.187393	0.222964	0.211176	0.183123	0.156209	0.174925	0.209809	0.202539	0.18797	0.171605	0.204276	0.220237	0.221025	0.162431	0.15961	0.225339	0.224866	0.215978	0.2033
0.183026	0.187668	0.197487	0.213292	0.19569	0.184045	0.185702	0.203983	0.209592	0.182193	0.169978	0.172527	0.207265	0.206897	0.19005	0.16282	0.177981	0.212655	0.208051	0.182164	0.142538	0.185391	0.210938	0.218758	0.176704	0.161366	0.185681	0.212185	0.213479	0.167304	0.163046	0.175099	0.204589	0.198251	0.177867	0.151584	0.171786	0.207586	0.194731	0.176366	0.158342	0.203832	0.222146	0.215783	0.168348	0.163021	0.209391	0.212666	0.204283	0.183331
0.199259	0.185827	0.188405	0.209489	0.194625	0.182018	0.177271	0.202738	0.215324	0.18956	0.18054	0.18322	0.207435	0.203995	0.187506	0.162517	0.180365	0.217717	0.213509	0.190694	0.15585	0.19258	0.212648	0.215648	0.17197	0.156174	0.181434	0.214479	0.21867	0.167263	0.157901	0.165866	0.193844	0.188976	0.172079	0.153062	0.174337	0.208485	0.196217	0.176754	0.156806	0.205267	0.222751	0.212106	0.172661	0.167779	0.205261	0.209179	0.199955	0.1743
0.168486	0.181624	0.198665	0.220219	0.190297	0.169166	0.167927	0.205735	0.224322	0.187856	0.174756	0.177713	0.209893	0.211074	0.196729	0.168611	0.177728	0.205184	0.208646	0.192332	0.162913	0.199208	0.219423	0.223164	0.18156	0.16812	0.196044	0.22209	0.226603	0.191473	0.169179	0.164558	0.198354	0.18748	0.165654	0.161937	0.18378	0.21351	0.211977	0.197067	0.17651	0.209068	0.220264	0.212062	0.17176	0.171702	0.220948	0.220572	0.209266	0.187564
0.158197	0.182759	0.205167	0.225083	0.186142	0.162501	0.169759	0.204465	0.222955	0.19698	0.180925	0.179424	0.213923	0.213287	0.195472	0.164012	0.17821	0.214025	0.212783	0.196282	0.16978	0.197569	0.215825	0.224317	0.176057	0.157917	0.184512	0.21645	0.225112	0.189146	0.178382	0.180148	0.199505	0.187201	0.166098	0.153806	0.182794	0.224196	0.212976	0.196759	0.180089	0.209122	0.22143	0.21855	0.171202	0.165445	0.210808	0.219926	0.213495	0.187103
0.154491	0.184528	0.209424	0.228378	0.183794	0.158152	0.169637	0.201643	0.21919	0.198512	0.184002	0.182232	0.214099	0.21218	0.192926	0.156699	0.176087	0.221023	0.213963	0.195981	0.171225	0.197695	0.215669	0.22494	0.171526	0.149503	0.174315	0.209569	0.220223	0.182553	0.179049	0.186622	0.202625	0.192471	0.172518	0.15002	0.180628	0.227639	0.20978	0.190712	0.174125	0.209	0.224872	0.223486	0.171724	0.161201	0.201461	0.216524	0.212357	0.180544
0.157442	0.185726	0.210252	0.230437	0.185233	0.156513	0.161322	0.19705	0.214045	0.179958	0.176184	0.184779	0.205494	0.205748	0.191409	0.147451	0.167283	0.216389	0.205594	0.185785	0.161181	0.204567	0.226588	0.226722	0.174508	0.152886	0.176383	0.204816	0.211483	0.17643	0.162264	0.16757	0.211157	0.209138	0.189205	0.161625	0.179704	0.213603	0.202955	0.179858	0.153622	0.20985	0.231846	0.222758	0.174423	0.16492	0.203113	0.211586	0.201605	0.165929
0.157828	0.191376	0.214825	0.226602	0.184318	0.162029	0.177356	0.20493	0.215466	0.185266	0.172591	0.174229	0.204711	0.204798	0.189364	0.159018	0.176601	0.216542	0.214647	0.194278	0.161932	0.199624	0.222334	0.229699	0.183314	0.166875	0.19475	0.214159	0.213917	0.179121	0.163562	0.168356	0.214722	0.208178	0.182952	0.157005	0.178336	0.216016	0.207384	0.184874	0.157715	0.204545	0.224687	0.220595	0.171532	0.163711	0.206598	0.214966	0.204754	0.169361
0.15665	0.195614	0.218931	0.22416	0.18246	0.164996	0.190874	0.20999	0.215546	0.194629	0.174005	0.167965	0.206138	0.204871	0.18706	0.166884	0.185241	0.221698	0.225619	0.204181	0.165411	0.193975	0.21543	0.229602	0.187645	0.174914	0.205654	0.221987	0.218027	0.179747	0.166461	0.172163	0.212429	0.202042	0.175284	0.153715	0.180346	0.222905	0.213389	0.190674	0.163065	0.198449	0.216008	0.21738	0.168487	0.16191	0.207419	0.219195	0.211106	0.175616
0.15287	0.19179	0.218451	0.230944	0.179715	0.154146	0.176166	0.195925	0.205992	0.196208	0.187121	0.185827	0.207701	0.203436	0.184412	0.145897	0.176514	0.23806	0.227731	0.202606	0.168092	0.196152	0.213252	0.219126	0.17341	0.155857	0.180042	0.213295	0.217811	0.166637	0.158976	0.16843	0.196466	0.195005	0.182674	0.168171	0.193034	0.229554	0.2147	0.185469	0.151483	0.195136	0.214622	0.212165	0.169697	0.162463	0.198573	0.21899	0.215486	0.175237
0.158744	0.1962	0.222098	0.234638	0.183128	0.155724	0.173533	0.198397	0.211108	0.195369	0.183438	0.181664	0.20764	0.208435	0.194399	0.158684	0.181222	0.230073	0.220542	0.196692	0.164045	0.201336	0.221069	0.222815	0.178757	0.161091	0.182385	0.208747	0.209752	0.162317	0.149382	0.156569	0.195581	0.194733	0.181497	0.174262	0.197147	0.228536	0.217901	0.185177	0.143053	0.187526	0.208211	0.207295	0.168188	0.165578	0.207815	0.221955	0.211808	0.166187
0.164237	0.201188	0.22597	0.236688	0.188713	0.162895	0.17861	0.206558	0.218691	0.192695	0.174212	0.170821	0.207099	0.214145	0.205742	0.180529	0.189792	0.215255	0.211675	0.190583	0.158502	0.204476	0.228611	0.230374	0.190574	0.17427	0.192698	0.206359	0.201389	0.162875	0.14434	0.148724	0.20093	0.197954	0.179643	0.17669	0.197933	0.226029	0.220514	0.186697	0.139425	0.181095	0.202024	0.204118	0.16816	0.1701	0.218586	0.224574	0.206756	0.156417
0.149376	0.193077	0.222973	0.236912	0.192726	0.172599	0.196896	0.209825	0.209739	0.185999	0.171082	0.170746	0.207414	0.210847	0.199213	0.180264	0.190779	0.214962	0.212755	0.191894	0.15881	0.192179	0.215655	0.228997	0.195322	0.178298	0.186946	0.2062	0.206663	0.169585	0.164856	0.175474	0.20675	0.204675	0.191056	0.177886	0.199475	0.231222	0.216719	0.187335	0.152428	0.188483	0.206549	0.208281	0.180346	0.176344	0.201818	0.219469	0.210698	0.159908
0.144488	0.185077	0.214056	0.229615	0.191657	0.172009	0.187293	0.208533	0.214298	0.184926	0.168849	0.167855	0.20162	0.200879	0.186044	0.170931	0.187676	0.21845	0.214124	0.189289	0.151091	0.188403	0.212551	0.223213	0.193516	0.179238	0.188545	0.211531	0.212749	0.170142	0.162558	0.173526	0.211908	0.210076	0.193363	0.173457	0.193874	0.227469	0.216552	0.189001	0.155141	0.198455	0.217127	0.213424	0.186713	0.180551	0.199661	0.216285	0.207223	0.156541
0.145542	0.178607	0.203617	0.219318	0.1882	0.166798	0.166164	0.205978	0.225352	0.186569	0.166786	0.163373	0.193833	0.189221	0.171435	0.158801	0.182762	0.222096	0.214617	0.184392	0.139643	0.188222	0.213791	0.215791	0.188476	0.178549	0.194238	0.219341	0.21913	0.169516	0.150877	0.15856	0.216358	0.213724	0.190063	0.16679	0.186002	0.220714	0.219093	0.191945	0.153469	0.207784	0.228198	0.21783	0.188735	0.182652	0.204769	0.214649	0.201191	0.151419
0.149201	0.185004	0.209219	0.220038	0.189022	0.172168	0.182384	0.214983	0.226286	0.184123	0.161764	0.158926	0.198881	0.195842	0.177151	0.167142	0.18227	0.208378	0.206001	0.178837	0.135341	0.177262	0.204226	0.215867	0.187616	0.178888	0.199343	0.221635	0.224063	0.189062	0.170131	0.171863	0.217872	0.20854	0.18279	0.168406	0.193676	0.232026	0.227374	0.20098	0.164411	0.198664	0.213574	0.210921	0.181544	0.176408	0.201078	0.217065	0.209554	0.16493
0.14785	0.184286	0.210195	0.223937	0.191474	0.175166	0.189555	0.216889	0.225742	0.190526	0.170617	0.167896	0.204647	0.204133	0.187769	0.168139	0.180805	0.208099	0.20338	0.178202	0.139691	0.176479	0.202386	0.217146	0.189187	0.17888	0.195359	0.220977	0.223992	0.182717	0.170711	0.178533	0.220548	0.218221	0.199913	0.179742	0.202915	0.24016	0.228948	0.20134	0.166906	0.199084	0.214075	0.213461	0.180201	0.173551	0.199669	0.217736	0.21109	0.165254
0.142718	0.178474	0.20789	0.229976	0.195359	0.176752	0.18989	0.213639	0.224206	0.202841	0.188948	0.186143	0.210831	0.213691	0.202114	0.16428	0.178854	0.217307	0.205058	0.180875	0.149572	0.183354	0.20667	0.219264	0.192566	0.178809	0.185171	0.218135	0.220024	0.15765	0.157688	0.180285	0.224345	0.238454	0.233846	0.197221	0.212291	0.244953	0.225111	0.194988	0.162767	0.206371	0.225681	0.222929	0.183215	0.173311	0.200121	0.217046	0.207409	0.155834
0.13942	0.184186	0.214011	0.226566	0.205202	0.19136	0.19331	0.219394	0.227186	0.187285	0.170259	0.172219	0.212747	0.222825	0.2156	0.185149	0.18524	0.200512	0.197315	0.168797	0.124184	0.185857	0.217624	0.218755	0.194237	0.185329	0.199376	0.217712	0.214019	0.168278	0.167216	0.187254	0.235574	0.231896	0.207413	0.172731	0.187507	0.220524	0.212537	0.186498	0.153325	0.19946	0.221764	0.222427	0.182283	0.173788	0.204298	0.215629	0.204061	0.157941
0.139772	0.185897	0.215963	0.227466	0.206879	0.194252	0.197881	0.218718	0.223345	0.18721	0.167866	0.168303	0.214875	0.222933	0.212919	0.191533	0.190647	0.200424	0.201952	0.1734	0.125145	0.184408	0.214309	0.214133	0.188673	0.181284	0.200206	0.217306	0.215153	0.177589	0.177028	0.19488	0.238597	0.229077	0.198369	0.157659	0.173102	0.209921	0.204548	0.181575	0.151444	0.195478	0.217622	0.219888	0.175313	0.164449	0.195179	0.215257	0.210158	0.1655
0.143862	0.183507	0.213642	0.232783	0.200188	0.185143	0.203631	0.211455	0.212514	0.202992	0.182165	0.17464	0.217218	0.213795	0.193676	0.18308	0.195052	0.217451	0.219272	0.19509	0.153098	0.17891	0.196378	0.205298	0.175696	0.166416	0.187334	0.216917	0.223599	0.185551	0.187133	0.203177	0.233211	0.230086	0.207138	0.152236	0.16933	0.213484	0.201258	0.180306	0.157308	0.194497	0.21325	0.215262	0.162158	0.145053	0.172442	0.215955	0.22593	0.178646
0.154118	0.187702	0.214133	0.232295	0.19653	0.175094	0.18245	0.208646	0.224996	0.213565	0.198791	0.191439	0.209538	0.206438	0.192521	0.168234	0.185582	0.222365	0.222924	0.202411	0.16755	0.190394	0.203617	0.206985	0.179213	0.169496	0.186422	0.219981	0.230361	0.193578	0.191607	0.198327	0.206868	0.191693	0.169167	0.150288	0.174511	0.212426	0.200162	0.17459	0.145672	0.205072	0.234193	0.235821	0.18274	0.167169	0.197921	0.222309	0.222752	0.185002
0.153191	0.192471	0.219141	0.231237	0.192324	0.167397	0.170377	0.204248	0.226248	0.211805	0.19753	0.191337	0.209645	0.208865	0.19551	0.159425	0.176902	0.219813	0.219921	0.201539	0.170718	0.195458	0.210451	0.215462	0.184354	0.171765	0.186754	0.218991	0.230045	0.197504	0.189569	0.188481	0.190515	0.169649	0.146926	0.14808	0.177432	0.213411	0.201306	0.175002	0.145126	0.209451	0.241948	0.245544	0.193545	0.180487	0.215501	0.228659	0.223072	0.190131
0.136556	0.197628	0.230174	0.229747	0.187183	0.162983	0.172421	0.197402	0.21069	0.193445	0.171594	0.167423	0.221037	0.224601	0.203088	0.159282	0.170142	0.207753	0.208618	0.1903	0.159229	0.190691	0.215209	0.232614	0.190728	0.171841	0.188072	0.212234	0.220123	0.1958	0.17894	0.172577	0.189128	0.172404	0.149082	0.145304	0.176712	0.217479	0.20539	0.184086	0.160843	0.204634	0.230086	0.238884	0.188904	0.179232	0.219337	0.23466	0.229336	0.193988
0.151532	0.190024	0.216362	0.228651	0.19134	0.168911	0.175611	0.201955	0.215445	0.194453	0.179455	0.17835	0.214539	0.216637	0.19936	0.156065	0.175459	0.223992	0.216916	0.195236	0.164326	0.196406	0.218826	0.231348	0.187192	0.164309	0.174025	0.205742	0.213987	0.173233	0.167965	0.174162	0.189011	0.183605	0.171409	0.160344	0.180863	0.210121	0.194136	0.176216	0.161218	0.212211	0.238508	0.24238	0.196041	0.18305	0.211264	0.229898	0.227597	0.192511
0.167973	0.186908	0.206223	0.225975	0.191859	0.17024	0.174559	0.205791	0.222448	0.198334	0.186103	0.18502	0.207896	0.209239	0.19635	0.157601	0.181293	0.233378	0.22454	0.200459	0.166799	0.200595	0.221165	0.228186	0.189892	0.168114	0.171725	0.204286	0.211976	0.166389	0.164126	0.175627	0.197083	0.195799	0.185679	0.17212	0.184958	0.205629	0.191962	0.175768	0.162203	0.216342	0.243432	0.245961	0.204277	0.191076	0.213087	0.231192	0.228484	0.192338
0.179535	0.195223	0.208903	0.220262	0.183364	0.160512	0.165329	0.205548	0.228748	0.202907	0.182359	0.175378	0.205291	0.208601	0.197395	0.168727	0.185185	0.22319	0.226192	0.202325	0.160392	0.199419	0.221402	0.225926	0.20659	0.194859	0.194998	0.212145	0.216733	0.193845	0.173659	0.17266	0.220095	0.207806	0.180089	0.173533	0.187774	0.209222	0.210387	0.193219	0.168018	0.211073	0.23696	0.247259	0.211727	0.205716	0.236203	0.246349	0.236185	0.195878
0.168532	0.193962	0.211824	0.220937	0.179109	0.157091	0.172026	0.205512	0.225546	0.210217	0.188113	0.177988	0.210103	0.208379	0.190162	0.15906	0.178707	0.222032	0.221101	0.196821	0.156957	0.191184	0.211783	0.21842	0.195209	0.18369	0.190006	0.21722	0.228127	0.203638	0.183134	0.179211	0.216158	0.208301	0.186621	0.17209	0.191011	0.221141	0.216156	0.192987	0.161688	0.195571	0.216437	0.225485	0.198307	0.202803	0.246266	0.250454	0.237587	0.202752
0.158509	0.190579	0.212434	0.222479	0.180192	0.158988	0.17688	0.206098	0.224002	0.213703	0.194184	0.185333	0.21679	0.212161	0.189892	0.153639	0.174662	0.221999	0.215812	0.192622	0.158404	0.188465	0.206718	0.212872	0.185071	0.172774	0.183791	0.221214	0.237503	0.208083	0.191321	0.18738	0.2093	0.206514	0.192732	0.169792	0.191948	0.229024	0.217498	0.187568	0.149774	0.183588	0.203341	0.210326	0.189258	0.198807	0.245921	0.248386	0.235732	0.205086
0.164555	0.187396	0.206873	0.222461	0.192664	0.170977	0.167387	0.208184	0.232473	0.205573	0.195392	0.19769	0.223923	0.226139	0.212744	0.171753	0.183173	0.219494	0.214047	0.196243	0.170807	0.204368	0.21944	0.215572	0.194995	0.185234	0.191315	0.224053	0.23764	0.209151	0.196182	0.194066	0.210962	0.205672	0.190482	0.166969	0.186636	0.221393	0.214872	0.179214	0.130567	0.186917	0.218036	0.226245	0.204114	0.202504	0.226245	0.236835	0.229152	0.193576
0.159066	0.190551	0.213245	0.225778	0.192215	0.172338	0.17931	0.211651	0.230461	0.21128	0.190708	0.185751	0.229576	0.233894	0.218577	0.18642	0.192913	0.21825	0.216983	0.194056	0.156764	0.191178	0.212965	0.221816	0.19894	0.188545	0.197183	0.222877	0.234532	0.215941	0.20293	0.19894	0.215144	0.205754	0.185272	0.156464	0.180052	0.222013	0.2143	0.185026	0.146746	0.195589	0.223012	0.230983	0.20647	0.20459	0.23065	0.236435	0.238147	0.236257
0.148998	0.191896	0.218982	0.227794	0.18658	0.168469	0.19231	0.213479	0.2257	0.219803	0.186009	0.169904	0.231281	0.235494	0.215605	0.191705	0.198114	0.219342	0.220094	0.19007	0.139128	0.173622	0.202824	0.226605	0.198801	0.186509	0.198606	0.220485	0.231064	0.218251	0.20421	0.199094	0.217995	0.206348	0.18166	0.147802	0.175432	0.224457	0.214107	0.193732	0.170332	0.205575	0.225216	0.230689	0.20352	0.203915	0.238239	0.238165	0.247247	0.276476
0.136815	0.177613	0.206059	0.220229	0.178354	0.158719	0.180426	0.207068	0.224491	0.22048	0.189247	0.171859	0.219663	0.221639	0.201545	0.16525	0.18402	0.227791	0.217497	0.186989	0.143441	0.178602	0.204509	0.220934	0.190921	0.17613	0.185017	0.218824	0.23061	0.195397	0.181702	0.183379	0.212266	0.20768	0.188267	0.156725	0.180166	0.222783	0.212598	0.194445	0.174652	0.213408	0.229853	0.226037	0.196933	0.194716	0.225497	0.233031	0.235609	0.233584
0.14201	0.179393	0.205553	0.21874	0.182288	0.161824	0.172216	0.205005	0.224911	0.209277	0.183057	0.171932	0.215761	0.220102	0.203477	0.16369	0.178328	0.218283	0.21012	0.181764	0.140391	0.177873	0.203312	0.216413	0.190724	0.178124	0.185818	0.218741	0.231344	0.200035	0.185475	0.186566	0.218449	0.210364	0.187627	0.162252	0.186706	0.228811	0.22484	0.20472	0.17737	0.207738	0.223928	0.227243	0.200821	0.199028	0.227558	0.229669	0.2287	0.226672
0.151411	0.186434	0.209894	0.21999	0.192105	0.172231	0.169401	0.20541	0.224924	0.195275	0.175037	0.17282	0.217607	0.225301	0.212502	0.174166	0.178133	0.203096	0.202221	0.176285	0.133739	0.17438	0.201164	0.213754	0.192608	0.182943	0.19106	0.218561	0.231885	0.214146	0.199674	0.198113	0.228277	0.213364	0.184924	0.165144	0.19345	0.238964	0.241166	0.217611	0.180109	0.196948	0.212988	0.228303	0.207721	0.208109	0.234472	0.226952	0.223739	0.23267
0.131983	0.175801	0.205688	0.219474	0.201005	0.188732	0.189993	0.207865	0.21699	0.201481	0.185604	0.185154	0.232051	0.234653	0.216093	0.182678	0.186667	0.208987	0.206413	0.17609	0.127388	0.171306	0.202135	0.219556	0.183203	0.166117	0.178701	0.212617	0.227318	0.201104	0.19688	0.203086	0.22333	0.214048	0.192228	0.161806	0.195662	0.251134	0.239621	0.216616	0.188187	0.196446	0.203486	0.209418	0.200351	0.20457	0.225132	0.222703	0.216195	0.206476
0.133809	0.173194	0.199823	0.211709	0.195162	0.186696	0.19423	0.209853	0.216728	0.202036	0.185819	0.184623	0.230513	0.234724	0.218624	0.186671	0.189315	0.208764	0.203855	0.175679	0.132394	0.176488	0.204882	0.217194	0.176805	0.157968	0.17187	0.207635	0.223084	0.195439	0.188118	0.193153	0.218246	0.213738	0.196377	0.169292	0.196406	0.241781	0.230899	0.207373	0.177858	0.188429	0.196437	0.202119	0.209694	0.215239	0.218295	0.216042	0.208689	0.193794
0.14966	0.176332	0.193759	0.200501	0.180608	0.172944	0.187506	0.21132	0.221551	0.199489	0.179644	0.175845	0.21909	0.228788	0.219823	0.187159	0.187931	0.204899	0.197951	0.176074	0.145009	0.186264	0.208148	0.210189	0.173075	0.15608	0.169041	0.203672	0.21951	0.195139	0.176676	0.175056	0.213833	0.213024	0.198225	0.182835	0.196069	0.219617	0.217847	0.19298	0.156129	0.176176	0.19137	0.202157	0.22621	0.231041	0.212352	0.207708	0.201259	0.189745
0.159936	0.184365	0.202099	0.212095	0.185781	0.172112	0.182485	0.209611	0.224725	0.208193	0.183082	0.174229	0.222187	0.227141	0.211418	0.180651	0.185756	0.208801	0.211125	0.191334	0.156435	0.180538	0.200739	0.216945	0.179227	0.160275	0.170312	0.20544	0.222704	0.200665	0.186437	0.186967	0.221323	0.216491	0.197481	0.176613	0.194385	0.224841	0.213006	0.185354	0.150891	0.17718	0.191283	0.194321	0.178204	0.176925	0.193934	0.198736	0.194617	0.177752
0.166545	0.187911	0.204336	0.215052	0.182019	0.164105	0.174982	0.207255	0.227569	0.214674	0.195964	0.189039	0.222959	0.223781	0.207392	0.173302	0.183472	0.21537	0.218121	0.199656	0.166559	0.185562	0.203964	0.221751	0.18193	0.159414	0.164109	0.205849	0.225953	0.196855	0.184622	0.188312	0.223434	0.220764	0.202917	0.177439	0.195054	0.226975	0.212771	0.182671	0.146397	0.181623	0.196535	0.193001	0.166256	0.160666	0.181089	0.189399	0.18882	0.175533
0.169826	0.187382	0.201031	0.210166	0.170142	0.149584	0.165226	0.204312	0.230112	0.219135	0.217421	0.218767	0.221621	0.218864	0.207342	0.165187	0.181088	0.22436	0.219507	0.20168	0.175501	0.200346	0.216843	0.224787	0.1815	0.153964	0.151119	0.205024	0.229253	0.184567	0.172298	0.18006	0.22066	0.225768	0.213962	0.184663	0.19786	0.226304	0.216719	0.184478	0.142577	0.189189	0.206635	0.197596	0.18705	0.178784	0.173307	0.17973	0.183789	0.182189
0.145718	0.181687	0.205424	0.215023	0.174986	0.152719	0.164072	0.199135	0.220028	0.20217	0.187387	0.185743	0.221556	0.226569	0.211743	0.162388	0.171777	0.210233	0.21202	0.193542	0.161387	0.188628	0.207377	0.217427	0.17287	0.153747	0.172802	0.206956	0.22026	0.191107	0.16894	0.168647	0.221227	0.215585	0.192384	0.180032	0.192708	0.213774	0.208584	0.184644	0.152458	0.189586	0.207959	0.209302	0.214577	0.218489	0.220689	0.207043	0.196258	0.192537
0.141609	0.181065	0.207694	0.219498	0.182261	0.161257	0.171413	0.200866	0.218024	0.202017	0.176727	0.168757	0.221422	0.23225	0.219946	0.178762	0.181461	0.206931	0.214268	0.197221	0.163236	0.185182	0.20294	0.21641	0.177954	0.162669	0.182297	0.209448	0.219086	0.194304	0.169842	0.166859	0.219717	0.212673	0.187822	0.175135	0.188597	0.210962	0.206787	0.190076	0.167992	0.194461	0.210061	0.21579	0.218361	0.225383	0.23785	0.22137	0.205111	0.193575
0.162172	0.186674	0.207275	0.223366	0.192237	0.176088	0.188934	0.211014	0.22601	0.222578	0.190336	0.172159	0.221186	0.23529	0.232696	0.21832	0.214296	0.217106	0.228458	0.21539	0.184795	0.192165	0.204937	0.223243	0.199798	0.1826	0.17649	0.212578	0.227581	0.193168	0.17578	0.176799	0.215636	0.218807	0.20439	0.170092	0.185868	0.220114	0.21286	0.201921	0.190182	0.204877	0.213235	0.21584	0.193237	0.192144	0.217526	0.219392	0.209317	0.183262
0.210806	0.208349	0.209457	0.214686	0.18542	0.17115	0.184356	0.213306	0.230863	0.218455	0.189057	0.173048	0.2122	0.220894	0.215526	0.202257	0.21275	0.234897	0.241312	0.22636	0.196459	0.212184	0.21983	0.219198	0.186207	0.172717	0.187925	0.216675	0.224071	0.188446	0.168088	0.170982	0.225385	0.22968	0.212968	0.182712	0.185396	0.200299	0.18834	0.173817	0.161473	0.210205	0.229929	0.223313	0.196404	0.192415	0.216536	0.21772	0.205189	0.173689
0.229207	0.220473	0.214973	0.213213	0.186467	0.17363	0.18543	0.215442	0.232027	0.213421	0.1864	0.173209	0.209286	0.214124	0.204594	0.187226	0.205597	0.240431	0.242254	0.228983	0.205418	0.222597	0.226747	0.217552	0.177745	0.165913	0.194293	0.218025	0.22192	0.189996	0.164898	0.16585	0.230669	0.23557	0.2172	0.18981	0.187293	0.193986	0.180292	0.173182	0.173437	0.219078	0.23616	0.22731	0.201367	0.196079	0.216108	0.218937	0.207531	0.175442
0.193953	0.214561	0.225546	0.22541	0.202899	0.191217	0.199072	0.218506	0.227634	0.210618	0.183732	0.172557	0.217617	0.222447	0.208367	0.182259	0.194457	0.224779	0.223922	0.219044	0.211444	0.215339	0.218683	0.221464	0.183006	0.168633	0.189783	0.214738	0.223797	0.20234	0.17112	0.164211	0.226571	0.2326	0.215527	0.18522	0.192721	0.21411	0.203781	0.223473	0.259563	0.234512	0.223249	0.224507	0.205003	0.200245	0.213687	0.224829	0.221705	0.195603
0.202051	0.203303	0.210136	0.223419	0.225556	0.217034	0.193302	0.211963	0.22538	0.212341	0.192309	0.184205	0.218372	0.22471	0.21537	0.185441	0.198172	0.23057	0.223711	0.226226	0.23526	0.223032	0.220923	0.22918	0.198077	0.178887	0.178412	0.2105	0.224761	0.197992	0.18094	0.18184	0.223747	0.225818	0.209974	0.178645	0.190724	0.218799	0.210788	0.213386	0.222673	0.224295	0.223344	0.220058	0.226321	0.227776	0.223257	0.230764	0.223325	0.189641
0.220001	0.1999	0.197846	0.216651	0.233663	0.227778	0.18653	0.208312	0.225607	0.210622	0.193238	0.186689	0.215195	0.223217	0.218551	0.193312	0.204604	0.232312	0.222663	0.225923	0.23831	0.226256	0.224296	0.232677	0.211416	0.193948	0.183472	0.210898	0.222006	0.19361	0.185239	0.191757	0.225123	0.223743	0.205967	0.171696	0.186404	0.219704	0.215838	0.202476	0.185608	0.214298	0.224908	0.2191	0.240573	0.247084	0.235037	0.236446	0.224257	0.187809
0.242007	0.216445	0.203473	0.205056	0.206358	0.201085	0.185629	0.215207	0.230533	0.199245	0.172215	0.16336	0.206324	0.21579	0.211759	0.208341	0.21094	0.215942	0.212139	0.201572	0.187082	0.213141	0.22591	0.225066	0.21674	0.216694	0.228456	0.222147	0.211246	0.196145	0.175579	0.176215	0.23544	0.233881	0.207073	0.164737	0.179957	0.218539	0.223375	0.214994	0.199667	0.21554	0.224337	0.226707	0.231491	0.238065	0.246778	0.241541	0.228893	0.206229
0.260882	0.221746	0.204594	0.212854	0.185338	0.17157	0.183495	0.206524	0.217214	0.197596	0.167184	0.154014	0.202517	0.215228	0.212642	0.206569	0.212669	0.223844	0.219124	0.202591	0.178529	0.20343	0.216533	0.217552	0.204031	0.200521	0.21162	0.215273	0.210289	0.191017	0.178555	0.183953	0.231862	0.230653	0.206097	0.157565	0.174439	0.217185	0.217155	0.21286	0.206893	0.219872	0.227925	0.231505	0.220044	0.220083	0.234299	0.23202	0.223138	0.205947
0.290556	0.232599	0.209072	0.225339	0.177659	0.155253	0.179861	0.196982	0.206106	0.200879	0.175082	0.161572	0.202885	0.216585	0.216682	0.20557	0.215094	0.233523	0.227629	0.214362	0.196246	0.203879	0.209587	0.213322	0.192808	0.181997	0.185958	0.206067	0.211621	0.186185	0.183086	0.193285	0.224795	0.223441	0.204281	0.160593	0.175802	0.213641	0.208587	0.206701	0.207858	0.223039	0.23073	0.23162	0.212214	0.207822	0.221949	0.223593	0.218509	0.204306
0.358426	0.272402	0.228834	0.234338	0.20735	0.184647	0.172533	0.199705	0.219842	0.210824	0.209618	0.210657	0.211945	0.217551	0.223583	0.223328	0.224245	0.225524	0.224158	0.236621	0.258257	0.234127	0.221181	0.219693	0.203855	0.193436	0.191316	0.206787	0.210927	0.189733	0.180465	0.185305	0.219803	0.216183	0.201744	0.197041	0.198677	0.203154	0.205671	0.201596	0.195042	0.219428	0.226966	0.219207	0.218447	0.222856	0.233434	0.23286	0.227588	0.216316
0.329452	0.259558	0.225812	0.233848	0.212087	0.191594	0.176682	0.196276	0.209249	0.195674	0.186776	0.185801	0.205035	0.21204	0.213618	0.213056	0.215714	0.219743	0.219795	0.219463	0.218803	0.217089	0.218176	0.222133	0.198307	0.183244	0.181875	0.204464	0.215531	0.199376	0.190413	0.191357	0.213841	0.205884	0.191246	0.191987	0.201137	0.2131	0.216195	0.213259	0.207259	0.217139	0.221066	0.219587	0.20884	0.209747	0.224932	0.23534	0.233598	0.212712
0.262352	0.227578	0.215845	0.230743	0.206176	0.18713	0.181439	0.191205	0.194703	0.179263	0.154086	0.145058	0.193481	0.204236	0.200185	0.198577	0.207508	0.220675	0.218674	0.193287	0.15235	0.187495	0.211179	0.223125	0.192172	0.172303	0.170223	0.200945	0.219088	0.205916	0.199949	0.199615	0.209659	0.199187	0.183119	0.173173	0.19505	0.22785	0.228938	0.226967	0.222763	0.21599	0.216386	0.223292	0.194738	0.189457	0.212937	0.234977	0.236487	0.204653
0.213865	0.213905	0.220674	0.23522	0.200828	0.173722	0.163862	0.191342	0.213786	0.21204	0.198021	0.186601	0.193464	0.199001	0.206325	0.22464	0.240207	0.251245	0.236218	0.20816	0.172055	0.198189	0.216033	0.225385	0.219838	0.205508	0.180034	0.198024	0.205505	0.182958	0.179481	0.188088	0.216793	0.217777	0.204865	0.175622	0.190261	0.22199	0.223277	0.213997	0.199648	0.217766	0.22272	0.215718	0.192645	0.194649	0.227319	0.235031	0.230114	0.208305
0.205325	0.212742	0.221231	0.230959	0.188082	0.162694	0.170848	0.198624	0.221404	0.226465	0.214599	0.200571	0.194245	0.197292	0.209317	0.245744	0.255706	0.249968	0.237906	0.219754	0.19799	0.210154	0.220616	0.229335	0.233925	0.224344	0.195579	0.201084	0.200012	0.178449	0.171899	0.181482	0.224158	0.229668	0.215389	0.174724	0.187831	0.222723	0.225813	0.217485	0.203306	0.218407	0.222385	0.216264	0.19044	0.192948	0.230124	0.23319	0.228251	0.215358
0.21482	0.216355	0.219329	0.223965	0.175065	0.156118	0.190194	0.209019	0.222035	0.228158	0.213718	0.198253	0.197024	0.199242	0.210687	0.259101	0.257619	0.230824	0.229697	0.228333	0.226732	0.223412	0.225927	0.234422	0.240574	0.234582	0.212077	0.207205	0.199774	0.183335	0.172726	0.179933	0.230127	0.234886	0.216457	0.169669	0.185919	0.22776	0.232663	0.228685	0.219224	0.217987	0.218833	0.22157	0.188269	0.187101	0.225452	0.229445	0.228002	0.222844
0.16615	0.192987	0.218318	0.241909	0.203719	0.180087	0.186557	0.20788	0.22113	0.211818	0.201276	0.197447	0.215118	0.216852	0.214615	0.224235	0.225985	0.22295	0.217012	0.226242	0.246332	0.242061	0.240197	0.2408	0.253835	0.244508	0.203763	0.208255	0.203874	0.172084	0.180871	0.199755	0.220665	0.213142	0.189669	0.142866	0.175063	0.236573	0.233738	0.218743	0.197873	0.213706	0.222903	0.226075	0.187117	0.180884	0.214982	0.217908	0.216937	0.214287
0.165853	0.191392	0.218487	0.247379	0.20881	0.18073	0.177116	0.207805	0.22957	0.219949	0.207831	0.203198	0.223491	0.225733	0.218749	0.202864	0.205508	0.217008	0.214205	0.222088	0.237765	0.240819	0.23859	0.230949	0.255721	0.251223	0.204625	0.21065	0.20661	0.171161	0.177635	0.195494	0.217942	0.208745	0.184693	0.145923	0.177508	0.23466	0.230981	0.211228	0.184051	0.210745	0.221467	0.217687	0.187347	0.183743	0.21297	0.216089	0.214727	0.209969
0.203141	0.206796	0.219479	0.242599	0.195401	0.163431	0.163636	0.208486	0.244879	0.247151	0.229259	0.214079	0.224198	0.227679	0.223214	0.193966	0.195372	0.212879	0.219437	0.21667	0.207546	0.223697	0.224159	0.208548	0.248189	0.254755	0.212626	0.214018	0.208218	0.17855	0.165715	0.172579	0.220751	0.218207	0.197017	0.172277	0.19033	0.224492	0.2253	0.205994	0.176979	0.208844	0.215463	0.199156	0.18818	0.193164	0.217431	0.22182	0.219543	0.209363
0.168557	0.194146	0.213631	0.226059	0.20653	0.190678	0.184409	0.203721	0.224959	0.241084	0.228591	0.217185	0.233252	0.234315	0.236533	0.273033	0.259538	0.222741	0.229736	0.232645	0.231865	0.213084	0.206889	0.213589	0.22602	0.225674	0.207459	0.211471	0.208208	0.186049	0.179417	0.188552	0.229515	0.222444	0.195984	0.159446	0.185636	0.234478	0.228157	0.218624	0.207584	0.206933	0.201938	0.192999	0.161346	0.162532	0.203899	0.213049	0.219184	0.225241
0.159279	0.185812	0.205507	0.2173	0.211243	0.202507	0.191769	0.204267	0.220881	0.237897	0.225814	0.214442	0.229809	0.230089	0.232887	0.276574	0.270154	0.23904	0.240074	0.237917	0.232797	0.210941	0.203759	0.211608	0.219576	0.219293	0.207688	0.213131	0.209065	0.183189	0.178431	0.190187	0.232374	0.228638	0.20334	0.156659	0.18279	0.235631	0.22715	0.219035	0.211344	0.206402	0.200422	0.193497	0.159739	0.158532	0.197216	0.207228	0.213762	0.218929
0.177206	0.182117	0.194939	0.216905	0.20906	0.197762	0.184708	0.210522	0.233834	0.237807	0.220767	0.205412	0.212933	0.214185	0.211003	0.198923	0.223203	0.262261	0.250454	0.231683	0.208585	0.217907	0.21583	0.202079	0.230034	0.237313	0.213717	0.219314	0.210854	0.169193	0.161654	0.17641	0.228885	0.236937	0.219716	0.164668	0.181933	0.22729	0.221992	0.206312	0.186246	0.207355	0.211813	0.201149	0.185251	0.183159	0.197897	0.204578	0.202898	0.188764
0.174473	0.187806	0.205856	0.229361	0.217917	0.202708	0.185881	0.209339	0.226304	0.214913	0.21239	0.214373	0.222608	0.224065	0.219778	0.201382	0.213082	0.238078	0.23029	0.217678	0.202293	0.216574	0.221836	0.217861	0.222645	0.226065	0.227086	0.224397	0.20916	0.171451	0.161829	0.174729	0.229559	0.233255	0.21292	0.168685	0.182813	0.219505	0.214612	0.200251	0.181886	0.200993	0.210249	0.210558	0.186465	0.184617	0.210121	0.211079	0.204767	0.190264
0.170985	0.19062	0.211306	0.23321	0.223096	0.208342	0.190255	0.207575	0.219381	0.206673	0.215297	0.227079	0.230478	0.232568	0.229825	0.206767	0.207902	0.221082	0.219808	0.215854	0.210222	0.216652	0.221474	0.22465	0.222219	0.22343	0.229973	0.227709	0.214305	0.182277	0.169339	0.17636	0.224009	0.225301	0.205693	0.167861	0.18554	0.223883	0.217445	0.197621	0.17183	0.194262	0.208795	0.216155	0.190951	0.188172	0.213085	0.213902	0.206237	0.188333
0.168118	0.188515	0.207101	0.223594	0.222062	0.214165	0.198562	0.205589	0.215024	0.221436	0.234742	0.243695	0.233555	0.236958	0.239172	0.20975	0.206798	0.21836	0.225804	0.232228	0.237168	0.219449	0.212435	0.216387	0.233305	0.235627	0.217146	0.228561	0.229596	0.204109	0.186022	0.181763	0.209146	0.21218	0.19976	0.160391	0.190787	0.245742	0.23518	0.199385	0.151853	0.187603	0.20857	0.216115	0.20216	0.196664	0.20175	0.210666	0.206081	0.178844
0.172986	0.188172	0.205779	0.226185	0.214206	0.204553	0.202434	0.212014	0.227634	0.251916	0.269696	0.271314	0.229143	0.220312	0.225642	0.233802	0.231019	0.223694	0.230841	0.24339	0.259068	0.242259	0.230038	0.222516	0.225652	0.224107	0.215499	0.225873	0.22216	0.187649	0.163567	0.161682	0.21145	0.217416	0.203372	0.171088	0.193128	0.234415	0.225483	0.19595	0.157373	0.195247	0.215389	0.219431	0.189312	0.182761	0.205312	0.20905	0.199137	0.169741
0.17663	0.18806	0.205033	0.228414	0.207391	0.19665	0.207262	0.216939	0.233056	0.263238	0.276193	0.270866	0.224347	0.211112	0.215643	0.240149	0.241313	0.231092	0.236889	0.254364	0.279406	0.260049	0.243982	0.231285	0.219092	0.214202	0.219294	0.225204	0.215653	0.177117	0.14988	0.149941	0.214448	0.221492	0.205219	0.176414	0.193987	0.227891	0.218286	0.194656	0.165889	0.20504	0.22466	0.226544	0.183873	0.174588	0.206471	0.208831	0.197769	0.16921
0.175668	0.187899	0.204598	0.22646	0.20456	0.196496	0.215227	0.216526	0.219531	0.232457	0.222379	0.212159	0.220931	0.222523	0.219091	0.205725	0.217045	0.240255	0.245196	0.266453	0.298113	0.262284	0.243158	0.241143	0.220013	0.214216	0.2306	0.229509	0.217437	0.189122	0.164546	0.161834	0.213926	0.218065	0.200886	0.166023	0.192757	0.240245	0.2238	0.199049	0.173035	0.214986	0.236742	0.24016	0.199832	0.184042	0.198671	0.210897	0.209284	0.18541
0.171248	0.191205	0.212794	0.236268	0.211627	0.198415	0.208789	0.211623	0.215041	0.222418	0.232213	0.235795	0.218396	0.213631	0.212018	0.201019	0.215401	0.241112	0.240203	0.25691	0.285251	0.253656	0.239584	0.24346	0.218657	0.203302	0.202638	0.221476	0.222939	0.187354	0.165491	0.16491	0.211629	0.217487	0.204673	0.174829	0.195228	0.233106	0.222456	0.195348	0.162613	0.215829	0.238797	0.2343	0.21271	0.20242	0.206091	0.212014	0.204506	0.174699
0.174278	0.197394	0.220254	0.242819	0.21747	0.199673	0.199412	0.207206	0.215203	0.220734	0.249122	0.264083	0.218806	0.206932	0.208454	0.209063	0.221525	0.238126	0.232203	0.241266	0.260613	0.241475	0.235486	0.242967	0.215355	0.19301	0.180007	0.213977	0.226229	0.186734	0.164777	0.164467	0.210121	0.215777	0.204653	0.182671	0.197153	0.224885	0.221082	0.193393	0.155518	0.210934	0.232697	0.223902	0.216494	0.212236	0.211778	0.212017	0.199115	0.164626
0.20034	0.209191	0.219739	0.232248	0.213115	0.197673	0.191796	0.207221	0.222053	0.227942	0.241862	0.248621	0.226772	0.220283	0.221859	0.232013	0.233623	0.230196	0.225016	0.223588	0.225046	0.226915	0.23183	0.239866	0.208224	0.191958	0.199175	0.216446	0.220823	0.198773	0.168902	0.160332	0.212018	0.208971	0.188493	0.174628	0.195021	0.227074	0.224343	0.201844	0.169733	0.196392	0.210881	0.214319	0.197181	0.192174	0.202189	0.209582	0.203239	0.174833
0.209996	0.204559	0.211323	0.23219	0.213197	0.201282	0.205189	0.215682	0.225342	0.230853	0.220485	0.210909	0.217152	0.215649	0.214923	0.232758	0.244186	0.250185	0.240403	0.234837	0.232429	0.227756	0.22907	0.236516	0.198159	0.178163	0.186114	0.211796	0.221413	0.19685	0.176334	0.172973	0.21194	0.211857	0.195633	0.169736	0.193758	0.235098	0.227897	0.204434	0.173759	0.202238	0.217943	0.222048	0.197167	0.186267	0.192761	0.209962	0.209027	0.176827
0.215279	0.197225	0.201955	0.23302	0.213483	0.204041	0.216412	0.223179	0.228292	0.231897	0.205017	0.184098	0.207094	0.207778	0.204314	0.224131	0.248057	0.270253	0.2569	0.248852	0.24454	0.229679	0.225636	0.232674	0.190624	0.166004	0.168252	0.206807	0.223705	0.191539	0.180971	0.184331	0.21109	0.215846	0.205902	0.168757	0.193883	0.241045	0.230487	0.205437	0.175006	0.213593	0.232518	0.233588	0.203956	0.188163	0.189616	0.211591	0.212328	0.175253
0.227805	0.204166	0.200902	0.221189	0.207712	0.194511	0.18583	0.213486	0.235361	0.231814	0.236269	0.237588	0.222589	0.214366	0.210001	0.21084	0.2263	0.247166	0.242889	0.229402	0.209559	0.212146	0.217989	0.227165	0.198254	0.180539	0.180478	0.211483	0.223786	0.193787	0.168753	0.164197	0.210085	0.209354	0.192996	0.17925	0.19846	0.229208	0.228583	0.208921	0.18049	0.216268	0.23358	0.234123	0.209184	0.200693	0.212538	0.214068	0.202625	0.171526
0.20964	0.199558	0.202529	0.220586	0.225117	0.217577	0.192916	0.211281	0.226225	0.218371	0.228615	0.238168	0.230334	0.224835	0.222496	0.230597	0.23193	0.230266	0.235901	0.227078	0.207813	0.20884	0.217072	0.232685	0.196011	0.176042	0.18214	0.20865	0.219623	0.196753	0.172306	0.166253	0.209128	0.206051	0.187203	0.169499	0.193813	0.232416	0.22827	0.211083	0.188179	0.213762	0.227464	0.230377	0.205058	0.196141	0.207543	0.217314	0.214011	0.189577
0.181941	0.191054	0.20515	0.225006	0.247805	0.248662	0.215068	0.213071	0.21232	0.202841	0.205203	0.213778	0.231293	0.234405	0.236242	0.25974	0.247542	0.219797	0.23289	0.233444	0.22438	0.214831	0.220411	0.241487	0.189856	0.163975	0.177796	0.203037	0.214943	0.199274	0.182387	0.178415	0.208862	0.205604	0.186612	0.152284	0.184888	0.240293	0.22786	0.211433	0.194346	0.209142	0.219338	0.225358	0.198422	0.186233	0.192422	0.220626	0.232362	0.213859
0.201803	0.198196	0.20481	0.223237	0.220576	0.213864	0.203408	0.21543	0.225444	0.223076	0.215292	0.209092	0.212295	0.222591	0.23314	0.231253	0.231466	0.232665	0.232102	0.237867	0.247757	0.234397	0.229125	0.23214	0.192834	0.169294	0.169932	0.205805	0.222704	0.195791	0.179921	0.17965	0.213461	0.213824	0.196832	0.157861	0.179948	0.224805	0.220673	0.203595	0.180993	0.208872	0.223944	0.227388	0.20917	0.202435	0.209951	0.221474	0.221049	0.200483
0.195676	0.197148	0.204796	0.219584	0.220409	0.212958	0.194339	0.214472	0.232884	0.233665	0.216468	0.201784	0.209941	0.221132	0.229277	0.217206	0.21911	0.228041	0.229234	0.230053	0.230405	0.224946	0.224401	0.22889	0.195415	0.174799	0.174112	0.205906	0.221374	0.198624	0.184782	0.185497	0.218852	0.216356	0.196374	0.157161	0.176966	0.219284	0.217558	0.202863	0.182349	0.208016	0.222692	0.227389	0.210953	0.204244	0.20965	0.219364	0.218914	0.201197
0.173401	0.190871	0.204939	0.215075	0.238213	0.234568	0.187731	0.211357	0.235862	0.236853	0.21162	0.193374	0.218572	0.226148	0.224448	0.212797	0.209662	0.2125	0.225443	0.214783	0.187199	0.196828	0.210978	0.229759	0.197535	0.179988	0.185651	0.204119	0.214008	0.204838	0.193775	0.193913	0.224405	0.21525	0.189345	0.15222	0.175212	0.220523	0.216955	0.206613	0.193411	0.207134	0.217896	0.225968	0.207103	0.19689	0.197575	0.21547	0.222995	0.210974
0.197327	0.196409	0.203585	0.220116	0.230766	0.224685	0.193319	0.212259	0.230576	0.229438	0.213027	0.200028	0.210324	0.213566	0.211202	0.195915	0.205407	0.227083	0.232621	0.224154	0.2056	0.207707	0.214578	0.226328	0.196143	0.176334	0.173289	0.202522	0.215158	0.189121	0.181425	0.188273	0.222072	0.222241	0.202607	0.151735	0.170228	0.215224	0.208727	0.199086	0.189501	0.213954	0.225383	0.224987	0.217949	0.210746	0.203442	0.217908	0.220877	0.201768
0.197322	0.193726	0.199563	0.216304	0.221234	0.21442	0.190788	0.215575	0.233647	0.219954	0.203816	0.194064	0.205847	0.210008	0.208512	0.194939	0.204435	0.224861	0.226639	0.216665	0.198439	0.204312	0.21232	0.222515	0.194988	0.175034	0.16774	0.198608	0.212841	0.186918	0.175403	0.181492	0.224873	0.228759	0.210469	0.159689	0.175296	0.216713	0.211761	0.206065	0.201025	0.214073	0.221417	0.223581	0.219031	0.215836	0.214383	0.222688	0.218974	0.194142
0.174511	0.183208	0.192999	0.204055	0.209714	0.203789	0.18052	0.221191	0.244682	0.208499	0.184486	0.176077	0.204964	0.215049	0.215878	0.209121	0.206594	0.206626	0.208117	0.193112	0.166918	0.187314	0.20448	0.218338	0.19406	0.175975	0.168685	0.192486	0.207221	0.197593	0.175411	0.173625	0.232567	0.234827	0.213186	0.175687	0.189943	0.224669	0.225528	0.226865	0.227255	0.207806	0.206535	0.22177	0.210809	0.212571	0.23016	0.229698	0.217277	0.188021
0.172468	0.209012	0.226622	0.222347	0.204266	0.187717	0.175222	0.209402	0.232617	0.215634	0.198263	0.193144	0.225705	0.228402	0.216707	0.194412	0.201775	0.222858	0.217045	0.199609	0.17454	0.190355	0.207235	0.225208	0.19553	0.174217	0.167253	0.197048	0.213862	0.197661	0.186762	0.190019	0.22703	0.23034	0.215275	0.174616	0.191128	0.228858	0.220043	0.21516	0.213079	0.213194	0.216315	0.222166	0.201771	0.19621	0.209035	0.225396	0.224564	0.195089
0.173308	0.216073	0.237529	0.234353	0.201621	0.178169	0.172715	0.20541	0.229826	0.222841	0.208429	0.202619	0.229301	0.228993	0.214243	0.183141	0.195781	0.228802	0.223446	0.205225	0.178577	0.197833	0.215019	0.230083	0.200236	0.178972	0.172189	0.205042	0.221016	0.196021	0.184677	0.187882	0.220867	0.22677	0.215765	0.175866	0.191429	0.227318	0.216383	0.202756	0.18986	0.216817	0.22814	0.225267	0.200356	0.191019	0.200902	0.221033	0.223063	0.193959
0.177169	0.198116	0.218233	0.23739	0.202359	0.177106	0.173608	0.211899	0.239574	0.229556	0.212953	0.201316	0.210377	0.213064	0.207791	0.177159	0.188507	0.220554	0.225763	0.208774	0.176814	0.210334	0.228874	0.23207	0.208992	0.19211	0.185311	0.217073	0.228437	0.192539	0.165117	0.161373	0.214322	0.224703	0.214237	0.180612	0.191025	0.218598	0.215655	0.190483	0.156391	0.217824	0.241795	0.231748	0.208679	0.20047	0.210484	0.216946	0.210083	0.181969
0.173069	0.195496	0.216543	0.235993	0.206352	0.184471	0.18059	0.210536	0.231156	0.219702	0.204498	0.198257	0.222508	0.223374	0.211013	0.181105	0.187886	0.213167	0.218572	0.200666	0.16687	0.19636	0.220232	0.23835	0.20729	0.188563	0.189718	0.210279	0.216182	0.190121	0.166355	0.165469	0.222897	0.22941	0.214082	0.183063	0.195804	0.224876	0.218909	0.1944	0.162389	0.209095	0.229457	0.225899	0.204586	0.198302	0.210515	0.218668	0.212506	0.183551
0.168582	0.18971	0.211863	0.235201	0.207274	0.184867	0.177245	0.203398	0.221277	0.209349	0.196622	0.194404	0.224895	0.227865	0.216162	0.188033	0.19377	0.216703	0.222353	0.208017	0.179724	0.194972	0.215282	0.240778	0.20242	0.180998	0.186657	0.206679	0.21269	0.189154	0.168011	0.168724	0.225019	0.23016	0.213633	0.182417	0.19762	0.229723	0.221895	0.196321	0.163189	0.199489	0.216222	0.215187	0.199695	0.196114	0.207201	0.219601	0.216377	0.187411
0.164892	0.175658	0.198805	0.236263	0.20231	0.171722	0.155008	0.187759	0.212219	0.201177	0.192127	0.189506	0.204806	0.217521	0.222853	0.198272	0.209626	0.238883	0.246768	0.244119	0.233325	0.22011	0.220818	0.235788	0.194018	0.169582	0.172343	0.212034	0.227893	0.190489	0.16657	0.164914	0.213258	0.222854	0.212428	0.176861	0.193382	0.229352	0.223686	0.191831	0.147793	0.190164	0.206215	0.198366	0.195708	0.196026	0.19988	0.218111	0.219916	0.192699
0.172368	0.188744	0.207533	0.229112	0.194398	0.164959	0.150533	0.192123	0.222154	0.207355	0.194196	0.188337	0.203353	0.209457	0.206469	0.177653	0.196993	0.23943	0.245389	0.239135	0.223616	0.211014	0.215265	0.236779	0.197165	0.175247	0.18129	0.216521	0.230922	0.199512	0.168672	0.162431	0.220022	0.221625	0.201646	0.173866	0.19267	0.228317	0.223121	0.187969	0.138302	0.178454	0.199496	0.203185	0.188298	0.18706	0.202657	0.220705	0.219269	0.185607
0.174982	0.19587	0.213248	0.226569	0.192061	0.164326	0.152908	0.196692	0.228474	0.214771	0.193836	0.18296	0.208853	0.209307	0.196043	0.166855	0.188247	0.233415	0.236037	0.227103	0.209636	0.202378	0.212338	0.239937	0.200133	0.177514	0.182533	0.21484	0.230062	0.206903	0.174286	0.165911	0.226442	0.223202	0.197463	0.170928	0.191383	0.228496	0.222241	0.186764	0.137068	0.174066	0.198466	0.211427	0.182064	0.177384	0.203281	0.224885	0.223035	0.183487
0.160575	0.175618	0.201214	0.239007	0.204462	0.175235	0.16303	0.19206	0.216959	0.218191	0.184499	0.165726	0.221922	0.226948	0.211023	0.194459	0.202587	0.222214	0.220142	0.218148	0.216129	0.211426	0.221058	0.245372	0.197081	0.163391	0.154109	0.198848	0.22581	0.206669	0.18657	0.182988	0.223067	0.228534	0.213675	0.166886	0.187015	0.231894	0.22175	0.191601	0.152692	0.188311	0.209423	0.217362	0.180292	0.170314	0.193876	0.23087	0.239363	0.199236
0.150804	0.170711	0.197212	0.231334	0.201284	0.173378	0.156573	0.190795	0.216149	0.204208	0.179029	0.1697	0.219877	0.231104	0.222872	0.197554	0.197662	0.211339	0.217801	0.209204	0.19019	0.2072	0.222845	0.237092	0.193946	0.163163	0.1528	0.193856	0.216195	0.191306	0.174174	0.17665	0.225629	0.232203	0.215243	0.164469	0.178461	0.217884	0.213721	0.182741	0.139278	0.184186	0.206458	0.208174	0.179484	0.177081	0.207023	0.233003	0.236593	0.204176
0.143536	0.170328	0.195985	0.220329	0.195032	0.170444	0.152969	0.19348	0.219698	0.194544	0.178164	0.177259	0.216126	0.232088	0.23081	0.192107	0.188468	0.204758	0.221748	0.205986	0.167312	0.198699	0.219328	0.228938	0.191325	0.165738	0.159494	0.193325	0.208912	0.180884	0.163506	0.169158	0.228509	0.2329	0.211287	0.163309	0.172876	0.206113	0.207641	0.176583	0.129588	0.178022	0.200176	0.198467	0.177716	0.181537	0.215454	0.228755	0.226424	0.201641
0.139863	0.168737	0.195545	0.219963	0.195309	0.177891	0.177658	0.206209	0.226595	0.219199	0.189079	0.173842	0.223161	0.236931	0.228574	0.184008	0.185712	0.212782	0.232615	0.222718	0.191002	0.189988	0.204991	0.236403	0.190583	0.1627	0.16408	0.196168	0.215693	0.204435	0.186176	0.183557	0.225932	0.225077	0.204279	0.164729	0.182276	0.221414	0.216698	0.195003	0.165025	0.185081	0.197742	0.203688	0.171534	0.162623	0.182478	0.206529	0.211601	0.185009
0.128147	0.15566	0.183578	0.211964	0.189989	0.173871	0.172953	0.206475	0.232076	0.228378	0.194872	0.17446	0.219132	0.232011	0.224585	0.182329	0.19117	0.226102	0.23621	0.224613	0.197254	0.197694	0.209908	0.234181	0.190996	0.163391	0.161223	0.200836	0.225839	0.213581	0.196169	0.190765	0.219774	0.216944	0.197567	0.157159	0.179509	0.225212	0.220235	0.205191	0.185687	0.20289	0.209639	0.206894	0.174495	0.164431	0.181907	0.206281	0.211767	0.185332
0.117918	0.142239	0.170734	0.204054	0.184536	0.166918	0.158652	0.202181	0.235349	0.227761	0.196145	0.176253	0.212387	0.224898	0.221499	0.188341	0.201252	0.236023	0.233841	0.218958	0.195508	0.20939	0.220832	0.229775	0.192406	0.16622	0.158166	0.205439	0.233954	0.214223	0.197328	0.191908	0.214722	0.211627	0.192928	0.148808	0.173283	0.22361	0.220682	0.209636	0.195579	0.220284	0.224491	0.210086	0.180704	0.173941	0.194846	0.216048	0.219885	0.195289
0.136768	0.156424	0.182592	0.216287	0.192737	0.172925	0.165853	0.204228	0.229803	0.211709	0.185103	0.174284	0.218781	0.230523	0.228028	0.221213	0.216281	0.213157	0.21655	0.208904	0.193523	0.201344	0.216104	0.237972	0.196462	0.171522	0.173133	0.204982	0.221958	0.203963	0.181285	0.17735	0.225118	0.222986	0.199217	0.159175	0.178846	0.221147	0.217907	0.202871	0.182739	0.207674	0.219142	0.218382	0.181709	0.173579	0.200613	0.225755	0.234292	0.215965
0.133166	0.155516	0.184752	0.221948	0.196635	0.179111	0.181259	0.206824	0.222115	0.207062	0.181749	0.171635	0.216524	0.228288	0.225185	0.215504	0.207418	0.201482	0.206484	0.199284	0.183685	0.198563	0.217304	0.240001	0.19926	0.171805	0.166401	0.199251	0.216421	0.195187	0.178312	0.179566	0.2255	0.225877	0.204462	0.160275	0.17976	0.223043	0.215599	0.196725	0.173712	0.206769	0.223731	0.226078	0.183179	0.169808	0.192934	0.223153	0.232529	0.206763
0.118885	0.146506	0.180736	0.222606	0.197747	0.18457	0.197626	0.208953	0.21471	0.209217	0.183083	0.169104	0.209608	0.221435	0.216374	0.186634	0.184634	0.19745	0.202486	0.191511	0.169832	0.198389	0.221223	0.238196	0.201768	0.170466	0.149415	0.191561	0.214992	0.188366	0.182216	0.18935	0.218872	0.222168	0.207016	0.155831	0.178122	0.227348	0.214572	0.191937	0.167104	0.212036	0.233225	0.232852	0.185827	0.166186	0.180462	0.21424	0.221185	0.181324
0.144708	0.153586	0.175643	0.212931	0.197864	0.180165	0.164717	0.201532	0.226458	0.207201	0.18283	0.172983	0.211739	0.218294	0.206525	0.170075	0.174452	0.200743	0.216556	0.202249	0.166701	0.190005	0.213372	0.236803	0.210153	0.187096	0.171991	0.199753	0.214211	0.193581	0.170524	0.164351	0.203678	0.203305	0.185613	0.154563	0.180786	0.227804	0.225181	0.198548	0.160821	0.203504	0.227043	0.233199	0.198887	0.189471	0.21086	0.221961	0.216475	0.185417
0.149038	0.155366	0.176353	0.214284	0.204281	0.187981	0.167702	0.202868	0.22706	0.207878	0.180334	0.168454	0.211387	0.218693	0.205835	0.166172	0.173471	0.206027	0.226958	0.21716	0.185119	0.194767	0.21266	0.238997	0.207883	0.185553	0.178737	0.1991	0.208354	0.190382	0.162098	0.151301	0.192297	0.190221	0.172106	0.150175	0.186661	0.242848	0.238531	0.208549	0.165999	0.198358	0.21895	0.228856	0.194776	0.18755	0.213556	0.225436	0.220842	0.191442
0.135332	0.152708	0.181944	0.224887	0.21591	0.205925	0.200662	0.211501	0.21834	0.210852	0.176008	0.156916	0.208936	0.222072	0.212883	0.17295	0.180239	0.212949	0.23419	0.235479	0.221578	0.210625	0.218017	0.244201	0.1968	0.168887	0.172142	0.19104	0.198299	0.180121	0.156487	0.148412	0.184197	0.182107	0.165403	0.143368	0.195267	0.269961	0.254069	0.221302	0.180706	0.196124	0.209358	0.220612	0.176335	0.164563	0.193052	0.225325	0.232751	0.198984
0.140364	0.156383	0.184086	0.225293	0.209818	0.19217	0.178009	0.204255	0.224623	0.217897	0.182057	0.160345	0.206287	0.223533	0.220771	0.178638	0.183262	0.212842	0.229174	0.23488	0.23232	0.225649	0.230327	0.246631	0.216173	0.18921	0.169863	0.19341	0.203205	0.177067	0.159939	0.15715	0.186368	0.188793	0.181341	0.171916	0.207312	0.25624	0.24838	0.215642	0.170948	0.2024	0.219092	0.222382	0.185872	0.17759	0.204147	0.225076	0.223909	0.187465
0.145322	0.161028	0.18735	0.225941	0.212183	0.192628	0.170404	0.200407	0.224304	0.216363	0.181453	0.161765	0.211255	0.226943	0.222398	0.187229	0.190931	0.214987	0.224589	0.232052	0.237451	0.229116	0.233823	0.251889	0.228951	0.205422	0.183559	0.19693	0.200056	0.175626	0.157705	0.156343	0.194281	0.200437	0.19437	0.183983	0.210897	0.249453	0.243226	0.210476	0.165027	0.201481	0.219555	0.220939	0.187439	0.180052	0.204864	0.223753	0.220766	0.182909
0.150199	0.166768	0.191878	0.226861	0.224089	0.209123	0.179778	0.200394	0.21654	0.205149	0.173343	0.160918	0.224816	0.232552	0.216961	0.199094	0.20384	0.219673	0.220491	0.22671	0.236251	0.219545	0.227374	0.260338	0.234288	0.216996	0.215278	0.201747	0.187821	0.176004	0.149054	0.144768	0.208669	0.217676	0.204117	0.177456	0.20494	0.250488	0.238676	0.20587	0.163435	0.192443	0.209556	0.215869	0.180015	0.170596	0.193874	0.221218	0.224054	0.186207
0.149208	0.161004	0.190063	0.239075	0.213593	0.192151	0.186005	0.205272	0.220154	0.216526	0.175337	0.149896	0.204178	0.217794	0.211343	0.188239	0.201928	0.233126	0.235252	0.229358	0.21751	0.211725	0.223031	0.251843	0.222242	0.201169	0.195318	0.207113	0.209478	0.190039	0.163355	0.157031	0.20816	0.215604	0.203747	0.17625	0.200178	0.241955	0.233781	0.203515	0.163204	0.199426	0.218619	0.222348	0.195557	0.187777	0.203516	0.225303	0.223312	0.181536
0.153012	0.16266	0.191105	0.241276	0.208446	0.184065	0.182864	0.20598	0.222974	0.21815	0.177617	0.149875	0.191279	0.206282	0.205233	0.179085	0.196432	0.234874	0.242433	0.232429	0.209805	0.214012	0.225999	0.245956	0.214556	0.19159	0.18329	0.211081	0.223893	0.200129	0.173845	0.16633	0.209284	0.214275	0.202897	0.179491	0.197653	0.230772	0.226992	0.199595	0.161182	0.200242	0.221342	0.226133	0.203892	0.197567	0.210954	0.225392	0.219715	0.18099
0.164713	0.176793	0.197156	0.227094	0.213812	0.193041	0.165865	0.199843	0.223368	0.202569	0.179244	0.167616	0.193784	0.201879	0.198396	0.17495	0.187097	0.217943	0.236102	0.235281	0.220709	0.231423	0.23982	0.245845	0.215347	0.194423	0.188837	0.212871	0.22369	0.202772	0.176096	0.168577	0.214484	0.21615	0.202409	0.188897	0.198385	0.216604	0.217372	0.193063	0.156298	0.18999	0.212409	0.224593	0.198841	0.193296	0.21283	0.218718	0.212226	0.18755
0.170382	0.17875	0.199418	0.234304	0.220744	0.201011	0.177553	0.198123	0.2145	0.206067	0.180262	0.168405	0.213737	0.220979	0.209117	0.180205	0.187697	0.214395	0.228841	0.230575	0.222799	0.222364	0.232024	0.252025	0.220423	0.194869	0.180724	0.205997	0.219949	0.203333	0.181511	0.174426	0.208904	0.213814	0.204712	0.181334	0.200787	0.234451	0.222223	0.195964	0.164117	0.193239	0.213703	0.226306	0.203648	0.19313	0.197863	0.213134	0.216571	0.199074
0.167532	0.177416	0.200586	0.239113	0.223851	0.204314	0.184649	0.19668	0.208238	0.207366	0.181173	0.169966	0.225827	0.233488	0.217742	0.184043	0.188022	0.212209	0.226592	0.228018	0.219544	0.211861	0.223025	0.253493	0.222258	0.193652	0.172376	0.198706	0.214828	0.200484	0.182083	0.176533	0.20694	0.213489	0.205734	0.174826	0.200476	0.244727	0.227281	0.198414	0.165927	0.19754	0.21773	0.227547	0.209573	0.196761	0.190622	0.209689	0.216473	0.19938
0.149024	0.173318	0.200749	0.231804	0.2185	0.198271	0.172651	0.194335	0.210472	0.197738	0.182063	0.178785	0.215787	0.224486	0.216163	0.181809	0.184466	0.208385	0.235046	0.23244	0.208143	0.207197	0.218744	0.243089	0.215942	0.189786	0.168098	0.193439	0.208023	0.191256	0.171554	0.169679	0.216071	0.218737	0.20317	0.176164	0.193982	0.228616	0.22794	0.196782	0.151036	0.199516	0.224011	0.226726	0.214527	0.206895	0.205025	0.210317	0.203212	0.17476
0.150791	0.174002	0.200095	0.229519	0.218863	0.203757	0.18659	0.197498	0.206173	0.199973	0.18543	0.180869	0.213781	0.221998	0.2145	0.180213	0.188048	0.218547	0.238708	0.232427	0.206511	0.200545	0.214961	0.250256	0.213467	0.187132	0.179488	0.193638	0.202261	0.195345	0.17759	0.174369	0.215557	0.214684	0.197804	0.175862	0.194627	0.22805	0.225386	0.206613	0.180061	0.202219	0.215827	0.22167	0.209265	0.201783	0.200543	0.213529	0.214122	0.192311
0.15303	0.172459	0.197043	0.227588	0.217755	0.206343	0.197368	0.20044	0.204692	0.207119	0.191476	0.183062	0.211945	0.219358	0.212084	0.176686	0.189785	0.227334	0.238592	0.231575	0.210933	0.202281	0.216477	0.254077	0.211445	0.185594	0.187603	0.195685	0.201985	0.203507	0.188762	0.183231	0.211483	0.208203	0.192893	0.17368	0.195163	0.230467	0.22424	0.218255	0.212544	0.208563	0.210191	0.216912	0.203885	0.196245	0.195432	0.218079	0.227835	0.212984
0.14067	0.160567	0.187556	0.222741	0.207799	0.191272	0.17835	0.198386	0.216685	0.219407	0.203473	0.19089	0.204274	0.21113	0.207511	0.166956	0.18044	0.22103	0.231102	0.23175	0.225523	0.230349	0.233244	0.234163	0.20773	0.186392	0.173695	0.198872	0.217078	0.213188	0.202027	0.195304	0.204512	0.201888	0.191535	0.167242	0.189744	0.229427	0.229788	0.226203	0.220594	0.225083	0.22349	0.216377	0.206218	0.201476	0.203354	0.224541	0.230763	0.209611
0.179017	0.179862	0.194345	0.224591	0.214218	0.199614	0.183353	0.201518	0.216283	0.211392	0.197143	0.189148	0.208116	0.215813	0.213136	0.183105	0.186235	0.207631	0.224617	0.227272	0.219181	0.218542	0.221619	0.228504	0.2101	0.191127	0.172902	0.197259	0.214373	0.207752	0.193962	0.189375	0.213093	0.212018	0.197477	0.164311	0.184859	0.225894	0.226819	0.218801	0.206479	0.22144	0.22898	0.229782	0.205209	0.195006	0.202615	0.22246	0.229186	0.21262
0.218794	0.201317	0.203161	0.227335	0.224001	0.214381	0.198322	0.206873	0.211458	0.198719	0.185083	0.182608	0.214922	0.224765	0.222092	0.203474	0.196768	0.199002	0.220496	0.220848	0.205207	0.19609	0.204526	0.230942	0.214016	0.195055	0.17592	0.194868	0.207647	0.199774	0.182523	0.18052	0.223917	0.224592	0.205094	0.165255	0.183604	0.224334	0.222841	0.209575	0.190973	0.213461	0.230615	0.242925	0.202374	0.185074	0.196765	0.217768	0.226658	0.214343
0.174258	0.176724	0.192021	0.222147	0.219717	0.21635	0.215469	0.213018	0.208776	0.201284	0.179854	0.171454	0.21455	0.229946	0.227894	0.196639	0.201676	0.224696	0.225296	0.213935	0.194112	0.196779	0.213483	0.244564	0.214044	0.188273	0.172734	0.197545	0.214556	0.207331	0.19398	0.190634	0.217057	0.218806	0.207241	0.177475	0.197844	0.236181	0.229536	0.21956	0.208853	0.221923	0.228755	0.229922	0.197247	0.180399	0.183254	0.216532	0.227885	0.198808
0.182292	0.179522	0.189575	0.214448	0.209941	0.204223	0.200178	0.210176	0.215547	0.205994	0.181072	0.168912	0.208641	0.225073	0.22562	0.195892	0.198905	0.219223	0.228784	0.216679	0.189197	0.200939	0.21874	0.242749	0.215074	0.19184	0.177819	0.203534	0.221594	0.215835	0.194749	0.186029	0.21875	0.21718	0.200898	0.174042	0.19387	0.231073	0.230603	0.222101	0.209756	0.222244	0.226331	0.222789	0.201063	0.190777	0.194642	0.218904	0.229309	0.213987
0.212648	0.19422	0.191497	0.206929	0.198386	0.186928	0.173844	0.204442	0.225662	0.211149	0.184273	0.169444	0.201779	0.217059	0.220367	0.199898	0.194446	0.200321	0.230979	0.223751	0.189083	0.205239	0.219867	0.232929	0.215272	0.199009	0.186513	0.209796	0.226762	0.223352	0.189435	0.17364	0.223392	0.218231	0.192946	0.164065	0.182643	0.220357	0.229405	0.222261	0.206068	0.21969	0.223718	0.219036	0.207152	0.205238	0.215527	0.222579	0.231049	0.242325
0.188221	0.182579	0.189919	0.212262	0.197098	0.19107	0.203776	0.21567	0.220422	0.210238	0.174558	0.156202	0.212189	0.228816	0.227249	0.215379	0.210915	0.212326	0.228488	0.222627	0.200418	0.194965	0.203801	0.227276	0.204089	0.188861	0.187366	0.203285	0.215976	0.218462	0.18257	0.163976	0.2135	0.222431	0.210257	0.171244	0.194355	0.240403	0.235105	0.236584	0.24161	0.230411	0.222116	0.216459	0.191386	0.185012	0.201615	0.220607	0.234476	0.239612
0.174473	0.176064	0.189078	0.215297	0.200717	0.191874	0.196886	0.213502	0.222655	0.211711	0.172265	0.151629	0.212406	0.232553	0.2317	0.209717	0.205583	0.212122	0.223652	0.220696	0.207016	0.205346	0.210599	0.222946	0.20791	0.194988	0.186616	0.204312	0.216412	0.21182	0.184035	0.170915	0.209948	0.221728	0.216959	0.184927	0.202904	0.239276	0.233858	0.239872	0.25185	0.236167	0.227488	0.225169	0.198363	0.187164	0.195261	0.215648	0.231316	0.237422
0.16873	0.17346	0.188673	0.216003	0.20731	0.190226	0.164464	0.202216	0.230274	0.214781	0.175251	0.153334	0.205408	0.230314	0.233948	0.189298	0.185185	0.203516	0.217442	0.218387	0.210254	0.229961	0.233353	0.220034	0.222286	0.212459	0.185123	0.210689	0.224687	0.20441	0.191632	0.189791	0.211992	0.218331	0.216316	0.203399	0.209338	0.223193	0.227701	0.234895	0.243052	0.237893	0.23755	0.24158	0.221665	0.205793	0.19518	0.209024	0.223536	0.23546
0.163605	0.173012	0.185138	0.200406	0.195419	0.189644	0.185097	0.214752	0.232596	0.212935	0.171112	0.149687	0.209161	0.228525	0.22594	0.196747	0.197511	0.214154	0.22134	0.222132	0.218278	0.222519	0.225941	0.228523	0.219054	0.208073	0.195747	0.209562	0.218335	0.21143	0.196738	0.196127	0.236917	0.240761	0.231238	0.219961	0.222397	0.230246	0.229044	0.229441	0.230846	0.231077	0.233664	0.23839	0.22699	0.217869	0.211753	0.217534	0.223835	0.229194
0.167328	0.169585	0.17798	0.193467	0.186076	0.184839	0.195937	0.220287	0.233353	0.217586	0.174276	0.149932	0.206657	0.223146	0.219042	0.194976	0.201168	0.222653	0.228045	0.225687	0.217464	0.211575	0.21595	0.23084	0.213976	0.2011	0.195608	0.210196	0.219533	0.214258	0.194144	0.190392	0.238211	0.248069	0.243302	0.233282	0.235776	0.242677	0.237827	0.229024	0.218714	0.22664	0.231697	0.234148	0.218926	0.212528	0.2171	0.228463	0.239071	0.24742
0.179897	0.16318	0.167198	0.195183	0.179278	0.175811	0.196984	0.21882	0.232543	0.228732	0.184744	0.154068	0.197897	0.214179	0.213255	0.183984	0.196156	0.229013	0.237559	0.229053	0.207813	0.197128	0.20338	0.226983	0.207052	0.191537	0.184707	0.212593	0.22828	0.212895	0.183852	0.172586	0.215874	0.240254	0.252511	0.243363	0.249475	0.260485	0.254051	0.233643	0.206657	0.224582	0.231648	0.228854	0.197472	0.18977	0.211222	0.241812	0.269244	0.290138
0.19667	0.190064	0.187469	0.18951	0.172123	0.163323	0.170219	0.211811	0.240819	0.230491	0.195377	0.171623	0.20343	0.216462	0.214924	0.180634	0.186561	0.214405	0.234821	0.228921	0.203462	0.197214	0.205937	0.229996	0.216934	0.202638	0.188892	0.212412	0.22709	0.216333	0.193312	0.183875	0.217219	0.230337	0.240217	0.264974	0.261903	0.247046	0.245299	0.229866	0.206943	0.211674	0.217289	0.223709	0.226276	0.226851	0.225066	0.234636	0.246912	0.261905
0.198125	0.196251	0.197573	0.20259	0.183831	0.167678	0.158455	0.204512	0.238516	0.2269	0.195017	0.175955	0.21309	0.225403	0.22022	0.180082	0.182611	0.208639	0.228954	0.223804	0.199756	0.195289	0.205572	0.230966	0.221659	0.205929	0.183487	0.205153	0.220574	0.213749	0.1947	0.187664	0.219293	0.226402	0.23017	0.254244	0.256241	0.24791	0.24359	0.230687	0.213026	0.21175	0.216612	0.227049	0.241574	0.243299	0.229432	0.231017	0.236071	0.24447
0.178875	0.173074	0.192516	0.241133	0.220795	0.194744	0.168161	0.197103	0.221603	0.216622	0.179941	0.161921	0.227554	0.242688	0.229995	0.18289	0.186443	0.215755	0.219516	0.212191	0.196648	0.189946	0.200541	0.228856	0.218641	0.197735	0.164494	0.188554	0.207431	0.202866	0.184294	0.179958	0.221153	0.230576	0.22421	0.199663	0.226436	0.269477	0.252559	0.238083	0.226244	0.229744	0.23496	0.241734	0.236277	0.229134	0.220126	0.233187	0.243238	0.245043
0.1834	0.181832	0.199092	0.238114	0.217009	0.189331	0.158721	0.197732	0.229599	0.221147	0.192413	0.17719	0.220285	0.231998	0.222796	0.175092	0.172702	0.195678	0.216165	0.207835	0.178552	0.185358	0.197427	0.21489	0.204889	0.18926	0.167569	0.193668	0.21159	0.202782	0.190131	0.192075	0.234395	0.243355	0.244783	0.262252	0.263198	0.256376	0.25229	0.233899	0.20896	0.232907	0.242287	0.238439	0.239665	0.23384	0.219386	0.230672	0.244551	0.258792
0.193408	0.19206	0.202984	0.228092	0.208229	0.182362	0.152613	0.199043	0.236203	0.226149	0.203257	0.189785	0.215872	0.223327	0.215558	0.171674	0.167561	0.187059	0.21618	0.205529	0.166	0.177529	0.19008	0.203677	0.194432	0.184594	0.175321	0.201526	0.21857	0.210019	0.202095	0.206477	0.242586	0.250267	0.259564	0.313724	0.292544	0.242492	0.247801	0.230447	0.201249	0.226575	0.236418	0.232203	0.239215	0.237527	0.225117	0.231753	0.243775	0.261737
0.208114	0.19791	0.199441	0.214536	0.199383	0.179736	0.15677	0.199819	0.23479	0.228748	0.205073	0.191068	0.221433	0.224487	0.211993	0.178539	0.181893	0.205216	0.220957	0.205342	0.166807	0.163658	0.174632	0.200073	0.192318	0.186901	0.186692	0.209572	0.226853	0.228151	0.221588	0.220652	0.239107	0.244641	0.257986	0.319192	0.293758	0.234833	0.237696	0.230877	0.217628	0.206292	0.209047	0.224597	0.229889	0.235203	0.240695	0.240386	0.240501	0.242184
0.198513	0.195596	0.20264	0.2212	0.205559	0.183593	0.15594	0.199831	0.237054	0.234282	0.214382	0.200122	0.217518	0.220349	0.209596	0.162662	0.169311	0.203949	0.21807	0.203878	0.168942	0.164397	0.173652	0.197042	0.184625	0.175335	0.172497	0.206475	0.232861	0.23625	0.229648	0.225968	0.235902	0.237723	0.249181	0.309062	0.291415	0.243307	0.247263	0.24573	0.239677	0.22107	0.211647	0.210563	0.221389	0.228653	0.231416	0.236221	0.23908	0.238451
0.184951	0.192751	0.206701	0.22776	0.212899	0.189418	0.156891	0.201487	0.239345	0.235043	0.218206	0.20502	0.213546	0.217661	0.20957	0.152299	0.158632	0.19835	0.215133	0.203273	0.170328	0.164864	0.174499	0.199601	0.186943	0.173795	0.162253	0.201709	0.232703	0.235664	0.228649	0.225183	0.23695	0.236143	0.241958	0.290554	0.281916	0.250281	0.253752	0.25222	0.246796	0.233462	0.221416	0.210541	0.223261	0.225041	0.2132	0.22496	0.234024	0.235127
0.174933	0.193125	0.20918	0.222766	0.214798	0.196605	0.165133	0.207735	0.239648	0.222078	0.203957	0.195055	0.214724	0.221603	0.214897	0.1686	0.167803	0.192634	0.216348	0.205555	0.169075	0.15648	0.171891	0.215991	0.217728	0.205384	0.176286	0.198942	0.218203	0.21869	0.211101	0.213896	0.248617	0.248798	0.242776	0.259545	0.256284	0.244449	0.241459	0.229483	0.212951	0.220226	0.232595	0.249588	0.25093	0.231233	0.18624	0.202881	0.218729	0.223998
0.159112	0.174847	0.194825	0.219705	0.217951	0.206897	0.184617	0.213315	0.235063	0.223623	0.211603	0.205093	0.215872	0.2221	0.217842	0.172783	0.176555	0.206313	0.221564	0.205766	0.16719	0.160917	0.182338	0.232128	0.220623	0.205625	0.189536	0.209999	0.227383	0.230236	0.225948	0.225875	0.241076	0.242716	0.243762	0.260902	0.26079	0.251941	0.241855	0.240268	0.243716	0.235967	0.238385	0.250033	0.249931	0.23254	0.194348	0.214468	0.232477	0.238252
0.151597	0.159402	0.180269	0.216232	0.217734	0.212392	0.200591	0.21712	0.231054	0.229244	0.219127	0.210563	0.213745	0.219565	0.217575	0.173617	0.183247	0.219843	0.22693	0.206102	0.165237	0.167714	0.192923	0.241419	0.213695	0.195194	0.193946	0.219463	0.239745	0.243839	0.240474	0.235259	0.229687	0.232567	0.241282	0.26118	0.264029	0.257394	0.243982	0.254748	0.278841	0.255572	0.241728	0.236442	0.238484	0.231324	0.21289	0.233944	0.250625	0.25421
0.182527	0.178204	0.186305	0.208765	0.203315	0.196003	0.189179	0.215128	0.23539	0.23172	0.198433	0.17357	0.199399	0.210045	0.208312	0.177277	0.182754	0.208225	0.227787	0.20953	0.163828	0.167091	0.187478	0.225406	0.205353	0.184564	0.166265	0.205434	0.233998	0.228985	0.212729	0.205434	0.228249	0.230952	0.225621	0.216394	0.224319	0.238324	0.236502	0.240556	0.248375	0.252903	0.242744	0.219248	0.224277	0.226853	0.22603	0.240267	0.248421	0.244366
0.185634	0.17898	0.188385	0.21635	0.216947	0.215533	0.214309	0.224287	0.231178	0.227452	0.195764	0.175597	0.214161	0.224275	0.217195	0.183568	0.1835	0.20279	0.225249	0.210398	0.168206	0.165788	0.183404	0.221546	0.209678	0.193519	0.174493	0.207767	0.232975	0.230576	0.231089	0.234198	0.242333	0.237178	0.224996	0.203577	0.211784	0.231609	0.231394	0.223958	0.213323	0.229025	0.230713	0.219676	0.214678	0.211171	0.209383	0.235975	0.254198	0.254467
0.176326	0.172722	0.18951	0.229868	0.240756	0.246745	0.248691	0.235877	0.224391	0.221055	0.202125	0.195333	0.238713	0.245682	0.232074	0.191217	0.186163	0.201737	0.220496	0.20854	0.17388	0.165635	0.182183	0.224129	0.217156	0.207263	0.196319	0.218262	0.236305	0.239171	0.263498	0.2792	0.259546	0.246026	0.232017	0.207778	0.213254	0.230295	0.226652	0.209568	0.186034	0.203773	0.218015	0.229079	0.209075	0.194351	0.186493	0.229706	0.262059	0.268968
0.173238	0.17676	0.196554	0.235156	0.243749	0.242909	0.231045	0.229145	0.227218	0.221643	0.210596	0.208215	0.236874	0.240523	0.229827	0.199428	0.197033	0.209395	0.212147	0.197407	0.17025	0.174677	0.194582	0.230343	0.206266	0.192072	0.195044	0.230445	0.252531	0.242018	0.245052	0.249533	0.249673	0.24768	0.241498	0.221942	0.220336	0.225535	0.217066	0.216112	0.220766	0.233555	0.240267	0.241462	0.214498	0.204055	0.214073	0.242964	0.258962	0.25104
0.176835	0.180295	0.19793	0.23195	0.239013	0.239867	0.234335	0.237442	0.237416	0.227595	0.205557	0.195752	0.233558	0.241359	0.233786	0.211243	0.205974	0.210175	0.211682	0.198088	0.17382	0.178273	0.19911	0.236733	0.209209	0.191705	0.191875	0.230341	0.255967	0.248464	0.24179	0.240334	0.251995	0.251585	0.244365	0.227091	0.2244	0.227328	0.21974	0.219191	0.223887	0.23609	0.243893	0.2477	0.223177	0.211771	0.216699	0.239453	0.250222	0.238714
0.184715	0.183175	0.195512	0.223891	0.229735	0.236995	0.249185	0.253488	0.250984	0.236811	0.193564	0.169587	0.228909	0.244852	0.240515	0.223738	0.213052	0.207487	0.216584	0.206245	0.181682	0.178439	0.198531	0.242527	0.2202	0.200232	0.187505	0.222658	0.251179	0.255827	0.246088	0.241717	0.25997	0.255448	0.241934	0.224424	0.225076	0.233041	0.229974	0.221169	0.210059	0.223558	0.236792	0.249788	0.231846	0.215625	0.20195	0.225453	0.238915	0.23036
0.190802	0.181509	0.192339	0.226429	0.228312	0.229136	0.232216	0.238948	0.243512	0.242135	0.20922	0.186051	0.21922	0.230022	0.228578	0.212259	0.211815	0.219881	0.223789	0.209873	0.183071	0.180937	0.199182	0.238305	0.215958	0.196239	0.183835	0.222434	0.249452	0.242631	0.215699	0.201851	0.234181	0.2378	0.226362	0.195441	0.206053	0.233063	0.232711	0.239865	0.251406	0.252123	0.251803	0.250542	0.210092	0.183544	0.174445	0.219632	0.243918	0.225859
0.202621	0.198899	0.206255	0.226414	0.229243	0.227783	0.221761	0.23204	0.240566	0.239477	0.221085	0.206933	0.220317	0.225089	0.223334	0.20729	0.207969	0.218041	0.227467	0.214196	0.1845	0.185686	0.201617	0.232654	0.220065	0.203921	0.185535	0.218987	0.242204	0.233887	0.200608	0.184625	0.228711	0.237316	0.226583	0.188926	0.198593	0.227597	0.229679	0.234515	0.241051	0.245033	0.2452	0.241904	0.204543	0.185094	0.187885	0.221535	0.238125	0.222177
0.219521	0.23318	0.235317	0.224137	0.23226	0.232198	0.217081	0.231897	0.241632	0.229746	0.229589	0.23173	0.230974	0.228928	0.224023	0.20809	0.201812	0.203585	0.228018	0.219136	0.185966	0.19243	0.205633	0.225739	0.231573	0.221951	0.191993	0.212681	0.230061	0.22909	0.199078	0.187466	0.24125	0.252047	0.240801	0.202324	0.201383	0.217266	0.221535	0.207853	0.184872	0.206339	0.219439	0.224942	0.213357	0.216453	0.237616	0.230284	0.222763	0.219223
0.201636	0.204773	0.210961	0.220674	0.233803	0.238734	0.230512	0.229418	0.227135	0.219744	0.201613	0.19444	0.229738	0.240455	0.238339	0.222841	0.217834	0.218875	0.220857	0.208053	0.18478	0.189016	0.206857	0.238636	0.235558	0.221853	0.195677	0.219362	0.238564	0.237422	0.217319	0.206689	0.232131	0.241795	0.237494	0.200396	0.206558	0.229788	0.224431	0.212243	0.197129	0.208502	0.215442	0.218354	0.190721	0.178995	0.187021	0.214023	0.228115	0.218246
0.203508	0.193013	0.198118	0.221252	0.230976	0.235497	0.233559	0.230377	0.22664	0.222166	0.198646	0.187197	0.228637	0.243549	0.243506	0.223794	0.219116	0.222134	0.218026	0.205666	0.187726	0.193657	0.211322	0.241005	0.231497	0.216276	0.195586	0.223891	0.245893	0.244362	0.220969	0.205887	0.225584	0.234944	0.231406	0.191823	0.201569	0.230683	0.226592	0.21387	0.197031	0.207105	0.214666	0.219945	0.185961	0.167888	0.1697	0.210008	0.231614	0.216846
0.229025	0.201417	0.199293	0.226623	0.222983	0.220673	0.224181	0.235425	0.242839	0.239304	0.225554	0.215984	0.227778	0.2366	0.237741	0.208308	0.202781	0.210933	0.220381	0.213691	0.195585	0.207911	0.219642	0.230765	0.217962	0.204341	0.191043	0.225781	0.251681	0.249562	0.207198	0.181252	0.222239	0.232302	0.22215	0.175492	0.184526	0.217648	0.227805	0.212003	0.181812	0.201199	0.21755	0.231144	0.202595	0.18848	0.192502	0.220675	0.232768	0.214933
0.24999	0.232748	0.220953	0.215455	0.207296	0.207967	0.222678	0.231952	0.238703	0.242036	0.221878	0.207584	0.230995	0.236517	0.230328	0.203195	0.202786	0.216812	0.224761	0.219422	0.204149	0.196695	0.20728	0.236344	0.228052	0.221192	0.218555	0.237061	0.24941	0.245204	0.21193	0.191686	0.222848	0.230521	0.219325	0.166753	0.181594	0.224345	0.231144	0.212671	0.1804	0.199696	0.214916	0.226435	0.20903	0.193393	0.180328	0.223522	0.249779	0.239874
0.248333	0.241753	0.231404	0.2167	0.20535	0.203525	0.216094	0.224588	0.23153	0.236627	0.214755	0.200537	0.23242	0.2374	0.227655	0.200048	0.201592	0.218685	0.227429	0.223654	0.210328	0.198196	0.207076	0.237479	0.233637	0.229982	0.228652	0.241979	0.248853	0.240183	0.214862	0.19963	0.220693	0.228269	0.218647	0.160562	0.177162	0.224793	0.233311	0.213865	0.178974	0.198378	0.212939	0.223102	0.211779	0.197772	0.180828	0.226193	0.254217	0.244504
0.21124	0.212073	0.221218	0.239969	0.226345	0.211969	0.200344	0.212178	0.222269	0.220192	0.206279	0.200683	0.230436	0.238892	0.232759	0.198627	0.196272	0.211864	0.227096	0.225806	0.212606	0.223415	0.22905	0.229387	0.228845	0.222026	0.206652	0.235484	0.252117	0.235397	0.21242	0.198856	0.2136	0.22515	0.220519	0.157406	0.168432	0.212609	0.233324	0.215557	0.175656	0.196758	0.212756	0.224118	0.210033	0.203423	0.206261	0.229643	0.236467	0.213126
0.199777	0.212041	0.222848	0.23197	0.223918	0.212143	0.196664	0.211146	0.223721	0.221435	0.214628	0.213226	0.232115	0.236324	0.229525	0.198932	0.193442	0.203598	0.226347	0.22717	0.211191	0.194984	0.201461	0.231173	0.224982	0.222403	0.226944	0.241044	0.246948	0.235294	0.20164	0.18237	0.213805	0.226618	0.222532	0.178115	0.185413	0.215639	0.228205	0.205779	0.163588	0.182481	0.20522	0.231451	0.212361	0.206781	0.218262	0.230017	0.232398	0.21941
0.198132	0.210435	0.219035	0.223354	0.219588	0.217436	0.218772	0.223705	0.227124	0.22602	0.220582	0.218879	0.232221	0.234623	0.228589	0.203722	0.196465	0.201431	0.226162	0.22817	0.212219	0.178435	0.185818	0.235369	0.224584	0.22288	0.237274	0.24198	0.24223	0.236515	0.195361	0.171057	0.211941	0.224448	0.220076	0.188689	0.195185	0.218088	0.225521	0.200441	0.157187	0.173691	0.199555	0.233919	0.213997	0.208173	0.220256	0.228415	0.231449	0.226698
0.208049	0.193856	0.198697	0.22554	0.220191	0.237166	0.292725	0.261636	0.230639	0.231062	0.214745	0.204609	0.227452	0.2364	0.235932	0.217678	0.211356	0.213196	0.227376	0.228679	0.220036	0.208789	0.215633	0.241009	0.231416	0.220335	0.209325	0.228095	0.241777	0.238819	0.202189	0.177191	0.202707	0.212519	0.207764	0.167767	0.179155	0.213351	0.230174	0.209292	0.166605	0.18185	0.200853	0.223269	0.212533	0.206148	0.205533	0.223674	0.232024	0.221544
0.23687	0.213074	0.205504	0.21669	0.208963	0.214143	0.241669	0.240222	0.234696	0.230918	0.220831	0.216025	0.232642	0.232886	0.222853	0.195737	0.191225	0.201975	0.234357	0.239895	0.22485	0.209114	0.212624	0.235851	0.231653	0.227911	0.226452	0.233551	0.238195	0.236205	0.202389	0.180298	0.207861	0.214825	0.206079	0.164292	0.17661	0.212706	0.22896	0.209265	0.168426	0.177275	0.197113	0.226929	0.207636	0.197891	0.200458	0.221019	0.231813	0.223926
0.25336	0.228539	0.213576	0.210006	0.202672	0.193225	0.180951	0.211222	0.234466	0.227395	0.223499	0.224472	0.237606	0.231261	0.212975	0.175714	0.173421	0.193854	0.239983	0.24783	0.226253	0.201407	0.204494	0.236194	0.231994	0.23348	0.244934	0.238325	0.232388	0.232051	0.201702	0.182993	0.212625	0.218754	0.20858	0.167007	0.17866	0.212868	0.222088	0.203958	0.169798	0.174315	0.190264	0.216594	0.196823	0.187796	0.192486	0.216494	0.23022	0.224226
0.213927	0.199843	0.201108	0.220114	0.22262	0.21756	0.202742	0.211948	0.220237	0.217913	0.204627	0.200364	0.232861	0.240371	0.231634	0.19416	0.194589	0.216265	0.236132	0.235757	0.219629	0.195531	0.209882	0.263618	0.238619	0.223582	0.22696	0.223472	0.222404	0.22749	0.204214	0.187124	0.203162	0.214934	0.214669	0.173457	0.183	0.211877	0.202694	0.190041	0.176626	0.187954	0.178181	0.149249	0.170474	0.177537	0.166674	0.204189	0.224984	0.211162
0.208094	0.194426	0.197965	0.221393	0.225729	0.221183	0.205149	0.2108	0.216565	0.214756	0.202138	0.196638	0.221965	0.234193	0.233277	0.195446	0.187242	0.197615	0.22383	0.229669	0.219856	0.208631	0.220799	0.256931	0.24416	0.229386	0.214817	0.219971	0.224361	0.222582	0.193519	0.175419	0.202261	0.216319	0.215807	0.17608	0.17883	0.199867	0.202827	0.187311	0.16231	0.184385	0.187142	0.172357	0.183358	0.184753	0.174113	0.200302	0.215752	0.208099
0.220437	0.20347	0.202015	0.218489	0.221576	0.216486	0.20031	0.209597	0.217856	0.214749	0.205742	0.200696	0.212704	0.22475	0.228216	0.191071	0.174042	0.173136	0.213748	0.227507	0.220944	0.222283	0.228826	0.2407	0.248753	0.240084	0.208713	0.221603	0.230054	0.219588	0.179058	0.157533	0.203595	0.218816	0.214734	0.177565	0.174677	0.189839	0.211966	0.190745	0.145035	0.174956	0.201302	0.224403	0.207378	0.195378	0.190069	0.200982	0.209362	0.211159
0.253009	0.23574	0.222268	0.213183	0.216386	0.213528	0.199767	0.211989	0.221824	0.217207	0.205559	0.20104	0.224193	0.230778	0.225232	0.194212	0.190848	0.204683	0.232053	0.232344	0.212129	0.199486	0.211193	0.247844	0.250918	0.242496	0.220334	0.225102	0.229505	0.226747	0.173294	0.141868	0.198273	0.216054	0.212977	0.18135	0.188175	0.212329	0.225194	0.201466	0.156819	0.172153	0.197647	0.232367	0.205308	0.186735	0.179373	0.206795	0.225234	0.223746
0.260728	0.236657	0.222725	0.22051	0.226375	0.222678	0.203143	0.214851	0.22604	0.224868	0.211455	0.203513	0.222582	0.228737	0.223266	0.187692	0.187596	0.208527	0.237743	0.236713	0.212627	0.192088	0.20169	0.242167	0.245901	0.243929	0.236348	0.235064	0.232915	0.227638	0.180705	0.152243	0.196923	0.213441	0.209854	0.166434	0.174552	0.205954	0.222626	0.205326	0.168261	0.181508	0.201976	0.229002	0.197564	0.174756	0.163284	0.205601	0.233143	0.228428
0.252588	0.221105	0.213242	0.232679	0.242165	0.236189	0.207389	0.217286	0.229632	0.233256	0.219309	0.206949	0.214267	0.222404	0.221705	0.177685	0.174654	0.196766	0.235908	0.240859	0.219506	0.194416	0.198335	0.231968	0.238647	0.245089	0.252833	0.246563	0.236823	0.223992	0.193434	0.175085	0.199209	0.21228	0.206865	0.144684	0.149193	0.185261	0.211606	0.204602	0.177832	0.194772	0.208841	0.220303	0.1877	0.162374	0.146531	0.200161	0.234649	0.227382
0.231126	0.221912	0.21839	0.22145	0.229649	0.224626	0.198438	0.213161	0.226013	0.220136	0.21241	0.207837	0.214439	0.219779	0.218386	0.187617	0.180122	0.189588	0.23224	0.245464	0.23548	0.204056	0.208342	0.249209	0.249538	0.249024	0.249804	0.23727	0.223844	0.211962	0.184263	0.172975	0.213972	0.223915	0.212567	0.160703	0.161538	0.187543	0.20739	0.198291	0.171734	0.178465	0.195987	0.223306	0.188876	0.164403	0.152923	0.193074	0.219494	0.215691
0.221709	0.209242	0.209454	0.224322	0.22918	0.223802	0.20373	0.213633	0.220494	0.210067	0.202531	0.200782	0.214238	0.223071	0.225296	0.205187	0.19684	0.198277	0.227103	0.23454	0.225127	0.200693	0.211228	0.257585	0.247967	0.236216	0.224917	0.225574	0.222986	0.211477	0.179951	0.166971	0.21436	0.225697	0.214192	0.162934	0.162668	0.186995	0.206918	0.19651	0.167886	0.175285	0.193551	0.221684	0.191178	0.167239	0.152134	0.192938	0.217893	0.208517
0.221645	0.186842	0.190267	0.237878	0.237807	0.230948	0.219316	0.21754	0.213949	0.202939	0.190698	0.187649	0.213665	0.230667	0.239585	0.227635	0.221193	0.21848	0.221128	0.212321	0.195044	0.18753	0.208474	0.258567	0.236788	0.2113	0.185067	0.212759	0.231323	0.219911	0.179509	0.158159	0.203877	0.219877	0.21254	0.154937	0.15547	0.184259	0.209451	0.198441	0.16603	0.181967	0.198826	0.216523	0.194378	0.170896	0.14638	0.19814	0.2265	0.205117
0.217512	0.198798	0.20372	0.235959	0.231793	0.219517	0.199047	0.214428	0.226331	0.217897	0.194445	0.180834	0.209898	0.224421	0.227563	0.204884	0.197142	0.200579	0.227903	0.226289	0.202864	0.190807	0.203656	0.24202	0.2326	0.228382	0.234184	0.231036	0.226784	0.222628	0.181319	0.159347	0.210077	0.219436	0.207838	0.17103	0.167456	0.182867	0.214745	0.206579	0.173288	0.170795	0.185221	0.21501	0.19815	0.182136	0.167841	0.198532	0.217606	0.210911
0.215089	0.199227	0.204485	0.234155	0.231252	0.220947	0.203084	0.217497	0.228831	0.221972	0.19488	0.177817	0.208412	0.221757	0.222715	0.198304	0.19125	0.197055	0.229453	0.231619	0.210617	0.189211	0.196419	0.232936	0.223402	0.223899	0.240934	0.229617	0.219084	0.216835	0.174314	0.151254	0.203088	0.213241	0.203613	0.173755	0.173104	0.188649	0.215486	0.207327	0.177222	0.174228	0.187531	0.215631	0.199418	0.183283	0.167899	0.196007	0.214595	0.211068
0.214461	0.187558	0.191936	0.232472	0.236455	0.235874	0.232627	0.227049	0.220962	0.214629	0.191839	0.178787	0.209318	0.222851	0.225395	0.208693	0.204415	0.208618	0.225521	0.227885	0.218299	0.182504	0.186642	0.231686	0.208948	0.196788	0.203225	0.207529	0.208069	0.202112	0.158058	0.133421	0.182257	0.201008	0.199888	0.162454	0.172098	0.201958	0.21145	0.20032	0.177668	0.19299	0.206543	0.218492	0.19806	0.173838	0.145498	0.190421	0.217758	0.205311
0.214	0.194016	0.200573	0.237807	0.239372	0.230514	0.209779	0.219492	0.226247	0.215722	0.190422	0.177805	0.216333	0.228583	0.227834	0.216171	0.205759	0.199105	0.219175	0.220554	0.207686	0.197002	0.203357	0.227167	0.222659	0.209427	0.185941	0.214274	0.231608	0.215987	0.166295	0.139193	0.191435	0.207904	0.204506	0.172532	0.173394	0.191351	0.214712	0.20438	0.173575	0.179132	0.193314	0.215327	0.197067	0.1811	0.168511	0.197708	0.214848	0.205986
0.205432	0.19304	0.202394	0.236882	0.238453	0.225852	0.195213	0.215966	0.232068	0.219733	0.189226	0.175382	0.227678	0.240279	0.23543	0.224423	0.210018	0.197288	0.216092	0.212474	0.192444	0.196921	0.208035	0.225946	0.229943	0.217128	0.182097	0.215817	0.237674	0.220893	0.16797	0.139965	0.198616	0.216835	0.214	0.184302	0.180042	0.190686	0.216387	0.202055	0.163168	0.163889	0.182293	0.216752	0.198322	0.186042	0.182006	0.203635	0.21561	0.207938
0.185455	0.180323	0.193125	0.226657	0.232304	0.223613	0.196018	0.219326	0.237708	0.227245	0.188228	0.171073	0.244674	0.260028	0.250293	0.233972	0.219217	0.207789	0.217768	0.203596	0.171994	0.174836	0.193904	0.229593	0.226186	0.215055	0.195693	0.207994	0.216717	0.211157	0.158678	0.132026	0.200854	0.227267	0.229756	0.19693	0.194051	0.2057	0.21531	0.189966	0.144209	0.149022	0.176671	0.225056	0.202711	0.186534	0.178887	0.206735	0.221966	0.211228
0.195114	0.174964	0.182027	0.220543	0.221611	0.216723	0.207113	0.221345	0.233625	0.233152	0.203413	0.18587	0.230221	0.248583	0.251347	0.230369	0.214789	0.204776	0.216767	0.211135	0.192538	0.191102	0.201606	0.224341	0.215365	0.200165	0.178344	0.202377	0.218951	0.210598	0.169808	0.148161	0.195884	0.218173	0.221643	0.186578	0.182586	0.194833	0.212579	0.194325	0.154743	0.162527	0.182508	0.213565	0.197912	0.185382	0.177334	0.215273	0.230214	0.200632
0.203362	0.176666	0.179249	0.215672	0.214222	0.209546	0.204444	0.218859	0.232268	0.236499	0.215546	0.200087	0.22264	0.238878	0.245537	0.219081	0.205651	0.201978	0.219216	0.221898	0.213385	0.203371	0.205793	0.220954	0.20961	0.191231	0.164802	0.19786	0.22161	0.213708	0.177867	0.157736	0.195327	0.213508	0.2146	0.175692	0.172511	0.188127	0.210913	0.198441	0.164597	0.169558	0.183697	0.206172	0.192021	0.181256	0.17514	0.217099	0.232592	0.197576
0.20115	0.189944	0.192862	0.212103	0.21434	0.203038	0.172757	0.208109	0.238671	0.235371	0.217605	0.208188	0.236436	0.240669	0.230217	0.196546	0.191074	0.203133	0.228964	0.234526	0.224076	0.197951	0.197538	0.223464	0.215395	0.197046	0.166649	0.19487	0.219007	0.221432	0.174706	0.148462	0.205097	0.222429	0.215853	0.169808	0.171764	0.196156	0.211717	0.197788	0.165422	0.156776	0.172998	0.211802	0.186453	0.171873	0.171308	0.204664	0.223249	0.212579
0.177117	0.165984	0.179132	0.220343	0.218734	0.203243	0.171366	0.203052	0.230524	0.226108	0.204947	0.193492	0.225763	0.236092	0.231659	0.199658	0.192343	0.200589	0.222767	0.226381	0.215592	0.198921	0.204805	0.233793	0.219857	0.1922	0.148318	0.189629	0.222575	0.219438	0.178511	0.155845	0.203456	0.221665	0.219357	0.177309	0.173437	0.189957	0.216134	0.202436	0.164376	0.167261	0.183464	0.21176	0.192925	0.175878	0.161698	0.204147	0.228443	0.214532
0.16607	0.150019	0.168703	0.227535	0.221607	0.203608	0.174694	0.202499	0.226419	0.221618	0.196989	0.18208	0.213544	0.230255	0.23388	0.204031	0.192521	0.193852	0.216751	0.21906	0.205865	0.201323	0.212628	0.240168	0.222465	0.188328	0.134383	0.18606	0.225138	0.215334	0.181028	0.163007	0.202147	0.219547	0.219698	0.182387	0.173869	0.183496	0.218507	0.204233	0.160348	0.174881	0.192339	0.212452	0.201752	0.185042	0.161496	0.207351	0.232373	0.212884
0.203954	0.179462	0.184708	0.224327	0.217646	0.200096	0.17126	0.210401	0.242524	0.235191	0.211119	0.194131	0.212878	0.225121	0.227432	0.195325	0.179594	0.178221	0.221461	0.227292	0.205108	0.203472	0.211982	0.230887	0.220937	0.193917	0.145229	0.188431	0.221037	0.211796	0.175606	0.158876	0.209057	0.22001	0.210087	0.172354	0.169409	0.185466	0.213068	0.194962	0.1495	0.159857	0.183348	0.218764	0.209179	0.199478	0.190306	0.212905	0.223568	0.209931
0.217086	0.184802	0.184594	0.221459	0.217449	0.202234	0.174559	0.205295	0.233695	0.236063	0.216609	0.200258	0.211795	0.222575	0.22589	0.195395	0.188137	0.196259	0.223889	0.227886	0.213588	0.193134	0.203563	0.245628	0.229546	0.200838	0.158328	0.190869	0.217152	0.213718	0.181087	0.162259	0.196927	0.207911	0.202956	0.168267	0.170049	0.190472	0.214628	0.202399	0.167784	0.168081	0.185917	0.21968	0.20432	0.191498	0.182484	0.209432	0.224756	0.215661
0.218861	0.183137	0.182452	0.222269	0.220275	0.205085	0.174455	0.19703	0.222631	0.235514	0.218798	0.202351	0.211715	0.22217	0.22609	0.197041	0.197705	0.214339	0.223527	0.226574	0.22387	0.187475	0.199363	0.260711	0.237189	0.204925	0.165796	0.193809	0.217836	0.218282	0.190431	0.1693	0.182649	0.194085	0.196231	0.164906	0.169661	0.192639	0.217882	0.213964	0.19119	0.182139	0.19248	0.220429	0.198786	0.18019	0.166022	0.204393	0.228747	0.222275
0.210844	0.188272	0.195575	0.237408	0.229819	0.202597	0.150853	0.194934	0.238806	0.247702	0.220243	0.196797	0.216282	0.226626	0.226174	0.192291	0.180201	0.183655	0.215234	0.228684	0.227986	0.218817	0.22346	0.242253	0.226207	0.195651	0.147299	0.198675	0.236622	0.225563	0.199495	0.180162	0.187389	0.19156	0.187534	0.155832	0.157724	0.17895	0.217785	0.217875	0.192897	0.185916	0.198329	0.228352	0.20839	0.188049	0.167988	0.206168	0.229512	0.219831
0.206756	0.190876	0.197841	0.231211	0.219403	0.192413	0.147305	0.188931	0.22957	0.236851	0.211174	0.190878	0.214817	0.225341	0.224786	0.197675	0.182623	0.178706	0.212546	0.223919	0.218059	0.211373	0.217471	0.236666	0.226747	0.200183	0.152551	0.198615	0.232343	0.220551	0.191273	0.17026	0.181287	0.188588	0.186888	0.155302	0.158792	0.181728	0.21818	0.220101	0.199274	0.188161	0.202357	0.239535	0.2141	0.188156	0.162521	0.204424	0.231674	0.224798
0.207543	0.193183	0.195977	0.218597	0.204228	0.182956	0.155437	0.183205	0.21098	0.218848	0.199223	0.184672	0.208807	0.220534	0.223177	0.206755	0.193539	0.186042	0.212768	0.216912	0.203728	0.189497	0.200653	0.237815	0.231846	0.209591	0.167606	0.197316	0.219704	0.2112	0.176438	0.152195	0.171124	0.185825	0.189884	0.158359	0.164675	0.190102	0.217881	0.21989	0.204472	0.18926	0.205233	0.249524	0.218072	0.185487	0.152648	0.201265	0.234561	0.230543
0.228166	0.202347	0.20377	0.236682	0.22636	0.205564	0.173728	0.193132	0.217132	0.232464	0.204341	0.177767	0.192606	0.211581	0.225225	0.205736	0.193048	0.187741	0.213387	0.218601	0.208357	0.204313	0.214819	0.240229	0.227928	0.204137	0.166867	0.20478	0.230417	0.215101	0.176709	0.150747	0.171038	0.186086	0.189719	0.156145	0.15808	0.17924	0.211071	0.208785	0.185102	0.187825	0.206552	0.239811	0.223734	0.190902	0.13847	0.200691	0.237532	0.215609
0.23848	0.218563	0.21626	0.234317	0.227116	0.204339	0.160418	0.188876	0.221959	0.238822	0.206848	0.175559	0.187593	0.205126	0.217547	0.195253	0.184055	0.18307	0.216553	0.223598	0.210458	0.199452	0.20784	0.236095	0.224023	0.201442	0.166885	0.202816	0.229866	0.223418	0.180702	0.151025	0.177085	0.193541	0.198415	0.171358	0.170552	0.184564	0.210435	0.205138	0.180376	0.181006	0.200356	0.236705	0.219703	0.18936	0.143618	0.201157	0.236367	0.219518
0.241008	0.237397	0.230343	0.219309	0.215016	0.189032	0.128529	0.176033	0.225352	0.239617	0.206982	0.175951	0.189403	0.200301	0.204197	0.179919	0.170889	0.17523	0.221129	0.230343	0.211173	0.18282	0.188178	0.228069	0.220099	0.200225	0.166916	0.194829	0.222204	0.233845	0.186562	0.152101	0.186391	0.204982	0.212231	0.196751	0.194021	0.199104	0.213975	0.207144	0.18609	0.172288	0.190489	0.237751	0.209074	0.182638	0.160046	0.201922	0.232466	0.234775
0.232495	0.216543	0.215366	0.231265	0.237394	0.216565	0.155031	0.185116	0.219785	0.231215	0.197337	0.16484	0.174799	0.193693	0.209644	0.194522	0.187823	0.189189	0.219454	0.227543	0.218334	0.199038	0.20321	0.231422	0.215689	0.191399	0.158025	0.195911	0.22684	0.227663	0.179922	0.146232	0.178288	0.198882	0.20811	0.188773	0.17855	0.178522	0.215658	0.217476	0.19666	0.19562	0.20756	0.231288	0.200677	0.16977	0.139306	0.195312	0.230864	0.219952
0.233756	0.211028	0.209965	0.233945	0.244743	0.229113	0.174014	0.195061	0.220556	0.228094	0.195534	0.165112	0.175067	0.195963	0.21386	0.196559	0.187306	0.186346	0.218136	0.227222	0.218769	0.205595	0.207404	0.224561	0.214036	0.195011	0.166001	0.199519	0.226119	0.22479	0.180819	0.15096	0.183462	0.201402	0.207165	0.185418	0.175053	0.176173	0.215565	0.220052	0.201921	0.199443	0.209079	0.229714	0.202102	0.175437	0.150636	0.197833	0.225762	0.211349
0.244109	0.21978	0.213473	0.227995	0.238112	0.227722	0.186001	0.205811	0.227224	0.229887	0.201024	0.175975	0.189168	0.206492	0.216931	0.186906	0.170554	0.167872	0.217151	0.229206	0.212949	0.203166	0.201517	0.2082	0.214948	0.210195	0.189667	0.205476	0.220417	0.224995	0.188726	0.165547	0.200984	0.21194	0.209174	0.186365	0.182692	0.190783	0.213818	0.215413	0.202244	0.185119	0.196129	0.232688	0.212663	0.198348	0.191797	0.208847	0.217406	0.208531
0.234389	0.210545	0.204093	0.217742	0.224163	0.215436	0.184045	0.201993	0.222286	0.229801	0.191997	0.157401	0.170849	0.196682	0.219069	0.201378	0.193413	0.193976	0.221024	0.229691	0.223234	0.183129	0.187368	0.237033	0.237921	0.225593	0.198087	0.208643	0.218419	0.217578	0.180752	0.156305	0.185707	0.211829	0.225106	0.192962	0.186787	0.194531	0.209155	0.205838	0.190724	0.180985	0.194215	0.228304	0.213887	0.195022	0.171478	0.207308	0.228409	0.216486
0.229945	0.201074	0.194282	0.213011	0.215205	0.205795	0.180355	0.201221	0.223176	0.230771	0.191559	0.154937	0.16573	0.191512	0.216595	0.209568	0.200706	0.194272	0.218215	0.226342	0.220888	0.168231	0.174093	0.2399	0.239233	0.224759	0.195362	0.209906	0.221208	0.215901	0.179515	0.154925	0.17972	0.208606	0.225604	0.1909	0.184212	0.192859	0.211024	0.20438	0.181928	0.17477	0.190954	0.228333	0.219364	0.199651	0.167587	0.209691	0.235382	0.22307
0.232519	0.191721	0.184232	0.215243	0.212618	0.199691	0.174828	0.204569	0.23158	0.233095	0.202132	0.173177	0.177763	0.192577	0.20841	0.209397	0.18774	0.161459	0.206987	0.218261	0.202473	0.160125	0.162091	0.209452	0.213111	0.203738	0.179133	0.208863	0.229865	0.221536	0.187019	0.163863	0.186033	0.201754	0.206595	0.177944	0.173424	0.184696	0.221079	0.213126	0.176789	0.165735	0.185764	0.234018	0.230343	0.21477	0.185527	0.217237	0.236904	0.227702
0.226056	0.196991	0.192496	0.216401	0.216788	0.206601	0.182831	0.198244	0.219149	0.237646	0.206257	0.174704	0.184768	0.198907	0.20971	0.196928	0.175452	0.157184	0.210158	0.21792	0.191046	0.163963	0.169182	0.207491	0.207434	0.199232	0.182176	0.206561	0.224757	0.221454	0.183375	0.156335	0.178927	0.199743	0.210249	0.183142	0.180502	0.192488	0.220862	0.21636	0.189762	0.165563	0.181571	0.234091	0.219585	0.200113	0.175607	0.215857	0.241852	0.234792
0.226467	0.204719	0.202468	0.222752	0.224286	0.214213	0.188373	0.195315	0.211636	0.236143	0.203095	0.16979	0.184293	0.204305	0.218149	0.192271	0.171119	0.159729	0.210436	0.216354	0.188462	0.176537	0.182587	0.207049	0.204632	0.196763	0.183037	0.205862	0.224005	0.224631	0.184295	0.155406	0.180917	0.203808	0.215065	0.184718	0.180519	0.191822	0.219784	0.218779	0.197777	0.170627	0.18319	0.231815	0.214406	0.193833	0.1704	0.21405	0.242558	0.236207
0.239916	0.214134	0.212252	0.237994	0.236243	0.220835	0.187533	0.199694	0.215843	0.224114	0.188786	0.156858	0.172113	0.207265	0.23698	0.202766	0.180018	0.168958	0.203461	0.211442	0.199546	0.201776	0.2034	0.204404	0.203247	0.194961	0.177027	0.208063	0.232853	0.234228	0.194729	0.16829	0.200404	0.217259	0.218052	0.177193	0.165717	0.17431	0.218974	0.220751	0.194456	0.182997	0.194391	0.226537	0.222208	0.206568	0.177741	0.213017	0.235576	0.227693
0.240297	0.225052	0.21977	0.226004	0.229782	0.219592	0.187999	0.203956	0.223245	0.232499	0.190582	0.154376	0.178792	0.20631	0.224719	0.194131	0.169573	0.155106	0.199166	0.210319	0.196525	0.191032	0.191389	0.19774	0.198812	0.19598	0.188112	0.205134	0.220399	0.226402	0.187656	0.160021	0.188176	0.209047	0.215113	0.173589	0.16577	0.17797	0.211878	0.21068	0.185858	0.163142	0.179383	0.230998	0.223761	0.21253	0.197322	0.215514	0.225834	0.218254
0.240682	0.235212	0.227791	0.218117	0.224787	0.219439	0.193438	0.209353	0.228493	0.239403	0.19615	0.158333	0.182819	0.203225	0.213835	0.186007	0.161854	0.147287	0.198508	0.211848	0.196147	0.179579	0.178967	0.1947	0.197525	0.198249	0.196873	0.204723	0.213459	0.221621	0.184777	0.15672	0.178547	0.203236	0.214242	0.16824	0.162144	0.177774	0.206176	0.204852	0.182857	0.152232	0.1699	0.231419	0.2225	0.214566	0.208867	0.218739	0.221715	0.211074
0.246969	0.242934	0.237998	0.232021	0.231497	0.225357	0.209829	0.217434	0.227304	0.23367	0.203211	0.172516	0.172191	0.196961	0.220157	0.187688	0.169174	0.163865	0.20508	0.217822	0.208258	0.182698	0.180383	0.20188	0.204917	0.202148	0.192532	0.212463	0.228909	0.231755	0.199516	0.174477	0.189238	0.212759	0.220838	0.157077	0.143287	0.159091	0.206539	0.214295	0.19522	0.176594	0.185043	0.218078	0.217528	0.210545	0.196252	0.22206	0.231888	0.209552
0.243529	0.230306	0.224695	0.227884	0.232921	0.224764	0.19588	0.209973	0.228394	0.240558	0.216089	0.18952	0.187476	0.203004	0.216607	0.187339	0.165657	0.155078	0.204186	0.221225	0.213041	0.183643	0.18157	0.207487	0.212145	0.210517	0.201549	0.21616	0.231946	0.244243	0.20356	0.170277	0.188035	0.204291	0.20664	0.157033	0.142706	0.152601	0.206621	0.2161	0.195573	0.177189	0.186092	0.219774	0.213933	0.205896	0.19578	0.218778	0.229926	0.216716
0.236769	0.218329	0.212132	0.220084	0.232833	0.225696	0.187079	0.20373	0.227651	0.247153	0.226248	0.201837	0.200855	0.209035	0.214476	0.189368	0.164306	0.14733	0.200994	0.219602	0.210612	0.177607	0.178319	0.21357	0.218664	0.217069	0.208124	0.217428	0.231946	0.251784	0.202421	0.160965	0.18159	0.193569	0.19356	0.158741	0.146976	0.153805	0.207575	0.216614	0.195419	0.174823	0.186506	0.2275	0.213387	0.202922	0.197698	0.215875	0.226926	0.222801
0.228885	0.229601	0.226381	0.218611	0.233125	0.238507	0.227002	0.217667	0.218372	0.239702	0.221226	0.195447	0.181009	0.202294	0.22734	0.201503	0.181458	0.169324	0.197783	0.203707	0.191471	0.150303	0.160357	0.222884	0.222958	0.212884	0.192663	0.21469	0.234555	0.240226	0.194883	0.157142	0.169795	0.193869	0.205759	0.154848	0.148677	0.168313	0.211759	0.220683	0.205976	0.187066	0.199357	0.239979	0.221693	0.206243	0.195105	0.221084	0.232981	0.216266
0.238849	0.226992	0.222166	0.225468	0.23627	0.238825	0.227659	0.223708	0.225998	0.23899	0.220401	0.197893	0.190104	0.209233	0.229508	0.203463	0.180376	0.164794	0.200325	0.209358	0.197399	0.163039	0.170449	0.220649	0.223761	0.213179	0.186659	0.21107	0.232825	0.23738	0.188586	0.149658	0.168427	0.193683	0.205457	0.156084	0.146761	0.161856	0.206874	0.219977	0.210735	0.189834	0.199748	0.237642	0.226279	0.218292	0.215128	0.226087	0.227418	0.210882
0.253657	0.221551	0.21368	0.233819	0.239211	0.233965	0.213973	0.225465	0.238095	0.241806	0.221549	0.202433	0.207034	0.219636	0.228225	0.202475	0.174742	0.15411	0.205566	0.222078	0.211354	0.185479	0.187166	0.217087	0.224407	0.216226	0.188151	0.20901	0.229245	0.236539	0.182614	0.141536	0.170649	0.194574	0.203517	0.161334	0.146728	0.152211	0.19975	0.216391	0.211085	0.189632	0.197495	0.231979	0.22898	0.230028	0.236541	0.228885	0.219009	0.207639
0.251928	0.234015	0.226284	0.230321	0.23425	0.231062	0.216829	0.223004	0.233905	0.247531	0.22331	0.197151	0.197039	0.21602	0.233903	0.209908	0.188144	0.173631	0.2116	0.221407	0.208669	0.164556	0.172566	0.233967	0.232545	0.223392	0.20743	0.217468	0.226058	0.225692	0.175426	0.138724	0.167298	0.20242	0.222613	0.17596	0.16547	0.175462	0.202224	0.208697	0.201545	0.196061	0.210762	0.243791	0.230409	0.219235	0.211426	0.220298	0.223017	0.213165
0.237106	0.226676	0.224084	0.230552	0.235461	0.233354	0.220534	0.217196	0.222051	0.240962	0.226118	0.206743	0.20205	0.21792	0.232786	0.20339	0.181756	0.170666	0.213489	0.226367	0.215234	0.16953	0.173167	0.227348	0.22872	0.219502	0.198949	0.212672	0.224541	0.224707	0.180747	0.147757	0.169814	0.200329	0.219501	0.183162	0.171141	0.175691	0.20984	0.217312	0.206796	0.19731	0.211811	0.248094	0.235551	0.226989	0.223979	0.226792	0.226159	0.219017
0.216826	0.208915	0.213592	0.23282	0.240221	0.23837	0.223573	0.208623	0.205936	0.229451	0.230428	0.224177	0.214921	0.222564	0.228091	0.19114	0.166542	0.156526	0.213033	0.233616	0.225758	0.188068	0.182304	0.209243	0.219134	0.20992	0.175531	0.200353	0.223367	0.228765	0.191788	0.16147	0.173905	0.191997	0.204076	0.185131	0.169392	0.164425	0.219577	0.233903	0.219897	0.194946	0.205207	0.24744	0.241801	0.24306	0.253397	0.2394	0.227783	0.223721
0.224247	0.209515	0.211388	0.232455	0.242532	0.238458	0.213729	0.19226	0.194453	0.245919	0.244078	0.227993	0.213486	0.220375	0.229681	0.209287	0.186923	0.170379	0.214639	0.228338	0.217839	0.181906	0.183153	0.222487	0.226443	0.211946	0.174281	0.194371	0.214832	0.222084	0.18186	0.147337	0.156126	0.181905	0.202446	0.17959	0.173897	0.181235	0.218199	0.228781	0.220002	0.187749	0.196624	0.242845	0.235415	0.226249	0.215769	0.218249	0.218677	0.2138
0.229568	0.20562	0.20885	0.243496	0.249211	0.239646	0.209843	0.197024	0.204456	0.248945	0.240535	0.219759	0.205946	0.218934	0.235861	0.219893	0.196217	0.175112	0.214771	0.22543	0.21311	0.176076	0.180599	0.227692	0.230503	0.213049	0.170475	0.192544	0.214541	0.220847	0.174911	0.137227	0.152362	0.181676	0.203574	0.177433	0.171889	0.181163	0.22063	0.227912	0.212805	0.18824	0.196038	0.233224	0.227329	0.217496	0.20352	0.212706	0.217202	0.210547
0.233242	0.198516	0.206388	0.263498	0.259257	0.241729	0.210982	0.21882	0.231623	0.241107	0.222988	0.201604	0.193575	0.218094	0.245521	0.224133	0.19628	0.172233	0.213634	0.224457	0.211022	0.170673	0.175439	0.226422	0.231908	0.213395	0.164713	0.194062	0.22083	0.224017	0.17053	0.130593	0.159955	0.189383	0.206911	0.178147	0.164747	0.167498	0.226126	0.230532	0.199881	0.194791	0.201847	0.219931	0.218143	0.215455	0.211967	0.219846	0.221914	0.21277
0.24372	0.231999	0.232643	0.247578	0.250142	0.24279	0.221529	0.209476	0.214078	0.250871	0.219231	0.184406	0.197643	0.215998	0.230377	0.216136	0.188489	0.161628	0.208177	0.221915	0.209895	0.177753	0.186582	0.237381	0.234981	0.214173	0.171332	0.189056	0.209531	0.220553	0.175246	0.1372	0.151836	0.181328	0.20491	0.18538	0.176802	0.180088	0.225518	0.231818	0.210912	0.178701	0.191522	0.245234	0.233615	0.219158	0.202226	0.212251	0.218215	0.213482
0.250747	0.244802	0.240535	0.238207	0.23965	0.23268	0.212183	0.200025	0.207048	0.251961	0.222875	0.187864	0.197264	0.210725	0.220812	0.20716	0.184488	0.163725	0.204463	0.219086	0.212901	0.180819	0.188287	0.236271	0.23225	0.21247	0.17422	0.190257	0.209479	0.221563	0.183723	0.148528	0.150139	0.177235	0.202497	0.186041	0.175689	0.174919	0.217072	0.225935	0.210937	0.175144	0.188432	0.246289	0.236434	0.220445	0.198017	0.214412	0.224383	0.218005
0.253971	0.23483	0.228205	0.236046	0.227642	0.210269	0.180928	0.190456	0.211598	0.243499	0.234668	0.21407	0.191988	0.201952	0.217391	0.197106	0.18466	0.179812	0.202667	0.215939	0.220458	0.179463	0.1796	0.22187	0.223127	0.208035	0.172999	0.198295	0.221813	0.227502	0.196341	0.165055	0.155513	0.177505	0.199629	0.179464	0.160075	0.15019	0.199994	0.212157	0.198839	0.185388	0.19331	0.220641	0.22532	0.219072	0.199898	0.227316	0.241415	0.226723
0.245473	0.232263	0.224405	0.222732	0.232612	0.220071	0.171291	0.178899	0.203452	0.243812	0.235124	0.215871	0.205815	0.21103	0.217041	0.197467	0.17614	0.160593	0.204398	0.221587	0.21763	0.189182	0.190574	0.222532	0.221694	0.200737	0.154167	0.178362	0.206827	0.226213	0.191997	0.158846	0.160582	0.183652	0.203028	0.179112	0.162809	0.157888	0.202778	0.211137	0.19403	0.16532	0.177166	0.225837	0.223688	0.213649	0.194789	0.213923	0.226874	0.223995
0.236858	0.225513	0.217623	0.213724	0.230764	0.222456	0.172225	0.178649	0.202462	0.242934	0.240468	0.227526	0.2189	0.218881	0.21907	0.203705	0.177453	0.153558	0.204327	0.222801	0.215912	0.18886	0.191531	0.224647	0.221909	0.196544	0.142313	0.166469	0.197937	0.224155	0.189197	0.156136	0.164672	0.190902	0.210014	0.177475	0.160639	0.158844	0.204555	0.213682	0.196603	0.156971	0.169437	0.22921	0.223226	0.211201	0.19282	0.209866	0.222638	0.223089
0.229179	0.211882	0.205628	0.212139	0.217234	0.210831	0.186733	0.195293	0.213248	0.239466	0.254107	0.256054	0.22908	0.22323	0.224326	0.21764	0.194119	0.167872	0.20126	0.216628	0.216817	0.172653	0.175824	0.227485	0.223831	0.197211	0.142436	0.169105	0.200642	0.221644	0.190286	0.160752	0.167341	0.199226	0.221707	0.173346	0.149485	0.146765	0.202964	0.220285	0.209391	0.168808	0.176134	0.226965	0.223597	0.213535	0.196153	0.222093	0.23662	0.22596
0.235744	0.21357	0.203776	0.208291	0.213177	0.203507	0.171175	0.183803	0.207298	0.237761	0.227859	0.207827	0.19099	0.202449	0.219797	0.210584	0.182632	0.152681	0.198178	0.213937	0.206265	0.177547	0.182428	0.221727	0.221742	0.198799	0.146741	0.163759	0.192047	0.224696	0.185621	0.150354	0.167986	0.1984	0.218046	0.178538	0.150806	0.140328	0.204586	0.222404	0.207414	0.170914	0.179867	0.230093	0.229498	0.225016	0.216572	0.226311	0.232105	0.22871
0.239493	0.212434	0.200907	0.207333	0.213865	0.199988	0.154386	0.175755	0.207573	0.237533	0.208868	0.171985	0.159549	0.183257	0.213076	0.202305	0.17476	0.146559	0.19581	0.211291	0.200578	0.179342	0.185311	0.219148	0.218877	0.197296	0.148549	0.16182	0.18873	0.226114	0.18622	0.149903	0.169209	0.199003	0.218435	0.183404	0.153622	0.139036	0.206886	0.225021	0.20845	0.17535	0.183988	0.230524	0.231019	0.229185	0.225206	0.228833	0.231965	0.233139
0.233166	0.200875	0.192859	0.212904	0.221208	0.20282	0.144379	0.183327	0.225571	0.239747	0.216818	0.184803	0.156413	0.17502	0.204947	0.198027	0.182865	0.167837	0.194889	0.207662	0.208242	0.168376	0.173804	0.225632	0.215682	0.189275	0.144029	0.169214	0.199549	0.222521	0.199219	0.174157	0.172221	0.20531	0.231732	0.184738	0.155606	0.146386	0.209566	0.230028	0.220122	0.187487	0.189803	0.223855	0.221997	0.215774	0.204786	0.230404	0.246357	0.240998
0.22683	0.201537	0.194349	0.208087	0.221226	0.213885	0.174795	0.194046	0.216191	0.223482	0.204502	0.178565	0.1536	0.174758	0.20583	0.195096	0.175831	0.158102	0.196166	0.213553	0.214	0.178993	0.177574	0.210564	0.207838	0.185808	0.13946	0.160111	0.186775	0.208507	0.190775	0.173371	0.18046	0.205162	0.221731	0.182825	0.152797	0.140646	0.216723	0.237517	0.220481	0.196923	0.199339	0.225342	0.224587	0.220872	0.21396	0.227334	0.237814	0.240508
0.221867	0.203752	0.196435	0.201597	0.216835	0.218138	0.196566	0.194197	0.19928	0.213334	0.195487	0.171094	0.153674	0.177402	0.208609	0.196069	0.170847	0.146791	0.195877	0.216574	0.214709	0.186476	0.180185	0.19637	0.199543	0.182903	0.139878	0.153293	0.174262	0.195716	0.179818	0.166502	0.182295	0.200463	0.20985	0.181924	0.152359	0.136958	0.219585	0.240097	0.218716	0.19956	0.203641	0.228823	0.229445	0.228191	0.225025	0.225544	0.229785	0.239557
0.22084	0.201405	0.193199	0.197972	0.205231	0.196838	0.163825	0.161796	0.180997	0.234296	0.210849	0.174134	0.161766	0.182482	0.210171	0.207219	0.182882	0.153824	0.189486	0.204376	0.202383	0.169093	0.168222	0.20056	0.19338	0.178249	0.154602	0.165164	0.179882	0.194105	0.177471	0.160679	0.161962	0.187502	0.209752	0.186311	0.162239	0.148782	0.206863	0.226806	0.219216	0.184739	0.190227	0.232004	0.232233	0.228225	0.219691	0.230829	0.240124	0.243442
0.218518	0.194849	0.190045	0.207047	0.205336	0.19077	0.158493	0.158747	0.179098	0.230577	0.216526	0.186682	0.164013	0.185205	0.216101	0.208562	0.183687	0.155651	0.185914	0.196913	0.192331	0.161166	0.162381	0.196766	0.19415	0.181459	0.157185	0.163523	0.177258	0.197397	0.176654	0.159087	0.1743	0.195125	0.209012	0.188347	0.162949	0.147064	0.208787	0.228584	0.218643	0.187427	0.191576	0.227838	0.230664	0.229803	0.22496	0.235844	0.243444	0.243308
0.216234	0.187921	0.186648	0.216633	0.209305	0.191779	0.162923	0.164856	0.182047	0.220676	0.217623	0.198567	0.165915	0.187881	0.221772	0.207046	0.180118	0.15296	0.184337	0.194515	0.187754	0.158357	0.159649	0.192377	0.197232	0.186868	0.157315	0.162939	0.178242	0.2031	0.176543	0.157421	0.188499	0.204973	0.210065	0.190788	0.163538	0.145608	0.214552	0.233654	0.218481	0.19481	0.197181	0.223201	0.228402	0.230492	0.229118	0.236756	0.241501	0.240161
0.216281	0.186393	0.182055	0.207248	0.21055	0.198179	0.164103	0.161849	0.178758	0.225059	0.214941	0.191697	0.176068	0.19429	0.219022	0.209458	0.176246	0.13928	0.186739	0.206268	0.20322	0.162053	0.160235	0.198726	0.198804	0.188724	0.167031	0.189515	0.208702	0.211116	0.176954	0.148374	0.156261	0.190144	0.219997	0.198922	0.178899	0.167905	0.212597	0.227907	0.221893	0.193412	0.19668	0.228779	0.230387	0.224739	0.210739	0.220255	0.228357	0.230602
0.215263	0.18413	0.1779	0.200454	0.210893	0.204718	0.174196	0.175805	0.189832	0.218758	0.20687	0.186186	0.173144	0.19651	0.225584	0.211658	0.177591	0.141616	0.18884	0.209186	0.207565	0.161484	0.157526	0.196716	0.197626	0.186082	0.15977	0.189373	0.216257	0.224618	0.193858	0.164672	0.163028	0.191949	0.219146	0.198163	0.175185	0.161195	0.212509	0.230445	0.224551	0.199313	0.200334	0.225199	0.230547	0.228929	0.219147	0.219448	0.223985	0.233927
0.21457	0.181765	0.174163	0.195693	0.210622	0.210269	0.186969	0.194436	0.20458	0.209344	0.198525	0.183035	0.166455	0.197567	0.235628	0.214866	0.182561	0.151737	0.191157	0.208293	0.206939	0.159797	0.154943	0.193408	0.197437	0.183612	0.147381	0.176848	0.211134	0.23858	0.215815	0.190339	0.187866	0.201879	0.213649	0.194335	0.164824	0.143972	0.212874	0.235399	0.225961	0.207523	0.205372	0.218008	0.229819	0.238089	0.242074	0.226999	0.223776	0.2428
0.22082	0.181667	0.171839	0.195904	0.209365	0.207596	0.183445	0.178757	0.188071	0.22023	0.210451	0.192484	0.18496	0.207022	0.233912	0.226755	0.193897	0.155532	0.196392	0.214618	0.214067	0.167167	0.167025	0.214782	0.216325	0.201155	0.165853	0.179531	0.203099	0.233295	0.208352	0.183182	0.190448	0.205555	0.217024	0.203723	0.182304	0.165938	0.208979	0.22463	0.220858	0.203271	0.203854	0.220936	0.229806	0.244391	0.266032	0.234005	0.21932	0.241067
0.221043	0.17582	0.164721	0.193066	0.208005	0.206063	0.179512	0.178946	0.191905	0.224334	0.215761	0.196911	0.181348	0.208339	0.243482	0.23535	0.202749	0.16477	0.201058	0.216231	0.213871	0.16774	0.167274	0.213587	0.222473	0.211764	0.176441	0.180029	0.193749	0.216972	0.194404	0.175221	0.192302	0.208407	0.217917	0.203143	0.182291	0.167048	0.208239	0.221717	0.215885	0.201388	0.202363	0.217385	0.226381	0.249419	0.289582	0.256629	0.235032	0.243016
0.217808	0.166886	0.154946	0.188062	0.206453	0.205245	0.175369	0.189596	0.20902	0.223633	0.21638	0.19775	0.162895	0.203802	0.259725	0.241001	0.20924	0.176983	0.205058	0.214769	0.209189	0.16416	0.159752	0.196957	0.219206	0.216615	0.18086	0.1786	0.183541	0.193828	0.176515	0.166643	0.192712	0.210188	0.217363	0.196211	0.17078	0.15421	0.209529	0.224074	0.211167	0.200473	0.199829	0.208309	0.220601	0.253087	0.310016	0.28783	0.263436	0.247346
0.235861	0.183092	0.164163	0.184349	0.202217	0.201794	0.17323	0.17499	0.19092	0.226136	0.220015	0.200232	0.173694	0.201053	0.240625	0.23432	0.203294	0.166645	0.20336	0.221504	0.223945	0.17883	0.171717	0.203533	0.213079	0.205495	0.175762	0.169598	0.175594	0.198561	0.176547	0.157339	0.172395	0.201292	0.225048	0.210057	0.187825	0.170024	0.204704	0.216021	0.210121	0.182284	0.173169	0.181054	0.217824	0.24695	0.266373	0.25522	0.246064	0.244777
0.249844	0.193365	0.168423	0.179934	0.199826	0.201271	0.173037	0.170095	0.18362	0.223137	0.219199	0.200628	0.17413	0.196096	0.23202	0.240755	0.209734	0.165409	0.20171	0.221945	0.228317	0.184549	0.174432	0.198786	0.209287	0.201812	0.170522	0.170515	0.180841	0.20288	0.185185	0.165188	0.162984	0.194523	0.227159	0.218251	0.193068	0.168883	0.204025	0.216373	0.211719	0.182486	0.173778	0.183707	0.222091	0.247657	0.257252	0.240976	0.233785	0.245341
0.259854	0.197846	0.167844	0.174835	0.199236	0.203606	0.174746	0.174682	0.186862	0.214769	0.214038	0.198985	0.16445	0.188982	0.233659	0.259992	0.228265	0.173059	0.200107	0.216244	0.222553	0.181532	0.168118	0.182985	0.207773	0.20539	0.165144	0.181116	0.198969	0.206795	0.202224	0.18978	0.164221	0.189832	0.223829	0.22093	0.186789	0.151191	0.207392	0.224928	0.215896	0.20064	0.201005	0.215557	0.233234	0.255046	0.28183	0.244661	0.226477	0.248962
0.248846	0.19636	0.171366	0.178149	0.200193	0.205945	0.184534	0.169493	0.170139	0.201936	0.200438	0.18661	0.163299	0.186396	0.223491	0.237525	0.208483	0.16369	0.194542	0.213428	0.221669	0.182264	0.17565	0.202628	0.214427	0.204677	0.166291	0.172075	0.190821	0.223072	0.214421	0.196142	0.177252	0.197846	0.223421	0.214745	0.187979	0.161919	0.199154	0.215241	0.215275	0.188125	0.193514	0.22845	0.234336	0.263027	0.319818	0.258901	0.222493	0.243879
0.241726	0.190893	0.168651	0.179455	0.198771	0.203839	0.185737	0.168125	0.165454	0.194465	0.191187	0.176954	0.156583	0.184208	0.223051	0.222654	0.195951	0.161755	0.192376	0.209699	0.21548	0.177592	0.174622	0.207423	0.220099	0.209744	0.169018	0.166409	0.183661	0.228721	0.221379	0.203749	0.190674	0.208371	0.227915	0.212864	0.186811	0.164079	0.198773	0.215138	0.216785	0.182339	0.187829	0.229583	0.231698	0.256073	0.308045	0.253982	0.220637	0.237132
0.240534	0.18047	0.157625	0.177799	0.194179	0.195929	0.175403	0.17214	0.177294	0.194174	0.187954	0.171284	0.142257	0.182355	0.235789	0.219391	0.194439	0.170217	0.194811	0.204662	0.202167	0.165715	0.161859	0.191394	0.224156	0.222529	0.173545	0.165947	0.178856	0.219993	0.221694	0.213721	0.204131	0.22166	0.238688	0.216963	0.182262	0.153902	0.209124	0.228287	0.221272	0.186581	0.185911	0.216133	0.224584	0.229597	0.230763	0.223622	0.221427	0.228567
0.244263	0.190241	0.166154	0.176665	0.192469	0.192725	0.168184	0.159992	0.169875	0.212401	0.210586	0.192938	0.164455	0.186086	0.219431	0.211818	0.184874	0.154415	0.189058	0.208931	0.215983	0.174477	0.168352	0.198471	0.218887	0.217246	0.18594	0.178846	0.190206	0.230099	0.228637	0.215538	0.196853	0.208141	0.223028	0.211211	0.177761	0.145837	0.194068	0.216612	0.219439	0.185878	0.185956	0.216581	0.22477	0.235247	0.248831	0.227832	0.218509	0.233483
0.249323	0.202717	0.177321	0.176439	0.192774	0.193441	0.167677	0.157534	0.169668	0.223669	0.225738	0.209106	0.179308	0.189977	0.211851	0.208896	0.181452	0.148527	0.189051	0.214759	0.227412	0.185103	0.175971	0.200825	0.214904	0.21483	0.195996	0.194235	0.205258	0.235977	0.233643	0.223451	0.212556	0.211681	0.21267	0.207301	0.17673	0.144898	0.186558	0.208179	0.214129	0.187137	0.187641	0.21311	0.223447	0.236042	0.2516	0.223178	0.212554	0.237654
0.255744	0.215902	0.189208	0.177711	0.196061	0.200132	0.178401	0.175451	0.186085	0.218914	0.222463	0.210076	0.173822	0.193024	0.225641	0.215057	0.190506	0.16504	0.200842	0.221463	0.229153	0.194861	0.181698	0.190179	0.215074	0.221123	0.200335	0.211328	0.223596	0.230588	0.233892	0.243777	0.273038	0.250762	0.217007	0.20863	0.18182	0.156124	0.197499	0.210478	0.203949	0.192863	0.191826	0.199914	0.217983	0.221782	0.208121	0.195896	0.201983	0.23779
0.238283	0.211671	0.196251	0.193769	0.205522	0.203867	0.179656	0.167607	0.173858	0.214746	0.217936	0.206097	0.180268	0.194244	0.218393	0.214102	0.187444	0.155664	0.189955	0.213873	0.228663	0.205337	0.197454	0.205389	0.2174	0.21547	0.194176	0.189808	0.199559	0.231526	0.230704	0.226601	0.233576	0.228413	0.220096	0.216014	0.192546	0.167595	0.195799	0.20837	0.208691	0.182972	0.177469	0.190325	0.212605	0.221626	0.214421	0.206745	0.212318	0.239622
0.221382	0.201712	0.195289	0.204175	0.212513	0.207326	0.181188	0.160009	0.161451	0.209334	0.212046	0.200238	0.182305	0.194939	0.21571	0.216182	0.186281	0.147392	0.18042	0.206146	0.225225	0.21037	0.205674	0.211386	0.218886	0.214163	0.192567	0.172092	0.177972	0.232658	0.228226	0.210558	0.193774	0.205503	0.222906	0.223642	0.201448	0.175146	0.196316	0.208401	0.211776	0.175196	0.168116	0.187825	0.209347	0.220806	0.220026	0.213888	0.218672	0.242119
0.218286	0.186739	0.177167	0.192994	0.210221	0.211642	0.188332	0.166426	0.163504	0.200555	0.203455	0.192333	0.167295	0.195295	0.235201	0.229431	0.196092	0.155306	0.186011	0.205522	0.215707	0.201647	0.190151	0.181281	0.21719	0.229756	0.207608	0.183819	0.184458	0.23098	0.229284	0.216818	0.205142	0.213184	0.225682	0.228718	0.202931	0.172933	0.208859	0.215984	0.203021	0.180745	0.180711	0.200874	0.211257	0.211014	0.198022	0.192082	0.204362	0.245368
0.230451	0.189925	0.174964	0.189551	0.208635	0.212365	0.19169	0.163823	0.159917	0.209691	0.210436	0.193906	0.166101	0.192567	0.232135	0.229302	0.196306	0.153879	0.17844	0.198886	0.215043	0.194616	0.181107	0.174684	0.212965	0.229849	0.21469	0.186178	0.18423	0.234958	0.227456	0.207954	0.192028	0.209892	0.234661	0.240375	0.211435	0.174389	0.196684	0.204511	0.201587	0.183682	0.183121	0.198312	0.215522	0.215687	0.195139	0.193451	0.205762	0.238123
0.245238	0.200571	0.180305	0.188241	0.209723	0.21529	0.194486	0.162061	0.158251	0.219637	0.220475	0.200661	0.169004	0.189169	0.223592	0.225787	0.195492	0.153803	0.173424	0.195098	0.216899	0.192157	0.178865	0.177305	0.210605	0.227212	0.218818	0.188818	0.185943	0.238774	0.224954	0.199177	0.182138	0.209153	0.244135	0.250259	0.218902	0.176486	0.183242	0.193682	0.205057	0.192105	0.191468	0.202015	0.224719	0.228038	0.207658	0.206543	0.213787	0.231796
0.251414	0.216649	0.194037	0.185471	0.219632	0.230425	0.199736	0.17402	0.170205	0.211296	0.223114	0.214901	0.170332	0.186998	0.22199	0.225887	0.20234	0.169673	0.193222	0.208716	0.217363	0.204196	0.19351	0.185365	0.217974	0.233074	0.2217	0.203569	0.202622	0.235301	0.223429	0.208632	0.212888	0.230627	0.24805	0.245944	0.214308	0.176551	0.194503	0.20775	0.217561	0.223437	0.233317	0.246833	0.248934	0.250985	0.253143	0.234523	0.227127	0.241209
0.247446	0.221317	0.201677	0.189539	0.221539	0.233578	0.209255	0.177225	0.167956	0.209994	0.223681	0.218898	0.18174	0.192838	0.218497	0.220207	0.197908	0.167962	0.190099	0.208157	0.222474	0.216927	0.204454	0.184887	0.215794	0.23217	0.225571	0.213117	0.212966	0.237133	0.227433	0.214057	0.211378	0.228489	0.246563	0.24151	0.215678	0.186909	0.206304	0.217496	0.223088	0.227913	0.236157	0.247505	0.251534	0.258566	0.269348	0.252944	0.241094	0.240786
0.23862	0.220215	0.205732	0.195784	0.219924	0.231089	0.217966	0.176123	0.160208	0.209922	0.221361	0.216417	0.193842	0.199551	0.213677	0.213209	0.189502	0.158363	0.177375	0.201543	0.228783	0.227764	0.212719	0.183306	0.210424	0.227554	0.227576	0.216287	0.216734	0.241755	0.234746	0.219098	0.200102	0.218227	0.241928	0.236898	0.218329	0.198962	0.218276	0.223408	0.219446	0.223314	0.227335	0.231495	0.245649	0.257991	0.267985	0.262657	0.252569	0.237007
0.229196	0.216633	0.205474	0.195935	0.219665	0.22847	0.210058	0.173832	0.159339	0.197598	0.207713	0.20404	0.182092	0.189197	0.206249	0.214457	0.188888	0.150883	0.171462	0.198454	0.229282	0.225478	0.215396	0.198882	0.212673	0.219753	0.215796	0.196157	0.199176	0.248161	0.246301	0.233057	0.220573	0.225423	0.233668	0.231561	0.212003	0.192476	0.229758	0.218635	0.180926	0.239544	0.257761	0.239291	0.249542	0.251797	0.243927	0.247379	0.247554	0.240668
0.22447	0.207459	0.193692	0.183676	0.215049	0.231123	0.218413	0.176621	0.156981	0.195055	0.196022	0.185311	0.170328	0.183736	0.206266	0.217323	0.195616	0.161155	0.177463	0.200152	0.226689	0.21974	0.210239	0.198122	0.218541	0.227843	0.219935	0.197523	0.196836	0.240091	0.242855	0.236637	0.231243	0.231874	0.233087	0.228381	0.207161	0.187807	0.234221	0.228235	0.192711	0.249611	0.263385	0.237999	0.245563	0.246599	0.239228	0.239009	0.239759	0.241016
0.22377	0.195093	0.175336	0.165888	0.208144	0.236019	0.235288	0.181842	0.153714	0.198564	0.187317	0.165742	0.160034	0.182008	0.211162	0.22104	0.206061	0.180864	0.18943	0.204325	0.223154	0.212512	0.200537	0.187195	0.2258	0.244577	0.233028	0.211463	0.203619	0.223736	0.230377	0.233591	0.235937	0.238103	0.237573	0.226826	0.204429	0.186228	0.233275	0.244524	0.233584	0.254439	0.252442	0.229694	0.23664	0.242472	0.246516	0.236118	0.231705	0.239252
0.235942	0.187988	0.167786	0.179662	0.207831	0.226146	0.227178	0.176344	0.151059	0.198937	0.200779	0.187844	0.168721	0.187772	0.217206	0.222319	0.203562	0.175058	0.17955	0.200716	0.233076	0.214665	0.197197	0.180694	0.221014	0.240971	0.22957	0.209221	0.201801	0.220607	0.225887	0.231237	0.244871	0.24763	0.243657	0.228305	0.216491	0.2093	0.22089	0.227931	0.232296	0.242937	0.233708	0.206436	0.229293	0.243894	0.247737	0.246482	0.243301	0.23774
0.245051	0.198056	0.175164	0.180134	0.204252	0.221974	0.22744	0.180716	0.153461	0.186521	0.200841	0.200851	0.173055	0.181666	0.203955	0.220896	0.207961	0.180545	0.174436	0.194771	0.23365	0.217478	0.200212	0.181827	0.22078	0.240478	0.230309	0.212692	0.205353	0.218944	0.224263	0.229236	0.238268	0.241837	0.240389	0.226873	0.22357	0.223978	0.215552	0.219258	0.230897	0.23823	0.226331	0.196971	0.228383	0.245357	0.243913	0.257294	0.258315	0.236893
0.251509	0.222981	0.195458	0.169098	0.197848	0.222734	0.234946	0.193628	0.160238	0.163043	0.18931	0.205989	0.173624	0.165289	0.174011	0.217135	0.218326	0.195802	0.173444	0.186805	0.226139	0.220863	0.208728	0.189566	0.224482	0.242678	0.234679	0.221106	0.213553	0.218549	0.225116	0.227541	0.218221	0.222788	0.229029	0.222921	0.226337	0.231395	0.216312	0.217436	0.229402	0.239402	0.228782	0.199439	0.233041	0.246854	0.235725	0.268495	0.276284	0.236621
[truncated: 206 more columns]

## Sheet: ED Fig.9d
3.2371e-05	3.16439e-05	3.05769e-05	2.90901e-05	2.7981e-05	2.75129e-05	2.74065e-05	2.72757e-05	2.78239e-05	3.00003e-05	3.22899e-05	3.37425e-05	3.38215e-05	3.41514e-05	3.56955e-05	3.76215e-05	3.95121e-05	4.08929e-05	4.09486e-05	3.8131e-05	3.52352e-05	3.3146e-05	3.16697e-05	3.1377e-05	3.10619e-05	3.13827e-05	3.20901e-05	3.31042e-05	3.40624e-05	3.37674e-05	3.29672e-05	3.16982e-05	3.02245e-05	2.89343e-05	2.88334e-05	2.89134e-05	2.83646e-05	2.69777e-05	2.57561e-05	2.54337e-05	2.56129e-05	2.66833e-05	2.91661e-05	3.13709e-05	3.2268e-05	3.2527e-05	3.1207e-05	3.0083e-05	2.83481e-05	2.83481e-05
3.17152e-05	3.11602e-05	3.02363e-05	2.90018e-05	2.81541e-05	2.77474e-05	2.77431e-05	2.7561e-05	2.80407e-05	3.02392e-05	3.30086e-05	3.53534e-05	3.6264e-05	3.7554e-05	3.98871e-05	4.19489e-05	4.42748e-05	4.62749e-05	4.75861e-05	4.61891e-05	4.39648e-05	4.16382e-05	3.85616e-05	3.58758e-05	3.31651e-05	3.16206e-05	3.12595e-05	3.19282e-05	3.27504e-05	3.25174e-05	3.16591e-05	3.0531e-05	2.93573e-05	2.81834e-05	2.82022e-05	2.87468e-05	2.88883e-05	2.79036e-05	2.66128e-05	2.56726e-05	2.49666e-05	2.53852e-05	2.75398e-05	3.00785e-05	3.15438e-05	3.20901e-05	3.07932e-05	2.95327e-05	2.78716e-05	2.78716e-05
3.07408e-05	3.05029e-05	2.97925e-05	2.86662e-05	2.79776e-05	2.76142e-05	2.76134e-05	2.74217e-05	2.77324e-05	2.96135e-05	3.2326e-05	3.53587e-05	3.70753e-05	3.92815e-05	4.25106e-05	4.49885e-05	4.83184e-05	5.17828e-05	5.55544e-05	5.78391e-05	5.81916e-05	5.66917e-05	5.2073e-05	4.6086e-05	3.97327e-05	3.48344e-05	3.2843e-05	3.31319e-05	3.37068e-05	3.33121e-05	3.22275e-05	3.10068e-05	2.99146e-05	2.88049e-05	2.87771e-05	2.94826e-05	2.98972e-05	2.91869e-05	2.81492e-05	2.69242e-05	2.5503e-05	2.51834e-05	2.64351e-05	2.86393e-05	3.01968e-05	3.10341e-05	2.99949e-05	2.87705e-05	2.74385e-05	2.74385e-05
2.94652e-05	2.96209e-05	2.91853e-05	2.81495e-05	2.75273e-05	2.72928e-05	2.7237e-05	2.7097e-05	2.732e-05	2.8819e-05	3.09529e-05	3.41516e-05	3.64654e-05	3.93761e-05	4.33493e-05	4.62852e-05	5.07513e-05	5.57094e-05	6.19695e-05	6.87361e-05	7.27825e-05	7.28985e-05	6.72413e-05	5.80249e-05	4.79808e-05	3.9508e-05	3.59956e-05	3.61535e-05	3.66071e-05	3.60215e-05	3.45913e-05	3.30991e-05	3.18325e-05	3.068e-05	3.02922e-05	3.07028e-05	3.08996e-05	3.04277e-05	3.01597e-05	2.92637e-05	2.77151e-05	2.68161e-05	2.68509e-05	2.79491e-05	2.88929e-05	2.98745e-05	2.92058e-05	2.83367e-05	2.74976e-05	2.74976e-05
2.77309e-05	2.83692e-05	2.84915e-05	2.77521e-05	2.72993e-05	2.72238e-05	2.71148e-05	2.70784e-05	2.72605e-05	2.8396e-05	2.95162e-05	3.21214e-05	3.4643e-05	3.7894e-05	4.23395e-05	4.5564e-05	5.0535e-05	5.61301e-05	6.39667e-05	7.45309e-05	8.18963e-05	8.38157e-05	7.80259e-05	6.67953e-05	5.42486e-05	4.34044e-05	3.92167e-05	3.93202e-05	3.95653e-05	3.87961e-05	3.70698e-05	3.52516e-05	3.37071e-05	3.25102e-05	3.16521e-05	3.14224e-05	3.10697e-05	3.07545e-05	3.14233e-05	3.12974e-05	3.02889e-05	2.92074e-05	2.83126e-05	2.8272e-05	2.84169e-05	2.94206e-05	2.90643e-05	2.85757e-05	2.81013e-05	2.81013e-05
2.629e-05	2.72957e-05	2.80599e-05	2.77959e-05	2.76253e-05	2.76193e-05	2.75394e-05	2.7604e-05	2.77325e-05	2.86868e-05	2.88887e-05	3.05227e-05	3.28154e-05	3.59996e-05	4.03314e-05	4.32445e-05	4.77941e-05	5.29744e-05	6.08296e-05	7.29389e-05	8.20105e-05	8.5211e-05	8.01863e-05	6.89158e-05	5.60025e-05	4.48259e-05	4.0809e-05	4.0823e-05	4.09652e-05	4.0314e-05	3.87905e-05	3.69992e-05	3.53984e-05	3.42376e-05	3.2807e-05	3.1703e-05	3.07085e-05	3.05443e-05	3.21578e-05	3.30398e-05	3.30629e-05	3.21927e-05	3.07633e-05	2.97239e-05	2.89152e-05	2.95615e-05	2.91778e-05	2.89116e-05	2.85186e-05	2.85186e-05
2.57718e-05	2.67538e-05	2.7908e-05	2.79506e-05	2.78924e-05	2.78362e-05	2.7985e-05	2.81597e-05	2.83311e-05	2.92739e-05	2.88064e-05	2.9321e-05	3.0949e-05	3.37018e-05	3.74842e-05	3.98422e-05	4.33661e-05	4.72943e-05	5.36536e-05	6.45657e-05	7.30713e-05	7.65442e-05	7.29634e-05	6.35905e-05	5.25247e-05	4.30835e-05	3.99419e-05	3.97131e-05	3.96904e-05	3.92741e-05	3.82732e-05	3.69431e-05	3.58015e-05	3.50346e-05	3.31554e-05	3.1299e-05	2.98065e-05	2.97626e-05	3.19142e-05	3.36887e-05	3.49877e-05	3.4568e-05	3.31342e-05	3.15777e-05	3.01053e-05	3.01474e-05	2.9393e-05	2.92065e-05	2.87234e-05	2.87234e-05
2.6154e-05	2.65378e-05	2.75712e-05	2.77835e-05	2.77968e-05	2.77794e-05	2.83555e-05	2.87399e-05	2.89e-05	2.9722e-05	2.88508e-05	2.84665e-05	2.93809e-05	3.1628e-05	3.47508e-05	3.63258e-05	3.84729e-05	4.04666e-05	4.44546e-05	5.21943e-05	5.83237e-05	6.12096e-05	5.92166e-05	5.30067e-05	4.52696e-05	3.90328e-05	3.72182e-05	3.66483e-05	3.63308e-05	3.61111e-05	3.56494e-05	3.51347e-05	3.50229e-05	3.52264e-05	3.35402e-05	3.13687e-05	2.96481e-05	2.93844e-05	3.13418e-05	3.35281e-05	3.58911e-05	3.61056e-05	3.50349e-05	3.34029e-05	3.15896e-05	3.09514e-05	2.96845e-05	2.94557e-05	2.88667e-05	2.88667e-05
2.68406e-05	2.63011e-05	2.68502e-05	2.69445e-05	2.69868e-05	2.71389e-05	2.81637e-05	2.87568e-05	2.89059e-05	2.95548e-05	2.85033e-05	2.76181e-05	2.80438e-05	2.96927e-05	3.18332e-05	3.23669e-05	3.32133e-05	3.35482e-05	3.54781e-05	3.98098e-05	4.32992e-05	4.50681e-05	4.41966e-05	4.12501e-05	3.72347e-05	3.45986e-05	3.41174e-05	3.34905e-05	3.29209e-05	3.26562e-05	3.25048e-05	3.26517e-05	3.34776e-05	3.45575e-05	3.33791e-05	3.1337e-05	2.97043e-05	2.92201e-05	3.06083e-05	3.28357e-05	3.56816e-05	3.63952e-05	3.58777e-05	3.46302e-05	3.30798e-05	3.23443e-05	3.10642e-05	3.11371e-05	3.06825e-05	3.06825e-05
2.6847e-05	2.57347e-05	2.57698e-05	2.56159e-05	2.55968e-05	2.583e-05	2.71523e-05	2.79045e-05	2.81096e-05	2.88002e-05	2.79534e-05	2.7029e-05	2.71515e-05	2.80882e-05	2.90287e-05	2.85651e-05	2.86231e-05	2.84457e-05	2.94482e-05	3.17554e-05	3.37011e-05	3.46936e-05	3.46182e-05	3.40084e-05	3.27279e-05	3.25711e-05	3.27398e-05	3.19657e-05	3.10905e-05	3.0491e-05	3.02499e-05	3.05262e-05	3.18368e-05	3.34292e-05	3.2854e-05	3.1337e-05	3.00535e-05	2.93262e-05	2.99372e-05	3.17893e-05	3.44469e-05	3.53779e-05	3.53576e-05	3.47356e-05	3.39285e-05	3.36709e-05	3.29133e-05	3.35385e-05	3.34765e-05	3.34765e-05
2.59254e-05	2.47348e-05	2.45351e-05	2.4212e-05	2.41463e-05	2.43299e-05	2.55609e-05	2.62506e-05	2.65257e-05	2.75151e-05	2.72048e-05	2.6622e-05	2.67096e-05	2.69992e-05	2.67898e-05	2.54432e-05	2.52701e-05	2.54588e-05	2.6302e-05	2.78588e-05	2.94363e-05	3.02346e-05	3.06424e-05	3.13065e-05	3.16082e-05	3.25116e-05	3.25511e-05	3.1563e-05	3.05083e-05	2.96483e-05	2.92785e-05	2.9526e-05	3.08617e-05	3.24733e-05	3.22487e-05	3.13369e-05	3.04865e-05	2.96488e-05	2.97134e-05	3.09989e-05	3.30464e-05	3.38432e-05	3.4195e-05	3.42623e-05	3.42944e-05	3.47311e-05	3.46343e-05	3.57679e-05	3.60017e-05	3.60017e-05
2.48898e-05	2.38539e-05	2.35543e-05	2.31029e-05	2.31401e-05	2.33767e-05	2.43036e-05	2.48267e-05	2.51594e-05	2.64908e-05	2.67627e-05	2.66365e-05	2.69666e-05	2.69261e-05	2.59707e-05	2.41109e-05	2.38727e-05	2.43863e-05	2.51724e-05	2.63963e-05	2.80006e-05	2.90254e-05	2.99348e-05	3.13746e-05	3.25245e-05	3.37542e-05	3.33799e-05	3.20468e-05	3.08087e-05	2.97731e-05	2.91853e-05	2.92547e-05	3.01848e-05	3.1503e-05	3.15644e-05	3.1411e-05	3.11174e-05	3.03883e-05	3.01402e-05	3.06507e-05	3.18357e-05	3.22586e-05	3.29804e-05	3.37759e-05	3.47919e-05	3.58341e-05	3.60788e-05	3.70863e-05	3.72201e-05	3.72201e-05
2.45987e-05	2.373e-05	2.33273e-05	2.27164e-05	2.27341e-05	2.29456e-05	2.34325e-05	2.36453e-05	2.38867e-05	2.5436e-05	2.63172e-05	2.67352e-05	2.75086e-05	2.75757e-05	2.64302e-05	2.43855e-05	2.42698e-05	2.50587e-05	2.59279e-05	2.68737e-05	2.82853e-05	2.93288e-05	3.03222e-05	3.20037e-05	3.34371e-05	3.4731e-05	3.41239e-05	3.25493e-05	3.13985e-05	3.05613e-05	3.00113e-05	2.99229e-05	3.01779e-05	3.11204e-05	3.12382e-05	3.18359e-05	3.22354e-05	3.19254e-05	3.17835e-05	3.16577e-05	3.20945e-05	3.19999e-05	3.30054e-05	3.4338e-05	3.59755e-05	3.7107e-05	3.69917e-05	3.70285e-05	3.64128e-05	3.64128e-05
2.52598e-05	2.43156e-05	2.36866e-05	2.27593e-05	2.25872e-05	2.27916e-05	2.30329e-05	2.30215e-05	2.34286e-05	2.52043e-05	2.6586e-05	2.73957e-05	2.83106e-05	2.84022e-05	2.70808e-05	2.51414e-05	2.52933e-05	2.63357e-05	2.74935e-05	2.83627e-05	2.95397e-05	3.04279e-05	3.12721e-05	3.276e-05	3.39349e-05	3.49251e-05	3.42644e-05	3.26551e-05	3.17292e-05	3.13006e-05	3.09332e-05	3.06294e-05	3.02244e-05	3.10762e-05	3.1363e-05	3.27089e-05	3.3981e-05	3.44498e-05	3.45535e-05	3.38798e-05	3.36825e-05	3.29121e-05	3.35927e-05	3.49463e-05	3.68265e-05	3.77317e-05	3.71976e-05	3.62135e-05	3.49609e-05	3.49609e-05
2.66003e-05	2.55562e-05	2.47508e-05	2.36487e-05	2.32517e-05	2.33991e-05	2.34713e-05	2.32371e-05	2.37563e-05	2.54346e-05	2.69695e-05	2.7931e-05	2.87872e-05	2.89497e-05	2.74888e-05	2.58313e-05	2.6338e-05	2.7765e-05	2.95581e-05	3.06649e-05	3.15723e-05	3.20172e-05	3.23377e-05	3.31416e-05	3.36882e-05	3.42101e-05	3.36764e-05	3.21181e-05	3.13639e-05	3.13726e-05	3.12291e-05	3.08043e-05	3.02854e-05	3.17264e-05	3.27587e-05	3.48425e-05	3.68275e-05	3.77814e-05	3.77547e-05	3.66414e-05	3.61867e-05	3.52303e-05	3.553e-05	3.67253e-05	3.86145e-05	3.91775e-05	3.82645e-05	3.65251e-05	3.49518e-05	3.49518e-05
2.8057e-05	2.70724e-05	2.62267e-05	2.49885e-05	2.43005e-05	2.43848e-05	2.44775e-05	2.41564e-05	2.48724e-05	2.63037e-05	2.77264e-05	2.85465e-05	2.92315e-05	2.94027e-05	2.7707e-05	2.62959e-05	2.69946e-05	2.87839e-05	3.13053e-05	3.28924e-05	3.36614e-05	3.35712e-05	3.31053e-05	3.30668e-05	3.2888e-05	3.29417e-05	3.26069e-05	3.12022e-05	3.05585e-05	3.08418e-05	3.11507e-05	3.09391e-05	3.09719e-05	3.32111e-05	3.49976e-05	3.73474e-05	3.95167e-05	4.06167e-05	4.01935e-05	3.90485e-05	3.86773e-05	3.78753e-05	3.8048e-05	3.95053e-05	4.19077e-05	4.29273e-05	4.27325e-05	4.13753e-05	4.00951e-05	4.00951e-05
2.94887e-05	2.87127e-05	2.80867e-05	2.683e-05	2.56978e-05	2.5511e-05	2.55694e-05	2.52321e-05	2.60599e-05	2.73775e-05	2.87776e-05	2.94472e-05	3.01091e-05	3.03266e-05	2.83259e-05	2.68261e-05	2.72827e-05	2.91879e-05	3.21751e-05	3.42579e-05	3.49788e-05	3.4364e-05	3.32708e-05	3.28165e-05	3.23484e-05	3.22793e-05	3.20657e-05	3.06806e-05	2.98812e-05	3.01732e-05	3.10953e-05	3.14102e-05	3.22995e-05	3.48755e-05	3.69502e-05	3.91424e-05	4.12116e-05	4.22531e-05	4.1571e-05	4.07517e-05	4.06449e-05	4.01477e-05	4.03417e-05	4.23874e-05	4.56714e-05	4.7966e-05	4.96707e-05	4.99873e-05	4.98312e-05	4.98312e-05
3.07922e-05	3.02528e-05	2.98656e-05	2.85826e-05	2.69523e-05	2.62801e-05	2.61575e-05	2.57877e-05	2.64514e-05	2.77713e-05	2.94125e-05	3.03375e-05	3.13893e-05	3.17773e-05	2.9588e-05	2.76595e-05	2.72741e-05	2.87838e-05	3.16745e-05	3.40948e-05	3.50159e-05	3.42786e-05	3.31042e-05	3.26321e-05	3.22148e-05	3.20483e-05	3.15896e-05	3.00761e-05	2.90909e-05	2.94535e-05	3.1162e-05	3.22485e-05	3.39028e-05	3.60773e-05	3.77198e-05	3.94518e-05	4.136e-05	4.25668e-05	4.20766e-05	4.20386e-05	4.21802e-05	4.19875e-05	4.23635e-05	4.50631e-05	4.92357e-05	5.31671e-05	5.78161e-05	6.07997e-05	6.23602e-05	6.23602e-05
3.23234e-05	3.19072e-05	3.15505e-05	3.01439e-05	2.81863e-05	2.70574e-05	2.66383e-05	2.62393e-05	2.64639e-05	2.76937e-05	2.95615e-05	3.09045e-05	3.25331e-05	3.32559e-05	3.13617e-05	2.92286e-05	2.79727e-05	2.87704e-05	3.10099e-05	3.32881e-05	3.46034e-05	3.42517e-05	3.36396e-05	3.35935e-05	3.35093e-05	3.31157e-05	3.19199e-05	3.01192e-05	2.88346e-05	2.91362e-05	3.1235e-05	3.29676e-05	3.49889e-05	3.63401e-05	3.74136e-05	3.89368e-05	4.09837e-05	4.2454e-05	4.23929e-05	4.29677e-05	4.30876e-05	4.31058e-05	4.36874e-05	4.68446e-05	5.15356e-05	5.70368e-05	6.47055e-05	7.06692e-05	7.42673e-05	7.42673e-05
3.30663e-05	3.26083e-05	3.21576e-05	3.06903e-05	2.87747e-05	2.74689e-05	2.67655e-05	2.62354e-05	2.56601e-05	2.64665e-05	2.83362e-05	3.01161e-05	3.24936e-05	3.39742e-05	3.31864e-05	3.15458e-05	2.9831e-05	2.99209e-05	3.10887e-05	3.27273e-05	3.43062e-05	3.45414e-05	3.46302e-05	3.48633e-05	3.49345e-05	3.40744e-05	3.20183e-05	3.003e-05	2.88412e-05	2.9119e-05	3.12631e-05	3.33749e-05	3.54689e-05	3.59637e-05	3.65053e-05	3.82295e-05	4.05846e-05	4.22434e-05	4.26471e-05	4.35893e-05	4.36584e-05	4.39776e-05	4.51024e-05	4.85611e-05	5.32138e-05	5.94901e-05	6.88051e-05	7.66802e-05	8.16796e-05	8.16796e-05
3.24934e-05	3.18757e-05	3.12391e-05	2.98296e-05	2.82822e-05	2.71466e-05	2.64351e-05	2.58675e-05	2.47124e-05	2.50667e-05	2.67329e-05	2.88256e-05	3.17579e-05	3.39998e-05	3.46084e-05	3.40279e-05	3.24646e-05	3.20226e-05	3.20554e-05	3.27314e-05	3.41373e-05	3.47166e-05	3.52638e-05	3.55355e-05	3.5534e-05	3.43062e-05	3.17571e-05	2.98024e-05	2.90275e-05	2.93549e-05	3.12765e-05	3.33402e-05	3.53214e-05	3.53103e-05	3.54394e-05	3.74476e-05	4.01205e-05	4.20084e-05	4.2806e-05	4.39065e-05	4.40713e-05	4.47217e-05	4.62688e-05	4.95867e-05	5.35279e-05	5.9375e-05	6.84288e-05	7.65699e-05	8.19665e-05	8.19665e-05
3.0572e-05	2.991e-05	2.92731e-05	2.81929e-05	2.72722e-05	2.65268e-05	2.59381e-05	2.52544e-05	2.36647e-05	2.34554e-05	2.46592e-05	2.69353e-05	3.02833e-05	3.32114e-05	3.50572e-05	3.56524e-05	3.46391e-05	3.398e-05	3.32389e-05	3.31308e-05	3.40951e-05	3.4628e-05	3.51136e-05	3.50997e-05	3.47562e-05	3.3348e-05	3.08472e-05	2.9195e-05	2.90007e-05	2.94877e-05	3.12682e-05	3.3141e-05	3.49893e-05	3.48812e-05	3.47128e-05	3.65782e-05	3.91144e-05	4.09631e-05	4.20759e-05	4.33187e-05	4.40216e-05	4.52392e-05	4.70627e-05	4.98986e-05	5.25505e-05	5.6904e-05	6.38783e-05	7.07044e-05	7.54261e-05	7.54261e-05
2.83478e-05	2.8121e-05	2.77197e-05	2.70239e-05	2.64489e-05	2.59163e-05	2.53544e-05	2.46553e-05	2.31356e-05	2.2703e-05	2.35692e-05	2.57992e-05	2.91332e-05	3.22357e-05	3.46516e-05	3.60438e-05	3.55933e-05	3.49001e-05	3.38089e-05	3.32254e-05	3.36206e-05	3.39318e-05	3.40835e-05	3.37338e-05	3.29985e-05	3.17107e-05	2.98185e-05	2.86892e-05	2.90841e-05	2.99831e-05	3.18882e-05	3.37225e-05	3.56786e-05	3.57662e-05	3.53493e-05	3.64495e-05	3.82262e-05	3.95424e-05	4.05723e-05	4.19666e-05	4.33848e-05	4.51005e-05	4.72684e-05	4.96594e-05	5.10801e-05	5.33925e-05	5.72738e-05	6.16333e-05	6.46853e-05	6.46853e-05
2.69918e-05	2.72602e-05	2.72873e-05	2.68754e-05	2.62452e-05	2.56901e-05	2.50913e-05	2.45985e-05	2.34786e-05	2.31991e-05	2.39714e-05	2.59436e-05	2.89395e-05	3.1787e-05	3.40271e-05	3.55783e-05	3.54824e-05	3.49108e-05	3.39021e-05	3.32179e-05	3.30879e-05	3.3127e-05	3.29629e-05	3.25067e-05	3.15534e-05	3.04725e-05	2.91536e-05	2.83525e-05	2.91041e-05	3.05626e-05	3.29919e-05	3.52822e-05	3.75338e-05	3.77882e-05	3.69416e-05	3.68418e-05	3.73848e-05	3.77738e-05	3.86095e-05	4.01067e-05	4.21132e-05	4.39224e-05	4.61421e-05	4.81145e-05	4.85199e-05	4.88515e-05	4.95228e-05	5.10005e-05	5.19806e-05	5.19806e-05
2.68559e-05	2.76924e-05	2.81658e-05	2.78645e-05	2.68498e-05	2.60446e-05	2.5271e-05	2.5098e-05	2.45657e-05	2.48245e-05	2.58272e-05	2.74873e-05	2.99342e-05	3.20543e-05	3.35265e-05	3.46154e-05	3.45559e-05	3.40866e-05	3.33875e-05	3.30929e-05	3.27945e-05	3.27909e-05	3.26374e-05	3.21781e-05	3.10612e-05	3.01002e-05	2.92312e-05	2.8689e-05	2.95083e-05	3.13764e-05	3.41014e-05	3.66971e-05	3.91171e-05	3.95128e-05	3.84507e-05	3.74157e-05	3.67567e-05	3.63309e-05	3.70756e-05	3.86688e-05	4.08511e-05	4.2418e-05	4.42724e-05	4.54253e-05	4.4824e-05	4.3508e-05	4.18428e-05	4.08917e-05	4.01772e-05	4.01772e-05
2.76311e-05	2.91628e-05	3.00653e-05	2.98275e-05	2.84534e-05	2.73235e-05	2.62775e-05	2.63589e-05	2.63307e-05	2.70672e-05	2.83263e-05	2.96913e-05	3.15195e-05	3.2763e-05	3.33486e-05	3.37823e-05	3.36656e-05	3.34127e-05	3.32859e-05	3.3528e-05	3.34637e-05	3.3594e-05	3.37003e-05	3.33146e-05	3.231e-05	3.16325e-05	3.09568e-05	3.04714e-05	3.09739e-05	3.28269e-05	3.52418e-05	3.7714e-05	3.99448e-05	4.03639e-05	3.92437e-05	3.76793e-05	3.61069e-05	3.51988e-05	3.60507e-05	3.75619e-05	3.93854e-05	4.04188e-05	4.16067e-05	4.17007e-05	4.02764e-05	3.81807e-05	3.54583e-05	3.30651e-05	3.13249e-05	3.13249e-05
2.82754e-05	3.03488e-05	3.16503e-05	3.16147e-05	3.03009e-05	2.90066e-05	2.76951e-05	2.77903e-05	2.79497e-05	2.87981e-05	3.01477e-05	3.12637e-05	3.25208e-05	3.30871e-05	3.31484e-05	3.3197e-05	3.30194e-05	3.30953e-05	3.3458e-05	3.41804e-05	3.46016e-05	3.50774e-05	3.56509e-05	3.52616e-05	3.43878e-05	3.37892e-05	3.30805e-05	3.2694e-05	3.30126e-05	3.47906e-05	3.67781e-05	3.89287e-05	4.08178e-05	4.10446e-05	3.98393e-05	3.79892e-05	3.57283e-05	3.4535e-05	3.54382e-05	3.66963e-05	3.78654e-05	3.83639e-05	3.89223e-05	3.83018e-05	3.65511e-05	3.44405e-05	3.15817e-05	2.85162e-05	2.63349e-05	2.63349e-05
2.84088e-05	3.07554e-05	3.23502e-05	3.27841e-05	3.20176e-05	3.08582e-05	2.93966e-05	2.93642e-05	2.96964e-05	3.04597e-05	3.18567e-05	3.28156e-05	3.35394e-05	3.34292e-05	3.3138e-05	3.32278e-05	3.3126e-05	3.35036e-05	3.41423e-05	3.49315e-05	3.54463e-05	3.62011e-05	3.75186e-05	3.73461e-05	3.68663e-05	3.65255e-05	3.57956e-05	3.5356e-05	3.54077e-05	3.70483e-05	3.84971e-05	4.00827e-05	4.15623e-05	4.15268e-05	4.03084e-05	3.83504e-05	3.57111e-05	3.4537e-05	3.52936e-05	3.60886e-05	3.64648e-05	3.6577e-05	3.66697e-05	3.57715e-05	3.4246e-05	3.25996e-05	3.01667e-05	2.70207e-05	2.48382e-05	2.48382e-05
2.83761e-05	3.04343e-05	3.1953e-05	3.28218e-05	3.277e-05	3.21153e-05	3.08369e-05	3.05901e-05	3.09148e-05	3.14123e-05	3.27566e-05	3.36981e-05	3.41431e-05	3.35764e-05	3.31338e-05	3.35251e-05	3.36927e-05	3.43648e-05	3.52279e-05	3.59148e-05	3.6194e-05	3.70619e-05	3.90233e-05	3.92662e-05	3.9231e-05	3.91519e-05	3.84492e-05	3.78478e-05	3.76376e-05	3.91515e-05	4.0346e-05	4.13434e-05	4.23715e-05	4.20304e-05	4.07799e-05	3.85527e-05	3.56309e-05	3.47017e-05	3.52025e-05	3.55297e-05	3.52082e-05	3.49536e-05	3.44245e-05	3.34011e-05	3.23861e-05	3.15715e-05	3.01365e-05	2.77073e-05	2.60052e-05	2.60052e-05
2.8669e-05	3.02576e-05	3.15678e-05	3.27178e-05	3.32032e-05	3.30573e-05	3.1945e-05	3.14741e-05	3.18216e-05	3.21437e-05	3.34277e-05	3.44348e-05	3.47413e-05	3.3941e-05	3.33733e-05	3.41974e-05	3.46531e-05	3.54964e-05	3.65061e-05	3.70964e-05	3.7159e-05	3.81466e-05	4.04882e-05	4.11574e-05	4.15883e-05	4.16264e-05	4.11192e-05	4.04933e-05	4.03092e-05	4.16527e-05	4.24706e-05	4.26732e-05	4.30852e-05	4.23215e-05	4.11512e-05	3.87733e-05	3.58298e-05	3.51214e-05	3.51509e-05	3.51895e-05	3.44623e-05	3.38959e-05	3.27753e-05	3.15462e-05	3.09103e-05	3.09111e-05	3.08341e-05	2.98336e-05	2.90032e-05	2.90032e-05
2.92494e-05	2.98249e-05	3.05973e-05	3.17873e-05	3.25989e-05	3.29638e-05	3.22549e-05	3.18191e-05	3.21955e-05	3.25291e-05	3.40359e-05	3.54262e-05	3.59507e-05	3.5594e-05	3.50636e-05	3.63338e-05	3.73041e-05	3.86717e-05	4.0199e-05	4.10639e-05	4.13704e-05	4.23409e-05	4.4354e-05	4.48834e-05	4.49319e-05	4.41232e-05	4.31872e-05	4.24474e-05	4.24887e-05	4.38492e-05	4.45964e-05	4.43249e-05	4.41238e-05	4.27839e-05	4.1754e-05	3.92391e-05	3.6347e-05	3.55424e-05	3.50011e-05	3.49422e-05	3.41252e-05	3.35268e-05	3.21255e-05	3.07301e-05	3.01197e-05	3.04959e-05	3.14147e-05	3.18862e-05	3.1894e-05	3.1894e-05
2.97806e-05	2.9403e-05	2.94743e-05	3.03937e-05	3.13214e-05	3.20931e-05	3.20062e-05	3.19789e-05	3.26429e-05	3.32618e-05	3.51463e-05	3.68454e-05	3.77095e-05	3.81055e-05	3.79377e-05	3.99795e-05	4.23473e-05	4.50943e-05	4.78094e-05	4.95463e-05	5.06733e-05	5.15544e-05	5.26481e-05	5.25393e-05	5.11316e-05	4.83168e-05	4.60926e-05	4.50322e-05	4.51557e-05	4.64e-05	4.69986e-05	4.63627e-05	4.54313e-05	4.35081e-05	4.27231e-05	4.03705e-05	3.75846e-05	3.62061e-05	3.51298e-05	3.52906e-05	3.48846e-05	3.47493e-05	3.34638e-05	3.17239e-05	3.03893e-05	3.04345e-05	3.17587e-05	3.34832e-05	3.44067e-05	3.44067e-05
2.99087e-05	2.89391e-05	2.83303e-05	2.86929e-05	2.95284e-05	3.04684e-05	3.11954e-05	3.18639e-05	3.30503e-05	3.42649e-05	3.65652e-05	3.85392e-05	3.99977e-05	4.18449e-05	4.2966e-05	4.62678e-05	5.08267e-05	5.57577e-05	6.02285e-05	6.34858e-05	6.59909e-05	6.70235e-05	6.69809e-05	6.55708e-05	6.19272e-05	5.64282e-05	5.21769e-05	5.00124e-05	4.93319e-05	4.99854e-05	5.00629e-05	4.89058e-05	4.70794e-05	4.46831e-05	4.40136e-05	4.19059e-05	3.93141e-05	3.72366e-05	3.57995e-05	3.59474e-05	3.60201e-05	3.64996e-05	3.55444e-05	3.34583e-05	3.11094e-05	3.0471e-05	3.16145e-05	3.40304e-05	3.5666e-05	3.5666e-05
2.97959e-05	2.84732e-05	2.73833e-05	2.73206e-05	2.80611e-05	2.89473e-05	3.03367e-05	3.15991e-05	3.32343e-05	3.49469e-05	3.75756e-05	4.0009e-05	4.22888e-05	4.60781e-05	4.93753e-05	5.41277e-05	6.08681e-05	6.77406e-05	7.35741e-05	7.82654e-05	8.18579e-05	8.32225e-05	8.24846e-05	8.03382e-05	7.52095e-05	6.77783e-05	6.21346e-05	5.87411e-05	5.66739e-05	5.62149e-05	5.55874e-05	5.37413e-05	5.08898e-05	4.77482e-05	4.63299e-05	4.3779e-05	4.08937e-05	3.81514e-05	3.6622e-05	3.68469e-05	3.73448e-05	3.82663e-05	3.75795e-05	3.52058e-05	3.20179e-05	3.05758e-05	3.1024e-05	3.33869e-05	3.53123e-05	3.53123e-05
2.98505e-05	2.84136e-05	2.70733e-05	2.67676e-05	2.74097e-05	2.80324e-05	2.97929e-05	3.14604e-05	3.36341e-05	3.58895e-05	3.90123e-05	4.23481e-05	4.60792e-05	5.17977e-05	5.73511e-05	6.29809e-05	7.05867e-05	7.79664e-05	8.39021e-05	8.91656e-05	9.24255e-05	9.38389e-05	9.29194e-05	9.10235e-05	8.64277e-05	7.95292e-05	7.42317e-05	6.99124e-05	6.61578e-05	6.40733e-05	6.2485e-05	6.00404e-05	5.67067e-05	5.33228e-05	5.10943e-05	4.76992e-05	4.39649e-05	4.02352e-05	3.79181e-05	3.73387e-05	3.74937e-05	3.84553e-05	3.79805e-05	3.58037e-05	3.25638e-05	3.07106e-05	3.05494e-05	3.24132e-05	3.42338e-05	3.42338e-05
3.0659e-05	2.89422e-05	2.73395e-05	2.70517e-05	2.76328e-05	2.80908e-05	3.00554e-05	3.19852e-05	3.4481e-05	3.72147e-05	4.05801e-05	4.47965e-05	5.01929e-05	5.73656e-05	6.47542e-05	7.02355e-05	7.70024e-05	8.31043e-05	8.78866e-05	9.30008e-05	9.54753e-05	9.68911e-05	9.62695e-05	9.53642e-05	9.28886e-05	8.86792e-05	8.51363e-05	8.05409e-05	7.49841e-05	7.07445e-05	6.82224e-05	6.57537e-05	6.29942e-05	6.03936e-05	5.78708e-05	5.35813e-05	4.86586e-05	4.38758e-05	4.0363e-05	3.82964e-05	3.74897e-05	3.78138e-05	3.72668e-05	3.56144e-05	3.30147e-05	3.12648e-05	3.06984e-05	3.19236e-05	3.31506e-05	3.31506e-05
3.19853e-05	3.02269e-05	2.87044e-05	2.86943e-05	2.93144e-05	2.97763e-05	3.18374e-05	3.39457e-05	3.64439e-05	3.93658e-05	4.24183e-05	4.69137e-05	5.3298e-05	6.0914e-05	6.92414e-05	7.399e-05	7.88642e-05	8.26753e-05	8.57925e-05	8.99371e-05	9.12593e-05	9.23664e-05	9.21164e-05	9.24616e-05	9.27755e-05	9.23334e-05	9.10451e-05	8.67153e-05	8.00689e-05	7.39529e-05	7.08864e-05	6.88563e-05	6.72532e-05	6.62081e-05	6.40312e-05	5.96574e-05	5.4289e-05	4.89869e-05	4.42919e-05	4.04612e-05	3.84397e-05	3.75515e-05	3.65957e-05	3.55754e-05	3.38963e-05	3.25874e-05	3.18433e-05	3.25142e-05	3.28512e-05	3.28512e-05
3.33716e-05	3.13857e-05	3.0072e-05	3.05166e-05	3.1346e-05	3.20001e-05	3.41035e-05	3.62333e-05	3.82895e-05	4.11733e-05	4.38328e-05	4.83415e-05	5.5096e-05	6.25835e-05	7.10531e-05	7.47181e-05	7.71111e-05	7.83242e-05	7.95571e-05	8.21063e-05	8.22527e-05	8.26474e-05	8.21715e-05	8.29392e-05	8.52368e-05	8.82865e-05	8.91617e-05	8.58095e-05	7.92768e-05	7.24055e-05	6.97472e-05	6.8988e-05	6.92655e-05	7.01519e-05	6.89628e-05	6.53333e-05	6.0525e-05	5.5512e-05	5.00925e-05	4.45696e-05	4.11011e-05	3.85609e-05	3.68892e-05	3.62685e-05	3.54554e-05	3.46687e-05	3.37821e-05	3.41027e-05	3.3637e-05	3.3637e-05
3.40559e-05	3.19699e-05	3.08237e-05	3.15876e-05	3.26516e-05	3.35753e-05	3.55943e-05	3.76125e-05	3.92198e-05	4.20321e-05	4.46396e-05	4.89166e-05	5.53688e-05	6.18061e-05	6.91638e-05	7.16861e-05	7.23189e-05	7.19904e-05	7.20299e-05	7.29212e-05	7.2074e-05	7.15446e-05	7.03155e-05	7.0753e-05	7.34698e-05	7.81605e-05	8.01493e-05	7.7949e-05	7.31673e-05	6.77326e-05	6.68621e-05	6.81298e-05	7.03329e-05	7.25722e-05	7.1899e-05	6.89908e-05	6.51342e-05	6.0605e-05	5.51364e-05	4.92478e-05	4.54211e-05	4.20791e-05	3.99482e-05	3.93554e-05	3.85938e-05	3.78175e-05	3.66197e-05	3.68714e-05	3.61253e-05	3.61253e-05
3.45601e-05	3.22589e-05	3.07997e-05	3.11405e-05	3.21812e-05	3.32863e-05	3.51658e-05	3.70153e-05	3.82831e-05	4.1251e-05	4.41724e-05	4.80721e-05	5.3772e-05	5.90485e-05	6.49426e-05	6.69494e-05	6.73929e-05	6.72529e-05	6.7099e-05	6.6997e-05	6.57437e-05	6.4356e-05	6.1897e-05	6.08835e-05	6.20651e-05	6.58629e-05	6.76296e-05	6.63006e-05	6.42692e-05	6.20407e-05	6.40218e-05	6.75425e-05	7.11379e-05	7.38488e-05	7.30297e-05	7.07951e-05	6.80108e-05	6.40366e-05	5.91519e-05	5.39308e-05	5.05883e-05	4.735e-05	4.52758e-05	4.44973e-05	4.31953e-05	4.23245e-05	4.10572e-05	4.1721e-05	4.13482e-05	4.13482e-05
3.49532e-05	3.23389e-05	3.02496e-05	2.98695e-05	3.0793e-05	3.19591e-05	3.34684e-05	3.489e-05	3.58717e-05	3.89238e-05	4.21851e-05	4.56342e-05	5.01641e-05	5.4569e-05	5.92455e-05	6.15277e-05	6.31408e-05	6.42725e-05	6.44013e-05	6.37448e-05	6.25481e-05	6.09117e-05	5.78337e-05	5.56826e-05	5.48598e-05	5.65283e-05	5.78244e-05	5.77862e-05	5.91367e-05	6.08458e-05	6.55145e-05	7.00959e-05	7.34407e-05	7.48215e-05	7.28125e-05	7.06509e-05	6.85096e-05	6.55212e-05	6.22498e-05	5.91251e-05	5.71337e-05	5.44999e-05	5.28725e-05	5.15291e-05	4.94823e-05	4.8461e-05	4.74551e-05	4.87346e-05	4.88276e-05	4.88276e-05
3.59729e-05	3.26913e-05	2.96819e-05	2.83367e-05	2.88594e-05	2.97496e-05	3.0764e-05	3.16642e-05	3.26353e-05	3.5709e-05	3.93132e-05	4.24105e-05	4.59147e-05	4.98146e-05	5.37441e-05	5.65491e-05	5.94652e-05	6.17199e-05	6.20662e-05	6.12608e-05	6.01574e-05	5.88952e-05	5.58124e-05	5.3273e-05	5.10117e-05	5.11995e-05	5.28715e-05	5.47414e-05	5.92645e-05	6.41321e-05	7.02861e-05	7.41076e-05	7.62478e-05	7.58054e-05	7.31776e-05	7.12893e-05	6.97636e-05	6.84205e-05	6.65925e-05	6.58218e-05	6.49538e-05	6.31615e-05	6.21909e-05	6.02805e-05	5.79024e-05	5.65126e-05	5.53074e-05	5.63773e-05	5.63786e-05	5.63786e-05
3.7736e-05	3.34281e-05	2.9597e-05	2.74174e-05	2.74701e-05	2.79722e-05	2.86806e-05	2.93417e-05	3.04887e-05	3.35551e-05	3.70912e-05	3.96502e-05	4.21385e-05	4.55286e-05	4.88914e-05	5.17741e-05	5.52439e-05	5.77859e-05	5.83223e-05	5.82158e-05	5.80754e-05	5.78348e-05	5.54731e-05	5.3186e-05	5.03741e-05	5.03679e-05	5.33681e-05	5.74064e-05	6.38275e-05	6.99143e-05	7.57089e-05	7.78351e-05	7.89893e-05	7.77987e-05	7.59062e-05	7.49877e-05	7.43143e-05	7.48451e-05	7.42867e-05	7.5283e-05	7.49154e-05	7.36894e-05	7.29868e-05	7.02831e-05	6.77187e-05	6.54478e-05	6.29677e-05	6.23763e-05	6.15831e-05	6.15831e-05
4.06031e-05	3.50669e-05	3.04828e-05	2.77545e-05	2.74078e-05	2.7646e-05	2.84911e-05	2.94566e-05	3.08821e-05	3.38375e-05	3.66631e-05	3.80975e-05	3.91633e-05	4.14811e-05	4.41271e-05	4.66377e-05	5.04282e-05	5.30186e-05	5.4177e-05	5.54559e-05	5.6928e-05	5.79254e-05	5.68008e-05	5.55084e-05	5.28621e-05	5.33243e-05	5.75807e-05	6.30628e-05	6.96773e-05	7.53192e-05	7.97216e-05	8.00696e-05	8.04856e-05	8.00577e-05	8.03775e-05	8.15194e-05	8.27438e-05	8.5546e-05	8.64619e-05	8.81734e-05	8.7656e-05	8.6382e-05	8.49116e-05	8.14127e-05	7.8563e-05	7.47898e-05	6.98569e-05	6.60371e-05	6.36625e-05	6.36625e-05
4.31516e-05	3.66944e-05	3.20767e-05	2.93757e-05	2.88084e-05	2.87613e-05	2.99211e-05	3.14489e-05	3.30735e-05	3.58454e-05	3.76527e-05	3.77006e-05	3.72213e-05	3.83166e-05	4.0413e-05	4.26487e-05	4.65225e-05	4.90259e-05	5.06705e-05	5.31676e-05	5.57739e-05	5.73622e-05	5.76165e-05	5.77064e-05	5.60846e-05	5.77491e-05	6.29919e-05	6.88286e-05	7.40732e-05	7.84566e-05	8.15952e-05	8.12371e-05	8.19116e-05	8.31056e-05	8.62554e-05	8.97212e-05	9.34794e-05	9.8227e-05	9.96757e-05	0.000100145	9.83862e-05	9.70191e-05	9.4892e-05	9.22876e-05	9.09973e-05	8.69109e-05	8.02853e-05	7.34924e-05	7.01501e-05	7.01501e-05
4.47262e-05	3.77174e-05	3.36487e-05	3.14026e-05	3.05747e-05	2.9919e-05	3.09517e-05	3.282e-05	3.44975e-05	3.71567e-05	3.82866e-05	3.74921e-05	3.6175e-05	3.62938e-05	3.78548e-05	3.96356e-05	4.35967e-05	4.60898e-05	4.8095e-05	5.12958e-05	5.40446e-05	5.55324e-05	5.67442e-05	5.86832e-05	5.90955e-05	6.22461e-05	6.79652e-05	7.29973e-05	7.63492e-05	7.95692e-05	8.21679e-05	8.23222e-05	8.39806e-05	8.66823e-05	9.13322e-05	9.56454e-05	0.000101186	0.000106872	0.00010839	0.000107478	0.000105505	0.0001052	0.000103409	0.000102867	0.00010372	0.00010007	9.31522e-05	8.50383e-05	8.19179e-05	8.19179e-05
4.49724e-05	3.81289e-05	3.49263e-05	3.31734e-05	3.19511e-05	3.04495e-05	3.07965e-05	3.24768e-05	3.39418e-05	3.64411e-05	3.72636e-05	3.62535e-05	3.51537e-05	3.50004e-05	3.62202e-05	3.77949e-05	4.2062e-05	4.45209e-05	4.64152e-05	4.95186e-05	5.14311e-05	5.20635e-05	5.38423e-05	5.82696e-05	6.1596e-05	6.6193e-05	7.17003e-05	7.45343e-05	7.56467e-05	7.76553e-05	8.04981e-05	8.23205e-05	8.55102e-05	8.92025e-05	9.34441e-05	9.65769e-05	0.000102452	0.000107487	0.000108565	0.000106951	0.000106051	0.000108678	0.000108926	0.000112211	0.000116278	0.000115408	0.000111001	0.000104878	0.000103822	0.000103822
4.43466e-05	3.78127e-05	3.54129e-05	3.40708e-05	3.24345e-05	3.0009e-05	2.93213e-05	3.05017e-05	3.16028e-05	3.40431e-05	3.50343e-05	3.45667e-05	3.43658e-05	3.46557e-05	3.57792e-05	3.72647e-05	4.20219e-05	4.46539e-05	4.63034e-05	4.87865e-05	4.93892e-05	4.87692e-05	5.05188e-05	5.71734e-05	6.3425e-05	6.91015e-05	7.40768e-05	7.51258e-05	7.50462e-05	7.68206e-05	8.07234e-05	8.44545e-05	8.85675e-05	9.17648e-05	9.38485e-05	9.45221e-05	9.94915e-05	0.000103151	0.000103792	0.000102064	0.000103149	0.000109035	0.000112116	0.000119184	0.000126141	0.00012812	0.000127139	0.000124152	0.000125545	0.000125545
4.35499e-05	3.73643e-05	3.54159e-05	3.43323e-05	3.24541e-05	2.94017e-05	2.79773e-05	2.87163e-05	2.96211e-05	3.20261e-05	3.32074e-05	3.32007e-05	3.37762e-05	3.46246e-05	3.58316e-05	3.74586e-05	4.25044e-05	4.52326e-05	4.64359e-05	4.82498e-05	4.79428e-05	4.65566e-05	4.83613e-05	5.64019e-05	6.44583e-05	7.0658e-05	7.50771e-05	7.51179e-05	7.45725e-05	7.6589e-05	8.15949e-05	8.65294e-05	9.09919e-05	9.32173e-05	9.36053e-05	9.23587e-05	9.64661e-05	9.91284e-05	9.90933e-05	9.71774e-05	9.94055e-05	0.000107533	0.000112825	0.000122975	0.000132521	0.000136963	0.000138776	0.000138269	0.000141374	0.000141374
4.35499e-05	3.73643e-05	3.54159e-05	3.43323e-05	3.24541e-05	2.94017e-05	2.79773e-05	2.87163e-05	2.96211e-05	3.20261e-05	3.32074e-05	3.32007e-05	3.37762e-05	3.46246e-05	3.58316e-05	3.74586e-05	4.25044e-05	4.52326e-05	4.64359e-05	4.82498e-05	4.79428e-05	4.65566e-05	4.83613e-05	5.64019e-05	6.44583e-05	7.0658e-05	7.50771e-05	7.51179e-05	7.45725e-05	7.6589e-05	8.15949e-05	8.65294e-05	9.09919e-05	9.32173e-05	9.36053e-05	9.23587e-05	9.64661e-05	9.91284e-05	9.90933e-05	9.71774e-05	9.94055e-05	0.000107533	0.000112825	0.000122975	0.000132521	0.000136963	0.000138776	0.000138269	0.000141374	0.000141374
4.43466e-05	3.78127e-05	3.54129e-05	3.40708e-05	3.24345e-05	3.0009e-05	2.93213e-05	3.05017e-05	3.16028e-05	3.40431e-05	3.50343e-05	3.45667e-05	3.43658e-05	3.46557e-05	3.57792e-05	3.72647e-05	4.20219e-05	4.46539e-05	4.63034e-05	4.87865e-05	4.93892e-05	4.87692e-05	5.05188e-05	5.71734e-05	6.3425e-05	6.91015e-05	7.40768e-05	7.51258e-05	7.50462e-05	7.68206e-05	8.07234e-05	8.44545e-05	8.85675e-05	9.17648e-05	9.38485e-05	9.45221e-05	9.94915e-05	0.000103151	0.000103792	0.000102064	0.000103149	0.000109035	0.000112116	0.000119184	0.000126141	0.00012812	0.000127139	0.000124152	0.000125545	0.000125545
4.49724e-05	3.81289e-05	3.49263e-05	3.31734e-05	3.19511e-05	3.04495e-05	3.07965e-05	3.24768e-05	3.39418e-05	3.64411e-05	3.72636e-05	3.62535e-05	3.51537e-05	3.50004e-05	3.62202e-05	3.77949e-05	4.2062e-05	4.45209e-05	4.64152e-05	4.95186e-05	5.14311e-05	5.20635e-05	5.38423e-05	5.82696e-05	6.1596e-05	6.6193e-05	7.17003e-05	7.45343e-05	7.56467e-05	7.76553e-05	8.04981e-05	8.23205e-05	8.55102e-05	8.92025e-05	9.34441e-05	9.65769e-05	0.000102452	0.000107487	0.000108565	0.000106951	0.000106051	0.000108678	0.000108926	0.000112211	0.000116278	0.000115408	0.000111001	0.000104878	0.000103822	0.000103822
4.47262e-05	3.77174e-05	3.36487e-05	3.14026e-05	3.05747e-05	2.9919e-05	3.09517e-05	3.282e-05	3.44975e-05	3.71567e-05	3.82866e-05	3.74921e-05	3.6175e-05	3.62938e-05	3.78548e-05	3.96356e-05	4.35967e-05	4.60898e-05	4.8095e-05	5.12958e-05	5.40446e-05	5.55324e-05	5.67442e-05	5.86832e-05	5.90955e-05	6.22461e-05	6.79652e-05	7.29973e-05	7.63492e-05	7.95692e-05	8.21679e-05	8.23222e-05	8.39806e-05	8.66823e-05	9.13322e-05	9.56454e-05	0.000101186	0.000106872	0.00010839	0.000107478	0.000105505	0.0001052	0.000103409	0.000102867	0.00010372	0.00010007	9.31522e-05	8.50383e-05	8.19179e-05	8.19179e-05
4.31516e-05	3.66944e-05	3.20767e-05	2.93757e-05	2.88084e-05	2.87613e-05	2.99211e-05	3.14489e-05	3.30735e-05	3.58454e-05	3.76527e-05	3.77006e-05	3.72213e-05	3.83166e-05	4.0413e-05	4.26487e-05	4.65225e-05	4.90259e-05	5.06705e-05	5.31676e-05	5.57739e-05	5.73622e-05	5.76165e-05	5.77064e-05	5.60846e-05	5.77491e-05	6.29919e-05	6.88286e-05	7.40732e-05	7.84566e-05	8.15952e-05	8.12371e-05	8.19116e-05	8.31056e-05	8.62554e-05	8.97212e-05	9.34794e-05	9.8227e-05	9.96757e-05	0.000100145	9.83862e-05	9.70191e-05	9.4892e-05	9.22876e-05	9.09973e-05	8.69109e-05	8.02853e-05	7.34924e-05	7.01501e-05	7.01501e-05
4.06031e-05	3.50669e-05	3.04828e-05	2.77545e-05	2.74078e-05	2.7646e-05	2.84911e-05	2.94566e-05	3.08821e-05	3.38375e-05	3.66631e-05	3.80975e-05	3.91633e-05	4.14811e-05	4.41271e-05	4.66377e-05	5.04282e-05	5.30186e-05	5.4177e-05	5.54559e-05	5.6928e-05	5.79254e-05	5.68008e-05	5.55084e-05	5.28621e-05	5.33243e-05	5.75807e-05	6.30628e-05	6.96773e-05	7.53192e-05	7.97216e-05	8.00696e-05	8.04856e-05	8.00577e-05	8.03775e-05	8.15194e-05	8.27438e-05	8.5546e-05	8.64619e-05	8.81734e-05	8.7656e-05	8.6382e-05	8.49116e-05	8.14127e-05	7.8563e-05	7.47898e-05	6.98569e-05	6.60371e-05	6.36625e-05	6.36625e-05
3.7736e-05	3.34281e-05	2.9597e-05	2.74174e-05	2.74701e-05	2.79722e-05	2.86806e-05	2.93417e-05	3.04887e-05	3.35551e-05	3.70912e-05	3.96502e-05	4.21385e-05	4.55286e-05	4.88914e-05	5.17741e-05	5.52439e-05	5.77859e-05	5.83223e-05	5.82158e-05	5.80754e-05	5.78348e-05	5.54731e-05	5.3186e-05	5.03741e-05	5.03679e-05	5.33681e-05	5.74064e-05	6.38275e-05	6.99143e-05	7.57089e-05	7.78351e-05	7.89893e-05	7.77987e-05	7.59062e-05	7.49877e-05	7.43143e-05	7.48451e-05	7.42867e-05	7.5283e-05	7.49154e-05	7.36894e-05	7.29868e-05	7.02831e-05	6.77187e-05	6.54478e-05	6.29677e-05	6.23763e-05	6.15831e-05	6.15831e-05
3.59729e-05	3.26913e-05	2.96819e-05	2.83367e-05	2.88594e-05	2.97496e-05	3.0764e-05	3.16642e-05	3.26353e-05	3.5709e-05	3.93132e-05	4.24105e-05	4.59147e-05	4.98146e-05	5.37441e-05	5.65491e-05	5.94652e-05	6.17199e-05	6.20662e-05	6.12608e-05	6.01574e-05	5.88952e-05	5.58124e-05	5.3273e-05	5.10117e-05	5.11995e-05	5.28715e-05	5.47414e-05	5.92645e-05	6.41321e-05	7.02861e-05	7.41076e-05	7.62478e-05	7.58054e-05	7.31776e-05	7.12893e-05	6.97636e-05	6.84205e-05	6.65925e-05	6.58218e-05	6.49538e-05	6.31615e-05	6.21909e-05	6.02805e-05	5.79024e-05	5.65126e-05	5.53074e-05	5.63773e-05	5.63786e-05	5.63786e-05
3.49532e-05	3.23389e-05	3.02496e-05	2.98695e-05	3.0793e-05	3.19591e-05	3.34684e-05	3.489e-05	3.58717e-05	3.89238e-05	4.21851e-05	4.56342e-05	5.01641e-05	5.4569e-05	5.92455e-05	6.15277e-05	6.31408e-05	6.42725e-05	6.44013e-05	6.37448e-05	6.25481e-05	6.09117e-05	5.78337e-05	5.56826e-05	5.48598e-05	5.65283e-05	5.78244e-05	5.77862e-05	5.91367e-05	6.08458e-05	6.55145e-05	7.00959e-05	7.34407e-05	7.48215e-05	7.28125e-05	7.06509e-05	6.85096e-05	6.55212e-05	6.22498e-05	5.91251e-05	5.71337e-05	5.44999e-05	5.28725e-05	5.15291e-05	4.94823e-05	4.8461e-05	4.74551e-05	4.87346e-05	4.88276e-05	4.88276e-05
3.45601e-05	3.22589e-05	3.07997e-05	3.11405e-05	3.21812e-05	3.32863e-05	3.51658e-05	3.70153e-05	3.82831e-05	4.1251e-05	4.41724e-05	4.80721e-05	5.3772e-05	5.90485e-05	6.49426e-05	6.69494e-05	6.73929e-05	6.72529e-05	6.7099e-05	6.6997e-05	6.57437e-05	6.4356e-05	6.1897e-05	6.08835e-05	6.20651e-05	6.58629e-05	6.76296e-05	6.63006e-05	6.42692e-05	6.20407e-05	6.40218e-05	6.75425e-05	7.11379e-05	7.38488e-05	7.30297e-05	7.07951e-05	6.80108e-05	6.40366e-05	5.91519e-05	5.39308e-05	5.05883e-05	4.735e-05	4.52758e-05	4.44973e-05	4.31953e-05	4.23245e-05	4.10572e-05	4.1721e-05	4.13482e-05	4.13482e-05
3.40559e-05	3.19699e-05	3.08237e-05	3.15876e-05	3.26516e-05	3.35753e-05	3.55943e-05	3.76125e-05	3.92198e-05	4.20321e-05	4.46396e-05	4.89166e-05	5.53688e-05	6.18061e-05	6.91638e-05	7.16861e-05	7.23189e-05	7.19904e-05	7.20299e-05	7.29212e-05	7.2074e-05	7.15446e-05	7.03155e-05	7.0753e-05	7.34698e-05	7.81605e-05	8.01493e-05	7.7949e-05	7.31673e-05	6.77326e-05	6.68621e-05	6.81298e-05	7.03329e-05	7.25722e-05	7.1899e-05	6.89908e-05	6.51342e-05	6.0605e-05	5.51364e-05	4.92478e-05	4.54211e-05	4.20791e-05	3.99482e-05	3.93554e-05	3.85938e-05	3.78175e-05	3.66197e-05	3.68714e-05	3.61253e-05	3.61253e-05
3.33716e-05	3.13857e-05	3.0072e-05	3.05166e-05	3.1346e-05	3.20001e-05	3.41035e-05	3.62333e-05	3.82895e-05	4.11733e-05	4.38328e-05	4.83415e-05	5.5096e-05	6.25835e-05	7.10531e-05	7.47181e-05	7.71111e-05	7.83242e-05	7.95571e-05	8.21063e-05	8.22527e-05	8.26474e-05	8.21715e-05	8.29392e-05	8.52368e-05	8.82865e-05	8.91617e-05	8.58095e-05	7.92768e-05	7.24055e-05	6.97472e-05	6.8988e-05	6.92655e-05	7.01519e-05	6.89628e-05	6.53333e-05	6.0525e-05	5.5512e-05	5.00925e-05	4.45696e-05	4.11011e-05	3.85609e-05	3.68892e-05	3.62685e-05	3.54554e-05	3.46687e-05	3.37821e-05	3.41027e-05	3.3637e-05	3.3637e-05
3.19853e-05	3.02269e-05	2.87044e-05	2.86943e-05	2.93144e-05	2.97763e-05	3.18374e-05	3.39457e-05	3.64439e-05	3.93658e-05	4.24183e-05	4.69137e-05	5.3298e-05	6.0914e-05	6.92414e-05	7.399e-05	7.88642e-05	8.26753e-05	8.57925e-05	8.99371e-05	9.12593e-05	9.23664e-05	9.21164e-05	9.24616e-05	9.27755e-05	9.23334e-05	9.10451e-05	8.67153e-05	8.00689e-05	7.39529e-05	7.08864e-05	6.88563e-05	6.72532e-05	6.62081e-05	6.40312e-05	5.96574e-05	5.4289e-05	4.89869e-05	4.42919e-05	4.04612e-05	3.84397e-05	3.75515e-05	3.65957e-05	3.55754e-05	3.38963e-05	3.25874e-05	3.18433e-05	3.25142e-05	3.28512e-05	3.28512e-05
3.0659e-05	2.89422e-05	2.73395e-05	2.70517e-05	2.76328e-05	2.80908e-05	3.00554e-05	3.19852e-05	3.4481e-05	3.72147e-05	4.05801e-05	4.47965e-05	5.01929e-05	5.73656e-05	6.47542e-05	7.02355e-05	7.70024e-05	8.31043e-05	8.78866e-05	9.30008e-05	9.54753e-05	9.68911e-05	9.62695e-05	9.53642e-05	9.28886e-05	8.86792e-05	8.51363e-05	8.05409e-05	7.49841e-05	7.07445e-05	6.82224e-05	6.57537e-05	6.29942e-05	6.03936e-05	5.78708e-05	5.35813e-05	4.86586e-05	4.38758e-05	4.0363e-05	3.82964e-05	3.74897e-05	3.78138e-05	3.72668e-05	3.56144e-05	3.30147e-05	3.12648e-05	3.06984e-05	3.19236e-05	3.31506e-05	3.31506e-05
2.98505e-05	2.84136e-05	2.70733e-05	2.67676e-05	2.74097e-05	2.80324e-05	2.97929e-05	3.14604e-05	3.36341e-05	3.58895e-05	3.90123e-05	4.23481e-05	4.60792e-05	5.17977e-05	5.73511e-05	6.29809e-05	7.05867e-05	7.79664e-05	8.39021e-05	8.91656e-05	9.24255e-05	9.38389e-05	9.29194e-05	9.10235e-05	8.64277e-05	7.95292e-05	7.42317e-05	6.99124e-05	6.61578e-05	6.40733e-05	6.2485e-05	6.00404e-05	5.67067e-05	5.33228e-05	5.10943e-05	4.76992e-05	4.39649e-05	4.02352e-05	3.79181e-05	3.73387e-05	3.74937e-05	3.84553e-05	3.79805e-05	3.58037e-05	3.25638e-05	3.07106e-05	3.05494e-05	3.24132e-05	3.42338e-05	3.42338e-05
2.97959e-05	2.84732e-05	2.73833e-05	2.73206e-05	2.80611e-05	2.89473e-05	3.03367e-05	3.15991e-05	3.32343e-05	3.49469e-05	3.75756e-05	4.0009e-05	4.22888e-05	4.60781e-05	4.93753e-05	5.41277e-05	6.08681e-05	6.77406e-05	7.35741e-05	7.82654e-05	8.18579e-05	8.32225e-05	8.24846e-05	8.03382e-05	7.52095e-05	6.77783e-05	6.21346e-05	5.87411e-05	5.66739e-05	5.62149e-05	5.55874e-05	5.37413e-05	5.08898e-05	4.77482e-05	4.63299e-05	4.3779e-05	4.08937e-05	3.81514e-05	3.6622e-05	3.68469e-05	3.73448e-05	3.82663e-05	3.75795e-05	3.52058e-05	3.20179e-05	3.05758e-05	3.1024e-05	3.33869e-05	3.53123e-05	3.53123e-05
2.99087e-05	2.89391e-05	2.83303e-05	2.86929e-05	2.95284e-05	3.04684e-05	3.11954e-05	3.18639e-05	3.30503e-05	3.42649e-05	3.65652e-05	3.85392e-05	3.99977e-05	4.18449e-05	4.2966e-05	4.62678e-05	5.08267e-05	5.57577e-05	6.02285e-05	6.34858e-05	6.59909e-05	6.70235e-05	6.69809e-05	6.55708e-05	6.19272e-05	5.64282e-05	5.21769e-05	5.00124e-05	4.93319e-05	4.99854e-05	5.00629e-05	4.89058e-05	4.70794e-05	4.46831e-05	4.40136e-05	4.19059e-05	3.93141e-05	3.72366e-05	3.57995e-05	3.59474e-05	3.60201e-05	3.64996e-05	3.55444e-05	3.34583e-05	3.11094e-05	3.0471e-05	3.16145e-05	3.40304e-05	3.5666e-05	3.5666e-05
2.97806e-05	2.9403e-05	2.94743e-05	3.03937e-05	3.13214e-05	3.20931e-05	3.20062e-05	3.19789e-05	3.26429e-05	3.32618e-05	3.51463e-05	3.68454e-05	3.77095e-05	3.81055e-05	3.79377e-05	3.99795e-05	4.23473e-05	4.50943e-05	4.78094e-05	4.95463e-05	5.06733e-05	5.15544e-05	5.26481e-05	5.25393e-05	5.11316e-05	4.83168e-05	4.60926e-05	4.50322e-05	4.51557e-05	4.64e-05	4.69986e-05	4.63627e-05	4.54313e-05	4.35081e-05	4.27231e-05	4.03705e-05	3.75846e-05	3.62061e-05	3.51298e-05	3.52906e-05	3.48846e-05	3.47493e-05	3.34638e-05	3.17239e-05	3.03893e-05	3.04345e-05	3.17587e-05	3.34832e-05	3.44067e-05	3.44067e-05
2.92494e-05	2.98249e-05	3.05973e-05	3.17873e-05	3.25989e-05	3.29638e-05	3.22549e-05	3.18191e-05	3.21955e-05	3.25291e-05	3.40359e-05	3.54262e-05	3.59507e-05	3.5594e-05	3.50636e-05	3.63338e-05	3.73041e-05	3.86717e-05	4.0199e-05	4.10639e-05	4.13704e-05	4.23409e-05	4.4354e-05	4.48834e-05	4.49319e-05	4.41232e-05	4.31872e-05	4.24474e-05	4.24887e-05	4.38492e-05	4.45964e-05	4.43249e-05	4.41238e-05	4.27839e-05	4.1754e-05	3.92391e-05	3.6347e-05	3.55424e-05	3.50011e-05	3.49422e-05	3.41252e-05	3.35268e-05	3.21255e-05	3.07301e-05	3.01197e-05	3.04959e-05	3.14147e-05	3.18862e-05	3.1894e-05	3.1894e-05
2.8669e-05	3.02576e-05	3.15678e-05	3.27178e-05	3.32032e-05	3.30573e-05	3.1945e-05	3.14741e-05	3.18216e-05	3.21437e-05	3.34277e-05	3.44348e-05	3.47413e-05	3.3941e-05	3.33733e-05	3.41974e-05	3.46531e-05	3.54964e-05	3.65061e-05	3.70964e-05	3.7159e-05	3.81466e-05	4.04882e-05	4.11574e-05	4.15883e-05	4.16264e-05	4.11192e-05	4.04933e-05	4.03092e-05	4.16527e-05	4.24706e-05	4.26732e-05	4.30852e-05	4.23215e-05	4.11512e-05	3.87733e-05	3.58298e-05	3.51214e-05	3.51509e-05	3.51895e-05	3.44623e-05	3.38959e-05	3.27753e-05	3.15462e-05	3.09103e-05	3.09111e-05	3.08341e-05	2.98336e-05	2.90032e-05	2.90032e-05
2.83761e-05	3.04343e-05	3.1953e-05	3.28218e-05	3.277e-05	3.21153e-05	3.08369e-05	3.05901e-05	3.09148e-05	3.14123e-05	3.27566e-05	3.36981e-05	3.41431e-05	3.35764e-05	3.31338e-05	3.35251e-05	3.36927e-05	3.43648e-05	3.52279e-05	3.59148e-05	3.6194e-05	3.70619e-05	3.90233e-05	3.92662e-05	3.9231e-05	3.91519e-05	3.84492e-05	3.78478e-05	3.76376e-05	3.91515e-05	4.0346e-05	4.13434e-05	4.23715e-05	4.20304e-05	4.07799e-05	3.85527e-05	3.56309e-05	3.47017e-05	3.52025e-05	3.55297e-05	3.52082e-05	3.49536e-05	3.44245e-05	3.34011e-05	3.23861e-05	3.15715e-05	3.01365e-05	2.77073e-05	2.60052e-05	2.60052e-05
2.84088e-05	3.07554e-05	3.23502e-05	3.27841e-05	3.20176e-05	3.08582e-05	2.93966e-05	2.93642e-05	2.96964e-05	3.04597e-05	3.18567e-05	3.28156e-05	3.35394e-05	3.34292e-05	3.3138e-05	3.32278e-05	3.3126e-05	3.35036e-05	3.41423e-05	3.49315e-05	3.54463e-05	3.62011e-05	3.75186e-05	3.73461e-05	3.68663e-05	3.65255e-05	3.57956e-05	3.5356e-05	3.54077e-05	3.70483e-05	3.84971e-05	4.00827e-05	4.15623e-05	4.15268e-05	4.03084e-05	3.83504e-05	3.57111e-05	3.4537e-05	3.52936e-05	3.60886e-05	3.64648e-05	3.6577e-05	3.66697e-05	3.57715e-05	3.4246e-05	3.25996e-05	3.01667e-05	2.70207e-05	2.48382e-05	2.48382e-05
2.82754e-05	3.03488e-05	3.16503e-05	3.16147e-05	3.03009e-05	2.90066e-05	2.76951e-05	2.77903e-05	2.79497e-05	2.87981e-05	3.01477e-05	3.12637e-05	3.25208e-05	3.30871e-05	3.31484e-05	3.3197e-05	3.30194e-05	3.30953e-05	3.3458e-05	3.41804e-05	3.46016e-05	3.50774e-05	3.56509e-05	3.52616e-05	3.43878e-05	3.37892e-05	3.30805e-05	3.2694e-05	3.30126e-05	3.47906e-05	3.67781e-05	3.89287e-05	4.08178e-05	4.10446e-05	3.98393e-05	3.79892e-05	3.57283e-05	3.4535e-05	3.54382e-05	3.66963e-05	3.78654e-05	3.83639e-05	3.89223e-05	3.83018e-05	3.65511e-05	3.44405e-05	3.15817e-05	2.85162e-05	2.63349e-05	2.63349e-05
2.76311e-05	2.91628e-05	3.00653e-05	2.98275e-05	2.84534e-05	2.73235e-05	2.62775e-05	2.63589e-05	2.63307e-05	2.70672e-05	2.83263e-05	2.96913e-05	3.15195e-05	3.2763e-05	3.33486e-05	3.37823e-05	3.36656e-05	3.34127e-05	3.32859e-05	3.3528e-05	3.34637e-05	3.3594e-05	3.37003e-05	3.33146e-05	3.231e-05	3.16325e-05	3.09568e-05	3.04714e-05	3.09739e-05	3.28269e-05	3.52418e-05	3.7714e-05	3.99448e-05	4.03639e-05	3.92437e-05	3.76793e-05	3.61069e-05	3.51988e-05	3.60507e-05	3.75619e-05	3.93854e-05	4.04188e-05	4.16067e-05	4.17007e-05	4.02764e-05	3.81807e-05	3.54583e-05	3.30651e-05	3.13249e-05	3.13249e-05
2.68559e-05	2.76924e-05	2.81658e-05	2.78645e-05	2.68498e-05	2.60446e-05	2.5271e-05	2.5098e-05	2.45657e-05	2.48245e-05	2.58272e-05	2.74873e-05	2.99342e-05	3.20543e-05	3.35265e-05	3.46154e-05	3.45559e-05	3.40866e-05	3.33875e-05	3.30929e-05	3.27945e-05	3.27909e-05	3.26374e-05	3.21781e-05	3.10612e-05	3.01002e-05	2.92312e-05	2.8689e-05	2.95083e-05	3.13764e-05	3.41014e-05	3.66971e-05	3.91171e-05	3.95128e-05	3.84507e-05	3.74157e-05	3.67567e-05	3.63309e-05	3.70756e-05	3.86688e-05	4.08511e-05	4.2418e-05	4.42724e-05	4.54253e-05	4.4824e-05	4.3508e-05	4.18428e-05	4.08917e-05	4.01772e-05	4.01772e-05
2.69918e-05	2.72602e-05	2.72873e-05	2.68754e-05	2.62452e-05	2.56901e-05	2.50913e-05	2.45985e-05	2.34786e-05	2.31991e-05	2.39714e-05	2.59436e-05	2.89395e-05	3.1787e-05	3.40271e-05	3.55783e-05	3.54824e-05	3.49108e-05	3.39021e-05	3.32179e-05	3.30879e-05	3.3127e-05	3.29629e-05	3.25067e-05	3.15534e-05	3.04725e-05	2.91536e-05	2.83525e-05	2.91041e-05	3.05626e-05	3.29919e-05	3.52822e-05	3.75338e-05	3.77882e-05	3.69416e-05	3.68418e-05	3.73848e-05	3.77738e-05	3.86095e-05	4.01067e-05	4.21132e-05	4.39224e-05	4.61421e-05	4.81145e-05	4.85199e-05	4.88515e-05	4.95228e-05	5.10005e-05	5.19806e-05	5.19806e-05
2.83478e-05	2.8121e-05	2.77197e-05	2.70239e-05	2.64489e-05	2.59163e-05	2.53544e-05	2.46553e-05	2.31356e-05	2.2703e-05	2.35692e-05	2.57992e-05	2.91332e-05	3.22357e-05	3.46516e-05	3.60438e-05	3.55933e-05	3.49001e-05	3.38089e-05	3.32254e-05	3.36206e-05	3.39318e-05	3.40835e-05	3.37338e-05	3.29985e-05	3.17107e-05	2.98185e-05	2.86892e-05	2.90841e-05	2.99831e-05	3.18882e-05	3.37225e-05	3.56786e-05	3.57662e-05	3.53493e-05	3.64495e-05	3.82262e-05	3.95424e-05	4.05723e-05	4.19666e-05	4.33848e-05	4.51005e-05	4.72684e-05	4.96594e-05	5.10801e-05	5.33925e-05	5.72738e-05	6.16333e-05	6.46853e-05	6.46853e-05
3.0572e-05	2.991e-05	2.92731e-05	2.81929e-05	2.72722e-05	2.65268e-05	2.59381e-05	2.52544e-05	2.36647e-05	2.34554e-05	2.46592e-05	2.69353e-05	3.02833e-05	3.32114e-05	3.50572e-05	3.56524e-05	3.46391e-05	3.398e-05	3.32389e-05	3.31308e-05	3.40951e-05	3.4628e-05	3.51136e-05	3.50997e-05	3.47562e-05	3.3348e-05	3.08472e-05	2.9195e-05	2.90007e-05	2.94877e-05	3.12682e-05	3.3141e-05	3.49893e-05	3.48812e-05	3.47128e-05	3.65782e-05	3.91144e-05	4.09631e-05	4.20759e-05	4.33187e-05	4.40216e-05	4.52392e-05	4.70627e-05	4.98986e-05	5.25505e-05	5.6904e-05	6.38783e-05	7.07044e-05	7.54261e-05	7.54261e-05
3.24934e-05	3.18757e-05	3.12391e-05	2.98296e-05	2.82822e-05	2.71466e-05	2.64351e-05	2.58675e-05	2.47124e-05	2.50667e-05	2.67329e-05	2.88256e-05	3.17579e-05	3.39998e-05	3.46084e-05	3.40279e-05	3.24646e-05	3.20226e-05	3.20554e-05	3.27314e-05	3.41373e-05	3.47166e-05	3.52638e-05	3.55355e-05	3.5534e-05	3.43062e-05	3.17571e-05	2.98024e-05	2.90275e-05	2.93549e-05	3.12765e-05	3.33402e-05	3.53214e-05	3.53103e-05	3.54394e-05	3.74476e-05	4.01205e-05	4.20084e-05	4.2806e-05	4.39065e-05	4.40713e-05	4.47217e-05	4.62688e-05	4.95867e-05	5.35279e-05	5.9375e-05	6.84288e-05	7.65699e-05	8.19665e-05	8.19665e-05
3.30663e-05	3.26083e-05	3.21576e-05	3.06903e-05	2.87747e-05	2.74689e-05	2.67655e-05	2.62354e-05	2.56601e-05	2.64665e-05	2.83362e-05	3.01161e-05	3.24936e-05	3.39742e-05	3.31864e-05	3.15458e-05	2.9831e-05	2.99209e-05	3.10887e-05	3.27273e-05	3.43062e-05	3.45414e-05	3.46302e-05	3.48633e-05	3.49345e-05	3.40744e-05	3.20183e-05	3.003e-05	2.88412e-05	2.9119e-05	3.12631e-05	3.33749e-05	3.54689e-05	3.59637e-05	3.65053e-05	3.82295e-05	4.05846e-05	4.22434e-05	4.26471e-05	4.35893e-05	4.36584e-05	4.39776e-05	4.51024e-05	4.85611e-05	5.32138e-05	5.94901e-05	6.88051e-05	7.66802e-05	8.16796e-05	8.16796e-05
3.23234e-05	3.19072e-05	3.15505e-05	3.01439e-05	2.81863e-05	2.70574e-05	2.66383e-05	2.62393e-05	2.64639e-05	2.76937e-05	2.95615e-05	3.09045e-05	3.25331e-05	3.32559e-05	3.13617e-05	2.92286e-05	2.79727e-05	2.87704e-05	3.10099e-05	3.32881e-05	3.46034e-05	3.42517e-05	3.36396e-05	3.35935e-05	3.35093e-05	3.31157e-05	3.19199e-05	3.01192e-05	2.88346e-05	2.91362e-05	3.1235e-05	3.29676e-05	3.49889e-05	3.63401e-05	3.74136e-05	3.89368e-05	4.09837e-05	4.2454e-05	4.23929e-05	4.29677e-05	4.30876e-05	4.31058e-05	4.36874e-05	4.68446e-05	5.15356e-05	5.70368e-05	6.47055e-05	7.06692e-05	7.42673e-05	7.42673e-05
3.07922e-05	3.02528e-05	2.98656e-05	2.85826e-05	2.69523e-05	2.62801e-05	2.61575e-05	2.57877e-05	2.64514e-05	2.77713e-05	2.94125e-05	3.03375e-05	3.13893e-05	3.17773e-05	2.9588e-05	2.76595e-05	2.72741e-05	2.87838e-05	3.16745e-05	3.40948e-05	3.50159e-05	3.42786e-05	3.31042e-05	3.26321e-05	3.22148e-05	3.20483e-05	3.15896e-05	3.00761e-05	2.90909e-05	2.94535e-05	3.1162e-05	3.22485e-05	3.39028e-05	3.60773e-05	3.77198e-05	3.94518e-05	4.136e-05	4.25668e-05	4.20766e-05	4.20386e-05	4.21802e-05	4.19875e-05	4.23635e-05	4.50631e-05	4.92357e-05	5.31671e-05	5.78161e-05	6.07997e-05	6.23602e-05	6.23602e-05
2.94887e-05	2.87127e-05	2.80867e-05	2.683e-05	2.56978e-05	2.5511e-05	2.55694e-05	2.52321e-05	2.60599e-05	2.73775e-05	2.87776e-05	2.94472e-05	3.01091e-05	3.03266e-05	2.83259e-05	2.68261e-05	2.72827e-05	2.91879e-05	3.21751e-05	3.42579e-05	3.49788e-05	3.4364e-05	3.32708e-05	3.28165e-05	3.23484e-05	3.22793e-05	3.20657e-05	3.06806e-05	2.98812e-05	3.01732e-05	3.10953e-05	3.14102e-05	3.22995e-05	3.48755e-05	3.69502e-05	3.91424e-05	4.12116e-05	4.22531e-05	4.1571e-05	4.07517e-05	4.06449e-05	4.01477e-05	4.03417e-05	4.23874e-05	4.56714e-05	4.7966e-05	4.96707e-05	4.99873e-05	4.98312e-05	4.98312e-05
2.8057e-05	2.70724e-05	2.62267e-05	2.49885e-05	2.43005e-05	2.43848e-05	2.44775e-05	2.41564e-05	2.48724e-05	2.63037e-05	2.77264e-05	2.85465e-05	2.92315e-05	2.94027e-05	2.7707e-05	2.62959e-05	2.69946e-05	2.87839e-05	3.13053e-05	3.28924e-05	3.36614e-05	3.35712e-05	3.31053e-05	3.30668e-05	3.2888e-05	3.29417e-05	3.26069e-05	3.12022e-05	3.05585e-05	3.08418e-05	3.11507e-05	3.09391e-05	3.09719e-05	3.32111e-05	3.49976e-05	3.73474e-05	3.95167e-05	4.06167e-05	4.01935e-05	3.90485e-05	3.86773e-05	3.78753e-05	3.8048e-05	3.95053e-05	4.19077e-05	4.29273e-05	4.27325e-05	4.13753e-05	4.00951e-05	4.00951e-05
2.66003e-05	2.55562e-05	2.47508e-05	2.36487e-05	2.32517e-05	2.33991e-05	2.34713e-05	2.32371e-05	2.37563e-05	2.54346e-05	2.69695e-05	2.7931e-05	2.87872e-05	2.89497e-05	2.74888e-05	2.58313e-05	2.6338e-05	2.7765e-05	2.95581e-05	3.06649e-05	3.15723e-05	3.20172e-05	3.23377e-05	3.31416e-05	3.36882e-05	3.42101e-05	3.36764e-05	3.21181e-05	3.13639e-05	3.13726e-05	3.12291e-05	3.08043e-05	3.02854e-05	3.17264e-05	3.27587e-05	3.48425e-05	3.68275e-05	3.77814e-05	3.77547e-05	3.66414e-05	3.61867e-05	3.52303e-05	3.553e-05	3.67253e-05	3.86145e-05	3.91775e-05	3.82645e-05	3.65251e-05	3.49518e-05	3.49518e-05
2.52598e-05	2.43156e-05	2.36866e-05	2.27593e-05	2.25872e-05	2.27916e-05	2.30329e-05	2.30215e-05	2.34286e-05	2.52043e-05	2.6586e-05	2.73957e-05	2.83106e-05	2.84022e-05	2.70808e-05	2.51414e-05	2.52933e-05	2.63357e-05	2.74935e-05	2.83627e-05	2.95397e-05	3.04279e-05	3.12721e-05	3.276e-05	3.39349e-05	3.49251e-05	3.42644e-05	3.26551e-05	3.17292e-05	3.13006e-05	3.09332e-05	3.06294e-05	3.02244e-05	3.10762e-05	3.1363e-05	3.27089e-05	3.3981e-05	3.44498e-05	3.45535e-05	3.38798e-05	3.36825e-05	3.29121e-05	3.35927e-05	3.49463e-05	3.68265e-05	3.77317e-05	3.71976e-05	3.62135e-05	3.49609e-05	3.49609e-05
2.45987e-05	2.373e-05	2.33273e-05	2.27164e-05	2.27341e-05	2.29456e-05	2.34325e-05	2.36453e-05	2.38867e-05	2.5436e-05	2.63172e-05	2.67352e-05	2.75086e-05	2.75757e-05	2.64302e-05	2.43855e-05	2.42698e-05	2.50587e-05	2.59279e-05	2.68737e-05	2.82853e-05	2.93288e-05	3.03222e-05	3.20037e-05	3.34371e-05	3.4731e-05	3.41239e-05	3.25493e-05	3.13985e-05	3.05613e-05	3.00113e-05	2.99229e-05	3.01779e-05	3.11204e-05	3.12382e-05	3.18359e-05	3.22354e-05	3.19254e-05	3.17835e-05	3.16577e-05	3.20945e-05	3.19999e-05	3.30054e-05	3.4338e-05	3.59755e-05	3.7107e-05	3.69917e-05	3.70285e-05	3.64128e-05	3.64128e-05
2.48898e-05	2.38539e-05	2.35543e-05	2.31029e-05	2.31401e-05	2.33767e-05	2.43036e-05	2.48267e-05	2.51594e-05	2.64908e-05	2.67627e-05	2.66365e-05	2.69666e-05	2.69261e-05	2.59707e-05	2.41109e-05	2.38727e-05	2.43863e-05	2.51724e-05	2.63963e-05	2.80006e-05	2.90254e-05	2.99348e-05	3.13746e-05	3.25245e-05	3.37542e-05	3.33799e-05	3.20468e-05	3.08087e-05	2.97731e-05	2.91853e-05	2.92547e-05	3.01848e-05	3.1503e-05	3.15644e-05	3.1411e-05	3.11174e-05	3.03883e-05	3.01402e-05	3.06507e-05	3.18357e-05	3.22586e-05	3.29804e-05	3.37759e-05	3.47919e-05	3.58341e-05	3.60788e-05	3.70863e-05	3.72201e-05	3.72201e-05
2.59254e-05	2.47348e-05	2.45351e-05	2.4212e-05	2.41463e-05	2.43299e-05	2.55609e-05	2.62506e-05	2.65257e-05	2.75151e-05	2.72048e-05	2.6622e-05	2.67096e-05	2.69992e-05	2.67898e-05	2.54432e-05	2.52701e-05	2.54588e-05	2.6302e-05	2.78588e-05	2.94363e-05	3.02346e-05	3.06424e-05	3.13065e-05	3.16082e-05	3.25116e-05	3.25511e-05	3.1563e-05	3.05083e-05	2.96483e-05	2.92785e-05	2.9526e-05	3.08617e-05	3.24733e-05	3.22487e-05	3.13369e-05	3.04865e-05	2.96488e-05	2.97134e-05	3.09989e-05	3.30464e-05	3.38432e-05	3.4195e-05	3.42623e-05	3.42944e-05	3.47311e-05	3.46343e-05	3.57679e-05	3.60017e-05	3.60017e-05
2.6847e-05	2.57347e-05	2.57698e-05	2.56159e-05	2.55968e-05	2.583e-05	2.71523e-05	2.79045e-05	2.81096e-05	2.88002e-05	2.79534e-05	2.7029e-05	2.71515e-05	2.80882e-05	2.90287e-05	2.85651e-05	2.86231e-05	2.84457e-05	2.94482e-05	3.17554e-05	3.37011e-05	3.46936e-05	3.46182e-05	3.40084e-05	3.27279e-05	3.25711e-05	3.27398e-05	3.19657e-05	3.10905e-05	3.0491e-05	3.02499e-05	3.05262e-05	3.18368e-05	3.34292e-05	3.2854e-05	3.1337e-05	3.00535e-05	2.93262e-05	2.99372e-05	3.17893e-05	3.44469e-05	3.53779e-05	3.53576e-05	3.47356e-05	3.39285e-05	3.36709e-05	3.29133e-05	3.35385e-05	3.34765e-05	3.34765e-05
2.68406e-05	2.63011e-05	2.68502e-05	2.69445e-05	2.69868e-05	2.71389e-05	2.81637e-05	2.87568e-05	2.89059e-05	2.95548e-05	2.85033e-05	2.76181e-05	2.80438e-05	2.96927e-05	3.18332e-05	3.23669e-05	3.32133e-05	3.35482e-05	3.54781e-05	3.98098e-05	4.32992e-05	4.50681e-05	4.41966e-05	4.12501e-05	3.72347e-05	3.45986e-05	3.41174e-05	3.34905e-05	3.29209e-05	3.26562e-05	3.25048e-05	3.26517e-05	3.34776e-05	3.45575e-05	3.33791e-05	3.1337e-05	2.97043e-05	2.92201e-05	3.06083e-05	3.28357e-05	3.56816e-05	3.63952e-05	3.58777e-05	3.46302e-05	3.30798e-05	3.23443e-05	3.10642e-05	3.11371e-05	3.06825e-05	3.06825e-05
2.6154e-05	2.65378e-05	2.75712e-05	2.77835e-05	2.77968e-05	2.77794e-05	2.83555e-05	2.87399e-05	2.89e-05	2.9722e-05	2.88508e-05	2.84665e-05	2.93809e-05	3.1628e-05	3.47508e-05	3.63258e-05	3.84729e-05	4.04666e-05	4.44546e-05	5.21943e-05	5.83237e-05	6.12096e-05	5.92166e-05	5.30067e-05	4.52696e-05	3.90328e-05	3.72182e-05	3.66483e-05	3.63308e-05	3.61111e-05	3.56494e-05	3.51347e-05	3.50229e-05	3.52264e-05	3.35402e-05	3.13687e-05	2.96481e-05	2.93844e-05	3.13418e-05	3.35281e-05	3.58911e-05	3.61056e-05	3.50349e-05	3.34029e-05	3.15896e-05	3.09514e-05	2.96845e-05	2.94557e-05	2.88667e-05	2.88667e-05
2.57718e-05	2.67538e-05	2.7908e-05	2.79506e-05	2.78924e-05	2.78362e-05	2.7985e-05	2.81597e-05	2.83311e-05	2.92739e-05	2.88064e-05	2.9321e-05	3.0949e-05	3.37018e-05	3.74842e-05	3.98422e-05	4.33661e-05	4.72943e-05	5.36536e-05	6.45657e-05	7.30713e-05	7.65442e-05	7.29634e-05	6.35905e-05	5.25247e-05	4.30835e-05	3.99419e-05	3.97131e-05	3.96904e-05	3.92741e-05	3.82732e-05	3.69431e-05	3.58015e-05	3.50346e-05	3.31554e-05	3.1299e-05	2.98065e-05	2.97626e-05	3.19142e-05	3.36887e-05	3.49877e-05	3.4568e-05	3.31342e-05	3.15777e-05	3.01053e-05	3.01474e-05	2.9393e-05	2.92065e-05	2.87234e-05	2.87234e-05
2.629e-05	2.72957e-05	2.80599e-05	2.77959e-05	2.76253e-05	2.76193e-05	2.75394e-05	2.7604e-05	2.77325e-05	2.86868e-05	2.88887e-05	3.05227e-05	3.28154e-05	3.59996e-05	4.03314e-05	4.32445e-05	4.77941e-05	5.29744e-05	6.08296e-05	7.29389e-05	8.20105e-05	8.5211e-05	8.01863e-05	6.89158e-05	5.60025e-05	4.48259e-05	4.0809e-05	4.0823e-05	4.09652e-05	4.0314e-05	3.87905e-05	3.69992e-05	3.53984e-05	3.42376e-05	3.2807e-05	3.1703e-05	3.07085e-05	3.05443e-05	3.21578e-05	3.30398e-05	3.30629e-05	3.21927e-05	3.07633e-05	2.97239e-05	2.89152e-05	2.95615e-05	2.91778e-05	2.89116e-05	2.85186e-05	2.85186e-05
2.77309e-05	2.83692e-05	2.84915e-05	2.77521e-05	2.72993e-05	2.72238e-05	2.71148e-05	2.70784e-05	2.72605e-05	2.8396e-05	2.95162e-05	3.21214e-05	3.4643e-05	3.7894e-05	4.23395e-05	4.5564e-05	5.0535e-05	5.61301e-05	6.39667e-05	7.45309e-05	8.18963e-05	8.38157e-05	7.80259e-05	6.67953e-05	5.42486e-05	4.34044e-05	3.92167e-05	3.93202e-05	3.95653e-05	3.87961e-05	3.70698e-05	3.52516e-05	3.37071e-05	3.25102e-05	3.16521e-05	3.14224e-05	3.10697e-05	3.07545e-05	3.14233e-05	3.12974e-05	3.02889e-05	2.92074e-05	2.83126e-05	2.8272e-05	2.84169e-05	2.94206e-05	2.90643e-05	2.85757e-05	2.81013e-05	2.81013e-05
2.94652e-05	2.96209e-05	2.91853e-05	2.81495e-05	2.75273e-05	2.72928e-05	2.7237e-05	2.7097e-05	2.732e-05	2.8819e-05	3.09529e-05	3.41516e-05	3.64654e-05	3.93761e-05	4.33493e-05	4.62852e-05	5.07513e-05	5.57094e-05	6.19695e-05	6.87361e-05	7.27825e-05	7.28985e-05	6.72413e-05	5.80249e-05	4.79808e-05	3.9508e-05	3.59956e-05	3.61535e-05	3.66071e-05	3.60215e-05	3.45913e-05	3.30991e-05	3.18325e-05	3.068e-05	3.02922e-05	3.07028e-05	3.08996e-05	3.04277e-05	3.01597e-05	2.92637e-05	2.77151e-05	2.68161e-05	2.68509e-05	2.79491e-05	2.88929e-05	2.98745e-05	2.92058e-05	2.83367e-05	2.74976e-05	2.74976e-05
3.07408e-05	3.05029e-05	2.97925e-05	2.86662e-05	2.79776e-05	2.76142e-05	2.76134e-05	2.74217e-05	2.77324e-05	2.96135e-05	3.2326e-05	3.53587e-05	3.70753e-05	3.92815e-05	4.25106e-05	4.49885e-05	4.83184e-05	5.17828e-05	5.55544e-05	5.78391e-05	5.81916e-05	5.66917e-05	5.2073e-05	4.6086e-05	3.97327e-05	3.48344e-05	3.2843e-05	3.31319e-05	3.37068e-05	3.33121e-05	3.22275e-05	3.10068e-05	2.99146e-05	2.88049e-05	2.87771e-05	2.94826e-05	2.98972e-05	2.91869e-05	2.81492e-05	2.69242e-05	2.5503e-05	2.51834e-05	2.64351e-05	2.86393e-05	3.01968e-05	3.10341e-05	2.99949e-05	2.87705e-05	2.74385e-05	2.74385e-05
3.17152e-05	3.11602e-05	3.02363e-05	2.90018e-05	2.81541e-05	2.77474e-05	2.77431e-05	2.7561e-05	2.80407e-05	3.02392e-05	3.30086e-05	3.53534e-05	3.6264e-05	3.7554e-05	3.98871e-05	4.19489e-05	4.42748e-05	4.62749e-05	4.75861e-05	4.61891e-05	4.39648e-05	4.16382e-05	3.85616e-05	3.58758e-05	3.31651e-05	3.16206e-05	3.12595e-05	3.19282e-05	3.27504e-05	3.25174e-05	3.16591e-05	3.0531e-05	2.93573e-05	2.81834e-05	2.82022e-05	2.87468e-05	2.88883e-05	2.79036e-05	2.66128e-05	2.56726e-05	2.49666e-05	2.53852e-05	2.75398e-05	3.00785e-05	3.15438e-05	3.20901e-05	3.07932e-05	2.95327e-05	2.78716e-05	2.78716e-05
3.2371e-05	3.16439e-05	3.05769e-05	2.90901e-05	2.7981e-05	2.75129e-05	2.74065e-05	2.72757e-05	2.78239e-05	3.00003e-05	3.22899e-05	3.37425e-05	3.38215e-05	3.41514e-05	3.56955e-05	3.76215e-05	3.95121e-05	4.08929e-05	4.09486e-05	3.8131e-05	3.52352e-05	3.3146e-05	3.16697e-05	3.1377e-05	3.10619e-05	3.13827e-05	3.20901e-05	3.31042e-05	3.40624e-05	3.37674e-05	3.29672e-05	3.16982e-05	3.02245e-05	2.89343e-05	2.88334e-05	2.89134e-05	2.83646e-05	2.69777e-05	2.57561e-05	2.54337e-05	2.56129e-05	2.66833e-05	2.91661e-05	3.13709e-05	3.2268e-05	3.2527e-05	3.1207e-05	3.0083e-05	2.83481e-05	2.83481e-05
[truncated: 48 more columns]

## Sheet: ED Fig.9d inset
Bias(mV)	dI/dV(nS)
3	200.003
2.9625	201.442
2.925	201.161
2.8875	198.529
2.85	197.969
2.8125	197.377
2.775	197.783
2.7375	199.516
2.7	198.304
2.6625	199.763
2.625	200.564
2.5875	199.119
2.55	199.305
2.5125	198.878
2.475	200.237
2.4375	202.569
2.4	201.544
2.3625	202.261
2.325	202.447
2.2875	204.082
2.25	203.724
2.2125	204.627
2.175	206.097
2.1375	206.236
2.1	205.76
2.0625	206.271
2.025	209.376
1.9875	208.444
1.95	211.304
1.9125	213.356
1.875	215.889
1.8375	216.369
1.8	218.798
1.7625	222.791
1.725	226.762
1.6875	232.134
1.65	238.591
1.6125	247.328
1.575	257.64
1.5375	270.027
1.5	285.606
1.4625	302.189
1.425	316.411
1.3875	326.929
1.35	329.31
1.3125	318.934
1.275	298.852
1.2375	271.528
1.2	238.578
1.1625	206.042
1.125	175.242
1.0875	149.388
1.05	127.127
1.0125	109.045
0.975	95.1254
0.9375	82.6805
0.9	72.8328
0.8625	62.8909
0.825	55.444
0.7875	47.25
0.75	38.0694
0.7125	31.4048
0.675	23.9829
0.6375	18.3239
0.6	15.5392
0.5625	13.2069
0.525	12.6213
0.4875	12.5665
0.45	11.3653
0.4125	11.2005
0.375	11.6081
0.3375	13.0267
0.3	19.7481
0.2625	34.5252
0.225	60.8212
0.1875	101.671
0.15	157.852
0.1125	223.767
0.075	284.183
0.0375	328.838
0	346.391
-0.0375	329.033
-0.075	284.382
-0.1125	221.69
-0.15	155.381
-0.1875	97.0973
-0.225	55.1644
-0.2625	29.02
-0.3	15.9771
-0.3375	11.0073
-0.375	10.8947
-0.4125	12.3744
-0.45	14.5936
-0.4875	16.0574
-0.525	17.0007
-0.5625	17.3625
-0.6	19.9925
-0.6375	23.9778
-0.675	29.5362
-0.7125	37.4283
-0.75	45.5574
-0.7875	53.5729
-0.825	60.8522
-0.8625	65.1539
-0.9	70.4361
-0.9375	75.2262
-0.975	81.6081
-1.0125	89.9783
-1.05	103.343
-1.0875	122.703
-1.125	148.84
-1.1625	180.794
-1.2	217.91
-1.2375	254.546
-1.275	286.735
-1.3125	308.766
-1.35	319.699
-1.3875	318.293
-1.425	309.185
-1.4625	293.226
-1.5	277.001
-1.5375	259.822
-1.575	246.48
-1.6125	234.357
-1.65	225.987
-1.6875	219.591
-1.725	212.904
-1.7625	209.215
-1.8	205.884
-1.8375	203.562
-1.875	201.198
-1.9125	199.167
-1.95	197.953
-1.9875	196.881
-2.025	195.842
-2.0625	195.262
-2.1	194.499
-2.1375	193.788
-2.175	193.145
-2.2125	192.629
-2.25	192.486
-2.2875	191.947
-2.325	191.555
-2.3625	192.148
-2.4	191.727
-2.4375	192.593
-2.475	192.383
-2.5125	191.243
-2.55	191.422
-2.5875	190.441
-2.625	190.247
-2.6625	190.449
-2.7	189.527
-2.7375	188.906
-2.775	189.196
-2.8125	188.493
-2.85	188.948
-2.8875	188.601
-2.925	188.962
-2.9625	188.538
-3	189.378
