# Supplementary material for: Odd-parity quasiparticle interference in the superconductive surface state of UTe2
Source: Nat Phys. 2025 Sep 18;21(10):1555–62. doi: 10.1038/s41567-025-03000-w (PMC12518143; doi:10.1038/s41567-025-03000-w)
Supplement: Supplementary file 13 — Source data for Extended Data Fig. 10a–d. [file 41567_2025_3000_MOESM13_ESM.xlsx]

## Sheet: ED Fig.10a
0.00405069	0.00391057	0.00356722	0.00349601	0.00342948	0.00370105	0.00389926	0.00395472	0.00407245	0.00398803	0.00377426	0.00358787	0.00370639	0.00383996	0.00415394	0.00421716	0.00406817	0.00394019	0.00378495	0.0037064	0.00362896	0.00380783	0.0040601	0.00423821	0.00439991	0.00430234	0.00406581	0.00396191	0.00425172	0.00501491	0.00543733	0.00572877	0.00529186	0.00483918	0.00480897	0.00487223	0.00490079	0.00468944	0.0043224	0.00415056	0.00426175	0.00426973	0.00422126	0.00390226	0.00369138	0.00369348	0.00374233	0.00399993	0.00402198	0.00384942
0.00429719	0.00412545	0.00373076	0.00361908	0.00364873	0.00405326	0.00451007	0.0047497	0.00495745	0.00481023	0.00435668	0.00392778	0.00382089	0.00403965	0.00446337	0.00462207	0.00441414	0.00419465	0.00394441	0.00384664	0.00371795	0.00388659	0.00423112	0.00442952	0.00466966	0.00452047	0.00417322	0.00411461	0.00446602	0.00525558	0.00559985	0.00553158	0.00492482	0.00434541	0.0044399	0.0046302	0.00473388	0.00474877	0.00456111	0.00466561	0.00483373	0.00483625	0.00474608	0.00437548	0.00411211	0.00391819	0.00392997	0.00411782	0.00420313	0.00415969
0.00438595	0.00432958	0.00408944	0.00408481	0.00428203	0.00472247	0.00522559	0.00553151	0.00578267	0.00565505	0.00520106	0.00460242	0.00429965	0.00449498	0.00485702	0.0051538	0.00495497	0.00471638	0.00451712	0.00435482	0.00414474	0.00404851	0.00414331	0.00419977	0.00443258	0.00441615	0.00419756	0.00433681	0.00481735	0.00559766	0.00599165	0.00568293	0.00493077	0.00436542	0.00448479	0.00484404	0.00512668	0.00523243	0.00520195	0.0053279	0.00535521	0.00519746	0.00484861	0.00441565	0.00409655	0.00376516	0.00378132	0.00397144	0.00418937	0.00429003
0.00426605	0.00429779	0.00422504	0.00425215	0.00465087	0.00524521	0.00606064	0.00669187	0.00702161	0.0069551	0.00649571	0.00590392	0.0054124	0.00539207	0.00556663	0.00575382	0.00558109	0.00536904	0.00507571	0.00481916	0.00455503	0.00428043	0.0042089	0.00399329	0.00400068	0.00401426	0.00400685	0.00442838	0.00499855	0.00561666	0.00582109	0.00546492	0.00480908	0.00441483	0.00474562	0.00508383	0.0053845	0.00541702	0.00539554	0.00563671	0.00565633	0.00548679	0.00489505	0.00429458	0.00392256	0.00349617	0.00360705	0.00373513	0.00387056	0.00393796
0.00376884	0.00400965	0.00427312	0.00453718	0.00517466	0.00617146	0.00732887	0.00808621	0.00844605	0.00812008	0.00769428	0.0073292	0.00689183	0.00673909	0.00665828	0.0064548	0.00586303	0.00541975	0.00485132	0.00460123	0.00461877	0.00449044	0.00442735	0.00419778	0.00417165	0.00426875	0.00432697	0.00457084	0.00487617	0.00514454	0.00524504	0.00496225	0.00448629	0.00430748	0.00477875	0.0051931	0.00553556	0.00556366	0.00543447	0.00556587	0.00557879	0.00553725	0.0050579	0.00461285	0.00437144	0.00415132	0.00425528	0.0041687	0.00396795	0.00378636
0.0038919	0.00410988	0.00454117	0.00495815	0.00593791	0.00697111	0.00808853	0.00907665	0.00979695	0.0100307	0.00987369	0.00941199	0.00859251	0.00795968	0.00743438	0.00676031	0.00586449	0.00521248	0.00457303	0.00434149	0.00446372	0.00447965	0.00459538	0.00465029	0.00480421	0.00496412	0.00501172	0.00505438	0.00507033	0.00504759	0.00498077	0.00475093	0.00426627	0.0041901	0.00475528	0.00555242	0.00626092	0.00627921	0.00581361	0.0054727	0.00527946	0.00524156	0.00493465	0.00453093	0.00451262	0.00460235	0.00486232	0.00489396	0.0045055	0.00406762
0.00418365	0.00449266	0.00502985	0.00551619	0.00636964	0.00723078	0.00837932	0.00986243	0.0116976	0.012896	0.0130685	0.0122526	0.0106253	0.00923109	0.00812187	0.00689653	0.00569213	0.0048886	0.00424235	0.00414886	0.00439401	0.00474993	0.00517145	0.00537324	0.00542725	0.00526093	0.00504275	0.00488065	0.00476016	0.00473205	0.00457394	0.00445237	0.00398632	0.00377634	0.00439307	0.00521974	0.00601719	0.00617366	0.00544568	0.0049132	0.00465887	0.00466434	0.00469532	0.00442083	0.00455397	0.00469468	0.00496506	0.0050006	0.00455529	0.00412615
0.00445612	0.00487635	0.00540411	0.00585549	0.006427	0.00696212	0.00800276	0.00989792	0.0125948	0.0144097	0.0149404	0.0138955	0.0118728	0.0100283	0.00836006	0.00666416	0.00520529	0.00441223	0.0040363	0.00425227	0.0047391	0.00520576	0.00559147	0.00569477	0.00559465	0.00523868	0.00483978	0.00462297	0.00447403	0.00460279	0.00454621	0.00443285	0.00413137	0.00384917	0.00421738	0.0049324	0.00558241	0.00585587	0.00529398	0.00471395	0.00437429	0.0042173	0.00421509	0.00391311	0.0039898	0.00405863	0.00422647	0.00439398	0.00428206	0.00422509
0.00438587	0.00481874	0.00530183	0.00567315	0.00605123	0.00634828	0.00733802	0.00939667	0.0121722	0.0141618	0.0146982	0.0134324	0.0114726	0.00950291	0.00779155	0.00613933	0.00490889	0.00459005	0.00463367	0.00511517	0.00537848	0.00548171	0.0054845	0.00529896	0.00502306	0.00460564	0.00423952	0.00419091	0.00416671	0.00443454	0.00451315	0.00456872	0.00458819	0.00434901	0.00453221	0.00489588	0.00528393	0.005643	0.00536085	0.00490188	0.00454572	0.00414608	0.00391935	0.00340281	0.00320388	0.00319687	0.00340279	0.00391709	0.00421674	0.00441113
0.0041351	0.00456576	0.00501749	0.0053034	0.00536166	0.00556977	0.00632964	0.00799178	0.0101245	0.0116021	0.0121761	0.011416	0.0101762	0.00871152	0.00726219	0.00586388	0.00478658	0.00468139	0.00489858	0.00538667	0.00559375	0.00543722	0.00515815	0.0047187	0.00438808	0.00414213	0.00387628	0.00390732	0.00391429	0.00417666	0.0044519	0.00460978	0.00471236	0.00442903	0.00439444	0.00442509	0.00457216	0.0050512	0.00511741	0.00505818	0.00488834	0.00446247	0.00413252	0.00358106	0.00315568	0.00299753	0.00300202	0.0032897	0.00367021	0.00394387
0.00412574	0.00440339	0.00463169	0.00474012	0.00468092	0.00465106	0.00493797	0.00589548	0.00705768	0.0079703	0.00856184	0.00837485	0.00797524	0.00737788	0.00646987	0.00551834	0.00473439	0.00464027	0.00485705	0.0051469	0.00524336	0.00486498	0.0045201	0.00425139	0.00425979	0.00452157	0.00446784	0.00444844	0.00425242	0.00426892	0.00447551	0.00449253	0.00449158	0.00415985	0.00399133	0.00395206	0.00399194	0.004499	0.00486739	0.00506339	0.00505903	0.00471263	0.00437273	0.00404628	0.00371766	0.0035257	0.00339538	0.00350721	0.0039291	0.00424445
0.00419625	0.00445499	0.0046057	0.00456877	0.0042159	0.00397054	0.00388289	0.00433546	0.00504628	0.00568725	0.00614901	0.00628852	0.00637174	0.00644748	0.0060388	0.00543547	0.0047827	0.00449147	0.00467164	0.00474684	0.00465854	0.0043576	0.00413069	0.0041753	0.00438515	0.00472072	0.00465598	0.00450052	0.0042137	0.0040575	0.00417303	0.00410855	0.00398636	0.00375685	0.00368865	0.00370851	0.00378041	0.00414826	0.00450428	0.00474802	0.00488104	0.00473961	0.00460231	0.00451012	0.0043591	0.0041513	0.00396627	0.00397068	0.00428176	0.00459497
0.00422158	0.0044913	0.00462234	0.00452764	0.00410887	0.00372815	0.00348261	0.00365497	0.00429028	0.00494158	0.00544017	0.0059381	0.00618452	0.00643558	0.00600983	0.00531733	0.00461425	0.00419438	0.0044071	0.00432571	0.00428625	0.00413718	0.00406852	0.00424095	0.00431638	0.0044919	0.00434336	0.00420424	0.00402418	0.00387223	0.00389656	0.00365275	0.00343623	0.00333418	0.00332123	0.00338328	0.00337993	0.00349456	0.0037575	0.00405788	0.00430006	0.00440941	0.00456559	0.00473928	0.00474033	0.00444161	0.00404485	0.00383933	0.00413614	0.00457372
0.00384675	0.00424823	0.00445392	0.00454819	0.00430437	0.00417899	0.00416727	0.00422035	0.00453874	0.00478175	0.00499975	0.00554029	0.0059301	0.00612513	0.00567265	0.00503004	0.00449766	0.00428547	0.00451019	0.00434205	0.00421855	0.00407199	0.00395999	0.0040268	0.00393788	0.00395011	0.00385252	0.00380242	0.00366614	0.00356192	0.00355589	0.00334225	0.00334145	0.00339573	0.00341644	0.00342726	0.00330997	0.00328998	0.00354281	0.00376665	0.00406608	0.0042712	0.00453768	0.00486517	0.00490157	0.00465873	0.00431006	0.0041418	0.00441393	0.00483849
0.00367531	0.00396134	0.00428545	0.00448812	0.00455419	0.00467965	0.00472064	0.00473121	0.00467516	0.00467516	0.00469914	0.00512857	0.00547346	0.00552724	0.00515256	0.00470124	0.00453669	0.00448625	0.00462209	0.00428355	0.00396929	0.0038379	0.00370506	0.00363528	0.00343921	0.00334899	0.00328702	0.00335146	0.00335792	0.00333793	0.00337956	0.00321431	0.00332252	0.00359325	0.00385157	0.00391023	0.00377005	0.00362758	0.00363474	0.00388609	0.00419576	0.00444664	0.0046323	0.00472087	0.00462124	0.00445923	0.00426836	0.00417226	0.00423255	0.00441615
0.0035774	0.00388528	0.00434079	0.0046358	0.00483421	0.00489313	0.00477065	0.00461082	0.00440246	0.00437391	0.004531	0.00489119	0.00508038	0.0049591	0.00463314	0.00446858	0.00468939	0.00496795	0.00501425	0.00452054	0.00396605	0.00359308	0.00344861	0.00333656	0.00325413	0.00318455	0.00320573	0.00332661	0.00338037	0.00354842	0.00357289	0.00351539	0.00364531	0.00384566	0.00417133	0.00419036	0.00402027	0.00392863	0.00388119	0.00416055	0.00443188	0.00460533	0.0046897	0.00461455	0.00438816	0.00431227	0.00437593	0.00444705	0.00449457	0.00445812
0.00349625	0.00384119	0.0042605	0.0044452	0.00450372	0.00454527	0.00447702	0.00447086	0.00426362	0.00409792	0.00413865	0.0043692	0.0046105	0.00468445	0.00452561	0.00447545	0.00471521	0.00495771	0.00496567	0.00441505	0.00373958	0.00322304	0.00303661	0.00300376	0.00311702	0.00317687	0.00324745	0.00333961	0.00343708	0.00374954	0.00376215	0.00371714	0.00387695	0.00417722	0.00481168	0.00507231	0.00485148	0.00466009	0.00453119	0.00480068	0.00514258	0.00529282	0.00501822	0.00460181	0.00427099	0.00443393	0.00495538	0.00527825	0.00519784	0.0048478
0.00309141	0.00344425	0.00390098	0.00405962	0.0040797	0.00406903	0.00405518	0.00415807	0.0040955	0.00400934	0.00394621	0.00405515	0.00426939	0.00450185	0.00452876	0.00435659	0.00443498	0.00447926	0.00447816	0.004242	0.00367362	0.00319622	0.00303046	0.00303301	0.00321118	0.0033053	0.0033168	0.00330686	0.00347034	0.00386948	0.00395049	0.00398123	0.00411669	0.00442679	0.00510178	0.00549198	0.00545561	0.00530762	0.00522301	0.00546576	0.00574285	0.00604622	0.00573746	0.00527922	0.00486386	0.00503846	0.00566822	0.00601076	0.00593674	0.00540187
0.00269554	0.00317509	0.00358579	0.00374938	0.00373366	0.00374422	0.00392354	0.00413196	0.00418106	0.00409802	0.00390317	0.00398946	0.00417342	0.00441186	0.00443788	0.00411136	0.00401515	0.00399757	0.00408213	0.00406713	0.00363883	0.00320147	0.00301657	0.00304676	0.00334592	0.00346324	0.00351049	0.00341817	0.00351408	0.00386783	0.00393152	0.00406842	0.00434994	0.00481318	0.00541669	0.00581355	0.00574144	0.00563832	0.00571845	0.00581315	0.00597182	0.00621505	0.00631273	0.00663579	0.00669589	0.00690527	0.00696666	0.00670831	0.00648179	0.00586947
0.00263211	0.00298737	0.00332611	0.00352048	0.00366073	0.00379954	0.00402607	0.00422596	0.00427654	0.00404941	0.00368417	0.00361278	0.00367262	0.00397584	0.00415078	0.00383852	0.00375239	0.00353877	0.00349512	0.00356128	0.00316208	0.00291175	0.00284717	0.00288454	0.00322013	0.00343698	0.00352772	0.00358041	0.00390429	0.00427888	0.00448438	0.00451367	0.00462988	0.00517386	0.00567924	0.0059708	0.00578384	0.00560574	0.00578907	0.00596552	0.0062571	0.00659304	0.00708623	0.00810232	0.0086977	0.0089614	0.00844718	0.00741874	0.00666994	0.0060332
0.00295048	0.00341795	0.00377727	0.00386753	0.00395358	0.00406574	0.0043943	0.00462619	0.00466833	0.00426457	0.00378545	0.00357921	0.00344226	0.00357781	0.00367745	0.0034898	0.00358552	0.00349511	0.00333744	0.0033341	0.00292872	0.00279582	0.00292513	0.00293203	0.00320892	0.00346578	0.00371251	0.00408881	0.00467111	0.00502351	0.00520042	0.00520064	0.00512607	0.00538481	0.00552847	0.00546658	0.00525043	0.00534602	0.00571782	0.0060508	0.0064213	0.00671862	0.00749932	0.00880606	0.00959366	0.00973712	0.00901235	0.00772785	0.00708755	0.00684513
0.00372165	0.00424652	0.00444897	0.0042552	0.00409064	0.00413631	0.00460001	0.00490384	0.00499748	0.00460017	0.00406831	0.00379163	0.00365545	0.00368242	0.00368963	0.00359603	0.00358392	0.00357133	0.00356156	0.00353226	0.00316832	0.00297653	0.00303065	0.00310363	0.00345818	0.00377738	0.0041319	0.00463296	0.00525272	0.00552321	0.00554634	0.00552784	0.00547271	0.00577225	0.00595281	0.00571344	0.00536746	0.0056416	0.00615859	0.0067223	0.00736529	0.00728134	0.00811092	0.00949288	0.0106079	0.0110077	0.0103172	0.00878747	0.00811817	0.00819742
0.00409264	0.00461451	0.00482092	0.0045369	0.00428834	0.00431148	0.00480752	0.00524764	0.00537506	0.00512175	0.00463152	0.0042843	0.00408973	0.00385302	0.00376561	0.00361135	0.00344803	0.00343226	0.00350042	0.00358759	0.00340434	0.00325675	0.00326324	0.00332926	0.00357095	0.00384446	0.00412939	0.00471698	0.00531337	0.00550676	0.00552835	0.00546317	0.00545962	0.00569452	0.00587977	0.00569565	0.00548178	0.00605995	0.00688566	0.00799439	0.00918037	0.00929477	0.0101116	0.0114118	0.0133918	0.0149895	0.0157684	0.0152426	0.0140344	0.0139314
0.00451565	0.00498255	0.00506794	0.00459972	0.00424586	0.00430178	0.00494922	0.00550195	0.00556702	0.00533382	0.00480762	0.00448375	0.00430726	0.00386174	0.00362771	0.00339109	0.00313527	0.00314691	0.00320937	0.00336097	0.00346986	0.00351006	0.0035334	0.00368432	0.00387229	0.00408834	0.0042312	0.00454417	0.0048781	0.00486738	0.00488181	0.00495599	0.00530363	0.00578687	0.00621022	0.00617234	0.00603515	0.00671687	0.00752975	0.008927	0.0104532	0.010972	0.0122679	0.0142948	0.0176656	0.0214297	0.0238966	0.0239731	0.0223713	0.0210649
0.00454221	0.00478081	0.00476672	0.00443672	0.00427768	0.00447729	0.00493205	0.00534017	0.00527375	0.00503072	0.00467995	0.00440196	0.00429809	0.00380291	0.0034877	0.00318437	0.00281616	0.00273443	0.00280053	0.00306926	0.00345303	0.00372206	0.00376741	0.00400847	0.00415342	0.00429075	0.00430622	0.00438313	0.00454042	0.00440355	0.00446892	0.00457673	0.00522168	0.00618969	0.00701304	0.0073126	0.00722742	0.00763565	0.00817322	0.00938109	0.0108231	0.0114936	0.0133443	0.0165907	0.0218022	0.0278195	0.0323666	0.0329722	0.0315923	0.0291805
0.00439501	0.00445899	0.00436142	0.00416998	0.00418876	0.00458947	0.0049359	0.0051409	0.0048641	0.00439875	0.00416616	0.00397195	0.00394633	0.00357178	0.00325489	0.00293501	0.00265903	0.00260653	0.00263166	0.00288721	0.00321658	0.0035709	0.00362587	0.00379508	0.00396079	0.00419297	0.00434965	0.00453386	0.00463037	0.00440611	0.0044864	0.00454265	0.00517313	0.00605648	0.00691708	0.00733833	0.00726562	0.00738283	0.00755545	0.00859821	0.0100738	0.0113677	0.0139511	0.0178494	0.0236217	0.0302926	0.035435	0.0366781	0.0355254	0.0320939
0.00419403	0.00413336	0.00394585	0.00380302	0.00395423	0.00442137	0.00463156	0.00462655	0.00420869	0.00369034	0.00349636	0.00334751	0.00345225	0.00329071	0.00312687	0.00292664	0.00279244	0.00290425	0.00302079	0.00331429	0.00350482	0.003681	0.00364181	0.00370541	0.00396714	0.0043715	0.00470287	0.00492305	0.00490078	0.00463526	0.00476445	0.00488917	0.00551887	0.00631773	0.00703635	0.00738116	0.00723833	0.00705277	0.00692012	0.00751271	0.0087751	0.00990194	0.0125013	0.0165913	0.0220521	0.0285784	0.033077	0.0339682	0.0334227	0.0296274
0.0038551	0.00375704	0.00354835	0.00356294	0.00379618	0.00410858	0.00421451	0.00410453	0.00369591	0.00336891	0.00328549	0.00323735	0.00337566	0.00325089	0.00315806	0.00291855	0.0028036	0.00295706	0.00323626	0.00356359	0.00368619	0.00377249	0.00363047	0.00363666	0.00386368	0.00416867	0.00457685	0.00503656	0.00524175	0.00525322	0.00540229	0.00528473	0.00560371	0.00604952	0.00663846	0.00715668	0.00719242	0.00705778	0.00683214	0.00700429	0.00789121	0.00860053	0.0109394	0.0148381	0.0193641	0.0246117	0.027455	0.0280542	0.0276898	0.0242837
0.00363448	0.00342527	0.00332152	0.00338444	0.00357637	0.00388205	0.00396779	0.00388443	0.00347348	0.00313049	0.00304638	0.00317295	0.0034493	0.00343052	0.00337685	0.00300648	0.00282757	0.00294769	0.00321912	0.00363233	0.00384489	0.0039311	0.00380185	0.00372949	0.00387498	0.00414731	0.0045672	0.00501831	0.00534926	0.00563321	0.00580324	0.0054532	0.00526407	0.00522503	0.00561069	0.00618321	0.00628776	0.00633845	0.00621477	0.00649797	0.00742875	0.00804771	0.0100016	0.0132284	0.0163228	0.0200723	0.0209139	0.0207635	0.0199161	0.0167876
0.00329296	0.00311348	0.00312081	0.00326711	0.00350815	0.0038291	0.00391013	0.00388194	0.00346552	0.00301558	0.00290117	0.00301504	0.00331577	0.00341675	0.00340987	0.00309107	0.00286275	0.00292563	0.00314473	0.00365901	0.00413784	0.00439769	0.00443811	0.00430122	0.0042387	0.00439802	0.00474532	0.00518058	0.00559447	0.00586759	0.00587298	0.00533833	0.00488305	0.00476246	0.00516883	0.00589658	0.00620548	0.00643243	0.00645526	0.00663873	0.00705292	0.00726704	0.00833339	0.0106237	0.0126486	0.0152594	0.0156754	0.0153298	0.015076	0.0130531
0.00325435	0.00322518	0.00321107	0.00326387	0.00335645	0.00370383	0.00386118	0.00385722	0.0034348	0.00289446	0.00277855	0.00293325	0.0032488	0.00341325	0.00335024	0.0029959	0.0026841	0.00269286	0.00290959	0.00358317	0.00423168	0.00463043	0.00477884	0.00460212	0.00446769	0.00448949	0.00475241	0.00512368	0.00557937	0.00579417	0.00559558	0.00505862	0.0046007	0.00447494	0.00489358	0.00539177	0.00568034	0.00608508	0.00630421	0.00663504	0.00677956	0.00691831	0.00758102	0.00890466	0.00967824	0.0106092	0.0104727	0.0101124	0.0102111	0.0091019
0.00326519	0.00338815	0.00351231	0.00349679	0.00348725	0.003725	0.0037149	0.00370309	0.003389	0.00293297	0.00284816	0.00290372	0.00315778	0.00333129	0.00329478	0.00312577	0.00297882	0.00306321	0.00322029	0.00380189	0.00420604	0.00444068	0.00449169	0.00430582	0.00429459	0.00445871	0.00478083	0.00502249	0.00528277	0.00524687	0.00499938	0.00478424	0.00469515	0.00487111	0.00509064	0.00508876	0.00505125	0.00528409	0.00573198	0.00626608	0.00640576	0.00653799	0.00673884	0.00719879	0.0074204	0.00739556	0.00727606	0.00701864	0.0071731	0.00685538
0.00332096	0.00353847	0.00359696	0.00357377	0.00359964	0.00372365	0.00364266	0.00347809	0.00313369	0.00282676	0.00278681	0.00284471	0.00300101	0.00309095	0.00313798	0.00314237	0.00328433	0.00351158	0.00361464	0.00399742	0.00403318	0.00409607	0.00416434	0.00405327	0.0042223	0.00438677	0.00452752	0.0047862	0.00500676	0.00500537	0.00494928	0.00486977	0.00501418	0.0053569	0.00550341	0.00518343	0.00503547	0.00499437	0.0054639	0.00600897	0.00599823	0.0060775	0.00599178	0.00604216	0.00604437	0.0058472	0.00590385	0.00584532	0.0059868	0.00588219
0.00336525	0.00354275	0.00360166	0.00370086	0.00378004	0.00391165	0.00381427	0.00351906	0.00305598	0.00276973	0.0027784	0.00293941	0.00320646	0.00325718	0.00330229	0.00334687	0.00364482	0.0038995	0.00386423	0.00394317	0.00367385	0.00362328	0.00376531	0.00390293	0.00420351	0.00429653	0.00429791	0.00432965	0.0045301	0.00464434	0.00460229	0.00457813	0.00477143	0.00523466	0.00547669	0.00518178	0.00495049	0.00481854	0.00520124	0.00569895	0.00574156	0.00563389	0.0054018	0.00529443	0.00532878	0.00539493	0.00564064	0.00567957	0.0056976	0.00552186
0.00336468	0.00333234	0.0033503	0.00358131	0.00381468	0.00399941	0.00390062	0.00356215	0.00301284	0.00275268	0.00278476	0.00314361	0.0035945	0.00369762	0.00371969	0.00359329	0.00386364	0.00403194	0.0039689	0.0039123	0.00359487	0.00363727	0.00384381	0.00399599	0.00420815	0.00419046	0.00412644	0.00417083	0.00433022	0.00441963	0.00427864	0.00411791	0.00416434	0.00454285	0.00483067	0.00487357	0.00495278	0.00499207	0.00541996	0.00575993	0.00565303	0.00540416	0.00494516	0.00462304	0.00482204	0.00522457	0.00569096	0.00596684	0.00599734	0.00586636
0.00335739	0.00327116	0.00331391	0.00350412	0.00370417	0.00384994	0.00379039	0.00353031	0.00310024	0.00300793	0.00314842	0.00364664	0.00412388	0.00422933	0.00415041	0.00382694	0.00384254	0.00381117	0.00380864	0.00389555	0.00388632	0.00404444	0.00421857	0.0041954	0.00412907	0.00399222	0.0038245	0.00389719	0.0040556	0.00410067	0.00382007	0.00347717	0.0033806	0.00363639	0.00402973	0.00440919	0.00475179	0.00510019	0.00552187	0.00568072	0.00543328	0.00501253	0.00455721	0.00426623	0.00451714	0.00512489	0.00564036	0.00609862	0.00615698	0.00594417
0.00355404	0.00353988	0.00362077	0.00371607	0.00370725	0.00371782	0.00362974	0.00339321	0.00310695	0.00314145	0.0033378	0.00389193	0.00443386	0.00452195	0.00437136	0.0039872	0.00366745	0.0034706	0.00343982	0.003535	0.00387966	0.00423262	0.00432558	0.00420111	0.00385305	0.00356346	0.0034794	0.00351544	0.00378287	0.00382141	0.00345411	0.00307031	0.0028876	0.00310717	0.00350544	0.00404261	0.00445871	0.00495598	0.00537923	0.00538676	0.00504391	0.0045106	0.00404711	0.00386295	0.00421458	0.00484404	0.00534581	0.00574937	0.0057523	0.00558641
0.00347307	0.00338845	0.00346503	0.00362778	0.00362685	0.00365847	0.00350016	0.00318226	0.00296591	0.00308441	0.00338059	0.00391979	0.0044618	0.00456226	0.00447869	0.00415492	0.00361283	0.00333934	0.00326839	0.0034529	0.0040358	0.00446338	0.00453752	0.00421315	0.0037078	0.00337053	0.00325168	0.00343403	0.00367741	0.00375122	0.0036114	0.00326696	0.00301663	0.00302685	0.00319704	0.00357123	0.00408185	0.00464731	0.00504886	0.00506577	0.00454292	0.0040058	0.00359125	0.00358105	0.0039966	0.00447503	0.0048216	0.00493961	0.00485728	0.00477927
0.0032821	0.0032497	0.0033243	0.00362099	0.00374612	0.00388875	0.00370641	0.00335163	0.00320253	0.00329071	0.00360308	0.00379507	0.00412214	0.00430417	0.00440872	0.00446778	0.00401231	0.00373189	0.00350097	0.0034863	0.00400254	0.00439474	0.00460741	0.00436415	0.00390126	0.00363174	0.00359467	0.00380721	0.00392444	0.00391303	0.00379261	0.00352372	0.0032475	0.0030796	0.00311046	0.00337458	0.00389161	0.00443227	0.00466915	0.00463225	0.00409055	0.00362363	0.00336568	0.00347275	0.00385694	0.00413753	0.00434153	0.00431609	0.0042089	0.00418541
0.00285869	0.00280102	0.0027993	0.00315749	0.00348103	0.00388039	0.00396014	0.00386481	0.00371362	0.00358644	0.00360999	0.00335954	0.0035683	0.00379826	0.00408877	0.00446761	0.00428081	0.00414825	0.00390173	0.00369851	0.00405449	0.00441452	0.00464904	0.00440784	0.00397767	0.00377047	0.00383132	0.00406935	0.00410518	0.00398989	0.00394692	0.00378093	0.00360095	0.00335484	0.00325279	0.00343903	0.00404508	0.00464073	0.00477632	0.00469933	0.00410533	0.00377043	0.00358473	0.00358507	0.00384171	0.0040163	0.0041981	0.00420545	0.00406929	0.00391741
0.00280802	0.00265342	0.00260512	0.00287514	0.00315099	0.00368485	0.00403439	0.00440687	0.00456876	0.00436694	0.00419376	0.00358691	0.00344447	0.00357829	0.00382557	0.00424794	0.00439572	0.00436478	0.00428133	0.00409057	0.00413583	0.00428324	0.00435529	0.00415944	0.00393869	0.00393261	0.00405036	0.00427552	0.0041671	0.00400623	0.00394914	0.00389849	0.00379779	0.00358461	0.00356452	0.00372513	0.00434944	0.00489596	0.00499493	0.00499101	0.00455019	0.00426256	0.00407518	0.00392378	0.00395183	0.00402404	0.00419511	0.00429849	0.00417973	0.00389237
0.00330337	0.00317935	0.00305143	0.0031045	0.00318977	0.00368141	0.00414325	0.00473834	0.00502538	0.00478013	0.00460224	0.00412747	0.00397711	0.00408327	0.00407815	0.00424956	0.00444905	0.00447377	0.00451715	0.00427074	0.00404334	0.00392118	0.00380917	0.00371793	0.00372072	0.00391962	0.00419917	0.00443199	0.0043711	0.00417137	0.00398573	0.00391323	0.00386852	0.00381882	0.00388904	0.00401896	0.00437558	0.00463188	0.0046643	0.00482411	0.00478123	0.0047652	0.00460248	0.00422015	0.00399458	0.00404445	0.00428804	0.00448417	0.00439709	0.00396853
0.00358063	0.0034483	0.00328498	0.00327189	0.00324768	0.00364254	0.00403901	0.00462802	0.00498108	0.00476694	0.00478202	0.00450107	0.00441802	0.00444469	0.00425249	0.0042007	0.00425193	0.00431572	0.00445185	0.00438011	0.00412425	0.0037626	0.00347374	0.00336313	0.00351304	0.0037905	0.00399467	0.0042166	0.00420508	0.00409327	0.00394292	0.00385058	0.003848	0.00390241	0.00398551	0.00410223	0.00435517	0.00454579	0.00454071	0.0046678	0.00470524	0.00482131	0.00480444	0.00450621	0.00416619	0.00404518	0.00418188	0.0043035	0.00432322	0.00411487
0.00417096	0.00400853	0.0037206	0.00351597	0.00336763	0.00361797	0.0037766	0.0041736	0.00444883	0.00429116	0.0045824	0.00457469	0.00457368	0.00463108	0.00428664	0.00408098	0.00396152	0.00394669	0.00411661	0.00415856	0.00394618	0.00351093	0.00323971	0.00320346	0.00348268	0.00373213	0.00384643	0.00398842	0.00391687	0.00393247	0.00388271	0.00391223	0.00386528	0.00378941	0.00364504	0.00361689	0.00377099	0.00390965	0.00406072	0.00426117	0.00451586	0.00480762	0.00490724	0.00477735	0.00447313	0.00411103	0.00402446	0.00392448	0.00399778	0.00415788
0.00439016	0.00424372	0.0039266	0.00356232	0.00339278	0.00347357	0.00347915	0.00372591	0.00386312	0.00383736	0.0043085	0.00460672	0.00477906	0.0048186	0.00433665	0.00398459	0.00362799	0.00352415	0.00367414	0.00374958	0.00380943	0.00347603	0.00329945	0.00334931	0.00354046	0.00365777	0.00359264	0.00354997	0.00344623	0.00349861	0.00366543	0.00381247	0.00392984	0.00379569	0.00346938	0.00335674	0.00341339	0.00361585	0.00381658	0.004012	0.00429893	0.00470328	0.0048931	0.00487783	0.00452528	0.00397377	0.00370721	0.0035055	0.00363119	0.00397614
0.00450266	0.00435044	0.00403203	0.00365718	0.003391	0.0033029	0.0031754	0.00328995	0.00330784	0.00348464	0.00401974	0.00439159	0.00454636	0.00437336	0.00391342	0.00355219	0.00316664	0.00303063	0.00321091	0.00347516	0.00380814	0.00369701	0.00358993	0.00371792	0.00385431	0.00381047	0.00351559	0.00317114	0.00298654	0.00312057	0.00342593	0.00365807	0.0038309	0.00375985	0.00355295	0.00357077	0.00365946	0.00385547	0.00403038	0.004053	0.00415043	0.00429271	0.00437379	0.00455115	0.00439735	0.00389786	0.00360603	0.00332465	0.0034038	0.00372209
0.00429686	0.00427066	0.00406432	0.00371876	0.00336162	0.0031676	0.00310788	0.00318708	0.00312078	0.00330516	0.0037883	0.00424534	0.00446036	0.00418695	0.00364043	0.00325199	0.00299577	0.00300632	0.00328369	0.00355425	0.00388481	0.00392867	0.0038867	0.00404303	0.0040525	0.00388275	0.00354263	0.00301885	0.00278288	0.00286659	0.00316868	0.0034465	0.00371332	0.00376999	0.00369672	0.00385049	0.00387056	0.00391448	0.00404351	0.00410797	0.00423489	0.00423466	0.0040502	0.00400133	0.00390588	0.00367337	0.00358181	0.00337391	0.00341904	0.00360941
0.00360491	0.00358953	0.00356867	0.00353058	0.00335988	0.00320957	0.00314453	0.00317091	0.00316789	0.00346341	0.00384018	0.00418298	0.00426561	0.00389245	0.00344849	0.00316276	0.00316829	0.00344755	0.00374489	0.00406714	0.00421583	0.00416115	0.00407383	0.00409368	0.00411294	0.00397759	0.00372597	0.00330022	0.00308561	0.00320027	0.00342937	0.00356874	0.00385693	0.00391887	0.00397114	0.00417239	0.00407789	0.00408384	0.00407366	0.00407681	0.00416208	0.0041358	0.00400434	0.00394943	0.00383886	0.00364877	0.00355266	0.0033642	0.00338099	0.00354027
0.0030622	0.00306743	0.00312055	0.0032138	0.00312784	0.00306376	0.00300592	0.0030055	0.00297345	0.00316479	0.00338454	0.00350529	0.00359952	0.00341802	0.00316635	0.00313628	0.00336108	0.00376261	0.00422721	0.00459026	0.0045414	0.00429252	0.00390942	0.00364632	0.00371906	0.00384324	0.00384526	0.0037448	0.00365252	0.00376953	0.0038705	0.00375537	0.0037817	0.00368705	0.00377648	0.00401998	0.00402996	0.00411532	0.00405781	0.00399661	0.00395071	0.00388586	0.00380107	0.00384555	0.0039197	0.00385293	0.00383672	0.00365287	0.00360348	0.00361882
0.00264667	0.00270756	0.00277132	0.0029048	0.00308057	0.00324368	0.00335573	0.00333835	0.00324162	0.00314008	0.00312052	0.00308915	0.00310168	0.0030521	0.00291552	0.00304625	0.00338582	0.00392551	0.00442866	0.00473606	0.0046372	0.00428527	0.00381662	0.00345429	0.00351359	0.00373827	0.00396471	0.00413185	0.00415689	0.00421992	0.00411369	0.00386504	0.00381849	0.00369571	0.00373858	0.00378175	0.00377593	0.00394729	0.004166	0.00437294	0.00442002	0.00440821	0.00419215	0.00405591	0.00389072	0.00368199	0.00370837	0.00363757	0.00380598	0.00378858
0.00264887	0.00266963	0.00268091	0.00288906	0.00320284	0.00349707	0.00365088	0.00353956	0.00337956	0.00319216	0.0030672	0.00302694	0.00294838	0.00287918	0.00279842	0.00296109	0.00330019	0.00380576	0.0043002	0.00457105	0.00454656	0.00423218	0.00381997	0.00354335	0.00355044	0.00382388	0.00406786	0.00438103	0.00455818	0.00455762	0.00443236	0.00409766	0.00398639	0.00383775	0.00375129	0.00367171	0.00363719	0.00390588	0.00434372	0.00464024	0.00467362	0.0046214	0.00431865	0.00419464	0.00405044	0.00384385	0.00388908	0.00389787	0.00410435	0.00407151
0.0027241	0.0028663	0.00286306	0.00302698	0.00330393	0.00352159	0.00378645	0.00380478	0.0036727	0.00345886	0.00326349	0.00313429	0.00304558	0.0029547	0.00289308	0.0030664	0.00328623	0.0036784	0.0040637	0.00421519	0.00424014	0.00404972	0.00376249	0.00357894	0.00349271	0.00368241	0.00385798	0.00419858	0.0044378	0.00446043	0.00443282	0.00419458	0.00410295	0.00398581	0.00387699	0.00393542	0.00406564	0.00435626	0.00477665	0.00494816	0.00489147	0.00470188	0.00427754	0.00406944	0.0040716	0.00401838	0.00413442	0.0040961	0.00411244	0.00399306
0.00269548	0.00276032	0.0028299	0.0030889	0.00339825	0.00356784	0.00391304	0.0040685	0.00410343	0.00399336	0.00367795	0.00337577	0.00313028	0.00292274	0.00286359	0.00309634	0.00337201	0.00380569	0.00396567	0.00392945	0.00381616	0.0035981	0.00353332	0.00352538	0.0034836	0.00363235	0.00376142	0.00400276	0.00420812	0.00430717	0.00439524	0.0042822	0.0042363	0.00419404	0.00413045	0.00430802	0.00454107	0.00463352	0.00490413	0.00495144	0.00492755	0.00488541	0.00454536	0.00431549	0.00412833	0.0039474	0.00388361	0.0038496	0.00380853	0.00382018
0.00285757	0.00288687	0.00301137	0.00323459	0.00339392	0.00340219	0.00365813	0.0038873	0.00402662	0.00413001	0.00382014	0.00349349	0.00323674	0.00298753	0.00295973	0.00309798	0.00337987	0.00376034	0.00382901	0.00373117	0.00347646	0.00320085	0.00312463	0.00323429	0.00331336	0.00364772	0.00389083	0.00424345	0.00449941	0.00461545	0.00478856	0.00450899	0.00444422	0.00427866	0.00421653	0.00454882	0.00469932	0.00464486	0.00450037	0.00434052	0.00432754	0.00441311	0.00435457	0.00428886	0.0042299	0.00419823	0.00412969	0.00405109	0.00387921	0.00388439
0.00312604	0.00304881	0.00309617	0.00325636	0.00337651	0.00329759	0.0034321	0.0036205	0.00380251	0.00399764	0.00379652	0.00350275	0.00325585	0.00305073	0.00301927	0.00302385	0.00314215	0.00338603	0.00342001	0.00344305	0.00328205	0.00299435	0.00289368	0.00302941	0.00337581	0.00393309	0.00451455	0.00493616	0.00502038	0.00500627	0.00489553	0.00461613	0.00450222	0.00432164	0.00432371	0.00460667	0.0047678	0.00458701	0.0042823	0.0041117	0.00408679	0.00421447	0.00416455	0.0040622	0.00392671	0.00390732	0.00389485	0.00385255	0.00382076	0.00385394
0.00328407	0.00314131	0.00309623	0.00326279	0.00343502	0.00342847	0.00341375	0.00336506	0.00347612	0.00372893	0.00382088	0.00382927	0.00367993	0.00347413	0.00326972	0.00301564	0.00295386	0.00304881	0.00316115	0.00331826	0.00329752	0.00304795	0.00288023	0.00297755	0.0033344	0.0039477	0.00463759	0.00511081	0.00523646	0.00518044	0.00503038	0.00478073	0.00467852	0.00451965	0.0044237	0.00459231	0.00466791	0.00451543	0.00424006	0.00399658	0.00392969	0.00402205	0.00396665	0.00386235	0.00364955	0.00367216	0.00381729	0.00398843	0.00408108	0.00417434
0.00303608	0.00297959	0.00292285	0.00312088	0.00343001	0.0034728	0.00329679	0.00305255	0.00308	0.00332676	0.00361296	0.00390995	0.00388268	0.0037782	0.00353283	0.00314503	0.00294949	0.00290565	0.00299601	0.00311578	0.0032321	0.00315904	0.00303272	0.00309444	0.00338298	0.00395239	0.00467085	0.00509142	0.00516057	0.00506011	0.00494881	0.00494768	0.00497589	0.00480424	0.00448418	0.00439111	0.00436366	0.00434513	0.00435979	0.00423114	0.00413455	0.00415408	0.00399011	0.00385786	0.00376845	0.0038869	0.00417066	0.00434822	0.00441773	0.00440029
0.0027698	0.00285057	0.0030389	0.0033227	0.00357098	0.00360395	0.00337716	0.00309638	0.00324158	0.00343589	0.00382123	0.00422262	0.00418726	0.00415849	0.00388683	0.00361587	0.00345352	0.00334927	0.0033528	0.00322993	0.00317035	0.00314571	0.00313298	0.00326312	0.00362993	0.00409408	0.00461178	0.00483712	0.00474508	0.0046721	0.00463714	0.00487404	0.00492463	0.00484948	0.00458575	0.00430865	0.00437588	0.00443574	0.00479803	0.00487803	0.00472415	0.00455687	0.00411587	0.00386081	0.00371806	0.00374719	0.00395945	0.00403088	0.00396218	0.00403031
0.00265568	0.00287946	0.0033122	0.00364454	0.0038144	0.00383103	0.00355995	0.00323389	0.00335282	0.00350291	0.00381906	0.00421633	0.00422296	0.00426276	0.00416506	0.0040459	0.00396652	0.00380825	0.00369125	0.003361	0.00314374	0.00316278	0.00328432	0.00367984	0.00404213	0.00433435	0.00458067	0.00459183	0.00455537	0.00454275	0.00457802	0.00487172	0.00504035	0.00501592	0.00475254	0.00438219	0.00433472	0.00446425	0.00495357	0.00523076	0.0051254	0.00494491	0.00447312	0.0040909	0.00391412	0.00386494	0.00401933	0.00417229	0.00410082	0.00412071
0.00315731	0.00330766	0.00365006	0.00379967	0.00376106	0.00367428	0.00348463	0.00329949	0.00342211	0.00351238	0.00362684	0.00377835	0.00380079	0.00393306	0.00404866	0.00417874	0.00417709	0.00405758	0.00393103	0.00355534	0.00329794	0.00338226	0.00362402	0.00416767	0.00446311	0.00448967	0.00462003	0.0044372	0.00439777	0.00439753	0.00430132	0.0046142	0.00479274	0.00471631	0.00435313	0.00395325	0.00393851	0.00416858	0.00483495	0.00522147	0.00508388	0.00490001	0.00442283	0.00407007	0.00396108	0.00394089	0.00408962	0.00429001	0.00436583	0.00437403
0.00361311	0.0035573	0.00373175	0.00373112	0.00356105	0.00350676	0.00340173	0.0034147	0.00357704	0.00372486	0.00379432	0.00371728	0.0037286	0.00373224	0.00382831	0.00389841	0.00391329	0.00390644	0.00393633	0.00378259	0.00346491	0.00348507	0.00365744	0.00416794	0.00443308	0.00424915	0.00427587	0.00410122	0.00418891	0.00432335	0.00426361	0.00444302	0.00460685	0.00459776	0.00436452	0.00411817	0.00408629	0.00429147	0.00472347	0.00505727	0.00490411	0.00466966	0.00423055	0.0038568	0.00384733	0.00390994	0.00414974	0.00440901	0.0044123	0.00441237
0.00385311	0.00358192	0.00338619	0.00335224	0.00322475	0.00323196	0.00327819	0.00343663	0.00376453	0.00401785	0.00403506	0.00381379	0.00372847	0.0036119	0.00356022	0.00343526	0.00343389	0.00350922	0.00368495	0.00372693	0.00343933	0.00348407	0.00366187	0.00416719	0.00441787	0.0041851	0.00409208	0.0038809	0.00412875	0.00440488	0.0046375	0.00482308	0.0048905	0.00478451	0.00442123	0.00420241	0.00421158	0.00438257	0.00471049	0.00494569	0.00473198	0.0046175	0.00423074	0.00395586	0.00400113	0.00409051	0.00437318	0.0046497	0.0046501	0.0045017
0.00423846	0.00391268	0.00346626	0.00329015	0.00323742	0.00322263	0.00338047	0.00363533	0.00403554	0.00430514	0.0042307	0.00397401	0.00375657	0.00352852	0.00334734	0.00309603	0.00309053	0.00330935	0.00358899	0.00376461	0.00353206	0.00358403	0.00375328	0.00416584	0.00455334	0.00447088	0.00440258	0.00436967	0.00459454	0.0049741	0.00543355	0.00546108	0.00536233	0.00522358	0.00485561	0.00479825	0.00485306	0.00485074	0.00509951	0.00529714	0.00520441	0.00515261	0.00474626	0.00444355	0.00436563	0.00434321	0.00431608	0.0042747	0.00415023	0.00407236
0.00439301	0.00401945	0.00339419	0.00311115	0.00311885	0.00331427	0.00360048	0.00385953	0.00420401	0.00431836	0.00427549	0.00417453	0.0039188	0.00355409	0.00317053	0.00279904	0.00277078	0.00308415	0.00347864	0.00378523	0.00371667	0.00382949	0.00399983	0.00439011	0.00499578	0.00524644	0.00539996	0.00555389	0.00559116	0.00573792	0.00602451	0.00595096	0.00589409	0.00580651	0.00551884	0.00540095	0.00537429	0.00524786	0.0054122	0.00565826	0.00572046	0.00582086	0.00560885	0.00523068	0.00497006	0.00453668	0.00403122	0.00399177	0.00399058	0.00432597
0.00493631	0.00452518	0.00377579	0.00341937	0.00337899	0.00355034	0.00389872	0.00402735	0.00412935	0.00405326	0.00387635	0.00386068	0.00363476	0.00334792	0.00299064	0.00276832	0.00284544	0.00319475	0.00374876	0.00425587	0.00453409	0.00473275	0.00473923	0.00491015	0.00540669	0.00582786	0.0060777	0.00614383	0.00595564	0.00582447	0.00600832	0.00600179	0.00612943	0.00615435	0.00586142	0.00574857	0.0055796	0.0054608	0.0055593	0.00571948	0.00599232	0.00641966	0.00677667	0.00661303	0.00623384	0.00571213	0.00516577	0.00548682	0.00564098	0.00589504
0.00490413	0.00456927	0.00394865	0.00350936	0.00342826	0.00358492	0.00381839	0.00392346	0.00376535	0.00352671	0.003265	0.00330072	0.00331141	0.00324716	0.00307322	0.00299663	0.00312812	0.00349342	0.0041265	0.00490361	0.00556695	0.00577852	0.00539608	0.00495903	0.00497365	0.00542687	0.00589302	0.00608165	0.00588288	0.00559705	0.00558799	0.00557729	0.00591562	0.00617994	0.00613349	0.00605537	0.00572743	0.00554393	0.00559934	0.00591366	0.00639189	0.00705672	0.00780896	0.00762073	0.00738592	0.00719499	0.00729387	0.00824906	0.00841765	0.00836568
0.00452771	0.00435572	0.00395706	0.00367633	0.00347718	0.00359468	0.00373205	0.00377558	0.00357854	0.00331869	0.00317188	0.00325729	0.00330607	0.00325672	0.0030343	0.00296292	0.00327795	0.0037505	0.00450201	0.0055791	0.00634245	0.00652995	0.00591008	0.00493926	0.00451062	0.00488149	0.00532797	0.00561881	0.00557991	0.0053297	0.00537997	0.00540517	0.00580235	0.00613473	0.00619023	0.006011	0.00558695	0.00542657	0.00558444	0.00604845	0.00654185	0.00727943	0.00816483	0.00815268	0.00798378	0.00828276	0.00934076	0.0109057	0.0116224	0.0111959
0.00409724	0.00426096	0.00420923	0.00408352	0.00381097	0.0036767	0.00365342	0.00364896	0.00352136	0.00339068	0.00323058	0.00323087	0.0032212	0.00313783	0.00296694	0.00291827	0.00330505	0.00382314	0.00467918	0.00601113	0.00692605	0.00713928	0.00649269	0.00526179	0.00462624	0.00473226	0.00485698	0.00498607	0.00497636	0.00498362	0.00526776	0.00555915	0.00608011	0.00648808	0.00651101	0.00620549	0.00565238	0.00536102	0.00555326	0.00600393	0.00653497	0.00751742	0.00839453	0.00870158	0.0089288	0.0097227	0.011286	0.0124132	0.0127815	0.0120294
0.00357388	0.00399606	0.00421986	0.00419785	0.00387866	0.00369362	0.00359362	0.00372246	0.00378292	0.00365742	0.00358295	0.00353129	0.00350475	0.00335946	0.0030359	0.00286416	0.00314608	0.00370356	0.00463593	0.00589049	0.0066423	0.00676233	0.00630311	0.00524999	0.00477091	0.00484879	0.00487949	0.00506854	0.00510702	0.00518011	0.00544329	0.00586663	0.00634219	0.00663966	0.00654219	0.00617083	0.00583925	0.00549822	0.00566639	0.00581028	0.00601561	0.00681683	0.0075898	0.00830594	0.00896232	0.00974381	0.0110346	0.0114706	0.011703	0.0112891
0.00331417	0.0038443	0.00424275	0.00438448	0.00413845	0.00387283	0.00374087	0.00384225	0.00401691	0.00401838	0.00398693	0.00390266	0.00379784	0.00358511	0.00324839	0.00312888	0.00342365	0.00406783	0.00490226	0.00582131	0.00623612	0.00615357	0.0059754	0.00540771	0.00547445	0.00577075	0.00588125	0.00580467	0.00548676	0.00535124	0.00545508	0.00609628	0.00668557	0.00680492	0.00648861	0.00605804	0.00569527	0.00550666	0.00555064	0.00528733	0.00532374	0.00602624	0.00688268	0.00807138	0.00891131	0.00952388	0.0102427	0.0101626	0.0105174	0.0104866
0.00298742	0.00349475	0.0039872	0.00432907	0.00441513	0.00430824	0.00422676	0.00443108	0.0046361	0.00466685	0.0045046	0.00413043	0.00391716	0.00379841	0.00363113	0.0036875	0.00394881	0.00455397	0.00533896	0.00589985	0.00602004	0.00567631	0.0055657	0.00543488	0.00587815	0.00649566	0.00671933	0.00651826	0.00600244	0.00561422	0.00559998	0.00632821	0.00696647	0.00700681	0.00668906	0.00621326	0.00582243	0.00558093	0.00538403	0.00500731	0.00494348	0.00548552	0.00622024	0.00735938	0.00847824	0.00893579	0.00933438	0.00902467	0.00921032	0.00949999
0.00313732	0.00325203	0.00360017	0.00394803	0.00441799	0.00462468	0.00471875	0.00500471	0.0050712	0.00507551	0.00478906	0.00436442	0.00410947	0.0041228	0.00415261	0.00437672	0.0047079	0.00534925	0.00604987	0.00621077	0.00588117	0.00510491	0.00478355	0.00480026	0.00553349	0.00652831	0.00701908	0.00694285	0.00625787	0.0055942	0.00545314	0.00601834	0.00666615	0.00686037	0.00681099	0.00649052	0.00606647	0.00569386	0.00528297	0.00488816	0.00480431	0.00508407	0.00568949	0.00675356	0.00769383	0.00811628	0.00850457	0.00834297	0.0088378	0.00920809
0.00358205	0.00337481	0.00335252	0.00349715	0.00416597	0.00455308	0.00484386	0.00516608	0.00512708	0.00520445	0.00491515	0.00448526	0.00425448	0.00435645	0.0045844	0.00500654	0.00535703	0.00590643	0.0064601	0.0064655	0.00602655	0.00522417	0.00485652	0.00493073	0.00577645	0.00674309	0.00721342	0.00704391	0.00621974	0.00542688	0.00509918	0.00555762	0.00617779	0.00662838	0.00698914	0.00681706	0.0063605	0.00579126	0.0051773	0.00490793	0.00502237	0.00547419	0.00606107	0.00694545	0.00766875	0.00809214	0.00849454	0.00828785	0.00863169	0.00877076
0.00410236	0.00381409	0.00363312	0.00362371	0.00417792	0.00447163	0.00478256	0.00513499	0.0051688	0.00539685	0.00521858	0.00471075	0.00436836	0.00429031	0.00446028	0.00486439	0.00527505	0.00583566	0.00652533	0.00659497	0.0061889	0.00544572	0.00509948	0.00522393	0.00591335	0.00673153	0.00702623	0.00692888	0.00614919	0.00543349	0.00520826	0.00552545	0.00614724	0.00663821	0.0070469	0.00696566	0.00651215	0.00589639	0.0052266	0.00508217	0.00526448	0.00556251	0.00605605	0.00679165	0.00737711	0.00777412	0.0079658	0.00755492	0.00752213	0.00757324
0.00440053	0.00437004	0.00444871	0.00453681	0.00474261	0.00455972	0.00441637	0.00454188	0.00465016	0.00515351	0.00538378	0.00514055	0.004854	0.00472698	0.00508381	0.00567622	0.00623662	0.00661097	0.00688521	0.00674118	0.00622187	0.00553711	0.00523445	0.00530158	0.00593201	0.00654593	0.00684122	0.00687284	0.00620546	0.00554756	0.00520105	0.00525667	0.00573062	0.00621693	0.00667849	0.00688135	0.0067111	0.00635274	0.00569665	0.00533776	0.00536066	0.0054997	0.00612242	0.00691997	0.0073228	0.00761166	0.00727486	0.00659177	0.00633404	0.00648249
0.00437848	0.00466467	0.00501803	0.00532134	0.00532518	0.00481305	0.00430147	0.00431904	0.0046147	0.00539998	0.00593946	0.00578353	0.00543378	0.00525372	0.00580688	0.00643034	0.00687214	0.00693055	0.00670516	0.00644236	0.00601731	0.00550349	0.00539916	0.00564576	0.00605338	0.00632781	0.00647913	0.00670215	0.00647501	0.00608965	0.00574145	0.00542818	0.00569933	0.00608667	0.00653085	0.00694284	0.00690462	0.00669122	0.00602014	0.00569439	0.00569623	0.00560337	0.0058731	0.00611995	0.00631775	0.00652028	0.00616938	0.00563106	0.00543691	0.00557639
0.00440413	0.00492154	0.00561428	0.00616852	0.00622964	0.00550975	0.00473863	0.00456892	0.004757	0.0056571	0.00618874	0.00638085	0.0062498	0.00613913	0.00669308	0.00701884	0.00724528	0.00722544	0.00696313	0.00671169	0.00635465	0.00583592	0.00556176	0.00574205	0.00596228	0.00597999	0.00614287	0.00651411	0.00646657	0.00616219	0.00581934	0.00532278	0.00560537	0.00602687	0.0062709	0.00657961	0.00641962	0.00614354	0.00558248	0.00530369	0.00532882	0.00511649	0.00513382	0.00507368	0.00514201	0.00526461	0.00493028	0.00454358	0.0045388	0.00491626
0.00492482	0.00527469	0.00605664	0.00686783	0.00721162	0.00669514	0.00569823	0.00532305	0.0052223	0.00588999	0.00643762	0.00702472	0.00737422	0.00750472	0.00778069	0.00773506	0.00777994	0.00766648	0.00728711	0.00679819	0.00639396	0.0059782	0.00596675	0.0064092	0.00660409	0.00660581	0.00664117	0.00680369	0.00684785	0.00634325	0.00575262	0.00515181	0.00522431	0.00579384	0.0061473	0.00637002	0.00628269	0.00594213	0.00538892	0.00518465	0.00518913	0.00504507	0.00506256	0.00498536	0.00501214	0.00504661	0.00470102	0.00428998	0.00425742	0.00448934
0.00572728	0.00562252	0.00599037	0.0065505	0.00728056	0.00711893	0.00638494	0.00635307	0.00670853	0.00754131	0.00801524	0.00839062	0.00850639	0.00854697	0.00830702	0.00778888	0.0075762	0.00755998	0.00753027	0.00713353	0.00674048	0.00628451	0.00645898	0.0070574	0.00745549	0.00780526	0.00759168	0.00736919	0.0070156	0.00624725	0.00570112	0.00526802	0.00540712	0.00587211	0.00600522	0.00590026	0.00557858	0.00535376	0.00510286	0.00527674	0.00541005	0.00523213	0.00517085	0.00492798	0.00491196	0.00497621	0.00483553	0.00466341	0.00458225	0.00451668
0.00664082	0.00643736	0.00659552	0.00714332	0.00797991	0.00813514	0.00759672	0.00765081	0.00822448	0.00936116	0.0102688	0.0105074	0.0104106	0.0097707	0.00910825	0.00839033	0.00792746	0.00809411	0.00812482	0.00793718	0.00750919	0.00712357	0.00754165	0.00809872	0.0086456	0.009138	0.00875699	0.00826793	0.00749034	0.00623748	0.00562333	0.00541349	0.00557579	0.00595246	0.00581105	0.00544638	0.00536865	0.0055437	0.00573507	0.00586731	0.00568707	0.00533097	0.00527746	0.00522835	0.00519417	0.00536242	0.00537264	0.00537121	0.00529228	0.00509838
0.00733989	0.00694297	0.00679751	0.00729647	0.00826496	0.00889126	0.00870426	0.0088627	0.00968677	0.0108449	0.0127523	0.0136422	0.0135841	0.0124695	0.0108241	0.00924267	0.00811684	0.00807793	0.00807309	0.00821731	0.00804498	0.00769171	0.00794843	0.00830486	0.00877986	0.00929839	0.0088781	0.00847693	0.00758896	0.0062098	0.00553704	0.00522368	0.00547492	0.00588596	0.00574932	0.00550407	0.00563534	0.00614245	0.00654884	0.00641961	0.00592811	0.00529916	0.005097	0.0051635	0.00517053	0.00560439	0.00584622	0.00593574	0.00579854	0.00543856
0.0074255	0.00750472	0.00759597	0.00808925	0.00912681	0.0100979	0.0107911	0.0121895	0.0136698	0.0155499	0.0189644	0.0198069	0.0190688	0.0165534	0.0131746	0.0110397	0.00935627	0.00894313	0.0089323	0.00927591	0.00918595	0.00874079	0.00864777	0.0089505	0.00949515	0.00969767	0.00914583	0.00888971	0.00798007	0.00660158	0.00577561	0.00517337	0.00536295	0.00566826	0.00551515	0.00539707	0.00573032	0.0063987	0.00697421	0.00658984	0.00594406	0.00520378	0.00477426	0.0047003	0.00467979	0.00520273	0.00579089	0.00615044	0.00609788	0.00573651
0.00767561	0.00854124	0.00911065	0.0100404	0.010738	0.0114789	0.0133787	0.0195975	0.029319	0.0393226	0.0452787	0.0429776	0.0345629	0.0250812	0.0182916	0.0138002	0.0115952	0.0105166	0.00994653	0.0101161	0.0100562	0.00961026	0.00957266	0.00987711	0.0102905	0.0101648	0.00952572	0.00936385	0.00871833	0.0075411	0.00649488	0.00567131	0.00580521	0.00616574	0.00601549	0.00576763	0.00603527	0.00668502	0.00748169	0.00713521	0.00632856	0.00535525	0.00455947	0.00434323	0.00437989	0.0050164	0.00567309	0.00598001	0.0058917	0.00565201
0.00854832	0.00951591	0.00992579	0.0107742	0.011441	0.0126164	0.0170296	0.028862	0.0562233	0.0893642	0.105661	0.098589	0.0693832	0.038629	0.0224882	0.0155357	0.0129769	0.0114902	0.0112014	0.0113041	0.011321	0.0106091	0.0101011	0.00988447	0.00989904	0.00991608	0.00967328	0.0100468	0.00972615	0.00867422	0.00733185	0.0061151	0.00612504	0.00657056	0.00659197	0.00629815	0.0061154	0.00642986	0.00715069	0.00708937	0.0065131	0.00549043	0.00472721	0.00457286	0.00473294	0.0053326	0.00578011	0.00586602	0.00566363	0.00539276
0.00953243	0.0104065	0.0109996	0.0120586	0.0134034	0.0151625	0.0212767	0.0446392	0.111737	0.179163	0.222303	0.206534	0.135539	0.0734139	0.0304445	0.0171969	0.0140254	0.0121677	0.0117481	0.0121866	0.0125465	0.0119582	0.0111827	0.0102741	0.00974613	0.0098427	0.00960343	0.00996175	0.00978535	0.00870521	0.00752891	0.0064217	0.00629049	0.00663033	0.00675406	0.00619687	0.0057557	0.00577765	0.00627214	0.00664231	0.00645756	0.00586632	0.00541534	0.00527092	0.00543144	0.00568905	0.00602144	0.00592996	0.00551174	0.00518214
0.0107203	0.011095	0.0110753	0.0119151	0.0134643	0.0158639	0.0238002	0.0519362	0.141448	0.235003	0.29359	0.273449	0.176427	0.0900767	0.0334735	0.0172095	0.0135156	0.0117022	0.011722	0.0126457	0.0134996	0.0129596	0.0115753	0.00965431	0.00831938	0.00856699	0.00893986	0.00986868	0.0099449	0.00878869	0.00755193	0.00640733	0.00635542	0.00686405	0.00708188	0.0064485	0.00568493	0.00542563	0.00571911	0.00626172	0.00630742	0.00583371	0.00564987	0.00574364	0.00593201	0.00618164	0.00638083	0.00618078	0.00574688	0.00530724
0.0107205	0.0110953	0.0110756	0.0119154	0.0134646	0.0158642	0.0238007	0.0519375	0.141451	0.235008	0.293595	0.273454	0.17643	0.0900786	0.0334748	0.0172104	0.0135164	0.0117029	0.0117227	0.0126463	0.0135003	0.0129603	0.011576	0.00965503	0.00832015	0.0085678	0.00894066	0.00986953	0.00994575	0.00878949	0.00755265	0.006408	0.00635618	0.00686492	0.00708278	0.00644935	0.00568574	0.00542651	0.00572019	0.00626291	0.00630854	0.00583465	0.00565064	0.00574433	0.00593279	0.00618258	0.00638184	0.00618181	0.00574787	0.00530826
0.00953296	0.0104072	0.0110004	0.0120595	0.0134044	0.0151636	0.0212783	0.0446423	0.111743	0.179173	0.222315	0.206546	0.135547	0.0734188	0.0304476	0.0171993	0.0140275	0.0121697	0.0117501	0.0121886	0.0125486	0.0119601	0.0111848	0.0102763	0.00974856	0.00984522	0.00960593	0.0099644	0.00978801	0.0087077	0.0075311	0.00642364	0.0062925	0.00663255	0.00675636	0.00619911	0.00575799	0.00578019	0.00627513	0.00664545	0.00646056	0.00586896	0.00541767	0.00527318	0.00543392	0.00569187	0.00602464	0.00593328	0.00551502	0.00518539
0.00854915	0.00951689	0.0099269	0.0107755	0.0114425	0.0126181	0.0170319	0.0288657	0.05623	0.0893744	0.105674	0.0986011	0.0693928	0.0386355	0.0224926	0.015539	0.0129799	0.0114929	0.0112043	0.0113072	0.0113242	0.0106123	0.0101043	0.00988781	0.00990262	0.00991982	0.00967702	0.0100508	0.00973011	0.00867788	0.00733511	0.00611797	0.00612806	0.00657389	0.00659542	0.00630166	0.00611912	0.00643405	0.00715551	0.00709415	0.00651761	0.00549442	0.00473079	0.00457644	0.00473678	0.00533717	0.00578534	0.00587157	0.00566924	0.00539838
0.00767673	0.00854253	0.00911208	0.010042	0.0107399	0.0114811	0.0133813	0.0196012	0.0293242	0.0393296	0.0452873	0.0429863	0.0345707	0.0250874	0.0182966	0.0138043	0.0115988	0.0105201	0.00995009	0.01012	0.0100602	0.00961437	0.00957697	0.00988175	0.0102955	0.01017	0.00953082	0.00936911	0.0087234	0.00754558	0.00649892	0.00567508	0.0058093	0.00617027	0.00602005	0.00577223	0.00604045	0.00669109	0.00748868	0.00714196	0.00633475	0.00536075	0.00456446	0.00434827	0.00438516	0.00502274	0.00568062	0.00598828	0.00590025	0.00566049
0.00742688	0.00750617	0.0075975	0.00809096	0.00912886	0.0101003	0.0107937	0.0121926	0.0136735	0.0155543	0.01897	0.0198131	0.0190749	0.0165591	0.0131795	0.011044	0.0093602	0.00894713	0.00893653	0.00928051	0.00919068	0.00874551	0.00865274	0.00895587	0.00950112	0.00970414	0.00915221	0.00889615	0.00798602	0.00660665	0.00578028	0.00517789	0.00536796	0.00567379	0.00552074	0.00540277	0.00573663	0.00640606	0.00698251	0.00659802	0.00595179	0.00521087	0.00478115	0.00470733	0.00468711	0.00521118	0.00580058	0.00616106	0.00610876	0.0057471
0.00734153	0.00694461	0.00679923	0.00729845	0.00826731	0.00889391	0.00870694	0.00886559	0.00969013	0.0108489	0.0127571	0.0136476	0.0135897	0.0124749	0.010829	0.00924721	0.00812116	0.00808248	0.00807787	0.00822231	0.00805004	0.00769676	0.00795405	0.00831112	0.00878683	0.00930617	0.00888585	0.00848458	0.00759611	0.00621594	0.0055428	0.00522944	0.0054812	0.00589296	0.00575644	0.00551114	0.00564286	0.00615098	0.00655822	0.00642929	0.00593752	0.00530803	0.00510599	0.00517302	0.00518048	0.00561546	0.005858	0.00594798	0.00581079	0.00545049
0.00664255	0.00643915	0.0065975	0.00714561	0.00798259	0.00813797	0.00759948	0.00765374	0.0082278	0.00936511	0.0102733	0.0105123	0.0104157	0.00977587	0.0091133	0.00839521	0.00793237	0.00809939	0.00813041	0.00794287	0.00751484	0.0071292	0.0075479	0.00810579	0.00865345	0.00914667	0.00876573	0.00827657	0.00749856	0.00624471	0.00563018	0.0054204	0.0055832	0.00596069	0.00581942	0.00545457	0.00537702	0.00555261	0.00574455	0.00587746	0.00569744	0.00534121	0.00528807	0.0052393	0.00520548	0.00537448	0.00538503	0.00538401	0.00530539	0.00511164
0.005729	0.00562432	0.00599245	0.0065529	0.00728335	0.00712175	0.0063876	0.00635588	0.00671165	0.007545	0.00801935	0.00839519	0.00851131	0.00855217	0.00831236	0.0077942	0.00758163	0.00756566	0.00753616	0.00713938	0.0067463	0.00629024	0.00646514	0.00706448	0.00746323	0.0078136	0.0076002	0.00737796	0.0070244	0.00625548	0.00570899	0.00527565	0.00541535	0.00588148	0.00601526	0.00591058	0.00558874	0.00536389	0.00511283	0.00528745	0.00542152	0.0052437	0.00518262	0.00493959	0.00492401	0.00498891	0.00484837	0.00467633	0.00459556	0.00453037
0.0049265	0.00527661	0.006059	0.00687064	0.0072147	0.00669811	0.00570088	0.0053257	0.00522507	0.00589331	0.00644145	0.00702911	0.00737901	0.00750985	0.00778636	0.00774108	0.0077863	0.00767303	0.0072936	0.00680453	0.00640019	0.0059843	0.00597311	0.00641635	0.00661179	0.00661382	0.00664965	0.00681294	0.00685756	0.0063526	0.0057615	0.00516016	0.00523321	0.0058042	0.00615888	0.00638264	0.00629568	0.00595496	0.00540098	0.00519664	0.00520161	0.00505769	0.00507572	0.00499889	0.00502638	0.00506147	0.00471525	0.00430341	0.0042714	0.00450478
0.00440583	0.00492357	0.00561672	0.00617133	0.0062326	0.00551249	0.00474111	0.00457148	0.00475986	0.00566069	0.00619286	0.00638527	0.0062543	0.00614378	0.00669845	0.00702479	0.00725175	0.00723224	0.00697004	0.00671867	0.00636153	0.00584254	0.00556845	0.00574932	0.00597019	0.00598834	0.00615187	0.00652415	0.0064769	0.00617242	0.00582953	0.00533264	0.0056162	0.00603896	0.00628402	0.00659394	0.00643414	0.0061581	0.00559632	0.00531744	0.00534319	0.0051308	0.00514879	0.00508924	0.00515851	0.00528215	0.00494719	0.00455966	0.00455554	0.0049352
0.00438034	0.00466678	0.0050204	0.00532397	0.00532795	0.00481569	0.00430398	0.00432173	0.00461776	0.00540375	0.00594377	0.00578791	0.00543809	0.00525814	0.00581204	0.00643632	0.00687883	0.00693767	0.00671247	0.00644974	0.00602453	0.00551043	0.00540637	0.00565367	0.00606229	0.00633758	0.00648962	0.00671346	0.0064863	0.00610067	0.00575236	0.0054391	0.00571131	0.00609997	0.00654577	0.0069593	0.00692162	0.00670836	0.00603622	0.00571033	0.00571291	0.00562058	0.00589196	0.00614054	0.00633985	0.00654395	0.00619258	0.00565312	0.00545911	0.00560006
0.00440255	0.00437215	0.00445096	0.00453921	0.00474528	0.00456247	0.00441921	0.00454498	0.00465351	0.00515741	0.005388	0.00514477	0.0048582	0.00473134	0.00508875	0.005682	0.00624327	0.0066184	0.00689337	0.00674954	0.00622993	0.00554462	0.00524193	0.00530954	0.00594139	0.00655678	0.00685308	0.00688519	0.00621702	0.00555831	0.00521163	0.00526799	0.00574361	0.00623169	0.0066951	0.00689911	0.00672902	0.00637031	0.00571305	0.00535381	0.00537756	0.00551788	0.00614359	0.00694497	0.00735027	0.00764127	0.00730437	0.00661958	0.00636181	0.00651202
0.00410436	0.00381605	0.00363511	0.00362583	0.00418053	0.00447461	0.00478591	0.00513878	0.00517281	0.00540123	0.00522299	0.00471492	0.00437245	0.00429459	0.00446497	0.00486976	0.00528118	0.00584281	0.00653372	0.00660381	0.00619753	0.00545365	0.00510731	0.00523236	0.00592342	0.00674355	0.00703932	0.00694231	0.00616162	0.00544499	0.00521984	0.00553838	0.00616227	0.00665517	0.00706573	0.006985	0.00653093	0.005914	0.00524287	0.00509872	0.00528235	0.0055822	0.00607837	0.00681781	0.00740671	0.0078064	0.00800025	0.00758883	0.0075573	0.00761006
0.00358391	0.00337668	0.00335452	0.00349938	0.00416879	0.0045563	0.00484746	0.00517011	0.00513132	0.00520897	0.00491963	0.00448955	0.00425878	0.00436111	0.00458954	0.00501243	0.00536366	0.00591416	0.00646894	0.00647475	0.00603553	0.00523234	0.00486456	0.00493933	0.00578706	0.00675608	0.00722789	0.00705856	0.00623327	0.00543931	0.00511149	0.00557173	0.00619416	0.00664653	0.00700892	0.0068371	0.0063799	0.00580966	0.00519458	0.0049251	0.0050407	0.00549496	0.00608497	0.00697398	0.00770144	0.0081279	0.00853362	0.00832752	0.00867483	0.00881629
0.00313908	0.00325399	0.00360249	0.00395073	0.00442114	0.00462812	0.00472244	0.00500885	0.00507563	0.00508017	0.00479368	0.00436887	0.0041139	0.00412749	0.00415754	0.00438218	0.00471408	0.00535668	0.00605864	0.00622019	0.00589047	0.00511341	0.004792	0.0048092	0.0055443	0.00654165	0.00703401	0.00695815	0.0062723	0.00560779	0.00546708	0.00603447	0.00668474	0.00688014	0.0068313	0.00651076	0.00608629	0.00571328	0.00530177	0.00490632	0.00482289	0.00510454	0.00571346	0.00678323	0.00772885	0.00815441	0.00854604	0.00838531	0.00888449	0.00925837
0.00298923	0.00349701	0.00398991	0.00433215	0.00441841	0.0043116	0.00423025	0.00443496	0.00464037	0.00467136	0.00450917	0.00413486	0.00392159	0.00380294	0.00363565	0.00369235	0.00395428	0.00456064	0.00534716	0.00590939	0.00603023	0.00568641	0.00557612	0.00544554	0.00589021	0.00650953	0.00673427	0.00653327	0.00601688	0.00562845	0.0056149	0.00634591	0.00698686	0.00702813	0.00671015	0.00623376	0.00584255	0.00560095	0.00540414	0.00502682	0.00496359	0.0055089	0.006248	0.00739363	0.00851919	0.00898042	0.00938264	0.00907283	0.00926122	0.00955433
0.0033163	0.0038469	0.00424576	0.00438774	0.00414167	0.00387603	0.00374415	0.00384581	0.00402081	0.00402248	0.00399121	0.00390709	0.00380236	0.00358958	0.00325262	0.00313318	0.00342864	0.00407411	0.00491021	0.00583129	0.0062473	0.0061651	0.0059871	0.00541879	0.00548618	0.00578366	0.00589498	0.00581877	0.00550075	0.00536564	0.00547049	0.00611425	0.00670613	0.00682672	0.00651018	0.00607911	0.00571601	0.00552746	0.00557247	0.00530909	0.00534668	0.00605339	0.00691493	0.00811055	0.00895597	0.0095735	0.0102983	0.0102197	0.0105787	0.0105498
0.00357628	0.00399888	0.00422299	0.00420111	0.00388183	0.00369682	0.00359693	0.00372608	0.00378677	0.00366134	0.003587	0.00353551	0.00350916	0.00336389	0.0030401	0.00286837	0.00315099	0.00370963	0.00464388	0.00590113	0.00665482	0.00677556	0.00631592	0.00526114	0.00478153	0.00486014	0.00489148	0.00508156	0.00512078	0.00519478	0.0054594	0.00588472	0.00636258	0.00666191	0.00656495	0.00619319	0.00586135	0.00551994	0.0056898	0.00583543	0.00604281	0.00684892	0.00762692	0.00834781	0.00900898	0.00979675	0.0110973	0.0115381	0.0117742	0.0113602
0.00410011	0.00426408	0.00421248	0.00408684	0.00381425	0.00368004	0.00365695	0.00365266	0.00352511	0.00339447	0.0032344	0.0032349	0.00322542	0.00314216	0.00297125	0.00292276	0.00331043	0.00382967	0.00468756	0.00602243	0.00693965	0.00715379	0.00650636	0.00527341	0.00463703	0.00474394	0.00486951	0.00499947	0.00499036	0.00499828	0.00528394	0.00557695	0.00610047	0.00651073	0.00653462	0.0062289	0.00567465	0.00538316	0.00557717	0.00603091	0.00656553	0.00755402	0.00843703	0.00874702	0.00897698	0.0097776	0.0113525	0.0124887	0.0128616	0.0121074
0.00453099	0.00435902	0.00396021	0.00367942	0.0034803	0.00359809	0.0037358	0.00377956	0.0035825	0.00332255	0.00317579	0.00326153	0.00331058	0.00326138	0.00303885	0.00296763	0.00328345	0.00375711	0.00451033	0.00558994	0.00635533	0.00654371	0.00592301	0.00495067	0.00452169	0.00489414	0.00534234	0.00563457	0.00559618	0.00534593	0.00539704	0.00542312	0.00582255	0.006157	0.00621357	0.00603453	0.00560976	0.00544974	0.00560929	0.00607645	0.00657333	0.00731593	0.00820747	0.00819668	0.00802835	0.00833093	0.00939733	0.0109738	0.011697	0.0112703
0.0049078	0.00457285	0.00395192	0.00351243	0.00343145	0.00358846	0.00382238	0.00392775	0.00376969	0.00353098	0.00326918	0.00330519	0.00331613	0.00325198	0.00307799	0.00300155	0.00313353	0.00349976	0.00413438	0.00491344	0.00557859	0.00579109	0.00540835	0.00497096	0.00498633	0.0054414	0.00590942	0.0060993	0.00590068	0.00561477	0.0056065	0.0055966	0.00593696	0.00620316	0.00615743	0.00607997	0.00575171	0.00556844	0.00562512	0.00594205	0.0064238	0.00709332	0.00785096	0.00766304	0.00742831	0.00723788	0.007339	0.0083018	0.00847317	0.0084229
0.00494009	0.00452882	0.00377901	0.00342248	0.00338225	0.00355396	0.00390293	0.00403191	0.00413429	0.00405838	0.00388152	0.00386608	0.0036401	0.00335306	0.00299545	0.00277303	0.00285055	0.00320078	0.00375617	0.00426467	0.00454385	0.00474341	0.00475045	0.0049224	0.00542085	0.00584382	0.006095	0.0061621	0.00597419	0.0058435	0.00602889	0.00602322	0.00615219	0.00617811	0.00588495	0.00577259	0.00560398	0.00548567	0.00558569	0.00574779	0.00602315	0.00645392	0.00681406	0.00665071	0.00627059	0.00574706	0.00519855	0.00552297	0.00567946	0.00593669
0.00439647	0.00402277	0.00339718	0.00311407	0.00312196	0.00331776	0.00360447	0.00386404	0.0042092	0.00432397	0.00428132	0.00418051	0.0039247	0.0035597	0.00317578	0.00280392	0.00277592	0.00309017	0.00348575	0.0037933	0.0037249	0.00383841	0.00400963	0.00440141	0.0050092	0.00526114	0.00541571	0.00557083	0.00560902	0.00575709	0.00604556	0.00597265	0.00591644	0.00582948	0.00554164	0.00542416	0.00539838	0.00527239	0.00543855	0.00568693	0.00575056	0.00585258	0.0056405	0.00526127	0.00500028	0.00456535	0.00405766	0.00401901	0.00401888	0.00435763
0.00424191	0.00391604	0.00346941	0.00329333	0.00324071	0.0032261	0.00338431	0.0036397	0.00404065	0.00431086	0.00423659	0.00397981	0.00376238	0.00353427	0.00335306	0.00310158	0.00309641	0.00331598	0.00359651	0.00377282	0.00354011	0.00359265	0.00376276	0.00417686	0.00456585	0.00448365	0.00441572	0.00438335	0.00460964	0.00499115	0.00545299	0.0054814	0.00538312	0.0052447	0.00487611	0.00481932	0.00487531	0.00487393	0.0051249	0.00532452	0.00523231	0.00518122	0.0047736	0.0044702	0.00439291	0.00437146	0.00434516	0.00430458	0.00418031	0.00410291
0.00385634	0.00358509	0.00338937	0.00335558	0.00322814	0.00323554	0.00328201	0.00344088	0.00376941	0.00402333	0.00404082	0.00381951	0.00373438	0.00361795	0.00356648	0.00344159	0.00344058	0.00351641	0.00369284	0.00373525	0.00344737	0.00349265	0.00367138	0.00417854	0.00443035	0.00419738	0.00410468	0.00389345	0.00414272	0.00442038	0.00465455	0.00484154	0.00491002	0.00480434	0.00444034	0.00422132	0.00423144	0.00440409	0.00473455	0.00497189	0.00475798	0.00464383	0.0042558	0.0039802	0.00402671	0.00411772	0.00440334	0.00468291	0.00468442	0.00453602
0.00361621	0.00356055	0.00373536	0.00373493	0.00356488	0.00351074	0.0034058	0.00341901	0.0035818	0.00373009	0.00379991	0.00372303	0.00373468	0.00373866	0.00383523	0.00390579	0.00392109	0.00391461	0.00394494	0.00379122	0.00347318	0.00349384	0.00366715	0.00417953	0.00444591	0.00426196	0.00428939	0.00411482	0.00420339	0.00433889	0.00427965	0.00446046	0.00462571	0.00461731	0.00438378	0.00413709	0.00410596	0.00431302	0.00474815	0.00508471	0.00493165	0.0046968	0.00425608	0.003881	0.00387236	0.00393636	0.00417878	0.00444092	0.00444528	0.00444651
0.00316007	0.00331074	0.00365365	0.00380362	0.00376518	0.00367852	0.00348887	0.00330372	0.00342675	0.00351741	0.0036323	0.00378433	0.00380713	0.00393996	0.00405611	0.00418681	0.00418555	0.00406618	0.00393976	0.00356359	0.00330596	0.00339095	0.00363382	0.00417944	0.00447622	0.00450348	0.00463492	0.00445213	0.00441317	0.00441362	0.0043178	0.00463264	0.00481269	0.00473673	0.00437266	0.00397174	0.00395784	0.00418992	0.00486066	0.00525025	0.00511288	0.00492895	0.00444997	0.00409602	0.00398724	0.00396795	0.00411872	0.00432157	0.00439896	0.00440836
0.00265807	0.0028822	0.00331553	0.00364841	0.00381866	0.00383552	0.00356434	0.00323809	0.00335746	0.00350803	0.00382493	0.00422314	0.00423013	0.00427035	0.00417282	0.00405383	0.00397467	0.00381645	0.00369958	0.00336895	0.00315154	0.00317104	0.00329333	0.00369039	0.00405421	0.00434791	0.00459564	0.00460747	0.00457155	0.00455966	0.00459584	0.00489152	0.00506165	0.00503797	0.00477421	0.00440302	0.00435628	0.0044874	0.00498025	0.00525993	0.00515498	0.00497448	0.00450089	0.00411728	0.00394032	0.00389186	0.00404834	0.0042034	0.00413234	0.00415352
0.00277233	0.00285332	0.00304201	0.0033263	0.00357504	0.00360825	0.00338139	0.00310048	0.00324615	0.00344101	0.00382721	0.00422955	0.00419446	0.00416598	0.00389417	0.00362305	0.0034607	0.00335659	0.0033605	0.00323771	0.00317836	0.00315406	0.00314169	0.0032726	0.003641	0.00410718	0.00462718	0.00485389	0.00476222	0.00468976	0.00465546	0.00489412	0.00494571	0.00487108	0.00460694	0.00432944	0.00439793	0.00445902	0.00482415	0.00490552	0.00475175	0.00458447	0.00414174	0.003886	0.00374324	0.00377358	0.00398833	0.00406126	0.00399299	0.00406279
0.00303889	0.0029825	0.00292588	0.00312433	0.00343399	0.00347701	0.00330099	0.00305667	0.00308442	0.00333179	0.00361869	0.00391646	0.00388945	0.0037851	0.00353959	0.00315136	0.00295573	0.00291213	0.00300304	0.00312344	0.00324041	0.00316752	0.00304123	0.00310357	0.00339348	0.00396524	0.00468669	0.00510939	0.00517949	0.00507945	0.00496858	0.00496828	0.00499744	0.00482585	0.00450517	0.00441258	0.0043859	0.0043681	0.00438367	0.00425526	0.00415903	0.00417959	0.0040155	0.00388332	0.00379422	0.00391454	0.00420136	0.00438127	0.00445236	0.004436
0.00328714	0.00314441	0.00309948	0.00326642	0.00343906	0.00343268	0.00341817	0.00336969	0.00348117	0.00373462	0.003827	0.0038357	0.0036864	0.00348055	0.00327608	0.00302181	0.00296021	0.00305573	0.00316868	0.00332649	0.00330606	0.00305619	0.0028884	0.00298645	0.00334489	0.00396066	0.00465347	0.00512903	0.00525586	0.0052004	0.00505063	0.00480078	0.00469894	0.0045402	0.00444471	0.00461503	0.00469191	0.00453945	0.00426345	0.00401956	0.00395322	0.00404701	0.00399212	0.00388807	0.00367471	0.00369844	0.00384557	0.00401901	0.0041133	0.00420845
0.003129	0.00305187	0.00309946	0.00326002	0.00338052	0.00330169	0.00343662	0.00362555	0.0038081	0.00400377	0.00380264	0.00350869	0.00326165	0.00305645	0.00302524	0.00303013	0.00314902	0.0033938	0.00342822	0.00345166	0.00329062	0.00300255	0.00290198	0.00303856	0.00338651	0.00394609	0.0045301	0.00495388	0.00503911	0.00502574	0.00491542	0.00463566	0.00452202	0.00434148	0.00434446	0.00462968	0.00479253	0.00461161	0.00430611	0.00413556	0.00411148	0.00424079	0.00419144	0.00408944	0.00395399	0.00393542	0.00392379	0.0038822	0.00385107	0.00388555
0.00286031	0.00288981	0.00301462	0.00323826	0.00339799	0.00340647	0.00366301	0.00389277	0.00403258	0.0041364	0.00382636	0.00349946	0.00324256	0.00299318	0.00296563	0.00310449	0.00338735	0.00376904	0.00383825	0.00374057	0.00348564	0.00320971	0.00313369	0.00324414	0.0033239	0.00365985	0.00390432	0.00425884	0.00451637	0.00463359	0.00480818	0.00452821	0.00446391	0.00429844	0.00423688	0.00457165	0.00472383	0.00466995	0.00452558	0.00436584	0.0043538	0.00444083	0.00438283	0.00431774	0.00425942	0.00422854	0.00416046	0.00408235	0.00391009	0.00391637
0.00269808	0.00276316	0.00283298	0.00309245	0.00340237	0.0035724	0.00391831	0.00407426	0.00410953	0.00399958	0.00368398	0.00338158	0.00313596	0.00292831	0.00286935	0.0031029	0.00337952	0.00381456	0.00397531	0.00393945	0.00382631	0.00360814	0.00354364	0.00353617	0.00349472	0.00364448	0.00377456	0.00401737	0.00422408	0.00432421	0.00441335	0.00430057	0.00425519	0.00421356	0.00415046	0.00432972	0.00456486	0.00465874	0.00493182	0.00498045	0.00495749	0.00491612	0.00457492	0.00434457	0.00415718	0.00397595	0.00391261	0.00387937	0.00383897	0.00385167
0.00272676	0.00286926	0.00286619	0.00303047	0.00330796	0.00352613	0.00379157	0.00381017	0.00367818	0.00346429	0.00326887	0.00313973	0.00305116	0.00296037	0.00289892	0.00307293	0.0032936	0.00368703	0.00407367	0.00422602	0.00425149	0.00406104	0.0037735	0.00358991	0.00350391	0.00369479	0.00387152	0.00421399	0.00445472	0.00447815	0.00445111	0.00421261	0.00412133	0.00400441	0.00389579	0.00395529	0.00408703	0.00438009	0.00480374	0.00497723	0.00492118	0.00473146	0.00430539	0.00409694	0.00410014	0.00404751	0.00416536	0.00412777	0.00414532	0.00402592
0.00265147	0.0026724	0.00268385	0.00289242	0.00320678	0.00350159	0.00365582	0.00354459	0.00338463	0.0031972	0.0030723	0.00303223	0.00295381	0.00288474	0.00280409	0.00296743	0.00330763	0.00381475	0.00431081	0.00458284	0.00455878	0.00424402	0.00383115	0.00355425	0.0035619	0.00383679	0.00408217	0.00439713	0.00457561	0.00457575	0.00445067	0.0041153	0.0040043	0.00385569	0.00376952	0.00369023	0.00365633	0.00392728	0.00436845	0.00466754	0.00470203	0.00465052	0.00434684	0.00422298	0.00407874	0.00387166	0.00391817	0.00392803	0.00413717	0.004105
0.00264928	0.00271039	0.00277438	0.00290818	0.00308436	0.00324789	0.0033603	0.00334312	0.00324651	0.00314507	0.00312574	0.00309458	0.00310742	0.00305802	0.00292144	0.00305277	0.00339349	0.00393482	0.0044396	0.0047483	0.0046497	0.00429729	0.0038278	0.00346494	0.00352497	0.00375092	0.00397866	0.00414702	0.0041728	0.00423675	0.00413073	0.0038817	0.00383566	0.00371302	0.00375678	0.00380086	0.0037958	0.00396886	0.00418964	0.00439866	0.00444691	0.00443597	0.00421946	0.00408329	0.00391786	0.00370856	0.00373606	0.00366565	0.00383632	0.00381963
0.00306523	0.00307064	0.00312401	0.00321753	0.00313168	0.00306773	0.00301003	0.00300982	0.00297796	0.00316986	0.00339024	0.00351147	0.00360617	0.00342465	0.00317278	0.00314298	0.00336869	0.00377154	0.00423768	0.00460214	0.00455367	0.00430458	0.00392089	0.00365759	0.00373112	0.00385621	0.00385874	0.00375851	0.0036665	0.00378459	0.00388658	0.00377156	0.0037987	0.0037043	0.00379488	0.00404032	0.00405113	0.00413771	0.00408071	0.00402003	0.00397468	0.00391028	0.00382581	0.00387151	0.00394704	0.00388065	0.00386522	0.00368091	0.00363206	0.00364838
0.00360847	0.00359329	0.00357262	0.00353468	0.00336399	0.00321372	0.00314883	0.00317548	0.00317269	0.00346897	0.00384668	0.00419039	0.00427349	0.00389997	0.00345548	0.00316952	0.00317544	0.00345572	0.00375416	0.00407768	0.00422724	0.0041729	0.00408583	0.00410635	0.00412623	0.00399094	0.00373896	0.00331227	0.00309739	0.00321304	0.00344366	0.00358417	0.00387427	0.00393718	0.00399043	0.00419343	0.00409924	0.004106	0.0040966	0.00410066	0.00418728	0.00416169	0.00403027	0.00397594	0.00386549	0.00367486	0.0035789	0.00338991	0.00340767	0.00356907
0.00430112	0.00427512	0.0040688	0.00372306	0.00336573	0.00317171	0.00311214	0.00319167	0.00312549	0.00331046	0.00379473	0.00425288	0.0044686	0.00419504	0.0036478	0.00325892	0.00300247	0.00301341	0.00329183	0.00356347	0.00389531	0.00393975	0.00389816	0.00405553	0.00406557	0.00389574	0.00355493	0.00302982	0.00279347	0.002878	0.00318186	0.00346138	0.00372996	0.00378751	0.0037146	0.00386987	0.00389079	0.00393566	0.0040662	0.00413192	0.00426043	0.00426099	0.00407625	0.00402802	0.00393281	0.00369944	0.00360811	0.00339955	0.00344587	0.00363854
0.00450711	0.00435496	0.00403647	0.00366141	0.00339515	0.00330717	0.00317974	0.00329468	0.00331284	0.00349022	0.00402653	0.00439937	0.00455475	0.0043818	0.00392134	0.00355974	0.00317368	0.00303773	0.00321884	0.00348416	0.0038184	0.00370737	0.00360047	0.00372939	0.00386674	0.00382318	0.00352777	0.00318265	0.00299788	0.00313292	0.00344009	0.0036738	0.00384797	0.0037772	0.00357002	0.00358865	0.0036785	0.00387624	0.00405288	0.00407645	0.00417529	0.00431934	0.00440185	0.00458131	0.00442738	0.00392526	0.00363228	0.00334974	0.00343032	0.0037519
0.00439449	0.00424812	0.00393091	0.00356644	0.00339692	0.00347807	0.0034839	0.00373127	0.00386896	0.00384346	0.00431573	0.00461486	0.00478787	0.00482787	0.0043454	0.00399303	0.00363603	0.00353239	0.00368316	0.00375921	0.0038196	0.00348571	0.0033091	0.0033596	0.00355183	0.00366995	0.0036051	0.00356282	0.00345924	0.00351235	0.00368046	0.00382877	0.00394725	0.00381307	0.00348589	0.00337341	0.00343103	0.00363521	0.00383774	0.0040351	0.00432457	0.00473231	0.00492425	0.00490987	0.00455588	0.0040015	0.00373399	0.00353169	0.00365918	0.00400776
0.00417506	0.00401267	0.00372468	0.00352003	0.00337174	0.00362266	0.00378175	0.00417958	0.00445552	0.00429793	0.00459002	0.0045827	0.00458207	0.00463996	0.00429528	0.0040896	0.0039703	0.00395588	0.00412667	0.00416915	0.00395665	0.00352063	0.00324914	0.00321323	0.0034938	0.00374451	0.00385973	0.00400278	0.00393156	0.00394781	0.0038985	0.00392882	0.00388227	0.00380669	0.00366228	0.00363472	0.00379029	0.00393041	0.00408304	0.00428547	0.00454253	0.004837	0.00493818	0.00480848	0.00450319	0.00413954	0.00405329	0.00395349	0.00402822	0.00419055
0.00358413	0.00345187	0.00328857	0.00327566	0.00325163	0.00364726	0.0040445	0.00463464	0.00498853	0.00477442	0.00478989	0.0045089	0.0044261	0.00445319	0.00426103	0.00420955	0.00426133	0.00432571	0.00446264	0.0043912	0.00413514	0.00377294	0.00348377	0.0033733	0.00352417	0.00380301	0.00400843	0.0042317	0.00422074	0.00410911	0.00395881	0.00386675	0.00386481	0.00392011	0.00400428	0.00412231	0.00437729	0.0045697	0.00456539	0.0046941	0.00473274	0.00485047	0.00483438	0.00453525	0.0041939	0.00407304	0.00421162	0.00433501	0.00435571	0.00414675
0.00330659	0.00318262	0.00305474	0.00310806	0.00319364	0.00368615	0.00414885	0.00474508	0.00503286	0.00478758	0.00460975	0.00413458	0.00398433	0.00409105	0.0040863	0.00425847	0.00445883	0.00448406	0.00452798	0.00428144	0.00405395	0.00393194	0.0038201	0.00372904	0.00373237	0.00393248	0.00421353	0.00444771	0.00438721	0.00418737	0.00400166	0.0039295	0.00388524	0.00383598	0.00390722	0.00403848	0.00439763	0.00465599	0.0046894	0.00485104	0.00480891	0.00479371	0.00463083	0.00424701	0.00402085	0.004072	0.00431822	0.00451665	0.00442978	0.00399883
0.00281073	0.00265613	0.00260793	0.00287843	0.0031548	0.00368956	0.00403978	0.00441308	0.00457552	0.00437371	0.00420056	0.00359301	0.00345067	0.00358507	0.00383318	0.00425677	0.0044053	0.00437472	0.00429152	0.00410076	0.00414664	0.00429494	0.00436768	0.00417172	0.00395086	0.00394536	0.00406409	0.00429054	0.00418231	0.00402146	0.00396479	0.00391455	0.00381401	0.0036005	0.00358103	0.00374307	0.00437122	0.00492127	0.00502157	0.00501847	0.00457615	0.00428775	0.00410004	0.00394853	0.00397757	0.0040511	0.00422421	0.00432923	0.00421046	0.0039217
0.00286142	0.00280385	0.00280229	0.00316107	0.0034852	0.00388528	0.00396535	0.00387018	0.00371905	0.00359197	0.00361581	0.00336522	0.00357468	0.00380541	0.00409683	0.00447681	0.00429004	0.0041576	0.00391092	0.00370767	0.00406504	0.00442652	0.00466216	0.00442071	0.00398981	0.00378256	0.00384418	0.00408353	0.00412005	0.00400489	0.00396238	0.00379632	0.00361618	0.00336953	0.00326766	0.00345538	0.00406513	0.00466448	0.00480149	0.00472485	0.00412839	0.0037924	0.00360635	0.00360747	0.00386647	0.00404298	0.00422675	0.00423501	0.00409874	0.00394654
0.00328522	0.00325296	0.00332783	0.00362505	0.00375056	0.00389358	0.00371123	0.00335622	0.00320717	0.00329575	0.00360888	0.00380145	0.00412943	0.00431216	0.00441729	0.00447686	0.00402084	0.0037402	0.00350915	0.00349486	0.00401284	0.00440654	0.00462027	0.00437677	0.00391306	0.00364324	0.00360659	0.00382035	0.00393851	0.0039276	0.00380728	0.00353787	0.00326106	0.00309295	0.0031245	0.0033904	0.00391058	0.00445462	0.00469342	0.00465706	0.00411315	0.00364436	0.00338565	0.00349415	0.00388145	0.00416459	0.00437072	0.00434595	0.00423883	0.00421607
0.00347633	0.00339182	0.00346867	0.0036318	0.0036311	0.00366296	0.00350467	0.00318656	0.00297015	0.00308908	0.00338599	0.00392635	0.00446963	0.00457062	0.00448725	0.00416324	0.00362041	0.00334668	0.00327595	0.0034613	0.00404609	0.00447521	0.00455	0.00422519	0.00371888	0.00338105	0.00326229	0.00344573	0.00369046	0.00376501	0.00362515	0.00327987	0.00302907	0.00303984	0.00321129	0.00358774	0.00410145	0.00467038	0.00507473	0.00509252	0.0045676	0.0040283	0.00361215	0.0036027	0.00402155	0.00450384	0.0048535	0.00497318	0.00489121	0.0048137
0.00355736	0.00354337	0.00362455	0.00372014	0.00371154	0.00372233	0.00363437	0.00339774	0.00311133	0.00314615	0.00334307	0.00389839	0.00444156	0.00453015	0.00437962	0.00399509	0.00367508	0.00347815	0.00344765	0.00354345	0.00388943	0.0042437	0.00433733	0.00421297	0.0038644	0.00357439	0.00349055	0.00352723	0.00379612	0.00383524	0.00346703	0.00308224	0.00289939	0.00312035	0.00352082	0.00406102	0.00447977	0.00498017	0.00540636	0.00541481	0.00507093	0.00453552	0.00407029	0.0038859	0.00424047	0.00487475	0.00538068	0.00578783	0.00579181	0.00562589
0.00336048	0.00327434	0.00331732	0.00350792	0.00370841	0.00385456	0.00379516	0.00353496	0.00310455	0.00301237	0.00315334	0.00365263	0.00413095	0.00423691	0.00415816	0.00383443	0.00385045	0.00381936	0.00381719	0.0039047	0.00389593	0.00405487	0.00422989	0.00420713	0.00414109	0.00400429	0.00383657	0.00391004	0.00406956	0.00411527	0.00383412	0.00349047	0.00339415	0.00365155	0.0040471	0.00442891	0.00477386	0.00512474	0.00554937	0.0057099	0.00546202	0.00503983	0.00458291	0.00429115	0.00454443	0.00515688	0.00567656	0.00613877	0.00619861	0.00598552
0.00336773	0.00333553	0.00335369	0.00358514	0.00381899	0.00400416	0.00390547	0.00356679	0.00301696	0.00275667	0.00278903	0.0031487	0.00360058	0.00370415	0.00372655	0.00360024	0.00387152	0.00404051	0.00397767	0.00392132	0.00360359	0.00364652	0.00385401	0.00400708	0.00422029	0.004203	0.00413928	0.00418439	0.0043449	0.00443514	0.00429417	0.00413345	0.00418073	0.00456143	0.00485111	0.00489492	0.00497534	0.00501569	0.00544653	0.00578905	0.00568247	0.00543312	0.00497255	0.00464949	0.00485059	0.00525656	0.00572688	0.0060055	0.0060373	0.00590652
0.00336828	0.00354609	0.00360525	0.00370476	0.00378426	0.00391623	0.00381895	0.00352358	0.0030601	0.00277368	0.00278259	0.00294408	0.00321178	0.00326284	0.00330831	0.00335327	0.00365216	0.00390769	0.00387267	0.00395216	0.0036826	0.00363231	0.00377511	0.0039136	0.00421546	0.00430921	0.00431109	0.00434352	0.00454522	0.0046604	0.00461876	0.00459517	0.00478993	0.00525574	0.00549948	0.00520403	0.00497259	0.00484092	0.00522629	0.00572722	0.00577092	0.00566356	0.00543117	0.00532412	0.0053596	0.00542714	0.00567545	0.00571563	0.00573481	0.00555888
0.00332392	0.00354177	0.00360049	0.00357747	0.00360359	0.00372794	0.00364706	0.00348249	0.00313785	0.00283071	0.00279093	0.00284915	0.00300592	0.00309624	0.00314361	0.00314828	0.00329082	0.00351884	0.00362244	0.00400644	0.00404264	0.00410607	0.00417494	0.00406408	0.00423403	0.00439949	0.00454118	0.00480125	0.00502312	0.00502236	0.00496671	0.00488765	0.00503335	0.00537814	0.00552595	0.0052053	0.00505752	0.00501707	0.00548967	0.00603817	0.00602827	0.00610891	0.0060238	0.00607545	0.00607861	0.00588133	0.00593943	0.00588153	0.00602487	0.00592055
0.00326804	0.00339126	0.00351572	0.00350034	0.003491	0.00372922	0.00371933	0.0037077	0.00339343	0.00293701	0.0028523	0.00290818	0.00316286	0.00333687	0.00330056	0.0031315	0.00298457	0.00306943	0.00322714	0.00381035	0.00421577	0.00445136	0.00450291	0.00431707	0.0043063	0.00447141	0.00479501	0.00503798	0.00529969	0.00526431	0.00501663	0.00480141	0.00471276	0.00489012	0.00511118	0.00510992	0.00507297	0.00530768	0.0057585	0.00629597	0.0064372	0.00657117	0.00677415	0.00723769	0.00746154	0.00743769	0.00731872	0.00706103	0.00721761	0.00689908
0.00325712	0.00322809	0.00321414	0.00326713	0.00336001	0.00370798	0.00386571	0.00386194	0.00343921	0.00289837	0.00278253	0.00293768	0.00325393	0.00341886	0.003356	0.00300128	0.00268916	0.00269822	0.00291569	0.00359104	0.00424134	0.00464143	0.00479063	0.00461394	0.00447967	0.00450207	0.0047663	0.00513924	0.00559697	0.00581309	0.00561447	0.00507628	0.00461747	0.00449198	0.00491293	0.00541374	0.00570425	0.00611158	0.00633267	0.006666	0.00681217	0.00695271	0.00761996	0.00895182	0.00973072	0.0106682	0.0105325	0.0101719	0.0102728	0.00915848
0.0032957	0.00311623	0.00312373	0.00327033	0.00351179	0.00383331	0.00391463	0.00388661	0.00346988	0.00301957	0.00290523	0.00301951	0.00332091	0.00342229	0.00341564	0.00309653	0.00286805	0.00293132	0.00315118	0.00366685	0.00414709	0.00440793	0.00444887	0.00431207	0.00424987	0.00441013	0.00475894	0.00519602	0.00561181	0.00588644	0.00589248	0.0053566	0.0049004	0.0047801	0.0051888	0.0059201	0.00623107	0.00645989	0.0064838	0.0066691	0.0070862	0.00730241	0.00837531	0.0106788	0.012716	0.0153426	0.0157629	0.0154177	0.0151649	0.0131322
0.00363745	0.00342823	0.00332455	0.00338771	0.00358002	0.00388623	0.00397226	0.00388901	0.00347776	0.00313457	0.00305056	0.00317755	0.00345456	0.00343598	0.00338246	0.00301169	0.00283272	0.00295332	0.00322558	0.00363992	0.00385328	0.00394004	0.00381087	0.00373872	0.003885	0.00415849	0.00457998	0.0050329	0.00536546	0.00565096	0.00582218	0.00547158	0.00528246	0.00524399	0.00563191	0.00620737	0.00631314	0.00636492	0.00624166	0.00652706	0.00746312	0.00808598	0.0100508	0.0132956	0.016408	0.0201797	0.0210284	0.0208801	0.0200309	0.0168867
0.00385819	0.00376022	0.00355152	0.00356631	0.00379998	0.00411291	0.00421915	0.00410926	0.00370038	0.00337322	0.0032899	0.00324193	0.00338066	0.00325593	0.00316319	0.0029235	0.00280861	0.0029626	0.00324263	0.00357089	0.00369406	0.00378087	0.00363888	0.00364546	0.00387345	0.00417965	0.00458937	0.00505089	0.00525726	0.00526937	0.00541957	0.00530226	0.005623	0.00607105	0.00666298	0.00718397	0.00722075	0.00708647	0.00686094	0.00703483	0.00792684	0.00864049	0.010992	0.014912	0.0194632	0.0247406	0.0276022	0.0282082	0.0278457	0.0244235
0.00419734	0.00413678	0.00394929	0.00380654	0.00395811	0.00442594	0.00463657	0.00463178	0.00421367	0.00369494	0.00350096	0.00335215	0.00345727	0.00329569	0.00313184	0.00293151	0.00279734	0.00290959	0.00302663	0.00332098	0.00351217	0.00368902	0.00365005	0.00371416	0.00397695	0.00438278	0.00471546	0.00493676	0.00491494	0.00464915	0.00477931	0.00490504	0.00553749	0.00633974	0.00706173	0.00740859	0.00726609	0.0070807	0.00694857	0.00754466	0.00881374	0.00994683	0.01256	0.0166718	0.0221622	0.0287247	0.0332504	0.0341504	0.0336066	0.0297943
0.00439842	0.00446262	0.00436515	0.00417374	0.00419277	0.00459412	0.00494115	0.0051466	0.00486973	0.00440409	0.0041715	0.00397731	0.00395191	0.00357705	0.00325993	0.00293978	0.00266356	0.00261116	0.00263661	0.00289289	0.00322318	0.00357852	0.00363392	0.00380385	0.00397035	0.00420354	0.00436103	0.00454622	0.00464348	0.00441901	0.00450003	0.00455704	0.00519021	0.00607713	0.0069415	0.00736503	0.00729293	0.0074115	0.00758585	0.00863396	0.010117	0.0114179	0.014015	0.0179339	0.0237368	0.030444	0.0356165	0.0368703	0.0357165	0.0322709
0.00454567	0.00478462	0.0047707	0.00444063	0.00428166	0.00448172	0.00493721	0.00534599	0.00527974	0.0050367	0.00468582	0.00440775	0.00430401	0.00380839	0.00349298	0.00318942	0.00282083	0.00273917	0.00280564	0.00307512	0.00345991	0.00372979	0.00377558	0.00401754	0.0041632	0.00430125	0.00431715	0.00439474	0.00455293	0.00441609	0.00448214	0.00459086	0.00523851	0.0062103	0.00703721	0.00733861	0.00725399	0.00766471	0.00820539	0.00941916	0.0108683	0.0115432	0.0134038	0.0166674	0.0219063	0.0279559	0.0325295	0.0331421	0.0317595	0.0293388
0.00451902	0.00498644	0.00507208	0.00460367	0.00424971	0.00430593	0.00495428	0.00550782	0.00557321	0.00534004	0.00481353	0.00448952	0.00431307	0.00386719	0.00363308	0.00339633	0.00314034	0.00315223	0.00321507	0.00336721	0.00347658	0.00351716	0.00354089	0.00369247	0.0038812	0.00409813	0.0042417	0.00455589	0.00489116	0.00488085	0.00489583	0.00497082	0.00532019	0.00580557	0.006231	0.00619371	0.00605677	0.00674183	0.00755871	0.00896245	0.010496	0.0110183	0.0123214	0.0143594	0.0177481	0.0215327	0.0240144	0.0240941	0.0224871	0.0211767
0.00409562	0.00461804	0.00482479	0.00454072	0.00429214	0.00431554	0.00481232	0.00525311	0.00538091	0.00512761	0.0046371	0.00428971	0.00409515	0.00385837	0.00377108	0.00361681	0.00345349	0.00343796	0.00350652	0.0035941	0.00341078	0.00326318	0.00326999	0.00333645	0.00357896	0.00385344	0.00413943	0.0047289	0.00532729	0.00552165	0.00554379	0.00547903	0.00547615	0.0057124	0.00589888	0.00571478	0.00550085	0.00608192	0.00691156	0.00802537	0.009217	0.00933296	0.0101545	0.0114618	0.0134525	0.0150592	0.0158438	0.0153174	0.0141052	0.0140036
0.0037243	0.00424971	0.00445246	0.0042587	0.00409417	0.00414011	0.00460448	0.00490883	0.00500277	0.00460528	0.00407306	0.00379628	0.00366017	0.00368742	0.00369486	0.00360134	0.00358947	0.00357713	0.00356759	0.00353849	0.00317416	0.00298228	0.00303677	0.00311017	0.00346575	0.003786	0.00414171	0.00464439	0.00526619	0.00553785	0.00556153	0.00554356	0.00548892	0.00578993	0.00597162	0.00573204	0.00538555	0.00566145	0.00618106	0.00674756	0.0073938	0.00731036	0.00814428	0.00953303	0.010654	0.0110566	0.0103643	0.00882871	0.0081576	0.00823842
0.00295252	0.00342045	0.00378018	0.00387065	0.00395691	0.00406938	0.00439846	0.00463077	0.00467315	0.00426919	0.00378974	0.00358348	0.00344658	0.00358253	0.00368251	0.00349482	0.00359093	0.00350065	0.00334293	0.00333979	0.00293394	0.00280104	0.00293083	0.002938	0.00321571	0.00347344	0.00372105	0.00409863	0.00468281	0.00503654	0.00521435	0.00521505	0.00514084	0.00540085	0.00554546	0.00548389	0.0052676	0.00536417	0.0057379	0.00607272	0.0064453	0.00674454	0.00752922	0.00884221	0.00963406	0.0097791	0.00905221	0.00776296	0.00712071	0.00687815
0.00263387	0.00298949	0.0033286	0.00352325	0.00366374	0.00380285	0.00402977	0.00423003	0.00428084	0.00405369	0.00368825	0.00361698	0.0036771	0.00398093	0.00415631	0.00384384	0.00375785	0.00354419	0.0035007	0.00356719	0.00316754	0.00291701	0.00285256	0.00289026	0.0032268	0.00344437	0.00353558	0.00358872	0.00391379	0.00428967	0.00449606	0.00452581	0.00464284	0.00518891	0.00569625	0.00598918	0.0058022	0.00562417	0.00580879	0.00598649	0.00627977	0.00661768	0.00711367	0.00813479	0.00873357	0.00899929	0.00848365	0.0074515	0.00670009	0.00606126
0.00269729	0.00317728	0.00358839	0.00375222	0.00373664	0.00374738	0.00392704	0.00413583	0.00418515	0.00410222	0.00390737	0.00399398	0.00417837	0.00441735	0.00444363	0.00411691	0.00402084	0.00400352	0.00408846	0.00407368	0.00364494	0.00320709	0.00302211	0.00305263	0.00335264	0.00347045	0.00351807	0.00342584	0.00352233	0.00387724	0.00394139	0.00407899	0.00436174	0.00482678	0.00543245	0.00583097	0.00575921	0.00565637	0.00573739	0.00583303	0.00599283	0.0062376	0.00633639	0.00666158	0.00672268	0.00693369	0.00699595	0.00673713	0.00651023	0.0058959
0.00309336	0.00344654	0.00390371	0.00406261	0.00408285	0.00407234	0.00405868	0.00416184	0.00409938	0.00401333	0.00395033	0.00405961	0.00427432	0.0045073	0.0045345	0.00436234	0.0044411	0.00448574	0.0044849	0.00424864	0.00367963	0.0032017	0.00303588	0.00303867	0.00321743	0.00331198	0.00332376	0.00331405	0.00347822	0.00387863	0.00396013	0.00399128	0.00412754	0.00443891	0.00511618	0.00550795	0.00547202	0.00532411	0.00523982	0.00548396	0.00576255	0.00606757	0.00575823	0.00529892	0.00488255	0.0050585	0.00569136	0.00603589	0.00596209	0.00542554
0.0034984	0.00384368	0.00426341	0.00444838	0.0045071	0.00454887	0.00448075	0.00447478	0.00426754	0.00410189	0.00414287	0.00437388	0.00461567	0.00468994	0.00453116	0.00448121	0.00472157	0.00496469	0.00497293	0.00442175	0.0037455	0.00322839	0.00304187	0.00300917	0.0031229	0.00318311	0.00325407	0.00334666	0.00344465	0.00375814	0.00377106	0.00372623	0.00388684	0.00418832	0.0048249	0.00508667	0.00486566	0.00467413	0.00454532	0.00481614	0.00515965	0.00531089	0.00503577	0.00461834	0.0042868	0.00445091	0.00497491	0.00529959	0.0052193	0.00486828
0.00357953	0.00388774	0.00434369	0.00463905	0.00483776	0.0048969	0.00477451	0.00461474	0.00440639	0.00437803	0.00453549	0.00489626	0.00508588	0.0049647	0.00463859	0.00447413	0.00469553	0.00497475	0.00502135	0.00452718	0.00397214	0.00359886	0.0034544	0.00334237	0.00326006	0.0031906	0.00321207	0.00333343	0.0033876	0.00355631	0.0035811	0.00352375	0.00365432	0.00385552	0.0041824	0.00420181	0.00403163	0.00394012	0.00389292	0.00417352	0.00444613	0.00462055	0.00470558	0.00463058	0.00440382	0.00432814	0.00439257	0.00446446	0.00451257	0.00447636
0.00367744	0.00396375	0.00428821	0.00449116	0.00455744	0.00468317	0.00472438	0.00473512	0.00467919	0.0046794	0.00470364	0.00513372	0.00547921	0.00553329	0.00515843	0.00470687	0.00454245	0.00449222	0.00462847	0.00428967	0.0039752	0.00384387	0.00371107	0.00364138	0.00344523	0.00335511	0.00329328	0.0033581	0.00336484	0.00334508	0.00338705	0.00322169	0.00333046	0.00360216	0.00386146	0.00392052	0.00378031	0.00363782	0.00364533	0.00389777	0.00420879	0.00446084	0.00464748	0.00473673	0.00463722	0.00447506	0.00428394	0.00418794	0.00424886	0.00443354
0.00384891	0.00425073	0.00445668	0.00455116	0.00430733	0.00418203	0.00417048	0.00422376	0.00454257	0.00478598	0.00500439	0.00554569	0.00593616	0.00613166	0.00567891	0.00503585	0.00450315	0.00429097	0.00451622	0.00434809	0.00422467	0.00407814	0.00396624	0.00403339	0.00394457	0.00395707	0.00385958	0.00380967	0.00367338	0.00356924	0.00356348	0.00334965	0.00334913	0.00340385	0.00342491	0.00343598	0.00331867	0.00329896	0.00355279	0.00377756	0.00407823	0.00428434	0.00455208	0.004881	0.00491795	0.00467468	0.0043252	0.00415679	0.00443039	0.00485694
0.00422387	0.00449386	0.00462512	0.00453049	0.0041116	0.00373074	0.0034852	0.00365784	0.00429383	0.00494585	0.00544506	0.00594369	0.00619064	0.00644223	0.00601628	0.00532327	0.00461966	0.00419956	0.00441279	0.00433152	0.00429225	0.00414323	0.00407475	0.0042477	0.0043235	0.00449959	0.00435106	0.00421198	0.00403188	0.00387994	0.00390459	0.00366052	0.00344381	0.00334186	0.00332917	0.00339161	0.00338852	0.00350373	0.00376768	0.00406917	0.00431238	0.00442247	0.00457956	0.00475422	0.00475568	0.00445635	0.00405861	0.00385277	0.00415106	0.00459062
0.00419846	0.00445746	0.00460839	0.00457155	0.00421859	0.0039732	0.00388565	0.00433871	0.00505027	0.00569194	0.00615432	0.00629422	0.00637781	0.00645391	0.00604507	0.00544134	0.00478811	0.00449681	0.00467746	0.00475297	0.0046648	0.00436372	0.00413677	0.00418173	0.00439219	0.00472859	0.004664	0.00450854	0.00422152	0.00406535	0.00418136	0.00411701	0.00399483	0.00376513	0.00369709	0.00371729	0.00378965	0.00415873	0.00451604	0.00476077	0.00489454	0.00475315	0.00461587	0.00452381	0.00437274	0.00416465	0.00397936	0.00398413	0.00429667	0.00461138
0.00412784	0.00440575	0.0046343	0.00474291	0.00468382	0.00465409	0.00494134	0.00589971	0.00706301	0.00797659	0.00856891	0.00838211	0.00798249	0.00738491	0.00647633	0.00552411	0.0047396	0.00464565	0.00486294	0.00515336	0.00525018	0.00487155	0.00452647	0.00425766	0.00426639	0.00452888	0.00447531	0.00445614	0.00426006	0.0042769	0.00448415	0.0045015	0.00450084	0.00416869	0.00400011	0.00396105	0.00400136	0.00450997	0.00487965	0.00507654	0.00507255	0.0047256	0.00438515	0.00405815	0.00372891	0.00353666	0.00340621	0.00351867	0.00394228	0.00425904
0.00413712	0.00456811	0.0050202	0.00530641	0.00536485	0.00557328	0.00633385	0.00799739	0.010132	0.011611	0.0121857	0.0114255	0.0101851	0.00871949	0.00726916	0.00586977	0.00479165	0.00468662	0.00490432	0.00539323	0.00560081	0.00544435	0.00516517	0.00472537	0.00439457	0.00414856	0.00388254	0.00391387	0.0039211	0.0041842	0.00446021	0.00461869	0.00472178	0.00443817	0.00440381	0.00443487	0.00458263	0.00506312	0.00512987	0.00507091	0.00490101	0.00447437	0.00414385	0.00359115	0.00316482	0.00300647	0.00301123	0.00330003	0.00368203	0.00395686
0.00438793	0.00482114	0.00530461	0.00567629	0.00605474	0.00635216	0.00734277	0.00940311	0.0121809	0.0141723	0.0147095	0.0134432	0.0114823	0.00951133	0.00779877	0.00614526	0.00491388	0.00459498	0.00463892	0.00512121	0.00538508	0.0054887	0.00549175	0.0053062	0.00503018	0.00461243	0.00424603	0.00419762	0.00417365	0.00444221	0.00452124	0.00457723	0.00459707	0.00435771	0.00454157	0.00490634	0.00529554	0.00565576	0.00537336	0.00491371	0.00455706	0.00415674	0.00392968	0.00341201	0.00321277	0.003206	0.00341277	0.00392885	0.00422975	0.00442506
0.00445816	0.00487871	0.00540686	0.00585863	0.0064306	0.00696622	0.00800775	0.00990445	0.0126036	0.0144202	0.0149517	0.0139064	0.0118825	0.0100369	0.00836755	0.00667037	0.00521036	0.00441676	0.00404069	0.00425712	0.00474473	0.00521219	0.00559864	0.00570232	0.00560232	0.00524611	0.0048469	0.00463006	0.0044812	0.00461048	0.00455407	0.00444077	0.00413904	0.00385658	0.0042258	0.00494258	0.00559421	0.00586858	0.00530581	0.00472487	0.00438474	0.00422766	0.00422568	0.00392317	0.00400034	0.00406965	0.00423824	0.00440657	0.00429472	0.00423794
0.0041855	0.00449476	0.00503232	0.00551905	0.00637311	0.00723491	0.00838435	0.00986866	0.0117054	0.012905	0.013078	0.0122619	0.0106337	0.00923877	0.00812893	0.00690277	0.0056975	0.00489343	0.00424676	0.00415337	0.004399	0.00475558	0.00517786	0.00538015	0.0054345	0.00526821	0.00504997	0.00488789	0.0047675	0.00473963	0.00458152	0.00446002	0.00399341	0.0037833	0.0044015	0.00523013	0.00602947	0.00618659	0.0054574	0.00492412	0.00466953	0.00467532	0.00470669	0.00443182	0.00456565	0.00470706	0.00497848	0.00501446	0.00456826	0.00413824
0.00389355	0.00411172	0.00454331	0.00496062	0.00594103	0.00697498	0.00809322	0.00908217	0.00980323	0.0100374	0.00988064	0.00941891	0.00859912	0.00796608	0.00744062	0.00676622	0.00586981	0.0052174	0.00457754	0.00434599	0.00446856	0.00448474	0.00460084	0.00465607	0.00481044	0.00497081	0.00501872	0.00506167	0.00507789	0.00505537	0.00498869	0.00475875	0.00427352	0.00419747	0.00476402	0.00556302	0.00627322	0.00629189	0.00582568	0.0054844	0.00529108	0.00525345	0.00494618	0.00454185	0.00452387	0.0046142	0.00487515	0.00490714	0.0045179	0.00407907
0.00377035	0.00401137	0.00427505	0.00453934	0.00517728	0.00617478	0.007333	0.00809095	0.00845125	0.00812531	0.00769947	0.0073344	0.00689698	0.00674435	0.00666369	0.00646026	0.00586818	0.00542471	0.00485595	0.00460583	0.00462359	0.00449533	0.00443238	0.00420275	0.00417679	0.00427424	0.00433275	0.00457717	0.00488318	0.00515217	0.00525306	0.00497009	0.00449362	0.00431481	0.00478723	0.00520262	0.00554602	0.00557448	0.00544538	0.00557735	0.00559062	0.00554936	0.00506929	0.00462355	0.00438191	0.00416159	0.00426609	0.00417949	0.00397842	0.00379652
0.0042677	0.00429955	0.00422687	0.00425409	0.00465313	0.00524791	0.00606391	0.00669564	0.00702576	0.00695941	0.00649991	0.00590792	0.00541628	0.00539612	0.00557099	0.00575851	0.00558584	0.00537381	0.00508041	0.00482383	0.00455961	0.00428491	0.00421348	0.00399781	0.00400537	0.00401915	0.00401195	0.00443425	0.00500546	0.00562468	0.00582964	0.0054732	0.00481664	0.00442208	0.00475375	0.0050928	0.00539426	0.00542712	0.00540596	0.00564792	0.00566788	0.00549829	0.00490556	0.00430404	0.00393145	0.00350434	0.00361574	0.00374439	0.00388038	0.00394813
0.00438759	0.00433129	0.00409114	0.0040866	0.00428402	0.00472478	0.00522828	0.00553448	0.00578594	0.0056584	0.00520428	0.00460539	0.00430259	0.00449823	0.00486067	0.00515784	0.00495903	0.00472042	0.00452114	0.00435888	0.00414876	0.00405259	0.00414766	0.00420435	0.00443759	0.00442132	0.00420268	0.00434233	0.00482375	0.00560537	0.00600014	0.00569121	0.0049382	0.00437228	0.00449212	0.00485221	0.00513557	0.00524178	0.00521158	0.00533808	0.00536572	0.00520793	0.00485861	0.004425	0.00410544	0.00377352	0.00378995	0.00398076	0.00419947	0.00430063
0.00429874	0.00412701	0.00373225	0.0036206	0.00365037	0.00405517	0.00451231	0.00475216	0.00496016	0.00481299	0.00435928	0.00393022	0.0038234	0.00404243	0.00446658	0.00462553	0.0044176	0.00419807	0.00394777	0.00385007	0.0037214	0.00389035	0.0042354	0.00443417	0.00467473	0.00452557	0.00417812	0.00411965	0.00447174	0.00526256	0.0056075	0.00553933	0.00493192	0.0043519	0.00444678	0.00463765	0.00474173	0.00475691	0.00456919	0.00467417	0.00484285	0.00484562	0.00475551	0.00438443	0.00412076	0.00392663	0.00393867	0.00412714	0.00421288	0.00416956
0.0040521	0.00391199	0.00356859	0.00349743	0.00343096	0.00370273	0.00390112	0.00395669	0.00407459	0.00399022	0.00377642	0.00359001	0.00370873	0.0038425	0.0041568	0.00422019	0.00407122	0.00394327	0.00378804	0.00370956	0.00363219	0.00381135	0.00406403	0.00424248	0.00440452	0.00430701	0.00407038	0.00396654	0.00425693	0.0050213	0.00544447	0.00573648	0.00529919	0.00484612	0.00481611	0.00487975	0.0049086	0.00469716	0.00432974	0.00415786	0.00426947	0.00427768	0.00422934	0.00390993	0.00369885	0.00370115	0.00375031	0.00400868	0.00403098	0.00385822
[truncated: 122 more columns]

## Sheet: ED Fig.10b
0.0179158	0.018997	0.0203141	0.0214197	0.0224956	0.0234252	0.0236825	0.0246697	0.0250294	0.0242294	0.0226835	0.0206278	0.0200832	0.0189615	0.0198383	0.0214719	0.0223451	0.0227347	0.0228285	0.024004	0.0244157	0.0249916	0.0248774	0.0249074	0.0244656	0.0244281	0.0245109	0.024025	0.0233805	0.0226095	0.0224072	0.0227027	0.0234562	0.0236183	0.0229385	0.0220054	0.0210049	0.0203423	0.0206432	0.0223046	0.0230427	0.0238426	0.0259973	0.0295684	0.0320006	0.0328728	0.0327004	0.0314128	0.0283229	0.025632
0.0193787	0.0209861	0.0219505	0.02258	0.0233023	0.0239862	0.0239389	0.0245428	0.0251876	0.0246934	0.024153	0.0226235	0.0226557	0.0218608	0.0227926	0.0241388	0.0241389	0.0241841	0.0239999	0.0240615	0.0243638	0.0250486	0.024975	0.0251264	0.0255991	0.0267251	0.0270922	0.0265547	0.0253579	0.0234304	0.0216914	0.0212255	0.0217935	0.022094	0.0220953	0.0217424	0.0209757	0.0207548	0.0210165	0.0225338	0.0234858	0.023906	0.0252615	0.0277224	0.0297791	0.0310106	0.0311398	0.0305632	0.0283996	0.0267521
0.021206	0.0229359	0.0234305	0.0236194	0.0240091	0.0242984	0.0237343	0.0246117	0.025467	0.0257929	0.026614	0.0261756	0.0266149	0.0254294	0.0264612	0.0270369	0.0260465	0.0254383	0.0247843	0.0238606	0.0233534	0.0239391	0.0239934	0.0242633	0.0255438	0.0276123	0.0282997	0.0276711	0.0260787	0.0235726	0.0209845	0.0202559	0.020885	0.0210345	0.021419	0.0212181	0.0206567	0.0208712	0.0214614	0.0234069	0.0246301	0.0251463	0.0262923	0.0277001	0.028917	0.029689	0.0298101	0.0293365	0.0275013	0.0265321
0.0214154	0.0231245	0.0234627	0.0235396	0.0234759	0.0240043	0.0235552	0.0250642	0.0264198	0.0271069	0.0291684	0.0297529	0.0305726	0.0289858	0.0293625	0.0294477	0.0276082	0.0262415	0.025826	0.0253018	0.0248827	0.02498	0.0249289	0.02473	0.0253977	0.0267527	0.0274576	0.0270263	0.0257633	0.0240679	0.0217435	0.0211519	0.0214456	0.0212165	0.0210366	0.0202795	0.0194399	0.019479	0.0204106	0.0225244	0.023997	0.0245562	0.025583	0.0261146	0.0261818	0.0273926	0.0279435	0.028178	0.0273738	0.0271571
0.0223811	0.0236455	0.0236317	0.0235862	0.0236903	0.024681	0.0244201	0.0263583	0.0278247	0.0290698	0.0315562	0.0333439	0.0347592	0.0326337	0.0321704	0.0308615	0.0282445	0.0255656	0.0251759	0.0257188	0.0258627	0.0256722	0.0258139	0.0254772	0.025607	0.0260816	0.0262319	0.0256661	0.0242489	0.0232305	0.0213955	0.0215032	0.0221061	0.0220778	0.0215712	0.0205012	0.0198222	0.0196602	0.0206916	0.0226457	0.0242298	0.0247339	0.0255457	0.0255321	0.024619	0.0258709	0.026525	0.0264366	0.0256066	0.0257084
0.0237816	0.0249729	0.0252722	0.0255136	0.0256255	0.0264325	0.0264104	0.028288	0.0298693	0.0319421	0.0351681	0.0382971	0.0400917	0.0381296	0.0362705	0.03302	0.0294315	0.0255455	0.0248727	0.0256889	0.0262945	0.0259779	0.0261368	0.0255829	0.0254732	0.0254533	0.0254807	0.0253081	0.0238473	0.0233304	0.021514	0.0217396	0.0223452	0.022246	0.0221376	0.0212137	0.0212759	0.0209026	0.0216472	0.023147	0.0240239	0.0244539	0.0251841	0.0251361	0.0238401	0.0249259	0.0259199	0.0258512	0.025101	0.0251483
0.0239087	0.0253409	0.0260342	0.0270844	0.0274658	0.0283065	0.0289593	0.0305665	0.0314028	0.0333745	0.0363397	0.0401144	0.0420656	0.0411968	0.0396114	0.0356359	0.0323995	0.0278424	0.0270631	0.0275119	0.0277768	0.0268711	0.0262582	0.0251583	0.0243263	0.024049	0.0244646	0.024996	0.0240338	0.0242854	0.0234281	0.0236918	0.0239272	0.0232756	0.0230545	0.021804	0.0217804	0.021524	0.0223572	0.0240513	0.0244581	0.0251458	0.0256759	0.0256069	0.0240642	0.0248438	0.0264919	0.0266039	0.0261091	0.0259053
0.0217114	0.0236143	0.0249061	0.0267674	0.0278748	0.0290434	0.0302113	0.0313078	0.031888	0.0338964	0.0366931	0.0406216	0.0425451	0.0425627	0.0408458	0.0362152	0.0331679	0.0281968	0.0271228	0.0273854	0.0272564	0.0264002	0.025464	0.0249182	0.0233346	0.0228907	0.0239083	0.0249734	0.0249338	0.0259493	0.0265752	0.0269054	0.0267491	0.0256834	0.0246824	0.0229336	0.0225513	0.0220082	0.0223733	0.0239942	0.0243069	0.024868	0.0252087	0.0252563	0.0243906	0.0247656	0.0265745	0.0266321	0.0258284	0.0251432
0.0220994	0.0243465	0.0255931	0.0276597	0.0288094	0.0301555	0.0313191	0.0318571	0.0327174	0.0349764	0.037926	0.0409852	0.0430942	0.0442003	0.0418788	0.0365138	0.0332529	0.0288845	0.027238	0.0266469	0.0267043	0.0260116	0.0249397	0.0250545	0.0239178	0.0238302	0.024966	0.0262824	0.0267951	0.0276877	0.0286976	0.0285303	0.0276937	0.0262224	0.0245925	0.0227845	0.0223295	0.022033	0.0219413	0.0230063	0.0233088	0.023789	0.0239474	0.0239279	0.0239044	0.0239229	0.0254271	0.0255868	0.025194	0.0248788
0.023863	0.0260901	0.0270118	0.0289274	0.0299921	0.0308697	0.0312543	0.0310316	0.0315813	0.0336596	0.0359458	0.0382339	0.0408786	0.0431073	0.0419089	0.0368751	0.0341028	0.0304666	0.0277465	0.025194	0.0241709	0.0236865	0.0225571	0.023435	0.0238992	0.0250178	0.0262687	0.0273423	0.0281765	0.0283296	0.0288147	0.0285071	0.027618	0.026065	0.0243186	0.0230259	0.0229183	0.0228304	0.0224935	0.0234508	0.0238659	0.0247717	0.0252952	0.0255295	0.0261232	0.0253833	0.0258632	0.0249333	0.0239791	0.0235762
0.0252021	0.0273082	0.0281685	0.0301022	0.0304902	0.030781	0.0305076	0.0298131	0.0299844	0.0314465	0.0340561	0.0355746	0.0381958	0.0409732	0.0406398	0.0367339	0.0340863	0.0319465	0.0291997	0.0260569	0.0244091	0.0238873	0.02238	0.0234328	0.0246339	0.0261895	0.0278072	0.0287661	0.0301989	0.0296029	0.0296286	0.0284869	0.0272129	0.0254468	0.0235379	0.0230974	0.0230299	0.0236185	0.0235474	0.0243869	0.0245909	0.0254119	0.0260809	0.0258558	0.0263528	0.025196	0.0248832	0.0235659	0.0226984	0.0234202
0.0256016	0.0272169	0.0274424	0.0290211	0.0293466	0.0296256	0.0286169	0.0287356	0.0289869	0.0298947	0.0321044	0.0330539	0.0353034	0.0376409	0.0384554	0.0356485	0.0329178	0.031254	0.0287153	0.0257961	0.0239359	0.0239626	0.023239	0.0244423	0.0257023	0.0266949	0.0281149	0.0281541	0.0292318	0.0285594	0.0287655	0.0281798	0.0273131	0.0260074	0.0239401	0.0236776	0.0233166	0.0234959	0.0234168	0.0242416	0.0247955	0.0253948	0.02646	0.0263267	0.0267385	0.0253366	0.0239035	0.0218343	0.0206393	0.0220918
0.0268174	0.0274644	0.0269575	0.0276403	0.0280379	0.0282572	0.0265337	0.0276488	0.0286998	0.0298117	0.032045	0.0326016	0.0345244	0.0353591	0.036084	0.033792	0.0304353	0.0289844	0.0262366	0.0237237	0.0217888	0.0224358	0.0227623	0.0246558	0.0264212	0.0274188	0.0285128	0.0277685	0.0283451	0.0273457	0.0275455	0.0272621	0.0267797	0.0264734	0.0252521	0.0256099	0.0253326	0.0255946	0.0254728	0.025513	0.0253499	0.0252643	0.0265122	0.0260563	0.0265133	0.025435	0.0233388	0.0207831	0.0189379	0.0203484
0.0281421	0.0284495	0.0276004	0.0276609	0.0275725	0.0270164	0.0249051	0.0264046	0.0276064	0.0289223	0.0307782	0.0313627	0.0328326	0.0329239	0.0336257	0.0320871	0.0290069	0.0278622	0.0253591	0.0230482	0.0216006	0.0225965	0.0238113	0.0252972	0.0269462	0.0276643	0.0281484	0.0272182	0.0272075	0.0259159	0.025624	0.0252138	0.0246098	0.0243351	0.0239427	0.0249078	0.0250197	0.0253558	0.0253186	0.02525	0.0246981	0.0243173	0.0253193	0.0248881	0.0255276	0.02529	0.0235009	0.0219139	0.0207016	0.0223862
0.0266094	0.027238	0.0265396	0.0264738	0.0263484	0.0257253	0.0237814	0.0254347	0.0269059	0.0283903	0.0302151	0.0310027	0.0320253	0.0314494	0.0318833	0.0305757	0.0277228	0.0261191	0.023879	0.0218491	0.0207422	0.0222227	0.023759	0.025251	0.0266171	0.0272006	0.0273898	0.0266401	0.0268611	0.0258381	0.0254787	0.0252043	0.0250916	0.0246632	0.0244979	0.0256867	0.026141	0.0264004	0.0259571	0.0260961	0.0258448	0.0247929	0.0246274	0.0240772	0.0252676	0.0259493	0.0244476	0.0236565	0.0232907	0.0247639
0.026474	0.0268089	0.0259454	0.0258707	0.0259776	0.0254621	0.0240622	0.0258238	0.0275611	0.029356	0.0311147	0.0316056	0.0321014	0.0309529	0.0303232	0.0291767	0.0268489	0.0257261	0.0239119	0.0225422	0.0216415	0.0225008	0.0239591	0.025387	0.0263495	0.0269125	0.0269435	0.026389	0.0262332	0.0254127	0.0255117	0.0253051	0.0256518	0.0254882	0.0257395	0.0265583	0.0268245	0.0271603	0.0264561	0.0265221	0.0260774	0.0243774	0.0230512	0.022186	0.0234472	0.0246903	0.0246014	0.0257152	0.0267219	0.0281937
0.0265498	0.0266046	0.0253644	0.0251288	0.0251367	0.0249192	0.0241717	0.0256836	0.0273464	0.0291538	0.030296	0.0300144	0.0302511	0.0294066	0.0288493	0.0283021	0.0269219	0.0261343	0.0242615	0.0225424	0.0216037	0.0219061	0.0234342	0.0249362	0.0260723	0.0267882	0.0262539	0.025871	0.0253408	0.0251169	0.0261574	0.0266448	0.0270781	0.0268696	0.0271418	0.0269126	0.0266265	0.0264838	0.0258899	0.0259949	0.0256784	0.0242928	0.023018	0.0227426	0.0243848	0.0262857	0.0269386	0.0287137	0.0302749	0.03118
0.0253922	0.0254888	0.0252207	0.0256737	0.0258854	0.0263912	0.0265599	0.0272942	0.0280283	0.0290934	0.0296457	0.0285285	0.028742	0.0284947	0.0280127	0.0279219	0.0273933	0.0270584	0.0252249	0.02362	0.0224638	0.0218872	0.0226315	0.0238249	0.0247891	0.0254891	0.0249063	0.0253438	0.0251728	0.0257692	0.027768	0.0282815	0.0288298	0.0281636	0.028092	0.0270792	0.0263648	0.0265882	0.0265511	0.0276764	0.0275414	0.026348	0.0245642	0.0243199	0.0253952	0.0271466	0.0287891	0.0313833	0.0337378	0.0340674
0.0245516	0.0251674	0.0256492	0.0267247	0.0266817	0.0271452	0.0276642	0.0280761	0.0280761	0.0286991	0.0289961	0.0274956	0.027134	0.0270865	0.0272341	0.0277723	0.0282544	0.0288074	0.0280955	0.0270755	0.0259296	0.024531	0.0243487	0.0241438	0.0243135	0.0246998	0.0243269	0.0254702	0.0257844	0.0274794	0.0296357	0.0300931	0.0307359	0.0296444	0.0284864	0.026374	0.0251613	0.0250069	0.0250443	0.0272696	0.0281536	0.0275833	0.025769	0.0255176	0.0262083	0.0274183	0.0299249	0.0333849	0.0365575	0.0371841
0.0239601	0.024151	0.0246799	0.0257415	0.0256092	0.0262733	0.0270757	0.0281485	0.0281949	0.0288962	0.029788	0.0285634	0.0280715	0.0274845	0.0277319	0.0285182	0.0292477	0.0298744	0.0294132	0.0287134	0.0274823	0.0255231	0.0247397	0.0243597	0.0244483	0.0248646	0.0244314	0.0249716	0.0250311	0.0271449	0.0296804	0.0303491	0.0315908	0.0315972	0.0304782	0.0278559	0.0263293	0.0259707	0.0262347	0.0285043	0.0296432	0.0294494	0.0279778	0.0274545	0.0274303	0.0278862	0.0303816	0.0340705	0.0370746	0.037668
0.0246904	0.0246574	0.0251691	0.0259327	0.0255946	0.0255265	0.0256924	0.0268638	0.0265786	0.0274055	0.0288255	0.0284755	0.0280146	0.0272352	0.027646	0.0282593	0.0290309	0.0301942	0.0302076	0.0298966	0.0292064	0.0275258	0.0263411	0.025219	0.0251569	0.0255206	0.0251269	0.0255139	0.0258775	0.0284088	0.0310001	0.031618	0.0326084	0.0330798	0.0319726	0.0288667	0.0267691	0.0258889	0.0264956	0.0285283	0.0293667	0.0300649	0.0290859	0.0284985	0.0273799	0.0272419	0.0300862	0.0337169	0.0367305	0.037346
0.0240892	0.0244929	0.0246902	0.0248752	0.0240215	0.0237826	0.0236501	0.0249751	0.0252825	0.0267177	0.0292071	0.0293361	0.0292084	0.0283513	0.0281619	0.0280392	0.0279614	0.0291107	0.0287821	0.0287162	0.0290457	0.027976	0.0268642	0.0252791	0.0253445	0.0253824	0.0246906	0.0250277	0.0261439	0.0293169	0.0316097	0.0319668	0.0326038	0.0329643	0.0312051	0.0277477	0.0259211	0.0256192	0.0267947	0.0287098	0.0298843	0.0314205	0.0309956	0.0303894	0.0293479	0.0289701	0.0310632	0.0338823	0.0361911	0.0371537
0.0239539	0.0240852	0.0240596	0.0237569	0.0229325	0.0227041	0.0224887	0.0244978	0.0253239	0.0272932	0.0301009	0.030807	0.0308649	0.0296932	0.0289466	0.0284604	0.0282189	0.0291783	0.0287166	0.0286316	0.0290435	0.027699	0.0263797	0.024504	0.0245329	0.0244543	0.0243132	0.0249704	0.0262987	0.0292489	0.0304282	0.0302131	0.0303135	0.0307456	0.0298948	0.0277585	0.0271519	0.027481	0.0284265	0.0297327	0.0301539	0.0316689	0.0313733	0.0308252	0.0311724	0.0315174	0.0341945	0.0370607	0.0391283	0.0406868
0.0261083	0.0257082	0.0247735	0.0237476	0.022269	0.0215594	0.0211616	0.0231775	0.0245774	0.02739	0.0300641	0.0307395	0.0307725	0.0300155	0.0292839	0.0285872	0.0282828	0.0292282	0.0287896	0.0283627	0.0290348	0.0276777	0.0266729	0.0249092	0.0249762	0.0248938	0.0242981	0.0246326	0.0261088	0.028476	0.0292784	0.0291688	0.0295192	0.0303197	0.0303753	0.0292933	0.0286943	0.0287199	0.0289088	0.0289855	0.0283045	0.0298459	0.0312149	0.0321324	0.0345545	0.0368047	0.0401879	0.0422766	0.0430703	0.0445117
0.0254178	0.0248825	0.0239947	0.0226887	0.0213524	0.0211967	0.0213218	0.0228346	0.0244258	0.0272146	0.0292786	0.0303351	0.0309537	0.0311795	0.0304316	0.0293743	0.0286658	0.0286355	0.0274659	0.0267376	0.027535	0.026645	0.0262588	0.0249241	0.025442	0.0254648	0.0248991	0.0248235	0.0262185	0.0283016	0.0292955	0.0293482	0.029766	0.030878	0.0311873	0.0308004	0.030235	0.0301894	0.0300391	0.0294914	0.0283179	0.0297903	0.0319333	0.0339841	0.0376685	0.0411576	0.0448125	0.0463245	0.0466208	0.0484623
0.0240753	0.0245945	0.0241861	0.0233746	0.0224391	0.0224951	0.0226776	0.0228399	0.024393	0.0270175	0.0284015	0.0294162	0.0301372	0.0311833	0.0304659	0.0286794	0.0275505	0.026819	0.0257448	0.0252892	0.0263538	0.0263635	0.0261725	0.0245548	0.0244964	0.0242413	0.0238936	0.0243375	0.0265476	0.0291057	0.0303751	0.0304973	0.0308403	0.0314468	0.0314407	0.0315016	0.0310891	0.0310636	0.0311133	0.031565	0.0310737	0.0323227	0.0345163	0.0365786	0.0402468	0.0438766	0.0472789	0.0487726	0.0492906	0.0523862
0.0227828	0.023734	0.0237703	0.0234469	0.0228434	0.023236	0.0238298	0.0234267	0.0249563	0.0276136	0.0282927	0.0285891	0.0287756	0.030046	0.0290114	0.0273328	0.0265205	0.0256531	0.0248902	0.0238263	0.0246327	0.0244262	0.0244231	0.0235582	0.0232233	0.0235663	0.0233264	0.0239235	0.0260493	0.0282486	0.0297813	0.0300132	0.0303768	0.0306439	0.0303673	0.0305654	0.0303243	0.0300445	0.0304689	0.0315136	0.0318724	0.0334853	0.0360717	0.0380181	0.0415149	0.0452665	0.0480276	0.0493089	0.0505671	0.0553807
0.0219217	0.0232942	0.024592	0.0247995	0.0244258	0.0243848	0.0249334	0.0241655	0.0251902	0.027954	0.0285375	0.0291619	0.028863	0.0297088	0.0284515	0.0264227	0.0256547	0.0242946	0.0241333	0.0233999	0.0243288	0.0245081	0.0246388	0.0244737	0.023739	0.0238605	0.0236247	0.0244151	0.0264367	0.0279944	0.029498	0.0300794	0.030619	0.0305952	0.0307344	0.0315306	0.0313781	0.0303802	0.0305677	0.0321401	0.0327847	0.0343304	0.0372074	0.0391868	0.0422806	0.0460005	0.0483935	0.0495587	0.0516718	0.0575812
0.0208274	0.023131	0.0255035	0.0264326	0.0265623	0.0264147	0.0267469	0.0247398	0.0248168	0.0269204	0.0271005	0.0279118	0.0279089	0.0288451	0.0274989	0.0256544	0.024699	0.0231585	0.0231841	0.023263	0.0246757	0.0257559	0.0261306	0.0258303	0.0245052	0.0240746	0.0232214	0.0234376	0.0254113	0.0270708	0.0293332	0.0305359	0.0314465	0.0315856	0.031653	0.0319742	0.0310985	0.0298088	0.0302154	0.0320958	0.0333127	0.0347395	0.0376818	0.039708	0.04206	0.0446908	0.0460433	0.0475123	0.0501694	0.0562194
0.0194714	0.0219055	0.0248299	0.0262345	0.0267137	0.0263055	0.0265014	0.0247346	0.0245347	0.0261233	0.0262742	0.0274122	0.0278509	0.0281697	0.0267325	0.0252786	0.0245852	0.0227742	0.022172	0.0224612	0.0238341	0.0251572	0.0257757	0.0260048	0.0252297	0.0248524	0.0237444	0.0234201	0.024307	0.0255434	0.0276611	0.0290865	0.029704	0.0298033	0.0299884	0.0299285	0.0289526	0.0282319	0.0296494	0.0318945	0.0334332	0.0348598	0.0370926	0.0388069	0.0406342	0.042083	0.0431154	0.0454582	0.0488665	0.0544486
0.0204487	0.0226842	0.0255995	0.0274394	0.0281317	0.0273137	0.0269906	0.0251399	0.0240591	0.0253638	0.0255129	0.0268225	0.0276787	0.02766	0.0262719	0.0250125	0.0243021	0.0223388	0.0212916	0.0218135	0.023241	0.0245175	0.0255092	0.0260814	0.0256128	0.0247439	0.023054	0.0220878	0.0222367	0.0230946	0.0248319	0.0266122	0.027546	0.0277063	0.0285408	0.028845	0.0280725	0.0278743	0.0298429	0.0323631	0.0336221	0.0345433	0.0362995	0.037634	0.0387908	0.0399471	0.0413757	0.0444003	0.0478443	0.0525807
0.0227616	0.0236488	0.0257066	0.0270113	0.0273921	0.026791	0.0268778	0.0255445	0.0241339	0.0247908	0.024348	0.0253473	0.0263627	0.0265783	0.0256266	0.0254165	0.0254326	0.0236883	0.0220909	0.0225034	0.023882	0.0248293	0.0256762	0.0262076	0.0262991	0.025109	0.0234413	0.0222752	0.0221135	0.0227903	0.0243653	0.0260878	0.026843	0.0266698	0.0275477	0.0279831	0.0271195	0.0276128	0.0292547	0.0309248	0.0314565	0.0321651	0.0339978	0.0356272	0.0373454	0.0396406	0.0420285	0.0445814	0.0473019	0.050525
0.0247288	0.0244122	0.0256105	0.0265871	0.0268229	0.0267491	0.0275296	0.0265684	0.0249151	0.0247253	0.0238795	0.0244385	0.0255478	0.0254609	0.0251818	0.025886	0.0261404	0.0247853	0.0230072	0.0240866	0.0250043	0.0259268	0.0266557	0.0262713	0.0263025	0.0244463	0.0230842	0.0217708	0.0219362	0.0229566	0.0242951	0.0259386	0.0264002	0.0260552	0.0273949	0.0290055	0.028576	0.0294544	0.0308511	0.0320395	0.0314997	0.0306229	0.0320074	0.0338053	0.0357764	0.0386506	0.0418596	0.0451261	0.0468236	0.0486218
0.0265728	0.0255788	0.0259847	0.026515	0.0263495	0.0262591	0.0269574	0.0265421	0.0252867	0.0250129	0.024308	0.0247984	0.0262825	0.025716	0.0255386	0.0266497	0.0268711	0.0258062	0.0239929	0.0252605	0.0260496	0.0270579	0.0275255	0.026483	0.026	0.0240068	0.0226816	0.0210388	0.0220191	0.0238167	0.0252771	0.0268675	0.0271179	0.0266957	0.0273719	0.0287013	0.0283395	0.0290821	0.0299743	0.0307883	0.0300226	0.029443	0.0307585	0.0328817	0.0352363	0.0381637	0.0416464	0.0443736	0.0456662	0.0465768
0.0266554	0.0248802	0.0245564	0.024845	0.0244001	0.0243112	0.0251728	0.0259795	0.0261894	0.0264713	0.0263454	0.0263928	0.0276906	0.0265933	0.0258034	0.0265589	0.0270191	0.026369	0.0241744	0.025008	0.0252846	0.0257001	0.0254701	0.0249741	0.0249745	0.0234307	0.0224018	0.0213466	0.0226633	0.024035	0.0251614	0.0264465	0.0267905	0.0258128	0.0258489	0.0270524	0.0271648	0.0283334	0.0295269	0.0305624	0.0305202	0.0303786	0.0310389	0.0327799	0.0344678	0.0371502	0.0404087	0.0422132	0.0432052	0.0434753
0.0265997	0.0248702	0.024406	0.0246342	0.0248684	0.0250639	0.0260818	0.0264043	0.026673	0.0268313	0.0265875	0.0264668	0.0279297	0.0278668	0.027045	0.0278659	0.0284652	0.0280992	0.0258002	0.0260586	0.026018	0.0261282	0.0252736	0.0247569	0.024614	0.0230736	0.0224643	0.0222714	0.0239735	0.025333	0.0263333	0.0271183	0.0275542	0.0261931	0.0264065	0.0281318	0.0291394	0.0306288	0.0312549	0.0317072	0.0311886	0.0307581	0.0310405	0.0325804	0.0339675	0.036698	0.0398697	0.0409876	0.0419162	0.042642
0.0255919	0.0239373	0.0233653	0.0238636	0.0244794	0.0247124	0.0257097	0.0265874	0.0278421	0.0283369	0.0278869	0.0273638	0.0286215	0.0289324	0.028232	0.028835	0.0296074	0.0293876	0.0268155	0.0262086	0.0253411	0.0255758	0.0248925	0.0245165	0.0241714	0.022668	0.022691	0.0228945	0.0240257	0.0252754	0.0267976	0.0274837	0.0281476	0.0272865	0.0281567	0.0299821	0.0307757	0.0324529	0.0324181	0.032183	0.031447	0.031097	0.0315034	0.0332594	0.0351177	0.0378627	0.0406428	0.0413865	0.0417879	0.0418831
0.0237402	0.0229416	0.0226751	0.0235351	0.0246137	0.0247385	0.0252852	0.0260248	0.0277599	0.0288727	0.0290989	0.0288101	0.0301548	0.030699	0.030121	0.0299792	0.0303953	0.0300609	0.0276293	0.0264903	0.0247121	0.0248646	0.0245421	0.0243404	0.02411	0.0233513	0.0242763	0.0247388	0.0251317	0.0259431	0.0273553	0.0278072	0.0285908	0.0284322	0.0294801	0.0311233	0.0312018	0.0321831	0.0317556	0.031502	0.0307457	0.030247	0.0305042	0.0321071	0.0336537	0.0354742	0.038137	0.0393225	0.0396463	0.0396632
0.0222138	0.0217518	0.0217402	0.0230429	0.0240927	0.0241214	0.0240109	0.0245574	0.0265381	0.0284977	0.029714	0.0299251	0.0313835	0.0321086	0.0309975	0.0299635	0.0303687	0.0301731	0.0281167	0.026895	0.0254585	0.0257293	0.0255699	0.0255746	0.0254742	0.0246091	0.0254542	0.0257181	0.0253544	0.0260764	0.027563	0.0276661	0.0284579	0.0285791	0.0293577	0.030039	0.0292533	0.0305625	0.0299627	0.0299823	0.029671	0.0297925	0.0301732	0.0311126	0.0324934	0.0340485	0.0365168	0.0376214	0.0380762	0.0381515
0.0206847	0.0198141	0.0195722	0.021664	0.0230813	0.0232657	0.0232654	0.0235432	0.0256504	0.0275591	0.0289714	0.0291872	0.0300926	0.0313692	0.0300135	0.0284906	0.0288979	0.0290249	0.0272195	0.025981	0.0248098	0.0253279	0.0254657	0.0258381	0.0263229	0.0253443	0.0264234	0.0265451	0.0257434	0.0260044	0.0274022	0.0273856	0.0280365	0.0287301	0.029851	0.0305749	0.0295084	0.0306828	0.0300548	0.0295727	0.0287754	0.0284845	0.028596	0.0290196	0.0298125	0.0313339	0.0338495	0.0353283	0.0361589	0.0367465
0.0222336	0.0216561	0.0216675	0.0233751	0.0244002	0.024151	0.0238265	0.0235984	0.0251444	0.0272583	0.0290868	0.0293089	0.0296817	0.0303141	0.0290047	0.0272547	0.0274046	0.0281008	0.0273119	0.0269646	0.0263801	0.0272072	0.0278917	0.0280624	0.0282565	0.0270049	0.0283782	0.0281608	0.0273178	0.0281146	0.0292636	0.0287241	0.0284951	0.0297773	0.0311455	0.0317785	0.0311688	0.0318294	0.0304138	0.028999	0.0271741	0.0271744	0.0276594	0.0284287	0.0293426	0.0306018	0.0326948	0.0333829	0.0342658	0.0354228
0.0224589	0.0224917	0.0229636	0.0247515	0.0252896	0.0248192	0.0240737	0.0239977	0.0252879	0.0273397	0.0290312	0.02905	0.0289908	0.0284991	0.0271101	0.0252552	0.0254035	0.0264092	0.0258664	0.0264922	0.026525	0.0278709	0.029255	0.0296798	0.0299105	0.0282874	0.0293034	0.0281856	0.0270297	0.0274495	0.028474	0.0280305	0.0271592	0.0287305	0.0301495	0.030373	0.0298779	0.0300507	0.0288446	0.0273294	0.0253986	0.0261695	0.0264549	0.0272911	0.0286782	0.02965	0.0311593	0.031252	0.0319898	0.0328378
0.0223456	0.0226466	0.0234708	0.0250668	0.0257417	0.0254689	0.0251245	0.0247755	0.0256132	0.0274289	0.0288137	0.0287207	0.0285789	0.0284488	0.0269698	0.025107	0.025198	0.0262092	0.0253705	0.0260487	0.0266111	0.0276311	0.0287702	0.029377	0.0298354	0.0282848	0.0285513	0.0275918	0.0270201	0.0274693	0.0282569	0.0279107	0.0269478	0.0280276	0.0292192	0.0294401	0.0297895	0.0297221	0.0286357	0.0268463	0.0243352	0.0253149	0.0252437	0.0264614	0.0286466	0.0293473	0.0304242	0.0296856	0.0304932	0.0311109
0.0227694	0.0231525	0.0245994	0.0263371	0.0273533	0.0275241	0.0277062	0.0274831	0.0275383	0.0293484	0.030178	0.0295903	0.0290081	0.0287324	0.0271546	0.0246666	0.0243662	0.0250586	0.0237752	0.024394	0.0258798	0.0270654	0.0283682	0.0292117	0.0295632	0.028003	0.0274394	0.0264789	0.0259322	0.0267321	0.0273247	0.0270341	0.026619	0.0277532	0.0292128	0.0297439	0.031117	0.0309798	0.0299585	0.0280895	0.0252969	0.0257265	0.0251858	0.0265427	0.0286714	0.0289441	0.0295107	0.0289781	0.030015	0.0303921
0.0231945	0.0242547	0.0260634	0.0279368	0.0296069	0.0299523	0.0304854	0.0298106	0.0290713	0.0304354	0.0310121	0.0302694	0.0291323	0.0291117	0.028087	0.025797	0.0251756	0.0259749	0.0246882	0.0247136	0.0257991	0.0268809	0.028224	0.0296304	0.0307119	0.0302235	0.0296451	0.0282224	0.0276547	0.0276454	0.027566	0.027086	0.0270742	0.0284258	0.0292358	0.0300035	0.0316168	0.0310258	0.0302005	0.0286075	0.0260309	0.0261225	0.0255359	0.0270594	0.0288877	0.0283934	0.0287387	0.0281023	0.0289701	0.0292982
0.0243416	0.0258302	0.0279692	0.0297555	0.0318533	0.0328972	0.0337347	0.0326109	0.0311446	0.0322781	0.0324265	0.0312069	0.0300316	0.0300498	0.0297946	0.0277859	0.0275067	0.0289495	0.0281818	0.0279741	0.0287488	0.0294338	0.0302525	0.0312314	0.0322455	0.0326038	0.0319575	0.030715	0.0299909	0.0297618	0.0290902	0.0282518	0.0284025	0.0292594	0.0292003	0.0295083	0.0311066	0.030416	0.0301374	0.029561	0.027656	0.0270912	0.0261274	0.0271059	0.027742	0.0264074	0.0263868	0.0259493	0.026301	0.0264593
0.0250951	0.0255898	0.026771	0.0282935	0.0307489	0.0324345	0.0340386	0.0331754	0.0323138	0.0330238	0.0325474	0.0313995	0.0303981	0.0306366	0.0304006	0.0288378	0.0290077	0.030245	0.0301787	0.0301197	0.0306325	0.0311305	0.0313767	0.0319327	0.032231	0.0328196	0.0320257	0.0305304	0.0295221	0.0289515	0.0280044	0.027678	0.0283019	0.0292825	0.0289544	0.0292597	0.0307618	0.0298532	0.0297729	0.029665	0.027818	0.0261782	0.0245591	0.0247356	0.0248126	0.0233031	0.0236076	0.0235583	0.0238828	0.0239759
0.0259262	0.0252582	0.0260862	0.0274284	0.029677	0.031542	0.0338165	0.0337271	0.0344817	0.0357719	0.0357252	0.0351231	0.0338167	0.0336832	0.0326112	0.0309223	0.0306483	0.0311605	0.0317432	0.0313366	0.0316404	0.031814	0.0313572	0.0310843	0.0304554	0.031651	0.03098	0.0298244	0.0293268	0.0293593	0.0282666	0.0279213	0.0290669	0.0306124	0.030507	0.030503	0.031559	0.0304532	0.029619	0.029206	0.0274315	0.0256572	0.024756	0.0247467	0.0240966	0.0221295	0.0221966	0.0221985	0.0222484	0.0225848
0.0268102	0.0255579	0.0261025	0.027307	0.0292312	0.0312979	0.0339375	0.0340335	0.0359258	0.0376012	0.037405	0.0369099	0.0357813	0.0349402	0.0329874	0.0307765	0.0309043	0.0309918	0.0317605	0.0321901	0.0327159	0.0334332	0.0328754	0.0325661	0.0318904	0.0334543	0.0331395	0.0318168	0.0309537	0.0304804	0.0291225	0.0286352	0.0298293	0.031828	0.0317932	0.0316047	0.0321164	0.0305888	0.0294999	0.0290771	0.0274829	0.0259216	0.0250317	0.0246161	0.0231625	0.0210496	0.0210709	0.0211256	0.0211095	0.0218214
0.0278185	0.0263186	0.0262172	0.0268192	0.0285266	0.030131	0.0328691	0.0333545	0.0362784	0.037367	0.0365456	0.0360447	0.0347273	0.0336018	0.031736	0.0307534	0.0315245	0.0316296	0.0324261	0.0328943	0.0326043	0.0330451	0.0321062	0.0313623	0.0308407	0.0321292	0.0321925	0.0313157	0.0308517	0.0306464	0.0293605	0.0295901	0.0303239	0.0322855	0.0325465	0.0320002	0.0321015	0.0307953	0.0299684	0.0294036	0.0282098	0.0281367	0.0275387	0.0267881	0.0251947	0.02342	0.0236231	0.0231836	0.0234544	0.0245473
0.0282686	0.0257718	0.0248969	0.0248704	0.0265782	0.0284117	0.0316772	0.0332539	0.0367535	0.0377569	0.0363067	0.0354693	0.0346123	0.0339297	0.0322232	0.0313586	0.0322558	0.0317863	0.0313996	0.0313204	0.0311281	0.0317937	0.0305968	0.0293247	0.0287938	0.0294914	0.0296696	0.0292052	0.0290624	0.0297762	0.0286008	0.0292731	0.0298938	0.0321189	0.0334454	0.0330712	0.0335685	0.0324754	0.031292	0.0304472	0.0292368	0.0297537	0.0286594	0.0273697	0.0255654	0.0235796	0.0236632	0.023147	0.0238858	0.0256003
0.0285457	0.0256103	0.0246392	0.0246433	0.0260463	0.0276013	0.0307289	0.0325048	0.0355158	0.0360202	0.0348719	0.0341354	0.0336888	0.0332331	0.0316117	0.0309858	0.0312801	0.0300347	0.0286049	0.0282743	0.0280891	0.0287469	0.0277738	0.0267634	0.0267339	0.0274015	0.0280246	0.0279066	0.028389	0.0290767	0.0277207	0.027823	0.0276671	0.0297604	0.0315567	0.0318677	0.0326482	0.0321825	0.0312422	0.0304295	0.0294912	0.03069	0.029908	0.0290587	0.0274693	0.0255831	0.0254988	0.0248148	0.0256298	0.0271888
0.0276285	0.0247608	0.0242781	0.0250223	0.0268792	0.0286035	0.0315579	0.0331516	0.0350037	0.0348661	0.0335674	0.0325715	0.0320855	0.0323312	0.0314488	0.0310414	0.0312081	0.0305292	0.0285959	0.0280309	0.0284698	0.0292946	0.0282275	0.0270483	0.0272983	0.0274035	0.0280457	0.0286174	0.0299366	0.0309712	0.0300782	0.0294539	0.0284654	0.0294752	0.0305868	0.0304813	0.0306937	0.0308154	0.0304725	0.0303149	0.0298323	0.0318533	0.0320156	0.0319655	0.0304306	0.0285467	0.0284629	0.0275218	0.0278407	0.0286734
0.0277445	0.0249039	0.0245841	0.025365	0.0276991	0.0299627	0.0330638	0.0336801	0.0335483	0.0321369	0.0302082	0.0290179	0.0292823	0.030431	0.030948	0.0315281	0.0322408	0.0321634	0.0299778	0.0304165	0.031212	0.0315749	0.0302591	0.0289895	0.0292533	0.028285	0.0287328	0.029528	0.0308059	0.031392	0.0306028	0.0298024	0.0287136	0.0294099	0.0301185	0.0302269	0.030692	0.0310956	0.0315177	0.0324671	0.0323902	0.0340549	0.033594	0.0334324	0.0314229	0.0290725	0.0292518	0.0282707	0.0283229	0.0283913
0.0269975	0.0250416	0.0259818	0.0271403	0.0293909	0.0314659	0.0338054	0.0338058	0.032448	0.0303809	0.0285921	0.027823	0.0282876	0.0297526	0.0309446	0.0325001	0.032689	0.0327566	0.0309829	0.0310695	0.0316196	0.0315158	0.0302441	0.0287798	0.0283191	0.0269675	0.0271809	0.0278467	0.0288515	0.029159	0.0286982	0.0280306	0.0275509	0.0285552	0.0299937	0.0302999	0.0308127	0.0310618	0.0312124	0.0322675	0.0321848	0.0335786	0.0332086	0.0331883	0.0310496	0.0285099	0.0288643	0.0279746	0.027842	0.0274405
0.0257634	0.0245411	0.0260843	0.0278578	0.0299847	0.0322021	0.0334546	0.0330865	0.0313175	0.0295525	0.0280315	0.0278102	0.029134	0.0306267	0.0318596	0.0331765	0.0330023	0.0329876	0.031089	0.0310184	0.0316036	0.0311175	0.0304042	0.029207	0.0284477	0.0277242	0.0280226	0.0283918	0.0286365	0.0278148	0.0275508	0.0267182	0.0274492	0.0293045	0.0315528	0.0323881	0.0329644	0.0326708	0.0317848	0.0323178	0.0318734	0.0327762	0.0320184	0.0320529	0.0304911	0.0287586	0.0293338	0.0286749	0.0282837	0.0271233
0.0270885	0.0267471	0.0289775	0.0308344	0.0322077	0.0331954	0.0338039	0.032486	0.0300979	0.0288151	0.0277665	0.0281558	0.0296826	0.030719	0.0316785	0.0324238	0.031665	0.031902	0.0304926	0.031083	0.0318157	0.0312821	0.0311305	0.0297814	0.0285281	0.0282067	0.0285052	0.028589	0.0284519	0.0273953	0.0276262	0.0273735	0.0292005	0.0317297	0.0341084	0.0345585	0.034848	0.0339109	0.0324686	0.0324738	0.0318989	0.032553	0.031502	0.0314224	0.0301513	0.0292389	0.0299308	0.0299865	0.0298374	0.0283055
0.0281266	0.0284451	0.0306688	0.0320436	0.0330721	0.0331222	0.0333327	0.0318009	0.0291669	0.0281724	0.0270266	0.027832	0.0299954	0.031379	0.0328706	0.0339097	0.0330672	0.0332571	0.0318623	0.0321259	0.0325049	0.0319072	0.0321134	0.0303532	0.0287825	0.0284741	0.0283848	0.0276075	0.0270651	0.0265815	0.02734	0.0283515	0.0312102	0.0342616	0.0363936	0.0363055	0.0361156	0.0342799	0.032238	0.0314479	0.0305297	0.0314237	0.0306818	0.0305904	0.029989	0.0302627	0.0318791	0.0321028	0.0322272	0.0311214
0.0301577	0.0303925	0.0323012	0.0334811	0.0333513	0.0322109	0.0319016	0.0304527	0.0277998	0.0275405	0.0275626	0.0292861	0.0323531	0.0340318	0.0355895	0.0359658	0.0342339	0.0335064	0.031687	0.0321322	0.0326617	0.0327992	0.0335699	0.0317858	0.0300611	0.0293671	0.0287268	0.0271369	0.0266804	0.0260272	0.0266328	0.0284056	0.0317328	0.0349502	0.0369561	0.0373863	0.0375917	0.0354031	0.0331991	0.0318502	0.0305278	0.0307777	0.0297057	0.0298951	0.0294966	0.0305211	0.0323643	0.0327904	0.0331143	0.0321878
0.031168	0.0316147	0.0330595	0.033698	0.0328987	0.0306433	0.0297591	0.0293356	0.0274846	0.0280188	0.0284999	0.0302244	0.0327538	0.0339204	0.0351082	0.0346856	0.0325503	0.0316937	0.0299534	0.029903	0.0304503	0.0315247	0.0329869	0.0321741	0.0313105	0.0309279	0.0302655	0.0280255	0.0273347	0.0260813	0.0263628	0.028136	0.0308254	0.0338809	0.0354093	0.0361102	0.0368947	0.0352451	0.0334199	0.0313029	0.0298737	0.0301186	0.0295668	0.0303813	0.0303062	0.0320995	0.0337086	0.0334605	0.0333121	0.0324978
0.0321329	0.0325344	0.0333523	0.0339073	0.0335963	0.0313483	0.0302396	0.0299167	0.0282543	0.0289836	0.0287888	0.0302155	0.0325234	0.0334896	0.0347235	0.0340391	0.0323016	0.0314152	0.0299474	0.0302574	0.0311506	0.0324444	0.0342148	0.0337677	0.0331349	0.0325883	0.0317376	0.0300052	0.0294328	0.0281419	0.0281602	0.0296098	0.0309405	0.0325121	0.0332702	0.0338905	0.0351548	0.0342561	0.0339377	0.032326	0.0311031	0.0312014	0.0309544	0.032007	0.0317495	0.0337645	0.0350927	0.0351437	0.0348487	0.0340644
0.032875	0.0331033	0.0337188	0.0336745	0.0336183	0.0319457	0.0312991	0.0309794	0.0294063	0.0301208	0.0293084	0.0303809	0.0321833	0.033183	0.0344002	0.0337662	0.0321459	0.0309293	0.030098	0.0303466	0.0311861	0.0326066	0.0346012	0.0350804	0.0348595	0.0341231	0.0327328	0.0310916	0.0305944	0.0288824	0.0289628	0.0302678	0.0312727	0.0321449	0.0324752	0.033506	0.0351339	0.0347248	0.0349742	0.0338199	0.0326557	0.0323165	0.0320366	0.0331849	0.032454	0.0332726	0.0337821	0.0338947	0.0333454	0.0326527
0.0321513	0.032067	0.0319701	0.0312801	0.0317206	0.0310622	0.0301606	0.0303221	0.0295587	0.0304532	0.0291603	0.0299838	0.0312731	0.0319681	0.0332886	0.0326025	0.0314299	0.0303487	0.0305194	0.0309669	0.0312949	0.03266	0.0346784	0.0354519	0.0349908	0.034079	0.0333846	0.0326016	0.0316907	0.0297999	0.0302992	0.031136	0.0313871	0.0320987	0.0331412	0.0346683	0.0359136	0.0355321	0.0361373	0.0352091	0.0344096	0.0340857	0.0341701	0.0356973	0.0344471	0.0343352	0.0336994	0.0334489	0.0327819	0.0315879
0.0319814	0.0316415	0.0311234	0.0300188	0.0301986	0.0307461	0.0301461	0.0304533	0.0300031	0.0311028	0.0300193	0.0295912	0.0297085	0.0296515	0.0304489	0.0290651	0.0281632	0.0286022	0.0302443	0.0316565	0.0324356	0.0338882	0.0355761	0.0362391	0.035766	0.0350226	0.0350579	0.0355088	0.0348595	0.0333537	0.0339222	0.0338358	0.033114	0.032987	0.0347156	0.0365128	0.0373591	0.0372995	0.0377763	0.0370172	0.0362799	0.0355612	0.0360463	0.0376608	0.0358385	0.0342892	0.0319967	0.0311676	0.0301774	0.0287882
0.03119	0.0309261	0.0301338	0.0285097	0.0291571	0.030985	0.0307955	0.0314336	0.0314156	0.0322898	0.0306733	0.0289737	0.0285038	0.0273958	0.0276444	0.0265228	0.0261271	0.0276445	0.0301435	0.0316897	0.0324423	0.0333551	0.0345093	0.0349869	0.0344784	0.0345931	0.0349454	0.0360145	0.0355438	0.0346221	0.0350834	0.034103	0.0330434	0.0326301	0.0346975	0.0362483	0.0366684	0.0366218	0.0371192	0.0360622	0.0355019	0.0351926	0.0360145	0.0377343	0.0355161	0.0335869	0.030749	0.0296442	0.0290325	0.0282084
0.031143	0.0302846	0.0287356	0.0266535	0.0270147	0.0299932	0.0308497	0.0318722	0.0318476	0.0326911	0.0313254	0.0286531	0.0278571	0.0269613	0.027468	0.0268972	0.0270867	0.0289165	0.0315432	0.0331924	0.03438	0.0353423	0.0363424	0.0364146	0.035114	0.0346176	0.0343333	0.0351434	0.0347204	0.0347797	0.0358413	0.0347507	0.0340179	0.0334121	0.0355818	0.0371469	0.0369496	0.0365252	0.0366347	0.0352693	0.0341522	0.0335282	0.034527	0.0369104	0.035133	0.0333752	0.0305075	0.0296288	0.0295704	0.0288619
0.0309352	0.0297667	0.0277645	0.0253532	0.0251067	0.0283961	0.0300934	0.031658	0.0318351	0.032502	0.0315969	0.0288217	0.0280512	0.0277503	0.0285375	0.0282641	0.0286917	0.0300792	0.0321211	0.0332697	0.0342872	0.034979	0.035672	0.0361496	0.0351279	0.0344292	0.033702	0.0339805	0.0333598	0.0338356	0.0358404	0.0352246	0.0358788	0.0361962	0.0381301	0.0396598	0.0389464	0.0382873	0.0371556	0.0351912	0.0334262	0.0320798	0.0330272	0.0359986	0.0347137	0.0327946	0.030514	0.0291034	0.0287607	0.0280666
0.030308	0.0296107	0.0278157	0.0257827	0.0249074	0.0275483	0.0290144	0.0304155	0.0308227	0.0319151	0.0317505	0.0297629	0.0296776	0.0294468	0.0296563	0.028697	0.0288773	0.0292241	0.0302074	0.0316884	0.0335107	0.0350837	0.0359684	0.0374214	0.0374095	0.0368822	0.0358085	0.0353178	0.0340634	0.0346414	0.036879	0.0362516	0.0369866	0.0372818	0.0387547	0.0386312	0.0370274	0.0364706	0.0355445	0.0338703	0.0319514	0.030552	0.0313546	0.0341839	0.0331694	0.0314791	0.0300032	0.0291289	0.0291675	0.0290805
0.0297616	0.0295858	0.0281686	0.0265894	0.0253076	0.0271032	0.0286112	0.0299983	0.0305257	0.0314616	0.031589	0.0301852	0.0305725	0.0305431	0.0306906	0.0303212	0.0299143	0.0294402	0.0295686	0.0312414	0.0337792	0.035348	0.0365076	0.0395255	0.0412152	0.0407013	0.0384864	0.0373392	0.0358611	0.0354897	0.0372415	0.0375922	0.0390146	0.0388301	0.039068	0.0377798	0.0355848	0.0350519	0.0343405	0.0328062	0.0308065	0.0289786	0.0294694	0.0315087	0.0311342	0.030436	0.0300729	0.0299772	0.0305667	0.0312043
0.0301262	0.0299026	0.0287099	0.0270022	0.0262601	0.0270845	0.0281229	0.0292415	0.0295956	0.030981	0.0306622	0.0304151	0.0311609	0.0314158	0.0321364	0.0319997	0.0318201	0.0308727	0.031059	0.0330435	0.0352683	0.0365077	0.0375429	0.040696	0.042255	0.0414012	0.0387606	0.0372747	0.0354765	0.0345589	0.0365383	0.0375182	0.0397826	0.0402461	0.0399695	0.0377771	0.0351957	0.0346422	0.0340852	0.0330148	0.0318864	0.0308568	0.0307679	0.0316328	0.0313161	0.0309053	0.0307081	0.0309463	0.0318401	0.0329705
0.0310859	0.0309395	0.029814	0.0280141	0.027137	0.0272815	0.0275587	0.0280209	0.0283708	0.029965	0.0297175	0.0299774	0.030687	0.0318616	0.032938	0.032267	0.0318374	0.0308914	0.0314747	0.0337381	0.036116	0.0376162	0.0389005	0.0418646	0.0433211	0.0418232	0.039191	0.0385861	0.0375291	0.0365814	0.038708	0.0402761	0.0423185	0.0422834	0.0408206	0.0386337	0.0358175	0.035362	0.0351526	0.0347179	0.0348731	0.0345556	0.0344087	0.0342721	0.0335568	0.0330239	0.0333023	0.0336472	0.0346281	0.035358
0.0332559	0.0328464	0.0316252	0.0304454	0.0297913	0.0292815	0.0286916	0.0287831	0.0293453	0.0301338	0.0302936	0.0313824	0.0323658	0.0331733	0.0335255	0.0324213	0.0312508	0.0305906	0.0322362	0.0357212	0.0382024	0.0397367	0.0400636	0.0416949	0.0423565	0.0405025	0.0386002	0.039166	0.0398161	0.0392827	0.0412439	0.0426932	0.0437257	0.0422807	0.0391909	0.0370427	0.0345457	0.034967	0.035568	0.0361922	0.0380253	0.0380394	0.0374028	0.0365016	0.0359713	0.0360463	0.0368811	0.0386224	0.0405084	0.0412972
0.0345616	0.0340462	0.0330524	0.0325392	0.0322581	0.0320418	0.0315035	0.0315907	0.0321181	0.0322584	0.0324691	0.0334013	0.0336522	0.033637	0.0332755	0.03205	0.0307557	0.0309174	0.033359	0.0374914	0.0400584	0.0420931	0.0421349	0.042741	0.0431515	0.041076	0.0394858	0.0406468	0.0423718	0.0417037	0.042349	0.0427933	0.0428242	0.0405076	0.0369898	0.0358208	0.0345237	0.0355692	0.0367191	0.03819	0.0414537	0.0426863	0.0421979	0.0413708	0.0410556	0.0408794	0.0416861	0.0441397	0.046946	0.0484919
0.0354923	0.034502	0.0339341	0.0345718	0.0356796	0.0364733	0.0365616	0.0364546	0.036296	0.0351419	0.0343889	0.0348898	0.0347146	0.0350238	0.0347532	0.0341038	0.0335617	0.033967	0.0363627	0.0400523	0.0417306	0.0427758	0.0420292	0.0415246	0.0412773	0.0387212	0.0376406	0.0397684	0.042058	0.0416099	0.0414859	0.0414678	0.0418797	0.0403582	0.0377076	0.0387942	0.0392607	0.0404623	0.0411716	0.0423213	0.0457016	0.0467952	0.0462886	0.045849	0.0453183	0.0452987	0.0470599	0.0498592	0.0524176	0.0541283
0.0362197	0.0352118	0.0345563	0.0355269	0.0378303	0.0398262	0.0402343	0.0399717	0.0391017	0.0368952	0.035111	0.0353878	0.035517	0.0364878	0.036518	0.0358698	0.035817	0.0356088	0.0374227	0.0403716	0.041783	0.0431471	0.0430097	0.0422725	0.0415413	0.0383802	0.0369742	0.0384033	0.0399544	0.0396835	0.0396105	0.0397283	0.0408014	0.0410919	0.0400682	0.0420898	0.0437258	0.044222	0.0439908	0.0450555	0.0483423	0.0505697	0.050114	0.050739	0.0506964	0.0505685	0.0527947	0.0554538	0.057919	0.0599272
0.0360206	0.0352334	0.0346977	0.0361145	0.0383079	0.040227	0.0411798	0.0411599	0.0402187	0.0375616	0.0357686	0.0361325	0.036471	0.0376654	0.037755	0.0376446	0.0374903	0.0365577	0.0375249	0.039166	0.040134	0.0416747	0.0423703	0.0424999	0.0425466	0.0401549	0.0392057	0.0401772	0.0413166	0.0415077	0.041517	0.042154	0.0441984	0.0457653	0.0455348	0.0474135	0.0499332	0.0495684	0.0480567	0.0486585	0.0512955	0.0531576	0.0520371	0.0533159	0.0542186	0.054847	0.0580802	0.06253	0.0648633	0.0668839
0.0341596	0.0339664	0.0346617	0.0364734	0.0390491	0.0408746	0.0422726	0.0415542	0.0401368	0.0380783	0.0365164	0.0376526	0.0388402	0.0400956	0.0396555	0.039635	0.039175	0.0379758	0.0382507	0.0395199	0.039874	0.0408695	0.0413346	0.0410213	0.04109	0.0394062	0.0395056	0.0395873	0.0404176	0.0416143	0.0423747	0.044173	0.0470552	0.0495884	0.0503892	0.0511289	0.0533989	0.0521558	0.0498915	0.050692	0.0523981	0.0537334	0.0525789	0.0546854	0.0560177	0.0564235	0.0587606	0.0641674	0.0666254	0.068749
0.0328952	0.0330687	0.035056	0.0365685	0.0388022	0.0400713	0.0410882	0.0401063	0.0386481	0.0383963	0.0374173	0.0389203	0.0409447	0.0423507	0.041885	0.0412482	0.0409216	0.039957	0.0399819	0.0399886	0.039928	0.0402555	0.0405397	0.0396463	0.0391686	0.0386675	0.039154	0.0398717	0.0405174	0.0422158	0.0429431	0.0446894	0.047642	0.0504426	0.052448	0.0530255	0.055343	0.0538472	0.0517781	0.0521709	0.052853	0.0546077	0.0537797	0.0564045	0.0578696	0.0585346	0.061008	0.0649864	0.0665366	0.0680615
0.033358	0.0341007	0.0374176	0.039377	0.0415168	0.0416854	0.0421603	0.0406208	0.0392525	0.0392606	0.0386632	0.040604	0.0432989	0.0449367	0.0436591	0.0426496	0.0423784	0.0406408	0.0401005	0.0393174	0.0392447	0.0394049	0.0385809	0.0370762	0.035719	0.0355084	0.0361794	0.0372871	0.0392268	0.0424274	0.0443578	0.0468615	0.0496787	0.0517786	0.0534474	0.0535069	0.0554172	0.0544296	0.0534739	0.0534756	0.0534724	0.0548597	0.0533755	0.0556187	0.0575233	0.0596703	0.0620418	0.0651532	0.0668407	0.067221
0.0339041	0.0352956	0.039178	0.0407052	0.0421058	0.0415897	0.0411421	0.0389375	0.037406	0.0384898	0.0402035	0.0431009	0.0469597	0.0489551	0.0470397	0.0447259	0.0428558	0.041631	0.0409776	0.0392907	0.039358	0.0396699	0.0384822	0.0361549	0.0342877	0.0344767	0.0353477	0.0365502	0.0394008	0.0432357	0.0459599	0.0492037	0.052296	0.0537456	0.0548767	0.0551032	0.0576512	0.0576203	0.0571614	0.0566574	0.0563701	0.0571415	0.0538695	0.0546545	0.0560134	0.0586108	0.0596702	0.0620686	0.0659063	0.0671285
0.0357811	0.0372563	0.0412937	0.043669	0.0453714	0.0438783	0.0429697	0.0406443	0.0391647	0.0406593	0.0430668	0.0464765	0.0498696	0.0510305	0.0490133	0.0456473	0.043143	0.0425967	0.0426264	0.0411385	0.0403758	0.0399636	0.0381623	0.0350085	0.0326544	0.0335215	0.034869	0.0366697	0.0396407	0.0432961	0.045627	0.0483479	0.0521019	0.0533071	0.054534	0.0557395	0.0590364	0.0608368	0.0612994	0.0603469	0.0595223	0.0583938	0.0535991	0.0517011	0.0513439	0.0539132	0.0551941	0.0583173	0.06351	0.0662846
0.0394764	0.0413743	0.0448116	0.0476249	0.0499972	0.0481119	0.0463969	0.0433464	0.0422512	0.0432305	0.0455174	0.0488371	0.0520756	0.0533284	0.0506016	0.0467049	0.044159	0.0445676	0.0447262	0.0436333	0.0434705	0.0432873	0.0407839	0.0366359	0.0342061	0.0348069	0.0359836	0.0370021	0.0403411	0.0427091	0.0441584	0.0464187	0.0495687	0.0510496	0.0515968	0.0540847	0.0575744	0.0601153	0.0617814	0.0610786	0.061269	0.0596753	0.0542808	0.0515469	0.0494808	0.0513787	0.0519657	0.054137	0.060364	0.0640346
0.0442486	0.0458887	0.0479993	0.0500705	0.0526815	0.0510028	0.048446	0.0459874	0.0461796	0.047811	0.0500183	0.0523063	0.0550009	0.0563694	0.054298	0.0507603	0.0484186	0.0494071	0.0501561	0.0489946	0.0486892	0.0490546	0.0473666	0.0438398	0.041269	0.0418581	0.0432991	0.043854	0.0472226	0.0476693	0.0473906	0.0474749	0.0496853	0.0512115	0.0507408	0.0541423	0.058174	0.0610302	0.0619553	0.0606804	0.0611019	0.0598338	0.0542822	0.052074	0.0506733	0.0536871	0.0542577	0.0550735	0.0605499	0.0640508
0.0480663	0.0486799	0.0498773	0.0525835	0.0563044	0.0558427	0.0532684	0.0519744	0.0528742	0.0538941	0.0553545	0.0569145	0.0586538	0.0592761	0.0578471	0.0556359	0.0543541	0.0560471	0.0571226	0.0560169	0.0542338	0.0538564	0.0526977	0.0489153	0.0459947	0.0456554	0.0473041	0.0470566	0.0495116	0.0489585	0.0481201	0.0482019	0.0502148	0.051924	0.051393	0.0559371	0.0602237	0.0624991	0.0629403	0.0618834	0.0627585	0.0609597	0.055404	0.0533772	0.0515008	0.0542592	0.0534476	0.0541047	0.059325	0.0629581
0.0490155	0.04926	0.049699	0.0535757	0.0585614	0.0587715	0.0571892	0.0566879	0.0577587	0.0579729	0.0582199	0.0584392	0.0586675	0.0578534	0.0580262	0.0575597	0.0579365	0.0611254	0.0626538	0.0621519	0.0590623	0.0575546	0.0578075	0.0549161	0.0522451	0.0519044	0.053485	0.0528364	0.0530162	0.0509674	0.0490406	0.0483333	0.0494066	0.0506372	0.0504967	0.0552318	0.0594002	0.0612948	0.0618507	0.0613811	0.062001	0.0600341	0.0552179	0.0529368	0.0499651	0.0518241	0.0502618	0.0504529	0.0544338	0.0580728
0.0536984	0.052878	0.0527364	0.0573526	0.0632257	0.0641979	0.0642123	0.0662924	0.0689137	0.0689391	0.0660367	0.0640678	0.0620154	0.0591618	0.0600739	0.062168	0.0654506	0.0687335	0.0703101	0.0697399	0.0658337	0.0638898	0.0652372	0.0639275	0.0615833	0.0606311	0.0607112	0.0593678	0.0579898	0.0551393	0.0527856	0.0512197	0.0503251	0.0497569	0.0490168	0.0525526	0.0549204	0.0568035	0.0579448	0.0578806	0.0579612	0.056509	0.0538124	0.0524947	0.0499947	0.0510582	0.0497332	0.0496672	0.0521639	0.0544673
0.0575358	0.056305	0.0558056	0.0604776	0.0661729	0.0685866	0.0691886	0.0721035	0.0756346	0.0765816	0.0738434	0.0714585	0.0703964	0.0688409	0.0699938	0.0724945	0.0761984	0.0795139	0.0796206	0.0774775	0.07308	0.071	0.0727381	0.0720255	0.0695367	0.067176	0.0675282	0.0665193	0.0647534	0.0626089	0.0616136	0.0600429	0.0560517	0.0527438	0.0504932	0.0528246	0.054148	0.0555421	0.0566316	0.0559759	0.0550363	0.0544016	0.0531448	0.0544219	0.0534917	0.05433	0.0532539	0.0512926	0.0520447	0.0519851
0.0601992	0.0595513	0.0610185	0.0678247	0.0753718	0.0789599	0.0797803	0.0839303	0.0862996	0.0869627	0.0841113	0.0841204	0.0844237	0.0828119	0.083864	0.0840364	0.0857495	0.0868913	0.086193	0.0843096	0.0795845	0.0777996	0.0792568	0.0785424	0.0761017	0.0722686	0.0725701	0.0712262	0.0678363	0.0658557	0.0651178	0.063888	0.0588924	0.0548507	0.0534339	0.0552673	0.0556312	0.0569149	0.0575845	0.0555102	0.0521523	0.0508752	0.0511371	0.0537238	0.0553177	0.0567177	0.0566014	0.0538135	0.0532382	0.0512222
0.0638751	0.0649995	0.0676617	0.0747003	0.0820207	0.0869943	0.08886	0.0915645	0.0919615	0.0925602	0.0900595	0.0936397	0.0978755	0.0968897	0.0974659	0.0954533	0.0956333	0.0943375	0.0913475	0.090926	0.0868033	0.0840547	0.083901	0.0829748	0.0823935	0.0792687	0.0785661	0.0769302	0.0724925	0.0703352	0.0690131	0.0687307	0.0643078	0.0604509	0.0596447	0.0610909	0.0610771	0.0610834	0.0615836	0.0586607	0.0532837	0.0504015	0.0502385	0.0524607	0.0543311	0.0543461	0.0547075	0.052254	0.0519577	0.0499206
0.0645086	0.0688086	0.073088	0.0794049	0.0869476	0.0935886	0.098824	0.100489	0.100625	0.104006	0.103106	0.107626	0.112463	0.115662	0.11524	0.110319	0.107712	0.10383	0.0973742	0.0966094	0.0941562	0.0916626	0.0903234	0.0891306	0.0908966	0.0883414	0.0878191	0.0865532	0.0834023	0.0810213	0.0778037	0.0760943	0.0719649	0.0672587	0.0645892	0.0643584	0.0630699	0.0621298	0.0618761	0.0585456	0.0524968	0.0492834	0.0497499	0.0520354	0.054351	0.0545406	0.0557949	0.0533137	0.0520089	0.0490595
0.0683119	0.0745735	0.0808874	0.0867993	0.0939373	0.104525	0.111744	0.114015	0.1156	0.122554	0.123995	0.127383	0.135279	0.14404	0.144023	0.139292	0.13716	0.132725	0.121399	0.115878	0.111328	0.105498	0.0996129	0.0954088	0.0961262	0.0919807	0.0918275	0.0897772	0.0875869	0.0858929	0.0825642	0.0810828	0.0777149	0.0744399	0.071537	0.0700788	0.0674988	0.0653198	0.0637058	0.0593716	0.0533784	0.0506271	0.0514931	0.0539848	0.0569574	0.0588685	0.0620598	0.0602115	0.0585688	0.0546293
0.0682295	0.0762489	0.0863428	0.0931949	0.100448	0.114307	0.122908	0.124695	0.126939	0.137548	0.14261	0.14661	0.159703	0.171579	0.170055	0.163332	0.157716	0.149637	0.133521	0.126767	0.122441	0.115249	0.107028	0.10036	0.0982265	0.093287	0.0934805	0.0906954	0.0903542	0.0890747	0.0865732	0.0842223	0.0811642	0.0788486	0.075432	0.0732659	0.0706653	0.0684392	0.0668143	0.0626991	0.0564007	0.0531396	0.0527246	0.0540636	0.0564794	0.0596854	0.0639896	0.0624342	0.0601986	0.0564565
0.0697844	0.0790091	0.0915345	0.100201	0.113569	0.132128	0.143331	0.146191	0.149436	0.159111	0.164513	0.169525	0.186051	0.197715	0.193082	0.181918	0.173782	0.165429	0.148175	0.145109	0.144826	0.139164	0.125016	0.112817	0.106798	0.0977117	0.0953118	0.0906324	0.0907534	0.0892777	0.0858183	0.0826578	0.0802348	0.0799728	0.0775314	0.0745941	0.0719663	0.0692129	0.0667564	0.0625294	0.0565799	0.0529778	0.0516134	0.0510732	0.0517375	0.0546752	0.0587963	0.0586654	0.0568389	0.0545541
0.089172	0.106163	0.136249	0.172448	0.208328	0.235679	0.244919	0.233698	0.216734	0.214063	0.25388	0.318319	0.359428	0.383589	0.36783	0.325002	0.26029	0.203506	0.181821	0.176296	0.176248	0.168516	0.150977	0.133576	0.122529	0.10894	0.103544	0.095429	0.0915824	0.0887359	0.0852755	0.0825366	0.0807562	0.0812088	0.0791801	0.0750896	0.0718078	0.0682295	0.0652199	0.0615004	0.0560023	0.0525384	0.0504797	0.0487837	0.0472972	0.0494903	0.0536699	0.0537841	0.0518142	0.0503294
0.119973	0.157125	0.225373	0.319534	0.396559	0.437406	0.433353	0.390373	0.336249	0.318022	0.469685	0.707074	0.830744	0.890594	0.84555	0.715187	0.479144	0.272175	0.214225	0.191943	0.187743	0.180676	0.167199	0.147541	0.137013	0.120371	0.114196	0.101383	0.0915775	0.0871604	0.082137	0.0800457	0.0779631	0.0788202	0.0761021	0.0719266	0.0674064	0.0634045	0.0612446	0.0595857	0.0558157	0.0526153	0.0508125	0.0491397	0.0463225	0.0471942	0.0524428	0.0532821	0.0508352	0.0491544
0.149318	0.200141	0.297244	0.436322	0.546491	0.596813	0.582606	0.514654	0.426667	0.388569	0.604577	0.953338	1.12529	1.2039	1.13938	0.952426	0.612076	0.314627	0.245851	0.218791	0.213096	0.204681	0.189875	0.165986	0.152059	0.132099	0.123765	0.10582	0.0891653	0.0819766	0.0762687	0.0759485	0.074233	0.0766216	0.0756319	0.0720705	0.0672686	0.0618711	0.0591413	0.0579432	0.0538392	0.0499137	0.047652	0.0470743	0.0443599	0.043689	0.0486284	0.0494829	0.0471207	0.0450379
0.159083	0.214465	0.320254	0.473824	0.59901	0.652848	0.635312	0.558928	0.459717	0.413358	0.652668	1.04441	1.23465	1.31744	1.24282	1.02988	0.647929	0.318135	0.247274	0.225341	0.224694	0.220792	0.20454	0.176819	0.161457	0.138774	0.128774	0.1096	0.0912409	0.0825859	0.0746626	0.073677	0.0713235	0.0734666	0.0726823	0.0701947	0.0664793	0.0602851	0.0570879	0.0561308	0.0518276	0.0468122	0.0441845	0.0446531	0.0420137	0.0395042	0.0429395	0.0437908	0.0413178	0.0398251
0.159083	0.214465	0.320254	0.473824	0.59901	0.652848	0.635312	0.558928	0.459717	0.413358	0.652668	1.04441	1.23465	1.31744	1.24282	1.02988	0.647929	0.318135	0.247274	0.225341	0.224694	0.220792	0.20454	0.176819	0.161457	0.138774	0.128774	0.1096	0.0912409	0.0825859	0.0746626	0.073677	0.0713235	0.0734666	0.0726823	0.0701947	0.0664793	0.0602851	0.0570879	0.0561308	0.0518276	0.0468122	0.0441845	0.0446531	0.0420137	0.0395042	0.0429395	0.0437908	0.0413178	0.0398251
0.149318	0.200141	0.297244	0.436322	0.546491	0.596813	0.582606	0.514654	0.426667	0.388569	0.604577	0.953338	1.12529	1.2039	1.13938	0.952426	0.612076	0.314627	0.245851	0.218791	0.213096	0.204681	0.189875	0.165986	0.152059	0.132099	0.123765	0.10582	0.0891653	0.0819766	0.0762687	0.0759485	0.074233	0.0766216	0.0756319	0.0720705	0.0672686	0.0618711	0.0591413	0.0579432	0.0538392	0.0499137	0.047652	0.0470743	0.0443599	0.043689	0.0486284	0.0494829	0.0471207	0.0450379
0.119973	0.157125	0.225373	0.319534	0.396559	0.437406	0.433353	0.390373	0.336249	0.318022	0.469685	0.707074	0.830744	0.890594	0.84555	0.715187	0.479144	0.272175	0.214225	0.191943	0.187743	0.180676	0.167199	0.147541	0.137013	0.120371	0.114196	0.101383	0.0915775	0.0871604	0.082137	0.0800457	0.0779631	0.0788202	0.0761021	0.0719266	0.0674064	0.0634045	0.0612446	0.0595857	0.0558157	0.0526153	0.0508125	0.0491397	0.0463225	0.0471942	0.0524428	0.0532821	0.0508352	0.0491544
0.089172	0.106163	0.136249	0.172448	0.208328	0.235679	0.244919	0.233698	0.216734	0.214063	0.25388	0.318319	0.359428	0.383589	0.36783	0.325002	0.26029	0.203506	0.181821	0.176296	0.176248	0.168516	0.150977	0.133576	0.122529	0.10894	0.103544	0.095429	0.0915824	0.0887359	0.0852755	0.0825366	0.0807562	0.0812088	0.0791801	0.0750896	0.0718078	0.0682295	0.0652199	0.0615004	0.0560023	0.0525384	0.0504797	0.0487837	0.0472972	0.0494903	0.0536699	0.0537841	0.0518142	0.0503294
0.0697844	0.0790091	0.0915345	0.100201	0.113569	0.132128	0.143331	0.146191	0.149436	0.159111	0.164513	0.169525	0.186051	0.197715	0.193082	0.181918	0.173782	0.165429	0.148175	0.145109	0.144826	0.139164	0.125016	0.112817	0.106798	0.0977117	0.0953118	0.0906324	0.0907534	0.0892777	0.0858183	0.0826578	0.0802348	0.0799728	0.0775314	0.0745941	0.0719663	0.0692129	0.0667564	0.0625294	0.0565799	0.0529778	0.0516134	0.0510732	0.0517375	0.0546752	0.0587963	0.0586654	0.0568389	0.0545541
0.0682295	0.0762489	0.0863428	0.0931949	0.100448	0.114307	0.122908	0.124695	0.126939	0.137548	0.14261	0.14661	0.159703	0.171579	0.170055	0.163332	0.157716	0.149637	0.133521	0.126767	0.122441	0.115249	0.107028	0.10036	0.0982265	0.093287	0.0934805	0.0906954	0.0903542	0.0890747	0.0865732	0.0842223	0.0811642	0.0788486	0.075432	0.0732659	0.0706653	0.0684392	0.0668143	0.0626991	0.0564007	0.0531396	0.0527246	0.0540636	0.0564794	0.0596854	0.0639896	0.0624342	0.0601986	0.0564565
0.0683119	0.0745735	0.0808874	0.0867993	0.0939373	0.104525	0.111744	0.114015	0.1156	0.122554	0.123995	0.127383	0.135279	0.14404	0.144023	0.139292	0.13716	0.132725	0.121399	0.115878	0.111328	0.105498	0.0996129	0.0954088	0.0961262	0.0919807	0.0918275	0.0897772	0.0875869	0.0858929	0.0825642	0.0810828	0.0777149	0.0744399	0.071537	0.0700788	0.0674988	0.0653198	0.0637058	0.0593716	0.0533784	0.0506271	0.0514931	0.0539848	0.0569574	0.0588685	0.0620598	0.0602115	0.0585688	0.0546293
0.0645086	0.0688086	0.073088	0.0794049	0.0869476	0.0935886	0.098824	0.100489	0.100625	0.104006	0.103106	0.107626	0.112463	0.115662	0.11524	0.110319	0.107712	0.10383	0.0973742	0.0966094	0.0941562	0.0916626	0.0903234	0.0891306	0.0908966	0.0883414	0.0878191	0.0865532	0.0834023	0.0810213	0.0778037	0.0760943	0.0719649	0.0672587	0.0645892	0.0643584	0.0630699	0.0621298	0.0618761	0.0585456	0.0524968	0.0492834	0.0497499	0.0520354	0.054351	0.0545406	0.0557949	0.0533137	0.0520089	0.0490595
0.0638751	0.0649995	0.0676617	0.0747003	0.0820207	0.0869943	0.08886	0.0915645	0.0919615	0.0925602	0.0900595	0.0936397	0.0978755	0.0968897	0.0974659	0.0954533	0.0956333	0.0943375	0.0913475	0.090926	0.0868033	0.0840547	0.083901	0.0829748	0.0823935	0.0792687	0.0785661	0.0769302	0.0724925	0.0703352	0.0690131	0.0687307	0.0643078	0.0604509	0.0596447	0.0610909	0.0610771	0.0610834	0.0615836	0.0586607	0.0532837	0.0504015	0.0502385	0.0524607	0.0543311	0.0543461	0.0547075	0.052254	0.0519577	0.0499206
0.0601992	0.0595513	0.0610185	0.0678247	0.0753718	0.0789599	0.0797803	0.0839303	0.0862996	0.0869627	0.0841113	0.0841204	0.0844237	0.0828119	0.083864	0.0840364	0.0857495	0.0868913	0.086193	0.0843096	0.0795845	0.0777996	0.0792568	0.0785424	0.0761017	0.0722686	0.0725701	0.0712262	0.0678363	0.0658557	0.0651178	0.063888	0.0588924	0.0548507	0.0534339	0.0552673	0.0556312	0.0569149	0.0575845	0.0555102	0.0521523	0.0508752	0.0511371	0.0537238	0.0553177	0.0567177	0.0566014	0.0538135	0.0532382	0.0512222
0.0575358	0.056305	0.0558056	0.0604776	0.0661729	0.0685866	0.0691886	0.0721035	0.0756346	0.0765816	0.0738434	0.0714585	0.0703964	0.0688409	0.0699938	0.0724945	0.0761984	0.0795139	0.0796206	0.0774775	0.07308	0.071	0.0727381	0.0720255	0.0695367	0.067176	0.0675282	0.0665193	0.0647534	0.0626089	0.0616136	0.0600429	0.0560517	0.0527438	0.0504932	0.0528246	0.054148	0.0555421	0.0566316	0.0559759	0.0550363	0.0544016	0.0531448	0.0544219	0.0534917	0.05433	0.0532539	0.0512926	0.0520447	0.0519851
0.0536984	0.052878	0.0527364	0.0573526	0.0632257	0.0641979	0.0642123	0.0662924	0.0689137	0.0689391	0.0660367	0.0640678	0.0620154	0.0591618	0.0600739	0.062168	0.0654506	0.0687335	0.0703101	0.0697399	0.0658337	0.0638898	0.0652372	0.0639275	0.0615833	0.0606311	0.0607112	0.0593678	0.0579898	0.0551393	0.0527856	0.0512197	0.0503251	0.0497569	0.0490168	0.0525526	0.0549204	0.0568035	0.0579448	0.0578806	0.0579612	0.056509	0.0538124	0.0524947	0.0499947	0.0510582	0.0497332	0.0496672	0.0521639	0.0544673
0.0490155	0.04926	0.049699	0.0535757	0.0585614	0.0587715	0.0571892	0.0566879	0.0577587	0.0579729	0.0582199	0.0584392	0.0586675	0.0578534	0.0580262	0.0575597	0.0579365	0.0611254	0.0626538	0.0621519	0.0590623	0.0575546	0.0578075	0.0549161	0.0522451	0.0519044	0.053485	0.0528364	0.0530162	0.0509674	0.0490406	0.0483333	0.0494066	0.0506372	0.0504967	0.0552318	0.0594002	0.0612948	0.0618507	0.0613811	0.062001	0.0600341	0.0552179	0.0529368	0.0499651	0.0518241	0.0502618	0.0504529	0.0544338	0.0580728
0.0480663	0.0486799	0.0498773	0.0525835	0.0563044	0.0558427	0.0532684	0.0519744	0.0528742	0.0538941	0.0553545	0.0569145	0.0586538	0.0592761	0.0578471	0.0556359	0.0543541	0.0560471	0.0571226	0.0560169	0.0542338	0.0538564	0.0526977	0.0489153	0.0459947	0.0456554	0.0473041	0.0470566	0.0495116	0.0489585	0.0481201	0.0482019	0.0502148	0.051924	0.051393	0.0559371	0.0602237	0.0624991	0.0629403	0.0618834	0.0627585	0.0609597	0.055404	0.0533772	0.0515008	0.0542592	0.0534476	0.0541047	0.059325	0.0629581
0.0442486	0.0458887	0.0479993	0.0500705	0.0526815	0.0510028	0.048446	0.0459874	0.0461796	0.047811	0.0500183	0.0523063	0.0550009	0.0563694	0.054298	0.0507603	0.0484186	0.0494071	0.0501561	0.0489946	0.0486892	0.0490546	0.0473666	0.0438398	0.041269	0.0418581	0.0432991	0.043854	0.0472226	0.0476693	0.0473906	0.0474749	0.0496853	0.0512115	0.0507408	0.0541423	0.058174	0.0610302	0.0619553	0.0606804	0.0611019	0.0598338	0.0542822	0.052074	0.0506733	0.0536871	0.0542577	0.0550735	0.0605499	0.0640508
0.0394764	0.0413743	0.0448116	0.0476249	0.0499972	0.0481119	0.0463969	0.0433464	0.0422512	0.0432305	0.0455174	0.0488371	0.0520756	0.0533284	0.0506016	0.0467049	0.044159	0.0445676	0.0447262	0.0436333	0.0434705	0.0432873	0.0407839	0.0366359	0.0342061	0.0348069	0.0359836	0.0370021	0.0403411	0.0427091	0.0441584	0.0464187	0.0495687	0.0510496	0.0515968	0.0540847	0.0575744	0.0601153	0.0617814	0.0610786	0.061269	0.0596753	0.0542808	0.0515469	0.0494808	0.0513787	0.0519657	0.054137	0.060364	0.0640346
0.0357811	0.0372563	0.0412937	0.043669	0.0453714	0.0438783	0.0429697	0.0406443	0.0391647	0.0406593	0.0430668	0.0464765	0.0498696	0.0510305	0.0490133	0.0456473	0.043143	0.0425967	0.0426264	0.0411385	0.0403758	0.0399636	0.0381623	0.0350085	0.0326544	0.0335215	0.034869	0.0366697	0.0396407	0.0432961	0.045627	0.0483479	0.0521019	0.0533071	0.054534	0.0557395	0.0590364	0.0608368	0.0612994	0.0603469	0.0595223	0.0583938	0.0535991	0.0517011	0.0513439	0.0539132	0.0551941	0.0583173	0.06351	0.0662846
0.0339041	0.0352956	0.039178	0.0407052	0.0421058	0.0415897	0.0411421	0.0389375	0.037406	0.0384898	0.0402035	0.0431009	0.0469597	0.0489551	0.0470397	0.0447259	0.0428558	0.041631	0.0409776	0.0392907	0.039358	0.0396699	0.0384822	0.0361549	0.0342877	0.0344767	0.0353477	0.0365502	0.0394008	0.0432357	0.0459599	0.0492037	0.052296	0.0537456	0.0548767	0.0551032	0.0576512	0.0576203	0.0571614	0.0566574	0.0563701	0.0571415	0.0538695	0.0546545	0.0560134	0.0586108	0.0596702	0.0620686	0.0659063	0.0671285
0.033358	0.0341007	0.0374176	0.039377	0.0415168	0.0416854	0.0421603	0.0406208	0.0392525	0.0392606	0.0386632	0.040604	0.0432989	0.0449367	0.0436591	0.0426496	0.0423784	0.0406408	0.0401005	0.0393174	0.0392447	0.0394049	0.0385809	0.0370762	0.035719	0.0355084	0.0361794	0.0372871	0.0392268	0.0424274	0.0443578	0.0468615	0.0496787	0.0517786	0.0534474	0.0535069	0.0554172	0.0544296	0.0534739	0.0534756	0.0534724	0.0548597	0.0533755	0.0556187	0.0575233	0.0596703	0.0620418	0.0651532	0.0668407	0.067221
0.0328952	0.0330687	0.035056	0.0365685	0.0388022	0.0400713	0.0410882	0.0401063	0.0386481	0.0383963	0.0374173	0.0389203	0.0409447	0.0423507	0.041885	0.0412482	0.0409216	0.039957	0.0399819	0.0399886	0.039928	0.0402555	0.0405397	0.0396463	0.0391686	0.0386675	0.039154	0.0398717	0.0405174	0.0422158	0.0429431	0.0446894	0.047642	0.0504426	0.052448	0.0530255	0.055343	0.0538472	0.0517781	0.0521709	0.052853	0.0546077	0.0537797	0.0564045	0.0578696	0.0585346	0.061008	0.0649864	0.0665366	0.0680615
0.0341596	0.0339664	0.0346617	0.0364734	0.0390491	0.0408746	0.0422726	0.0415542	0.0401368	0.0380783	0.0365164	0.0376526	0.0388402	0.0400956	0.0396555	0.039635	0.039175	0.0379758	0.0382507	0.0395199	0.039874	0.0408695	0.0413346	0.0410213	0.04109	0.0394062	0.0395056	0.0395873	0.0404176	0.0416143	0.0423747	0.044173	0.0470552	0.0495884	0.0503892	0.0511289	0.0533989	0.0521558	0.0498915	0.050692	0.0523981	0.0537334	0.0525789	0.0546854	0.0560177	0.0564235	0.0587606	0.0641674	0.0666254	0.068749
0.0360206	0.0352334	0.0346977	0.0361145	0.0383079	0.040227	0.0411798	0.0411599	0.0402187	0.0375616	0.0357686	0.0361325	0.036471	0.0376654	0.037755	0.0376446	0.0374903	0.0365577	0.0375249	0.039166	0.040134	0.0416747	0.0423703	0.0424999	0.0425466	0.0401549	0.0392057	0.0401772	0.0413166	0.0415077	0.041517	0.042154	0.0441984	0.0457653	0.0455348	0.0474135	0.0499332	0.0495684	0.0480567	0.0486585	0.0512955	0.0531576	0.0520371	0.0533159	0.0542186	0.054847	0.0580802	0.06253	0.0648633	0.0668839
0.0362197	0.0352118	0.0345563	0.0355269	0.0378303	0.0398262	0.0402343	0.0399717	0.0391017	0.0368952	0.035111	0.0353878	0.035517	0.0364878	0.036518	0.0358698	0.035817	0.0356088	0.0374227	0.0403716	0.041783	0.0431471	0.0430097	0.0422725	0.0415413	0.0383802	0.0369742	0.0384033	0.0399544	0.0396835	0.0396105	0.0397283	0.0408014	0.0410919	0.0400682	0.0420898	0.0437258	0.044222	0.0439908	0.0450555	0.0483423	0.0505697	0.050114	0.050739	0.0506964	0.0505685	0.0527947	0.0554538	0.057919	0.0599272
0.0354923	0.034502	0.0339341	0.0345718	0.0356796	0.0364733	0.0365616	0.0364546	0.036296	0.0351419	0.0343889	0.0348898	0.0347146	0.0350238	0.0347532	0.0341038	0.0335617	0.033967	0.0363627	0.0400523	0.0417306	0.0427758	0.0420292	0.0415246	0.0412773	0.0387212	0.0376406	0.0397684	0.042058	0.0416099	0.0414859	0.0414678	0.0418797	0.0403582	0.0377076	0.0387942	0.0392607	0.0404623	0.0411716	0.0423213	0.0457016	0.0467952	0.0462886	0.045849	0.0453183	0.0452987	0.0470599	0.0498592	0.0524176	0.0541283
0.0345616	0.0340462	0.0330524	0.0325392	0.0322581	0.0320418	0.0315035	0.0315907	0.0321181	0.0322584	0.0324691	0.0334013	0.0336522	0.033637	0.0332755	0.03205	0.0307557	0.0309174	0.033359	0.0374914	0.0400584	0.0420931	0.0421349	0.042741	0.0431515	0.041076	0.0394858	0.0406468	0.0423718	0.0417037	0.042349	0.0427933	0.0428242	0.0405076	0.0369898	0.0358208	0.0345237	0.0355692	0.0367191	0.03819	0.0414537	0.0426863	0.0421979	0.0413708	0.0410556	0.0408794	0.0416861	0.0441397	0.046946	0.0484919
0.0332559	0.0328464	0.0316252	0.0304454	0.0297913	0.0292815	0.0286916	0.0287831	0.0293453	0.0301338	0.0302936	0.0313824	0.0323658	0.0331733	0.0335255	0.0324213	0.0312508	0.0305906	0.0322362	0.0357212	0.0382024	0.0397367	0.0400636	0.0416949	0.0423565	0.0405025	0.0386002	0.039166	0.0398161	0.0392827	0.0412439	0.0426932	0.0437257	0.0422807	0.0391909	0.0370427	0.0345457	0.034967	0.035568	0.0361922	0.0380253	0.0380394	0.0374028	0.0365016	0.0359713	0.0360463	0.0368811	0.0386224	0.0405084	0.0412972
0.0310859	0.0309395	0.029814	0.0280141	0.027137	0.0272815	0.0275587	0.0280209	0.0283708	0.029965	0.0297175	0.0299774	0.030687	0.0318616	0.032938	0.032267	0.0318374	0.0308914	0.0314747	0.0337381	0.036116	0.0376162	0.0389005	0.0418646	0.0433211	0.0418232	0.039191	0.0385861	0.0375291	0.0365814	0.038708	0.0402761	0.0423185	0.0422834	0.0408206	0.0386337	0.0358175	0.035362	0.0351526	0.0347179	0.0348731	0.0345556	0.0344087	0.0342721	0.0335568	0.0330239	0.0333023	0.0336472	0.0346281	0.035358
0.0301262	0.0299026	0.0287099	0.0270022	0.0262601	0.0270845	0.0281229	0.0292415	0.0295956	0.030981	0.0306622	0.0304151	0.0311609	0.0314158	0.0321364	0.0319997	0.0318201	0.0308727	0.031059	0.0330435	0.0352683	0.0365077	0.0375429	0.040696	0.042255	0.0414012	0.0387606	0.0372747	0.0354765	0.0345589	0.0365383	0.0375182	0.0397826	0.0402461	0.0399695	0.0377771	0.0351957	0.0346422	0.0340852	0.0330148	0.0318864	0.0308568	0.0307679	0.0316328	0.0313161	0.0309053	0.0307081	0.0309463	0.0318401	0.0329705
0.0297616	0.0295858	0.0281686	0.0265894	0.0253076	0.0271032	0.0286112	0.0299983	0.0305257	0.0314616	0.031589	0.0301852	0.0305725	0.0305431	0.0306906	0.0303212	0.0299143	0.0294402	0.0295686	0.0312414	0.0337792	0.035348	0.0365076	0.0395255	0.0412152	0.0407013	0.0384864	0.0373392	0.0358611	0.0354897	0.0372415	0.0375922	0.0390146	0.0388301	0.039068	0.0377798	0.0355848	0.0350519	0.0343405	0.0328062	0.0308065	0.0289786	0.0294694	0.0315087	0.0311342	0.030436	0.0300729	0.0299772	0.0305667	0.0312043
0.030308	0.0296107	0.0278157	0.0257827	0.0249074	0.0275483	0.0290144	0.0304155	0.0308227	0.0319151	0.0317505	0.0297629	0.0296776	0.0294468	0.0296563	0.028697	0.0288773	0.0292241	0.0302074	0.0316884	0.0335107	0.0350837	0.0359684	0.0374214	0.0374095	0.0368822	0.0358085	0.0353178	0.0340634	0.0346414	0.036879	0.0362516	0.0369866	0.0372818	0.0387547	0.0386312	0.0370274	0.0364706	0.0355445	0.0338703	0.0319514	0.030552	0.0313546	0.0341839	0.0331694	0.0314791	0.0300032	0.0291289	0.0291675	0.0290805
0.0309352	0.0297667	0.0277645	0.0253532	0.0251067	0.0283961	0.0300934	0.031658	0.0318351	0.032502	0.0315969	0.0288217	0.0280512	0.0277503	0.0285375	0.0282641	0.0286917	0.0300792	0.0321211	0.0332697	0.0342872	0.034979	0.035672	0.0361496	0.0351279	0.0344292	0.033702	0.0339805	0.0333598	0.0338356	0.0358404	0.0352246	0.0358788	0.0361962	0.0381301	0.0396598	0.0389464	0.0382873	0.0371556	0.0351912	0.0334262	0.0320798	0.0330272	0.0359986	0.0347137	0.0327946	0.030514	0.0291034	0.0287607	0.0280666
0.031143	0.0302846	0.0287356	0.0266535	0.0270147	0.0299932	0.0308497	0.0318722	0.0318476	0.0326911	0.0313254	0.0286531	0.0278571	0.0269613	0.027468	0.0268972	0.0270867	0.0289165	0.0315432	0.0331924	0.03438	0.0353423	0.0363424	0.0364146	0.035114	0.0346176	0.0343333	0.0351434	0.0347204	0.0347797	0.0358413	0.0347507	0.0340179	0.0334121	0.0355818	0.0371469	0.0369496	0.0365252	0.0366347	0.0352693	0.0341522	0.0335282	0.034527	0.0369104	0.035133	0.0333752	0.0305075	0.0296288	0.0295704	0.0288619
0.03119	0.0309261	0.0301338	0.0285097	0.0291571	0.030985	0.0307955	0.0314336	0.0314156	0.0322898	0.0306733	0.0289737	0.0285038	0.0273958	0.0276444	0.0265228	0.0261271	0.0276445	0.0301435	0.0316897	0.0324423	0.0333551	0.0345093	0.0349869	0.0344784	0.0345931	0.0349454	0.0360145	0.0355438	0.0346221	0.0350834	0.034103	0.0330434	0.0326301	0.0346975	0.0362483	0.0366684	0.0366218	0.0371192	0.0360622	0.0355019	0.0351926	0.0360145	0.0377343	0.0355161	0.0335869	0.030749	0.0296442	0.0290325	0.0282084
0.0319814	0.0316415	0.0311234	0.0300188	0.0301986	0.0307461	0.0301461	0.0304533	0.0300031	0.0311028	0.0300193	0.0295912	0.0297085	0.0296515	0.0304489	0.0290651	0.0281632	0.0286022	0.0302443	0.0316565	0.0324356	0.0338882	0.0355761	0.0362391	0.035766	0.0350226	0.0350579	0.0355088	0.0348595	0.0333537	0.0339222	0.0338358	0.033114	0.032987	0.0347156	0.0365128	0.0373591	0.0372995	0.0377763	0.0370172	0.0362799	0.0355612	0.0360463	0.0376608	0.0358385	0.0342892	0.0319967	0.0311676	0.0301774	0.0287882
0.0321513	0.032067	0.0319701	0.0312801	0.0317206	0.0310622	0.0301606	0.0303221	0.0295587	0.0304532	0.0291603	0.0299838	0.0312731	0.0319681	0.0332886	0.0326025	0.0314299	0.0303487	0.0305194	0.0309669	0.0312949	0.03266	0.0346784	0.0354519	0.0349908	0.034079	0.0333846	0.0326016	0.0316907	0.0297999	0.0302992	0.031136	0.0313871	0.0320987	0.0331412	0.0346683	0.0359136	0.0355321	0.0361373	0.0352091	0.0344096	0.0340857	0.0341701	0.0356973	0.0344471	0.0343352	0.0336994	0.0334489	0.0327819	0.0315879
0.032875	0.0331033	0.0337188	0.0336745	0.0336183	0.0319457	0.0312991	0.0309794	0.0294063	0.0301208	0.0293084	0.0303809	0.0321833	0.033183	0.0344002	0.0337662	0.0321459	0.0309293	0.030098	0.0303466	0.0311861	0.0326066	0.0346012	0.0350804	0.0348595	0.0341231	0.0327328	0.0310916	0.0305944	0.0288824	0.0289628	0.0302678	0.0312727	0.0321449	0.0324752	0.033506	0.0351339	0.0347248	0.0349742	0.0338199	0.0326557	0.0323165	0.0320366	0.0331849	0.032454	0.0332726	0.0337821	0.0338947	0.0333454	0.0326527
0.0321329	0.0325344	0.0333523	0.0339073	0.0335963	0.0313483	0.0302396	0.0299167	0.0282543	0.0289836	0.0287888	0.0302155	0.0325234	0.0334896	0.0347235	0.0340391	0.0323016	0.0314152	0.0299474	0.0302574	0.0311506	0.0324444	0.0342148	0.0337677	0.0331349	0.0325883	0.0317376	0.0300052	0.0294328	0.0281419	0.0281602	0.0296098	0.0309405	0.0325121	0.0332702	0.0338905	0.0351548	0.0342561	0.0339377	0.032326	0.0311031	0.0312014	0.0309544	0.032007	0.0317495	0.0337645	0.0350927	0.0351437	0.0348487	0.0340644
0.031168	0.0316147	0.0330595	0.033698	0.0328987	0.0306433	0.0297591	0.0293356	0.0274846	0.0280188	0.0284999	0.0302244	0.0327538	0.0339204	0.0351082	0.0346856	0.0325503	0.0316937	0.0299534	0.029903	0.0304503	0.0315247	0.0329869	0.0321741	0.0313105	0.0309279	0.0302655	0.0280255	0.0273347	0.0260813	0.0263628	0.028136	0.0308254	0.0338809	0.0354093	0.0361102	0.0368947	0.0352451	0.0334199	0.0313029	0.0298737	0.0301186	0.0295668	0.0303813	0.0303062	0.0320995	0.0337086	0.0334605	0.0333121	0.0324978
0.0301577	0.0303925	0.0323012	0.0334811	0.0333513	0.0322109	0.0319016	0.0304527	0.0277998	0.0275405	0.0275626	0.0292861	0.0323531	0.0340318	0.0355895	0.0359658	0.0342339	0.0335064	0.031687	0.0321322	0.0326617	0.0327992	0.0335699	0.0317858	0.0300611	0.0293671	0.0287268	0.0271369	0.0266804	0.0260272	0.0266328	0.0284056	0.0317328	0.0349502	0.0369561	0.0373863	0.0375917	0.0354031	0.0331991	0.0318502	0.0305278	0.0307777	0.0297057	0.0298951	0.0294966	0.0305211	0.0323643	0.0327904	0.0331143	0.0321878
0.0281266	0.0284451	0.0306688	0.0320436	0.0330721	0.0331222	0.0333327	0.0318009	0.0291669	0.0281724	0.0270266	0.027832	0.0299954	0.031379	0.0328706	0.0339097	0.0330672	0.0332571	0.0318623	0.0321259	0.0325049	0.0319072	0.0321134	0.0303532	0.0287825	0.0284741	0.0283848	0.0276075	0.0270651	0.0265815	0.02734	0.0283515	0.0312102	0.0342616	0.0363936	0.0363055	0.0361156	0.0342799	0.032238	0.0314479	0.0305297	0.0314237	0.0306818	0.0305904	0.029989	0.0302627	0.0318791	0.0321028	0.0322272	0.0311214
0.0270885	0.0267471	0.0289775	0.0308344	0.0322077	0.0331954	0.0338039	0.032486	0.0300979	0.0288151	0.0277665	0.0281558	0.0296826	0.030719	0.0316785	0.0324238	0.031665	0.031902	0.0304926	0.031083	0.0318157	0.0312821	0.0311305	0.0297814	0.0285281	0.0282067	0.0285052	0.028589	0.0284519	0.0273953	0.0276262	0.0273735	0.0292005	0.0317297	0.0341084	0.0345585	0.034848	0.0339109	0.0324686	0.0324738	0.0318989	0.032553	0.031502	0.0314224	0.0301513	0.0292389	0.0299308	0.0299865	0.0298374	0.0283055
0.0257634	0.0245411	0.0260843	0.0278578	0.0299847	0.0322021	0.0334546	0.0330865	0.0313175	0.0295525	0.0280315	0.0278102	0.029134	0.0306267	0.0318596	0.0331765	0.0330023	0.0329876	0.031089	0.0310184	0.0316036	0.0311175	0.0304042	0.029207	0.0284477	0.0277242	0.0280226	0.0283918	0.0286365	0.0278148	0.0275508	0.0267182	0.0274492	0.0293045	0.0315528	0.0323881	0.0329644	0.0326708	0.0317848	0.0323178	0.0318734	0.0327762	0.0320184	0.0320529	0.0304911	0.0287586	0.0293338	0.0286749	0.0282837	0.0271233
0.0269975	0.0250416	0.0259818	0.0271403	0.0293909	0.0314659	0.0338054	0.0338058	0.032448	0.0303809	0.0285921	0.027823	0.0282876	0.0297526	0.0309446	0.0325001	0.032689	0.0327566	0.0309829	0.0310695	0.0316196	0.0315158	0.0302441	0.0287798	0.0283191	0.0269675	0.0271809	0.0278467	0.0288515	0.029159	0.0286982	0.0280306	0.0275509	0.0285552	0.0299937	0.0302999	0.0308127	0.0310618	0.0312124	0.0322675	0.0321848	0.0335786	0.0332086	0.0331883	0.0310496	0.0285099	0.0288643	0.0279746	0.027842	0.0274405
0.0277445	0.0249039	0.0245841	0.025365	0.0276991	0.0299627	0.0330638	0.0336801	0.0335483	0.0321369	0.0302082	0.0290179	0.0292823	0.030431	0.030948	0.0315281	0.0322408	0.0321634	0.0299778	0.0304165	0.031212	0.0315749	0.0302591	0.0289895	0.0292533	0.028285	0.0287328	0.029528	0.0308059	0.031392	0.0306028	0.0298024	0.0287136	0.0294099	0.0301185	0.0302269	0.030692	0.0310956	0.0315177	0.0324671	0.0323902	0.0340549	0.033594	0.0334324	0.0314229	0.0290725	0.0292518	0.0282707	0.0283229	0.0283913
0.0276285	0.0247608	0.0242781	0.0250223	0.0268792	0.0286035	0.0315579	0.0331516	0.0350037	0.0348661	0.0335674	0.0325715	0.0320855	0.0323312	0.0314488	0.0310414	0.0312081	0.0305292	0.0285959	0.0280309	0.0284698	0.0292946	0.0282275	0.0270483	0.0272983	0.0274035	0.0280457	0.0286174	0.0299366	0.0309712	0.0300782	0.0294539	0.0284654	0.0294752	0.0305868	0.0304813	0.0306937	0.0308154	0.0304725	0.0303149	0.0298323	0.0318533	0.0320156	0.0319655	0.0304306	0.0285467	0.0284629	0.0275218	0.0278407	0.0286734
0.0285457	0.0256103	0.0246392	0.0246433	0.0260463	0.0276013	0.0307289	0.0325048	0.0355158	0.0360202	0.0348719	0.0341354	0.0336888	0.0332331	0.0316117	0.0309858	0.0312801	0.0300347	0.0286049	0.0282743	0.0280891	0.0287469	0.0277738	0.0267634	0.0267339	0.0274015	0.0280246	0.0279066	0.028389	0.0290767	0.0277207	0.027823	0.0276671	0.0297604	0.0315567	0.0318677	0.0326482	0.0321825	0.0312422	0.0304295	0.0294912	0.03069	0.029908	0.0290587	0.0274693	0.0255831	0.0254988	0.0248148	0.0256298	0.0271888
0.0282686	0.0257718	0.0248969	0.0248704	0.0265782	0.0284117	0.0316772	0.0332539	0.0367535	0.0377569	0.0363067	0.0354693	0.0346123	0.0339297	0.0322232	0.0313586	0.0322558	0.0317863	0.0313996	0.0313204	0.0311281	0.0317937	0.0305968	0.0293247	0.0287938	0.0294914	0.0296696	0.0292052	0.0290624	0.0297762	0.0286008	0.0292731	0.0298938	0.0321189	0.0334454	0.0330712	0.0335685	0.0324754	0.031292	0.0304472	0.0292368	0.0297537	0.0286594	0.0273697	0.0255654	0.0235796	0.0236632	0.023147	0.0238858	0.0256003
0.0278185	0.0263186	0.0262172	0.0268192	0.0285266	0.030131	0.0328691	0.0333545	0.0362784	0.037367	0.0365456	0.0360447	0.0347273	0.0336018	0.031736	0.0307534	0.0315245	0.0316296	0.0324261	0.0328943	0.0326043	0.0330451	0.0321062	0.0313623	0.0308407	0.0321292	0.0321925	0.0313157	0.0308517	0.0306464	0.0293605	0.0295901	0.0303239	0.0322855	0.0325465	0.0320002	0.0321015	0.0307953	0.0299684	0.0294036	0.0282098	0.0281367	0.0275387	0.0267881	0.0251947	0.02342	0.0236231	0.0231836	0.0234544	0.0245473
0.0268102	0.0255579	0.0261025	0.027307	0.0292312	0.0312979	0.0339375	0.0340335	0.0359258	0.0376012	0.037405	0.0369099	0.0357813	0.0349402	0.0329874	0.0307765	0.0309043	0.0309918	0.0317605	0.0321901	0.0327159	0.0334332	0.0328754	0.0325661	0.0318904	0.0334543	0.0331395	0.0318168	0.0309537	0.0304804	0.0291225	0.0286352	0.0298293	0.031828	0.0317932	0.0316047	0.0321164	0.0305888	0.0294999	0.0290771	0.0274829	0.0259216	0.0250317	0.0246161	0.0231625	0.0210496	0.0210709	0.0211256	0.0211095	0.0218214
0.0259262	0.0252582	0.0260862	0.0274284	0.029677	0.031542	0.0338165	0.0337271	0.0344817	0.0357719	0.0357252	0.0351231	0.0338167	0.0336832	0.0326112	0.0309223	0.0306483	0.0311605	0.0317432	0.0313366	0.0316404	0.031814	0.0313572	0.0310843	0.0304554	0.031651	0.03098	0.0298244	0.0293268	0.0293593	0.0282666	0.0279213	0.0290669	0.0306124	0.030507	0.030503	0.031559	0.0304532	0.029619	0.029206	0.0274315	0.0256572	0.024756	0.0247467	0.0240966	0.0221295	0.0221966	0.0221985	0.0222484	0.0225848
0.0250951	0.0255898	0.026771	0.0282935	0.0307489	0.0324345	0.0340386	0.0331754	0.0323138	0.0330238	0.0325474	0.0313995	0.0303981	0.0306366	0.0304006	0.0288378	0.0290077	0.030245	0.0301787	0.0301197	0.0306325	0.0311305	0.0313767	0.0319327	0.032231	0.0328196	0.0320257	0.0305304	0.0295221	0.0289515	0.0280044	0.027678	0.0283019	0.0292825	0.0289544	0.0292597	0.0307618	0.0298532	0.0297729	0.029665	0.027818	0.0261782	0.0245591	0.0247356	0.0248126	0.0233031	0.0236076	0.0235583	0.0238828	0.0239759
0.0243416	0.0258302	0.0279692	0.0297555	0.0318533	0.0328972	0.0337347	0.0326109	0.0311446	0.0322781	0.0324265	0.0312069	0.0300316	0.0300498	0.0297946	0.0277859	0.0275067	0.0289495	0.0281818	0.0279741	0.0287488	0.0294338	0.0302525	0.0312314	0.0322455	0.0326038	0.0319575	0.030715	0.0299909	0.0297618	0.0290902	0.0282518	0.0284025	0.0292594	0.0292003	0.0295083	0.0311066	0.030416	0.0301374	0.029561	0.027656	0.0270912	0.0261274	0.0271059	0.027742	0.0264074	0.0263868	0.0259493	0.026301	0.0264593
0.0231945	0.0242547	0.0260634	0.0279368	0.0296069	0.0299523	0.0304854	0.0298106	0.0290713	0.0304354	0.0310121	0.0302694	0.0291323	0.0291117	0.028087	0.025797	0.0251756	0.0259749	0.0246882	0.0247136	0.0257991	0.0268809	0.028224	0.0296304	0.0307119	0.0302235	0.0296451	0.0282224	0.0276547	0.0276454	0.027566	0.027086	0.0270742	0.0284258	0.0292358	0.0300035	0.0316168	0.0310258	0.0302005	0.0286075	0.0260309	0.0261225	0.0255359	0.0270594	0.0288877	0.0283934	0.0287387	0.0281023	0.0289701	0.0292982
0.0227694	0.0231525	0.0245994	0.0263371	0.0273533	0.0275241	0.0277062	0.0274831	0.0275383	0.0293484	0.030178	0.0295903	0.0290081	0.0287324	0.0271546	0.0246666	0.0243662	0.0250586	0.0237752	0.024394	0.0258798	0.0270654	0.0283682	0.0292117	0.0295632	0.028003	0.0274394	0.0264789	0.0259322	0.0267321	0.0273247	0.0270341	0.026619	0.0277532	0.0292128	0.0297439	0.031117	0.0309798	0.0299585	0.0280895	0.0252969	0.0257265	0.0251858	0.0265427	0.0286714	0.0289441	0.0295107	0.0289781	0.030015	0.0303921
0.0223456	0.0226466	0.0234708	0.0250668	0.0257417	0.0254689	0.0251245	0.0247755	0.0256132	0.0274289	0.0288137	0.0287207	0.0285789	0.0284488	0.0269698	0.025107	0.025198	0.0262092	0.0253705	0.0260487	0.0266111	0.0276311	0.0287702	0.029377	0.0298354	0.0282848	0.0285513	0.0275918	0.0270201	0.0274693	0.0282569	0.0279107	0.0269478	0.0280276	0.0292192	0.0294401	0.0297895	0.0297221	0.0286357	0.0268463	0.0243352	0.0253149	0.0252437	0.0264614	0.0286466	0.0293473	0.0304242	0.0296856	0.0304932	0.0311109
0.0224589	0.0224917	0.0229636	0.0247515	0.0252896	0.0248192	0.0240737	0.0239977	0.0252879	0.0273397	0.0290312	0.02905	0.0289908	0.0284991	0.0271101	0.0252552	0.0254035	0.0264092	0.0258664	0.0264922	0.026525	0.0278709	0.029255	0.0296798	0.0299105	0.0282874	0.0293034	0.0281856	0.0270297	0.0274495	0.028474	0.0280305	0.0271592	0.0287305	0.0301495	0.030373	0.0298779	0.0300507	0.0288446	0.0273294	0.0253986	0.0261695	0.0264549	0.0272911	0.0286782	0.02965	0.0311593	0.031252	0.0319898	0.0328378
0.0222336	0.0216561	0.0216675	0.0233751	0.0244002	0.024151	0.0238265	0.0235984	0.0251444	0.0272583	0.0290868	0.0293089	0.0296817	0.0303141	0.0290047	0.0272547	0.0274046	0.0281008	0.0273119	0.0269646	0.0263801	0.0272072	0.0278917	0.0280624	0.0282565	0.0270049	0.0283782	0.0281608	0.0273178	0.0281146	0.0292636	0.0287241	0.0284951	0.0297773	0.0311455	0.0317785	0.0311688	0.0318294	0.0304138	0.028999	0.0271741	0.0271744	0.0276594	0.0284287	0.0293426	0.0306018	0.0326948	0.0333829	0.0342658	0.0354228
0.0206847	0.0198141	0.0195722	0.021664	0.0230813	0.0232657	0.0232654	0.0235432	0.0256504	0.0275591	0.0289714	0.0291872	0.0300926	0.0313692	0.0300135	0.0284906	0.0288979	0.0290249	0.0272195	0.025981	0.0248098	0.0253279	0.0254657	0.0258381	0.0263229	0.0253443	0.0264234	0.0265451	0.0257434	0.0260044	0.0274022	0.0273856	0.0280365	0.0287301	0.029851	0.0305749	0.0295084	0.0306828	0.0300548	0.0295727	0.0287754	0.0284845	0.028596	0.0290196	0.0298125	0.0313339	0.0338495	0.0353283	0.0361589	0.0367465
0.0222138	0.0217518	0.0217402	0.0230429	0.0240927	0.0241214	0.0240109	0.0245574	0.0265381	0.0284977	0.029714	0.0299251	0.0313835	0.0321086	0.0309975	0.0299635	0.0303687	0.0301731	0.0281167	0.026895	0.0254585	0.0257293	0.0255699	0.0255746	0.0254742	0.0246091	0.0254542	0.0257181	0.0253544	0.0260764	0.027563	0.0276661	0.0284579	0.0285791	0.0293577	0.030039	0.0292533	0.0305625	0.0299627	0.0299823	0.029671	0.0297925	0.0301732	0.0311126	0.0324934	0.0340485	0.0365168	0.0376214	0.0380762	0.0381515
0.0237402	0.0229416	0.0226751	0.0235351	0.0246137	0.0247385	0.0252852	0.0260248	0.0277599	0.0288727	0.0290989	0.0288101	0.0301548	0.030699	0.030121	0.0299792	0.0303953	0.0300609	0.0276293	0.0264903	0.0247121	0.0248646	0.0245421	0.0243404	0.02411	0.0233513	0.0242763	0.0247388	0.0251317	0.0259431	0.0273553	0.0278072	0.0285908	0.0284322	0.0294801	0.0311233	0.0312018	0.0321831	0.0317556	0.031502	0.0307457	0.030247	0.0305042	0.0321071	0.0336537	0.0354742	0.038137	0.0393225	0.0396463	0.0396632
0.0255919	0.0239373	0.0233653	0.0238636	0.0244794	0.0247124	0.0257097	0.0265874	0.0278421	0.0283369	0.0278869	0.0273638	0.0286215	0.0289324	0.028232	0.028835	0.0296074	0.0293876	0.0268155	0.0262086	0.0253411	0.0255758	0.0248925	0.0245165	0.0241714	0.022668	0.022691	0.0228945	0.0240257	0.0252754	0.0267976	0.0274837	0.0281476	0.0272865	0.0281567	0.0299821	0.0307757	0.0324529	0.0324181	0.032183	0.031447	0.031097	0.0315034	0.0332594	0.0351177	0.0378627	0.0406428	0.0413865	0.0417879	0.0418831
0.0265997	0.0248702	0.024406	0.0246342	0.0248684	0.0250639	0.0260818	0.0264043	0.026673	0.0268313	0.0265875	0.0264668	0.0279297	0.0278668	0.027045	0.0278659	0.0284652	0.0280992	0.0258002	0.0260586	0.026018	0.0261282	0.0252736	0.0247569	0.024614	0.0230736	0.0224643	0.0222714	0.0239735	0.025333	0.0263333	0.0271183	0.0275542	0.0261931	0.0264065	0.0281318	0.0291394	0.0306288	0.0312549	0.0317072	0.0311886	0.0307581	0.0310405	0.0325804	0.0339675	0.036698	0.0398697	0.0409876	0.0419162	0.042642
0.0266554	0.0248802	0.0245564	0.024845	0.0244001	0.0243112	0.0251728	0.0259795	0.0261894	0.0264713	0.0263454	0.0263928	0.0276906	0.0265933	0.0258034	0.0265589	0.0270191	0.026369	0.0241744	0.025008	0.0252846	0.0257001	0.0254701	0.0249741	0.0249745	0.0234307	0.0224018	0.0213466	0.0226633	0.024035	0.0251614	0.0264465	0.0267905	0.0258128	0.0258489	0.0270524	0.0271648	0.0283334	0.0295269	0.0305624	0.0305202	0.0303786	0.0310389	0.0327799	0.0344678	0.0371502	0.0404087	0.0422132	0.0432052	0.0434753
0.0265728	0.0255788	0.0259847	0.026515	0.0263495	0.0262591	0.0269574	0.0265421	0.0252867	0.0250129	0.024308	0.0247984	0.0262825	0.025716	0.0255386	0.0266497	0.0268711	0.0258062	0.0239929	0.0252605	0.0260496	0.0270579	0.0275255	0.026483	0.026	0.0240068	0.0226816	0.0210388	0.0220191	0.0238167	0.0252771	0.0268675	0.0271179	0.0266957	0.0273719	0.0287013	0.0283395	0.0290821	0.0299743	0.0307883	0.0300226	0.029443	0.0307585	0.0328817	0.0352363	0.0381637	0.0416464	0.0443736	0.0456662	0.0465768
0.0247288	0.0244122	0.0256105	0.0265871	0.0268229	0.0267491	0.0275296	0.0265684	0.0249151	0.0247253	0.0238795	0.0244385	0.0255478	0.0254609	0.0251818	0.025886	0.0261404	0.0247853	0.0230072	0.0240866	0.0250043	0.0259268	0.0266557	0.0262713	0.0263025	0.0244463	0.0230842	0.0217708	0.0219362	0.0229566	0.0242951	0.0259386	0.0264002	0.0260552	0.0273949	0.0290055	0.028576	0.0294544	0.0308511	0.0320395	0.0314997	0.0306229	0.0320074	0.0338053	0.0357764	0.0386506	0.0418596	0.0451261	0.0468236	0.0486218
0.0227616	0.0236488	0.0257066	0.0270113	0.0273921	0.026791	0.0268778	0.0255445	0.0241339	0.0247908	0.024348	0.0253473	0.0263627	0.0265783	0.0256266	0.0254165	0.0254326	0.0236883	0.0220909	0.0225034	0.023882	0.0248293	0.0256762	0.0262076	0.0262991	0.025109	0.0234413	0.0222752	0.0221135	0.0227903	0.0243653	0.0260878	0.026843	0.0266698	0.0275477	0.0279831	0.0271195	0.0276128	0.0292547	0.0309248	0.0314565	0.0321651	0.0339978	0.0356272	0.0373454	0.0396406	0.0420285	0.0445814	0.0473019	0.050525
0.0204487	0.0226842	0.0255995	0.0274394	0.0281317	0.0273137	0.0269906	0.0251399	0.0240591	0.0253638	0.0255129	0.0268225	0.0276787	0.02766	0.0262719	0.0250125	0.0243021	0.0223388	0.0212916	0.0218135	0.023241	0.0245175	0.0255092	0.0260814	0.0256128	0.0247439	0.023054	0.0220878	0.0222367	0.0230946	0.0248319	0.0266122	0.027546	0.0277063	0.0285408	0.028845	0.0280725	0.0278743	0.0298429	0.0323631	0.0336221	0.0345433	0.0362995	0.037634	0.0387908	0.0399471	0.0413757	0.0444003	0.0478443	0.0525807
0.0194714	0.0219055	0.0248299	0.0262345	0.0267137	0.0263055	0.0265014	0.0247346	0.0245347	0.0261233	0.0262742	0.0274122	0.0278509	0.0281697	0.0267325	0.0252786	0.0245852	0.0227742	0.022172	0.0224612	0.0238341	0.0251572	0.0257757	0.0260048	0.0252297	0.0248524	0.0237444	0.0234201	0.024307	0.0255434	0.0276611	0.0290865	0.029704	0.0298033	0.0299884	0.0299285	0.0289526	0.0282319	0.0296494	0.0318945	0.0334332	0.0348598	0.0370926	0.0388069	0.0406342	0.042083	0.0431154	0.0454582	0.0488665	0.0544486
0.0208274	0.023131	0.0255035	0.0264326	0.0265623	0.0264147	0.0267469	0.0247398	0.0248168	0.0269204	0.0271005	0.0279118	0.0279089	0.0288451	0.0274989	0.0256544	0.024699	0.0231585	0.0231841	0.023263	0.0246757	0.0257559	0.0261306	0.0258303	0.0245052	0.0240746	0.0232214	0.0234376	0.0254113	0.0270708	0.0293332	0.0305359	0.0314465	0.0315856	0.031653	0.0319742	0.0310985	0.0298088	0.0302154	0.0320958	0.0333127	0.0347395	0.0376818	0.039708	0.04206	0.0446908	0.0460433	0.0475123	0.0501694	0.0562194
0.0219217	0.0232942	0.024592	0.0247995	0.0244258	0.0243848	0.0249334	0.0241655	0.0251902	0.027954	0.0285375	0.0291619	0.028863	0.0297088	0.0284515	0.0264227	0.0256547	0.0242946	0.0241333	0.0233999	0.0243288	0.0245081	0.0246388	0.0244737	0.023739	0.0238605	0.0236247	0.0244151	0.0264367	0.0279944	0.029498	0.0300794	0.030619	0.0305952	0.0307344	0.0315306	0.0313781	0.0303802	0.0305677	0.0321401	0.0327847	0.0343304	0.0372074	0.0391868	0.0422806	0.0460005	0.0483935	0.0495587	0.0516718	0.0575812
0.0227828	0.023734	0.0237703	0.0234469	0.0228434	0.023236	0.0238298	0.0234267	0.0249563	0.0276136	0.0282927	0.0285891	0.0287756	0.030046	0.0290114	0.0273328	0.0265205	0.0256531	0.0248902	0.0238263	0.0246327	0.0244262	0.0244231	0.0235582	0.0232233	0.0235663	0.0233264	0.0239235	0.0260493	0.0282486	0.0297813	0.0300132	0.0303768	0.0306439	0.0303673	0.0305654	0.0303243	0.0300445	0.0304689	0.0315136	0.0318724	0.0334853	0.0360717	0.0380181	0.0415149	0.0452665	0.0480276	0.0493089	0.0505671	0.0553807
0.0240753	0.0245945	0.0241861	0.0233746	0.0224391	0.0224951	0.0226776	0.0228399	0.024393	0.0270175	0.0284015	0.0294162	0.0301372	0.0311833	0.0304659	0.0286794	0.0275505	0.026819	0.0257448	0.0252892	0.0263538	0.0263635	0.0261725	0.0245548	0.0244964	0.0242413	0.0238936	0.0243375	0.0265476	0.0291057	0.0303751	0.0304973	0.0308403	0.0314468	0.0314407	0.0315016	0.0310891	0.0310636	0.0311133	0.031565	0.0310737	0.0323227	0.0345163	0.0365786	0.0402468	0.0438766	0.0472789	0.0487726	0.0492906	0.0523862
0.0254178	0.0248825	0.0239947	0.0226887	0.0213524	0.0211967	0.0213218	0.0228346	0.0244258	0.0272146	0.0292786	0.0303351	0.0309537	0.0311795	0.0304316	0.0293743	0.0286658	0.0286355	0.0274659	0.0267376	0.027535	0.026645	0.0262588	0.0249241	0.025442	0.0254648	0.0248991	0.0248235	0.0262185	0.0283016	0.0292955	0.0293482	0.029766	0.030878	0.0311873	0.0308004	0.030235	0.0301894	0.0300391	0.0294914	0.0283179	0.0297903	0.0319333	0.0339841	0.0376685	0.0411576	0.0448125	0.0463245	0.0466208	0.0484623
0.0261083	0.0257082	0.0247735	0.0237476	0.022269	0.0215594	0.0211616	0.0231775	0.0245774	0.02739	0.0300641	0.0307395	0.0307725	0.0300155	0.0292839	0.0285872	0.0282828	0.0292282	0.0287896	0.0283627	0.0290348	0.0276777	0.0266729	0.0249092	0.0249762	0.0248938	0.0242981	0.0246326	0.0261088	0.028476	0.0292784	0.0291688	0.0295192	0.0303197	0.0303753	0.0292933	0.0286943	0.0287199	0.0289088	0.0289855	0.0283045	0.0298459	0.0312149	0.0321324	0.0345545	0.0368047	0.0401879	0.0422766	0.0430703	0.0445117
0.0239539	0.0240852	0.0240596	0.0237569	0.0229325	0.0227041	0.0224887	0.0244978	0.0253239	0.0272932	0.0301009	0.030807	0.0308649	0.0296932	0.0289466	0.0284604	0.0282189	0.0291783	0.0287166	0.0286316	0.0290435	0.027699	0.0263797	0.024504	0.0245329	0.0244543	0.0243132	0.0249704	0.0262987	0.0292489	0.0304282	0.0302131	0.0303135	0.0307456	0.0298948	0.0277585	0.0271519	0.027481	0.0284265	0.0297327	0.0301539	0.0316689	0.0313733	0.0308252	0.0311724	0.0315174	0.0341945	0.0370607	0.0391283	0.0406868
0.0240892	0.0244929	0.0246902	0.0248752	0.0240215	0.0237826	0.0236501	0.0249751	0.0252825	0.0267177	0.0292071	0.0293361	0.0292084	0.0283513	0.0281619	0.0280392	0.0279614	0.0291107	0.0287821	0.0287162	0.0290457	0.027976	0.0268642	0.0252791	0.0253445	0.0253824	0.0246906	0.0250277	0.0261439	0.0293169	0.0316097	0.0319668	0.0326038	0.0329643	0.0312051	0.0277477	0.0259211	0.0256192	0.0267947	0.0287098	0.0298843	0.0314205	0.0309956	0.0303894	0.0293479	0.0289701	0.0310632	0.0338823	0.0361911	0.0371537
0.0246904	0.0246574	0.0251691	0.0259327	0.0255946	0.0255265	0.0256924	0.0268638	0.0265786	0.0274055	0.0288255	0.0284755	0.0280146	0.0272352	0.027646	0.0282593	0.0290309	0.0301942	0.0302076	0.0298966	0.0292064	0.0275258	0.0263411	0.025219	0.0251569	0.0255206	0.0251269	0.0255139	0.0258775	0.0284088	0.0310001	0.031618	0.0326084	0.0330798	0.0319726	0.0288667	0.0267691	0.0258889	0.0264956	0.0285283	0.0293667	0.0300649	0.0290859	0.0284985	0.0273799	0.0272419	0.0300862	0.0337169	0.0367305	0.037346
0.0239601	0.024151	0.0246799	0.0257415	0.0256092	0.0262733	0.0270757	0.0281485	0.0281949	0.0288962	0.029788	0.0285634	0.0280715	0.0274845	0.0277319	0.0285182	0.0292477	0.0298744	0.0294132	0.0287134	0.0274823	0.0255231	0.0247397	0.0243597	0.0244483	0.0248646	0.0244314	0.0249716	0.0250311	0.0271449	0.0296804	0.0303491	0.0315908	0.0315972	0.0304782	0.0278559	0.0263293	0.0259707	0.0262347	0.0285043	0.0296432	0.0294494	0.0279778	0.0274545	0.0274303	0.0278862	0.0303816	0.0340705	0.0370746	0.037668
0.0245516	0.0251674	0.0256492	0.0267247	0.0266817	0.0271452	0.0276642	0.0280761	0.0280761	0.0286991	0.0289961	0.0274956	0.027134	0.0270865	0.0272341	0.0277723	0.0282544	0.0288074	0.0280955	0.0270755	0.0259296	0.024531	0.0243487	0.0241438	0.0243135	0.0246998	0.0243269	0.0254702	0.0257844	0.0274794	0.0296357	0.0300931	0.0307359	0.0296444	0.0284864	0.026374	0.0251613	0.0250069	0.0250443	0.0272696	0.0281536	0.0275833	0.025769	0.0255176	0.0262083	0.0274183	0.0299249	0.0333849	0.0365575	0.0371841
0.0253922	0.0254888	0.0252207	0.0256737	0.0258854	0.0263912	0.0265599	0.0272942	0.0280283	0.0290934	0.0296457	0.0285285	0.028742	0.0284947	0.0280127	0.0279219	0.0273933	0.0270584	0.0252249	0.02362	0.0224638	0.0218872	0.0226315	0.0238249	0.0247891	0.0254891	0.0249063	0.0253438	0.0251728	0.0257692	0.027768	0.0282815	0.0288298	0.0281636	0.028092	0.0270792	0.0263648	0.0265882	0.0265511	0.0276764	0.0275414	0.026348	0.0245642	0.0243199	0.0253952	0.0271466	0.0287891	0.0313833	0.0337378	0.0340674
0.0265498	0.0266046	0.0253644	0.0251288	0.0251367	0.0249192	0.0241717	0.0256836	0.0273464	0.0291538	0.030296	0.0300144	0.0302511	0.0294066	0.0288493	0.0283021	0.0269219	0.0261343	0.0242615	0.0225424	0.0216037	0.0219061	0.0234342	0.0249362	0.0260723	0.0267882	0.0262539	0.025871	0.0253408	0.0251169	0.0261574	0.0266448	0.0270781	0.0268696	0.0271418	0.0269126	0.0266265	0.0264838	0.0258899	0.0259949	0.0256784	0.0242928	0.023018	0.0227426	0.0243848	0.0262857	0.0269386	0.0287137	0.0302749	0.03118
0.026474	0.0268089	0.0259454	0.0258707	0.0259776	0.0254621	0.0240622	0.0258238	0.0275611	0.029356	0.0311147	0.0316056	0.0321014	0.0309529	0.0303232	0.0291767	0.0268489	0.0257261	0.0239119	0.0225422	0.0216415	0.0225008	0.0239591	0.025387	0.0263495	0.0269125	0.0269435	0.026389	0.0262332	0.0254127	0.0255117	0.0253051	0.0256518	0.0254882	0.0257395	0.0265583	0.0268245	0.0271603	0.0264561	0.0265221	0.0260774	0.0243774	0.0230512	0.022186	0.0234472	0.0246903	0.0246014	0.0257152	0.0267219	0.0281937
0.0266094	0.027238	0.0265396	0.0264738	0.0263484	0.0257253	0.0237814	0.0254347	0.0269059	0.0283903	0.0302151	0.0310027	0.0320253	0.0314494	0.0318833	0.0305757	0.0277228	0.0261191	0.023879	0.0218491	0.0207422	0.0222227	0.023759	0.025251	0.0266171	0.0272006	0.0273898	0.0266401	0.0268611	0.0258381	0.0254787	0.0252043	0.0250916	0.0246632	0.0244979	0.0256867	0.026141	0.0264004	0.0259571	0.0260961	0.0258448	0.0247929	0.0246274	0.0240772	0.0252676	0.0259493	0.0244476	0.0236565	0.0232907	0.0247639
0.0281421	0.0284495	0.0276004	0.0276609	0.0275725	0.0270164	0.0249051	0.0264046	0.0276064	0.0289223	0.0307782	0.0313627	0.0328326	0.0329239	0.0336257	0.0320871	0.0290069	0.0278622	0.0253591	0.0230482	0.0216006	0.0225965	0.0238113	0.0252972	0.0269462	0.0276643	0.0281484	0.0272182	0.0272075	0.0259159	0.025624	0.0252138	0.0246098	0.0243351	0.0239427	0.0249078	0.0250197	0.0253558	0.0253186	0.02525	0.0246981	0.0243173	0.0253193	0.0248881	0.0255276	0.02529	0.0235009	0.0219139	0.0207016	0.0223862
0.0268174	0.0274644	0.0269575	0.0276403	0.0280379	0.0282572	0.0265337	0.0276488	0.0286998	0.0298117	0.032045	0.0326016	0.0345244	0.0353591	0.036084	0.033792	0.0304353	0.0289844	0.0262366	0.0237237	0.0217888	0.0224358	0.0227623	0.0246558	0.0264212	0.0274188	0.0285128	0.0277685	0.0283451	0.0273457	0.0275455	0.0272621	0.0267797	0.0264734	0.0252521	0.0256099	0.0253326	0.0255946	0.0254728	0.025513	0.0253499	0.0252643	0.0265122	0.0260563	0.0265133	0.025435	0.0233388	0.0207831	0.0189379	0.0203484
0.0256016	0.0272169	0.0274424	0.0290211	0.0293466	0.0296256	0.0286169	0.0287356	0.0289869	0.0298947	0.0321044	0.0330539	0.0353034	0.0376409	0.0384554	0.0356485	0.0329178	0.031254	0.0287153	0.0257961	0.0239359	0.0239626	0.023239	0.0244423	0.0257023	0.0266949	0.0281149	0.0281541	0.0292318	0.0285594	0.0287655	0.0281798	0.0273131	0.0260074	0.0239401	0.0236776	0.0233166	0.0234959	0.0234168	0.0242416	0.0247955	0.0253948	0.02646	0.0263267	0.0267385	0.0253366	0.0239035	0.0218343	0.0206393	0.0220918
0.0252021	0.0273082	0.0281685	0.0301022	0.0304902	0.030781	0.0305076	0.0298131	0.0299844	0.0314465	0.0340561	0.0355746	0.0381958	0.0409732	0.0406398	0.0367339	0.0340863	0.0319465	0.0291997	0.0260569	0.0244091	0.0238873	0.02238	0.0234328	0.0246339	0.0261895	0.0278072	0.0287661	0.0301989	0.0296029	0.0296286	0.0284869	0.0272129	0.0254468	0.0235379	0.0230974	0.0230299	0.0236185	0.0235474	0.0243869	0.0245909	0.0254119	0.0260809	0.0258558	0.0263528	0.025196	0.0248832	0.0235659	0.0226984	0.0234202
0.023863	0.0260901	0.0270118	0.0289274	0.0299921	0.0308697	0.0312543	0.0310316	0.0315813	0.0336596	0.0359458	0.0382339	0.0408786	0.0431073	0.0419089	0.0368751	0.0341028	0.0304666	0.0277465	0.025194	0.0241709	0.0236865	0.0225571	0.023435	0.0238992	0.0250178	0.0262687	0.0273423	0.0281765	0.0283296	0.0288147	0.0285071	0.027618	0.026065	0.0243186	0.0230259	0.0229183	0.0228304	0.0224935	0.0234508	0.0238659	0.0247717	0.0252952	0.0255295	0.0261232	0.0253833	0.0258632	0.0249333	0.0239791	0.0235762
0.0220994	0.0243465	0.0255931	0.0276597	0.0288094	0.0301555	0.0313191	0.0318571	0.0327174	0.0349764	0.037926	0.0409852	0.0430942	0.0442003	0.0418788	0.0365138	0.0332529	0.0288845	0.027238	0.0266469	0.0267043	0.0260116	0.0249397	0.0250545	0.0239178	0.0238302	0.024966	0.0262824	0.0267951	0.0276877	0.0286976	0.0285303	0.0276937	0.0262224	0.0245925	0.0227845	0.0223295	0.022033	0.0219413	0.0230063	0.0233088	0.023789	0.0239474	0.0239279	0.0239044	0.0239229	0.0254271	0.0255868	0.025194	0.0248788
0.0217114	0.0236143	0.0249061	0.0267674	0.0278748	0.0290434	0.0302113	0.0313078	0.031888	0.0338964	0.0366931	0.0406216	0.0425451	0.0425627	0.0408458	0.0362152	0.0331679	0.0281968	0.0271228	0.0273854	0.0272564	0.0264002	0.025464	0.0249182	0.0233346	0.0228907	0.0239083	0.0249734	0.0249338	0.0259493	0.0265752	0.0269054	0.0267491	0.0256834	0.0246824	0.0229336	0.0225513	0.0220082	0.0223733	0.0239942	0.0243069	0.024868	0.0252087	0.0252563	0.0243906	0.0247656	0.0265745	0.0266321	0.0258284	0.0251432
0.0239087	0.0253409	0.0260342	0.0270844	0.0274658	0.0283065	0.0289593	0.0305665	0.0314028	0.0333745	0.0363397	0.0401144	0.0420656	0.0411968	0.0396114	0.0356359	0.0323995	0.0278424	0.0270631	0.0275119	0.0277768	0.0268711	0.0262582	0.0251583	0.0243263	0.024049	0.0244646	0.024996	0.0240338	0.0242854	0.0234281	0.0236918	0.0239272	0.0232756	0.0230545	0.021804	0.0217804	0.021524	0.0223572	0.0240513	0.0244581	0.0251458	0.0256759	0.0256069	0.0240642	0.0248438	0.0264919	0.0266039	0.0261091	0.0259053
0.0237816	0.0249729	0.0252722	0.0255136	0.0256255	0.0264325	0.0264104	0.028288	0.0298693	0.0319421	0.0351681	0.0382971	0.0400917	0.0381296	0.0362705	0.03302	0.0294315	0.0255455	0.0248727	0.0256889	0.0262945	0.0259779	0.0261368	0.0255829	0.0254732	0.0254533	0.0254807	0.0253081	0.0238473	0.0233304	0.021514	0.0217396	0.0223452	0.022246	0.0221376	0.0212137	0.0212759	0.0209026	0.0216472	0.023147	0.0240239	0.0244539	0.0251841	0.0251361	0.0238401	0.0249259	0.0259199	0.0258512	0.025101	0.0251483
0.0223811	0.0236455	0.0236317	0.0235862	0.0236903	0.024681	0.0244201	0.0263583	0.0278247	0.0290698	0.0315562	0.0333439	0.0347592	0.0326337	0.0321704	0.0308615	0.0282445	0.0255656	0.0251759	0.0257188	0.0258627	0.0256722	0.0258139	0.0254772	0.025607	0.0260816	0.0262319	0.0256661	0.0242489	0.0232305	0.0213955	0.0215032	0.0221061	0.0220778	0.0215712	0.0205012	0.0198222	0.0196602	0.0206916	0.0226457	0.0242298	0.0247339	0.0255457	0.0255321	0.024619	0.0258709	0.026525	0.0264366	0.0256066	0.0257084
0.0214154	0.0231245	0.0234627	0.0235396	0.0234759	0.0240043	0.0235552	0.0250642	0.0264198	0.0271069	0.0291684	0.0297529	0.0305726	0.0289858	0.0293625	0.0294477	0.0276082	0.0262415	0.025826	0.0253018	0.0248827	0.02498	0.0249289	0.02473	0.0253977	0.0267527	0.0274576	0.0270263	0.0257633	0.0240679	0.0217435	0.0211519	0.0214456	0.0212165	0.0210366	0.0202795	0.0194399	0.019479	0.0204106	0.0225244	0.023997	0.0245562	0.025583	0.0261146	0.0261818	0.0273926	0.0279435	0.028178	0.0273738	0.0271571
0.021206	0.0229359	0.0234305	0.0236194	0.0240091	0.0242984	0.0237343	0.0246117	0.025467	0.0257929	0.026614	0.0261756	0.0266149	0.0254294	0.0264612	0.0270369	0.0260465	0.0254383	0.0247843	0.0238606	0.0233534	0.0239391	0.0239934	0.0242633	0.0255438	0.0276123	0.0282997	0.0276711	0.0260787	0.0235726	0.0209845	0.0202559	0.020885	0.0210345	0.021419	0.0212181	0.0206567	0.0208712	0.0214614	0.0234069	0.0246301	0.0251463	0.0262923	0.0277001	0.028917	0.029689	0.0298101	0.0293365	0.0275013	0.0265321
0.0193787	0.0209861	0.0219505	0.02258	0.0233023	0.0239862	0.0239389	0.0245428	0.0251876	0.0246934	0.024153	0.0226235	0.0226557	0.0218608	0.0227926	0.0241388	0.0241389	0.0241841	0.0239999	0.0240615	0.0243638	0.0250486	0.024975	0.0251264	0.0255991	0.0267251	0.0270922	0.0265547	0.0253579	0.0234304	0.0216914	0.0212255	0.0217935	0.022094	0.0220953	0.0217424	0.0209757	0.0207548	0.0210165	0.0225338	0.0234858	0.023906	0.0252615	0.0277224	0.0297791	0.0310106	0.0311398	0.0305632	0.0283996	0.0267521
[truncated: 143 more columns]

## Sheet: ED Fig.10c
-1.40275e-11	1.56973e-12	1.90108e-11	-1.69756e-11	-2.61834e-11	9.28146e-13	1.19903e-11	-1.90507e-11	-1.15377e-11	1.67996e-11	6.46732e-12	-1.85749e-11	-2.13929e-12	2.31018e-11	-9.80975e-12	-2.49293e-11	-9.08587e-13	1.35109e-11	-1.46808e-11	-1.48292e-11	1.48794e-11	1.67118e-12	-2.38738e-11	-1.11809e-11	1.91938e-11	-6.02254e-12	-2.33608e-11	-1.58536e-12	1.28572e-11	-1.38655e-11	-1.79467e-11	1.46875e-11	8.6807e-12	-2.05147e-11	-1.05627e-11	2.22456e-11	1.24196e-11	-1.61505e-11	-3.53223e-12	8.7361e-12	-1.75088e-11	-2.34676e-11	5.10588e-12	8.90454e-12	-2.54263e-11	-1.80128e-11	1.47387e-11	1.22313e-11	-1.51557e-11	1.34745e-12
-1.62285e-11	5.9643e-12	2.41418e-12	-2.56692e-11	-4.90102e-12	2.16688e-11	-1.03457e-11	-2.00527e-11	1.6925e-12	2.01816e-11	-1.59416e-11	-1.9346e-11	1.45477e-11	7.76103e-12	-1.20588e-11	-3.6611e-12	2.55732e-11	-4.72352e-12	-2.82363e-11	-5.51416e-12	1.59344e-11	-8.43998e-12	-1.63244e-11	1.47662e-11	6.89774e-12	-2.26103e-11	-1.54827e-11	1.70645e-11	-1.06598e-12	-2.87923e-11	-4.9688e-12	1.44884e-11	-6.93716e-12	-1.53048e-11	1.52441e-11	1.9318e-11	-1.22559e-11	-1.54525e-11	1.07993e-11	4.00376e-12	-2.81901e-11	-6.43072e-12	1.57426e-11	-8.42573e-12	-1.81487e-11	1.12544e-11	2.67628e-11	-6.45429e-12	-1.14788e-11	1.31121e-11
9.91342e-13	1.98269e-11	-1.92717e-11	-2.32357e-11	6.19575e-12	8.28733e-12	-1.81778e-11	-5.47604e-12	2.50461e-11	-1.91638e-12	-2.32141e-11	-2.20786e-12	2.34009e-11	-5.76428e-12	-1.77592e-11	1.00327e-11	9.4331e-12	-1.8057e-11	-8.61662e-12	2.64939e-11	7.32248e-12	-2.0578e-11	-8.81766e-12	1.58425e-11	-8.60998e-12	-2.09584e-11	1.1969e-11	1.36911e-11	-1.84158e-11	-1.41606e-11	2.01932e-11	1.28789e-11	-2.01569e-11	-8.81409e-12	1.45156e-11	-3.49583e-12	-1.65459e-11	7.93664e-12	1.75262e-11	-1.70373e-11	-1.82e-11	9.79795e-12	1.33159e-11	-1.54673e-11	-7.92944e-12	1.7809e-11	1.43942e-13	-1.386e-11	8.3168e-12	3.07814e-11
1.37703e-11	-8.95202e-12	-2.93882e-11	-7.08168e-12	1.87047e-11	-9.95776e-12	-1.89169e-11	6.80912e-12	1.02276e-11	-1.77776e-11	-1.41761e-11	1.8952e-11	1.31889e-12	-2.00907e-11	-4.14179e-12	2.1634e-11	-1.93749e-12	-1.90288e-11	6.03465e-12	1.10021e-11	-1.58627e-11	-1.40411e-11	1.84155e-11	7.08497e-12	-2.15011e-11	-8.91839e-12	1.63138e-11	-1.0937e-12	-1.91957e-11	6.39882e-12	1.68766e-11	-1.38465e-11	-1.63184e-11	1.38894e-11	1.60058e-11	-1.76216e-11	-1.20696e-11	1.01321e-11	-4.71567e-12	-2.13362e-11	-1.5095e-12	1.72052e-11	-1.71416e-11	-2.39229e-11	3.34674e-12	1.57874e-11	-1.53762e-11	-9.06579e-12	2.28633e-11	4.42548e-12
1.15764e-11	-2.05038e-11	-1.79237e-11	1.83396e-11	-5.75979e-13	-2.57923e-11	-1.00672e-11	1.96982e-11	-4.81291e-12	-2.3224e-11	3.16455e-12	1.23722e-11	-1.3409e-11	-1.29535e-11	1.93859e-11	8.05536e-12	-2.47229e-11	-1.22521e-11	1.70319e-11	2.97466e-12	-1.46158e-11	5.96944e-12	1.55732e-11	-1.49615e-11	-1.71616e-11	1.39929e-11	1.51324e-11	-2.1982e-11	-1.34369e-11	1.47547e-11	3.84687e-12	-1.43475e-11	3.72415e-12	2.16573e-11	-1.35475e-11	-2.23219e-11	3.9441e-12	1.45551e-11	-2.43339e-11	-1.81354e-11	1.07863e-11	-3.55967e-13	-1.76338e-11	1.82524e-12	2.96847e-11	-1.61927e-12	-1.58311e-11	5.70094e-12	2.27175e-11	-9.40003e-12
-1.01024e-11	-3.33399e-11	-7.45223e-12	1.17172e-11	-1.38117e-11	-1.62783e-11	2.04647e-11	9.59951e-12	-1.86882e-11	-1.08518e-11	2.01944e-11	1.82231e-12	-2.46997e-11	1.43846e-12	1.50018e-11	-9.0955e-12	-1.51183e-11	1.82798e-11	1.70478e-11	-2.0365e-11	-1.62466e-11	1.25791e-11	2.98051e-12	-2.28647e-11	2.74765e-12	2.12137e-11	-8.52704e-12	-1.73618e-11	1.09115e-11	2.1947e-11	-1.87947e-11	-1.79359e-11	1.06376e-11	5.75698e-12	-2.04932e-11	4.57948e-13	2.86353e-11	-2.62597e-12	-1.70101e-11	5.77249e-12	2.30768e-11	-8.50425e-12	-1.12337e-11	1.69384e-11	1.11642e-11	-1.08298e-11	1.10989e-12	3.01399e-11	5.84195e-12	-1.68733e-11
-2.89905e-11	-1.61378e-11	1.94168e-11	-1.93354e-13	-2.4049e-11	-4.38216e-12	1.52261e-11	-9.05947e-12	-1.95552e-11	1.18463e-11	1.02413e-11	-1.81476e-11	-1.01727e-11	2.11594e-11	1.09551e-11	-1.9601e-11	-5.39822e-12	1.32046e-11	-7.90482e-12	-1.61729e-11	1.45251e-11	2.08781e-11	-1.58472e-11	-1.58215e-11	1.31179e-11	1.08094e-11	-1.90894e-11	-5.78722e-12	1.77183e-11	-6.75016e-12	-1.75354e-11	7.65416e-12	2.49709e-11	-1.03707e-11	-1.54307e-11	1.09117e-11	1.18415e-11	-1.29041e-11	-4.98429e-12	2.36443e-11	-6.34147e-13	-1.80239e-11	2.35353e-12	2.55216e-11	1.16676e-12	-1.14055e-11	1.07021e-11	9.20365e-12	-1.61033e-11	-1.25356e-11
-2.17094e-11	8.93182e-12	8.0107e-12	-2.3867e-11	-1.6711e-11	1.68132e-11	7.18082e-12	-1.95419e-11	-5.78319e-12	1.43331e-11	-6.70705e-12	-1.79026e-11	1.04151e-11	1.66776e-11	-1.92786e-11	-1.98889e-11	1.3431e-11	1.01829e-11	-1.59856e-11	-3.35844e-12	1.82908e-11	-6.99835e-12	-1.97465e-11	5.34007e-12	2.1694e-11	-1.28518e-11	-1.71853e-11	8.62956e-12	9.92178e-12	-1.60815e-11	-6.34447e-12	2.12094e-11	-3.47937e-12	-2.17733e-11	-1.81686e-12	2.29055e-11	-7.12655e-12	-1.82138e-11	9.24598e-12	1.22861e-11	-9.82159e-12	-5.89504e-12	2.66735e-11	7.92131e-12	-1.89595e-11	-9.6559e-12	1.5507e-11	-1.34255e-11	-3.23713e-11	3.01454e-12
-1.46183e-11	1.23654e-11	-5.00835e-12	-1.98508e-11	1.23163e-11	1.74437e-11	-1.31994e-11	-1.46322e-11	1.26268e-11	9.69312e-12	-2.59487e-11	-1.01649e-11	1.5673e-11	-1.1802e-13	-1.30828e-11	7.86832e-12	2.31973e-11	-1.74538e-11	-2.17997e-11	8.18065e-12	1.47788e-11	-1.70065e-11	-8.86107e-12	2.02063e-11	-1.96186e-12	-1.73514e-11	9.31669e-13	2.56487e-11	-1.13786e-11	-2.53062e-11	4.42367e-12	1.32796e-11	-1.40293e-11	-8.28551e-12	2.54465e-11	5.79729e-12	-1.52251e-11	-2.97452e-12	2.51691e-11	-8.32391e-13	-2.04923e-11	3.93519e-12	1.50969e-11	-9.3681e-12	-1.04011e-11	2.19347e-11	9.66799e-12	-2.50945e-11	-1.63487e-11	1.2271e-11
2.14647e-11	1.61986e-11	-2.02603e-11	-1.14558e-11	1.2572e-11	2.1651e-12	-1.69903e-11	8.82095e-12	2.23381e-11	-1.35169e-11	-1.71523e-11	1.29755e-11	1.88969e-11	-1.70166e-11	-1.25572e-11	1.28455e-11	-7.25012e-13	-1.99781e-11	4.34278e-12	2.77027e-11	-1.09856e-11	-2.29681e-11	2.02609e-12	1.73622e-11	-1.56577e-11	-1.31469e-11	1.82688e-11	2.57903e-12	-1.93191e-11	-1.95794e-12	2.80473e-11	-9.18931e-13	-1.91435e-11	3.04396e-12	1.68719e-11	-7.44203e-12	-8.5621e-12	2.29388e-11	1.06348e-11	-1.70027e-11	-5.91032e-12	2.34466e-11	4.00693e-12	-2.10176e-11	-2.17408e-13	1.3877e-11	-1.65618e-11	-2.90737e-11	4.68147e-12	3.3358e-12
1.74944e-11	-1.24044e-11	-1.97275e-11	9.30075e-12	1.42043e-11	-1.82631e-11	-1.16951e-11	1.42494e-11	5.28491e-12	-1.79917e-11	-1.24259e-13	2.08429e-11	-9.67589e-12	-1.71891e-11	7.82817e-12	1.87198e-11	-1.61528e-11	-1.54557e-11	1.12189e-11	1.19753e-12	-2.2699e-11	-7.12131e-12	2.05178e-11	-7.62062e-12	-1.97079e-11	2.70341e-12	1.71194e-11	-1.03707e-11	-1.22742e-11	1.68962e-11	5.97417e-12	-1.82066e-11	-7.43215e-12	2.33121e-11	4.06782e-12	-1.68888e-11	1.51327e-12	1.78317e-11	-5.5337e-12	-1.30877e-11	1.60062e-11	1.27723e-11	-2.26297e-11	-1.55199e-11	1.56595e-11	5.89927e-12	-2.87566e-11	-1.5847e-11	5.61037e-12	-1.32289e-11
9.50425e-12	-1.16815e-11	3.34192e-12	2.08985e-11	-1.12279e-11	-2.1141e-11	5.29204e-12	1.96014e-11	-1.50687e-11	-1.55049e-11	1.31681e-11	5.19306e-12	-1.7007e-11	-2.58932e-12	2.38526e-11	-8.23652e-12	-2.42087e-11	-9.87362e-13	1.70559e-11	-1.25765e-11	-1.70841e-11	1.08304e-11	2.97796e-12	-2.10731e-11	-8.48503e-12	2.38774e-11	2.77581e-13	-2.37415e-11	-3.1616e-12	1.72318e-11	-3.84388e-12	-1.17816e-11	1.70424e-11	1.26751e-11	-1.70923e-11	-1.27518e-11	1.87509e-11	6.12537e-12	-2.54468e-11	-4.85623e-12	1.57716e-11	-5.80318e-12	-1.64019e-11	1.49889e-11	2.10631e-11	-2.19843e-11	-3.10749e-11	-4.2529e-12	-5.00349e-12	-2.74825e-11
-1.50362e-11	-1.45203e-11	1.13532e-11	8.46916e-12	-2.15025e-11	-3.92464e-12	2.41018e-11	-2.19107e-12	-1.49836e-11	3.99404e-12	2.46308e-11	-1.1114e-11	-1.80836e-11	1.26943e-11	8.98788e-12	-1.50756e-11	-5.77203e-12	2.57698e-11	-4.23031e-12	-3.21521e-11	-1.57715e-11	1.27967e-11	-1.3505e-11	-2.15084e-11	1.45346e-11	1.17999e-11	-1.51005e-11	-8.91439e-12	2.41373e-11	8.77619e-12	-2.24975e-11	-8.50614e-12	1.63761e-11	-2.67274e-12	-1.62184e-11	1.32664e-11	1.76281e-11	-1.35728e-11	-1.2627e-11	1.79396e-11	1.44943e-11	-1.6362e-11	-6.42956e-12	1.66532e-11	-3.36372e-12	-2.24019e-11	2.9186e-13	1.48872e-11	-2.13408e-11	-2.18196e-11
-1.97686e-11	5.69807e-12	2.47095e-11	-1.11366e-11	-1.77563e-11	7.3622e-12	1.05356e-11	-1.41674e-11	-6.4874e-12	2.46885e-11	1.01577e-12	-1.71271e-11	2.11518e-12	2.55621e-11	-6.15925e-12	-2.08169e-11	5.20573e-12	7.42698e-12	-2.46372e-11	-2.83526e-11	5.93194e-12	-7.02933e-12	-2.48134e-11	-7.37055e-12	2.02366e-11	-4.85602e-14	-1.73228e-11	7.42086e-12	1.2193e-11	-1.35741e-11	-1.17596e-11	2.14111e-11	1.555e-11	-1.72923e-11	-6.61913e-12	1.65205e-11	-2.15518e-13	-1.65412e-11	7.05495e-12	2.03678e-11	-1.47731e-11	-1.93801e-11	1.04901e-11	1.78273e-11	-1.29793e-11	-7.78617e-12	1.75508e-11	-2.74858e-12	-2.12308e-11	-2.19629e-12
-7.41593e-12	1.68091e-11	-1.85787e-12	-2.23065e-11	-2.38383e-12	2.25091e-11	-4.19409e-12	-1.38815e-11	1.23081e-11	1.60304e-11	-1.10298e-11	-7.80671e-12	2.26036e-11	4.66316e-12	-2.03329e-11	-6.35574e-12	1.83027e-11	-9.17143e-12	-3.09878e-11	-7.12522e-12	3.23175e-12	-2.30717e-11	-1.79692e-11	1.78376e-11	1.25751e-11	-1.55474e-11	-6.00756e-12	1.88907e-11	4.09087e-12	-1.36186e-11	6.71972e-12	1.88459e-11	-1.51261e-11	-1.92144e-11	1.05226e-11	1.50478e-11	-2.17682e-11	-1.36459e-11	1.55263e-11	2.27723e-12	-1.63719e-11	5.15477e-12	2.87936e-11	-7.48949e-12	-1.87526e-11	5.66782e-12	1.86414e-11	-1.78779e-11	-1.64472e-11	1.64962e-11
7.32087e-13	1.25474e-11	-1.50972e-11	-1.12754e-11	2.21937e-11	3.08092e-12	-1.88527e-11	-4.73165e-12	2.46306e-11	-1.26614e-12	-1.71353e-11	8.69907e-12	1.59456e-11	-6.35394e-12	-5.74739e-12	2.55795e-11	1.08259e-11	-3.04061e-11	-2.54049e-11	2.52204e-12	-1.15725e-11	-2.94383e-11	-2.13847e-12	1.08226e-11	-1.06136e-11	-1.15809e-11	1.69091e-11	1.85335e-11	-2.1567e-11	-1.61891e-11	1.23986e-11	2.784e-12	-2.02261e-11	5.43061e-12	2.44029e-11	-8.37184e-12	-1.76276e-11	1.04343e-11	2.37773e-11	-1.2893e-11	-1.43825e-11	1.28889e-11	7.53399e-12	-1.4071e-11	1.58126e-12	2.8247e-11	-1.3783e-12	-1.74731e-11	3.65573e-12	2.26724e-11
2.95356e-11	2.07036e-12	-2.02221e-11	3.45363e-13	1.66265e-11	-1.01637e-11	-1.10706e-11	2.30096e-11	1.41783e-11	-1.1713e-11	-4.60323e-12	2.46524e-11	9.10476e-12	-1.5028e-11	2.78965e-12	1.58147e-11	-1.14445e-11	-1.93467e-11	1.3936e-11	1.0377e-11	-2.73041e-11	-2.10736e-11	1.12107e-11	3.58031e-12	-2.18066e-11	9.79562e-13	1.949e-11	-7.89883e-12	-1.58703e-11	1.32521e-11	2.25717e-11	-1.41661e-11	-1.36893e-11	1.39996e-11	8.76551e-12	-1.45448e-11	-3.01172e-13	2.46255e-11	-3.53252e-12	-1.69006e-11	4.94587e-12	2.24633e-11	-7.62024e-12	-1.17477e-11	1.42217e-11	8.84369e-12	-1.61613e-11	-5.70483e-12	2.55101e-11	1.17129e-12
6.43038e-12	-1.93313e-11	-9.15731e-12	2.28019e-11	3.59145e-12	-1.70117e-11	3.7253e-13	1.63872e-11	-6.05626e-12	-1.34806e-11	1.74732e-11	1.49427e-11	-1.23804e-11	-8.09858e-12	1.91888e-11	4.21674e-12	-2.65028e-11	-6.73288e-12	1.21773e-11	-1.17282e-11	-2.09822e-11	1.15189e-11	1.86269e-11	-1.76615e-11	-1.44632e-11	1.39309e-11	1.04464e-11	-1.60347e-11	-2.02374e-12	2.0345e-11	-7.54481e-12	-1.94474e-11	5.63027e-12	2.40448e-11	-1.12719e-11	-1.63213e-11	1.19822e-11	1.14732e-11	-9.2845e-12	-1.9651e-12	2.63277e-11	-1.85344e-13	-2.19271e-11	-5.27121e-12	1.93535e-11	-8.20946e-12	-1.93286e-11	1.24885e-11	1.16828e-11	-9.35553e-12
-1.59711e-12	-1.15812e-11	1.72819e-11	1.18914e-11	-1.79808e-11	-1.18444e-11	2.10616e-11	5.86926e-12	-2.28252e-11	-2.12451e-12	1.70556e-11	-5.70352e-13	-1.05562e-11	1.71558e-11	1.98531e-11	-2.20895e-11	-2.18098e-11	9.43362e-12	7.83393e-12	-1.91783e-11	-3.35905e-12	1.97628e-11	-6.39678e-12	-2.20297e-11	2.849e-12	2.07768e-11	-1.78315e-11	-2.11578e-11	8.55789e-12	1.21612e-11	-1.15719e-11	-2.74441e-12	2.58469e-11	8.1611e-14	-1.70363e-11	6.51664e-13	2.72481e-11	-6.24254e-12	-2.01222e-11	7.61822e-12	1.23601e-11	-1.35419e-11	-5.2757e-12	3.00053e-11	9.45191e-12	-1.81181e-11	-4.31323e-12	2.32566e-11	1.02811e-12	-1.63261e-11
-1.86787e-11	-5.75843e-12	1.72871e-11	-4.61492e-13	-1.28952e-11	1.73907e-11	1.84609e-11	-1.463e-11	-1.22063e-11	1.88612e-11	1.48279e-11	-1.41863e-11	-2.24478e-12	1.93121e-11	-2.20585e-12	-2.06809e-11	7.53553e-12	2.32784e-11	-2.06341e-11	-2.29692e-11	8.89413e-12	1.34993e-11	-2.25831e-11	-9.29334e-12	2.1172e-11	-1.06364e-12	-1.82438e-11	4.74667e-12	2.79751e-11	-8.00596e-12	-2.04663e-11	5.33077e-12	1.52152e-11	-1.25537e-11	-9.45142e-12	2.24901e-11	4.52302e-12	-1.53394e-11	-4.79354e-13	2.62965e-11	1.84752e-12	-1.47002e-11	8.01132e-12	1.52064e-11	-1.04772e-11	-1.19667e-11	2.01027e-11	1.02394e-11	-1.76113e-11	-6.42658e-12
-9.30498e-12	2.28408e-11	1.78625e-11	-1.61699e-11	-7.58578e-12	1.47261e-11	-1.29763e-12	-1.40848e-11	7.64794e-12	1.99891e-11	-7.56671e-12	-7.73288e-12	1.84195e-11	1.81432e-11	-2.02342e-11	-1.08454e-11	1.74315e-11	5.26704e-13	-1.88241e-11	3.37405e-12	2.35507e-11	-1.16754e-11	-2.09312e-11	5.52668e-12	1.68251e-11	-1.27273e-11	-9.86658e-12	1.96271e-11	8.02059e-13	-1.95151e-11	-2.71706e-12	2.45597e-11	-4.05837e-12	-1.76893e-11	4.46088e-12	1.54982e-11	-1.06543e-11	-9.63741e-12	2.10997e-11	9.01418e-12	-1.92131e-11	-7.13484e-12	2.1682e-11	5.53398e-12	-1.42734e-11	5.5427e-12	1.7351e-11	-6.87774e-12	-1.14422e-11	1.6062e-11
7.9149e-12	1.80107e-11	-1.54017e-11	-1.61896e-11	1.26681e-11	1.46105e-11	-1.83899e-11	-8.85002e-12	1.32309e-11	-1.3131e-12	-1.81148e-11	7.29497e-12	2.7493e-11	-1.33305e-11	-2.39985e-11	7.88618e-12	2.22595e-11	-1.37838e-11	-1.46338e-11	1.22006e-11	-2.44817e-12	-2.32023e-11	-5.59959e-12	2.47538e-11	-6.44174e-12	-2.25027e-11	2.64772e-12	1.65539e-11	-7.93952e-12	-9.33138e-12	2.14892e-11	6.43008e-12	-1.88573e-11	-8.26588e-12	2.37236e-11	2.94227e-13	-2.47818e-11	6.03156e-13	1.5147e-11	-7.13304e-12	-1.22268e-11	2.17823e-11	1.79302e-11	-1.50044e-11	-1.16587e-11	1.79877e-11	7.87396e-12	-2.14245e-11	1.64945e-12	1.99005e-11
1.26559e-11	1.80669e-12	-1.90896e-11	6.51032e-12	2.57207e-11	-6.8214e-12	-1.8191e-11	8.3663e-12	1.89133e-11	-2.20895e-11	-1.84223e-11	1.27678e-11	3.73228e-12	-1.50075e-11	7.71116e-12	3.36699e-11	1.41381e-12	-2.10296e-11	-2.00405e-12	1.55631e-11	-1.64158e-11	-1.68058e-11	1.77683e-11	5.99893e-12	-1.78816e-11	-6.22612e-12	2.78736e-11	1.03014e-12	-2.44047e-11	-4.14277e-12	1.67196e-11	-7.94255e-12	-1.51147e-11	1.91521e-11	1.29978e-11	-1.68797e-11	-1.03082e-11	2.32782e-11	1.01624e-11	-1.86777e-11	-2.81759e-12	1.71566e-11	-4.05586e-12	-1.14589e-11	1.80632e-11	2.30982e-11	-1.33181e-11	-1.14379e-11	1.81215e-11	1.59729e-11
2.25767e-11	-2.04246e-11	-1.94627e-11	1.14538e-11	9.79726e-12	-8.15024e-12	2.90839e-12	2.31739e-11	-6.51356e-12	-2.17059e-11	4.76259e-12	2.36283e-11	-1.4305e-11	-1.93863e-11	1.08019e-11	8.20566e-12	-1.84726e-11	-6.13325e-12	2.53357e-11	-2.08864e-12	-2.18569e-11	-2.29485e-12	2.0438e-11	-7.33276e-12	-1.78924e-11	1.34256e-11	8.69596e-12	-1.63907e-11	-8.60592e-12	2.45151e-11	6.99745e-12	-1.80697e-11	-2.28418e-12	1.72139e-11	-5.10874e-12	-1.41087e-11	1.40349e-11	1.67073e-11	-1.51544e-11	-1.2537e-11	1.7534e-11	1.37299e-11	-1.37283e-11	-2.61634e-12	1.85888e-11	-2.65557e-12	-1.66862e-11	9.13395e-12	2.44132e-11	-1.19569e-11
-9.11365e-12	-2.34747e-11	9.06622e-13	1.84294e-11	-1.37503e-11	-1.45683e-11	1.24988e-11	7.18298e-12	-1.65554e-11	-4.40968e-12	2.49348e-11	-4.12207e-12	-2.4624e-11	-4.93402e-12	1.74755e-11	-1.12012e-11	-1.97109e-11	9.89824e-12	5.69264e-12	-1.77029e-11	-8.86121e-12	2.32295e-11	3.5678e-12	-2.10837e-11	-4.86472e-12	1.91027e-11	-3.50064e-12	-1.6382e-11	8.93548e-12	1.09738e-11	-2.00495e-11	-1.60892e-11	1.7435e-11	1.21991e-11	-1.58398e-11	-4.18613e-12	1.76941e-11	7.48428e-13	-1.11381e-11	1.11115e-11	2.37476e-11	-1.50028e-11	-1.93506e-11	9.1146e-12	1.35865e-11	-1.94636e-11	-7.22901e-12	2.14351e-11	2.42355e-12	-1.08504e-11
-1.41604e-11	-5.94572e-12	1.96577e-11	-7.72402e-12	-2.44796e-11	8.85828e-13	2.54839e-11	-8.64804e-12	-2.14175e-11	8.26627e-12	1.05319e-11	-1.38957e-11	-7.82154e-12	2.60171e-11	-4.5692e-13	-2.75615e-11	-6.93545e-12	2.00358e-11	-9.43958e-13	-1.55501e-11	1.15454e-11	1.27044e-11	-1.38868e-11	-1.17899e-11	2.05921e-11	9.25622e-12	-2.73359e-11	-1.36483e-11	1.35752e-11	-3.2532e-12	-1.87795e-11	1.16378e-11	2.10516e-11	-1.20376e-11	-1.49127e-11	1.58262e-11	1.93335e-11	-1.64948e-11	-8.72065e-12	1.62131e-11	1.96503e-13	-1.68824e-11	9.38011e-12	3.01572e-11	-6.21291e-12	-1.59945e-11	9.53434e-12	2.17281e-11	-1.05919e-11	-9.98362e-12
-2.07739e-11	4.37123e-12	1.04685e-11	-1.97767e-11	-1.14945e-11	2.32287e-11	1.98607e-12	-1.91091e-11	-1.4993e-12	2.43351e-11	-3.33798e-12	-1.99745e-11	4.76915e-12	1.14029e-11	-1.3245e-11	-1.09545e-11	2.45219e-11	1.01858e-11	-2.12283e-11	-9.83217e-12	1.84323e-11	1.26635e-12	-2.04204e-11	8.05898e-12	1.67053e-11	-1.29519e-11	-1.40613e-11	1.95783e-11	1.80515e-11	-1.75566e-11	-1.25393e-11	1.43271e-11	3.65557e-12	-1.75924e-11	4.4903e-12	2.20273e-11	-8.95865e-12	-1.42905e-11	1.22083e-11	2.07427e-11	-1.33768e-11	-1.05658e-11	1.6544e-11	4.67522e-12	-1.56242e-11	5.23717e-13	2.6081e-11	-3.40574e-12	-1.63173e-11	5.62332e-12
-1.42952e-12	2.46997e-11	-2.15265e-12	-1.84144e-11	7.388e-12	1.73719e-11	-1.00773e-11	-1.09718e-11	1.9339e-11	8.48451e-12	-1.63144e-11	-3.90041e-12	2.2934e-11	1.14073e-12	-2.09759e-11	2.17619e-12	1.39383e-11	-1.13989e-11	-1.34533e-11	1.90832e-11	1.52524e-11	-1.81653e-11	-8.85643e-12	1.8836e-11	4.40925e-12	-1.69027e-11	5.22799e-12	2.05783e-11	-1.25038e-11	-1.75354e-11	1.35375e-11	1.97946e-11	-1.2783e-11	-1.02899e-11	1.54681e-11	8.48956e-12	-1.28188e-11	1.9755e-12	2.58363e-11	-5.42318e-12	-1.8475e-11	5.50836e-12	2.19831e-11	-6.11628e-12	-9.7872e-12	1.86549e-11	7.65825e-12	-1.41493e-11	-4.68226e-12	2.51507e-11
2.05883e-11	4.61788e-12	-2.17691e-11	-8.98917e-12	2.34302e-11	-1.65475e-12	-2.40094e-11	1.33825e-12	1.4024e-11	-5.83483e-12	-4.19089e-12	2.8152e-11	1.94345e-11	-1.82217e-11	-1.29167e-11	1.59926e-11	3.10058e-12	-1.908e-11	1.84809e-12	1.53226e-11	-1.22173e-11	-1.90341e-11	1.14863e-11	1.74557e-11	-2.13552e-11	-1.7878e-11	1.39444e-11	7.7209e-12	-1.63373e-11	1.3223e-12	2.48989e-11	-6.88285e-12	-1.80713e-11	4.58871e-12	2.21488e-11	-1.60492e-11	-1.68264e-11	1.43015e-11	8.39061e-12	-1.4028e-11	1.31498e-14	3.04643e-11	1.30618e-12	-1.56039e-11	7.05613e-13	2.16905e-11	-8.71989e-12	-1.62135e-11	1.71934e-11	1.25011e-11
1.49962e-11	-7.4597e-12	-8.92438e-12	2.11981e-11	1.1548e-11	-1.7619e-11	-1.12801e-11	2.16614e-11	1.00058e-11	-1.43277e-11	5.86671e-12	2.26541e-11	-5.01689e-13	-1.21094e-11	1.45901e-11	1.66817e-11	-2.40316e-11	-2.00127e-11	1.16606e-11	5.14746e-12	-2.40302e-11	4.39958e-13	2.14018e-11	-7.46144e-12	-1.76995e-11	1.01616e-11	2.48156e-11	-1.54376e-11	-1.95579e-11	9.57691e-12	1.11498e-11	-1.74345e-11	-3.07899e-12	2.60274e-11	-1.13226e-12	-1.56887e-11	6.51303e-12	2.75441e-11	-4.16481e-12	-1.48772e-11	1.20709e-11	1.1903e-11	-1.18443e-11	-3.2264e-12	2.89496e-11	7.87745e-12	-1.69055e-11	-2.28229e-13	2.39008e-11	2.23542e-12
1.05481e-11	-1.52492e-11	-6.44914e-13	1.66327e-11	-7.80201e-12	-1.72532e-11	1.52905e-11	1.67212e-11	-1.42878e-11	-1.05993e-11	2.09496e-11	1.39889e-11	-1.93792e-11	-5.68264e-12	1.62793e-11	-6.54433e-12	-1.82639e-11	1.24057e-11	2.29758e-11	-1.37744e-11	-1.65163e-11	1.24462e-11	1.31594e-11	-1.53646e-11	-3.64692e-12	2.06758e-11	-3.69681e-12	-1.85428e-11	7.42144e-13	1.95937e-11	-1.10353e-11	-1.78414e-11	6.99638e-12	8.49466e-12	-1.62581e-11	-5.71635e-12	2.55874e-11	2.675e-12	-1.85108e-11	-1.65236e-12	2.26312e-11	-1.07521e-12	-1.26403e-11	1.15208e-11	1.45325e-11	-1.21884e-11	-1.02123e-11	2.30259e-11	1.24823e-11	-1.7683e-11
-1.4012e-11	-1.08635e-11	1.85147e-11	9.14172e-12	-2.68536e-11	-1.02012e-11	1.31782e-11	-6.99503e-12	-1.56184e-11	1.80799e-11	2.74545e-11	-1.15943e-11	-1.50947e-11	1.63121e-11	1.51565e-11	-1.7096e-11	-7.10498e-12	1.74131e-11	-4.91134e-12	-1.96401e-11	4.99169e-12	2.44436e-11	-8.84629e-12	-1.73205e-11	9.52109e-12	1.40179e-11	-9.60155e-12	-4.63938e-12	2.40265e-11	-2.33916e-12	-2.28215e-11	-4.72318e-12	2.22747e-11	-7.98473e-12	-2.13741e-11	8.21015e-12	1.4128e-11	-6.75581e-12	-5.02128e-12	2.56359e-11	8.86079e-12	-2.09403e-11	-9.73782e-12	1.80861e-11	-1.72661e-12	-2.01679e-11	9.89061e-12	1.82954e-11	-6.53552e-12	-8.00376e-12
-1.20332e-11	1.29023e-11	1.92536e-11	-1.58944e-11	-1.86807e-11	1.33354e-11	1.15812e-11	-2.3327e-11	-7.44554e-12	2.0794e-11	5.76862e-12	-1.08377e-11	6.64065e-12	2.4048e-11	-1.34128e-11	-2.07874e-11	7.60845e-12	1.52014e-11	-1.46459e-11	-6.91794e-12	2.23093e-11	1.73631e-12	-1.58364e-11	-3.72384e-13	2.58599e-11	-8.45319e-12	-2.23133e-11	4.04155e-12	1.2631e-11	-1.26013e-11	-7.16661e-12	2.68639e-11	8.28398e-12	-1.49055e-11	-3.21098e-12	2.52968e-11	1.91543e-12	-1.85829e-11	5.18021e-12	1.51517e-11	-1.11855e-11	-1.00834e-11	2.60041e-11	1.92121e-11	-1.54846e-11	-9.26656e-12	1.98949e-11	7.46123e-12	-1.5016e-11	6.85356e-12
-4.94038e-12	1.47958e-11	-1.06452e-12	-2.22326e-11	-6.38355e-13	1.78987e-11	-1.66417e-11	-2.12257e-11	1.04547e-11	1.83159e-11	-1.90845e-11	-1.14916e-11	1.71868e-11	4.8448e-13	-1.87278e-11	4.65166e-12	2.96245e-11	-7.227e-12	-1.99627e-11	3.99053e-12	1.80565e-11	-1.15758e-11	-1.08343e-11	2.06063e-11	6.44595e-12	-1.48056e-11	-7.4845e-13	2.67486e-11	9.90446e-13	-1.6664e-11	4.26234e-12	1.69339e-11	-8.64483e-12	-1.21967e-11	2.26384e-11	1.20664e-11	-1.59993e-11	-5.85368e-12	2.35476e-11	8.40853e-12	-1.5893e-11	3.62997e-12	1.77599e-11	-7.5559e-12	-1.42182e-11	1.52275e-11	1.93583e-11	-1.38427e-11	-9.75099e-12	1.75826e-11
1.27929e-11	1.6929e-11	-2.26616e-11	-6.837e-12	2.09069e-11	-3.86887e-12	-2.18128e-11	4.35373e-12	2.82821e-11	-2.81936e-12	-1.04693e-11	1.05316e-11	2.09525e-11	-1.05202e-11	-1.2143e-11	1.63524e-11	3.01098e-12	-1.78586e-11	-2.28094e-12	2.68432e-11	-1.89386e-12	-1.65498e-11	4.7993e-12	1.86841e-11	-7.8947e-12	-1.07823e-11	1.95516e-11	8.67225e-12	-1.90665e-11	-8.12336e-12	2.35801e-11	6.95775e-12	-1.56349e-11	3.2077e-12	1.77906e-11	-5.56943e-12	-1.16526e-11	1.55104e-11	1.47598e-11	-2.09868e-11	-1.54082e-11	1.57695e-11	1.07272e-11	-1.36809e-11	1.95184e-12	2.11853e-11	-4.19451e-12	-1.24129e-11	1.08226e-11	2.3194e-11
2.13068e-11	-1.37186e-11	-2.64134e-11	1.44424e-12	1.41247e-11	-2.39809e-11	-1.61091e-11	1.40898e-11	8.20377e-12	-8.23205e-12	2.56724e-12	2.74761e-11	-5.16007e-12	-2.26884e-11	1.23643e-12	1.93383e-11	-7.26537e-12	-1.23396e-11	1.87794e-11	8.2482e-12	-1.53375e-11	-5.85623e-12	2.56714e-11	2.35038e-12	-2.54719e-11	-2.83674e-12	1.59206e-11	-6.5104e-12	-1.39419e-11	1.99163e-11	1.68884e-11	-1.32786e-11	-9.65761e-12	2.0138e-11	9.84485e-12	-2.31235e-11	-1.69452e-12	1.807e-11	-6.68624e-12	-1.63435e-11	1.57206e-11	2.48732e-11	-1.17296e-11	-1.31694e-11	1.25619e-11	1.2918e-11	-1.88514e-11	-2.81893e-12	2.34879e-11	-5.16566e-12
6.26805e-12	-1.85628e-11	1.88206e-12	1.83373e-11	-2.53994e-11	-3.43763e-11	-3.99266e-12	2.02732e-11	-9.4942e-12	-1.26375e-11	1.52823e-11	9.66091e-12	-1.26014e-11	-3.72943e-12	2.78852e-11	2.3047e-12	-2.30857e-11	-5.98749e-12	1.87597e-11	-8.55093e-12	-1.70713e-11	1.83003e-11	1.46276e-11	-1.27346e-11	-8.15964e-12	2.48317e-11	1.17976e-11	-1.89965e-11	-5.25028e-12	1.7344e-11	-8.93039e-13	-1.42469e-11	1.53214e-11	2.22535e-11	-1.11607e-11	-9.904e-12	2.01314e-11	1.95496e-11	-1.31896e-11	-4.25906e-12	1.85519e-11	-1.55205e-12	-1.36855e-11	1.0678e-11	2.76626e-11	-9.07701e-12	-1.50536e-11	1.13847e-11	1.50768e-11	-1.74227e-11
-1.46256e-11	-2.17711e-11	8.70847e-12	4.62544e-12	-3.66101e-11	-2.63526e-11	1.0806e-11	-2.84623e-12	-1.68769e-11	5.42897e-13	2.34836e-11	-4.76679e-12	-1.7895e-11	9.85957e-12	9.42162e-12	-1.52032e-11	-9.45055e-12	2.41838e-11	6.69105e-12	-1.93762e-11	-5.54288e-12	1.87141e-11	-6.1202e-14	-1.31344e-11	1.35491e-11	1.69001e-11	-1.22686e-11	-1.125e-11	1.84693e-11	1.39812e-11	-1.37718e-11	-4.04184e-12	1.78828e-11	2.28364e-13	-1.45981e-11	9.55408e-12	2.42098e-11	-1.20928e-11	-1.68064e-11	1.13177e-11	1.66085e-11	-1.09011e-11	-4.41841e-12	2.06255e-11	-2.49456e-13	-1.86304e-11	1.46812e-12	2.58921e-11	-1.09665e-11	-2.38692e-11
-2.72929e-11	-7.64916e-12	1.67943e-11	-1.51988e-11	-3.03503e-11	-2.57265e-12	1.92057e-12	-1.70608e-11	-6.97025e-12	2.52554e-11	6.10357e-12	-2.02408e-11	-5.3381e-12	1.81515e-11	-4.16941e-12	-1.60435e-11	1.02669e-11	1.27688e-11	-1.71531e-11	-1.41751e-11	1.94326e-11	1.41896e-11	-1.58887e-11	-5.57433e-12	1.88478e-11	4.05336e-12	-9.36265e-12	1.24909e-11	2.38533e-11	-1.34938e-11	-1.80334e-11	1.12649e-11	1.65166e-11	-1.78906e-11	-8.20332e-12	1.9816e-11	4.42464e-12	-9.70725e-12	6.88474e-12	2.88005e-11	-8.94631e-12	-2.10656e-11	4.24831e-12	1.6387e-11	-1.56559e-11	-9.80735e-12	2.39496e-11	4.04097e-12	-1.955e-11	-6.21055e-12
-1.36044e-11	1.76283e-11	-3.28219e-12	-3.23159e-11	-1.29937e-11	1.70453e-11	-5.88132e-12	-1.97396e-11	8.85518e-12	1.50253e-11	-9.24428e-12	-1.02347e-11	2.10194e-11	9.79714e-12	-2.51892e-11	-1.41732e-11	1.58427e-11	-1.17218e-12	-2.05745e-11	1.03509e-11	2.11946e-11	-9.00623e-12	-1.25688e-11	1.69124e-11	2.06773e-11	-1.69895e-11	-1.15743e-11	1.4761e-11	3.60979e-12	-1.66559e-11	8.8037e-12	3.03393e-11	-5.65777e-12	-1.60167e-11	1.0292e-11	2.36421e-11	-1.11328e-11	-9.43382e-12	1.84629e-11	5.57802e-12	-1.58725e-11	3.5315e-12	3.29168e-11	7.63775e-13	-1.8397e-11	3.37841e-12	1.94233e-11	-1.43906e-11	-2.06995e-11	1.53152e-11
4.05552e-13	1.03486e-11	-1.67169e-11	-1.34067e-11	2.50486e-11	1.31479e-11	-1.42463e-11	-7.52555e-12	2.04511e-11	1.61188e-12	-2.15972e-11	3.64209e-12	1.56635e-11	-1.27379e-11	-1.59736e-11	1.84779e-11	1.71838e-11	-1.97939e-11	-1.48992e-11	1.4344e-11	6.47378e-12	-1.64724e-11	5.71867e-12	2.29644e-11	-5.63596e-12	-1.18844e-11	1.39482e-11	2.38273e-11	-1.0658e-11	-1.15401e-11	1.52589e-11	6.53242e-12	-1.50815e-11	5.10416e-13	2.55472e-11	-3.75833e-12	-1.47905e-11	8.21594e-12	2.48488e-11	-6.05903e-12	-1.09059e-11	1.76729e-11	8.60368e-12	-1.79183e-11	-7.68035e-12	2.31278e-11	-7.72252e-13	-2.43153e-11	-5.58811e-12	1.30485e-11
2.40274e-11	3.74578e-12	-2.09537e-11	7.66674e-13	1.47456e-11	-7.93408e-12	-1.17009e-11	2.05123e-11	1.48412e-11	-1.82195e-11	-1.0504e-11	1.81868e-11	6.77094e-12	-1.93141e-11	1.13795e-12	1.76127e-11	-1.1922e-11	-2.00782e-11	9.15611e-12	1.63831e-11	-1.68535e-11	-1.2751e-11	1.40319e-11	7.50459e-12	-1.42123e-11	1.54653e-12	2.50645e-11	-5.06522e-12	-1.63958e-11	5.1238e-12	2.29344e-11	-7.64126e-12	-1.2648e-11	1.53908e-11	8.21693e-12	-1.35249e-11	-3.59245e-12	2.64359e-11	-6.68721e-13	-2.28031e-11	-7.41709e-13	2.11669e-11	-1.42932e-12	-1.21151e-11	1.46732e-11	7.99491e-12	-2.24653e-11	-1.73983e-11	1.66215e-11	-9.8134e-13
1.0964e-11	-2.14662e-11	-1.36672e-11	1.88534e-11	8.97235e-12	-1.37784e-11	2.04262e-12	1.89472e-11	-7.17861e-12	-1.50915e-11	1.25139e-11	1.80321e-11	-2.11429e-11	-1.79908e-11	1.29684e-11	8.52117e-12	-1.5203e-11	8.89784e-13	2.26687e-11	-1.07846e-11	-2.14046e-11	5.2149e-12	2.33345e-11	-1.31546e-11	-1.70422e-11	1.22205e-11	9.35075e-12	-1.24763e-11	-6.78719e-13	2.91311e-11	-8.63618e-13	-1.90811e-11	-1.4251e-12	2.29473e-11	-9.06004e-12	-1.92697e-11	1.43486e-11	1.20988e-11	-1.47713e-11	-6.78404e-12	2.79765e-11	9.35934e-12	-1.66439e-11	-5.68656e-12	1.57993e-11	-7.28544e-12	-1.85503e-11	2.38486e-11	2.12701e-11	-1.69935e-11
-7.10705e-12	-1.57535e-11	1.55946e-11	1.94128e-11	-1.77442e-11	-1.61606e-11	1.29973e-11	9.80598e-12	-2.17946e-11	-2.48479e-12	2.13991e-11	-5.35021e-12	-1.77235e-11	9.97604e-12	2.56905e-11	-1.50352e-11	-1.9184e-11	9.77677e-12	1.06711e-11	-2.11498e-11	-4.40324e-12	2.56908e-11	1.56516e-12	-1.32524e-11	5.06443e-12	2.65307e-11	-6.30797e-12	-1.48692e-11	1.08319e-11	1.10708e-11	-1.35327e-11	-3.71399e-12	2.82701e-11	6.10733e-12	-1.71728e-11	1.17295e-13	2.58664e-11	7.1044e-13	-1.73863e-11	7.89565e-12	1.16872e-11	-1.20441e-11	-7.41412e-12	2.2481e-11	9.00636e-12	-2.96694e-11	-1.92592e-11	6.42241e-12	-1.39836e-11	-2.47244e-11
-2.12967e-11	-8.57542e-12	1.38519e-11	-5.53445e-12	-1.74192e-11	1.0275e-11	2.18878e-11	-1.32282e-11	-1.46911e-11	1.50282e-11	1.57289e-11	-1.63158e-11	-7.69965e-12	1.81169e-11	-4.23592e-12	-2.01797e-11	3.89254e-12	2.44653e-11	-1.30363e-11	-2.3651e-11	4.97402e-12	1.08031e-11	-1.52393e-11	-4.78286e-12	2.46646e-11	1.80016e-12	-1.70213e-11	1.71088e-13	2.41918e-11	-1.58766e-12	-1.41972e-11	9.81994e-12	1.40574e-11	-1.20045e-11	-1.02789e-11	2.24584e-11	8.93759e-12	-2.12863e-11	-8.84035e-12	1.77738e-11	1.97595e-13	-1.64603e-11	5.22986e-12	1.33664e-11	-1.72803e-11	-1.48565e-11	2.13358e-11	2.37397e-12	-3.93447e-11	-2.66821e-11
-1.79324e-11	1.14706e-11	1.24698e-11	-1.54182e-11	-6.15017e-12	1.73518e-11	-3.40586e-12	-1.94829e-11	4.6018e-12	2.47074e-11	-1.13483e-11	-2.05277e-11	6.36896e-12	1.38092e-11	-1.33203e-11	-9.34581e-12	1.7025e-11	-5.36516e-12	-2.72402e-11	-5.40795e-12	2.50272e-11	-5.87351e-12	-1.89271e-11	9.96611e-12	1.52267e-11	-6.89701e-12	-6.37217e-12	2.36082e-11	7.50279e-12	-2.03799e-11	-9.65342e-12	1.9405e-11	-1.44859e-12	-2.12488e-11	8.70846e-12	1.64151e-11	-7.61641e-12	-8.61214e-12	2.03202e-11	1.47646e-11	-2.42203e-11	-1.52383e-11	1.36124e-11	5.16085e-13	-2.70646e-11	-3.57325e-12	1.46388e-11	-2.26497e-11	-4.326e-11	-1.02491e-11
5.60772e-12	2.44077e-11	-1.48401e-11	-2.24936e-11	5.0674e-12	1.50744e-11	-2.00718e-11	-1.08446e-11	2.06919e-11	1.82248e-12	-1.63471e-11	-4.38975e-13	2.70012e-11	-9.07578e-12	-2.49343e-11	-6.61336e-13	1.10226e-11	-2.02476e-11	-2.23838e-11	1.49223e-11	8.18863e-13	-1.85284e-11	-4.25102e-12	2.5438e-11	7.90126e-13	-2.07936e-11	4.61446e-12	1.58152e-11	-1.08702e-11	-1.14467e-11	2.44649e-11	1.7744e-11	-1.64447e-11	-9.48592e-12	2.09883e-11	7.89202e-12	-1.71076e-11	4.72817e-12	1.93715e-11	-9.65515e-12	-1.3605e-11	1.74608e-11	2.20251e-11	-1.93757e-11	-2.05402e-11	7.12207e-12	-1.20824e-12	-2.82969e-11	-1.26055e-11	9.16634e-12
1.35195e-11	9.01058e-13	-2.05263e-11	2.04132e-12	2.83322e-11	-6.24554e-12	-2.14859e-11	2.84392e-12	1.86721e-11	-1.33069e-11	-1.49812e-11	1.77668e-11	2.01663e-12	-2.02208e-11	-3.56484e-12	2.53551e-11	-6.87613e-12	-3.07851e-11	5.965e-12	1.46202e-11	-1.72717e-11	-1.60274e-11	2.15646e-11	1.49041e-11	-1.06053e-11	-4.44234e-12	2.44438e-11	8.98498e-12	-1.49506e-11	4.12116e-12	1.88338e-11	-6.8107e-12	-1.44518e-11	1.52835e-11	1.79772e-11	-1.42042e-11	-1.00112e-11	1.85108e-11	1.07933e-11	-1.42152e-11	1.31631e-12	2.1795e-11	-1.01751e-11	-2.37137e-11	4.28606e-12	2.06613e-11	-1.95191e-11	-2.60268e-11	1.16824e-12	-8.32903e-13
1.92339e-11	-1.36901e-11	-1.43376e-11	1.46889e-11	5.43307e-12	-1.9206e-11	-5.09911e-12	2.35259e-11	-3.7368e-12	-2.02757e-11	1.2244e-12	1.82196e-11	-9.52982e-12	-1.38633e-11	1.56605e-11	4.15766e-12	-2.92477e-11	-1.97061e-11	1.62144e-11	-7.06212e-12	-2.81911e-11	-3.37812e-12	1.71147e-11	-1.43317e-12	-9.09201e-12	1.65221e-11	1.74733e-11	-1.78133e-11	-1.31495e-11	1.78008e-11	1.06535e-11	-1.35272e-11	1.87459e-12	2.13301e-11	-4.55243e-12	-1.39983e-11	9.63873e-12	2.19675e-11	-1.59108e-11	-1.67839e-11	1.33137e-11	1.14476e-11	-1.68383e-11	-1.00131e-12	2.52221e-11	-6.94161e-13	-1.82224e-11	1.24582e-13	2.01769e-11	-1.04573e-11
-8.13634e-12	-2.62419e-11	-5.97637e-13	1.85789e-11	-9.46182e-12	-1.46355e-11	1.73344e-11	9.59204e-12	-1.4626e-11	-7.55529e-12	2.30415e-11	1.04745e-12	-2.60057e-11	-3.27103e-12	1.47065e-11	-1.19949e-11	-1.34898e-11	2.34699e-11	2.53637e-12	-3.57131e-11	-2.68376e-11	1.11399e-11	4.49893e-12	-1.83424e-11	-6.31348e-13	1.94174e-11	-3.48078e-12	-1.38095e-11	1.54941e-11	2.44051e-11	-1.13592e-11	-1.26694e-11	1.43729e-11	1.29082e-11	-1.87776e-11	-1.84991e-12	2.5688e-11	7.27427e-13	-1.44827e-11	1.07814e-11	3.02334e-11	-4.9821e-12	-1.52771e-11	9.68867e-12	1.30166e-11	-1.35391e-11	-5.71524e-12	2.31709e-11	1.60789e-13	-2.06147e-11
-1.90948e-11	-6.45878e-12	2.87015e-11	3.80485e-12	-2.18591e-11	-5.23341e-12	1.88868e-11	-8.01001e-12	-1.91452e-11	1.44128e-11	1.26639e-11	-1.532e-11	-7.55832e-12	2.63247e-11	8.77334e-12	-2.60407e-11	-6.65447e-12	1.75865e-11	-1.53819e-11	-3.18976e-11	-2.07534e-12	8.93355e-12	-1.50038e-11	-1.15e-11	1.82956e-11	1.57242e-11	-1.70132e-11	-7.2069e-12	1.6034e-11	-1.32021e-12	-1.45977e-11	9.74989e-12	2.63561e-11	-9.65697e-12	-1.40651e-11	1.38796e-11	1.96038e-11	-7.76547e-12	-2.69671e-12	2.41075e-11	2.8951e-12	-1.5747e-11	2.55566e-12	2.84238e-11	6.38815e-13	-1.27399e-11	8.52746e-12	1.42837e-11	-1.07675e-11	-9.66889e-12
-1.93188e-11	8.41986e-12	1.13943e-11	-1.68898e-11	-1.28283e-11	1.96337e-11	4.21571e-12	-2.33952e-11	-7.62208e-12	1.72602e-11	-1.92547e-12	-1.56506e-11	1.16777e-11	1.52685e-11	-2.09843e-11	-2.15679e-11	1.12333e-11	3.30802e-12	-3.29679e-11	-1.62942e-11	1.13414e-11	-3.39272e-12	-1.33164e-11	1.24025e-11	2.60031e-11	-1.04132e-11	-1.61234e-11	1.1347e-11	1.66449e-11	-1.10974e-11	-6.72321e-12	1.84326e-11	9.54048e-13	-1.76241e-11	2.08365e-12	2.65271e-11	-6.26893e-12	-1.77416e-11	7.66643e-12	1.61174e-11	-1.05787e-11	-8.50843e-12	2.51632e-11	6.78229e-12	-1.55972e-11	-3.45146e-12	2.63335e-11	-1.48519e-12	-2.62095e-11	-9.41779e-13
-8.53996e-12	1.92822e-11	-2.16109e-13	-1.68242e-11	4.58878e-12	1.03379e-11	-1.96142e-11	-1.89757e-11	1.58541e-11	1.0167e-11	-2.13891e-11	-8.70336e-12	1.68361e-11	-5.03859e-13	-1.72203e-11	6.136e-12	1.69424e-11	-2.22059e-11	-2.74152e-11	8.15718e-12	1.70362e-11	-1.80105e-11	-1.0366e-11	1.82501e-11	5.01353e-12	-1.26711e-11	5.74523e-12	2.74496e-11	-1.08212e-11	-2.09439e-11	4.10889e-12	1.6562e-11	-1.6227e-11	-1.1327e-11	2.13232e-11	5.81113e-12	-1.24455e-11	4.74795e-13	2.83502e-11	-5.22036e-12	-2.40028e-11	-1.58254e-12	1.7308e-11	-7.13026e-12	-9.98051e-12	2.2247e-11	9.20577e-12	-2.1702e-11	-1.34056e-11	1.90012e-11
2.10576e-11	1.07999e-11	-2.12128e-11	-1.04917e-11	1.565e-11	-3.76652e-12	-2.86525e-11	3.85744e-12	1.76446e-11	-9.64658e-12	-1.1566e-11	1.74232e-11	1.75501e-11	-2.4801e-11	-1.60214e-11	1.24579e-11	-5.69062e-13	-2.22345e-11	6.97497e-12	2.74234e-11	-5.6693e-12	-1.51205e-11	1.11757e-11	2.19981e-11	-1.30877e-11	-1.18434e-11	1.47281e-11	2.89663e-12	-1.6138e-11	3.94452e-12	3.15286e-11	8.39293e-13	-1.7094e-11	4.81284e-12	2.16535e-11	-6.93791e-12	-1.00564e-11	1.95847e-11	8.34296e-12	-2.09519e-11	-9.20405e-12	2.1931e-11	3.82892e-12	-1.91279e-11	1.90675e-12	1.82838e-11	-1.05794e-11	-1.77906e-11	1.43587e-11	1.23167e-11
1.18364e-11	-1.31242e-11	-1.32495e-11	2.063e-11	1.80444e-11	-2.39834e-11	-1.67119e-11	1.58619e-11	6.84773e-12	-1.76421e-11	2.18286e-12	1.98851e-11	-1.15734e-11	-1.79302e-11	1.19863e-11	2.08848e-11	-1.47161e-11	-1.27258e-11	1.68585e-11	6.17984e-12	-1.42421e-11	1.28582e-12	2.53456e-11	-4.6456e-12	-1.70295e-11	5.38178e-12	2.11851e-11	-9.81511e-12	-1.08783e-11	1.83133e-11	8.99894e-12	-1.56579e-11	-4.11784e-12	2.59212e-11	2.85065e-12	-1.67666e-11	2.07245e-12	1.96237e-11	-9.39942e-12	-1.96429e-11	1.40394e-11	1.36601e-11	-2.13244e-11	-1.2115e-11	2.25443e-11	7.71966e-12	-2.43765e-11	-2.25474e-12	1.66732e-11	-1.41192e-11
5.43603e-12	-1.84818e-11	2.17093e-12	1.84218e-11	-1.23065e-11	-2.15375e-11	8.68629e-12	1.66754e-11	-1.6952e-11	-1.38763e-11	1.28107e-11	7.31721e-12	-1.72579e-11	-2.2362e-12	2.05215e-11	-1.03898e-11	-2.29994e-11	4.23653e-12	2.27417e-11	-9.49842e-12	-1.33718e-11	1.6438e-11	8.26403e-12	-1.24457e-11	-2.70691e-12	2.58595e-11	-3.75867e-12	-2.47437e-11	-2.41768e-12	2.06545e-11	-3.60622e-12	-1.21959e-11	1.72782e-11	1.09748e-11	-1.45969e-11	-9.45527e-12	2.14506e-11	3.26506e-12	-2.74669e-11	-8.00963e-12	1.3279e-11	-7.95472e-12	-1.52849e-11	2.00725e-11	1.83218e-11	-1.47745e-11	-1.4795e-11	1.65603e-11	1.01964e-11	-3.63078e-11
-1.93905e-11	-1.64054e-11	1.55326e-11	9.39605e-12	-1.85257e-11	-2.63715e-12	2.39468e-11	-4.12767e-12	-1.67035e-11	5.26377e-12	1.98218e-11	-1.81186e-11	-1.76026e-11	1.49641e-11	1.00089e-11	-1.64349e-11	-2.07403e-12	2.86951e-11	2.80725e-12	-1.76787e-11	1.7768e-12	2.24633e-11	-8.70742e-12	-1.6249e-11	1.58648e-11	1.5203e-11	-1.46834e-11	-5.40645e-12	2.84819e-11	1.20621e-11	-1.54173e-11	-2.17735e-12	2.05484e-11	-3.40497e-12	-1.40765e-11	1.68951e-11	2.13208e-11	-1.42855e-11	-1.23662e-11	2.1341e-11	1.33215e-11	-2.35264e-11	-7.26482e-12	1.95732e-11	-2.95198e-12	-2.11997e-11	7.28678e-12	2.09744e-11	-1.77795e-11	-2.27064e-11
-1.98809e-11	1.14584e-11	2.73274e-11	-1.1693e-11	-1.9922e-11	7.39025e-12	8.69136e-12	-2.03797e-11	-3.46619e-12	2.53578e-11	-2.02217e-12	-1.73744e-11	5.03869e-12	2.89262e-11	-2.76145e-12	-1.51401e-11	9.95533e-12	1.23613e-11	-1.42708e-11	-8.68155e-12	2.0805e-11	2.65801e-13	-1.94492e-11	-7.18459e-13	2.31033e-11	-2.66195e-12	-1.57689e-11	1.10425e-11	1.46031e-11	-1.1624e-11	-8.26942e-12	2.28887e-11	1.09613e-11	-1.77101e-11	-3.59791e-12	2.14442e-11	2.00456e-12	-1.74546e-11	8.07244e-12	1.94384e-11	-1.52016e-11	-1.56164e-11	1.55666e-11	1.58836e-11	-1.96836e-11	-1.19574e-11	1.55414e-11	-2.0313e-12	-2.26771e-11	-1.16282e-12
-7.07347e-12	1.92458e-11	-2.84412e-12	-1.97613e-11	2.33025e-12	2.36314e-11	-1.05574e-11	-1.75874e-11	9.38385e-12	1.41435e-11	-1.16963e-11	-5.47472e-12	2.37987e-11	2.32332e-12	-1.71643e-11	-9.73752e-13	2.41394e-11	-1.05272e-13	-1.31838e-11	6.06563e-12	1.1344e-11	-1.58157e-11	-1.45395e-11	1.91127e-11	6.09988e-12	-2.30777e-11	-7.51073e-12	1.95014e-11	1.58584e-12	-1.40169e-11	7.58089e-12	1.67495e-11	-1.49151e-11	-1.58113e-11	1.66897e-11	1.74153e-11	-1.70683e-11	-8.73817e-12	1.88956e-11	4.74777e-12	-1.30647e-11	6.7176e-12	2.37856e-11	-1.3462e-11	-2.09698e-11	9.14734e-12	2.01225e-11	-1.37643e-11	-1.19001e-11	1.54087e-11
7.13371e-12	1.43003e-11	-1.23211e-11	-7.76572e-12	1.99693e-11	-4.09987e-13	-2.10504e-11	-2.55776e-12	2.49055e-11	-3.9417e-12	-1.97185e-11	7.67907e-12	1.54958e-11	-6.37918e-12	-5.45644e-12	2.48508e-11	6.37039e-12	-2.04305e-11	-9.53172e-12	1.90027e-11	-3.95944e-12	-2.63674e-11	4.3573e-12	1.47462e-11	-1.14809e-11	-1.29899e-11	2.02074e-11	1.41686e-11	-2.48216e-11	-1.71132e-11	1.21602e-11	2.07909e-13	-2.06191e-11	8.10543e-12	2.41912e-11	-6.23703e-12	-1.2354e-11	1.33631e-11	2.15316e-11	-1.94659e-11	-1.48838e-11	1.68463e-11	6.98651e-12	-1.70539e-11	2.13157e-12	2.81169e-11	-3.41438e-12	-1.6436e-11	3.85254e-12	2.16311e-11
2.76398e-11	-8.77467e-12	-2.34128e-11	9.24085e-13	1.33541e-11	-1.69142e-11	-1.14316e-11	2.55157e-11	8.83647e-12	-1.38805e-11	-1.99413e-12	2.66433e-11	2.44482e-12	-1.69753e-11	3.39324e-12	1.40078e-11	-1.08622e-11	-1.065e-11	2.42331e-11	1.32667e-11	-2.07657e-11	-1.26274e-11	1.79694e-11	2.97953e-12	-2.15529e-11	-6.90584e-13	1.38444e-11	-1.24165e-11	-1.86453e-11	1.23138e-11	1.48903e-11	-2.04655e-11	-1.48336e-11	1.38376e-11	8.04572e-12	-1.52344e-11	2.8657e-12	2.36907e-11	-6.37506e-12	-1.61193e-11	1.20314e-11	2.78382e-11	-9.04524e-12	-1.56685e-11	1.10452e-11	8.14166e-12	-1.5277e-11	2.35514e-14	2.95847e-11	2.50767e-13
2.41367e-12	-1.90848e-11	-3.28327e-12	2.69103e-11	-1.27614e-12	-1.96304e-11	2.77735e-12	1.7799e-11	-6.63928e-12	-1.11291e-11	2.0077e-11	1.03398e-11	-1.59442e-11	-5.93535e-12	2.40699e-11	7.39428e-12	-1.63033e-11	1.76484e-12	1.35553e-11	-1.33272e-11	-1.9279e-11	1.35293e-11	1.42602e-11	-2.11275e-11	-1.59984e-11	1.39305e-11	6.22012e-12	-2.0142e-11	-3.91237e-12	1.49391e-11	-1.30981e-11	-2.14781e-11	8.09548e-12	2.2062e-11	-1.34075e-11	-1.30336e-11	1.40602e-11	8.73191e-12	-1.64667e-11	-3.09168e-12	2.46079e-11	-3.20374e-12	-1.8691e-11	2.94229e-12	2.34742e-11	-7.446e-12	-1.39662e-11	1.34118e-11	8.82963e-12	-1.79464e-11
-1.1419e-11	-1.3246e-11	1.61819e-11	8.93342e-12	-2.07967e-11	-9.72559e-12	2.22585e-11	5.09795e-12	-1.61518e-11	2.97149e-12	1.90341e-11	-4.27265e-12	-1.0514e-11	1.69067e-11	1.64492e-11	-1.91535e-11	-1.63958e-11	1.56185e-11	8.09646e-12	-1.88625e-11	-4.73077e-12	1.37761e-11	-1.04774e-11	-1.9822e-11	7.30018e-12	2.10056e-11	-2.04662e-11	-2.10836e-11	9.68018e-12	8.92781e-12	-1.76723e-11	-1.06435e-12	2.59602e-11	-1.67558e-12	-1.74239e-11	2.63726e-12	2.27962e-11	-1.28083e-11	-1.95364e-11	1.16147e-11	1.38519e-11	-7.11541e-12	-6.34453e-13	2.8932e-11	3.58068e-12	-2.31385e-11	-2.94759e-12	2.30733e-11	1.91079e-13	-1.29283e-11
-2.97919e-11	-7.08041e-12	1.5878e-11	-8.51586e-12	-1.74857e-11	1.77385e-11	1.42079e-11	-1.43551e-11	-9.82455e-12	1.95767e-11	7.81807e-12	-2.21216e-11	-2.66081e-12	1.61445e-11	-5.91526e-12	-1.49828e-11	1.51362e-11	1.98888e-11	-2.14001e-11	-2.28275e-11	3.81693e-12	1.2207e-12	-3.32149e-11	-1.11198e-11	1.7555e-11	-5.22246e-12	-2.02496e-11	7.18701e-12	2.56904e-11	-1.2481e-11	-1.99959e-11	6.32694e-12	1.25414e-11	-1.63893e-11	-6.16375e-12	2.59216e-11	2.11036e-12	-1.67058e-11	5.09707e-13	2.72749e-11	-3.78568e-12	-1.80046e-11	6.77993e-12	1.26942e-11	-1.25985e-11	-9.53526e-12	2.64403e-11	1.14149e-11	-1.61746e-11	-7.91376e-12
-9.02824e-12	2.59828e-11	1.19983e-11	-2.08137e-11	-8.01958e-12	1.63386e-11	-2.20395e-12	-1.34688e-11	1.64814e-11	2.2584e-11	-1.007e-11	-9.69257e-12	2.00125e-11	1.57696e-11	-1.97372e-11	-9.94691e-12	1.06099e-11	-9.22054e-12	-2.35656e-11	2.28832e-12	1.5976e-11	-2.31475e-11	-2.46601e-11	5.34334e-12	1.14317e-11	-1.55894e-11	-7.44045e-12	1.91684e-11	-5.38714e-12	-2.33826e-11	-1.81859e-12	2.13548e-11	-9.55123e-12	-1.83771e-11	6.65786e-12	1.53877e-11	-1.05321e-11	-9.51344e-12	2.14937e-11	6.35993e-12	-1.65347e-11	-2.81866e-12	2.21417e-11	-1.65531e-12	-1.89456e-11	2.91332e-12	1.24319e-11	-1.00169e-11	-9.94685e-12	2.24423e-11
5.58039e-12	8.58147e-12	-1.98998e-11	-1.75134e-11	1.50125e-11	1.00324e-11	-1.69354e-11	-4.33667e-12	1.90676e-11	4.78121e-12	-1.08588e-11	1.07443e-11	2.10746e-11	-1.59243e-11	-1.80694e-11	8.50931e-12	1.11675e-11	-2.63003e-11	-1.55188e-11	1.40193e-11	-9.01751e-12	-3.57509e-11	-1.02842e-11	1.44772e-11	-1.85338e-11	-2.24179e-11	5.86433e-12	1.29599e-11	-1.45657e-11	-1.00334e-11	2.12224e-11	-5.01635e-13	-2.2366e-11	-6.19146e-12	2.2311e-11	-3.46491e-12	-2.16185e-11	4.42195e-12	1.48269e-11	-7.70539e-12	-8.99422e-12	2.08902e-11	9.54368e-12	-2.21208e-11	-1.13375e-11	1.84457e-11	5.28544e-12	-1.30404e-11	8.10258e-12	1.91932e-11
9.50957e-12	-3.98638e-12	-1.56509e-11	8.47993e-12	1.89968e-11	-1.61423e-11	-1.78184e-11	1.41355e-11	1.92061e-11	-1.38653e-11	-8.54967e-12	1.73273e-11	2.6803e-12	-1.38621e-11	9.14446e-13	1.95315e-11	-1.96719e-11	-2.70679e-11	6.31603e-12	1.46266e-11	-2.53868e-11	-2.69829e-11	5.66379e-12	-4.03075e-12	-1.84184e-11	-1.54401e-12	2.69425e-11	-1.12768e-11	-3.01409e-11	-4.78263e-12	1.31612e-11	-1.38244e-11	-1.32037e-11	2.21591e-11	1.00487e-11	-1.47254e-11	-8.54106e-12	2.11675e-11	1.26427e-12	-2.36608e-11	1.13089e-12	1.66997e-11	-4.54296e-12	-1.01501e-11	2.06847e-11	2.07477e-11	-1.48177e-11	-1.08752e-11	1.70038e-11	8.71788e-12
1.41404e-11	-2.17838e-11	-1.33738e-11	1.40842e-11	1.7269e-12	-1.84624e-11	9.36863e-12	3.04175e-11	-2.33239e-12	-1.10411e-11	1.18037e-11	2.19102e-11	-1.40975e-11	-1.29865e-11	1.35513e-11	-1.84711e-12	-2.14484e-11	1.57044e-12	2.50103e-11	-1.51594e-11	-3.85142e-11	-1.53586e-11	1.27961e-12	-1.95491e-11	-1.28568e-11	2.06319e-11	5.67578e-12	-2.54558e-11	-1.48147e-11	1.76935e-11	-7.34168e-12	-2.73284e-11	-4.09465e-12	1.47213e-11	-9.14855e-12	-1.63118e-11	1.25086e-11	6.81267e-12	-2.00006e-11	-1.03791e-11	2.19124e-11	1.25002e-11	-1.32472e-11	-2.14484e-14	1.82776e-11	-3.55478e-12	-1.33097e-11	1.67879e-11	2.52033e-11	-1.28525e-11
-1.3125e-11	-1.70056e-11	1.15697e-11	2.11984e-11	-1.51984e-11	-1.31103e-11	1.56977e-11	1.06732e-11	-6.81604e-12	9.14178e-12	2.97128e-11	-1.93041e-12	-1.58012e-11	4.92439e-12	1.97631e-11	-1.61931e-11	-1.92334e-11	1.21912e-11	-8.03866e-13	-3.38468e-11	-1.60718e-11	1.87456e-11	-6.70879e-12	-2.18816e-11	1.05155e-13	1.88714e-11	-6.98444e-12	-1.92725e-11	9.81441e-12	1.66174e-12	-3.02728e-11	-1.97098e-11	1.69337e-11	2.84625e-12	-2.47557e-11	-1.38055e-11	3.30876e-12	-1.41733e-11	-1.69827e-11	1.57883e-11	1.98961e-11	-1.2058e-11	-9.58452e-12	1.89801e-11	1.35684e-11	-1.19269e-11	1.33799e-12	1.97596e-11	-3.94506e-12	-1.78016e-11
-1.51111e-11	-6.5788e-13	2.07107e-11	-1.07087e-11	-2.22684e-11	5.34944e-12	2.40215e-11	-1.23922e-12	4.18836e-12	3.48491e-11	2.04046e-11	-9.40723e-12	-1.67927e-12	2.4942e-11	-3.35275e-12	-2.02273e-11	-6.48732e-14	1.99217e-11	-1.04514e-11	-2.03964e-11	1.29093e-11	5.7372e-12	-2.08132e-11	-1.31758e-11	1.83695e-11	-1.82684e-12	-2.85478e-11	3.69747e-12	1.86303e-11	-1.42652e-11	-2.40344e-11	1.41617e-11	1.59175e-11	-2.10068e-11	-2.55464e-11	1.1748e-13	-7.29445e-12	-3.19743e-11	-6.94466e-12	2.04209e-11	3.21594e-12	-6.90849e-12	1.36004e-11	2.7455e-11	-1.18585e-11	-1.62045e-11	1.1607e-11	1.55815e-11	-1.00736e-11	-3.72056e-12
-2.20355e-11	7.70508e-12	4.69141e-12	-1.86171e-11	-2.773e-12	2.78753e-11	-1.44267e-12	-1.28088e-11	1.38179e-11	3.87516e-11	3.36029e-12	-1.43279e-11	1.32544e-11	9.26555e-12	-1.22862e-11	-7.6775e-12	2.3033e-11	-1.73397e-12	-3.13646e-11	-1.16995e-11	1.52007e-11	-7.47902e-12	-1.87208e-11	1.27073e-11	1.01644e-11	-2.10649e-11	-1.97123e-11	1.71515e-11	2.22733e-12	-3.54821e-11	-1.72115e-11	9.49683e-12	-5.46817e-12	-2.37461e-11	-1.32053e-12	5.88873e-12	-2.61666e-11	-2.20144e-11	1.13854e-11	1.76035e-11	-1.1647e-11	-2.92069e-12	2.04463e-11	2.54145e-12	-1.06046e-11	9.54902e-12	3.04664e-11	-5.93564e-12	-1.54454e-11	7.51477e-12
6.67563e-12	2.83995e-11	-7.88355e-12	-2.0438e-11	6.4284e-12	8.47557e-12	-1.6334e-11	-3.83652e-12	2.97872e-11	8.92467e-12	-1.75813e-11	-3.95229e-12	2.17151e-11	-4.97563e-12	-1.96422e-11	8.49432e-12	9.4366e-12	-1.86876e-11	-1.11178e-11	2.54316e-11	1.24987e-11	-1.80591e-11	-6.01995e-12	1.9079e-11	1.00183e-12	-1.57928e-11	1.35889e-11	4.56407e-12	-3.71937e-11	-3.85749e-11	4.52459e-13	4.14809e-12	-2.34024e-11	-1.76622e-11	3.6336e-12	-1.39338e-11	-3.29364e-11	-5.53886e-12	1.25009e-11	-1.09516e-11	-1.35514e-11	1.12083e-11	1.87977e-11	-1.18294e-11	-7.6062e-12	1.88819e-11	4.65406e-12	-1.3114e-11	4.41942e-12	3.10567e-11
2.2041e-11	-2.15396e-12	-2.47413e-11	-6.53284e-12	1.8019e-11	-8.93641e-12	-1.75047e-11	9.36524e-12	1.23006e-11	-1.52339e-11	-1.26272e-11	1.95665e-11	5.1007e-12	-1.91724e-11	-6.71045e-12	1.70882e-11	-4.07628e-12	-1.90182e-11	9.15743e-12	1.53098e-11	-1.15106e-11	-1.17248e-11	1.76836e-11	1.29078e-11	-2.36275e-11	-1.22722e-11	1.73884e-11	-9.50303e-12	-4.13043e-11	-2.11525e-11	-9.70533e-13	-2.49754e-11	-2.53707e-11	2.78534e-12	8.88438e-12	-2.56792e-11	-2.2806e-11	5.11027e-12	-7.00012e-12	-1.71992e-11	4.94572e-12	3.09559e-11	-3.39443e-12	-1.97876e-11	6.66314e-12	2.27773e-11	-2.70019e-12	-5.01042e-12	2.17867e-11	8.15755e-12
1.25391e-11	-1.01974e-11	-9.37773e-12	2.21481e-11	1.6977e-12	-2.52382e-11	-1.08737e-11	1.90693e-11	-8.94318e-13	-2.00942e-11	6.8611e-12	1.23011e-11	-1.34606e-11	-1.48915e-11	1.55507e-11	6.93265e-12	-2.77819e-11	-1.35311e-11	1.72788e-11	7.38885e-12	-9.59409e-12	1.10249e-11	2.13375e-11	-1.40148e-11	-1.98955e-11	7.63529e-12	1.08069e-11	-3.16668e-11	-3.10496e-11	-3.8918e-12	-1.0078e-11	-2.17639e-11	2.27814e-12	2.69099e-11	-1.37181e-11	-3.10581e-11	-6.09237e-12	5.80825e-12	-2.12839e-11	-1.54709e-11	1.79237e-11	1.05739e-11	-1.14006e-11	1.06846e-12	3.19459e-11	3.43441e-12	-1.83607e-11	2.22596e-13	1.9202e-11	-8.1744e-12
-2.17457e-12	-2.15947e-11	8.07776e-13	1.19588e-11	-1.4922e-11	-1.32799e-11	2.45822e-11	1.46958e-11	-1.98464e-11	-1.2527e-11	1.73628e-11	1.22362e-12	-2.33568e-11	4.27169e-12	1.56163e-11	-1.28454e-11	-1.59479e-11	1.86385e-11	2.35368e-11	-1.17942e-11	-7.65799e-12	1.78247e-11	1.00575e-11	-1.22776e-11	2.8524e-12	1.85935e-11	-1.83059e-11	-2.98639e-11	-1.69894e-12	1.24985e-11	-2.24931e-11	-1.81385e-11	1.58369e-11	7.99336e-12	-1.99426e-11	-5.92811e-12	2.3276e-11	-1.10815e-11	-2.71052e-11	-1.84458e-12	2.18617e-11	-4.06696e-12	-7.64018e-12	2.02228e-11	1.3461e-11	-1.10466e-11	-4.43062e-12	2.94506e-11	9.76586e-12	-1.76212e-11
-2.10627e-11	-9.09813e-12	2.12695e-11	2.94008e-12	-2.07522e-11	2.68285e-13	1.58957e-11	-9.60309e-12	-1.74982e-11	1.32105e-11	1.28631e-11	-1.9654e-11	-1.19776e-11	1.6214e-11	6.4413e-12	-1.87964e-11	2.39883e-13	1.96207e-11	-4.32374e-12	-1.16344e-11	1.47524e-11	2.59478e-11	-1.22484e-11	-1.50862e-11	1.01478e-11	5.04155e-12	-1.80769e-11	-6.55381e-13	2.46567e-11	-6.32922e-12	-1.61605e-11	8.30958e-12	2.66157e-11	-1.01825e-11	-1.92855e-11	8.82085e-12	3.88161e-12	-2.19813e-11	-7.86737e-12	2.60832e-11	5.54041e-12	-1.15367e-11	5.14768e-12	2.42568e-11	-2.87808e-14	-1.13096e-11	1.5619e-11	1.33692e-11	-1.61886e-11	-1.15338e-11
-1.4421e-11	1.46197e-11	1.19684e-11	-2.26822e-11	-1.54001e-11	1.68753e-11	8.17553e-12	-1.67886e-11	4.41113e-13	1.61449e-11	-1.29119e-11	-2.08088e-11	1.03493e-11	1.98465e-11	-1.85273e-11	-1.65778e-11	1.34114e-11	1.11918e-11	-1.00473e-11	3.0808e-12	2.47816e-11	-4.64118e-12	-1.7741e-11	4.88704e-12	2.19942e-11	-9.50161e-12	-1.46682e-11	1.13811e-11	1.04902e-11	-1.28717e-11	-2.03686e-12	2.79702e-11	8.79755e-13	-2.40044e-11	-5.55437e-12	1.63987e-11	-1.52179e-11	-2.67812e-11	5.20471e-12	7.03339e-12	-1.64936e-11	-1.02099e-11	2.23054e-11	9.36188e-12	-1.98122e-11	-4.92552e-12	1.6928e-11	3.69645e-13	-1.35011e-11	1.4742e-11
-4.86614e-12	1.55557e-11	-7.71913e-12	-1.77867e-11	1.45882e-11	2.13907e-11	-1.8358e-11	-1.81725e-11	1.13052e-11	8.43895e-12	-2.4183e-11	-2.83752e-12	2.23041e-11	-1.14659e-12	-1.14149e-11	9.67127e-12	2.70768e-11	-1.19791e-11	-1.71386e-11	1.02216e-11	1.0544e-11	-1.26918e-11	-6.36594e-13	2.7642e-11	-9.17416e-13	-1.83089e-11	-2.08819e-12	2.25436e-11	-9.18312e-12	-1.93822e-11	1.29821e-11	1.41802e-11	-9.3362e-12	-7.41515e-12	2.33415e-11	-1.48234e-13	-3.2264e-11	-1.54037e-11	1.52197e-11	-7.42451e-12	-2.22705e-11	1.26375e-11	1.81859e-11	-9.17809e-12	-9.70841e-12	2.17268e-11	1.55193e-11	-1.70601e-11	-8.3356e-12	1.66905e-11
1.91074e-11	1.65006e-11	-1.7729e-11	-7.82325e-12	1.40463e-11	-5.41645e-12	-1.76618e-11	9.29341e-12	2.30983e-11	-1.42968e-11	-1.80494e-11	1.12489e-11	1.71791e-11	-1.40324e-11	-6.30622e-12	2.2468e-11	3.16871e-12	-1.26187e-11	7.00548e-12	2.77293e-11	-5.88392e-12	-1.59639e-11	7.76722e-12	1.4385e-11	-1.01564e-11	-4.9615e-12	2.66389e-11	4.83317e-12	-1.76671e-11	-9.93435e-13	2.61839e-11	1.24817e-12	-1.64347e-11	5.58765e-12	9.57461e-12	-2.21077e-11	-2.46879e-11	1.33109e-11	3.33217e-12	-2.71333e-11	-1.15858e-11	1.89506e-11	3.99799e-12	-1.44256e-11	8.64478e-12	1.92806e-11	-9.04256e-12	-1.20847e-11	1.68832e-11	2.2238e-11
2.14201e-11	-1.54598e-11	-1.96032e-11	9.22787e-12	1.03709e-11	-1.82952e-11	-7.64154e-12	1.74681e-11	-5.14059e-12	-2.10915e-11	2.87418e-12	2.59765e-11	-4.99524e-12	-1.37945e-11	1.05069e-11	1.54371e-11	-9.97646e-12	-2.78851e-12	2.55878e-11	4.39314e-12	-1.65031e-11	-3.69432e-13	2.5925e-11	3.51611e-13	-1.43167e-11	6.55627e-12	1.22467e-11	-1.36997e-11	-1.12102e-11	2.16692e-11	8.85537e-12	-1.97432e-11	-8.8675e-12	1.81695e-11	-2.86713e-12	-2.64066e-11	1.19777e-11	1.88388e-11	-2.02473e-11	-1.61005e-11	2.09178e-11	1.87923e-11	-1.30232e-11	-7.16751e-12	1.82157e-11	9.96352e-12	-8.8615e-12	6.64157e-12	2.62285e-11	-5.70782e-12
1.77705e-12	-1.27137e-11	4.95479e-12	2.36411e-11	-1.7669e-11	-2.40542e-11	5.24757e-12	1.52351e-11	-1.51061e-11	-9.00881e-12	2.32133e-11	4.25331e-12	-1.34029e-11	5.22801e-13	2.66449e-11	-5.67151e-12	-1.94748e-11	1.00384e-11	2.05482e-11	-1.46719e-12	-4.81837e-12	2.4439e-11	9.92168e-12	-1.79112e-11	-9.42478e-12	2.01009e-11	-3.66243e-12	-2.51804e-11	4.63477e-12	1.4704e-11	-9.12682e-12	-1.22986e-11	1.61719e-11	9.83111e-12	-3.13671e-11	-2.5737e-11	7.90619e-12	-9.86545e-12	-4.05761e-11	-8.90815e-12	1.28868e-11	-9.91195e-12	-1.20801e-11	1.38804e-11	2.40473e-11	-1.5506e-11	-1.4649e-11	1.44023e-11	1.0346e-11	-1.52008e-11
-1.64219e-11	-1.33604e-11	1.35487e-11	-1.36658e-12	-2.11597e-11	2.07406e-12	2.97807e-11	-4.42046e-12	-2.05152e-11	2.18921e-12	1.94971e-11	-1.11212e-11	-1.12234e-11	2.22031e-11	5.85255e-12	-1.57312e-11	-6.0644e-13	3.12267e-11	4.68517e-12	-2.16414e-11	-1.91771e-12	1.45695e-11	-1.02525e-11	-1.27013e-11	2.18052e-11	1.19988e-11	-2.23303e-11	-1.32363e-11	1.94726e-11	6.21818e-12	-2.03322e-11	1.24778e-12	1.61007e-11	-1.15102e-11	-1.42645e-11	2.36793e-11	9.77301e-12	-5.05051e-11	-3.78868e-11	2.54744e-12	1.26395e-12	-1.93836e-11	2.89981e-12	2.61212e-11	-1.3334e-12	-1.18451e-11	1.3181e-11	3.15618e-11	-5.30032e-12	-1.45081e-11
-2.19234e-11	3.38698e-12	1.63623e-11	-1.55118e-11	-1.46904e-11	1.57643e-11	5.04836e-12	-1.74839e-11	-5.21203e-12	2.42248e-11	-1.70921e-12	-1.89924e-11	1.10971e-12	1.6222e-11	-1.10318e-11	-1.59444e-11	1.45351e-11	7.3985e-12	-1.81642e-11	-6.88356e-12	2.53901e-11	9.80338e-12	-1.74167e-11	-1.19243e-12	1.3664e-11	-1.33127e-11	-2.23766e-11	1.00463e-11	1.30349e-11	-1.63861e-11	-1.09745e-11	1.82048e-11	1.07164e-11	-2.45008e-11	-8.02783e-12	1.46251e-11	-1.80697e-11	-3.53671e-11	-5.23065e-14	1.51506e-11	-1.71463e-11	-1.36728e-11	1.3954e-11	1.54327e-11	-1.08726e-11	-1.65957e-12	2.50701e-11	-2.00434e-12	-1.95753e-11	1.0384e-12
-7.21704e-12	2.09319e-11	-1.01056e-11	-2.73176e-11	-7.24768e-13	2.02886e-11	-2.41246e-12	-9.80663e-12	1.78485e-11	6.75419e-12	-2.18639e-11	-1.02581e-11	2.24845e-11	2.84233e-12	-2.22177e-11	-4.6274e-12	1.38404e-11	-1.07418e-11	-2.07952e-11	6.7836e-12	5.19101e-12	-2.58838e-11	-1.98131e-11	1.3926e-11	4.08758e-12	-2.55395e-11	-4.70377e-12	1.57269e-11	-8.77356e-12	-1.85178e-11	9.66309e-12	2.08585e-11	-2.16045e-11	-2.40018e-11	5.63933e-12	1.89913e-12	-3.324e-11	-1.64224e-11	1.38138e-11	-9.09684e-12	-2.028e-11	3.18118e-12	2.66086e-11	-8.99057e-12	-1.94259e-11	9.542e-12	1.35663e-11	-1.06926e-11	-5.1638e-12	2.67493e-11
1.15696e-11	4.69767e-12	-2.04761e-11	-7.92706e-12	2.77519e-11	4.5961e-12	-2.19188e-11	-6.17766e-12	1.62532e-11	-9.84422e-12	-1.93647e-11	1.73801e-11	1.47785e-11	-1.10756e-11	-9.56484e-12	1.95966e-11	7.23934e-12	-3.49892e-11	-2.3911e-11	-9.93423e-13	-2.05876e-11	-2.84134e-11	8.10218e-12	1.54447e-11	-2.07993e-11	-2.01288e-11	1.19974e-11	1.39149e-11	-1.96574e-11	-4.86134e-12	2.13176e-11	-3.4191e-12	-1.93344e-11	-1.38324e-13	1.85711e-11	-2.36219e-11	-3.09113e-11	2.32872e-12	9.7174e-12	-1.60585e-11	-4.25025e-12	2.69274e-11	6.44858e-12	-1.33463e-11	2.80512e-12	2.95312e-11	6.22661e-14	-1.72582e-11	5.28993e-12	1.37142e-11
2.19825e-11	-5.90021e-12	-2.05117e-11	7.45962e-12	1.00255e-11	-1.46171e-11	-8.12904e-12	2.39581e-11	6.55417e-12	-2.46538e-11	-9.61794e-12	1.5664e-11	-1.57653e-12	-1.52697e-11	1.19467e-11	1.65323e-11	-2.56642e-11	-3.22821e-11	1.09108e-12	-4.27804e-12	-3.3914e-11	-1.92618e-11	3.73221e-12	-1.28209e-11	-2.60557e-11	1.67051e-12	1.93692e-11	-1.36791e-11	-1.73447e-11	1.05236e-11	1.65746e-11	-2.11615e-11	-1.30285e-11	1.59109e-11	-7.75466e-12	-2.63559e-11	2.06811e-13	2.80449e-11	-3.42244e-12	-1.64708e-11	7.75601e-12	1.84203e-11	-8.57775e-12	-8.55207e-12	2.17871e-11	5.11329e-12	-1.80052e-11	-3.76155e-12	2.51317e-11	3.7434e-12
7.22258e-12	-2.28272e-11	-7.667e-12	1.74089e-11	-3.70233e-12	-1.72853e-11	8.28614e-12	1.06815e-11	-2.30969e-11	-2.01811e-11	1.43716e-11	1.06581e-11	-1.73987e-11	-1.02516e-11	1.32646e-11	-5.00438e-12	-3.30967e-11	-1.10655e-11	4.40919e-12	-3.06162e-11	-3.99519e-11	-4.97998e-12	1.5063e-12	-2.37456e-11	-1.03208e-11	1.8512e-11	-2.27943e-12	-2.31881e-11	-5.51191e-13	2.30308e-11	-1.20017e-11	-2.07637e-11	3.7757e-12	1.23226e-11	-1.77948e-11	-1.41453e-11	1.87803e-11	4.6697e-12	-1.66795e-11	-1.68982e-12	2.77488e-11	3.66574e-12	-1.62198e-11	5.31937e-12	1.55147e-11	-8.36939e-12	-1.07347e-11	1.8759e-11	1.04802e-11	-2.11044e-11
-1.00597e-11	-1.33612e-11	2.01329e-11	1.21045e-11	-2.78094e-11	-1.40454e-11	1.37803e-11	-2.63955e-12	-1.98836e-11	8.27423e-12	2.05816e-11	-1.54421e-11	-1.8962e-11	1.07697e-11	1.43889e-11	-3.04153e-11	-2.5009e-11	-9.10165e-13	-1.81365e-11	-3.65938e-11	-1.66072e-11	4.50208e-12	-2.23965e-11	-2.44705e-11	4.88287e-12	2.10503e-11	-1.61067e-11	-1.2825e-11	1.94362e-11	3.00363e-13	-2.11714e-11	-6.31495e-12	2.09814e-11	-1.30901e-11	-2.90552e-11	4.45551e-13	1.72773e-11	-7.89993e-12	-1.05494e-11	2.30725e-11	1.11113e-11	-1.51549e-11	-7.84615e-12	2.27435e-11	2.97526e-12	-2.41862e-11	-1.54395e-12	1.6375e-11	-7.79155e-12	-1.37096e-11
-2.14907e-11	1.06628e-12	1.27235e-11	-1.60171e-11	-1.77482e-11	1.64581e-11	1.66827e-11	-2.08882e-11	-1.53967e-11	1.38856e-11	7.55016e-12	-1.94177e-11	-7.45587e-13	1.50985e-11	-2.93362e-11	-4.37097e-11	-9.23689e-12	4.74207e-12	-3.19318e-11	-2.81438e-11	1.24863e-12	-1.2782e-11	-2.69619e-11	-7.47343e-13	2.96292e-11	-4.03021e-12	-2.24165e-11	-2.64582e-14	1.73311e-11	-1.54934e-11	-1.56613e-11	1.85841e-11	5.74542e-12	-1.98102e-11	-4.21655e-12	2.97748e-11	5.84813e-12	-2.1562e-11	-4.43891e-12	1.57005e-11	-7.90652e-12	-1.56595e-11	1.75183e-11	1.40837e-11	-1.51153e-11	-7.04271e-12	2.45471e-11	1.54387e-11	-1.52879e-11	-1.11177e-12
-1.0632e-11	1.37813e-11	-1.70416e-12	-2.59027e-11	-1.21404e-12	1.61702e-11	-1.41106e-11	-2.02151e-11	1.09963e-11	1.95094e-11	-1.55764e-11	-1.85243e-11	2.85141e-12	-1.78601e-11	-7.14964e-11	-5.32488e-11	-1.18642e-11	-3.19238e-11	-3.37029e-11	-1.1042e-12	1.92608e-11	-1.1139e-11	-1.37654e-11	1.55186e-11	5.97685e-12	-2.2746e-11	-1.09928e-11	1.95773e-11	-7.18272e-12	-2.19203e-11	1.90779e-13	2.05202e-11	-3.52196e-12	-1.2005e-11	1.74034e-11	1.29331e-11	-1.87243e-11	-1.2501e-11	1.85346e-11	2.13429e-12	-2.17249e-11	-2.51282e-12	1.72393e-11	-2.91621e-12	-1.38098e-11	1.42344e-11	2.19943e-11	-1.27593e-11	-1.33234e-11	1.56338e-11
-8.94456e-12	1.63409e-11	-2.5305e-11	-2.17035e-11	1.07336e-11	6.74827e-12	-1.464e-11	8.1443e-14	2.28853e-11	-8.48964e-12	-2.23515e-11	1.59636e-12	1.22979e-11	-4.35481e-11	-8.29309e-11	-5.88374e-11	-3.35111e-11	-3.61517e-11	-1.10776e-11	2.22992e-11	-5.05059e-12	-2.52292e-11	-4.87844e-12	1.78047e-11	-1.00567e-11	-1.83532e-11	1.37606e-11	4.92754e-12	-2.17596e-11	-1.13867e-11	2.32904e-11	5.59158e-12	-2.38738e-11	-4.99211e-12	1.789e-11	-3.97974e-12	-1.70938e-11	1.17355e-11	1.21449e-11	-2.45787e-11	-2.0812e-11	1.33055e-11	1.06489e-11	-2.39928e-11	-5.89981e-12	2.12864e-11	2.36542e-12	-1.22479e-11	1.09717e-11	2.56026e-11
1.34889e-11	-9.11086e-12	-2.3161e-11	6.67014e-12	2.5765e-11	-1.36835e-11	-1.89567e-11	8.07492e-12	8.47719e-12	-1.87411e-11	-2.58435e-12	2.39126e-11	-1.58947e-11	-4.27969e-11	-3.25465e-11	-1.07711e-11	-3.86378e-11	-2.951e-11	8.03408e-12	6.76657e-12	-1.84569e-11	-6.18145e-12	2.73303e-11	2.52432e-12	-2.51594e-11	-9.67053e-12	1.61052e-11	-7.03457e-12	-1.91823e-11	1.50134e-11	1.6176e-11	-1.57159e-11	-1.22619e-11	2.33691e-11	1.20669e-11	-3.09379e-11	-1.5147e-11	1.17176e-11	-6.41816e-12	-2.18628e-11	1.1093e-11	2.51643e-11	-1.02074e-11	-1.3349e-11	1.7516e-11	2.19115e-11	-1.42454e-11	-8.80008e-12	1.57784e-11	-1.00558e-12
1.05809e-11	-2.07799e-11	-1.01316e-11	1.78593e-11	-3.80081e-12	-1.72381e-11	5.95656e-12	2.5579e-11	-1.09741e-11	-2.21128e-11	5.44999e-12	6.53615e-12	-2.09326e-11	-1.45494e-11	1.51486e-11	-1.41072e-11	-3.0591e-11	-2.68362e-12	2.4666e-11	-3.66432e-12	-1.78815e-11	8.83574e-12	8.2468e-12	-1.9071e-11	-1.59154e-11	1.72767e-11	5.18937e-12	-2.09365e-11	-6.85271e-12	1.97135e-11	1.49779e-12	-1.88798e-11	4.33447e-12	1.12506e-11	-1.91704e-11	-2.0882e-11	1.25374e-11	1.23623e-11	-2.20129e-11	-1.29154e-11	1.52957e-11	4.77519e-12	-1.55793e-11	4.89227e-12	2.45272e-11	-1.24185e-11	-2.08909e-11	6.62745e-12	1.59417e-11	-1.35113e-11
-1.5537e-11	-2.26132e-11	7.31211e-12	1.20682e-11	-1.32938e-11	-6.68848e-12	2.18975e-11	-4.14667e-12	-2.82102e-11	-6.77939e-12	1.88631e-11	-1.1558e-11	-2.02862e-11	8.16833e-12	9.71813e-12	-2.20654e-11	-1.67657e-11	2.07126e-11	4.83283e-12	-2.64036e-11	-1.07158e-11	1.65805e-11	-1.10762e-12	-1.6252e-11	8.06888e-12	1.3969e-11	-1.82604e-11	-1.90057e-11	1.44741e-11	1.1647e-11	-2.82066e-11	-2.3994e-11	9.77029e-13	-1.18261e-11	-2.89761e-11	-3.17367e-12	1.40027e-11	-1.92427e-11	-2.49476e-11	6.99921e-12	1.97329e-11	-1.51983e-11	-1.20853e-11	1.6124e-11	2.67428e-12	-1.5529e-11	-2.49762e-13	2.53075e-11	-8.90433e-12	-2.30931e-11
-1.7333e-11	-2.91636e-13	2.79106e-11	-6.90872e-12	-2.41332e-11	2.67989e-12	9.76481e-12	-1.79118e-11	-1.05515e-11	2.61133e-11	4.84221e-12	-2.50229e-11	-9.43097e-12	2.19119e-11	-4.53727e-12	-2.77232e-11	5.57893e-12	1.38824e-11	-1.64321e-11	-1.60067e-11	2.14006e-11	1.31574e-11	-2.14399e-11	-1.35219e-11	1.54371e-11	2.95898e-12	-2.19714e-11	6.47778e-12	2.07196e-11	-1.26751e-11	-2.26503e-11	5.97727e-13	2.53299e-12	-3.25155e-11	-1.07863e-11	2.00467e-11	-5.22661e-13	-1.90688e-11	6.5453e-12	3.01646e-11	-5.01183e-12	-1.58663e-11	5.95701e-12	2.0357e-11	-1.61765e-11	-1.63907e-11	1.53145e-11	6.82259e-12	-1.67577e-11	-8.2478e-13
-9.96129e-12	2.19784e-11	6.92993e-12	-1.55562e-11	-2.09234e-12	2.48114e-11	-2.38382e-12	-2.23599e-11	2.47258e-12	1.39238e-11	-1.1035e-11	-1.18033e-11	2.26659e-11	1.384e-11	-1.84214e-11	-9.10005e-12	2.03066e-11	2.4319e-12	-2.33191e-11	-4.85033e-13	1.2977e-11	-1.17313e-11	-1.45229e-11	1.70118e-11	2.02349e-11	-1.78316e-11	-1.45854e-11	1.37891e-11	4.28999e-12	-2.3463e-11	-6.32212e-12	1.26626e-11	-1.71385e-11	-2.94585e-11	1.52373e-12	1.64193e-11	-1.97323e-11	-1.42212e-11	1.44162e-11	8.54439e-12	-1.23945e-11	-8.10067e-13	2.46264e-11	-4.03609e-12	-1.90739e-11	3.19353e-12	2.42086e-11	-4.26023e-12	-1.3413e-11	1.50753e-11
-3.15797e-13	1.37342e-11	-1.1134e-11	-1.29806e-11	1.71899e-11	4.20375e-12	-2.18901e-11	-9.12619e-12	2.10691e-11	3.44848e-12	-1.63731e-11	2.22264e-12	1.48409e-11	-1.19244e-11	-1.86525e-11	1.30741e-11	1.15579e-11	-2.41514e-11	-1.67414e-11	1.30542e-11	5.27104e-12	-1.55062e-11	1.07691e-12	1.87134e-11	-1.1411e-11	-2.21714e-11	7.31338e-12	1.79386e-11	-1.93144e-11	-2.18129e-11	2.12255e-12	-1.26238e-12	-2.14801e-11	-1.6782e-12	1.58091e-11	-2.10868e-11	-2.74454e-11	3.16329e-13	2.33636e-11	-5.89397e-12	-1.24746e-11	1.43315e-11	8.07595e-12	-1.59254e-11	-7.16357e-12	2.5174e-11	3.60277e-12	-2.1674e-11	-3.54012e-12	2.17631e-11
2.18459e-11	-3.30295e-12	-2.89954e-11	-3.57844e-12	1.23989e-11	-1.20234e-11	-1.42217e-11	2.20718e-11	1.91505e-11	-1.72569e-11	-1.41101e-11	1.40477e-11	1.78456e-12	-2.65795e-11	-1.85003e-12	1.56781e-11	-9.72655e-12	-1.63391e-11	1.17654e-11	2.19981e-11	-1.98699e-11	-2.03203e-11	1.00385e-11	8.36953e-12	-2.08259e-11	-2.80924e-12	2.2192e-11	-1.11654e-11	-2.5871e-11	-3.89136e-12	1.40453e-11	-2.48241e-11	-2.34964e-11	1.30157e-11	8.63956e-12	-3.21324e-11	-2.36406e-11	1.2248e-11	-2.71346e-12	-1.7849e-11	-2.90901e-12	2.14119e-11	-6.86156e-12	-1.90057e-11	1.35522e-11	1.51695e-11	-1.08178e-11	-7.56628e-12	2.59704e-11	1.17994e-11
4.9011e-12	-2.2843e-11	-1.53566e-11	1.78549e-11	3.68754e-12	-2.3831e-11	-4.52117e-12	1.72969e-11	-2.7272e-12	-1.42176e-11	1.59706e-11	1.88224e-11	-1.99511e-11	-1.79856e-11	1.33785e-11	9.82842e-12	-2.14275e-11	-5.85164e-12	1.73253e-11	-5.07198e-12	-1.84738e-11	9.88302e-12	2.73898e-11	-1.42951e-11	-2.33022e-11	4.08289e-12	7.32023e-12	-2.11895e-11	-6.63322e-12	2.39263e-11	-3.28672e-12	-2.42363e-11	-4.88737e-12	2.21354e-11	-1.09414e-11	-2.82796e-11	-1.64939e-12	1.22734e-12	-1.98341e-11	-1.09338e-11	2.27361e-11	5.49206e-12	-1.74523e-11	-1.72188e-12	2.58835e-11	6.04774e-12	-1.5623e-11	8.75475e-12	1.48769e-11	-1.24231e-11
-1.23261e-11	-2.40457e-11	1.03755e-11	1.4192e-11	-2.32368e-11	-1.82995e-11	1.48996e-11	1.01149e-11	-1.86684e-11	-3.96287e-12	1.63968e-11	-7.30613e-12	-2.24221e-11	4.15299e-12	1.84055e-11	-1.66519e-11	-1.91664e-11	9.35562e-12	1.2227e-11	-1.86914e-11	-8.81941e-12	1.79369e-11	-6.75189e-12	-2.49303e-11	-3.08209e-12	1.96348e-11	-1.20244e-11	-1.87862e-11	6.08182e-12	1.05395e-11	-1.83806e-11	-1.41076e-11	2.0589e-11	1.68819e-13	-2.78648e-11	-9.98677e-12	1.80325e-11	-1.22416e-12	-1.45798e-11	1.15051e-11	1.61297e-11	-1.26269e-11	-1.18445e-11	2.12321e-11	1.45467e-11	-1.81997e-11	-9.47161e-12	1.82155e-11	3.35353e-12	-1.51944e-11
-2.79795e-11	-4.005e-12	1.75732e-11	-3.77423e-12	-1.9162e-11	1.09161e-11	2.45913e-11	-1.77705e-11	-2.15355e-11	1.03971e-11	1.24727e-11	-2.10037e-11	-1.43629e-11	1.13755e-11	-6.43342e-12	-1.88458e-11	7.58894e-13	2.25698e-11	-1.62392e-11	-2.62766e-11	3.93115e-12	1.14282e-11	-1.37011e-11	-8.82954e-12	2.07885e-11	-2.76167e-12	-2.42086e-11	-5.6111e-12	2.32893e-11	-7.4338e-12	-2.55358e-11	2.92575e-12	1.21725e-11	-1.1033e-11	-1.14301e-11	2.51654e-11	1.36768e-11	-1.37139e-11	-6.08892e-12	2.27422e-11	6.61898e-12	-2.11518e-11	6.93323e-12	1.90914e-11	-6.39315e-12	-1.00285e-11	1.7989e-11	1.81603e-11	-2.20503e-11	-1.50133e-11
-1.82559e-11	1.48651e-11	1.2848e-11	-2.93361e-11	-1.65722e-11	1.48595e-11	-8.0364e-13	-2.17745e-11	6.4615e-12	2.62882e-11	-1.30182e-11	-2.3846e-11	-3.40485e-13	1.17076e-11	-2.12519e-11	-1.19519e-11	2.04763e-11	5.96889e-14	-2.3851e-11	-2.64231e-12	2.69242e-11	-7.94667e-12	-2.41054e-11	-2.21449e-13	1.22245e-11	-1.59868e-11	-1.11436e-11	2.61252e-11	1.05225e-11	-1.83532e-11	-6.94995e-12	2.2684e-11	1.83738e-13	-2.08582e-11	1.62776e-12	1.63368e-11	-2.83283e-12	-7.51983e-12	2.2743e-11	1.97808e-11	-1.60901e-11	-1.26716e-11	1.614e-11	7.82209e-12	-1.76518e-11	3.51427e-12	2.01489e-11	-8.33952e-12	-1.69754e-11	1.4975e-11
2.49717e-12	2.24127e-11	-1.60872e-11	-2.56787e-11	6.38175e-12	1.55077e-11	-2.104e-11	-1.71277e-11	1.11474e-11	-1.48879e-12	-2.02534e-11	-2.98642e-12	2.13753e-11	-1.02714e-11	-1.93176e-11	5.51136e-12	1.80408e-11	-1.41797e-11	-1.63887e-11	1.47445e-11	7.10357e-13	-2.05056e-11	-5.39514e-12	2.46439e-11	6.53198e-13	-1.92359e-11	2.80776e-12	1.78543e-11	-7.78659e-12	-1.28964e-11	1.70219e-11	9.68453e-12	-1.86902e-11	-1.07348e-11	1.89542e-11	8.20096e-12	-1.14394e-11	5.32843e-12	2.01547e-11	-7.50946e-12	-1.79714e-11	1.10444e-11	1.70085e-11	-1.5745e-11	-1.12642e-11	1.5723e-11	1.24198e-11	-1.25549e-11	4.18601e-13	2.33415e-11
1.24748e-11	8.36961e-13	-2.27238e-11	-6.31303e-12	1.83223e-11	-1.70832e-11	-2.93624e-11	-1.5314e-12	1.4684e-11	-1.39216e-11	-1.42388e-11	1.28816e-11	-3.12322e-13	-2.18037e-11	-6.55282e-12	2.39551e-11	-4.86366e-12	-2.61454e-11	-1.48519e-12	1.42435e-11	-1.01451e-11	-1.27839e-11	1.66085e-11	8.00282e-12	-2.19031e-11	-1.17398e-11	2.06263e-11	5.24738e-12	-2.15535e-11	-5.54361e-13	1.5526e-11	-6.43959e-12	-1.2148e-11	1.60365e-11	1.97552e-11	-1.73165e-11	-1.34042e-11	1.68888e-11	1.34595e-11	-1.50094e-11	-1.77825e-12	1.80645e-11	-9.22845e-12	-1.83208e-11	7.02861e-12	2.36206e-11	-1.38242e-11	-1.92928e-11	1.05437e-11	1.43441e-11
1.76848e-11	-2.362e-11	-2.32178e-11	1.09477e-11	-6.72421e-13	-2.26736e-11	-6.33383e-12	2.53998e-11	-7.23815e-12	-2.61129e-11	-4.32864e-12	1.69174e-11	-1.42622e-11	-1.78638e-11	1.86855e-11	7.99977e-12	-1.86625e-11	-1.04603e-11	2.34583e-11	1.50154e-12	-2.71485e-11	-5.52233e-12	1.49261e-11	-9.23152e-12	-1.68371e-11	1.94227e-11	1.75974e-11	-1.66961e-11	-1.41018e-11	1.75768e-11	1.00014e-11	-2.24731e-11	-4.15451e-12	1.8001e-11	-3.49742e-12	-1.42453e-11	1.54863e-11	2.82751e-11	-1.10064e-11	-1.83064e-11	8.19586e-12	1.02501e-11	-1.99631e-11	-3.50968e-12	2.37369e-11	-1.2432e-12	-1.48706e-11	5.32383e-12	2.92806e-11	-3.84943e-12
-7.32647e-12	-2.32898e-11	1.19101e-12	2.16199e-11	-1.08973e-11	-2.19116e-11	7.48965e-12	3.1597e-12	-2.1069e-11	-9.17015e-12	2.50593e-11	2.51812e-12	-2.22435e-11	-3.54829e-12	1.8204e-11	-7.33387e-12	-1.89771e-11	1.15096e-11	9.39651e-12	-1.81327e-11	-9.84692e-12	2.41303e-11	1.29116e-11	-1.87156e-11	-5.02798e-12	1.62376e-11	-4.69951e-12	-1.80001e-11	1.07049e-11	1.83085e-11	-1.51803e-11	-1.42469e-11	1.56766e-11	1.54838e-11	-1.61648e-11	-5.82732e-12	1.80584e-11	-2.26588e-12	-1.85809e-11	4.15371e-12	2.09695e-11	-1.3729e-11	-1.80146e-11	8.20882e-12	1.55264e-11	-1.2676e-11	-6.84338e-12	2.26521e-11	2.80564e-12	-1.99718e-11
-2.17702e-11	-1.03367e-11	2.17362e-11	-3.34513e-12	-2.5444e-11	-6.92465e-12	1.56235e-11	-9.94106e-12	-1.95859e-11	8.24335e-12	7.06466e-12	-2.00861e-11	-1.43459e-11	1.92458e-11	4.71777e-12	-2.23193e-11	-7.65471e-12	1.52149e-11	-4.37571e-12	-1.6987e-11	1.04478e-11	1.59713e-11	-1.82334e-11	-1.73551e-11	1.45491e-11	1.28055e-11	-1.63064e-11	-5.08075e-12	1.72631e-11	-2.83559e-12	-1.84383e-11	5.99274e-12	2.44375e-11	-1.31921e-11	-1.95773e-11	9.60199e-12	1.69214e-11	-9.88836e-12	-4.34887e-12	2.07607e-11	-2.999e-12	-2.18471e-11	-2.38098e-12	2.37234e-11	-9.18992e-12	-2.15632e-11	3.79509e-12	1.49603e-11	-9.9292e-12	-6.65989e-12
-2.4179e-11	8.48721e-12	9.7972e-12	-1.29607e-11	-9.87256e-12	2.21098e-11	3.37713e-12	-2.88168e-11	-1.26991e-11	1.35101e-11	-7.76272e-12	-2.04131e-11	1.29725e-11	1.56681e-11	-1.49768e-11	-1.44502e-11	1.62105e-11	1.13494e-11	-2.68805e-11	-1.19778e-11	1.50982e-11	-1.35538e-12	-1.75141e-11	9.05036e-12	2.20683e-11	-1.60018e-11	-1.93902e-11	9.32005e-12	1.60941e-11	-2.18179e-11	-1.16403e-11	1.96883e-11	3.83515e-12	-1.48069e-11	3.90249e-12	2.91684e-11	-7.67773e-12	-1.92517e-11	3.81691e-12	1.63641e-11	-1.37052e-11	-8.56542e-12	2.5291e-11	6.17286e-12	-1.7006e-11	-4.54762e-12	2.31093e-11	-3.17998e-12	-2.03832e-11	4.39425e-12
-8.25767e-12	2.05503e-11	-3.19521e-12	-2.07555e-11	4.63304e-12	1.09452e-11	-1.66035e-11	-1.45474e-11	2.1803e-11	1.2819e-11	-2.16913e-11	-9.53485e-12	1.74417e-11	3.52197e-13	-1.80003e-11	9.82713e-12	2.10687e-11	-1.28465e-11	-1.54125e-11	1.70672e-11	2.05391e-11	-1.82789e-11	-1.38389e-11	1.25123e-11	-4.34709e-13	-1.94232e-11	5.50705e-12	2.77212e-11	-7.5671e-12	-1.82244e-11	8.69884e-12	2.20881e-11	-1.13173e-11	-1.27234e-11	1.54274e-11	3.26013e-12	-1.63731e-11	6.13203e-13	2.89878e-11	-2.25395e-13	-1.80095e-11	4.00573e-12	2.1374e-11	-4.63641e-12	-9.67334e-12	2.30604e-11	8.8166e-12	-2.05831e-11	-1.08727e-11	2.32022e-11
1.78191e-11	7.69114e-12	-1.93335e-11	-7.84148e-12	1.82078e-11	-1.96195e-13	-2.1144e-11	2.12535e-12	1.14201e-11	-1.78997e-11	-1.74566e-11	1.58865e-11	1.68394e-11	-1.50454e-11	-7.30322e-12	1.8064e-11	4.75453e-12	-1.79927e-11	2.83946e-12	2.046e-11	-1.30875e-11	-1.99417e-11	7.25517e-12	1.79816e-11	-1.46865e-11	-1.23871e-11	1.47919e-11	4.05111e-12	-1.94795e-11	-2.9994e-12	2.55741e-11	-4.79724e-12	-1.97089e-11	3.44313e-12	1.76051e-11	-1.01604e-11	-1.14261e-11	1.78846e-11	7.58608e-12	-1.85593e-11	-6.5521e-12	2.54871e-11	7.26425e-12	-1.48417e-11	1.41099e-12	1.7312e-11	-4.5595e-12	-1.14865e-11	1.93501e-11	1.60647e-11
1.53925e-11	-1.0943e-11	-1.42195e-11	1.45156e-11	1.18466e-11	-2.77441e-11	-1.74955e-11	1.21599e-11	2.25037e-12	-1.57469e-11	4.69448e-12	2.21729e-11	-8.25177e-12	-1.52161e-11	1.11939e-11	2.12719e-11	-1.89919e-11	-1.64989e-11	1.28136e-11	3.18653e-12	-1.47787e-11	-5.2799e-13	2.37361e-11	-1.02928e-11	-2.4176e-11	-3.57776e-13	1.93943e-11	-1.41656e-11	-1.7689e-11	1.52259e-11	6.61847e-12	-1.26204e-11	-3.0877e-12	2.69211e-11	-7.28857e-13	-2.36857e-11	-1.92095e-12	1.88419e-11	-3.97991e-12	-1.36105e-11	1.95957e-11	1.46299e-11	-1.51606e-11	-8.80933e-12	2.30469e-11	1.28088e-11	-1.27788e-11	3.89486e-12	2.1574e-11	-6.63427e-13
6.32583e-12	-2.34735e-11	3.47107e-12	2.01039e-11	-1.14665e-11	-1.7889e-11	1.48163e-11	2.11872e-11	-1.80695e-11	-1.60845e-11	1.12509e-11	7.01508e-12	-1.83736e-11	3.78373e-12	2.8801e-11	-3.7091e-12	-1.8278e-11	6.06603e-12	2.18729e-11	-1.47957e-11	-1.79354e-11	1.07837e-11	5.07887e-12	-1.90184e-11	-1.6217e-12	3.07656e-11	1.49742e-12	-2.09283e-11	-2.06611e-12	2.12316e-11	-7.45573e-12	-1.51945e-11	1.51127e-11	1.0376e-11	-1.58742e-11	-5.51013e-12	2.87939e-11	1.11324e-11	-1.91537e-11	-6.42172e-12	1.7853e-11	-1.10879e-12	-1.23541e-11	1.80277e-11	1.86734e-11	-1.39078e-11	-1.40544e-11	1.74359e-11	1.52482e-11	-2.07168e-11
-1.7497e-11	-1.3272e-11	1.63513e-11	1.09271e-11	-1.7826e-11	-2.95882e-12	1.73333e-11	-8.85293e-12	-1.70127e-11	1.04559e-11	2.51205e-11	-1.15e-11	-1.44586e-11	1.31397e-11	1.07939e-11	-1.58684e-11	-5.52741e-12	2.12893e-11	-6.20791e-12	-1.92864e-11	3.35228e-12	2.46303e-11	-7.00581e-12	-1.60467e-11	1.11733e-11	9.09218e-12	-1.68454e-11	-9.94164e-12	2.20247e-11	9.47272e-13	-1.9734e-11	-2.72817e-12	2.04932e-11	-1.9414e-12	-1.32755e-11	1.26992e-11	1.40234e-11	-1.46302e-11	-1.23663e-11	1.80315e-11	9.45426e-12	-1.78227e-11	-4.69813e-12	1.86884e-11	2.70912e-12	-1.37178e-11	9.75399e-12	2.0818e-11	-1.30617e-11	-1.55957e-11
-2.01866e-11	6.15941e-12	1.92182e-11	-1.85339e-11	-2.03254e-11	8.68862e-12	8.35192e-12	-1.46209e-11	-3.76832e-12	2.09452e-11	-6.33531e-12	-2.27782e-11	4.23571e-13	2.16412e-11	-9.93985e-12	-1.76715e-11	9.47202e-12	7.81904e-12	-1.54806e-11	-7.48976e-12	2.27944e-11	4.04208e-13	-2.36682e-11	-5.23411e-12	2.01206e-11	-2.66388e-12	-1.57317e-11	1.06995e-11	1.0036e-11	-1.65375e-11	-1.20781e-11	2.11868e-11	1.05312e-11	-2.2208e-11	-6.76708e-12	1.83177e-11	2.58706e-12	-1.17207e-11	1.12342e-11	1.74256e-11	-1.74044e-11	-1.81088e-11	1.46942e-11	1.76314e-11	-1.65876e-11	-1.00427e-11	1.52588e-11	-1.25163e-12	-1.90179e-11	4.48584e-12
-3.18517e-12	2.29494e-11	-5.25123e-12	-1.92925e-11	3.00334e-12	2.47734e-11	-1.45774e-11	-2.35028e-11	4.90906e-12	8.74857e-12	-1.92567e-11	-7.82144e-12	2.51379e-11	-1.2402e-12	-1.9122e-11	-4.04345e-12	2.16257e-11	-1.01667e-11	-2.39948e-11	8.36942e-12	1.14416e-11	-1.54268e-11	-9.6564e-12	2.54541e-11	8.09636e-12	-2.06123e-11	-9.19841e-12	1.74335e-11	-2.76638e-12	-2.0705e-11	1.21406e-11	1.96537e-11	-1.13376e-11	-1.40333e-11	1.96472e-11	1.8616e-11	-2.11079e-11	-1.50497e-11	1.11168e-11	7.9361e-14	-1.88274e-11	1.01494e-11	2.71499e-11	-9.65184e-12	-1.76002e-11	7.17543e-12	1.83549e-11	-1.82391e-11	-1.23177e-11	1.85545e-11
1.3818e-11	1.8535e-11	-1.39608e-11	-9.20294e-12	1.9081e-11	-1.50259e-12	-1.98551e-11	1.9345e-12	2.86695e-11	-3.92053e-12	-2.06317e-11	3.55067e-12	1.11152e-11	-1.53695e-11	-8.80502e-12	2.4959e-11	6.33116e-12	-1.96455e-11	-4.05536e-12	2.52873e-11	3.49755e-12	-1.76136e-11	5.07835e-12	1.31012e-11	-1.26161e-11	-1.15743e-11	2.21595e-11	1.43585e-11	-1.89029e-11	-8.18181e-12	1.9166e-11	4.85471e-12	-1.95712e-11	3.31267e-12	1.7892e-11	-1.10493e-11	-1.63296e-11	9.81382e-12	1.55736e-11	-1.92635e-11	-1.37187e-11	1.49845e-11	6.06976e-12	-1.56347e-11	2.44406e-12	2.51769e-11	-9.58559e-12	-2.45737e-11	3.50245e-12	2.30432e-11
3.04357e-11	-4.92012e-12	-2.2928e-11	-1.9733e-12	9.09421e-12	-1.55892e-11	-1.2192e-11	1.90602e-11	6.97057e-13	-2.3171e-11	-8.60055e-12	1.94791e-11	-4.39075e-12	-1.86914e-11	4.22265e-12	1.37199e-11	-1.25214e-11	-1.40074e-11	1.97228e-11	1.01491e-11	-2.13822e-11	-1.10199e-11	1.70278e-11	1.99172e-12	-1.67445e-11	4.56018e-12	1.62903e-11	-1.3017e-11	-1.78888e-11	1.49906e-11	1.97361e-11	-1.6547e-11	-1.18655e-11	1.50472e-11	4.11271e-12	-1.7908e-11	-1.6837e-12	1.85463e-11	-1.34433e-11	-2.35447e-11	5.75359e-12	2.08552e-11	-1.50459e-11	-1.69494e-11	1.03398e-11	4.06122e-12	-1.85279e-11	-1.67657e-12	2.48612e-11	-2.20075e-12
7.67509e-12	-1.84241e-11	-1.21865e-11	1.58967e-11	-1.15632e-11	-2.81287e-11	-4.4156e-13	1.20328e-11	-1.00234e-11	-1.18469e-11	1.89559e-11	5.30722e-12	-2.3707e-11	-1.35507e-11	1.72343e-11	-4.78685e-13	-2.44942e-11	2.09865e-12	1.56353e-11	-7.19363e-12	-1.17208e-11	1.67302e-11	1.56208e-11	-2.29982e-11	-1.73273e-11	1.29835e-11	5.00317e-12	-2.08722e-11	2.70263e-12	2.28633e-11	-6.49905e-12	-1.41259e-11	1.00174e-11	2.15663e-11	-2.14652e-11	-2.06899e-11	1.02764e-11	5.66755e-12	-1.59126e-11	1.15012e-12	2.96632e-11	-4.61254e-12	-2.16328e-11	-2.17995e-13	1.90723e-11	-1.19208e-11	-1.70235e-11	1.43389e-11	9.91306e-12	-1.79607e-11
-1.09857e-11	-1.80317e-11	1.17498e-11	1.53297e-12	-2.07559e-11	-8.1963e-12	2.42461e-11	1.74226e-12	-2.18239e-11	-2.02377e-12	1.26569e-11	-1.26874e-11	-1.53085e-11	2.18608e-11	1.7577e-11	-1.80132e-11	-1.26869e-11	1.87821e-11	8.34855e-12	-1.96194e-11	1.29487e-15	1.69219e-11	-9.78304e-12	-1.66692e-11	1.57661e-11	2.56684e-11	-1.4226e-11	-1.65895e-11	1.22717e-11	1.11943e-11	-1.64077e-11	1.452e-13	2.44537e-11	-5.87858e-12	-1.99163e-11	6.76181e-12	2.78071e-11	-8.27343e-12	-1.58097e-11	1.13996e-11	1.4223e-11	-1.04764e-11	-1.38955e-12	2.93955e-11	9.7462e-13	-2.30853e-11	-4.23559e-12	2.23058e-11	-5.33709e-12	-2.23183e-11
-2.09902e-11	-4.51727e-12	1.0913e-11	-1.10686e-11	-1.64218e-11	1.38268e-11	8.03673e-12	-1.9329e-11	-1.01409e-11	2.09284e-11	7.19087e-12	-1.92565e-11	-1.54186e-12	1.63202e-11	-7.1855e-12	-1.76776e-11	1.0768e-11	1.53962e-11	-1.7693e-11	-1.44965e-11	1.44252e-11	1.07951e-11	-1.81018e-11	-2.72489e-12	1.92512e-11	-6.88172e-12	-2.03617e-11	4.2541e-12	2.05796e-11	-1.37885e-11	-1.60366e-11	1.04533e-11	1.10811e-11	-1.69028e-11	-7.32741e-12	2.29852e-11	-2.36621e-12	-2.07542e-11	-1.69009e-13	2.38446e-11	-1.21011e-12	-1.18692e-11	1.06469e-11	1.2321e-11	-9.31417e-12	-4.72681e-12	2.63176e-11	7.62582e-12	-2.19195e-11	-7.49646e-12
-1.36593e-11	1.92787e-11	4.22308e-12	-2.2894e-11	-5.33743e-12	1.35674e-11	-7.02513e-12	-1.54904e-11	1.10261e-11	1.44463e-11	-2.10551e-11	-1.79457e-11	1.48307e-11	1.1261e-11	-1.72682e-11	-3.47756e-12	1.68359e-11	-7.15478e-12	-1.82953e-11	6.00964e-12	2.08963e-11	-1.78985e-11	-2.11431e-11	9.48566e-12	1.34513e-11	-1.16301e-11	-4.22184e-12	2.22769e-11	-5.74078e-12	-2.1967e-11	-4.18974e-13	2.43318e-11	-1.21839e-11	-2.26121e-11	7.98821e-12	1.34851e-11	-9.23906e-12	-5.59494e-12	2.68226e-11	4.6527e-12	-2.13968e-11	-4.1422e-12	2.36053e-11	5.53168e-12	-8.67481e-12	1.46442e-11	1.65262e-11	-1.67139e-11	-1.72389e-11	1.84453e-11
1.44993e-11	1.55855e-11	-1.47237e-11	-1.29572e-11	1.62398e-11	8.59344e-12	-2.65954e-11	-9.68543e-12	1.46621e-11	-6.41354e-12	-1.9453e-11	1.24263e-11	2.4883e-11	-1.23185e-11	-1.62523e-11	9.71886e-12	1.2306e-11	-2.14528e-11	-7.29443e-12	2.12009e-11	-2.61922e-12	-1.88987e-11	5.68331e-12	2.86258e-11	-8.65382e-12	-2.03805e-11	4.43067e-12	1.21231e-11	-1.79161e-11	-8.07601e-12	2.61907e-11	3.08291e-12	-1.98242e-11	-2.94266e-12	2.67997e-11	-2.73498e-12	-2.1139e-11	4.37917e-12	1.3617e-11	-1.06454e-11	-6.78458e-12	2.68071e-11	1.44321e-11	-1.15375e-11	-5.64803e-12	2.25844e-11	3.76651e-12	-2.43684e-11	2.81955e-12	1.36828e-11
1.24457e-11	-2.87276e-12	-1.67719e-11	1.067e-11	1.85294e-11	-1.60607e-11	-1.54631e-11	1.61444e-11	1.77386e-11	-1.73205e-11	-1.04523e-11	1.42754e-11	-2.04851e-12	-1.68146e-11	7.10135e-12	2.59724e-11	-9.62854e-12	-1.59427e-11	1.09877e-11	1.91082e-11	-1.16432e-11	-9.89272e-12	1.74427e-11	-5.6523e-13	-1.83884e-11	1.5759e-13	2.63224e-11	-4.59077e-12	-1.93106e-11	5.10976e-12	1.54685e-11	-1.16592e-11	-1.21789e-11	2.08444e-11	6.91325e-12	-1.85092e-11	-6.47175e-12	2.20023e-11	1.47196e-12	-1.90353e-11	3.64606e-12	1.64473e-11	-5.40819e-12	-7.95645e-12	2.18427e-11	1.6884e-11	-2.37423e-11	-1.87979e-11	1.07029e-11	1.19131e-12
1.02838e-11	-1.83858e-11	-9.02715e-12	1.45193e-11	-9.32453e-13	-1.83115e-11	4.00388e-12	2.07824e-11	-1.60798e-11	-2.21452e-11	6.33593e-12	1.37317e-11	-1.47354e-11	-9.09819e-12	1.67735e-11	-1.47284e-13	-1.76223e-11	1.92201e-12	2.82467e-11	-4.37888e-12	-1.96192e-11	4.4086e-12	1.41616e-11	-1.14757e-11	-1.08106e-11	1.79406e-11	1.67705e-12	-2.36459e-11	-8.52294e-12	2.35535e-11	2.16879e-12	-1.98839e-11	2.58785e-12	1.43268e-11	-1.05236e-11	-1.30701e-11	1.7731e-11	1.05482e-11	-2.43209e-11	-1.49782e-11	1.683e-11	7.50321e-12	-1.19595e-11	5.33412e-12	2.02172e-11	-1.05556e-11	-2.17049e-11	9.76226e-12	1.76679e-11	-2.59249e-11
-1.75146e-11	-2.12494e-11	5.38608e-12	1.31709e-11	-2.42704e-11	-1.69474e-11	1.27665e-11	-6.29951e-13	-1.72789e-11	1.88344e-12	2.56785e-11	-1.21215e-11	-2.43243e-11	2.06239e-13	1.45405e-11	-1.62163e-11	-1.15899e-11	2.28047e-11	8.65509e-12	-1.14844e-11	-1.99966e-12	2.61155e-11	-4.0746e-12	-2.61006e-11	-2.03728e-12	1.33894e-11	-1.31432e-11	-1.41443e-11	2.23234e-11	1.28455e-11	-1.59626e-11	-9.78719e-12	2.08007e-11	3.57263e-12	-2.45463e-11	-1.93068e-12	1.46755e-11	-1.07593e-11	-1.57465e-11	1.89288e-11	2.23881e-11	-1.52965e-11	-1.23327e-11	1.60152e-11	1.03868e-11	-2.07058e-11	-2.53462e-12	2.14275e-11	-8.5584e-12	-2.5401e-11
-2.07406e-11	4.27847e-12	2.6418e-11	-9.67853e-12	-2.20891e-11	4.16269e-12	1.85324e-11	-1.67576e-11	-1.7089e-11	1.15502e-11	1.25884e-12	-1.97067e-11	1.50234e-13	3.05889e-11	2.30012e-13	-1.95383e-11	4.9986e-13	2.07742e-11	-7.25232e-12	-1.30957e-11	1.71849e-11	6.4547e-12	-1.93034e-11	-6.24996e-12	2.68142e-11	7.28394e-12	-1.87744e-11	-1.74543e-12	1.6424e-11	-5.68911e-12	-1.30442e-11	1.79736e-11	1.58534e-11	-1.69213e-11	-1.12895e-11	1.96306e-11	1.23199e-11	-1.94121e-11	-4.74035e-12	1.62961e-11	-3.82391e-12	-1.33462e-11	1.55897e-11	2.68278e-11	-1.34787e-11	-1.56859e-11	1.24666e-11	1.38672e-11	-1.81011e-11	-1.15633e-11
-1.39568e-11	1.35474e-11	5.73754e-12	-1.82318e-11	-6.07717e-12	1.87163e-11	-1.18985e-11	-2.53162e-11	-3.87303e-12	1.49074e-11	-1.41725e-11	-1.56638e-11	1.37037e-11	6.52626e-12	-1.78854e-11	-7.89614e-12	2.29653e-11	8.71799e-13	-1.87917e-11	-9.98863e-13	1.73677e-11	-5.89288e-12	-1.36299e-11	1.53948e-11	1.26867e-11	-1.89654e-11	-1.22251e-11	1.98318e-11	1.02883e-11	-1.6994e-11	-2.52651e-12	1.5499e-11	-7.54488e-12	-1.77901e-11	1.0691e-11	2.01723e-11	-1.64696e-11	-1.75435e-11	1.27353e-11	1.3857e-11	-1.23932e-11	-3.14289e-12	2.10785e-11	-3.55694e-12	-1.99288e-11	1.58013e-12	2.28972e-11	-1.61516e-11	-3.01538e-11	-4.07788e-12
3.65861e-13	1.96419e-11	-1.09603e-11	-1.78998e-11	8.35915e-12	2.01481e-12	-1.87802e-11	-1.23419e-11	1.57254e-11	-9.81959e-12	-2.79163e-11	-5.63643e-12	1.68904e-11	-4.58676e-12	-1.2775e-11	1.56653e-11	1.00955e-11	-1.65313e-11	-1.20487e-11	1.87097e-11	3.92055e-12	-2.51914e-11	-5.64351e-12	1.6155e-11	-2.48886e-12	-1.28709e-11	1.43597e-11	1.97145e-11	-1.6684e-11	-1.72659e-11	1.30502e-11	1.00987e-11	-2.38182e-11	-6.61339e-12	1.8649e-11	-1.28803e-12	-1.38816e-11	8.52441e-12	2.76335e-11	-1.07688e-11	-1.7932e-11	7.53467e-12	1.47279e-11	-1.85886e-11	-7.22799e-12	2.34487e-11	5.78945e-13	-2.04328e-11	-4.10724e-12	2.32281e-11
2.80129e-11	-1.25883e-12	-2.18726e-11	-6.72839e-12	1.53543e-11	-1.42976e-11	-2.61575e-11	3.79621e-12	1.86257e-12	-1.99645e-11	-9.81714e-12	2.52134e-11	6.56072e-12	-1.98511e-11	-7.92208e-12	1.54822e-11	-6.76583e-12	-1.89952e-11	1.57067e-11	1.80665e-11	-1.43832e-11	-1.24532e-11	2.03285e-11	1.48101e-11	-1.93644e-11	-9.3236e-12	1.40967e-11	-3.68916e-12	-1.84445e-11	1.19106e-11	2.62555e-11	-1.12266e-11	-1.69083e-11	1.25658e-11	1.84144e-11	-1.48435e-11	-7.73907e-12	1.79798e-11	1.99307e-13	-1.5359e-11	5.56552e-12	2.91475e-11	-3.89196e-12	-1.55103e-11	8.51751e-12	1.93985e-11	-7.4663e-12	-1.04e-11	1.73794e-11	-6.78193e-13
8.07854e-12	-1.74433e-11	-9.79887e-12	2.24037e-11	7.06347e-13	-2.2151e-11	-6.29799e-12	1.72751e-11	-5.80076e-12	-1.87567e-11	7.84683e-12	1.06028e-11	-1.57949e-11	-1.14189e-11	2.10324e-11	1.12029e-11	-1.97831e-11	-6.87351e-12	1.82397e-11	2.8057e-12	-1.4854e-11	8.81496e-12	1.86124e-11	-1.34056e-11	-1.52185e-11	1.35398e-11	1.4713e-11	-1.88096e-11	-9.61618e-12	1.56444e-11	1.13773e-12	-1.75967e-11	2.09858e-12	2.39504e-11	-9.2827e-12	-1.71547e-11	7.18219e-12	1.66368e-11	-1.29885e-11	-9.27688e-12	1.97141e-11	3.39549e-12	-1.73782e-11	-2.48973e-12	2.65971e-11	-6.30046e-13	-2.14535e-11	-1.0814e-12	1.38337e-11	-6.16016e-12
-3.73436e-12	-1.72712e-11	7.0906e-12	1.05926e-11	-1.67234e-11	-1.3788e-11	1.95052e-11	7.90822e-12	-2.32802e-11	-9.383e-12	1.68422e-11	-4.51632e-13	-1.6017e-11	7.18654e-12	1.47706e-11	-1.64853e-11	-1.741e-11	1.46665e-11	1.63477e-11	-1.73188e-11	-9.94608e-12	1.56538e-11	1.23593e-12	-1.55694e-11	3.31411e-12	2.14178e-11	-1.72278e-11	-2.46256e-11	6.39755e-12	1.80104e-11	-1.3107e-11	-1.17526e-11	1.64425e-11	3.50791e-12	-1.27378e-11	7.93476e-13	2.66865e-11	-7.15765e-12	-2.32808e-11	1.75417e-12	1.70707e-11	-9.59513e-12	-1.14613e-11	2.30311e-11	1.26331e-11	-9.43025e-12	-4.26202e-12	2.46472e-11	4.89672e-12	-2.08188e-11
-2.27007e-11	-1.28713e-11	1.62334e-11	-3.63614e-12	-2.45946e-11	6.75362e-12	1.68601e-11	-9.96206e-12	-1.25743e-11	1.79515e-11	1.43818e-11	-2.4342e-11	-1.5804e-11	1.20039e-11	-1.06751e-12	-2.05782e-11	7.40378e-12	2.39478e-11	-8.24608e-12	-1.45069e-11	9.5422e-12	1.95563e-11	-2.18249e-11	-1.77704e-11	1.16735e-11	-2.75231e-13	-2.24842e-11	2.26125e-12	3.01455e-11	-4.26169e-12	-1.83865e-11	1.82217e-12	1.92295e-11	-1.37939e-11	-1.4731e-11	1.7532e-11	7.71307e-12	-1.47339e-11	-1.63606e-12	2.94172e-11	4.37853e-12	-1.56224e-11	1.56107e-12	1.93254e-11	-2.8711e-12	-1.00628e-11	1.92018e-11	1.32606e-11	-1.58104e-11	-9.56392e-12
-1.39949e-11	2.18617e-11	1.50395e-11	-1.91812e-11	-1.19275e-11	1.78006e-11	6.18053e-12	-1.77444e-11	3.16057e-12	1.72621e-11	-1.21127e-11	-1.5471e-11	1.69927e-11	2.34648e-11	-1.50067e-11	-1.40182e-11	1.39335e-11	7.43821e-12	-1.52149e-11	2.58682e-12	2.36783e-11	-1.07946e-11	-2.1706e-11	4.54228e-12	1.92105e-11	-1.81615e-11	-1.9532e-11	1.11003e-11	5.91057e-12	-1.61634e-11	-2.7369e-12	2.59983e-11	-1.93592e-12	-1.92262e-11	1.15478e-12	1.90275e-11	-5.74652e-12	-1.07319e-11	1.85201e-11	1.24316e-11	-1.22305e-11	-5.05502e-12	2.38276e-11	1.01291e-11	-1.41191e-11	-5.84472e-14	1.89814e-11	-1.59338e-12	-1.28547e-11	1.12389e-11
3.75742e-13	1.45661e-11	-1.26593e-11	-1.95046e-11	1.16322e-11	1.59051e-11	-1.71787e-11	-1.25309e-11	1.49395e-11	6.58784e-12	-1.75307e-11	-2.2142e-14	1.93143e-11	-9.06573e-12	-1.94531e-11	6.63888e-12	2.05468e-11	-1.35815e-11	-1.45844e-11	1.12642e-11	3.2714e-12	-2.26502e-11	-8.23777e-12	2.1835e-11	-9.61105e-12	-2.78872e-11	-2.97119e-12	1.95041e-11	-7.33941e-12	-1.37548e-11	1.3117e-11	7.65192e-12	-1.84011e-11	-1.05026e-11	2.19576e-11	1.34021e-12	-2.36008e-11	-2.71182e-12	2.17423e-11	6.56948e-12	-6.47172e-12	1.73145e-11	1.76635e-11	-1.28713e-11	-1.21457e-11	1.70477e-11	1.00586e-11	-2.4393e-11	-7.60034e-12	1.61433e-11
1.23518e-11	7.42145e-12	-1.69582e-11	8.84941e-14	1.91034e-11	-8.61404e-12	-1.76922e-11	6.12957e-12	1.82931e-11	-2.03081e-11	-1.97726e-11	1.05844e-11	9.57797e-12	-1.06806e-11	-1.22873e-13	2.56387e-11	-6.53213e-12	-2.3206e-11	-2.02034e-12	1.79432e-11	-2.20134e-11	-2.85833e-11	6.6231e-12	4.08549e-12	-2.21984e-11	-1.01557e-11	2.60544e-11	8.45104e-13	-2.35861e-11	-6.30311e-12	1.75755e-11	-9.83467e-12	-2.09592e-11	1.47286e-11	1.3303e-11	-1.38051e-11	-9.3741e-12	2.36225e-11	1.253e-11	-1.84098e-11	-7.16818e-12	1.65097e-11	-8.8714e-13	-1.44399e-11	1.44675e-11	2.29167e-11	-1.11814e-11	-1.44847e-11	1.52151e-11	1.72978e-11
2.35481e-11	-1.49164e-11	-1.69406e-11	9.43555e-12	8.61569e-12	-2.14679e-11	-2.57197e-12	2.4282e-11	-5.18515e-12	-1.82708e-11	7.30426e-12	2.73442e-11	-8.81278e-12	-1.63721e-11	8.86714e-12	9.86626e-12	-1.80093e-11	-4.67515e-12	2.6904e-11	-5.6754e-12	-3.0167e-11	-1.00507e-11	1.6917e-11	-1.56997e-11	-2.77408e-11	4.79753e-12	8.03486e-12	-1.65438e-11	-7.82817e-12	2.64492e-11	1.08092e-11	-1.88196e-11	-5.78745e-12	2.05248e-11	1.74592e-12	-1.67824e-11	8.71264e-12	1.5707e-11	-1.06232e-11	-7.85835e-12	2.31061e-11	2.13182e-11	-1.10072e-11	-4.77668e-12	1.86152e-11	4.89542e-12	-1.38426e-11	6.41938e-12	2.28639e-11	-1.36927e-11
-6.43165e-12	-1.78173e-11	7.40779e-12	2.45487e-11	-1.17255e-11	-1.63788e-11	1.04202e-11	1.40821e-11	-1.39392e-11	-7.23971e-12	1.99465e-11	-2.40818e-12	-1.81423e-11	1.36642e-12	2.51225e-11	-5.58107e-12	-1.77696e-11	5.54765e-12	8.76544e-12	-1.98011e-11	-1.80879e-11	1.56299e-11	-8.42113e-12	-3.64441e-11	-1.52176e-11	1.51624e-11	-5.85816e-12	-1.86862e-11	8.1074e-12	1.32348e-11	-1.40315e-11	-1.2853e-11	1.95646e-11	1.48225e-11	-1.66022e-11	-7.915e-12	1.67026e-11	1.38584e-12	-1.50837e-11	5.2386e-12	1.89991e-11	-1.08305e-11	-1.5942e-11	9.95629e-12	1.7782e-11	-1.58419e-11	-9.52259e-12	1.82143e-11	6.14828e-12	-1.1698e-11
-1.33258e-11	-6.32616e-12	1.86769e-11	-3.8181e-12	-2.0817e-11	-1.39426e-13	2.3844e-11	-8.6057e-12	-2.0931e-11	5.08275e-12	1.05565e-11	-1.24003e-11	-1.10672e-11	1.67762e-11	-2.22469e-12	-2.53059e-11	-8.36039e-12	2.03428e-11	-3.53241e-12	-2.36577e-11	-5.71377e-13	6.18847e-12	-2.17244e-11	-2.06151e-11	1.62717e-11	6.42441e-12	-2.79739e-11	-1.39701e-11	1.53957e-11	5.78104e-13	-1.94477e-11	8.68346e-12	2.05663e-11	-1.01052e-11	-1.44529e-11	1.50496e-11	2.07579e-11	-2.05185e-11	-1.2636e-11	1.53282e-11	5.20553e-12	-1.31559e-11	9.58054e-12	2.94481e-11	-6.1457e-12	-1.50356e-11	1.07615e-11	2.61527e-11	-8.25455e-12	-1.27479e-11
-2.33499e-11	2.5928e-12	1.1026e-11	-1.82689e-11	-9.3863e-12	2.40562e-11	2.94146e-12	-1.56864e-11	-3.18891e-12	2.5262e-11	-5.79853e-12	-2.74195e-11	-3.36331e-12	6.8782e-12	-1.56949e-11	-1.1779e-11	2.27222e-11	6.043e-12	-2.87941e-11	-1.3998e-11	1.34493e-11	-1.41811e-11	-3.9131e-11	-8.83447e-12	7.83923e-12	-1.40997e-11	-1.56799e-11	1.9539e-11	1.88612e-11	-1.80862e-11	-1.44741e-11	1.42149e-11	7.00726e-12	-1.71149e-11	4.24309e-12	2.40219e-11	-5.77749e-12	-1.55253e-11	1.08721e-11	2.21599e-11	-7.93608e-12	-6.2655e-12	1.74124e-11	1.08495e-11	-1.10024e-11	2.6284e-12	2.99176e-11	-1.75758e-12	-2.1437e-11	-2.97454e-12
1.78539e-12	2.9826e-11	-2.12453e-12	-2.00774e-11	3.12978e-12	1.5947e-11	-9.65837e-12	-8.45497e-12	2.29536e-11	7.48945e-12	-2.04145e-11	-8.43575e-12	2.15784e-11	2.02506e-12	-1.96439e-11	1.7927e-13	1.13676e-11	-1.42005e-11	-1.87898e-11	2.01541e-11	3.53352e-12	-5.54958e-11	-4.42471e-11	-3.41848e-12	-7.09651e-12	-2.35465e-11	1.11788e-13	1.69258e-11	-9.2249e-12	-1.54271e-11	1.13807e-11	2.00501e-11	-1.37549e-11	-1.14022e-11	1.31603e-11	4.98984e-12	-1.99725e-11	-5.84787e-12	2.04555e-11	-8.61914e-12	-1.53028e-11	8.06602e-12	2.62905e-11	-3.17315e-12	-1.05496e-11	1.58994e-11	1.18235e-11	-1.3956e-11	-8.68114e-12	1.95513e-11
1.7792e-11	4.43284e-12	-2.0359e-11	-7.6199e-12	2.24227e-11	4.33949e-13	-1.71601e-11	3.18359e-12	1.64982e-11	-8.02715e-12	-1.32328e-11	1.73035e-11	9.84898e-12	-2.17036e-11	-1.42208e-11	1.50721e-11	1.14273e-12	-2.39528e-11	3.69862e-13	1.41521e-13	-5.76852e-11	-8.29602e-11	-4.14157e-11	-1.62155e-11	-3.86199e-11	-2.10758e-11	1.296e-11	9.88065e-12	-1.23621e-11	7.51798e-13	2.22696e-11	-8.29712e-12	-1.93506e-11	4.09281e-12	2.11342e-11	-1.96306e-11	-2.30191e-11	8.02535e-12	6.06684e-12	-1.68101e-11	-1.94292e-12	2.95243e-11	3.09823e-12	-1.26928e-11	1.01973e-12	2.48042e-11	-5.68795e-12	-2.33779e-11	2.99295e-12	-3.45975e-12
1.55164e-11	-6.50076e-12	-1.13334e-11	1.93024e-11	1.07821e-11	-1.75287e-11	-1.17387e-11	1.85294e-11	2.10247e-12	-2.53752e-11	-1.41487e-12	1.50901e-11	-6.54693e-12	-1.19942e-11	1.69364e-11	1.63137e-11	-2.1593e-11	-1.09802e-11	2.38247e-11	-4.64767e-12	-7.53938e-11	-6.31717e-11	-3.12764e-11	-3.60877e-11	-3.14506e-11	5.85546e-12	2.22734e-11	-1.75002e-11	-1.95849e-11	8.29586e-12	1.00837e-11	-1.90922e-11	-3.49673e-12	2.59259e-11	-6.38702e-12	-2.4299e-11	-1.84148e-12	2.2078e-11	-1.11995e-11	-1.96381e-11	9.51623e-12	1.18156e-11	-1.17434e-11	-3.37947e-12	2.87219e-11	6.83088e-12	-2.16806e-11	-8.60938e-12	1.80084e-11	-9.54745e-12
6.20636e-12	-1.96566e-11	-4.14463e-12	1.53428e-11	-7.87336e-12	-1.63245e-11	1.86901e-11	1.8238e-11	-1.49329e-11	-1.14451e-11	2.0301e-11	1.23686e-11	-1.85872e-11	-3.00597e-12	1.64069e-11	-7.55182e-12	-2.07369e-11	9.41578e-12	2.0835e-11	-2.33493e-11	-3.63301e-11	-1.12294e-11	-1.16726e-11	-3.364e-11	-7.11822e-12	1.94231e-11	-6.6583e-12	-1.81274e-11	5.96434e-12	2.55992e-11	-9.48835e-12	-1.77263e-11	8.69251e-12	1.28287e-11	-1.57805e-11	-1.16053e-11	1.88103e-11	-2.31864e-12	-1.84685e-11	-1.2512e-12	2.44304e-11	-2.72219e-12	-1.56337e-11	9.17747e-12	1.36352e-11	-1.4871e-11	-1.56305e-11	1.67959e-11	5.90947e-12	-2.16623e-11
-1.71191e-11	-1.056e-11	2.11683e-11	9.64413e-12	-1.90734e-11	-4.33063e-12	1.70504e-11	-1.84744e-12	-1.50467e-11	1.07752e-11	1.86293e-11	-1.49484e-11	-1.38764e-11	1.45656e-11	1.25218e-11	-2.061e-11	-8.82657e-12	1.58194e-11	-8.94574e-12	-2.94405e-11	-6.62775e-12	9.11158e-12	-2.9399e-11	-2.74638e-11	6.69283e-12	1.17776e-11	-1.67925e-11	-9.14274e-12	2.00845e-11	-3.43191e-12	-2.33672e-11	-3.22246e-12	2.42177e-11	-6.88546e-12	-2.29518e-11	1.18437e-12	5.19974e-12	-2.00877e-11	-1.30809e-11	2.36869e-11	8.237e-12	-2.40084e-11	-1.10118e-11	1.9061e-11	1.71745e-12	-1.8399e-11	5.83311e-12	1.30868e-11	-1.90076e-11	-2.03924e-11
-1.36411e-11	1.06815e-11	1.57592e-11	-1.89838e-11	-1.85264e-11	1.28022e-11	1.25348e-11	-1.72024e-11	-6.76016e-12	1.72499e-11	-1.46145e-12	-1.47052e-11	5.46974e-12	2.12748e-11	-1.95291e-11	-2.60653e-11	3.49589e-12	1.05968e-11	-2.25013e-11	-1.32883e-11	1.35657e-11	-1.3061e-11	-3.07492e-11	-5.71241e-12	2.38505e-11	-1.22496e-11	-2.57757e-11	3.6842e-12	1.216e-11	-1.53834e-11	-1.03945e-11	2.47017e-11	5.525e-12	-1.85207e-11	-7.81737e-12	2.05359e-11	-7.56529e-12	-3.06571e-11	3.25132e-13	1.29292e-11	-1.38361e-11	-1.40947e-11	2.17335e-11	1.60304e-11	-1.96434e-11	-1.39849e-11	1.57237e-11	2.49247e-12	-2.50882e-11	3.66826e-12
-1.12272e-11	1.38984e-11	-2.99039e-12	-1.93072e-11	8.77959e-12	2.23482e-11	-1.37679e-11	-1.77337e-11	8.86987e-12	1.55835e-11	-2.11294e-11	-1.15363e-11	1.6634e-11	-1.71672e-12	-2.01172e-11	5.33881e-12	2.97059e-11	-8.90063e-12	-2.36969e-11	7.85691e-13	1.12848e-11	-2.25753e-11	-1.53909e-11	1.98492e-11	1.33153e-12	-2.13802e-11	-2.39365e-12	2.76187e-11	-1.18944e-12	-2.26328e-11	-3.86685e-13	1.35354e-11	-1.17555e-11	-1.42452e-11	2.10039e-11	8.95034e-12	-2.5043e-11	-1.41691e-11	1.97193e-11	3.47885e-12	-2.23361e-11	-2.25118e-14	1.49104e-11	-1.07714e-11	-1.54744e-11	1.5419e-11	1.78428e-11	-1.93426e-11	-1.3908e-11	1.58664e-11
1.67023e-11	2.1128e-11	-1.4718e-11	-1.23955e-11	1.21865e-11	-1.94182e-12	-2.24117e-11	3.97486e-13	2.21178e-11	-1.12573e-11	-1.82696e-11	8.39966e-12	1.93073e-11	-1.25864e-11	-1.19017e-11	1.58156e-11	7.01421e-13	-2.08006e-11	-6.18212e-12	2.05013e-11	-9.13991e-12	-2.44318e-11	1.60867e-12	1.65771e-11	-1.2279e-11	-1.42003e-11	1.82777e-11	6.52079e-12	-2.07171e-11	-9.97462e-12	2.14322e-11	3.24132e-12	-1.7376e-11	1.3671e-12	1.3742e-11	-1.24531e-11	-1.8229e-11	1.58743e-11	1.46778e-11	-2.59147e-11	-1.8828e-11	1.48508e-11	7.96112e-12	-1.92003e-11	-3.80385e-12	1.63781e-11	-1.10658e-11	-2.19789e-11	5.43822e-12	2.0245e-11
2.21645e-11	-1.15535e-11	-1.91573e-11	7.31836e-12	1.64177e-11	-2.02775e-11	-2.81442e-11	-7.45059e-12	-9.1533e-12	-2.17557e-11	-3.95229e-12	2.38023e-11	-8.22103e-12	-2.36852e-11	8.29347e-13	1.74622e-11	-6.76296e-12	-1.11959e-11	1.67487e-11	1.05011e-12	-2.6964e-11	-1.38253e-11	2.06671e-11	-2.08192e-12	-2.70762e-11	-1.19035e-12	1.58066e-11	-5.54791e-12	-1.15974e-11	1.89994e-11	1.46677e-11	-2.13063e-11	-1.61931e-11	1.53345e-11	3.08552e-12	-2.7229e-11	-3.75717e-12	1.55402e-11	-8.90343e-12	-1.91273e-11	1.1251e-11	2.05741e-11	-2.2532e-11	-2.39966e-11	5.45794e-12	5.4552e-12	-2.62679e-11	-4.93665e-12	2.26385e-11	-6.3046e-12
5.78103e-12	-9.8501e-12	6.12193e-12	3.11889e-11	-8.40527e-12	-3.34866e-11	-2.33517e-11	-9.99268e-12	-3.42232e-11	-2.11519e-11	1.71756e-11	6.37613e-12	-1.56286e-11	-3.53788e-12	2.78103e-11	1.6034e-13	-2.11693e-11	-4.41038e-12	1.43115e-11	-1.41627e-11	-1.93187e-11	1.7085e-11	9.91643e-12	-2.0645e-11	-1.28495e-11	2.24439e-11	8.05094e-12	-2.38498e-11	-7.48879e-12	1.40344e-11	-6.08918e-12	-1.60093e-11	1.66658e-11	2.12176e-11	-1.66357e-11	-1.55762e-11	1.5136e-11	1.18115e-11	-2.15619e-11	-9.89929e-12	1.29188e-11	-9.05035e-12	-2.44257e-11	1.47472e-13	1.74038e-11	-1.61454e-11	-1.82638e-11	1.01925e-11	1.54744e-11	-1.35114e-11
-9.36787e-12	-1.08716e-11	1.72898e-11	9.64868e-12	-1.86017e-11	-4.23904e-12	2.55104e-11	-5.10783e-12	-2.11493e-11	1.24249e-12	2.28438e-11	-3.69772e-12	-1.41437e-11	1.45204e-11	8.35374e-12	-1.75661e-11	-7.82903e-12	2.42244e-11	3.61055e-12	-2.36859e-11	-6.20398e-12	1.48733e-11	-7.49555e-12	-1.85614e-11	1.1323e-11	1.30043e-11	-1.79586e-11	-1.53927e-11	1.41862e-11	7.13131e-12	-2.09698e-11	-5.24295e-12	1.7259e-11	-4.42421e-12	-1.82648e-11	7.61045e-12	2.25113e-11	-1.34005e-11	-1.91408e-11	7.47335e-12	9.09065e-12	-2.60413e-11	-2.36797e-11	-3.03852e-13	-1.70079e-11	-2.56846e-11	-7.97028e-13	2.53482e-11	-6.89364e-12	-2.03185e-11
-1.71289e-11	5.43341e-12	2.63135e-11	-4.33138e-12	-1.54417e-11	1.0144e-11	6.10004e-12	-1.66365e-11	-8.02038e-12	2.46263e-11	4.64134e-12	-2.01611e-11	-3.32401e-12	1.84691e-11	-3.93523e-12	-1.42266e-11	1.12844e-11	1.04735e-11	-2.08092e-11	-1.66073e-11	1.6853e-11	9.16041e-12	-2.18629e-11	-7.07565e-12	1.55559e-11	-3.73093e-12	-1.66638e-11	7.95912e-12	1.69305e-11	-2.29052e-11	-2.38761e-11	8.20039e-12	1.27647e-11	-2.02375e-11	-8.11658e-12	2.04125e-11	1.27131e-12	-1.23401e-11	3.44541e-12	2.57431e-11	-1.44178e-11	-3.42624e-11	-1.36879e-11	-4.11427e-12	-2.72772e-11	-1.04933e-11	2.68501e-11	6.25756e-12	-1.46458e-11	-4.35633e-12
-7.01446e-12	2.21595e-11	-2.96434e-13	-2.46282e-11	-7.28478e-12	1.79403e-11	-3.79617e-12	-1.51267e-11	1.37825e-11	1.35684e-11	-1.16125e-11	-9.74115e-12	2.08148e-11	7.29396e-12	-2.59959e-11	-1.08481e-11	1.40945e-11	-5.16572e-12	-2.0319e-11	1.17717e-11	1.95831e-11	-1.37636e-11	-1.76441e-11	1.34838e-11	1.34544e-11	-2.47187e-11	-1.15782e-11	1.44143e-11	-3.59896e-12	-2.1193e-11	7.11054e-12	2.65021e-11	-1.12216e-11	-1.99747e-11	8.30216e-12	2.05136e-11	-1.37106e-11	-1.06172e-11	1.93348e-11	6.66095e-13	-2.5728e-11	-1.47031e-11	1.02093e-11	-1.85366e-11	-2.32965e-11	6.89708e-12	2.12455e-11	-8.26073e-12	-1.05301e-11	2.24736e-11
8.99039e-12	1.04638e-11	-1.53299e-11	-7.95896e-12	2.68087e-11	1.05754e-11	-1.62432e-11	-4.76538e-12	1.95822e-11	-4.96956e-13	-1.79009e-11	1.03884e-11	1.60682e-11	-1.41592e-11	-1.20268e-11	2.17728e-11	1.90611e-11	-1.74565e-11	-1.06291e-11	1.49512e-11	1.6116e-12	-1.76593e-11	7.57645e-12	2.18325e-11	-1.29673e-11	-1.73541e-11	1.19815e-11	1.84482e-11	-1.47155e-11	-1.0924e-11	1.5708e-11	6.22188e-13	-1.84693e-11	-4.49113e-13	2.495e-11	-5.27563e-12	-1.55439e-11	6.08046e-12	1.81267e-11	-1.37474e-11	-1.89211e-11	8.43559e-12	-7.86345e-12	-2.70899e-11	-5.80303e-12	2.74707e-11	3.5511e-12	-1.68105e-11	2.26842e-12	1.67572e-11
2.2725e-11	2.40434e-12	-1.63603e-11	6.26065e-12	1.30898e-11	-1.05509e-11	-7.68843e-12	2.39102e-11	1.61146e-11	-1.64292e-11	-7.91967e-12	1.78277e-11	3.04029e-12	-1.64562e-11	6.5289e-12	1.88097e-11	-1.34766e-11	-1.74353e-11	1.16623e-11	1.70294e-11	-1.45836e-11	-1.03408e-11	1.37651e-11	-1.0613e-12	-2.04992e-11	-1.50183e-13	2.29184e-11	-1.29454e-11	-2.35033e-11	3.95289e-12	1.86228e-11	-9.89042e-12	-1.04865e-11	1.86111e-11	3.82193e-12	-1.83871e-11	-3.97821e-12	2.56629e-11	-2.10076e-12	-2.3045e-11	-1.52538e-12	1.1823e-11	-1.30274e-11	-1.58031e-11	1.87425e-11	1.13057e-11	-1.90478e-11	-1.20073e-11	1.98951e-11	4.9212e-12
1.04556e-11	-2.08714e-11	-1.00845e-11	1.73539e-11	3.72114e-12	-1.29545e-11	7.36607e-12	1.99382e-11	-1.049e-11	-1.65608e-11	1.18475e-11	1.55005e-11	-1.98215e-11	-1.29782e-11	1.52365e-11	5.45666e-12	-1.30628e-11	4.55766e-12	2.47201e-11	-1.08861e-11	-1.99607e-11	5.36914e-12	1.9595e-11	-2.02336e-11	-1.73516e-11	1.52063e-11	4.0498e-12	-1.74344e-11	-1.16041e-12	2.97153e-11	-3.54266e-12	-2.33127e-11	-2.45214e-12	1.86465e-11	-1.16023e-11	-1.55059e-11	2.0221e-11	1.16278e-11	-1.13557e-11	-5.4645e-12	2.49227e-11	1.99249e-12	-2.79383e-11	-7.93395e-12	1.4607e-11	-6.85409e-12	-1.44952e-11	2.01606e-11	2.0117e-11	-1.40913e-11
-6.60819e-12	-8.85092e-12	1.86248e-11	1.73839e-11	-2.00378e-11	-1.48784e-11	1.33967e-11	4.49615e-12	-2.05994e-11	4.81574e-12	2.22977e-11	-9.05066e-12	-1.6221e-11	1.24431e-11	2.41306e-11	-1.55134e-11	-1.65109e-11	1.11762e-11	4.4944e-12	-1.93915e-11	-3.339e-13	2.6346e-11	-6.13031e-12	-2.06299e-11	2.94849e-12	2.25372e-11	-1.09872e-11	-1.81238e-11	1.05972e-11	6.18728e-12	-1.68015e-11	-5.70558e-12	2.58806e-11	5.02626e-13	-2.14204e-11	-3.2261e-12	1.86452e-11	-4.46971e-12	-1.50116e-11	1.36561e-11	1.03351e-11	-1.79739e-11	-1.09067e-11	2.18163e-11	1.2168e-11	-1.47235e-11	-1.92757e-12	1.8766e-11	3.51483e-14	-1.43525e-11
-1.69698e-11	2.5354e-12	1.80669e-11	-9.10167e-12	-1.44743e-11	1.63285e-11	2.52662e-11	-1.07487e-11	-1.31477e-11	1.37063e-11	9.69252e-12	-1.46783e-11	5.68991e-13	2.37157e-11	-7.03042e-12	-1.81372e-11	5.0522e-12	2.06583e-11	-1.22657e-11	-1.53113e-11	1.21253e-11	6.85392e-12	-1.82008e-11	-6.33746e-12	2.47727e-11	-1.22349e-12	-2.10042e-11	-2.29124e-12	1.77433e-11	-8.21199e-12	-1.56701e-11	1.21502e-11	7.95173e-12	-2.08706e-11	-1.26613e-11	2.13745e-11	8.60866e-12	-1.55738e-11	-1.93772e-12	1.84681e-11	-2.80474e-12	-1.53539e-11	1.15303e-11	1.75583e-11	-1.54723e-11	-1.52689e-11	1.67631e-11	1.66147e-11	-1.40266e-11	-5.44068e-12
-1.26534e-11	1.33941e-11	9.45321e-12	-1.51414e-11	-1.47332e-12	1.94743e-11	-7.51131e-12	-1.91812e-11	5.35468e-12	2.24032e-11	-1.16399e-11	-1.50408e-11	1.34315e-11	9.78719e-12	-1.3969e-11	-5.34931e-12	2.18759e-11	-6.61601e-12	-2.59118e-11	-3.1576e-12	2.06322e-11	-9.27908e-12	-1.84603e-11	1.27174e-11	9.908e-12	-1.39281e-11	-9.03168e-12	2.43682e-11	2.92127e-12	-2.81375e-11	-1.01635e-11	1.62482e-11	-7.46363e-12	-2.08708e-11	1.41793e-11	1.77151e-11	-1.09172e-11	-9.98734e-12	1.91848e-11	1.36025e-11	-2.28297e-11	-8.82236e-12	1.58805e-11	1.67623e-13	-1.41614e-11	1.18843e-11	2.65063e-11	-8.39473e-12	-1.38296e-11	1.07578e-11
3.87193e-12	2.12046e-11	-1.65492e-11	-1.48289e-11	8.15974e-12	9.6438e-12	-1.31354e-11	-2.62743e-12	2.47755e-11	-2.77858e-12	-1.57771e-11	1.99078e-12	2.52459e-11	-1.2524e-11	-2.33856e-11	5.37443e-12	6.68974e-12	-2.04238e-11	-8.548e-12	2.70261e-11	3.27704e-12	-2.26623e-11	-8.34049e-12	2.05652e-11	-5.39367e-12	-2.37977e-11	6.62323e-12	1.13065e-11	-1.61587e-11	-1.2202e-11	2.31182e-11	1.17343e-11	-2.33355e-11	-1.21472e-11	1.57371e-11	1.71355e-12	-1.63121e-11	1.13341e-11	2.12204e-11	-9.66255e-12	-1.10171e-11	1.92137e-11	2.35347e-11	-1.16915e-11	-7.75958e-12	1.68562e-11	3.76527e-12	-1.39371e-11	7.47414e-12	2.83116e-11
1.87932e-11	-4.61838e-12	-1.53876e-11	7.10719e-12	2.94528e-11	-5.51576e-12	-1.61855e-11	8.76955e-12	1.18932e-11	-1.49983e-11	-6.67167e-12	2.38096e-11	5.98801e-13	-1.9745e-11	-1.46371e-12	2.55484e-11	-3.27397e-12	-2.03031e-11	5.48153e-12	9.67632e-12	-1.58029e-11	-1.3571e-11	1.85978e-11	4.32917e-12	-2.18926e-11	-9.69533e-12	1.65902e-11	-2.12465e-12	-1.98572e-11	5.0268e-12	1.33427e-11	-1.85509e-11	-2.0616e-11	1.21745e-11	1.24347e-11	-1.56363e-11	-7.30611e-12	1.75228e-11	4.81027e-12	-1.27411e-11	8.1319e-12	2.59691e-11	-6.47347e-12	-1.47416e-11	1.12811e-11	2.15563e-11	-1.17673e-11	-9.66509e-12	1.84253e-11	7.97753e-12
1.26238e-11	-1.10738e-11	-7.16677e-12	2.08365e-11	2.91993e-13	-1.84513e-11	1.81701e-13	2.48756e-11	-4.10481e-12	-1.6622e-11	7.99025e-12	1.15793e-11	-1.37951e-11	-1.14034e-11	2.02788e-11	3.4859e-12	-2.51624e-11	-1.02366e-11	1.8884e-11	7.10917e-13	-1.63111e-11	6.37556e-12	1.27535e-11	-1.84794e-11	-1.97114e-11	1.29016e-11	8.39044e-12	-2.86831e-11	-1.62407e-11	1.40328e-11	1.27759e-12	-1.88442e-11	4.06099e-12	1.97417e-11	-1.50901e-11	-1.9269e-11	1.14983e-11	2.20897e-11	-1.03546e-11	-7.53296e-12	1.96976e-11	9.37603e-12	-9.30866e-12	4.46957e-12	2.98066e-11	-6.33084e-12	-2.40314e-11	-6.12902e-13	1.94465e-11	-1.38025e-11
-5.56625e-12	-1.80923e-11	6.08472e-12	1.22477e-11	-9.48343e-12	-8.08996e-12	2.21142e-11	3.46864e-12	-2.13889e-11	-9.62327e-12	2.01972e-11	-6.20927e-12	-2.64145e-11	4.8484e-12	1.35107e-11	-1.28496e-11	-1.31348e-11	2.10804e-11	1.19241e-11	-2.46538e-11	-1.64374e-11	1.48273e-11	6.22548e-15	-2.60521e-11	1.37742e-12	1.5637e-11	-1.47325e-11	-1.8526e-11	1.53481e-11	2.01043e-11	-2.1348e-11	-1.90823e-11	1.00259e-11	4.72603e-12	-1.98189e-11	3.29412e-12	2.79312e-11	-2.00128e-13	-9.54473e-12	1.00475e-11	2.53641e-11	-8.61327e-12	-1.26501e-11	1.44153e-11	9.59682e-12	-1.56533e-11	-3.03857e-12	2.73184e-11	2.54639e-13	-1.60568e-11
-1.66153e-11	-3.44282e-12	2.52604e-11	-2.85145e-12	-2.13336e-11	4.59521e-13	1.35379e-11	-1.37444e-11	-1.24255e-11	2.26743e-11	1.05284e-11	-2.06299e-11	-1.00171e-11	2.1912e-11	3.20062e-12	-2.28133e-11	-1.48024e-12	1.25076e-11	-1.30018e-11	-1.7378e-11	1.56968e-11	1.6799e-11	-1.96777e-11	-1.54847e-11	1.30781e-11	3.77973e-12	-2.3181e-11	-2.9244e-12	1.64245e-11	-1.36875e-11	-2.31032e-11	5.48456e-12	1.76161e-11	-1.92212e-11	-1.79023e-11	1.0879e-11	9.90463e-12	-1.09756e-11	2.80615e-12	2.99941e-11	4.08674e-12	-1.04448e-11	3.79704e-12	2.15294e-11	-8.0905e-12	-1.7849e-11	8.17011e-12	5.3323e-12	-1.7875e-11	-6.52503e-12
-1.33416e-11	1.88414e-11	6.46993e-12	-1.79257e-11	-5.31458e-12	2.5339e-11	5.49795e-12	-1.74287e-11	3.30369e-13	1.40073e-11	-1.09976e-11	-1.86671e-11	1.40684e-11	1.23088e-11	-2.14021e-11	-1.48554e-11	1.38691e-11	2.9862e-12	-2.2692e-11	-2.8937e-12	1.52988e-11	-1.27313e-11	-2.21399e-11	7.04825e-12	1.85687e-11	-2.05743e-11	-2.02892e-11	9.53129e-12	6.31334e-12	-1.68673e-11	-4.05719e-12	2.0285e-11	-1.23902e-11	-2.79823e-11	-1.58406e-13	2.04854e-11	-1.03229e-11	-1.43278e-11	1.44642e-11	1.43674e-11	-5.10781e-12	-5.41763e-13	2.55431e-11	-3.11764e-12	-2.93803e-11	-1.03138e-11	1.63945e-11	-1.08291e-11	-1.92251e-11	1.55514e-11
-2.67473e-12	1.40452e-11	-8.67186e-12	-1.31919e-11	1.52857e-11	1.17018e-11	-2.12914e-11	-1.4377e-11	1.51042e-11	4.69556e-12	-2.45265e-11	-3.44387e-12	1.50044e-11	-8.41072e-12	-1.61921e-11	1.19195e-11	1.85906e-11	-2.6386e-11	-2.62679e-11	7.65063e-12	5.72053e-12	-2.39332e-11	-4.43861e-12	2.13442e-11	-7.65042e-12	-1.91693e-11	4.74662e-12	2.43602e-11	-1.61986e-11	-2.21379e-11	6.75536e-12	7.83442e-12	-2.06593e-11	-6.66969e-12	2.67622e-11	-3.0694e-13	-2.00166e-11	-7.06778e-13	2.48469e-11	1.5366e-12	-1.08616e-11	1.46619e-11	1.32523e-11	-1.41685e-11	-1.14125e-11	2.01968e-11	2.60453e-12	-2.61841e-11	-9.75374e-12	1.81021e-11
1.52219e-11	2.99576e-13	-2.79472e-11	-4.1468e-12	1.44969e-11	-5.1204e-12	-1.49393e-11	1.6551e-11	1.81221e-11	-2.13264e-11	-1.85882e-11	1.11346e-11	8.66979e-12	-2.25489e-11	-4.81469e-12	1.77103e-11	-7.99098e-12	-2.24675e-11	4.26217e-12	2.2039e-11	-1.57771e-11	-1.96221e-11	8.18228e-12	9.50647e-12	-2.20355e-11	-1.13499e-11	1.72414e-11	-6.13111e-12	-2.11654e-11	1.72556e-12	2.49114e-11	-1.02526e-11	-2.38942e-11	2.44467e-12	8.3341e-12	-1.98488e-11	-1.26821e-11	2.44428e-11	7.87548e-12	-1.27525e-11	-2.50215e-12	2.20177e-11	-1.40985e-12	-2.06683e-11	4.05584e-12	1.00039e-11	-2.10354e-11	-2.07255e-11	1.54189e-11	9.55771e-12
1.12996e-11	-1.88888e-11	-1.39568e-11	1.87468e-11	1.3756e-11	-1.5093e-11	-5.29736e-12	1.40515e-11	-8.28002e-12	-1.96337e-11	5.87738e-12	1.84193e-11	-1.59329e-11	-1.74402e-11	1.0167e-11	1.00878e-11	-2.46125e-11	-1.36889e-11	1.42452e-11	-8.18408e-12	-2.40603e-11	2.33919e-13	2.36578e-11	-1.1325e-11	-2.1826e-11	4.31212e-12	8.56553e-12	-1.69048e-11	-1.01184e-11	2.03381e-11	-3.6881e-12	-3.02687e-11	-1.15824e-11	1.51704e-11	-1.37781e-11	-2.91908e-11	2.69634e-15	1.24984e-11	-6.31241e-12	-3.75187e-12	2.55517e-11	1.32157e-11	-1.92322e-11	-1.37726e-11	1.56873e-11	-1.95112e-12	-2.2993e-11	6.34609e-12	1.90496e-11	-1.35386e-11
-8.38965e-12	-1.98925e-11	7.58141e-12	1.79064e-11	-1.22411e-11	-1.73971e-11	1.36882e-11	1.39342e-11	-2.10646e-11	-1.18694e-11	1.26789e-11	-7.24566e-12	-1.97842e-11	1.80294e-12	2.18677e-11	-2.09523e-11	-2.83945e-11	2.21119e-12	1.09819e-11	-1.66894e-11	-7.82813e-12	2.22411e-11	6.02304e-13	-1.95514e-11	-4.85482e-12	2.37222e-11	-9.4966e-12	-2.78846e-11	2.88267e-12	1.18097e-11	-1.61902e-11	-1.61592e-11	1.96334e-11	-1.20245e-12	-3.14121e-11	-1.71188e-11	1.39505e-11	-2.91873e-12	-1.67842e-11	7.45504e-12	1.70677e-11	-1.34049e-11	-1.64079e-11	1.85889e-11	1.65061e-11	-2.34789e-11	-1.81402e-11	1.33786e-11	4.83153e-12	-2.1376e-11
-2.65921e-11	-1.08777e-11	1.60669e-11	-2.42759e-13	-1.38559e-11	8.36708e-12	2.53534e-11	-1.55908e-11	-2.41733e-11	4.67905e-12	1.39418e-11	-1.93179e-11	-9.9255e-12	1.94438e-11	-5.16299e-13	-2.20201e-11	-3.8791e-12	2.11648e-11	-1.08888e-11	-2.26528e-11	3.15318e-12	1.4242e-11	-1.45324e-11	-1.28014e-11	2.03746e-11	4.42377e-12	-2.09116e-11	-5.37655e-12	2.50159e-11	1.25088e-12	-2.86497e-11	-9.92434e-12	3.14513e-12	-2.95923e-11	-3.13998e-11	8.18175e-12	4.69202e-12	-2.67238e-11	-1.32991e-11	1.81948e-11	8.40607e-12	-1.6249e-11	1.34667e-12	1.91626e-11	-8.53537e-12	-1.7896e-11	1.22425e-11	2.01623e-11	-1.59342e-11	-1.31143e-11
-1.95685e-11	1.05291e-11	1.9941e-11	-1.65534e-11	-1.07439e-11	1.54759e-11	-4.58953e-13	-2.08632e-11	1.20711e-12	2.87237e-11	-7.85602e-12	-1.70852e-11	5.91414e-12	1.69834e-11	-1.36721e-11	-1.5437e-11	1.45576e-11	-2.45378e-12	-2.52561e-11	-6.73318e-12	2.72973e-11	3.87329e-12	-1.72947e-11	3.65464e-12	1.56707e-11	-1.19082e-11	-1.71814e-11	1.34438e-11	5.42083e-12	-2.73788e-11	-2.30579e-11	6.27058e-12	-2.0477e-11	-6.47377e-11	-4.19302e-11	-1.02765e-11	-2.36801e-11	-2.42495e-11	1.35895e-11	2.05892e-11	-1.7607e-11	-1.46752e-11	1.30527e-11	8.21296e-12	-1.37846e-11	1.86233e-12	2.40729e-11	-7.84739e-12	-2.00892e-11	5.079e-12
-1.0377e-12	2.32726e-11	-1.27405e-11	-2.45418e-11	3.55209e-12	1.69857e-11	-1.63184e-11	-1.00559e-11	2.24629e-11	7.8034e-12	-1.98093e-11	-7.69191e-12	2.20753e-11	-8.7046e-12	-2.77623e-11	-3.08081e-12	1.19391e-11	-1.71479e-11	-2.08171e-11	1.65014e-11	8.37541e-12	-1.85587e-11	-1.32679e-11	1.70447e-11	-1.64e-12	-2.97305e-11	-6.36882e-12	9.033e-12	-1.22931e-11	-1.91455e-11	8.33377e-12	2.06581e-12	-6.03297e-11	-8.48302e-11	-4.67016e-11	-3.18736e-11	-4.23515e-11	-1.08736e-11	1.48115e-11	-5.09709e-12	-1.21609e-11	1.29221e-11	2.40394e-11	-1.61748e-11	-1.90339e-11	1.16037e-11	1.32139e-11	-1.56422e-11	4.52426e-13	2.93901e-11
1.73066e-11	1.8389e-12	-2.38233e-11	-6.50836e-12	2.08217e-11	-1.05e-11	-2.41061e-11	2.4193e-12	2.32248e-11	-6.56745e-12	-1.39634e-11	1.6335e-11	4.74859e-12	-2.00468e-11	-7.88324e-12	2.3083e-11	-1.26291e-12	-2.6092e-11	-6.94741e-12	1.26875e-11	-9.88922e-12	-1.75783e-11	1.38783e-11	1.05324e-11	-2.09367e-11	-1.62232e-11	1.55158e-11	6.44294e-12	-2.19442e-11	-8.23525e-12	6.59103e-12	-2.30485e-11	-4.75472e-11	-2.50896e-11	-1.47398e-11	-4.46901e-11	-3.08995e-11	4.99442e-12	3.69494e-12	-1.9285e-11	-1.65028e-12	2.44257e-11	-3.87447e-13	-1.46952e-11	8.59898e-12	2.98663e-11	-4.96366e-12	-1.2976e-11	1.31106e-11	1.75807e-11
2.23567e-11	-1.33757e-11	-2.06988e-11	1.14292e-11	-7.07874e-13	-2.60006e-11	-1.20625e-11	2.05469e-11	-9.85301e-13	-2.30095e-11	-3.89691e-12	1.36561e-11	-8.51737e-12	-1.58405e-11	1.31931e-11	7.07969e-12	-2.57803e-11	-1.86972e-11	1.61362e-11	3.74693e-12	-2.05493e-11	-4.74954e-12	1.32014e-11	-9.69685e-12	-2.09226e-11	8.00616e-12	1.39418e-11	-1.8126e-11	-1.7459e-11	8.66132e-12	2.32587e-12	-3.51935e-11	-2.15876e-11	1.70479e-12	-2.86115e-11	-3.73095e-11	6.50289e-13	2.23084e-11	-2.05613e-11	-2.34009e-11	9.00596e-12	1.49327e-11	-8.15559e-12	-4.2237e-12	2.37583e-11	1.12831e-12	-2.06543e-11	-2.04442e-12	2.36816e-11	-4.16022e-12
-4.0579e-12	-2.90273e-11	-7.1578e-12	1.77937e-11	-1.23485e-11	-2.12987e-11	1.17299e-11	3.14912e-12	-2.53233e-11	-1.80128e-11	1.70356e-11	4.16766e-13	-2.56096e-11	-7.28568e-12	1.44116e-11	-7.55051e-12	-1.94318e-11	1.33873e-11	1.68253e-11	-2.00848e-11	-1.69523e-11	1.46624e-11	1.09079e-11	-2.25187e-11	-7.52902e-12	1.59037e-11	-2.19833e-12	-1.27722e-11	8.42768e-12	2.11117e-11	-2.49094e-11	-2.85092e-11	9.71996e-13	2.10967e-12	-3.32817e-11	-1.14228e-11	2.13518e-11	-3.66913e-12	-2.33397e-11	1.14351e-13	2.73858e-11	-7.08538e-12	-1.9416e-11	5.69002e-12	1.32297e-11	-1.35552e-11	-8.3159e-12	2.67076e-11	8.34617e-12	-1.66624e-11
-2.30739e-11	-1.255e-11	2.52251e-11	4.34835e-12	-2.58773e-11	-1.04684e-11	1.36731e-11	-1.12626e-11	-2.43056e-11	9.99313e-12	1.17632e-11	-1.48067e-11	-9.69535e-12	2.15374e-11	1.31857e-11	-2.16869e-11	-1.11949e-11	1.31953e-11	-2.26888e-12	-1.65695e-11	1.16594e-11	2.30111e-11	-1.42756e-11	-1.85807e-11	1.10551e-11	1.63725e-11	-1.81359e-11	-8.9407e-12	1.72543e-11	-2.24221e-12	-2.18986e-11	-1.81427e-12	2.16078e-11	-2.32124e-11	-3.14557e-11	6.03336e-12	1.72483e-11	-1.91324e-11	-1.77798e-11	1.61991e-11	3.08865e-12	-1.36545e-11	1.76333e-12	2.85854e-11	1.7312e-12	-1.7728e-11	4.46486e-12	1.57562e-11	-8.29487e-12	-8.9673e-12
-1.98819e-11	1.47489e-11	1.67109e-11	-1.42449e-11	-1.83759e-11	1.46616e-11	3.51576e-12	-2.54309e-11	-1.21483e-11	1.27588e-11	-4.10158e-12	-1.79048e-11	8.34697e-12	1.729e-11	-1.63215e-11	-1.8248e-11	1.16365e-11	1.22181e-11	-2.14306e-11	-1.14626e-11	1.42776e-11	-2.27013e-12	-2.10401e-11	2.16882e-12	2.10061e-11	-1.16052e-11	-1.77151e-11	8.37865e-12	1.75419e-11	-1.97714e-11	-1.95575e-11	9.94508e-12	-4.82452e-12	-1.91056e-11	1.04182e-11	4.1889e-11	9.64537e-12	-1.93315e-11	-6.27458e-13	1.23763e-11	-1.06019e-11	-9.26701e-12	2.04789e-11	7.78409e-12	-1.80309e-11	-5.82652e-12	2.29015e-11	2.94675e-12	-1.96601e-11	1.82926e-12
-5.81865e-12	2.24564e-11	4.72919e-12	-1.57656e-11	7.36337e-12	1.03822e-11	-2.53893e-11	-2.5646e-11	7.95636e-12	5.80778e-12	-2.93118e-11	-1.33291e-11	1.61504e-11	5.02942e-12	-1.13158e-11	6.83049e-12	2.3172e-11	-1.717e-11	-2.47312e-11	7.82493e-12	1.79847e-11	-1.35519e-11	-1.04247e-11	1.73157e-11	1.49626e-12	-1.79771e-11	-9.23291e-13	2.48454e-11	-9.52457e-12	-2.46619e-11	-7.35313e-13	1.15508e-11	-2.1295e-11	-1.83401e-11	1.62765e-11	9.06534e-12	-1.26232e-11	-5.63239e-12	2.50141e-11	2.06973e-12	-2.15035e-11	3.5475e-12	1.76046e-11	-3.06603e-12	-7.49901e-12	2.22256e-11	1.69453e-11	-1.546e-11	-7.73913e-12	2.09516e-11
1.56556e-11	1.22689e-11	-2.12253e-11	-1.55845e-11	1.03706e-11	-3.6991e-12	-2.60164e-11	1.79857e-12	1.46318e-11	-2.03119e-11	-2.30644e-11	1.08026e-11	2.04455e-11	-1.64327e-11	-1.3643e-11	1.29801e-11	2.16645e-12	-2.16217e-11	1.01699e-12	2.7434e-11	-7.45461e-12	-2.0185e-11	2.0967e-12	1.8122e-11	-1.7065e-11	-1.68191e-11	1.78704e-11	5.33372e-12	-1.62162e-11	-5.83262e-12	2.40128e-11	-8.6714e-12	-3.31843e-11	-6.7371e-12	1.32602e-11	-1.19686e-11	-1.49681e-11	1.90713e-11	1.21301e-11	-1.47347e-11	-8.53266e-12	2.48086e-11	1.07335e-11	-1.89539e-11	-6.33519e-13	2.00814e-11	4.7327e-12	-7.11028e-13	2.22279e-11	2.49252e-11
1.49609e-11	-1.84444e-11	-2.28312e-11	7.51152e-12	1.20047e-11	-2.20827e-11	-1.89253e-11	8.69603e-12	-3.00402e-12	-2.88137e-11	-6.78249e-12	1.63252e-11	-1.16445e-11	-1.74684e-11	8.81716e-12	2.17321e-11	-1.54001e-11	-1.9309e-11	9.43147e-12	4.98072e-12	-1.76226e-11	-3.05212e-12	2.5747e-11	-4.96541e-12	-2.31065e-11	-1.03805e-12	1.88153e-11	-1.13713e-11	-1.86429e-11	1.28901e-11	5.7428e-12	-2.07401e-11	-7.81274e-12	2.69887e-11	8.83512e-12	-1.52177e-11	-5.10449e-13	1.69466e-11	-5.29966e-12	-1.60103e-11	1.28297e-11	1.49053e-11	-1.27731e-11	-7.98858e-12	2.21002e-11	2.00262e-11	5.41469e-12	1.97933e-11	3.54261e-11	5.00322e-12
5.61892e-12	-1.70501e-11	3.19581e-12	1.7967e-11	-1.57794e-11	-2.48185e-11	2.49739e-12	1.07902e-11	-2.70791e-11	-2.27333e-11	9.52967e-12	2.06267e-12	-1.82012e-11	-2.97701e-12	2.34187e-11	-8.88888e-12	-2.61045e-11	-1.78361e-12	1.72686e-11	-1.09587e-11	-1.46012e-11	1.17786e-11	4.38084e-12	-2.19759e-11	-1.15852e-11	2.0692e-11	-1.55962e-12	-2.22534e-11	-4.24918e-12	1.57907e-11	-9.01352e-12	-1.71449e-11	1.37077e-11	1.34847e-11	-1.29502e-11	-8.59559e-12	2.12072e-11	1.23564e-11	-1.60325e-11	-3.45157e-12	1.72829e-11	-3.38423e-12	-1.4189e-11	1.28568e-11	2.2537e-11	-1.32433e-11	-6.18328e-12	3.3409e-11	2.64305e-11	-1.04032e-11
-1.54399e-11	-1.72244e-11	7.32393e-12	2.57654e-12	-1.96644e-11	2.97251e-12	2.87269e-11	-1.57274e-11	-3.05343e-11	-1.10099e-12	2.14347e-11	-1.50793e-11	-2.02477e-11	1.16618e-11	7.58944e-12	-1.35129e-11	-5.52911e-12	2.58422e-11	-3.06902e-12	-2.76104e-11	-6.7711e-12	1.67629e-11	-9.65784e-12	-2.07699e-11	1.23653e-11	8.74409e-12	-1.76571e-11	-1.30857e-11	1.83566e-11	2.95463e-12	-2.84577e-11	-8.98442e-12	1.55354e-11	-2.43338e-12	-1.4693e-11	1.42376e-11	2.00169e-11	-1.18342e-11	-1.19275e-11	1.56654e-11	1.53732e-11	-2.22404e-11	-7.3093e-12	2.02979e-11	6.5177e-12	1.29958e-12	3.83641e-11	6.00773e-11	1.65947e-11	-7.75523e-13
-2.25792e-11	1.44148e-12	1.89874e-11	-1.91431e-11	-2.2846e-11	2.03091e-12	-9.09715e-12	-3.66654e-11	-1.37709e-11	2.11424e-11	-2.58002e-12	-2.07354e-11	-6.49275e-13	2.459e-11	-5.25375e-12	-1.81493e-11	7.68685e-12	8.41597e-12	-1.87597e-11	-1.02093e-11	2.58089e-11	6.17034e-12	-2.37711e-11	-1.07958e-11	1.61612e-11	-5.06011e-12	-2.20022e-11	9.45612e-12	1.40186e-11	-1.63776e-11	-1.33534e-11	2.1464e-11	1.70328e-11	-1.58024e-11	-7.34788e-12	1.57527e-11	1.71284e-13	-1.61491e-11	9.8576e-12	2.36643e-11	-1.16009e-11	-1.53856e-11	1.54262e-11	2.35218e-11	-8.26349e-12	-5.6692e-12	3.07896e-11	2.5877e-11	3.18304e-12	7.13802e-12
-1.95941e-12	2.59409e-11	-4.88878e-12	-1.96051e-11	8.97553e-12	2.39848e-11	-2.57826e-11	-3.13365e-11	-1.76578e-13	6.76268e-12	-1.88391e-11	-1.22338e-11	2.12975e-11	2.12963e-12	-2.03529e-11	-4.50878e-12	2.02544e-11	-4.20873e-12	-1.97262e-11	7.00881e-12	1.06138e-11	-1.8761e-11	-1.71614e-11	1.59258e-11	6.65225e-12	-2.09622e-11	-8.26398e-12	1.57194e-11	-1.23687e-12	-1.85751e-11	6.87737e-12	1.85488e-11	-1.22222e-11	-1.36282e-11	1.5011e-11	1.83727e-11	-1.37377e-11	-7.66532e-12	1.63145e-11	1.78911e-13	-2.24742e-11	-2.17374e-13	2.33184e-11	-6.43833e-12	-6.63648e-12	2.28323e-11	3.46175e-11	5.28531e-12	-2.08577e-12	1.56395e-11
8.16214e-12	1.35577e-11	-1.60764e-11	-1.45124e-11	1.4809e-11	-8.8371e-12	-3.80982e-11	-1.65999e-11	1.60024e-11	-6.44999e-12	-2.3019e-11	8.07512e-12	1.2158e-11	-1.10191e-11	-9.57944e-12	1.99693e-11	7.30645e-12	-2.62144e-11	-1.26777e-11	1.65584e-11	1.26297e-12	-1.65478e-11	7.46407e-12	1.58724e-11	-1.80748e-11	-1.96229e-11	1.25495e-11	1.33994e-11	-2.1976e-11	-1.27914e-11	1.56169e-11	4.40004e-12	-1.29684e-11	4.73739e-12	2.37985e-11	-1.01931e-11	-1.91593e-11	5.38544e-12	1.74975e-11	-1.87803e-11	-1.53529e-11	1.60504e-11	3.7659e-12	-1.43326e-11	-2.2046e-12	2.44487e-11	-5.68729e-13	-1.42992e-11	3.5718e-12	1.7851e-11
1.98913e-11	-1.10325e-11	-2.72534e-11	-3.65624e-13	4.9838e-12	-2.63805e-11	-2.20543e-11	1.70388e-11	6.47917e-12	-1.86288e-11	-9.47445e-12	1.86941e-11	-8.27299e-13	-2.11231e-11	5.94757e-12	1.46419e-11	-1.38536e-11	-1.55226e-11	1.90035e-11	1.65227e-11	-2.14035e-11	-1.58285e-11	1.31554e-11	1.21731e-12	-2.29741e-11	5.7735e-12	2.31027e-11	-1.09244e-11	-1.74304e-11	1.09317e-11	2.13047e-11	-1.63675e-11	-1.40663e-11	1.33437e-11	4.80379e-12	-1.84159e-11	2.47128e-12	2.94354e-11	-5.09616e-12	-2.07628e-11	2.65926e-12	2.0905e-11	-1.31505e-11	-1.50859e-11	1.68574e-11	8.39738e-12	-1.28897e-11	-1.68369e-13	3.17429e-11	9.01879e-12
5.35984e-13	-2.8869e-11	-1.47551e-11	1.7245e-11	-7.83985e-12	-2.80877e-11	3.96743e-12	1.25747e-11	-1.29188e-11	-1.58916e-11	1.45258e-11	8.76942e-12	-1.99126e-11	-1.06392e-11	1.83251e-11	5.71377e-12	-1.96909e-11	6.84744e-13	1.45305e-11	-1.2377e-11	-1.73393e-11	1.28134e-11	1.77596e-11	-2.01559e-11	-1.67392e-11	1.20563e-11	6.39769e-12	-1.81685e-11	-7.15005e-13	2.21333e-11	-7.7673e-12	-1.6762e-11	8.30502e-12	2.32041e-11	-1.0187e-11	-1.37727e-11	1.26657e-11	6.64817e-12	-1.78345e-11	-7.65166e-12	2.27799e-11	-2.03853e-12	-1.87319e-11	2.67024e-13	1.99126e-11	-6.09427e-12	-1.20052e-11	1.87852e-11	1.6658e-11	-6.08748e-12
-1.55935e-11	-2.03373e-11	1.39667e-11	5.40905e-12	-2.56178e-11	-1.40777e-11	1.95726e-11	6.12639e-12	-1.64894e-11	4.00881e-12	1.55826e-11	-1.19448e-11	-1.66602e-11	1.36008e-11	1.70193e-11	-1.86189e-11	-1.44952e-11	1.31546e-11	4.64137e-12	-1.68748e-11	-6.54107e-13	1.81015e-11	-1.46395e-11	-2.47036e-11	4.00319e-12	1.97461e-11	-1.38351e-11	-1.66232e-11	1.03978e-11	6.70552e-12	-1.60897e-11	-4.15529e-12	2.33542e-11	-6.0295e-12	-2.33286e-11	-8.23157e-13	2.08581e-11	-5.67099e-12	-1.46657e-11	1.31351e-11	8.11774e-12	-1.73988e-11	-9.8023e-12	2.17555e-11	1.51471e-12	-2.32185e-11	-3.17503e-12	2.28441e-11	8.03184e-12	-6.55124e-12
-2.5733e-11	-7.22082e-12	6.94644e-12	-2.12116e-11	-2.63391e-11	9.65071e-12	1.22201e-11	-1.73288e-11	-1.49086e-11	1.43293e-11	7.1643e-12	-2.19654e-11	-1.05506e-12	1.87717e-11	-5.89579e-12	-1.33557e-11	9.54592e-12	2.12121e-11	-2.2752e-11	-2.25913e-11	7.46549e-12	3.91714e-12	-2.40757e-11	-4.53492e-12	2.44667e-11	-5.71281e-12	-1.99335e-11	-2.68431e-13	2.16953e-11	-1.57389e-11	-2.2522e-11	1.0011e-11	8.64227e-12	-1.54887e-11	-5.38933e-12	2.80674e-11	3.8227e-12	-1.90258e-11	-5.44294e-12	1.94873e-11	-7.18926e-12	-1.93938e-11	1.44146e-11	1.43852e-11	-1.44229e-11	-9.45006e-12	2.39907e-11	1.45715e-11	-1.28209e-11	-6.75565e-12
-2.12408e-11	1.15338e-11	1.4325e-12	-2.85925e-11	-1.8326e-12	1.6168e-11	-1.19314e-11	-2.03061e-11	8.88562e-12	1.61482e-11	-2.10817e-11	-1.91287e-11	1.00843e-11	9.78317e-12	-1.74689e-11	-2.21983e-12	2.11827e-11	-6.56318e-12	-1.86256e-11	7.14658e-12	2.49234e-11	-1.4598e-11	-2.31787e-11	4.78904e-12	8.46158e-12	-1.74422e-11	-6.47241e-12	2.49077e-11	-1.19679e-12	-2.05192e-11	-1.72807e-12	2.43692e-11	-2.17587e-12	-1.71267e-11	7.64012e-12	1.02788e-11	-1.42607e-11	-8.70527e-12	2.42629e-11	8.2872e-12	-1.95049e-11	-4.52937e-12	2.1678e-11	2.62741e-12	-1.59081e-11	8.48035e-12	1.629e-11	-9.6422e-12	-8.09951e-12	1.86106e-11
4.97103e-12	1.00593e-11	-2.19587e-11	-1.92507e-11	1.24243e-11	1.20698e-11	-1.68449e-11	-1.56918e-12	1.94104e-11	-1.04867e-11	-2.45954e-11	2.5854e-12	1.94225e-11	-1.43097e-11	-1.68579e-11	1.00227e-11	1.14464e-11	-1.58856e-11	-8.48274e-12	2.00037e-11	-6.71365e-12	-2.69296e-11	-5.55385e-12	1.98347e-11	-9.6414e-12	-1.80481e-11	7.98701e-12	1.09401e-11	-1.64896e-11	-1.15469e-11	2.16717e-11	3.93918e-12	-2.22737e-11	-8.26632e-12	1.89039e-11	-5.6775e-13	-1.52059e-11	8.03499e-12	1.3388e-11	-1.5461e-11	-1.5089e-11	1.85933e-11	1.43362e-11	-1.85575e-11	-8.37111e-12	1.74455e-11	4.86792e-12	-1.02943e-11	7.9977e-12	1.86158e-11
3.77364e-12	-1.78509e-11	-2.72328e-11	4.58963e-12	1.99257e-11	-1.33002e-11	-1.65164e-11	7.47057e-12	1.15854e-11	-2.01022e-11	-9.54805e-12	1.9736e-11	-4.15875e-12	-1.94399e-11	-1.03252e-12	2.22403e-11	-1.47604e-11	-2.75866e-11	3.37964e-12	9.00262e-12	-1.72192e-11	-1.11023e-11	2.31271e-11	2.99238e-14	-2.59396e-11	-9.32453e-12	1.92135e-11	-5.51618e-12	-2.28668e-11	6.61618e-12	1.24541e-11	-1.09539e-11	-1.11929e-11	1.9983e-11	9.35404e-12	-2.4181e-11	-1.50764e-11	1.40336e-11	-1.30619e-12	-2.2595e-11	6.91818e-12	1.97034e-11	-1.01741e-11	-1.40599e-11	1.55154e-11	2.08542e-11	-2.03227e-11	-1.42592e-11	1.3181e-11	2.30338e-12
4.73984e-12	-2.15992e-11	-5.0587e-12	2.07472e-11	-4.99135e-12	-2.21146e-11	-2.26125e-12	1.62012e-11	-2.53398e-11	-3.31212e-11	-1.49063e-12	1.14048e-11	-1.89293e-11	-1.00911e-11	2.31969e-11	-4.31427e-13	-2.02583e-11	-3.45317e-12	2.39906e-11	-9.53024e-12	-2.75452e-11	-8.77766e-13	1.00885e-11	-1.81885e-11	-1.43597e-11	2.32821e-11	9.88212e-12	-1.89598e-11	-1.04627e-11	2.01466e-11	2.86697e-12	-2.01289e-11	4.17066e-12	1.42114e-11	-1.3657e-11	-1.43898e-11	2.03228e-11	1.97143e-11	-1.79597e-11	-1.36405e-11	1.53273e-11	6.57425e-12	-1.9223e-11	2.36412e-12	2.13773e-11	-7.75594e-12	-1.5262e-11	1.27146e-11	2.35939e-11	-1.77998e-11
-1.52816e-11	-1.78672e-11	1.27278e-11	2.25874e-11	-1.20667e-11	-1.31033e-11	1.31325e-11	-1.21442e-11	-3.38576e-11	-1.11621e-11	1.8392e-11	-1.05529e-11	-2.13026e-11	3.86383e-12	1.49953e-11	-1.35819e-11	-1.48956e-11	1.49729e-11	-1.83778e-12	-3.05518e-11	-1.31551e-11	1.70278e-11	-6.14754e-12	-2.5001e-11	4.07062e-13	1.43025e-11	-9.3524e-12	-1.39985e-11	1.71116e-11	1.27639e-11	-1.88136e-11	-1.14818e-11	1.7566e-11	5.33308e-12	-1.96595e-11	5.79388e-13	1.62654e-11	-1.29477e-11	-2.0111e-11	9.05762e-12	1.90416e-11	-1.62556e-11	-1.42635e-11	1.36332e-11	6.6778e-12	-1.98317e-11	-3.41562e-12	2.26035e-11	-1.20702e-11	-2.88702e-11
-2.34139e-11	-9.97239e-13	2.59047e-11	-2.4771e-12	-2.19043e-11	-3.72781e-12	9.39139e-12	-2.99932e-11	-2.63686e-11	1.0719e-11	-5.03472e-12	-2.81603e-11	-9.14892e-12	2.30821e-11	-1.62976e-12	-2.30873e-11	-6.51145e-13	1.33474e-11	-1.66119e-11	-2.16701e-11	1.66023e-11	8.03573e-12	-2.83841e-11	-1.57854e-11	1.82309e-11	7.74054e-12	-1.51399e-11	1.92814e-12	1.70475e-11	-1.04124e-11	-1.71741e-11	9.33701e-12	1.54556e-11	-2.4469e-11	-2.01605e-11	1.05038e-11	5.86828e-12	-1.8451e-11	-2.0491e-12	2.15648e-11	-7.52754e-12	-1.83039e-11	3.79835e-12	2.12217e-11	-1.70829e-11	-2.20399e-11	9.48948e-12	9.20785e-12	-1.40865e-11	-7.59131e-12
-9.89062e-12	2.19016e-11	3.96836e-12	-2.49712e-11	-1.65096e-11	1.15061e-11	-3.04524e-11	-5.7502e-11	-2.50329e-11	9.5244e-13	-2.1809e-11	-1.87067e-11	2.15002e-11	1.17435e-11	-1.78871e-11	-1.29924e-11	1.54354e-11	-3.12493e-12	-2.89808e-11	2.39583e-12	1.54333e-11	-1.31084e-11	-2.18295e-11	1.61729e-11	2.02576e-11	-1.58514e-11	-1.46249e-11	1.32612e-11	6.6113e-12	-2.31419e-11	-2.2138e-12	1.77639e-11	-1.02431e-11	-2.05753e-11	8.99115e-12	2.41301e-11	-1.50644e-11	-2.10659e-11	2.64746e-12	5.2755e-12	-2.01469e-11	-3.16058e-12	2.6683e-11	-3.12165e-12	-2.26164e-11	-3.3826e-13	2.53114e-11	-1.07781e-11	-2.33539e-11	4.91944e-12
-1.26476e-12	1.89954e-11	-8.10389e-12	-1.23823e-11	1.63155e-11	-9.04293e-12	-6.77312e-11	-7.16508e-11	-2.43598e-11	-2.77376e-11	-3.4693e-11	-6.35578e-12	1.50714e-11	-7.02918e-12	-1.36826e-11	1.93833e-11	1.51315e-11	-2.34253e-11	-1.58892e-11	1.6317e-11	2.34499e-12	-3.20338e-11	-9.71663e-12	1.42774e-11	-4.84246e-12	-1.43576e-11	1.31483e-11	2.32797e-11	-1.49627e-11	-1.53598e-11	1.20751e-11	1.06388e-11	-1.77821e-11	-5.33078e-12	1.94271e-11	-6.67387e-12	-2.23157e-11	-4.24752e-12	1.38828e-11	-1.49964e-11	-1.71308e-11	9.55446e-12	1.14275e-11	-1.67873e-11	-1.10009e-11	2.0747e-11	-3.83766e-13	-2.03847e-11	-2.75891e-12	2.28605e-11
2.32577e-11	2.97253e-12	-1.51721e-11	1.4678e-12	1.46758e-11	-2.09429e-11	-5.35311e-11	-3.95095e-11	-3.23749e-11	-4.16235e-11	-2.15108e-11	1.65289e-11	6.34763e-12	-1.77869e-11	-2.48635e-12	1.50347e-11	-9.19226e-12	-2.27433e-11	9.14136e-12	1.6761e-11	-2.56239e-11	-2.45164e-11	1.04875e-11	1.0197e-11	-1.5522e-11	-4.26979e-12	1.80723e-11	-5.17767e-12	-1.93504e-11	3.85139e-12	2.2543e-11	-1.63051e-11	-2.22178e-11	7.88163e-12	1.24939e-11	-1.19249e-11	-9.87951e-12	1.29972e-11	-1.0036e-11	-2.37575e-11	-2.63407e-12	2.45095e-11	-4.21518e-12	-2.01252e-11	6.1195e-12	1.11403e-11	-1.32625e-11	-1.148e-11	1.9115e-11	1.12133e-12
6.70016e-12	-1.97525e-11	-1.2792e-11	1.87339e-11	2.58758e-12	-3.24947e-11	-2.61114e-11	-1.02761e-11	-3.07958e-11	-2.75372e-11	1.15684e-11	1.61717e-11	-1.93084e-11	-1.72666e-11	1.49307e-11	1.2823e-11	-1.88664e-11	-8.05826e-12	1.45751e-11	-9.25746e-12	-2.6061e-11	2.62443e-12	2.11491e-11	-1.71448e-11	-2.09472e-11	6.66888e-12	1.23611e-11	-1.86497e-11	-6.99776e-12	2.17747e-11	-2.18754e-12	-2.0366e-11	-6.74242e-13	2.57623e-11	-9.0517e-12	-2.4507e-11	-1.75991e-12	3.13654e-12	-1.85697e-11	-7.36544e-12	2.79493e-11	8.79392e-12	-1.57723e-11	-7.07977e-12	2.06944e-11	-4.3923e-12	-2.58499e-11	4.48045e-12	1.24535e-11	-1.55037e-11
-8.93901e-12	-1.94933e-11	1.48605e-11	1.48488e-11	-1.85903e-11	-1.89927e-11	9.81174e-12	2.59301e-13	-3.02879e-11	-1.36782e-11	1.19768e-11	-6.71322e-12	-2.01275e-11	1.03183e-11	2.34091e-11	-1.56646e-11	-2.11438e-11	5.24652e-12	1.00879e-11	-2.78987e-11	-1.40831e-11	1.74693e-11	-1.33616e-12	-1.67595e-11	5.0781e-12	2.87968e-11	-5.49493e-12	-1.68362e-11	6.19512e-12	1.39071e-11	-1.79333e-11	-1.48789e-11	1.63005e-11	7.95484e-13	-1.77009e-11	-2.06106e-12	2.38159e-11	-2.47333e-12	-1.8346e-11	5.10268e-12	1.60458e-11	-9.21492e-12	-9.56583e-12	2.20612e-11	1.13844e-11	-1.97597e-11	-7.9692e-12	2.26276e-11	5.77076e-12	-2.41654e-11
-1.8734e-11	-5.42647e-12	1.87825e-11	3.07501e-12	-1.44906e-11	5.25267e-12	1.24779e-11	-1.95046e-11	-1.84788e-11	1.19066e-11	1.08505e-11	-2.19634e-11	-1.14234e-11	1.37199e-11	-1.96272e-12	-1.90807e-11	2.45848e-12	2.18358e-11	-1.48434e-11	-2.15395e-11	6.3324e-12	1.66254e-11	-1.23835e-11	-8.93651e-12	2.02854e-11	2.96492e-12	-1.55706e-11	-9.59212e-13	2.52979e-11	-5.871e-12	-2.37936e-11	3.532e-13	1.04313e-11	-1.56644e-11	-1.27752e-11	1.99301e-11	7.12517e-12	-2.13774e-11	-8.97767e-12	2.13864e-11	2.88291e-12	-1.7516e-11	2.52748e-12	1.53376e-11	-1.10956e-11	-1.59868e-11	1.6873e-11	1.72415e-11	-1.90824e-11	-1.57154e-11
-1.83824e-11	1.30564e-11	1.44801e-11	-1.84901e-11	-1.26966e-11	1.21945e-11	1.34003e-12	-9.96034e-12	9.46493e-12	2.51883e-11	-1.52159e-11	-2.35391e-11	6.31869e-12	1.52528e-11	-1.48397e-11	-1.197e-11	1.34274e-11	-2.86281e-12	-2.38834e-11	-4.32491e-12	2.30354e-11	-7.9062e-12	-2.08017e-11	4.86032e-12	2.04131e-11	-3.44786e-12	-8.23256e-12	2.15293e-11	3.42374e-12	-2.33576e-11	-1.20574e-11	2.12235e-11	-4.0355e-12	-3.09572e-11	-1.88626e-12	1.51107e-11	-5.15847e-12	-1.05063e-11	1.903e-11	1.27763e-11	-2.28229e-11	-1.74806e-11	1.3356e-11	4.64735e-12	-2.41217e-11	4.51441e-13	2.02871e-11	-9.09406e-13	-7.63744e-12	1.29585e-11
7.50434e-12	2.21246e-11	-1.26823e-11	-1.83268e-11	8.95886e-12	1.93016e-11	-1.52175e-11	-1.20512e-11	1.42539e-11	2.36018e-12	-2.03835e-11	-5.51422e-13	2.64322e-11	-1.15597e-11	-2.56791e-11	-1.83249e-12	1.34983e-11	-1.94079e-11	-1.65401e-11	1.83999e-11	4.59486e-12	-1.50277e-11	-3.64049e-12	2.73524e-11	1.67599e-12	-1.99201e-11	-2.61584e-12	1.46423e-11	-1.53614e-11	-2.41535e-11	1.15947e-11	5.14555e-12	-2.34192e-11	-1.30321e-11	2.10091e-11	8.1153e-12	-1.83978e-11	-3.20202e-12	1.35729e-11	-1.22598e-11	-2.2402e-11	1.05733e-11	1.66368e-11	-1.94579e-11	-1.69081e-11	1.50263e-11	1.36895e-11	-1.49499e-11	-2.24829e-13	2.24316e-11
1.25952e-11	4.45146e-12	-1.63347e-11	2.44046e-12	2.36403e-11	-8.20007e-12	-1.66281e-11	8.91319e-12	2.18512e-11	-1.36929e-11	-1.8101e-11	9.58789e-12	1.72832e-12	-1.95676e-11	-2.17271e-12	2.73902e-11	-2.2155e-12	-2.20761e-11	-1.13031e-12	1.85632e-11	-7.85753e-12	-1.43813e-11	1.60681e-11	8.76982e-12	-1.35582e-11	-4.12313e-12	2.41644e-11	4.39612e-12	-2.31863e-11	-4.90149e-12	1.19783e-11	-1.6384e-11	-2.48103e-11	9.97163e-12	1.22124e-11	-1.70043e-11	-1.19942e-11	1.61584e-11	8.03234e-12	-2.94125e-11	-2.32548e-11	-1.08327e-12	-1.43874e-11	-2.14778e-11	6.81328e-12	2.15792e-11	-9.47962e-12	-1.06139e-11	1.55757e-11	1.73973e-11
1.98551e-11	-1.14115e-11	-1.3331e-11	1.24466e-11	5.67944e-12	-1.38845e-11	-1.12061e-12	2.56694e-11	-6.02174e-12	-2.35696e-11	-1.6787e-12	1.58228e-11	-1.39784e-11	-1.71981e-11	1.28054e-11	4.97425e-12	-2.03753e-11	-8.83531e-12	2.39269e-11	4.16747e-12	-1.6608e-11	-2.66692e-14	1.87822e-11	-3.00933e-12	-1.20893e-11	1.19048e-11	8.04737e-12	-2.61058e-11	-1.79995e-11	1.72389e-11	2.85298e-12	-3.17035e-11	-8.5425e-12	1.49471e-11	-4.58139e-12	-1.47413e-11	7.80499e-12	1.69043e-11	-2.56493e-11	-3.81842e-11	-9.38513e-12	-3.88117e-12	-2.5019e-11	-8.37551e-12	1.76081e-11	-3.69319e-12	-1.66047e-11	4.61823e-12	2.65197e-11	-8.19124e-12
-6.61098e-12	-2.04835e-11	-1.20214e-12	1.8621e-11	-1.53474e-11	-2.03577e-11	1.20652e-11	7.46165e-12	-1.18838e-11	-4.23937e-12	2.6226e-11	-2.35126e-12	-2.79602e-11	-5.90413e-12	1.69708e-11	-5.67159e-12	-1.51956e-11	1.54651e-11	1.24017e-11	-1.33795e-11	-8.81169e-12	2.29966e-11	9.6445e-12	-2.35672e-11	-7.986e-12	1.22653e-11	-1.19297e-11	-2.53723e-11	1.60744e-11	2.31398e-11	-2.51177e-11	-2.44614e-11	1.32071e-11	1.45366e-11	-2.30112e-11	-8.80844e-12	1.69229e-11	-6.92388e-12	-3.09181e-11	-1.54115e-11	1.94612e-12	-2.46078e-11	-2.3662e-11	1.9752e-12	1.07423e-11	-1.77745e-11	-9.02513e-12	2.28222e-11	5.06477e-12	-1.10424e-11
-1.91504e-11	-4.79309e-12	2.7223e-11	8.2892e-13	-2.08845e-11	-3.66364e-12	2.12133e-11	-6.64631e-12	-1.76625e-11	1.03586e-11	8.30949e-12	-1.91806e-11	-1.10068e-11	2.57255e-11	8.0445e-12	-2.21563e-11	-8.56104e-12	1.71117e-11	-2.40967e-12	-1.64563e-11	1.35028e-11	1.72037e-11	-1.29793e-11	-1.16747e-11	1.88173e-11	1.14018e-11	-2.99936e-11	-1.96633e-11	1.6041e-12	-2.08855e-11	-3.32944e-11	2.60484e-12	1.87669e-11	-1.36046e-11	-1.4595e-11	1.36233e-11	2.00048e-11	-1.70865e-11	-1.92618e-11	3.79437e-12	-1.55653e-11	-2.50538e-11	2.14301e-12	2.8052e-11	-7.03025e-12	-2.02598e-11	4.31163e-12	1.78127e-11	-8.24382e-12	-6.9889e-12
-2.11507e-11	3.22348e-12	4.97222e-12	-1.78834e-11	-1.21058e-11	1.96367e-11	-2.52359e-13	-2.26745e-11	-6.98313e-12	1.80892e-11	-5.73806e-12	-2.05272e-11	8.23993e-12	1.15021e-11	-1.6965e-11	-1.58344e-11	1.68496e-11	9.91553e-12	-1.81696e-11	-5.86934e-12	1.7098e-11	-4.46278e-13	-1.64664e-11	7.9202e-12	1.78739e-11	-1.82723e-11	-1.83106e-11	1.637e-11	7.55477e-12	-3.4219e-11	-9.4842e-12	1.85386e-11	-3.10724e-12	-2.21419e-11	1.35659e-12	2.4601e-11	-1.06127e-11	-2.32062e-11	5.92437e-13	9.84984e-12	-1.68249e-11	-9.66182e-12	2.17414e-11	4.59329e-12	-2.00173e-11	-6.08455e-12	2.27412e-11	-1.73974e-12	-1.72874e-11	3.42397e-12
-1.27807e-11	1.22046e-11	-8.84796e-12	-1.99831e-11	7.22436e-12	9.85773e-12	-1.56837e-11	-1.42494e-11	1.66725e-11	5.93699e-12	-2.78254e-11	-1.30755e-11	1.38957e-11	-1.03375e-12	-1.59828e-11	7.29188e-12	1.48955e-11	-1.78348e-11	-1.8875e-11	1.26011e-11	1.48437e-11	-2.19723e-11	-1.19635e-11	1.4386e-11	-3.32878e-12	-2.46762e-11	-1.92384e-12	1.68406e-11	-2.30005e-11	-2.86769e-11	5.12798e-12	1.69647e-11	-1.98158e-11	-1.36475e-11	1.87719e-11	5.38427e-12	-1.00106e-11	1.97147e-13	2.59871e-11	-7.30101e-12	-2.54421e-11	1.25554e-12	1.92864e-11	-4.74515e-12	-9.80341e-12	1.95233e-11	7.49282e-12	-1.826e-11	-1.04787e-11	2.03721e-11
1.73267e-11	3.57849e-12	-2.08527e-11	-1.06325e-11	1.58253e-11	-2.9677e-12	-2.31392e-11	6.77368e-12	1.43755e-11	-1.57471e-11	-1.7695e-11	1.44899e-11	1.29985e-11	-2.56666e-11	-1.61303e-11	1.23952e-11	3.73646e-13	-2.11212e-11	6.79502e-12	2.39217e-11	-9.21011e-12	-1.66558e-11	1.07027e-11	1.94485e-11	-2.3805e-11	-2.16068e-11	8.46416e-12	-3.70307e-12	-2.96033e-11	-4.95023e-12	2.33106e-11	-9.06443e-12	-2.26989e-11	1.71789e-12	2.02994e-11	-9.03988e-12	-1.205e-11	1.77918e-11	6.24987e-12	-1.87089e-11	-4.72995e-12	2.89666e-11	6.22647e-12	-1.69471e-11	-2.06395e-12	1.62618e-11	-8.89953e-12	-1.46062e-11	2.05186e-11	1.63236e-11
9.3738e-12	-1.49277e-11	-1.36035e-11	1.80129e-11	1.22423e-11	-1.98965e-11	-1.07883e-11	1.71244e-11	4.15956e-12	-2.01349e-11	7.55625e-14	1.45519e-11	-1.4425e-11	-1.76483e-11	1.24707e-11	1.9298e-11	-1.60542e-11	-1.42948e-11	1.26338e-11	5.04599e-12	-1.47738e-11	2.11484e-12	2.41549e-11	-1.14283e-11	-2.42403e-11	-1.3174e-12	1.36066e-11	-2.06479e-11	-2.18212e-11	9.37418e-12	-1.30269e-12	-2.56682e-11	-1.07886e-11	2.16325e-11	-2.52514e-12	-1.78276e-11	1.81079e-12	2.00548e-11	-6.38015e-12	-1.46607e-11	1.48063e-11	9.86884e-12	-1.63689e-11	-8.14713e-12	2.34071e-11	7.82216e-12	-1.99148e-11	-3.73676e-12	1.74968e-11	-3.77955e-12
3.03919e-12	-1.73259e-11	1.86308e-12	1.44494e-11	-1.46892e-11	-2.01027e-11	1.07836e-11	1.56055e-11	-1.98356e-11	-1.49427e-11	1.20641e-11	1.96629e-12	-2.06832e-11	-1.66652e-12	1.96914e-11	-1.22218e-11	-2.07084e-11	6.19177e-12	2.14763e-11	-8.01925e-12	-1.07718e-11	1.44231e-11	4.5065e-12	-1.84059e-11	-8.12889e-12	2.14998e-11	-1.22111e-11	-3.19261e-11	-5.79507e-12	1.79272e-11	-9.60907e-12	-1.73105e-11	1.27818e-11	5.92938e-12	-1.79245e-11	-9.41495e-12	2.26829e-11	4.62877e-12	-2.1442e-11	-3.8606e-12	1.69307e-11	-2.12348e-12	-1.16724e-11	1.28564e-11	1.38999e-11	-1.91306e-11	-1.56038e-11	1.70714e-11	1.36669e-11	-1.5294e-11
-2.17838e-11	-1.90562e-11	1.04303e-11	2.97221e-12	-2.35054e-11	-2.82188e-14	2.0438e-11	-8.06106e-12	-1.6116e-11	6.92946e-12	1.93399e-11	-2.16807e-11	-2.07828e-11	1.06009e-11	7.18574e-12	-1.46165e-11	-6.28608e-13	2.78436e-11	-3.57752e-12	-1.89493e-11	-4.38853e-13	2.10594e-11	-1.58134e-11	-2.39838e-11	7.45851e-12	3.4643e-12	-2.27397e-11	-7.10341e-12	2.85844e-11	5.65245e-12	-1.91411e-11	-6.15693e-12	1.6512e-11	-8.65287e-12	-1.89247e-11	1.61467e-11	1.51776e-11	-1.22094e-11	-1.03239e-11	2.10882e-11	1.12409e-11	-2.27098e-11	-9.21224e-12	1.44461e-11	-5.32573e-12	-1.87453e-11	1.20504e-11	2.36207e-11	-1.0465e-11	-1.43367e-11
-1.75615e-11	1.39395e-11	2.48649e-11	-1.53226e-11	-1.85406e-11	9.67056e-12	8.97504e-12	-1.77352e-11	-2.28367e-12	2.28881e-11	-6.28951e-12	-1.9972e-11	4.19794e-12	2.35806e-11	-1.05922e-11	-1.74676e-11	8.43956e-12	8.86848e-12	-1.34382e-11	-3.66921e-12	2.65226e-11	-1.43116e-12	-2.43986e-11	-6.11734e-12	1.74273e-11	-1.27717e-11	-2.32692e-11	8.10741e-12	8.68731e-12	-1.72112e-11	-1.14425e-11	2.2302e-11	7.90539e-12	-1.95794e-11	-6.00008e-12	1.89532e-11	9.13338e-13	-1.5661e-11	9.76832e-12	1.64322e-11	-1.42091e-11	-1.28032e-11	1.94936e-11	1.90165e-11	-1.66732e-11	-1.00093e-11	1.6223e-11	2.84603e-12	-1.39824e-11	9.80564e-12
-4.4894e-12	1.8231e-11	-9.47402e-12	-2.26662e-11	2.15918e-12	1.93409e-11	-1.2448e-11	-1.50069e-11	1.08879e-11	1.03895e-11	-1.58766e-11	-6.85904e-12	2.22811e-11	-3.19991e-12	-2.06465e-11	-7.64679e-13	2.08722e-11	-9.11727e-12	-1.65647e-11	8.09014e-12	6.71961e-12	-2.2911e-11	-1.85688e-11	1.60408e-11	-4.05787e-12	-3.44505e-11	-1.24513e-11	1.57456e-11	-1.93721e-12	-1.42164e-11	1.1364e-11	1.50081e-11	-1.72195e-11	-1.51066e-11	1.77088e-11	1.37519e-11	-1.72145e-11	-8.88081e-12	1.49871e-11	-3.65117e-13	-1.77921e-11	5.49315e-12	2.01169e-11	-1.48765e-11	-2.20788e-11	6.76115e-12	1.52743e-11	-1.39602e-11	-7.55386e-12	1.83942e-11
8.06043e-12	1.08146e-11	-1.23518e-11	-4.79797e-12	2.23509e-11	-5.61347e-12	-2.2703e-11	-1.71808e-12	2.21801e-11	-8.51991e-12	-2.01418e-11	8.31269e-12	1.07471e-11	-9.94842e-12	-4.46044e-12	2.62269e-11	1.89521e-12	-2.68223e-11	-8.98336e-12	1.8098e-11	-1.15344e-11	-3.09953e-11	1.8521e-12	6.65796e-12	-2.2795e-11	-1.72733e-11	2.10045e-11	1.18215e-11	-2.24809e-11	-1.18717e-11	1.51049e-11	1.38154e-12	-1.70243e-11	9.68053e-12	2.16913e-11	-9.58422e-12	-1.44542e-11	1.03108e-11	1.51256e-11	-2.34206e-11	-1.61936e-11	1.27317e-11	3.11706e-12	-1.19829e-11	2.68525e-12	2.43097e-11	-1.14014e-11	-2.10551e-11	6.36732e-12	2.12611e-11
2.70549e-11	-8.72369e-12	-1.90986e-11	4.34304e-12	1.0737e-11	-1.789e-11	-7.89186e-12	2.60409e-11	3.42515e-12	-1.88105e-11	-4.46736e-12	2.35519e-11	-4.36094e-12	-1.95906e-11	9.37903e-12	1.60785e-11	-1.27972e-11	-1.38462e-11	2.08788e-11	6.64926e-12	-2.69373e-11	-1.56708e-11	1.25119e-11	-7.99001e-12	-2.79821e-11	6.50029e-13	1.28455e-11	-1.20156e-11	-1.34056e-11	1.82676e-11	1.89292e-11	-1.74568e-11	-1.61149e-11	1.04282e-11	3.25435e-12	-1.69545e-11	6.66657e-12	2.63512e-11	-9.12185e-12	-1.94292e-11	7.52068e-12	2.07021e-11	-1.39787e-11	-1.42586e-11	1.29951e-11	4.86374e-12	-1.6585e-11	8.08164e-13	3.02343e-11	4.82933e-13
-1.59078e-12	-1.91155e-11	-7.13415e-13	2.55721e-11	-5.23262e-12	-1.97855e-11	4.40928e-12	1.27803e-11	-1.26759e-11	-1.00052e-11	2.26362e-11	6.9553e-12	-1.69004e-11	-3.52537e-12	2.41458e-11	3.54437e-12	-2.38906e-11	-6.28259e-12	6.16693e-12	-2.67339e-11	-3.0817e-11	7.99012e-12	5.03507e-12	-3.13936e-11	-1.80471e-11	1.33686e-11	5.45904e-13	-1.73394e-11	5.03105e-12	1.99515e-11	-1.20417e-11	-1.97698e-11	6.86038e-12	1.59526e-11	-1.50813e-11	-1.15598e-11	1.47347e-11	7.51102e-12	-1.59201e-11	-1.89673e-12	2.27049e-11	-7.92406e-12	-1.82368e-11	4.63462e-12	2.21237e-11	-8.83032e-12	-1.57982e-11	1.23632e-11	8.09191e-12	-1.38702e-11
-1.0542e-11	-9.85371e-12	1.8933e-11	1.85232e-12	-2.49894e-11	-9.57691e-12	2.11069e-11	7.84418e-13	-1.66639e-11	5.54845e-12	1.55555e-11	-7.85432e-12	-1.04665e-11	1.89117e-11	1.12688e-11	-2.45861e-11	-2.02954e-11	6.74686e-12	-1.39469e-11	-6.05452e-11	-3.46274e-11	-4.11943e-12	-2.04345e-11	-2.02844e-11	1.4151e-11	2.18488e-11	-1.9035e-11	-1.5231e-11	1.41205e-11	9.87052e-12	-7.72171e-12	4.63189e-12	2.49809e-11	-9.01602e-12	-2.08369e-11	4.20702e-12	2.21544e-11	-9.64694e-12	-1.42309e-11	1.33105e-11	6.19704e-12	-1.68664e-11	-6.79007e-12	2.29239e-11	-4.22161e-12	-2.44038e-11	-2.42054e-12	2.09358e-11	1.85213e-13	-9.45782e-12
-2.56394e-11	-1.03417e-13	1.23443e-11	-1.36305e-11	-1.32585e-11	2.25501e-11	1.18768e-11	-1.84874e-11	-1.15464e-11	1.86188e-11	3.79231e-12	-2.16781e-11	3.37649e-12	1.64317e-11	-8.64428e-12	-1.21855e-11	1.54216e-11	1.26407e-11	-5.06501e-11	-7.94991e-11	-4.23955e-11	-2.41977e-11	-3.33505e-11	-3.84616e-12	1.87979e-11	-7.92128e-12	-1.68538e-11	1.0558e-11	2.56614e-11	-1.00568e-11	-1.3964e-11	1.19113e-11	8.56365e-12	-1.6793e-11	-1.73228e-12	2.83938e-11	-2.43847e-13	-1.57577e-11	-3.31047e-13	2.15598e-11	-1.29398e-11	-2.27214e-11	1.04618e-11	7.44811e-12	-1.64253e-11	-9.00111e-12	2.52887e-11	5.51335e-12	-2.07333e-11	-5.45759e-12
-6.50457e-12	2.59645e-11	7.5729e-12	-1.97076e-11	-9.27124e-13	1.52368e-11	-8.65443e-12	-1.51604e-11	1.66905e-11	1.60056e-11	-1.42609e-11	-9.86009e-12	2.00617e-11	1.20209e-11	-1.52489e-11	-1.02125e-12	1.45689e-11	-1.85185e-11	-4.42429e-11	-2.22846e-11	-8.84206e-12	-3.10173e-11	-1.87419e-11	1.25601e-11	7.58538e-12	-1.83504e-11	-3.80834e-12	2.19781e-11	-2.59524e-12	-1.38477e-11	7.16746e-12	2.70883e-11	-5.81965e-12	-1.56279e-11	9.92938e-12	1.02677e-11	-1.34707e-11	-4.30747e-12	2.63977e-11	2.11923e-12	-2.09655e-11	-4.50852e-12	2.04679e-11	-7.32598e-12	-2.32005e-11	6.09779e-12	1.10955e-11	-9.99438e-12	-4.72667e-12	2.70461e-11
1.54848e-11	1.33842e-11	-1.94776e-11	-1.42419e-11	1.62927e-11	4.40263e-12	-1.9874e-11	-2.81665e-12	1.42923e-11	-7.7835e-12	-1.36766e-11	1.50692e-11	2.33531e-11	-1.15408e-11	-1.37267e-11	1.06777e-11	3.59085e-12	-3.14061e-11	-1.87612e-11	5.20621e-12	-2.12429e-11	-2.26366e-11	9.95684e-12	2.84797e-11	-7.64346e-12	-1.54409e-11	1.2129e-11	1.13642e-11	-1.07027e-11	-2.98181e-12	2.39432e-11	-8.84088e-13	-2.09792e-11	-2.43678e-12	2.16763e-11	-3.18301e-12	-1.37569e-11	1.06404e-11	1.17319e-11	-1.55308e-11	-1.27695e-11	1.99482e-11	2.5745e-12	-3.03974e-11	-1.41358e-11	1.3299e-11	-4.69289e-12	-1.96064e-11	7.82316e-12	1.63292e-11
1.64013e-11	-2.47169e-12	-1.0127e-11	1.49524e-11	1.8657e-11	-2.30884e-11	-1.80534e-11	1.19483e-11	1.00235e-11	-1.51413e-11	-1.0149e-12	2.21212e-11	9.31831e-13	-9.97774e-12	8.81692e-12	2.4828e-11	-2.0065e-11	-2.75143e-11	8.83395e-13	-1.19437e-13	-2.68937e-11	-9.85225e-12	2.19649e-11	7.59544e-13	-1.52926e-11	2.88651e-13	2.57287e-11	-5.44203e-12	-1.87017e-11	1.01009e-11	1.34395e-11	-7.83865e-12	-4.63685e-12	2.52831e-11	6.55582e-12	-2.1492e-11	-9.32497e-12	1.76551e-11	-2.19661e-12	-1.96432e-11	8.20735e-12	1.26615e-11	-2.0362e-11	-2.18995e-11	1.45362e-11	1.08102e-11	-2.51726e-11	-9.04074e-12	1.84705e-11	7.91621e-12
1.37011e-11	-1.62137e-11	-2.90799e-12	1.83736e-11	-3.67021e-12	-2.00385e-11	7.73029e-12	2.14197e-11	-1.97821e-11	-1.91365e-11	1.08422e-11	1.48913e-11	-1.35492e-11	-2.14592e-12	2.28749e-11	-3.42683e-12	-2.29748e-11	-3.79114e-12	2.1306e-11	-1.87855e-11	-2.84801e-11	5.12586e-12	1.21362e-11	-1.3844e-11	-5.79453e-12	2.68078e-11	5.83334e-12	-1.59866e-11	-2.13733e-12	2.5095e-11	1.29143e-13	-1.65785e-11	6.99638e-12	1.3456e-11	-1.31938e-11	-1.05072e-11	2.53476e-11	1.5749e-11	-1.47911e-11	-1.01629e-11	1.55134e-11	-1.78397e-12	-3.19048e-11	-7.08656e-12	9.56227e-12	-1.44852e-11	-1.54117e-11	1.71231e-11	2.21492e-11	-1.62211e-11
-1.25216e-11	-1.27393e-11	1.47666e-11	1.55224e-11	-1.99187e-11	-8.352e-12	1.93635e-11	-1.51497e-12	-1.12699e-11	1.02781e-11	2.87868e-11	-4.10343e-12	-1.2718e-11	1.01037e-11	1.4128e-11	-2.05244e-11	-1.69265e-11	1.39314e-11	-6.07485e-12	-2.37097e-11	-6.90874e-13	2.85452e-11	1.39086e-12	-1.35137e-11	8.87094e-12	1.5732e-11	-1.098e-11	-1.12421e-11	2.01416e-11	6.59947e-12	-1.90041e-11	-6.04479e-12	2.26193e-11	5.04129e-12	-1.67609e-11	4.49402e-12	1.56361e-11	-1.03814e-11	-1.60098e-11	1.24909e-11	8.39539e-12	-3.40214e-11	-1.8831e-11	1.25136e-11	-6.79278e-12	-3.14975e-11	-7.14242e-13	2.15248e-11	-1.60613e-12	-8.34304e-12
-1.51561e-11	4.52499e-12	2.21295e-11	-1.93245e-11	-2.59176e-11	6.67407e-12	1.84663e-11	-1.48786e-11	-1.34052e-11	1.53743e-11	-2.39374e-12	-1.93163e-11	-2.10968e-12	2.42452e-11	-8.29156e-12	-2.29297e-11	2.63998e-12	8.06756e-12	-2.1524e-11	-1.63451e-11	1.89448e-11	5.51995e-12	-1.94566e-11	-6.5168e-12	2.28632e-11	3.25656e-12	-1.80518e-11	5.03631e-12	1.51783e-11	-8.51035e-12	-1.13304e-11	1.70104e-11	1.34603e-11	-2.16415e-11	-1.4148e-11	1.5756e-11	7.26937e-12	-1.36606e-11	2.73594e-12	1.49847e-11	-2.02822e-11	-3.20658e-11	2.51003e-12	1.00159e-11	-3.2257e-11	-2.35911e-11	1.02564e-11	9.5147e-12	-8.50385e-12	3.90836e-12
-1.12624e-11	1.92029e-11	-1.66493e-12	-1.88681e-11	6.11713e-12	3.10988e-11	-4.03846e-12	-1.98721e-11	4.27118e-12	1.2969e-11	-1.65852e-11	-1.03227e-11	2.26775e-11	3.28935e-12	-1.933e-11	-7.56435e-12	2.27713e-11	-7.40997e-12	-3.10844e-11	7.91316e-13	1.39389e-11	-1.16771e-11	-1.22021e-11	2.34697e-11	1.44094e-11	-1.71184e-11	-1.12627e-11	1.84814e-11	5.14179e-12	-2.21227e-11	2.78974e-12	1.92467e-11	-7.75487e-12	-1.43408e-11	1.66486e-11	2.16871e-11	-1.50098e-11	-1.39681e-11	1.13707e-11	4.52542e-12	-2.50412e-11	-2.05437e-12	7.68976e-12	-3.91004e-11	-4.39171e-11	-7.64666e-12	1.6525e-11	-1.388e-11	-1.44956e-11	1.41578e-11
7.51886e-12	1.99275e-11	-1.46804e-11	-1.62517e-11	1.54837e-11	2.90793e-12	-2.1033e-11	-2.81387e-12	2.80529e-11	-2.89929e-12	-2.19641e-11	1.61605e-12	1.40709e-11	-1.43678e-11	-1.70688e-11	1.63328e-11	6.60455e-12	-2.22196e-11	-9.02577e-12	2.50846e-11	7.86012e-12	-1.85428e-11	-4.12532e-13	1.44244e-11	-8.69762e-12	-1.46778e-11	1.56614e-11	1.71313e-11	-1.44853e-11	-1.01235e-11	1.94554e-11	1.43687e-11	-1.56918e-11	-1.79629e-12	1.79025e-11	-7.00118e-12	-1.40507e-11	1.30022e-11	2.47412e-11	-1.76419e-11	-2.25633e-11	8.62851e-12	-9.23925e-13	-4.89594e-11	-3.60924e-11	1.6933e-12	-8.92318e-12	-1.79356e-11	3.18254e-12	2.63417e-11
2.48666e-11	-5.49938e-12	-2.35002e-11	-2.25768e-12	1.3654e-11	-1.37367e-11	-1.47981e-11	2.20568e-11	9.93927e-12	-1.84301e-11	-1.07093e-11	2.11505e-11	1.97555e-12	-1.95495e-11	-1.03198e-12	1.40323e-11	-1.18679e-11	-1.89636e-11	1.42035e-11	1.32007e-11	-1.95421e-11	-1.36527e-11	1.66848e-11	9.02593e-12	-1.38314e-11	6.44922e-13	1.7784e-11	-6.4056e-12	-1.56969e-11	1.09546e-11	2.19901e-11	-1.52255e-11	-1.63296e-11	1.3045e-11	1.09942e-11	-1.53822e-11	-4.26846e-12	2.01963e-11	-8.26542e-12	-2.80266e-11	-7.2122e-12	1.46627e-11	-3.03974e-11	-4.6501e-11	-1.24492e-11	-3.2149e-12	-1.79667e-11	-3.61119e-12	2.82557e-11	6.12486e-12
8.40145e-12	-1.2056e-11	-5.59995e-12	2.33981e-11	-5.80794e-12	-3.22606e-11	-6.34101e-12	1.65908e-11	-7.2702e-12	-1.74053e-11	1.36995e-11	9.30208e-12	-1.74952e-11	-1.24638e-11	1.75219e-11	5.00831e-12	-2.73277e-11	-4.99273e-12	1.57719e-11	-5.26823e-12	-1.38579e-11	1.39163e-11	2.10456e-11	-1.72643e-11	-1.7839e-11	1.07771e-11	1.06607e-11	-1.91493e-11	-2.4614e-12	2.17654e-11	-1.61602e-12	-1.14829e-11	8.51084e-12	2.6833e-11	-1.51273e-11	-2.2493e-11	7.25641e-12	1.07602e-11	-2.08013e-11	-1.302e-11	1.58199e-11	-1.89159e-11	-5.59166e-11	-2.76629e-11	7.03196e-12	-1.76053e-11	-2.18749e-11	1.17382e-11	1.78728e-11	-4.66663e-12
-5.21801e-12	-1.43512e-11	1.56238e-11	9.33101e-12	-1.8072e-11	-7.7204e-12	2.43774e-11	7.08182e-12	-2.54211e-11	-1.04119e-11	1.12303e-11	-7.77949e-12	-1.71934e-11	1.55723e-11	2.00993e-11	-1.7365e-11	-1.65453e-11	1.61866e-11	1.20414e-11	-2.08292e-11	-6.22678e-12	1.63817e-11	-2.40777e-12	-1.55449e-11	1.19148e-11	2.89314e-11	-8.24342e-12	-1.47974e-11	1.13745e-11	1.52957e-11	-1.38197e-11	-2.98313e-12	2.37998e-11	-1.34013e-13	-1.68949e-11	5.11496e-12	3.16386e-11	-2.61412e-12	-2.19294e-11	-8.96544e-13	1.4686e-12	-5.32211e-11	-6.4017e-11	-1.70653e-11	-1.85672e-11	-2.69757e-11	-6.86832e-12	2.50643e-11	4.63699e-12	-1.69503e-11
-1.85266e-11	-2.9951e-12	1.74605e-11	-5.81789e-12	-1.78199e-11	1.09152e-11	1.02552e-11	-2.32603e-11	-1.93213e-11	1.26593e-11	6.97221e-12	-1.96137e-11	-5.5406e-12	1.62295e-11	-4.05928e-12	-1.96726e-11	6.5241e-12	1.80215e-11	-1.58599e-11	-1.68503e-11	1.22863e-11	1.50955e-11	-1.49667e-11	-6.50692e-12	1.88549e-11	-5.90035e-13	-1.76085e-11	2.85416e-12	2.43311e-11	-8.39744e-12	-1.58396e-11	9.54005e-12	1.69429e-11	-9.79397e-12	-7.27429e-12	2.29832e-11	5.0215e-12	-1.80988e-11	-6.10221e-12	2.09507e-11	-1.59558e-11	-6.89508e-11	-6.42125e-11	-3.18607e-11	-3.4567e-11	-1.86749e-11	2.04466e-11	1.3667e-11	-1.20041e-11	-3.34706e-12
-1.27251e-11	1.66157e-11	6.28882e-12	-2.68501e-11	-8.4853e-12	1.52565e-11	2.32901e-13	-1.24122e-11	1.16103e-11	2.05053e-11	-1.79999e-11	-1.9509e-11	1.12547e-11	1.40764e-11	-1.84053e-11	-8.77838e-12	1.68606e-11	-2.49023e-12	-1.58014e-11	3.67534e-12	2.41647e-11	-1.30137e-11	-2.20705e-11	6.60424e-12	1.65136e-11	-9.32096e-12	-6.52416e-12	2.15218e-11	1.21704e-12	-1.69205e-11	-3.77113e-12	2.41434e-11	-5.68264e-12	-2.19089e-11	5.59174e-12	1.5597e-11	-9.70641e-12	-9.1123e-12	2.21595e-11	2.55288e-12	-3.38208e-11	-3.05195e-11	-2.12006e-12	-1.83392e-11	-2.68134e-11	6.19216e-12	1.85689e-11	-8.2178e-12	-1.06932e-11	1.96318e-11
1.1657e-11	1.92713e-11	-1.39973e-11	-1.34636e-11	1.85578e-11	1.86634e-11	-1.53086e-11	-7.96431e-12	1.58379e-11	2.56515e-13	-1.79148e-11	8.96761e-12	2.61671e-11	-1.14731e-11	-1.85297e-11	6.40046e-12	1.64288e-11	-1.92627e-11	-1.14122e-11	2.03481e-11	2.56758e-12	-1.82594e-11	2.13932e-12	2.95742e-11	-3.32314e-12	-1.72952e-11	3.12488e-12	1.48994e-11	-1.38253e-11	-1.09095e-11	2.45758e-11	1.07246e-11	-1.35858e-11	-1.47377e-12	2.98105e-11	8.74722e-12	-1.44459e-11	4.26887e-12	1.40805e-11	-1.6083e-11	-2.38413e-11	9.27788e-12	1.87484e-12	-2.68036e-11	-1.14977e-11	2.17423e-11	1.20655e-11	-1.73449e-11	3.64361e-12	2.06211e-11
1.59308e-11	1.30507e-12	-1.73157e-11	6.15614e-12	2.15793e-11	-9.23437e-12	-1.20491e-11	1.36538e-11	1.97742e-11	-1.48622e-11	-1.09445e-11	1.50106e-11	1.90052e-14	-1.7456e-11	2.72957e-12	2.60682e-11	-7.48642e-12	-1.75274e-11	7.9997e-12	2.17904e-11	-9.43362e-12	-1.22927e-11	1.65437e-11	3.7476e-12	-1.55588e-11	-4.89171e-13	2.85267e-11	2.04198e-12	-1.65894e-11	3.64765e-12	1.97156e-11	-3.36379e-12	-8.62633e-12	2.09189e-11	1.34021e-11	-1.40826e-11	-6.83074e-12	2.18955e-11	5.58938e-12	-2.27818e-11	-4.21271e-12	1.05638e-11	-1.7429e-11	-2.28229e-11	1.24705e-11	1.7859e-11	-1.85182e-11	-1.57463e-11	1.52058e-11	1.23644e-11
1.83572e-11	-1.36253e-11	-8.66494e-12	1.94627e-11	9.91381e-12	-9.71057e-12	4.78709e-12	2.52373e-11	-1.18735e-11	-2.18843e-11	7.19729e-12	1.8716e-11	-1.1158e-11	-1.05852e-11	1.6395e-11	2.96295e-12	-1.9008e-11	-4.32915e-12	2.57134e-11	-3.87812e-12	-2.23141e-11	8.96574e-13	1.62984e-11	-6.82363e-12	-1.00327e-11	1.83934e-11	9.34897e-12	-1.73879e-11	-8.13587e-12	2.36759e-11	8.46936e-12	-1.57096e-11	2.31946e-12	1.78865e-11	-3.43432e-12	-1.14271e-11	1.60184e-11	1.60263e-11	-2.08554e-11	-1.99202e-11	1.29166e-11	8.61327e-12	-2.14241e-11	-5.10261e-13	2.08726e-11	-6.11305e-12	-1.8449e-11	1.01742e-11	2.45529e-11	-1.02416e-11
-5.21345e-12	-1.23465e-11	9.39692e-12	2.30064e-11	-7.4804e-12	-8.66797e-12	1.86283e-11	8.83076e-12	-1.2927e-11	2.09288e-12	3.00731e-11	-3.91492e-12	-2.2358e-11	-1.7195e-12	1.69775e-11	-1.42678e-11	-1.56295e-11	1.98683e-11	9.58218e-12	-1.15663e-11	-3.87921e-12	2.56713e-11	1.8032e-12	-2.32533e-11	-3.08372e-12	1.65174e-11	-3.19401e-12	-1.04532e-11	2.13409e-11	1.84213e-11	-1.19802e-11	-8.68957e-12	2.05217e-11	9.50727e-12	-2.00292e-11	-3.16008e-12	1.60804e-11	-6.43051e-12	-1.75746e-11	1.12903e-11	2.14643e-11	-1.45719e-11	-1.41678e-11	1.56775e-11	1.638e-11	-1.44034e-11	-4.40884e-12	2.10276e-11	-2.19388e-12	-1.68978e-11
-1.29088e-11	5.29793e-12	3.18197e-11	-2.33879e-12	-2.88057e-11	-2.80677e-11	1.79638e-11	-9.16564e-12	-1.43411e-11	1.40601e-11	7.97508e-12	-1.61115e-11	-3.28185e-12	2.91339e-11	4.04191e-12	-1.96983e-11	-1.36015e-12	1.91132e-11	-5.31981e-12	-1.21775e-11	1.78455e-11	1.24302e-11	-1.45217e-11	-5.88597e-12	2.74944e-11	1.53182e-11	-1.42164e-11	-3.45979e-12	1.7836e-11	-8.0429e-13	-1.24653e-11	1.78739e-11	2.23068e-11	-1.36885e-11	-1.40057e-11	1.62927e-11	1.45971e-11	-1.6634e-11	-7.06932e-12	1.68324e-11	-7.45317e-12	-2.46617e-11	1.26858e-12	2.16282e-11	-1.57633e-11	-2.31486e-11	6.08041e-12	1.34993e-11	-1.70497e-11	-6.98759e-12
-1.22197e-11	1.35579e-11	9.20837e-12	-1.08761e-11	1.99443e-12	3.28346e-11	7.41749e-12	-1.698e-11	6.54739e-13	1.9016e-11	-7.61969e-12	-1.4353e-11	1.39753e-11	9.60985e-12	-1.78607e-11	-1.16782e-11	2.00732e-11	3.94473e-12	-1.91897e-11	-2.49827e-12	1.8595e-11	-2.0952e-12	-1.25767e-11	1.53645e-11	1.82518e-11	-1.34695e-11	-1.1481e-11	1.86362e-11	1.42174e-11	-1.24982e-11	-9.0131e-13	2.00854e-11	4.75208e-13	-1.40848e-11	7.11152e-12	2.15381e-11	-1.78926e-11	-2.27413e-11	5.44853e-12	9.71615e-12	-2.3572e-11	-9.33721e-12	2.04531e-11	-2.08805e-12	-1.89307e-11	4.11127e-12	2.91019e-11	-3.92335e-12	-1.78794e-11	5.17677e-12
-2.33614e-12	2.04322e-11	-8.15387e-12	-1.56635e-11	1.66155e-11	1.70089e-11	-5.32445e-12	-4.95594e-12	2.60761e-11	4.73926e-12	-2.58239e-11	-7.74158e-12	1.67996e-11	-4.38442e-12	-1.70419e-11	1.29775e-11	1.31453e-11	-1.49487e-11	-1.25339e-11	1.76952e-11	1.12212e-11	-2.04042e-11	-5.52644e-12	1.80289e-11	3.58966e-12	-6.95576e-12	1.42405e-11	2.38568e-11	-1.32026e-11	-1.6591e-11	1.15029e-11	1.49089e-11	-1.823e-11	-7.28501e-12	1.94517e-11	-2.8455e-13	-1.67719e-11	5.80287e-12	2.62584e-11	-9.41889e-12	-1.83709e-11	7.04955e-12	1.60654e-11	-1.15722e-11	-8.52312e-12	2.08018e-11	4.3411e-12	-1.82995e-11	-4.47867e-12	2.47326e-11
3.02368e-11	6.18572e-12	-1.94445e-11	-5.28437e-12	2.06885e-11	-3.89897e-12	-1.84359e-11	1.14966e-11	1.33075e-11	-1.33619e-11	-1.08476e-11	2.20638e-11	9.4116e-12	-1.95156e-11	-7.12111e-12	1.66278e-11	-5.84273e-13	-1.64446e-11	1.38147e-11	2.16226e-11	-9.85539e-12	-1.00376e-11	1.84116e-11	1.91016e-11	-1.28613e-11	-5.54901e-12	1.70826e-11	-1.08189e-13	-1.64907e-11	1.02869e-11	3.00497e-11	-5.19421e-12	-1.32687e-11	9.96328e-12	1.88601e-11	-1.29554e-11	-9.98633e-12	1.75977e-11	-2.36059e-12	-2.22976e-11	-3.30577e-12	2.63087e-11	-7.88893e-12	-2.28397e-11	2.89162e-12	1.70287e-11	-8.78275e-12	-1.16135e-11	2.34171e-11	8.53738e-12
8.39812e-12	-1.55766e-11	-9.37093e-12	2.19968e-11	9.00887e-12	-1.38218e-11	-2.03134e-12	2.07708e-11	1.43417e-12	-1.80747e-11	5.85892e-12	1.20716e-11	-1.69728e-11	-1.64852e-11	1.41879e-11	1.05916e-11	-1.94848e-11	-9.15629e-12	1.60954e-11	3.13594e-12	-1.30228e-11	8.4613e-12	2.30229e-11	-8.37694e-12	-1.2293e-11	1.49696e-11	2.18982e-11	-9.90137e-12	-7.93769e-12	1.79446e-11	4.9887e-12	-1.33372e-11	4.98321e-12	2.81477e-11	-8.95957e-12	-2.43171e-11	1.20103e-12	1.68036e-11	-1.38537e-11	-1.14247e-11	2.0666e-11	7.20917e-12	-1.52183e-11	-1.46849e-12	2.93983e-11	5.60125e-12	-1.92385e-11	1.31687e-13	1.51107e-11	-1.08464e-11
-1.17124e-12	-1.52818e-11	1.03607e-11	1.52483e-11	-1.22471e-11	-1.04806e-11	1.97502e-11	1.48678e-11	-2.02375e-11	-1.28364e-11	1.33692e-11	-3.10568e-12	-2.5638e-11	-7.58758e-12	4.33613e-12	-2.24594e-11	-2.1375e-11	9.6925e-12	2.03799e-11	-1.2418e-11	-8.53404e-12	1.73572e-11	2.93929e-12	-1.44167e-11	3.97474e-12	2.53949e-11	-8.13484e-12	-1.93233e-11	4.89636e-12	2.16216e-11	-7.37487e-12	-7.29946e-12	1.98885e-11	6.41564e-12	-1.56033e-11	-9.68836e-13	2.74732e-11	-9.21033e-13	-1.99557e-11	1.95651e-12	1.9069e-11	-6.94142e-12	-1.29554e-11	1.81726e-11	1.09134e-11	-1.71114e-11	-8.05826e-12	2.21442e-11	5.33887e-12	-1.94725e-11
-2.11039e-11	-1.17115e-11	1.68745e-11	3.56682e-12	-1.90134e-11	9.50503e-12	2.23667e-11	-6.84472e-12	-1.33436e-11	1.29082e-11	1.57725e-11	-2.40881e-11	-2.73754e-11	-3.40794e-12	-1.24896e-11	-2.9183e-11	-1.1602e-12	2.24857e-11	-6.87312e-12	-1.56475e-11	7.06757e-12	2.06433e-11	-1.56824e-11	-1.41965e-11	1.62723e-11	4.52254e-12	-1.28281e-11	2.99781e-14	2.9934e-11	2.24494e-12	-1.59015e-11	3.53974e-12	2.07179e-11	-6.22327e-12	-1.13686e-11	1.67111e-11	6.11063e-12	-1.76473e-11	-9.2568e-12	2.34805e-11	5.93623e-12	-2.05005e-11	-1.31857e-12	1.80285e-11	-3.33312e-12	-1.10044e-11	1.61445e-11	1.44524e-11	-2.1955e-11	-1.75861e-11
-1.5647e-11	1.70387e-11	1.76648e-11	-1.67744e-11	-1.28674e-11	1.45196e-11	6.27629e-12	-1.68013e-11	3.35935e-12	2.00757e-11	-1.36032e-11	-2.52926e-11	-2.62373e-12	6.25176e-12	-2.52636e-11	-2.1472e-11	6.15826e-12	1.91002e-12	-1.44352e-11	3.67379e-12	2.93891e-11	-2.77099e-12	-1.72262e-11	5.55641e-12	2.37524e-11	-7.02391e-12	-1.27909e-11	1.48038e-11	8.26407e-12	-1.55507e-11	-7.90177e-13	2.86129e-11	2.11578e-12	-2.14965e-11	-1.83677e-12	1.64694e-11	-7.98134e-12	-1.59031e-11	1.77224e-11	1.50817e-11	-1.48313e-11	-1.0704e-11	2.17206e-11	1.1415e-11	-2.05408e-11	-5.95967e-12	1.4725e-11	-6.73254e-12	-1.66207e-11	1.49389e-11
3.84302e-12	1.9458e-11	-1.12615e-11	-1.79806e-11	1.00724e-11	1.87418e-11	-1.52142e-11	-1.29112e-11	1.31771e-11	4.5644e-12	-1.98917e-11	-5.26434e-12	1.65324e-11	-1.64928e-11	-2.76333e-11	-8.77052e-13	1.50008e-11	-1.36119e-11	-1.31386e-11	1.40618e-11	6.58769e-12	-1.53335e-11	-3.21973e-12	2.67535e-11	-6.72593e-13	-2.05403e-11	-1.67817e-12	2.03317e-11	-2.78322e-12	-1.08773e-11	1.57742e-11	8.75309e-12	-1.64384e-11	-5.76523e-12	2.66257e-11	1.06499e-11	-1.91832e-11	-6.20786e-12	1.70313e-11	-1.85594e-12	-1.61601e-11	1.12481e-11	1.61214e-11	-1.64437e-11	-1.29559e-11	1.68486e-11	1.4025e-11	-1.76075e-11	-5.58434e-12	1.84914e-11
1.10247e-11	6.29685e-12	-1.90794e-11	-7.30573e-13	2.34873e-11	-8.00314e-12	-1.81773e-11	3.26236e-12	1.87814e-11	-1.79493e-11	-1.9485e-11	1.06925e-11	4.60045e-12	-1.53259e-11	-1.54057e-12	2.87507e-11	-4.41132e-12	-2.50766e-11	-3.02237e-12	1.84013e-11	-6.66051e-12	-1.23014e-11	1.66842e-11	1.11019e-11	-1.38444e-11	-7.66365e-12	2.2068e-11	2.96946e-12	-2.06499e-11	-2.59602e-12	1.85257e-11	-4.20023e-12	-1.36763e-11	1.39611e-11	1.67703e-11	-1.35548e-11	-1.15645e-11	1.83146e-11	1.44128e-11	-1.56672e-11	-5.22856e-12	1.83072e-11	-1.19284e-12	-1.57724e-11	7.12035e-12	2.05806e-11	-1.6564e-11	-1.98512e-11	1.09658e-11	1.93031e-11
2.85608e-11	-1.1863e-11	-1.89996e-11	8.21148e-12	7.72201e-12	-1.75014e-11	-1.90422e-12	2.84297e-11	-2.32893e-12	-2.0415e-11	5.20188e-13	2.47114e-11	-1.02696e-11	-2.00352e-11	1.07037e-11	8.72745e-12	-1.72581e-11	-5.91344e-12	2.90461e-11	6.88505e-12	-1.46258e-11	-4.72775e-13	2.36296e-11	-7.32281e-13	-1.5985e-11	1.24215e-11	8.81274e-12	-2.19121e-11	-1.66604e-11	1.98552e-11	1.10879e-11	-2.46196e-11	-9.62988e-12	1.62276e-11	4.77438e-13	-1.44698e-11	1.45744e-11	2.45797e-11	-1.25631e-11	-1.51416e-11	1.26219e-11	1.7744e-11	-2.05819e-11	-1.11344e-11	1.65047e-11	4.11732e-13	-1.7518e-11	6.60928e-12	3.05145e-11	-7.70831e-12
-5.0729e-12	-2.26278e-11	-5.61111e-13	1.9811e-11	-1.185e-11	-1.66951e-11	1.01695e-11	1.19378e-11	-1.54244e-11	-9.83158e-12	2.11205e-11	-1.56813e-12	-1.95032e-11	-2.62663e-13	2.29018e-11	-5.22419e-12	-1.91074e-11	1.02548e-11	1.2501e-11	-1.09533e-11	-5.08691e-12	2.74159e-11	1.59805e-11	-1.24404e-11	-3.3091e-12	1.91751e-11	-5.09804e-12	-2.53193e-11	7.85854e-12	1.63628e-11	-1.48452e-11	-1.27004e-11	2.10317e-11	2.17697e-11	-1.56609e-11	-1.04305e-11	1.48497e-11	1.95056e-12	-1.75637e-11	6.71992e-12	2.51415e-11	-1.00952e-11	-1.61678e-11	1.15371e-11	2.27929e-11	-9.17007e-12	-9.94375e-12	1.63933e-11	4.28649e-12	-1.50181e-11
-6.68418e-12	-2.12169e-12	2.54624e-11	-8.51754e-13	-2.27445e-11	-3.11321e-12	2.37319e-11	-2.38151e-12	-1.5675e-11	1.0369e-11	1.02668e-11	-1.74436e-11	-1.18579e-11	2.0565e-11	3.24987e-12	-2.45475e-11	-7.44573e-12	2.05736e-11	4.58005e-12	-1.11257e-11	1.12093e-11	1.66866e-11	-1.35835e-11	-1.24352e-11	2.17889e-11	1.98926e-11	-1.68772e-11	-7.32847e-12	1.70813e-11	3.19806e-12	-1.72523e-11	6.25324e-12	2.28683e-11	-1.06028e-11	-1.61993e-11	1.16424e-11	1.71659e-11	-1.64633e-11	-1.10677e-11	1.50687e-11	2.16069e-12	-1.78314e-11	1.73421e-12	2.78848e-11	-5.6023e-12	-1.89917e-11	5.22443e-12	1.99246e-11	-7.21555e-12	-8.26457e-12
-1.58699e-11	6.76529e-12	1.19868e-11	-1.42669e-11	-8.33664e-12	2.72606e-11	9.07683e-12	-1.5365e-11	-6.46645e-12	2.00021e-11	-6.65313e-12	-2.52632e-11	8.13133e-12	1.24203e-11	-1.24888e-11	-1.04825e-11	2.27842e-11	1.59691e-11	-1.80899e-11	-1.07705e-11	1.58525e-11	1.59096e-12	-1.76337e-11	7.9395e-12	1.67528e-11	-1.41319e-11	-1.80977e-11	1.26732e-11	1.85626e-11	-2.20334e-11	-1.47229e-11	1.57921e-11	4.59835e-12	-1.45713e-11	6.16672e-12	2.7617e-11	-7.24848e-12	-1.62716e-11	3.5072e-12	2.11934e-11	-1.41073e-11	-1.38472e-11	1.93804e-11	8.03385e-12	-1.39424e-11	-1.87838e-12	2.94556e-11	-1.55879e-12	-2.22881e-11	1.83744e-12
-8.0115e-13	2.70654e-11	2.45298e-12	-1.77327e-11	4.36063e-12	1.42504e-11	-1.14971e-11	-1.10024e-11	2.23655e-11	8.83932e-12	-2.15356e-11	-8.94928e-12	2.06634e-11	4.14764e-12	-1.81679e-11	5.05698e-12	1.75349e-11	-8.2552e-12	-9.53336e-12	2.05181e-11	1.9906e-11	-1.68549e-11	-1.08659e-11	1.6068e-11	5.95244e-12	-1.28069e-11	8.28997e-12	2.65695e-11	-8.2534e-12	-1.91044e-11	9.47804e-12	2.40645e-11	-1.57553e-11	-1.61666e-11	1.18314e-11	3.09608e-12	-2.01521e-11	9.74304e-14	2.9957e-11	-7.23404e-13	-1.83902e-11	3.04587e-12	2.46188e-11	-7.15058e-12	-1.66781e-11	1.34461e-11	6.93481e-12	-1.47057e-11	-2.08036e-12	3.20709e-11
2.10071e-11	9.01923e-12	-1.97072e-11	-9.0145e-12	2.00742e-11	3.05391e-12	-1.50126e-11	5.6721e-12	1.39312e-11	-1.58095e-11	-1.79599e-11	1.55785e-11	1.53822e-11	-1.67122e-11	-1.01478e-11	1.80758e-11	7.76483e-12	-1.43784e-11	4.31676e-12	1.9644e-11	-1.19388e-11	-1.86527e-11	1.12194e-11	2.09848e-11	-7.1803e-12	-3.62144e-12	1.95253e-11	8.71875e-12	-1.76824e-11	-2.28771e-12	2.31843e-11	-7.08759e-12	-1.95231e-11	3.27197e-12	1.97467e-11	-8.89801e-12	-1.17252e-11	1.56937e-11	9.71708e-12	-1.40658e-11	-4.30031e-12	2.69395e-11	3.178e-12	-1.8395e-11	-1.93807e-12	1.72048e-11	-5.2387e-12	-1.24801e-11	1.77881e-11	1.74975e-11
1.42372e-11	-5.31965e-12	-8.91419e-12	2.05297e-11	1.44856e-11	-2.25329e-11	-1.62136e-11	1.31078e-11	9.24578e-13	-2.31887e-11	3.44685e-12	2.04421e-11	-4.84357e-12	-1.04738e-11	1.35913e-11	2.16834e-11	-1.92217e-11	-1.60075e-11	1.32375e-11	6.85941e-12	-1.31487e-11	3.24969e-12	2.71603e-11	-6.00173e-12	-1.519e-11	1.09943e-11	2.80535e-11	-7.77841e-12	-1.43874e-11	1.40546e-11	6.37093e-12	-1.58842e-11	-5.51661e-12	2.43732e-11	-4.66234e-12	-2.53863e-11	-1.9429e-12	2.16017e-11	-2.33385e-12	-1.17335e-11	1.6721e-11	1.22596e-11	-1.48806e-11	-9.97169e-12	2.13996e-11	4.35447e-12	-2.52211e-11	-4.92538e-12	2.08131e-11	1.64521e-12
9.55285e-12	-1.58252e-11	1.69941e-12	1.55896e-11	-1.13925e-11	-1.61292e-11	1.81144e-11	2.13802e-11	-1.7587e-11	-1.61633e-11	1.3897e-11	1.10326e-11	-1.51483e-11	3.43138e-12	2.45087e-11	-5.65662e-12	-1.67438e-11	1.04477e-11	2.51247e-11	-1.32438e-11	-1.65807e-11	1.04989e-11	1.11356e-11	-1.2665e-11	4.4155e-12	3.58738e-11	4.99621e-12	-1.62748e-11	-3.86305e-13	2.16893e-11	-1.23715e-11	-2.00819e-11	1.33269e-11	9.47119e-12	-1.64255e-11	-6.94783e-12	2.94576e-11	9.68226e-12	-1.86658e-11	-5.35831e-12	1.86056e-11	-5.5059e-12	-1.92008e-11	1.46023e-11	1.52835e-11	-1.43596e-11	-1.08096e-11	2.4642e-11	2.06193e-11	-1.64329e-11
-1.56627e-11	-1.05975e-11	1.69742e-11	8.32768e-12	-1.86561e-11	-1.53836e-12	1.69632e-11	-1.04771e-11	-2.08911e-11	6.20624e-12	2.02793e-11	-1.31633e-11	-1.27859e-11	1.37039e-11	1.1145e-11	-1.575e-11	-3.73214e-12	2.16954e-11	-5.35589e-12	-1.69494e-11	5.61118e-12	2.60881e-11	-7.16631e-12	-1.47257e-11	1.2123e-11	1.38096e-11	-1.15613e-11	-4.3947e-12	2.62571e-11	2.26115e-12	-1.88643e-11	-5.42103e-13	2.5008e-11	7.97113e-13	-1.5454e-11	1.02596e-11	1.40849e-11	-1.23998e-11	-8.75386e-12	2.38573e-11	1.14698e-11	-1.98999e-11	-6.54262e-12	1.84675e-11	1.44906e-12	-1.29493e-11	1.10306e-11	2.25866e-11	-9.42612e-12	-1.38786e-11
-1.4208e-11	8.51245e-12	1.75336e-11	-2.19878e-11	-2.09034e-11	1.00434e-11	1.08684e-11	-1.33621e-11	-2.31233e-12	2.29145e-11	-6.67522e-12	-2.08888e-11	2.84767e-12	2.29515e-11	-1.18572e-11	-1.79528e-11	1.17149e-11	1.08737e-11	-9.80757e-12	-2.85055e-12	2.66662e-11	8.65432e-13	-2.25017e-11	-2.49737e-12	2.2797e-11	-3.19919e-12	-1.45564e-11	1.17896e-11	1.01863e-11	-1.3648e-11	-8.38743e-12	2.38773e-11	1.04986e-11	-1.96968e-11	-5.71078e-12	1.96831e-11	3.53545e-13	-1.49649e-11	9.38261e-12	1.40392e-11	-1.69236e-11	-1.64112e-11	1.58838e-11	1.66999e-11	-2.03328e-11	-1.07414e-11	1.88677e-11	6.57614e-12	-1.17249e-11	7.19593e-12
[truncated: 206 more columns]

## Sheet: ED Fig.10d
3.46258e-12	-2.92743e-11	2.61352e-11	1.37873e-11	-3.04816e-11	1.70906e-11	2.10304e-12	-3.11561e-11	2.52002e-11	-6.88811e-13	-2.91429e-11	2.76255e-11	6.76003e-12	-2.46606e-11	2.23841e-11	-1.10598e-11	-2.66797e-11	3.39718e-11	5.21753e-12	-2.07035e-11	2.0211e-11	-1.35242e-11	-2.26125e-11	3.78721e-11	3.02844e-12	-1.51245e-11	2.35268e-11	-1.12511e-11	-1.65806e-11	3.47806e-11	-9.8561e-12	-1.56705e-11	3.04629e-11	-1.10581e-11	-1.83238e-11	2.51361e-11	-1.7877e-11	-9.96547e-12	3.94293e-11	-8.8596e-12	-1.20965e-11	1.90835e-11	-2.70844e-11	-8.61606e-12	3.72722e-11	-1.35036e-11	-8.82687e-12	2.12624e-11	-2.87246e-11	-8.64688e-12
1.83122e-11	-1.83149e-11	1.56131e-11	2.97389e-12	-2.25758e-11	2.54103e-11	1.19966e-11	-2.13478e-11	1.75114e-11	1.5362e-12	-2.393e-11	2.58342e-11	2.58838e-12	-2.05384e-11	2.50017e-11	2.00809e-12	-2.49983e-11	2.1064e-11	-8.54644e-12	-1.93737e-11	3.27158e-11	-1.7886e-12	-2.03306e-11	2.20777e-11	-9.54715e-12	-1.24554e-11	3.83959e-11	-3.89776e-12	-1.73043e-11	2.44183e-11	-9.86396e-12	-9.81285e-12	3.1416e-11	-1.65354e-11	-1.46955e-11	3.11039e-11	-9.66208e-12	-1.06661e-11	2.49548e-11	-2.06678e-11	-1.00261e-11	3.59492e-11	-1.55229e-11	-1.36848e-11	1.96322e-11	-2.08887e-11	-3.73482e-12	3.56058e-11	-2.26911e-11	-1.03814e-11
6.31033e-12	-2.73005e-11	2.53787e-11	1.32227e-11	-2.84244e-11	1.58314e-11	-4.88489e-12	-2.82781e-11	3.02187e-11	7.08655e-12	-2.69524e-11	1.90495e-11	-2.86224e-12	-2.21272e-11	3.00422e-11	-2.50817e-12	-2.39243e-11	2.40138e-11	1.06466e-12	-1.63494e-11	2.66789e-11	-6.12723e-12	-1.33823e-11	3.28808e-11	3.31469e-12	-1.42414e-11	2.12213e-11	-1.08032e-11	-1.29477e-11	3.34113e-11	-7.71e-12	-1.61534e-11	2.25779e-11	-1.16743e-11	-9.01722e-12	3.21281e-11	-1.52584e-11	-1.23402e-11	2.78388e-11	-8.85757e-12	-7.11359e-12	2.57912e-11	-1.94245e-11	-6.78794e-12	3.25864e-11	-8.8724e-12	-7.19592e-12	1.94846e-11	-2.09226e-11	-3.86112e-12
1.22355e-11	-1.94516e-11	2.30545e-11	1.60102e-12	-3.00878e-11	2.63644e-11	1.25688e-11	-2.4593e-11	1.8668e-11	-8.13936e-12	-3.21437e-11	3.33218e-11	9.3157e-12	-2.47996e-11	1.74719e-11	-1.23002e-11	-2.80889e-11	3.51224e-11	-2.32361e-12	-2.05157e-11	2.66444e-11	-7.90435e-12	-1.90283e-11	3.12884e-11	-9.75829e-12	-1.40415e-11	3.32998e-11	-9.46816e-12	-1.81194e-11	2.30686e-11	-2.06782e-11	-1.48876e-11	3.91168e-11	-6.77583e-12	-1.4395e-11	2.08209e-11	-2.39011e-11	-1.44335e-11	3.67038e-11	-1.31713e-11	-9.71139e-12	2.71885e-11	-2.36601e-11	-1.05581e-11	2.8484e-11	-2.14533e-11	-5.51803e-12	3.26715e-11	-2.05646e-11	-8.32587e-12
1.11867e-11	-2.13601e-11	1.86164e-11	6.45149e-12	-2.16225e-11	2.45731e-11	3.37542e-12	-2.34018e-11	2.3364e-11	5.45256e-12	-2.59254e-11	1.74759e-11	-4.86572e-12	-1.86968e-11	2.95362e-11	3.39582e-13	-2.46701e-11	1.90953e-11	-6.87895e-12	-1.80295e-11	3.08074e-11	-9.67259e-12	-2.28234e-11	2.54487e-11	-4.89361e-12	-1.28539e-11	2.8041e-11	-1.83258e-11	-1.944e-11	3.24345e-11	-7.78081e-12	-1.53201e-11	2.2253e-11	-1.95468e-11	-1.10704e-11	3.53489e-11	-1.73329e-11	-1.58394e-11	2.16982e-11	-1.84443e-11	-1.00568e-11	2.81629e-11	-2.78318e-11	-1.38718e-11	2.69698e-11	-1.10287e-11	-3.00525e-12	2.53645e-11	-2.70171e-11	-5.9552e-12
-3.19014e-12	-3.16726e-11	3.00927e-11	1.50163e-11	-2.18826e-11	2.02718e-11	1.00144e-12	-3.1334e-11	2.41039e-11	-8.18745e-13	-2.43541e-11	2.3584e-11	-1.32088e-12	-2.42221e-11	2.58957e-11	-4.37386e-12	-1.81552e-11	3.01311e-11	2.79001e-13	-2.24232e-11	1.81412e-11	-1.18476e-11	-1.51627e-11	3.34647e-11	-4.24422e-12	-1.59117e-11	2.33596e-11	-1.00328e-11	-1.59094e-11	2.66269e-11	-1.43932e-11	-1.4676e-11	2.93666e-11	-5.51791e-12	-1.05401e-11	2.30789e-11	-1.85895e-11	-9.21256e-12	3.23307e-11	-1.20609e-11	-1.40668e-11	1.59e-11	-2.24111e-11	-7.3782e-12	3.13478e-11	-1.56355e-11	-7.45934e-12	2.21344e-11	-1.62833e-11	-4.97215e-13
1.12367e-11	-2.79502e-11	1.65845e-11	-1.58083e-13	-2.38e-11	3.14283e-11	7.67978e-12	-3.08089e-11	1.64222e-11	-7.18064e-12	-2.85364e-11	3.03459e-11	-3.53143e-12	-2.46651e-11	2.93144e-11	3.42536e-12	-1.59267e-11	2.5343e-11	-1.5018e-11	-2.46587e-11	3.21346e-11	-4.42142e-12	-2.07004e-11	2.20739e-11	-1.72834e-11	-1.77315e-11	3.83068e-11	-5.42569e-12	-1.58871e-11	2.07677e-11	-2.39347e-11	-1.60321e-11	3.45794e-11	-1.48144e-11	-1.02477e-11	3.00912e-11	-2.02672e-11	-1.36169e-11	2.56579e-11	-2.31798e-11	-9.9748e-12	3.36184e-11	-1.5898e-11	-1.00364e-11	1.94436e-11	-2.7751e-11	-7.72477e-12	3.51259e-11	-1.75666e-11	-5.41671e-12
6.72041e-12	-2.2176e-11	2.40693e-11	1.38904e-11	-1.93652e-11	1.72167e-11	-1.55448e-12	-2.2642e-11	2.68575e-11	6.63332e-12	-2.26468e-11	1.8209e-11	-2.77724e-12	-1.87062e-11	3.18183e-11	3.66263e-12	-1.45063e-11	2.5154e-11	-4.24335e-12	-2.71179e-11	1.4635e-11	-2.18607e-11	-2.33959e-11	3.28219e-11	-5.82493e-12	-1.93843e-11	2.06988e-11	-1.58821e-11	-1.21184e-11	3.64592e-11	-1.17053e-11	-1.74025e-11	2.34072e-11	-1.40211e-11	-8.20924e-12	3.26537e-11	-2.15434e-11	-1.32251e-11	2.96895e-11	-1.31282e-11	-6.89358e-12	2.48691e-11	-2.8232e-11	-6.9534e-12	3.54159e-11	-1.54683e-11	-1.05073e-11	1.41073e-11	-2.71952e-11	-2.67655e-12
6.48161e-12	-2.69818e-11	2.67082e-11	3.37001e-12	-2.47412e-11	2.64814e-11	5.77933e-12	-2.70908e-11	2.20624e-11	-5.08962e-12	-2.45731e-11	2.87439e-11	1.35736e-12	-2.44073e-11	2.0813e-11	-3.18598e-12	-1.82677e-11	2.87006e-11	-1.49431e-11	-7.41779e-11	-1.78287e-11	-2.12468e-11	-2.08138e-11	2.99647e-11	-1.0732e-11	-1.33614e-11	3.02336e-11	-4.08251e-12	-1.22666e-11	2.34449e-11	-1.42764e-11	-9.58904e-12	3.36489e-11	-1.16042e-11	-1.41164e-11	2.14352e-11	-1.4675e-11	-6.85584e-12	3.47034e-11	-1.43511e-11	-9.24979e-12	2.54456e-11	-1.73224e-11	-7.23838e-12	2.3748e-11	-2.46777e-11	-9.86859e-12	2.60223e-11	-1.85487e-11	-6.1572e-12
1.27443e-11	-2.52861e-11	1.83177e-11	7.99311e-12	-1.92424e-11	2.57079e-11	4.15747e-13	-2.72017e-11	2.84068e-11	8.91619e-12	-1.96001e-11	2.12824e-11	-1.54406e-11	-2.74528e-11	3.55222e-11	7.80713e-12	-1.63695e-11	1.85817e-11	-2.24632e-11	-6.76204e-11	4.25419e-12	-1.991e-11	-2.07062e-11	2.62159e-11	-1.50688e-11	-1.89417e-11	3.36754e-11	-1.17376e-11	-1.34078e-11	3.26599e-11	-1.08151e-11	-1.49064e-11	2.4443e-11	-2.35599e-11	-1.07669e-11	3.92318e-11	-1.13824e-11	-1.02921e-11	2.00459e-11	-2.92928e-11	-4.64624e-12	3.87924e-11	-1.95489e-11	-8.17173e-12	2.30154e-11	-3.39581e-11	-1.05586e-11	2.45152e-11	-3.12273e-11	-5.18452e-12
3.121e-12	-2.23488e-11	2.68061e-11	8.7171e-12	-2.35029e-11	1.95219e-11	1.52521e-12	-2.04381e-11	2.66687e-11	1.06393e-12	-2.04126e-11	2.30473e-11	-2.61255e-12	-2.47783e-11	2.12751e-11	-4.75248e-12	-1.33771e-11	3.07916e-11	1.08211e-13	-1.60091e-11	1.90984e-11	-1.38889e-11	-1.48699e-11	3.42105e-11	-1.06252e-11	-2.05749e-11	2.47839e-11	-7.28148e-12	-7.59629e-12	3.30073e-11	-1.4564e-11	-1.26672e-11	2.93113e-11	-1.47055e-11	-1.18584e-11	2.39419e-11	-2.25138e-11	-7.90719e-12	3.44336e-11	-1.75216e-11	-1.01661e-11	2.10334e-11	-2.52447e-11	-4.67129e-12	3.18129e-11	-3.06815e-11	-1.62739e-11	1.86667e-11	-2.32202e-11	-6.47669e-12
1.74412e-11	-2.12909e-11	1.98048e-11	-6.20151e-12	-3.11864e-11	3.23251e-11	1.14365e-11	-1.92593e-11	2.09215e-11	-6.67286e-12	-2.46837e-11	3.19834e-11	-1.39828e-12	-2.14822e-11	2.43226e-11	-7.27212e-12	-2.14923e-11	3.00803e-11	-9.73712e-12	-1.73101e-11	3.26939e-11	-4.66327e-12	-2.0022e-11	2.04465e-11	-1.58342e-11	-1.45876e-11	3.38231e-11	-9.0284e-12	-1.42566e-11	2.29061e-11	-1.14792e-11	-6.52533e-12	3.45916e-11	-1.46618e-11	-1.18734e-11	2.62646e-11	-1.16255e-11	-6.36253e-12	2.6116e-11	-2.048e-11	-5.20909e-12	3.1657e-11	-1.51522e-11	-8.31536e-12	1.96796e-11	-2.85258e-11	-9.59554e-12	2.49311e-11	-2.9067e-11	-1.61053e-11
8.64749e-12	-1.99842e-11	2.50975e-11	9.47941e-12	-2.39485e-11	1.96998e-11	-7.34067e-13	-1.70752e-11	3.48065e-11	7.92625e-12	-2.44802e-11	1.77754e-11	-1.37714e-11	-2.4922e-11	3.61559e-11	-3.17482e-12	-2.38271e-11	2.6065e-11	-1.32683e-12	-1.38204e-11	2.77016e-11	-1.89086e-11	-2.03124e-11	2.98853e-11	-1.17209e-11	-1.78213e-11	2.10254e-11	-2.63966e-11	-1.5094e-11	3.90898e-11	-5.78851e-12	-1.24076e-11	2.15311e-11	-2.4731e-11	-1.16752e-11	3.64672e-11	-1.64579e-11	-9.50034e-12	2.5529e-11	-2.62024e-11	-8.26341e-12	2.7933e-11	-2.79036e-11	-4.16656e-12	3.33213e-11	-2.30127e-11	-1.28222e-11	1.13803e-11	-4.31454e-11	-8.63827e-12
5.97509e-12	-2.19994e-11	2.74291e-11	5.39125e-12	-2.21001e-11	2.42873e-11	8.32992e-12	-1.74561e-11	2.17317e-11	-4.72573e-12	-2.12018e-11	2.34785e-11	-3.84407e-12	-2.31624e-11	2.1589e-11	-6.71586e-12	-1.733e-11	3.04767e-11	-5.25335e-12	-1.56898e-11	2.40113e-11	-1.19976e-11	-1.98015e-11	2.7458e-11	-1.28959e-11	-1.60315e-11	2.78068e-11	-1.11544e-11	-1.47591e-11	2.20626e-11	-1.78543e-11	-1.1037e-11	3.21458e-11	-1.69744e-11	-1.471e-11	1.96195e-11	-2.05585e-11	-6.293e-12	3.28255e-11	-2.40059e-11	-1.30408e-11	2.34949e-11	-1.90723e-11	-3.93106e-12	2.58367e-11	-2.87422e-11	-8.28256e-12	2.50131e-11	-2.79938e-11	-9.86472e-12
1.36855e-11	-2.54534e-11	1.87065e-11	-1.87304e-12	-2.94194e-11	3.12694e-11	3.56319e-12	-2.46795e-11	2.328e-11	-1.6303e-12	-3.36229e-11	5.31091e-12	-2.60511e-11	-2.60692e-11	3.43993e-11	-1.35225e-13	-1.99544e-11	2.12549e-11	-2.09553e-11	-1.92913e-11	3.98575e-11	-2.41669e-12	-2.02624e-11	1.82451e-11	-1.66678e-11	-1.62721e-11	2.89589e-11	-1.67507e-11	-1.49268e-11	2.69877e-11	-1.0643e-11	-1.24926e-11	2.68977e-11	-1.59005e-11	-8.90381e-12	3.15292e-11	-1.55127e-11	-1.25377e-11	1.89941e-11	-2.23386e-11	-5.24691e-12	3.11449e-11	-2.30788e-11	-8.76174e-12	2.12796e-11	-1.86e-11	-6.50317e-13	2.84602e-11	-2.62999e-11	-4.86681e-12
1.76715e-12	-1.98835e-11	2.81399e-11	9.17514e-12	-2.4775e-11	1.82462e-11	9.5829e-13	-1.85678e-11	2.75034e-11	-3.04149e-12	-3.58334e-11	5.486e-12	-1.65412e-11	-1.92257e-11	2.98458e-11	-1.0263e-11	-2.06871e-11	3.32339e-11	-2.5779e-12	-1.92192e-11	2.06116e-11	-1.88203e-11	-2.01512e-11	3.10963e-11	-1.9509e-11	-2.13959e-11	1.80548e-11	-3.0417e-11	-1.80096e-11	3.60659e-11	-1.64027e-11	-1.22038e-11	2.96236e-11	-1.60558e-11	-1.11552e-11	2.55741e-11	-2.87615e-11	-9.74065e-12	3.45489e-11	-1.73887e-11	-8.74887e-12	1.82105e-11	-3.50184e-11	-3.42277e-12	3.73904e-11	-1.75296e-11	-4.91434e-12	1.81086e-11	-3.60103e-11	-5.67012e-13
9.39051e-12	-2.50481e-11	2.00603e-11	6.8872e-13	-1.95906e-11	2.83511e-11	6.0237e-12	-2.51766e-11	1.55531e-11	-1.0526e-11	-3.54789e-11	9.96344e-12	-2.03683e-11	-2.28271e-11	2.61893e-11	-4.30586e-12	-1.63144e-11	2.76074e-11	-6.62343e-12	-1.23472e-11	3.05141e-11	-8.37789e-12	-8.03901e-12	3.41739e-11	-2.25082e-11	-2.1203e-11	2.8428e-11	-1.96566e-11	-2.15719e-11	2.08311e-11	-1.33766e-11	-6.98389e-12	3.41295e-11	-1.23297e-11	-1.02696e-11	2.51346e-11	-1.80402e-11	-6.97208e-12	2.71744e-11	-2.27967e-11	-5.18271e-12	3.05181e-11	-2.21051e-11	-8.04384e-12	1.87468e-11	-2.56768e-11	-1.22916e-12	3.08408e-11	-2.78131e-11	-8.01071e-12
1.22562e-12	-3.17422e-11	2.54472e-11	8.29609e-12	-2.0785e-11	2.50197e-11	-7.98897e-12	-2.92222e-11	3.10244e-11	4.33953e-12	-2.66707e-11	5.11144e-12	-2.81637e-11	-2.50341e-11	4.04402e-11	2.06162e-12	-1.70115e-11	2.3116e-11	-1.35307e-11	-1.759e-11	3.35082e-11	-2.07883e-11	-2.18456e-11	2.6581e-11	-3.91055e-11	-4.2838e-11	1.59696e-11	-3.00526e-11	-2.06383e-11	3.06039e-11	-1.62462e-11	-1.5616e-11	1.979e-11	-1.80681e-11	-3.3763e-12	3.59838e-11	-1.73322e-11	-1.07725e-11	2.24699e-11	-1.77721e-11	-3.07849e-12	2.8995e-11	-2.32765e-11	-4.44748e-12	2.77539e-11	-1.97942e-11	-4.20709e-12	2.21643e-11	-2.48705e-11	-2.64865e-12
2.08994e-12	-2.187e-11	2.76207e-11	5.92034e-12	-1.79561e-11	2.43777e-11	4.16233e-12	-2.1176e-11	2.41544e-11	-7.11163e-12	-2.39679e-11	2.54713e-11	-7.84824e-12	-2.59888e-11	2.10505e-11	-1.04092e-11	-1.40902e-11	3.5285e-11	-6.97667e-12	-1.64024e-11	2.5052e-11	-2.17394e-11	-9.01753e-12	3.79774e-11	-5.65909e-11	-3.9032e-11	2.27581e-11	-2.5092e-11	-2.11027e-11	2.42828e-11	-2.65072e-11	-1.2414e-11	3.60713e-11	-1.10079e-11	-1.03493e-11	1.89833e-11	-3.17214e-11	-7.83869e-12	3.7863e-11	-1.92366e-11	-8.91813e-12	1.94108e-11	-3.41912e-11	-3.41973e-12	3.10092e-11	-2.78152e-11	-2.47769e-12	2.72937e-11	-2.65197e-11	-3.27291e-12
1.22855e-11	-2.47271e-11	1.81324e-11	-2.83075e-12	-2.16872e-11	3.17967e-11	2.96075e-12	-2.10187e-11	2.35017e-11	-1.47779e-12	-2.03147e-11	2.74103e-11	-6.6926e-12	-1.79675e-11	2.94803e-11	-1.5317e-12	-1.7045e-11	2.36882e-11	-9.88888e-12	-1.2465e-11	3.41231e-11	-1.34179e-11	-1.41626e-11	3.00043e-11	-2.18995e-11	-2.02123e-11	3.32077e-11	-2.07833e-11	-2.22243e-11	2.30688e-11	-1.50469e-11	-8.84958e-12	2.63681e-11	-1.84498e-11	-8.62163e-12	2.86157e-11	-2.11013e-11	-1.04702e-11	1.94041e-11	-2.35681e-11	-2.88284e-12	3.20186e-11	-2.43474e-11	-1.10535e-11	1.86166e-11	-2.22027e-11	7.70509e-13	2.96004e-11	-2.37707e-11	-4.2791e-12
-5.0934e-12	-3.01262e-11	3.19251e-11	1.15516e-11	-2.07998e-11	1.99992e-11	-8.22396e-12	-2.77554e-11	3.45517e-11	8.46698e-13	-2.47812e-11	1.96753e-11	-1.29728e-11	-2.53633e-11	3.25935e-11	-1.10946e-11	-1.9737e-11	2.99349e-11	-9.41891e-12	-1.78872e-11	2.56136e-11	-1.72467e-11	-1.49787e-11	3.12239e-11	-1.63527e-11	-1.74473e-11	2.15007e-11	-2.26795e-11	-1.46294e-11	3.66021e-11	-1.05464e-11	-1.07066e-11	2.31166e-11	-1.99072e-11	-9.71485e-12	3.13523e-11	-1.82688e-11	-6.65716e-12	2.73241e-11	-1.96715e-11	-7.32272e-12	2.08037e-11	-2.44156e-11	-2.19379e-12	2.9631e-11	-2.47366e-11	-6.14739e-12	1.81617e-11	-2.34535e-11	5.52741e-12
7.42205e-12	-2.06661e-11	2.19643e-11	-1.87284e-13	-1.86547e-11	2.88554e-11	5.44079e-12	-2.36865e-11	1.7203e-11	-6.70536e-12	-2.08136e-11	2.66965e-11	-8.57706e-12	-2.5769e-11	2.10376e-11	-8.34911e-12	-1.68423e-11	2.84846e-11	-1.83228e-11	-1.9119e-11	3.12297e-11	-9.0283e-12	-1.61075e-11	2.49828e-11	-2.94807e-11	-1.70466e-11	3.48315e-11	-1.29778e-11	-1.51169e-11	1.88005e-11	-2.48894e-11	-9.08203e-12	3.59447e-11	-2.09738e-11	-1.15133e-11	2.34308e-11	-2.40427e-11	-7.21215e-12	2.959e-11	-2.95933e-11	-7.06946e-12	2.86882e-11	-2.36703e-11	-3.82348e-12	2.00237e-11	-3.63956e-11	-6.41274e-14	3.49315e-11	-1.96493e-11	-1.79017e-12
9.74121e-12	-2.24219e-11	2.17219e-11	-1.15794e-12	-2.69599e-11	2.82755e-11	-1.90165e-12	-2.25504e-11	2.49649e-11	-5.24595e-12	-2.85202e-11	1.62632e-11	-1.46334e-11	-1.89433e-11	3.18886e-11	-7.83295e-12	-2.20211e-11	2.00959e-11	-1.27582e-11	-1.36841e-11	3.15575e-11	-1.0594e-11	-1.66536e-11	2.73393e-11	-1.14799e-11	-1.64825e-11	2.30286e-11	-2.01355e-11	-1.39861e-11	2.80332e-11	-1.06776e-11	-8.39179e-12	2.26052e-11	-1.94078e-11	-5.5899e-12	3.31023e-11	-1.54921e-11	-9.01591e-12	1.98033e-11	-2.31974e-11	-2.32202e-12	3.03679e-11	-2.11096e-11	-3.65904e-12	2.50571e-11	-2.24839e-11	-1.04189e-12	2.09632e-11	-2.67856e-11	6.60442e-13
-1.85206e-12	-2.45454e-11	3.16421e-11	2.57875e-12	-2.84564e-11	2.24358e-11	-3.35669e-13	-1.96948e-11	2.89859e-11	-1.15066e-11	-3.08764e-11	2.46024e-11	-5.85898e-12	-2.07204e-11	2.21036e-11	-2.17568e-11	-2.25619e-11	3.7745e-11	-3.9891e-12	-1.92075e-11	1.68539e-11	-2.41821e-11	-2.06618e-11	3.13193e-11	-1.73959e-11	-1.82703e-11	2.1065e-11	-2.70196e-11	-2.07015e-11	2.2428e-11	-2.02476e-11	-3.76514e-12	3.46588e-11	-1.67351e-11	-1.0918e-11	2.24043e-11	-2.11221e-11	-8.8984e-13	3.48767e-11	-2.03631e-11	-8.45299e-12	1.9343e-11	-2.08314e-11	2.84699e-12	3.25526e-11	-2.42841e-11	-3.86528e-12	2.11472e-11	-2.57757e-11	2.19978e-12
1.25836e-11	-1.80571e-11	1.94911e-11	-2.6516e-12	-1.95896e-11	3.07946e-11	5.64989e-12	-1.87452e-11	2.04728e-11	-5.92782e-12	-2.03078e-11	2.76356e-11	-6.41219e-12	-1.76729e-11	2.72667e-11	-6.50043e-12	-1.7548e-11	2.44411e-11	-1.51987e-11	-1.93664e-11	2.89714e-11	-1.29599e-11	-2.26716e-11	1.2665e-11	-3.03569e-11	-1.64964e-11	3.49109e-11	-2.01405e-11	-2.33029e-11	1.54888e-11	-2.04597e-11	-5.67371e-12	2.9599e-11	-2.31468e-11	-7.28962e-12	3.13262e-11	-1.41845e-11	-4.56944e-12	2.18748e-11	-2.8512e-11	-1.66096e-12	3.5262e-11	-1.88409e-11	-3.6055e-12	1.69501e-11	-3.37049e-11	2.051e-12	3.24956e-11	-2.87341e-11	-7.31971e-13
-3.11705e-13	-1.95856e-11	3.06068e-11	5.1938e-12	-2.59124e-11	2.10878e-11	-6.81024e-12	-1.94654e-11	3.41091e-11	-3.11747e-13	-2.2442e-11	2.14709e-11	-9.61217e-12	-1.62117e-11	3.3382e-11	-6.68061e-12	-1.62858e-11	2.67479e-11	-7.4936e-12	-1.74789e-11	2.4274e-11	-1.89381e-11	-2.33936e-11	2.3596e-11	-2.5574e-11	-2.4656e-11	1.79229e-11	-2.5696e-11	-1.82268e-11	2.41744e-11	-1.8407e-11	-1.04085e-11	2.24004e-11	-1.66372e-11	-2.96318e-12	3.08192e-11	-1.81127e-11	-8.6647e-12	2.38298e-11	-2.28497e-11	-5.57326e-12	2.10362e-11	-2.43839e-11	-1.15666e-12	2.8453e-11	-2.58986e-11	-6.19028e-12	1.56514e-11	-2.44147e-11	5.8611e-12
7.19975e-12	-1.76785e-11	2.9677e-11	-1.20007e-12	-2.50978e-11	3.13633e-11	8.23119e-12	-1.93756e-11	2.11054e-11	-1.41112e-11	-2.34286e-11	3.57112e-11	-1.69394e-12	-2.08435e-11	2.02646e-11	-1.81673e-11	-1.89564e-11	3.6009e-11	-1.12443e-11	-1.78189e-11	2.53266e-11	-1.81981e-11	-2.07085e-11	2.70787e-11	-2.94259e-11	-1.74892e-11	3.2863e-11	-2.05506e-11	-2.08921e-11	1.52653e-11	-3.12863e-11	-5.82267e-12	4.1547e-11	-1.00921e-11	-6.63389e-12	1.97268e-11	-2.62883e-11	-2.66671e-12	3.56649e-11	-1.86547e-11	-4.99671e-12	2.17797e-11	-2.6415e-11	-4.13638e-12	2.47965e-11	-2.46967e-11	-4.44528e-13	2.61596e-11	-2.85295e-11	-3.97764e-13
9.33416e-12	-1.98553e-11	2.36224e-11	2.54906e-12	-1.84976e-11	2.77263e-11	-2.07422e-12	-1.97103e-11	2.54834e-11	-2.98669e-12	-2.0605e-11	2.1306e-11	-1.13812e-11	-1.86042e-11	2.97211e-11	-7.58807e-12	-1.91916e-11	2.14421e-11	-1.39149e-11	-1.36684e-11	3.35219e-11	-1.41026e-11	-1.94498e-11	2.301e-11	-2.07669e-11	-7.9278e-12	3.18249e-11	-2.79481e-11	-1.82407e-11	2.80383e-11	-1.72717e-11	-7.97283e-12	2.28821e-11	-2.14526e-11	-3.80492e-12	3.40737e-11	-1.86898e-11	-5.56826e-12	2.14444e-11	-2.45992e-11	-3.1021e-12	2.91846e-11	-3.04446e-11	-5.36105e-12	2.28116e-11	-2.35251e-11	6.11642e-13	2.25333e-11	-3.61846e-11	3.28919e-12
-7.08369e-12	-2.74074e-11	3.71042e-11	1.09665e-11	-1.91183e-11	2.09061e-11	-8.7452e-12	-2.38695e-11	3.48902e-11	-2.60021e-12	-1.85097e-11	2.74798e-11	-9.86137e-12	-2.67407e-11	2.50468e-11	-1.13956e-11	-1.22042e-11	3.57197e-11	-5.14044e-12	-1.63639e-11	2.26747e-11	-1.33342e-11	-1.00501e-11	3.39747e-11	-1.2989e-11	-1.17051e-11	2.1404e-11	-2.71602e-11	-1.98225e-11	2.24598e-11	-2.38965e-11	-9.04296e-12	2.78249e-11	-1.23744e-11	-4.14319e-12	2.40969e-11	-1.72464e-11	3.11381e-12	3.8129e-11	-1.19381e-11	-7.94166e-12	1.40066e-11	-2.51092e-11	2.6691e-12	3.27939e-11	-1.99607e-11	-3.91528e-12	1.82888e-11	-2.47225e-11	5.36499e-12
5.31097e-12	-2.44967e-11	2.08284e-11	-6.62024e-12	-2.18138e-11	3.39989e-11	8.39257e-13	-2.37068e-11	2.21903e-11	-8.47538e-12	-1.75583e-11	3.6725e-11	-1.03844e-11	-2.76385e-11	2.55328e-11	-8.02125e-12	-1.46883e-11	2.96296e-11	-2.12758e-11	-1.64108e-11	3.47319e-11	-1.13277e-11	-1.56304e-11	1.96423e-11	-2.86785e-11	-1.36314e-11	3.70867e-11	-2.22209e-11	-2.56053e-11	1.0163e-11	-3.71488e-11	-1.01415e-11	3.74005e-11	-1.5752e-11	-4.25586e-12	2.81836e-11	-2.03522e-11	1.77012e-12	3.3586e-11	-2.04316e-11	-2.70927e-12	2.75133e-11	-2.72469e-11	-4.50814e-12	1.86711e-11	-2.68839e-11	3.97454e-12	2.98432e-11	-2.66844e-11	-3.57419e-13
2.19803e-12	-2.18223e-11	2.74837e-11	6.46897e-12	-1.71747e-11	2.49547e-11	-5.28638e-12	-1.84674e-11	3.15402e-11	3.75407e-12	-1.69871e-11	2.16252e-11	-9.07242e-12	-1.75034e-11	3.18665e-11	-4.02344e-12	-1.45274e-11	2.514e-11	-1.03218e-11	-1.3676e-11	2.87643e-11	-1.79045e-11	-1.3988e-11	3.07118e-11	-1.75575e-11	-1.68492e-11	1.89689e-11	-3.82746e-11	-2.2739e-11	2.39859e-11	-2.94384e-11	-1.41231e-11	2.24908e-11	-1.47616e-11	7.33164e-13	3.5107e-11	-1.60116e-11	-1.26015e-13	2.88016e-11	-1.80716e-11	-2.22509e-12	2.35956e-11	-3.15198e-11	-9.43759e-13	3.09024e-11	-2.18345e-11	-1.09595e-12	1.45534e-11	-3.77501e-11	7.26417e-12
-1.71783e-12	-2.46439e-11	3.40785e-11	5.35173e-13	-2.26147e-11	2.82171e-11	-2.80202e-12	-2.44278e-11	2.60772e-11	-1.32784e-11	-2.01959e-11	3.52242e-11	-4.23261e-12	-2.14388e-11	2.00991e-11	-1.44496e-11	-1.32794e-11	3.72948e-11	-7.48396e-12	-1.58563e-11	2.19139e-11	-1.7582e-11	-1.13136e-11	3.09402e-11	-1.71533e-11	-1.51517e-11	2.63542e-11	-2.73099e-11	-3.68796e-11	2.85359e-12	-3.42229e-11	-6.78039e-12	3.38427e-11	-1.40518e-11	-6.41033e-12	1.99575e-11	-2.22882e-11	9.44366e-13	3.33749e-11	-1.74861e-11	-3.81214e-12	1.9424e-11	-2.38254e-11	1.71113e-12	2.57964e-11	-2.42476e-11	-3.77286e-13	2.38163e-11	-2.47817e-11	-4.28222e-13
8.17927e-12	-1.8987e-11	2.31656e-11	1.03001e-12	-1.58777e-11	3.05327e-11	-6.34306e-12	-2.37962e-11	2.5524e-11	-2.27463e-12	-1.67133e-11	2.6093e-11	-1.63037e-11	-2.0054e-11	3.45846e-11	-4.86163e-12	-1.70105e-11	2.12021e-11	-2.28111e-11	-1.61804e-11	3.84688e-11	-7.44507e-12	-1.28207e-11	2.21145e-11	-2.6066e-11	-1.5975e-11	2.65666e-11	-5.79493e-11	-8.10761e-11	-1.77671e-11	-4.63082e-11	-8.50777e-12	2.84489e-11	-2.18472e-11	-1.3538e-12	3.48959e-11	-1.69084e-11	-1.53264e-12	1.99502e-11	-2.78466e-11	1.9869e-12	3.63306e-11	-1.99839e-11	-1.72511e-12	1.70737e-11	-2.99451e-11	5.81788e-12	2.95709e-11	-2.22334e-11	2.55174e-12
-1.52573e-12	-1.6531e-11	3.54288e-11	6.04568e-12	-2.22503e-11	1.9412e-11	-8.03137e-12	-1.82352e-11	3.11436e-11	-5.14776e-12	-1.84424e-11	2.3433e-11	-5.77779e-12	-1.35338e-11	2.88923e-11	-1.13141e-11	-1.4853e-11	2.97385e-11	-9.47146e-12	-1.48755e-11	2.31363e-11	-1.59315e-11	-8.155e-12	3.62091e-11	-1.74479e-11	-1.62795e-11	1.86024e-11	-6.05577e-11	-7.93893e-11	-1.01153e-11	-4.70178e-11	-1.1253e-11	2.68725e-11	-1.75119e-11	-1.06502e-12	2.87028e-11	-2.18314e-11	8.48694e-13	3.18439e-11	-1.79673e-11	-1.595e-12	1.93532e-11	-2.81612e-11	3.09872e-12	3.30903e-11	-2.67822e-11	-3.12684e-12	1.22311e-11	-3.43613e-11	1.0335e-11
6.31613e-12	-1.61854e-11	3.23709e-11	-6.64715e-12	-2.54876e-11	3.47199e-11	3.53906e-12	-1.90726e-11	2.20141e-11	-1.59488e-11	-1.99797e-11	3.95687e-11	-1.70594e-13	-1.44245e-11	2.40563e-11	-1.5047e-11	-1.68273e-11	3.50011e-11	-9.00681e-12	-1.04763e-11	3.03582e-11	-1.32411e-11	-1.3666e-11	2.56142e-11	-2.15361e-11	-1.03401e-11	3.29902e-11	-2.69818e-11	-3.61678e-11	1.0328e-13	-3.61153e-11	-4.60131e-12	3.28386e-11	-1.89391e-11	-5.46937e-12	2.3277e-11	-2.01962e-11	-6.85065e-13	2.64839e-11	-2.31479e-11	-1.84445e-12	2.56016e-11	-2.22609e-11	-2.87949e-12	1.63936e-11	-2.34469e-11	5.26391e-12	2.7404e-11	-2.47591e-11	-1.30448e-12
5.76825e-12	-1.5099e-11	2.87855e-11	3.76865e-12	-1.95518e-11	2.53897e-11	-6.19791e-12	-1.60216e-11	3.30446e-11	-6.44445e-13	-1.84439e-11	2.28275e-11	-1.21529e-11	-1.48693e-11	3.71473e-11	-1.11948e-11	-1.84961e-11	2.37133e-11	-1.53243e-11	-1.14647e-11	3.37397e-11	-2.31646e-11	-1.40789e-11	2.83845e-11	-2.18193e-11	-1.43465e-11	2.42497e-11	-4.16961e-11	-2.55654e-11	1.99959e-11	-3.55405e-11	-1.33471e-11	2.09629e-11	-2.81165e-11	-1.60656e-12	3.67126e-11	-1.96676e-11	-5.18001e-12	1.83368e-11	-3.27605e-11	1.99645e-14	3.11236e-11	-2.55089e-11	-2.72215e-12	2.00077e-11	-2.99634e-11	2.96454e-12	2.05749e-11	-2.49979e-11	2.8763e-12
-3.95629e-12	-2.03027e-11	3.48847e-11	4.72001e-12	-1.85595e-11	2.4689e-11	8.60732e-14	-1.40701e-11	3.05729e-11	-5.48578e-12	-1.42596e-11	3.06232e-11	-2.31263e-12	-1.41222e-11	2.36409e-11	-1.34214e-11	-1.06045e-11	3.45164e-11	-5.18029e-12	-1.19468e-11	2.25887e-11	-1.49301e-11	-8.43973e-12	3.3052e-11	-1.98447e-11	-1.71291e-11	2.55102e-11	-2.62621e-11	-2.44933e-11	1.15895e-11	-4.289e-11	-1.00616e-11	3.42315e-11	-1.74893e-11	-6.70724e-12	1.78789e-11	-3.28738e-11	-1.00811e-12	3.31118e-11	-2.49684e-11	-4.60288e-12	1.64732e-11	-3.1098e-11	8.7776e-13	2.46859e-11	-3.98513e-11	-3.59782e-13	2.15387e-11	-3.21911e-11	4.5844e-12
1.08205e-11	-1.75288e-11	2.31405e-11	-9.49871e-12	-2.33138e-11	3.85563e-11	-7.05986e-15	-2.00146e-11	2.42732e-11	-1.21301e-11	-1.95486e-11	3.34451e-11	-1.33144e-11	-1.68764e-11	3.2053e-11	-1.09388e-11	-1.79558e-11	2.44614e-11	-2.17029e-11	-1.18534e-11	3.71665e-11	-1.076e-11	-1.45618e-11	2.05901e-11	-2.07035e-11	-1.0083e-11	3.32774e-11	-2.85349e-11	-2.40127e-11	1.48661e-11	-2.66567e-11	-6.82227e-12	2.47023e-11	-2.33041e-11	-3.18726e-12	2.80069e-11	-1.86637e-11	-3.54196e-12	1.86053e-11	-2.55127e-11	8.67538e-13	3.0527e-11	-2.19985e-11	-8.03143e-12	1.31423e-11	-3.26419e-11	4.95659e-13	2.22379e-11	-3.77057e-11	-1.90717e-12
-1.83685e-12	-1.84604e-11	2.92166e-11	5.35165e-13	-2.04724e-11	2.16552e-11	-8.20749e-12	-1.53329e-11	3.28948e-11	-4.83538e-12	-1.9139e-11	2.3367e-11	-7.59704e-12	-1.04751e-11	3.38055e-11	-1.41317e-11	-1.45691e-11	3.27776e-11	-6.78409e-12	-1.09163e-11	2.51505e-11	-2.76362e-11	-1.24736e-11	3.56458e-11	-1.54107e-11	-1.35068e-11	1.68614e-11	-3.78366e-11	-1.25239e-11	3.3359e-11	-2.06587e-11	-8.94933e-12	1.87632e-11	-2.6854e-11	6.80351e-14	3.48878e-11	-1.99683e-11	-1.95466e-12	2.43137e-11	-2.821e-11	-2.55882e-13	2.1783e-11	-3.56612e-11	-1.51119e-12	2.67129e-11	-3.64956e-11	-8.47215e-12	9.87721e-12	-3.25621e-11	3.27903e-12
-3.75075e-12	-2.45399e-11	3.13084e-11	-1.9898e-12	-1.77607e-11	2.97866e-11	-3.64123e-12	-2.0748e-11	2.43534e-11	-8.81163e-12	-1.34359e-11	3.33299e-11	-5.42709e-12	-1.62082e-11	2.26954e-11	-1.19013e-11	-9.48411e-12	3.16968e-11	-1.28937e-11	-1.53206e-11	2.37641e-11	-1.64867e-11	-1.01988e-11	2.57134e-11	-2.16252e-11	-1.02498e-11	2.75791e-11	-2.87442e-11	-1.6136e-11	1.44418e-11	-3.83466e-11	-7.06715e-12	3.70465e-11	-1.62073e-11	-3.9917e-12	2.20742e-11	-2.08466e-11	3.62412e-12	3.06847e-11	-2.78324e-11	-1.77365e-12	2.44627e-11	-3.02814e-11	-6.17844e-12	8.98592e-12	-5.51125e-11	-2.1029e-12	2.29984e-11	-3.6041e-11	1.21769e-12
-4.92924e-12	-2.7651e-11	2.48541e-11	-3.1825e-12	-2.02022e-11	3.10542e-11	-1.0497e-11	-2.19549e-11	3.1641e-11	1.45774e-13	-1.422e-11	2.54048e-11	-1.89051e-11	-1.58306e-11	3.6401e-11	-7.43634e-12	-1.93596e-11	1.15752e-11	-2.86774e-11	-1.42112e-11	3.67876e-11	-1.3791e-11	-1.11588e-11	2.34069e-11	-1.82544e-11	-6.61255e-12	3.06603e-11	-2.46469e-11	-1.20085e-11	2.66748e-11	-2.15963e-11	-1.16367e-11	1.92768e-11	-2.06845e-11	-6.32053e-15	3.22466e-11	-1.63905e-11	-3.35595e-12	1.65442e-11	-2.69539e-11	3.49426e-12	2.65687e-11	-3.57125e-11	-8.41208e-12	1.28327e-11	-4.64394e-11	-6.94068e-12	9.9503e-12	-4.31188e-11	3.74291e-12
-5.08276e-12	-1.95463e-11	3.31774e-11	6.10708e-12	-1.6604e-11	2.19976e-11	-5.60919e-12	-1.52765e-11	3.25941e-11	-2.49643e-12	-1.34623e-11	2.85748e-11	-5.27763e-12	-1.20015e-11	2.55396e-11	-1.86228e-11	-2.14601e-11	2.77411e-11	-1.748e-11	-1.7516e-11	1.85028e-11	-2.8468e-11	-1.06267e-11	3.98552e-11	-1.46793e-11	-1.01269e-11	2.21491e-11	-3.12344e-11	-1.04283e-11	2.99212e-11	-2.75941e-11	-1.06551e-11	2.23705e-11	-2.74123e-11	-3.75697e-12	2.28009e-11	-2.73265e-11	3.97964e-12	3.16638e-11	-2.41178e-11	-2.5177e-12	1.32648e-11	-3.99286e-11	-1.61473e-12	2.17298e-11	-4.9737e-11	-1.77506e-11	6.59044e-12	-3.73393e-11	4.19156e-12
1.3309e-12	-2.5242e-11	2.35292e-11	-1.01402e-11	-1.90047e-11	3.468e-11	-3.10351e-12	-1.94322e-11	2.30703e-11	-1.01657e-11	-1.5147e-11	3.49583e-11	-5.59281e-12	-1.30539e-11	2.66704e-11	-9.61745e-12	-1.80698e-11	2.38146e-11	-1.63066e-11	-1.18022e-11	2.91726e-11	-1.52225e-11	-1.16417e-11	2.1844e-11	-2.05492e-11	-5.24273e-12	3.34211e-11	-2.81745e-11	-1.5394e-11	1.69477e-11	-3.15313e-11	-4.73353e-12	3.1001e-11	-2.6365e-11	-2.94594e-12	2.6312e-11	-1.97333e-11	9.91045e-13	2.40424e-11	-2.74848e-11	2.47488e-12	2.94414e-11	-3.32946e-11	7.59492e-12	9.34601e-12	-8.61833e-11	-4.38602e-11	-1.15879e-12	-4.34169e-11	8.37038e-13
-8.80398e-12	-2.53529e-11	3.07849e-11	1.53855e-12	-1.87478e-11	2.25005e-11	-1.86296e-11	-2.17387e-11	3.80656e-11	2.25199e-13	-1.67732e-11	2.11463e-11	-1.77456e-11	-1.3934e-11	3.72887e-11	-1.2535e-11	-2.04064e-11	1.71898e-11	-2.54734e-11	-1.28048e-11	3.22148e-11	-1.85397e-11	-7.21582e-12	3.30467e-11	-1.51036e-11	-9.2847e-12	2.30126e-11	-2.88396e-11	-8.19344e-12	3.17564e-11	-2.59276e-11	-1.20014e-11	2.00455e-11	-2.09337e-11	1.43379e-12	2.97681e-11	-2.08372e-11	-1.01345e-12	2.28373e-11	-1.96482e-11	2.81518e-12	1.7555e-11	-4.99043e-11	1.18861e-12	1.37346e-11	-1.16602e-10	-9.67129e-11	-3.19598e-11	-4.05613e-11	1.40613e-11
-4.49353e-12	-1.8989e-11	2.98178e-11	-3.80905e-12	-1.87078e-11	2.59175e-11	-5.13896e-12	-1.8224e-11	2.50743e-11	-9.88481e-12	-1.33402e-11	3.18819e-11	-3.76646e-12	-1.37642e-11	2.09188e-11	-1.65734e-11	-1.02713e-11	2.93979e-11	-2.63144e-11	-1.78895e-11	2.37728e-11	-1.84818e-11	-6.79026e-12	3.17705e-11	-2.48584e-11	-7.62279e-12	2.93623e-11	-2.42236e-11	-1.00487e-11	2.01312e-11	-3.18117e-11	-5.68896e-12	3.39838e-11	-1.87122e-11	-4.27796e-12	1.38458e-11	-3.43081e-11	2.32001e-12	3.37007e-11	-2.20666e-11	-6.77901e-13	1.47067e-11	-4.78463e-11	1.30113e-11	-3.13265e-12	-1.26618e-10	-4.12452e-11	3.1811e-12	-3.93968e-11	2.18377e-12
6.37879e-12	-2.10184e-11	2.1239e-11	-1.16187e-11	-2.18971e-11	3.75465e-11	-1.69004e-12	-1.68321e-11	2.57912e-11	-1.34809e-11	-2.04908e-11	2.87298e-11	-1.01355e-11	-9.86585e-12	3.29546e-11	-9.14723e-12	-1.31071e-11	2.37892e-11	-1.77495e-11	-8.19315e-12	3.34354e-11	-1.27254e-11	-1.06901e-11	2.14562e-11	-1.79527e-11	-3.10983e-12	3.00757e-11	-3.03795e-11	-1.17797e-11	2.32497e-11	-2.43784e-11	-1.42469e-12	2.88671e-11	-2.97886e-11	-4.98748e-12	3.01822e-11	-2.44945e-11	-5.42744e-12	1.41689e-11	-3.07271e-11	3.74624e-12	2.6151e-11	-3.91269e-11	1.07315e-11	2.28973e-11	-3.51029e-11	-4.36878e-12	1.8656e-11	-3.04056e-11	1.91833e-12
-8.98035e-12	-2.00741e-11	3.47687e-11	-2.83536e-12	-2.35463e-11	2.20506e-11	-1.44379e-11	-1.64829e-11	3.67878e-11	-1.41229e-11	-2.53304e-11	2.23164e-11	-1.43355e-11	-1.2588e-11	3.13978e-11	-2.12823e-11	-1.46569e-11	3.1917e-11	-1.30021e-11	-1.19172e-11	2.41514e-11	-2.16026e-11	-6.43119e-12	3.37372e-11	-1.66016e-11	-8.13058e-12	2.10883e-11	-2.68684e-11	-5.25408e-12	3.2605e-11	-1.90518e-11	-3.27665e-13	2.79089e-11	-2.20977e-11	-7.91391e-12	1.8509e-11	-2.9922e-11	-1.76891e-12	2.74837e-11	-1.89027e-11	1.16976e-12	1.62116e-11	-3.89447e-11	-5.35703e-14	2.19462e-11	-3.41551e-11	-5.94162e-12	1.00807e-11	-3.51475e-11	1.29896e-11
8.01283e-13	-1.84069e-11	2.41987e-11	-8.85441e-12	-1.6701e-11	3.21804e-11	-4.25023e-13	-1.50804e-11	2.27077e-11	-1.36619e-11	-1.80996e-11	3.40752e-11	-3.42591e-12	-1.47843e-11	2.50856e-11	-7.94083e-12	-7.74228e-12	3.23834e-11	-1.28306e-11	-1.00741e-11	2.87354e-11	-1.48888e-11	-8.14791e-12	2.46432e-11	-1.62826e-11	1.02045e-12	3.80784e-11	-1.26245e-11	-6.90153e-12	1.707e-11	-2.88492e-11	1.42307e-13	3.11731e-11	-3.31829e-11	-1.25279e-11	1.51278e-11	-3.79323e-11	4.18798e-13	2.69678e-11	-2.87409e-11	5.35942e-12	2.75901e-11	-3.2945e-11	-2.56433e-12	8.21066e-12	-4.37429e-11	3.67304e-12	2.47989e-11	-2.91619e-11	2.35201e-12
-3.7898e-13	-2.12232e-11	2.78163e-11	-7.17119e-12	-2.25317e-11	2.95755e-11	-1.29065e-11	-1.44612e-11	3.38074e-11	-1.04066e-11	-2.51116e-11	1.68455e-11	-2.42829e-11	-1.77072e-11	3.74483e-11	-3.45274e-12	-9.66861e-12	2.39912e-11	-1.46539e-11	-5.44741e-12	3.65595e-11	-1.31842e-11	-8.56967e-12	2.65521e-11	-8.12638e-12	1.17423e-12	2.92332e-11	-1.68655e-11	6.57886e-13	3.25147e-11	-2.4569e-11	-7.94621e-12	1.68158e-11	-3.59584e-11	-3.33776e-12	2.68635e-11	-4.05781e-11	-1.08814e-11	1.62521e-11	-2.50415e-11	5.31248e-12	2.50154e-11	-3.60099e-11	-1.12446e-12	1.97331e-11	-3.34479e-11	7.89252e-13	1.71953e-11	-2.17109e-11	8.48323e-12
-6.5064e-12	-1.87974e-11	3.18657e-11	-8.90568e-12	-2.31489e-11	2.60824e-11	-6.32405e-12	-1.58262e-11	2.67101e-11	-2.49095e-11	-2.61569e-11	2.83875e-11	-1.67252e-11	-2.37884e-11	1.65593e-11	-2.00891e-11	-8.53606e-12	3.89935e-11	-8.36455e-12	-7.70237e-12	2.34599e-11	-2.4273e-11	-6.3109e-12	3.80106e-11	-1.00705e-11	-9.7415e-13	2.85236e-11	-1.65607e-11	-1.86353e-12	2.49218e-11	-2.9627e-11	-2.07434e-12	3.2479e-11	-2.27502e-11	8.83485e-12	2.23685e-11	-4.37976e-11	-7.45732e-12	2.63428e-11	-2.80994e-11	-4.04436e-12	1.45413e-11	-3.08237e-11	5.46861e-12	2.45925e-11	-3.59302e-11	-1.6842e-12	1.55869e-11	-2.61135e-11	9.0136e-12
-8.61898e-13	-2.31289e-11	2.00983e-11	-1.00042e-11	-1.65967e-11	3.31693e-11	-3.7864e-12	-1.91345e-11	2.09415e-11	-2.09667e-11	-1.29238e-11	3.87802e-11	-2.47232e-11	-3.01166e-11	2.14915e-11	-1.4402e-11	-1.06329e-11	2.60005e-11	-1.86291e-11	-5.89125e-12	3.78138e-11	-1.43368e-11	-9.54286e-12	1.76688e-11	-3.00428e-11	-1.44209e-12	3.8959e-11	-1.30354e-11	-5.29266e-12	2.14003e-11	-1.64881e-11	1.65703e-12	2.46125e-11	-3.74911e-11	-4.81899e-12	1.81471e-11	-5.8297e-11	-1.28351e-11	1.46341e-11	-4.08739e-11	3.39604e-12	3.33255e-11	-2.31311e-11	-1.13665e-12	8.77147e-12	-4.1038e-11	7.97664e-12	2.61519e-11	-3.06013e-11	2.91638e-12
-1.20217e-11	-2.28721e-11	3.5392e-11	1.09191e-12	-1.89174e-11	2.19029e-11	-1.9396e-11	-1.81743e-11	3.74608e-11	-1.90366e-11	-3.38429e-11	8.86383e-12	-3.7837e-11	-3.50681e-11	2.0059e-11	-1.48415e-11	-9.00299e-12	2.7959e-11	-1.24357e-11	-9.52111e-12	2.44336e-11	-2.16082e-11	-7.99464e-12	2.92161e-11	-2.23289e-11	-8.8325e-12	2.06298e-11	-2.38453e-11	6.02308e-13	3.72268e-11	-1.14191e-11	1.28323e-12	1.91885e-11	-3.88899e-11	1.19739e-11	1.97273e-11	-6.69966e-11	-1.00505e-11	2.1872e-11	-2.99252e-11	-7.91596e-13	1.66731e-11	-2.92265e-11	6.22026e-12	2.64064e-11	-2.7462e-11	9.05981e-13	1.30523e-11	-2.54222e-11	1.12023e-11
-4.02534e-12	-1.96346e-11	2.93729e-11	-7.22753e-12	-1.77511e-11	3.15957e-11	-7.04044e-12	-1.72975e-11	2.13627e-11	-3.15109e-11	-9.79716e-12	4.3296e-11	-2.64495e-11	-3.15374e-11	1.22227e-11	-2.63282e-11	-8.32696e-12	3.86413e-11	-1.41169e-11	-6.40436e-12	2.78807e-11	-1.89374e-11	-7.12676e-12	2.99649e-11	-2.42925e-11	-5.06383e-12	3.25039e-11	-1.71172e-11	-3.86777e-12	1.88479e-11	-2.94996e-11	1.57557e-12	3.33631e-11	-2.95239e-11	4.5018e-12	2.1645e-11	-3.88457e-11	-3.10575e-12	2.41201e-11	-3.00734e-11	-2.06778e-12	1.96087e-11	-2.18927e-11	5.82515e-12	1.93304e-11	-3.00634e-11	4.9411e-12	2.04661e-11	-3.00095e-11	6.80152e-12
1.03296e-12	-2.05289e-11	2.28671e-11	-4.45362e-12	-1.2437e-11	3.23091e-11	-1.10433e-11	-1.65202e-11	2.63766e-11	-1.58691e-11	-1.67666e-11	2.19274e-11	-3.51278e-11	-2.51664e-11	3.20799e-11	-9.87631e-12	-8.79668e-12	2.27421e-11	-2.012e-11	-5.06398e-12	3.73159e-11	-1.33106e-11	-6.66923e-12	2.45019e-11	-2.38705e-11	-2.77843e-12	3.26417e-11	-1.35599e-11	1.34863e-12	2.81961e-11	-1.39839e-11	1.49842e-12	2.1951e-11	-3.08232e-11	-2.43918e-12	2.23051e-11	-4.2154e-11	-7.4053e-12	1.18074e-11	-4.04943e-11	5.07774e-12	3.05947e-11	-2.39843e-11	1.71745e-12	1.70808e-11	-3.2377e-11	5.90135e-12	1.87671e-11	-3.15859e-11	9.68557e-12
-1.65786e-11	-2.38461e-11	3.82585e-11	-2.67803e-12	-1.92767e-11	2.20427e-11	-1.83751e-11	-1.74891e-11	3.77037e-11	-1.59267e-11	-2.09134e-11	2.22215e-11	-2.95757e-11	-2.28437e-11	2.71799e-11	-1.2602e-11	-6.12047e-12	3.29128e-11	-1.25019e-11	-8.0579e-12	2.02444e-11	-2.14009e-11	-4.77106e-12	3.15462e-11	-2.14394e-11	-6.59125e-12	2.2363e-11	-1.68168e-11	3.40133e-12	3.28778e-11	-2.33851e-11	1.09087e-12	2.75795e-11	-3.08542e-11	-4.68171e-12	1.41117e-11	-4.7713e-11	-7.02091e-13	2.78063e-11	-3.12065e-11	-4.07126e-12	1.15159e-11	-2.61753e-11	9.01218e-12	2.67754e-11	-2.64056e-11	6.81648e-13	1.31619e-11	-2.50337e-11	1.14185e-11
-4.72929e-12	-1.92105e-11	2.33612e-11	-1.08323e-11	-1.61031e-11	3.1867e-11	-1.0535e-11	-1.83727e-11	2.40623e-11	-2.01179e-11	-1.75266e-11	3.11843e-11	-2.82744e-11	-2.0521e-11	2.61116e-11	-1.85838e-11	-9.11795e-12	3.23738e-11	-1.92795e-11	-7.72293e-12	3.06797e-11	-2.22721e-11	-8.20552e-12	2.30171e-11	-1.81024e-11	1.01612e-12	3.44325e-11	-1.07619e-11	-2.88951e-12	2.06841e-11	-1.78348e-11	4.2538e-12	2.99182e-11	-3.11853e-11	-3.72502e-12	2.02341e-11	-3.8212e-11	-5.96798e-12	1.50406e-11	-4.04692e-11	-1.00091e-13	2.34931e-11	-2.82384e-11	2.10672e-12	1.44786e-11	-2.39461e-11	1.41634e-11	2.89725e-11	-2.42298e-11	6.87384e-12
9.63174e-13	-1.3042e-11	3.01142e-11	-2.15908e-12	-1.53951e-11	2.95694e-11	-8.02759e-12	-7.60877e-12	3.68868e-11	-6.12808e-12	-1.54615e-11	2.16533e-11	-2.13083e-11	-1.08992e-11	3.5529e-11	-1.65168e-11	-1.12521e-11	2.68184e-11	-1.44841e-11	-3.07674e-12	3.11106e-11	-2.35767e-11	-2.97136e-12	3.49659e-11	-1.32377e-11	-5.46057e-13	2.66833e-11	-2.00104e-11	5.70019e-12	3.65693e-11	-1.50964e-11	3.41918e-14	1.92806e-11	-2.71644e-11	2.61937e-12	2.57596e-11	-3.88523e-11	-5.51399e-12	1.28798e-11	-4.5966e-11	2.40559e-12	2.1025e-11	-2.91788e-11	5.16307e-12	2.34822e-11	-2.46077e-11	8.98992e-12	1.59102e-11	-2.69999e-11	1.6318e-11
-8.98341e-12	-1.5599e-11	3.78228e-11	-9.27415e-12	-1.71314e-11	3.2695e-11	-5.92337e-12	-1.19207e-11	3.11004e-11	-2.1441e-11	-1.32063e-11	3.68884e-11	-1.12531e-11	-1.39713e-11	2.35734e-11	-1.65194e-11	-6.15651e-12	3.31876e-11	-1.77019e-11	-7.95005e-12	2.39067e-11	-1.72128e-11	-1.00214e-12	3.36471e-11	-1.73472e-11	-1.57797e-13	3.11146e-11	-1.40604e-11	1.93355e-12	2.35337e-11	-3.15978e-11	3.63055e-12	3.40503e-11	-2.07543e-11	3.59081e-13	1.04431e-11	-4.99375e-11	5.79709e-12	3.06088e-11	-3.90674e-11	-5.37029e-12	1.50059e-11	-3.09986e-11	1.14026e-11	2.93008e-11	-1.82118e-11	9.49009e-12	2.15316e-11	-1.9762e-11	1.17768e-11
7.22331e-12	-1.17575e-11	2.43999e-11	-7.4506e-12	-1.1446e-11	3.69007e-11	-2.54905e-12	-1.08077e-11	2.82326e-11	-1.14782e-11	-1.04874e-11	2.78424e-11	-2.80333e-11	-1.19221e-11	3.49236e-11	-1.43441e-11	-9.30853e-12	2.33956e-11	-3.10715e-11	-5.32891e-12	3.93478e-11	-1.28703e-11	-3.97298e-12	2.34038e-11	-1.88188e-11	3.78318e-12	3.6839e-11	-1.72959e-11	-2.46369e-12	2.45294e-11	-1.98959e-11	4.41316e-12	2.44661e-11	-3.04984e-11	2.5983e-12	2.77955e-11	-3.65463e-11	-5.14959e-12	9.33976e-12	-4.74881e-11	-9.19503e-13	1.93821e-11	-4.04052e-11	2.22878e-12	1.57163e-11	-2.61795e-11	1.56711e-11	2.72614e-11	-2.12122e-11	1.18045e-11
-5.21195e-12	-9.67456e-12	4.02016e-11	-1.36324e-13	-1.61435e-11	2.48864e-11	-8.81147e-12	-5.19166e-12	4.05935e-11	-6.92973e-12	-1.38544e-11	2.34931e-11	-1.35265e-11	-6.47481e-12	3.40399e-11	-1.54817e-11	-8.93093e-12	3.22411e-11	-1.50548e-11	-7.13446e-12	2.35304e-11	-2.25896e-11	8.09991e-13	4.00831e-11	-1.22879e-11	-1.69054e-12	2.03128e-11	-2.94416e-11	3.16127e-12	3.30019e-11	-2.02999e-11	-5.61399e-13	2.24438e-11	-2.14575e-11	7.07498e-13	1.90071e-11	-4.38763e-11	-3.46103e-12	1.58689e-11	-5.73601e-11	-3.19976e-11	-7.44167e-12	-3.66916e-11	9.35654e-12	2.69989e-11	-2.07819e-11	7.6305e-12	1.30409e-11	-2.29219e-11	1.76799e-11
9.2815e-13	-1.30788e-11	3.01662e-11	-1.49519e-11	-1.58138e-11	3.86027e-11	-2.99933e-13	-9.76299e-12	2.50106e-11	-2.1033e-11	-9.60609e-12	4.28138e-11	-1.49563e-13	-1.26374e-12	2.65092e-11	-2.09377e-11	-1.13209e-11	2.97801e-11	-2.06689e-11	-6.45487e-12	2.98837e-11	-1.2513e-11	-2.08268e-12	2.87118e-11	-1.88114e-11	8.86054e-14	3.22722e-11	-2.17578e-11	-1.63921e-12	2.09876e-11	-2.4809e-11	6.55925e-12	3.37478e-11	-2.48831e-11	-1.3716e-12	1.19542e-11	-4.68223e-11	1.66554e-11	1.97246e-11	-9.05467e-11	-6.63141e-11	-1.93049e-11	-5.16173e-11	7.01631e-12	1.90081e-11	-1.95748e-11	1.5602e-11	2.8553e-11	-1.53056e-11	9.99287e-12
-1.49734e-12	-1.52929e-11	2.6158e-11	-4.60361e-12	-9.80696e-12	3.30419e-11	-6.61209e-12	-1.0874e-11	3.22058e-11	-8.05747e-12	-9.78449e-12	2.73587e-11	-1.52423e-11	-3.34639e-12	4.19627e-11	-1.52079e-11	-1.64731e-11	1.63287e-11	-3.14059e-11	-7.4202e-12	3.44126e-11	-1.42777e-11	-4.10115e-13	2.73007e-11	-1.87927e-11	2.06493e-12	3.17421e-11	-1.80478e-11	2.89151e-12	3.13146e-11	-1.43151e-11	1.96483e-12	1.80245e-11	-2.52942e-11	3.27636e-12	1.98742e-11	-5.36211e-11	-1.04028e-11	-9.1171e-12	-1.25506e-10	-4.84464e-11	-1.02374e-11	-4.68361e-11	7.63728e-12	2.05936e-11	-2.41923e-11	1.69655e-11	2.13492e-11	-2.6517e-11	1.73604e-11
-1.43163e-11	-1.67716e-11	4.36703e-11	4.00385e-12	-1.10352e-11	2.63443e-11	-1.08068e-11	-9.54069e-12	3.93478e-11	-5.27113e-12	-5.90391e-12	3.19197e-11	-5.02186e-12	-3.47327e-12	2.5957e-11	-2.5977e-11	-1.42108e-11	2.62862e-11	-3.31422e-11	-2.12836e-11	1.39802e-11	-2.17481e-11	1.96056e-12	3.91588e-11	-1.86389e-11	-2.16356e-12	2.51617e-11	-2.49905e-11	3.62261e-12	3.24898e-11	-1.70266e-11	7.98947e-12	2.9515e-11	-2.45098e-11	1.27894e-13	1.32477e-11	-4.48289e-11	1.79684e-11	2.35724e-11	-5.6515e-11	-1.28241e-11	-1.40257e-12	-3.82837e-11	1.45856e-11	3.06879e-11	-2.18518e-11	7.86446e-12	1.95525e-11	-1.90783e-11	1.7651e-11
-1.44735e-12	-1.87814e-11	2.28062e-11	-1.24975e-11	-1.26311e-11	4.11548e-11	-5.61708e-12	-1.29023e-11	2.63388e-11	-1.56121e-11	-6.05566e-12	4.02251e-11	-6.31581e-12	-1.29089e-12	3.10384e-11	-1.98777e-11	-7.5741e-13	2.91898e-11	-3.69053e-11	-1.57386e-11	2.32573e-11	-2.23688e-11	-6.42283e-12	2.34409e-11	-1.8494e-11	3.45784e-12	3.50464e-11	-1.93336e-11	-4.92196e-13	2.35717e-11	-1.63239e-11	1.40852e-11	3.67635e-11	-2.69761e-11	1.86619e-12	2.30382e-11	-3.76212e-11	-1.52954e-13	1.17038e-11	-4.16033e-11	-2.49184e-12	1.5433e-11	-3.82933e-11	3.60164e-12	1.46182e-11	-2.38705e-11	1.58076e-11	2.66696e-11	-2.10455e-11	1.16319e-11
-5.51064e-12	-1.52419e-11	3.01258e-11	-6.02003e-14	-8.26914e-12	2.69485e-11	-1.21833e-11	-7.75875e-12	3.69908e-11	-4.99199e-12	-8.09923e-12	2.57346e-11	-5.67353e-12	2.7087e-12	3.41694e-11	-3.10233e-11	-1.76904e-11	1.56674e-11	-4.24625e-11	-2.96714e-11	1.57746e-11	-2.70431e-11	-3.23326e-12	3.29685e-11	-1.40627e-11	9.47088e-13	2.22292e-11	-2.08745e-11	4.03142e-12	3.2792e-11	-2.0508e-11	4.09417e-12	2.33211e-11	-2.44527e-11	5.72545e-12	2.39611e-11	-4.14643e-11	-3.15931e-12	1.44973e-11	-4.91606e-11	8.93135e-13	1.20731e-11	-3.92782e-11	1.23565e-11	2.90006e-11	-1.86097e-11	1.17727e-11	1.16071e-11	-3.23066e-11	2.10245e-11
-1.15084e-11	-1.94189e-11	3.60741e-11	-7.29251e-12	-1.11245e-11	3.3117e-11	-8.79473e-12	-1.15378e-11	3.14016e-11	-8.37316e-12	-2.19361e-12	3.89802e-11	-1.97592e-12	-4.83448e-12	2.18051e-11	-3.36158e-11	-2.24752e-12	3.205e-11	-3.78785e-11	-2.81995e-11	1.14963e-11	-2.40703e-11	-9.79823e-13	3.35202e-11	-1.35999e-11	3.58066e-12	2.98401e-11	-1.98698e-11	2.23476e-12	2.49611e-11	-1.69098e-11	1.22273e-11	3.57992e-11	-2.24195e-11	9.74705e-13	1.32862e-11	-3.4873e-11	6.3008e-12	2.37709e-11	-3.50021e-11	5.90392e-13	1.49252e-11	-2.43576e-11	1.40256e-11	2.17434e-11	-2.37761e-11	1.14717e-11	2.30834e-11	-2.15782e-11	1.52862e-11
-7.12687e-12	-1.85812e-11	2.53441e-11	-8.35909e-12	-1.1564e-11	3.41998e-11	-1.52135e-11	-1.1972e-11	3.3838e-11	-5.47668e-12	-4.0631e-12	3.22683e-11	-1.75056e-11	-2.91322e-12	3.75696e-11	-1.50341e-11	-6.99649e-12	2.02187e-11	-3.49944e-11	-8.23758e-12	3.17567e-11	-2.77996e-11	-8.11443e-12	2.276e-11	-2.25055e-11	5.04362e-12	3.41737e-11	-2.33753e-11	3.83094e-12	3.17087e-11	-1.5962e-11	7.5974e-12	2.30371e-11	-3.25384e-11	9.62125e-12	3.33992e-11	-2.49848e-11	-1.24415e-12	3.07555e-12	-4.43038e-11	1.26582e-11	2.96309e-11	-2.27099e-11	8.22854e-12	1.641e-11	-2.26542e-11	1.88429e-11	2.68485e-11	-2.16838e-11	1.43741e-11
-8.26983e-12	-1.00519e-11	3.66286e-11	-2.43748e-12	-1.39718e-11	2.35267e-11	-1.03932e-11	-4.80341e-12	4.10777e-11	-2.84133e-12	-6.08536e-12	2.92264e-11	-9.35998e-12	-2.83227e-12	2.99003e-11	-2.44069e-11	-7.64562e-12	3.15013e-11	-2.85204e-11	-9.9099e-12	2.16076e-11	-2.22528e-11	4.11502e-12	3.99739e-11	-1.2397e-11	2.11542e-12	2.31293e-11	-1.77486e-11	8.24265e-12	3.41486e-11	-1.67426e-11	3.72063e-12	2.35266e-11	-1.87298e-11	9.65246e-12	2.19711e-11	-3.05082e-11	5.90493e-12	2.09716e-11	-3.75811e-11	3.08287e-12	1.19394e-11	-3.35748e-11	1.64097e-11	3.20927e-11	-1.99034e-11	1.04204e-11	1.32302e-11	-3.19217e-11	1.97753e-11
-2.16526e-12	-1.45984e-11	2.81048e-11	-1.88731e-11	-1.29298e-11	4.06785e-11	-1.56725e-12	-6.75994e-12	2.66583e-11	-1.30863e-11	-1.75003e-12	4.08022e-11	-9.55437e-12	-7.9898e-12	2.48564e-11	-1.95209e-11	-2.72232e-12	3.32663e-11	-2.36539e-11	-6.34373e-12	3.18919e-11	-1.08511e-11	3.7803e-12	2.63236e-11	-2.13684e-11	5.64783e-12	3.73749e-11	-1.71188e-11	1.57878e-12	2.03491e-11	-2.00918e-11	1.2003e-11	3.58911e-11	-1.6455e-11	7.93929e-12	2.13291e-11	-2.06395e-11	1.20734e-11	2.506e-11	-3.04924e-11	5.74309e-12	2.11775e-11	-2.22886e-11	9.79554e-12	1.64138e-11	-2.02186e-11	1.75446e-11	2.55573e-11	-2.14455e-11	9.1199e-12
-4.08804e-12	-1.25386e-11	2.88608e-11	-8.19795e-12	-1.03744e-11	3.10552e-11	-1.14303e-11	-5.64159e-12	3.84596e-11	-5.50917e-12	-7.3925e-12	2.38781e-11	-2.49775e-11	-6.1769e-12	4.11608e-11	-1.53348e-11	-7.41799e-12	2.28774e-11	-2.69676e-11	-6.61931e-13	3.76039e-11	-1.29143e-11	2.85761e-12	2.77049e-11	-1.4571e-11	2.43364e-12	2.42824e-11	-2.0356e-11	5.10053e-12	2.98323e-11	-2.29401e-11	2.50052e-12	1.93595e-11	-2.1744e-11	1.36708e-11	3.26508e-11	-2.57065e-11	5.24615e-12	1.55841e-11	-3.90481e-11	1.18423e-11	2.54222e-11	-2.42949e-11	1.08162e-11	1.94933e-11	-2.57385e-11	1.51209e-11	1.73747e-11	-2.33416e-11	1.68783e-11
-7.26138e-12	-6.78926e-12	4.02483e-11	-4.16283e-12	-1.2084e-11	2.89352e-11	-3.72705e-12	-2.70782e-12	3.54728e-11	-8.88856e-12	-4.76426e-12	3.29758e-11	-1.26627e-11	-9.05714e-12	2.12045e-11	-2.34162e-11	-2.64924e-12	3.4073e-11	-2.37354e-11	-9.17855e-12	1.97686e-11	-2.41132e-11	3.84628e-12	3.72911e-11	-1.65311e-11	2.08878e-13	2.50366e-11	-1.55908e-11	7.66838e-12	2.70267e-11	-1.73808e-11	8.01535e-12	3.04486e-11	-1.22892e-11	1.06538e-11	1.78565e-11	-2.34069e-11	1.06757e-11	2.18788e-11	-3.68728e-11	5.75755e-12	1.39089e-11	-2.62834e-11	1.91519e-11	2.77544e-11	-2.72776e-11	1.32372e-11	2.07294e-11	-2.2646e-11	1.55417e-11
9.17986e-13	-1.11083e-11	2.57116e-11	-1.73761e-11	-1.109e-11	4.35432e-11	-6.17407e-13	-3.5257e-12	2.96314e-11	-1.63767e-11	-7.65338e-12	3.65491e-11	-1.24379e-11	-5.17301e-12	2.97889e-11	-1.34179e-11	-4.54004e-12	2.43733e-11	-1.98495e-11	1.18751e-12	3.51706e-11	-1.26795e-11	-9.24002e-13	2.19586e-11	-1.89228e-11	8.21771e-12	3.69321e-11	-2.81984e-11	-5.42705e-13	2.33702e-11	-2.43893e-11	1.0331e-11	3.07622e-11	-1.85072e-11	1.10048e-11	2.4407e-11	-2.30896e-11	6.32465e-12	1.37334e-11	-2.82707e-11	1.18284e-11	2.85577e-11	-1.6873e-11	9.86786e-12	1.45446e-11	-2.42745e-11	1.83612e-11	2.61217e-11	-2.12453e-11	1.22795e-11
-7.71765e-12	-1.16669e-11	3.33918e-11	-7.24101e-12	-1.30821e-11	2.46598e-11	-1.24718e-11	-5.68119e-12	4.05623e-11	-1.56882e-11	-1.05318e-11	2.39415e-11	-2.07573e-11	-2.63002e-12	3.74051e-11	-2.03464e-11	-4.05231e-12	2.90657e-11	-2.22483e-11	-5.20333e-13	3.17219e-11	-1.30622e-11	6.6514e-12	3.5984e-11	-1.09229e-11	1.59824e-12	2.04397e-11	-2.06763e-11	8.08785e-12	3.42194e-11	-1.75422e-11	3.04713e-12	2.10412e-11	-2.10659e-11	1.34287e-11	2.34648e-11	-3.5532e-11	6.76087e-12	2.041e-11	-3.42009e-11	1.25382e-11	1.92879e-11	-2.77007e-11	1.84433e-11	2.83515e-11	-2.26162e-11	1.29497e-11	1.37948e-11	-2.07291e-11	2.72712e-11
-1.15944e-11	-1.67978e-11	3.30322e-11	-8.50653e-12	-1.13473e-11	2.97376e-11	-9.72809e-12	-9.98961e-12	2.34819e-11	-1.68862e-11	-6.62639e-12	3.4423e-11	-1.08354e-11	-1.01625e-11	2.02554e-11	-2.16866e-11	-4.28044e-12	3.04665e-11	-2.83207e-11	-5.90523e-12	2.7092e-11	-1.61805e-11	4.83875e-12	2.98139e-11	-2.30526e-11	4.21583e-12	3.13777e-11	-2.15546e-11	1.76681e-12	1.84055e-11	-2.18151e-11	1.05497e-11	2.93076e-11	-2.67493e-11	-2.62496e-12	1.22747e-11	-3.18912e-11	1.04087e-11	2.36688e-11	-3.95148e-11	3.62897e-12	2.04667e-11	-1.95799e-11	1.32627e-11	1.54259e-11	-3.0051e-11	1.39099e-11	2.21216e-11	-2.03479e-11	1.54666e-11
-1.24265e-11	-1.91291e-11	2.48424e-11	-1.42076e-11	-1.16927e-11	3.39895e-11	-1.96374e-11	-1.10704e-11	3.17518e-11	-1.5537e-11	-8.89379e-12	2.69349e-11	-1.74051e-11	-3.88566e-12	3.39592e-11	-1.61664e-11	-9.89982e-12	1.9669e-11	-1.83596e-11	1.5245e-12	3.46443e-11	-1.1227e-11	1.50183e-13	2.32478e-11	-1.80068e-11	4.93449e-12	2.51419e-11	-2.81669e-11	4.7521e-12	2.82636e-11	-2.423e-11	5.01381e-12	1.28915e-11	-4.26946e-11	4.56852e-12	2.51596e-11	-3.14604e-11	5.45017e-12	1.08304e-11	-3.56378e-11	9.03011e-12	2.3626e-11	-2.38368e-11	7.34137e-12	1.52582e-11	-2.12357e-11	1.59697e-11	1.74259e-11	-2.34627e-11	1.39204e-11
-1.35197e-11	-1.22341e-11	3.45672e-11	-3.34419e-12	-1.12671e-11	2.31885e-11	-1.54619e-11	-8.01405e-12	3.51954e-11	-1.43422e-11	-7.56406e-12	3.04443e-11	-1.25848e-11	-4.13511e-12	2.47569e-11	-3.19892e-11	-4.36546e-12	3.50568e-11	-1.60298e-11	-2.07338e-12	1.95818e-11	-2.40708e-11	4.95802e-12	3.63831e-11	-1.77304e-11	-1.97985e-12	1.92081e-11	-1.79714e-11	7.83332e-12	2.92966e-11	-2.18024e-11	4.59738e-12	2.44087e-11	-2.60687e-11	5.58518e-13	1.23514e-11	-4.31442e-11	1.37485e-11	2.14629e-11	-4.37387e-11	1.16008e-12	6.42658e-12	-3.67677e-11	1.73379e-11	2.68784e-11	-2.3631e-11	1.02846e-11	1.06572e-11	-3.18283e-11	2.02221e-11
-7.51286e-12	-1.66899e-11	2.60826e-11	-1.23013e-11	-6.27989e-12	3.86704e-11	-7.82257e-12	-1.16013e-11	2.238e-11	-1.28526e-11	-4.04325e-13	3.77692e-11	-8.73801e-12	-6.0046e-12	2.32818e-11	-2.3332e-11	-7.45175e-12	2.65633e-11	-2.17806e-11	-1.15044e-12	3.40512e-11	-1.35591e-11	7.93475e-13	2.02122e-11	-2.89506e-11	5.8922e-12	3.7248e-11	-1.18846e-11	6.38838e-12	1.69502e-11	-3.18467e-11	6.73002e-12	2.47827e-11	-3.88983e-11	-5.61864e-12	1.19314e-11	-3.2613e-11	8.63898e-12	1.49837e-11	-3.87515e-11	5.16856e-12	2.14893e-11	-2.70696e-11	8.30441e-12	1.05351e-11	-2.71294e-11	1.77516e-11	2.31745e-11	-2.87897e-11	9.34118e-12
[truncated: 179 more rows]
[truncated: 206 more columns]
